# Supplementary material for: Evidence of off-target probe binding affecting 10x Genomics Xenium gene panels compromise accuracy of spatial transcriptomic profiling
Source: eLife. 2026 May 1;14:RP107070. doi: 10.7554/eLife.107070 (PMC13134852; doi:10.7554/eLife.107070)
Supplement: Supplementary file 1. [file elife-107070-supp1.zip › Janesick_et_al.fasta]

>ENSG00000004799|PDK4|0280c10
ATCCTGATAAAGAGTAGAGATTCAGATCTCCTTGAAAGTA
>ENSG00000004799|PDK4|07e7ea7
CTACCACATCACAGTTAGGATCAATGCTTCCAATGTGGCT
>ENSG00000004799|PDK4|458f7f5
GCAGTGGAGTATGTATAACTAAAGAGGCGGTCAATAATTC
>ENSG00000004799|PDK4|59139b8
TGTACAGGCATCTTTATACTCTATGATTCCTTGTGCCATT
>ENSG00000004799|PDK4|7e98169
ATAGTTCAAAGAGCATATGATGGAGGTGAGAAGGAACATA
>ENSG00000004799|PDK4|9c93677
GTGTCTATTTCGAACTTTGATGAGTGTATCTACAAAGTCT
>ENSG00000004799|PDK4|bd1c3e0
TACTGATCACAGAGCATCCTTGAACACTCAAAGGCATCTT
>ENSG00000004799|PDK4|ebd289a
GTGTAAGGGAAGGCTGATTTTCCTGGTGTTCAACTGTTGC
>ENSG00000004939|SLC4A1|02a436a
CCCAATCCCTGGATCATCCTTGCCTGTACCTTGTCCTCAC
>ENSG00000004939|SLC4A1|10fb259
GTCTAGGAGGACAGTACCCTTGGTGAAGACTCTACGCAGC
>ENSG00000004939|SLC4A1|2585438
TCCCCAAGATTCAGTTTAGATGGAGTTGAGGATAATGGCT
>ENSG00000004939|SLC4A1|4bcc739
AGCCTGGGAGGTACAAATAATGTTACTCTATGTTGGGCTG
>ENSG00000004939|SLC4A1|54c4e34
GGATCTGGTCTTCAAAGATAAACCTGTCTAGCAGTTGGTT
>ENSG00000004939|SLC4A1|8815b3f
AGCATCCAGACACTGAAGCTCCACGTTCCTGAAGATGAGC
>ENSG00000004939|SLC4A1|97538ad
CATATTCCTCCTGCTCCAGATTCTCCTCCATCATGTCTTC
>ENSG00000004939|SLC4A1|e742e51
TACCACTTCCTGATTCTGTTTCCTCCATCTCTCACCACTT
>ENSG00000005381|MPO|0793b33
CCGGATCTCATCCACTGCAATTTGGTTCTGACGATTCAGC
>ENSG00000005381|MPO|3da9ded
GAACACACCCTCGTTCTCCCACCAAAACCGATCACCATCC
>ENSG00000005381|MPO|4e004d4
GATTGTCCAGGCGGAACATGAAGGGTTGGATGAGGGTGTG
>ENSG00000005381|MPO|788c810
ATGTTCAGAGCAGGCAGGTCCAGCCCAATCCTCATGACCT
>ENSG00000005381|MPO|8f95484
ACACACGCATGAAAAGCCAATTTATATACTTCGCACATAC
>ENSG00000005381|MPO|bd71c9a
GTTGGACATGAAGATGTTGTTCTTAGACACGGTGGTGATG
>ENSG00000005381|MPO|c7325f7
CACACAAATGAACGTCTAGTCACTCATTTTCTCAGCTGCA
>ENSG00000005381|MPO|e6ef137
GTCTGTTGTTGCACATCCCGGTGATGGTGCGGTATTTGTC
>ENSG00000006128|TAC1|2b05893
GACAGGTTTTACAATTTCATTTAACACTGTGCTTTGTTGA
>ENSG00000006128|TAC1|4e32a15
GAGATACAAATACAGTGTAATACCAAAATCTCAGTACATT
>ENSG00000006128|TAC1|b429900
CATCCCGTTTGCCCATTAATCCAAAGAACTGCTGAGGCTT
>ENSG00000006128|TAC1|bf14710
TCACAACACATCATACAATGAAATGAAGACATTAGAATCA
>ENSG00000006128|TAC1|c4e2dd8
CGTACCAGTCGGACCAGTAATTCAGATCATCATTGGCTCC
>ENSG00000006128|TAC1|e73c6d1
TAACGTCTTCTTTCATAATTCTGCATTGCACTCCTTTCAT
>ENSG00000006128|TAC1|f9581ec
GCATGTCTTAATTTACCTGTCATTGCCCATTGACACAAAT
>ENSG00000006128|TAC1|fdbffd0
AAGCTCTTTTGCCCATTAGTCCAACAAAGGAATCTGTTTT
>ENSG00000007312|CD79B|21e18c4
CAGCGTCTGGATCATGATGATACCATCCTTCAGCGTGTTC
>ENSG00000007312|CD79B|b0f1ff4
TGCATTTTCACCGTGAAGCCCCGTTTCCTGGCTATGAAAC
>ENSG00000007312|CD79B|b594af8
TGTGATCTTCCTCCATGCCAGCCTTGCTGTCATCCTTGTC
>ENSG00000007312|CD79B|d1c6bba
CACTTCACTTCCCCTGTCCGCAGCGTCACTATGTCCTCAT
>ENSG00000007312|CD79B|e73e63a
GAGAACTCCCTCCAAGTTGCTGCCCTGTTGTCCTTCTACT
>ENSG00000010278|CD9|1018155
GAGAGACCTCCTTCTGGCTGCCCATGTTCAGATGCACTTC
>ENSG00000010278|CD9|12a4b11
GATGGCCGCAGCTATTTCAATGGCGAATATCACCAAGAGG
>ENSG00000010278|CD9|1990064
TAAACTTTCCTGCTCAGGGATGTAAGCTGACTCTAGACCA
>ENSG00000010278|CD9|2a53c88
CCTCTAGTGAACGACTTTCTTAGGGAGAAGAACAGCAGGT
>ENSG00000010278|CD9|2f42cff
CACACACCCCAGCTCAAATCCTAGGCGAGCTAAAGTGCTC
>ENSG00000010278|CD9|81c0b81
GGATGACAGATGGGAGGCTTTTGGAAGTAATTAGCAAATA
>ENSG00000010278|CD9|a33b812
CTTCAGCTTTTATCTAGCAATGCAGAATGAATACTAAAAT
>ENSG00000010278|CD9|f25018a
CAGCTTGTTGTAGGTGTCCTTGTAAAACTCCTGGACTTCC
>ENSG00000010610|CD4|1560b3f
TCAGTTCCACTGTATCCCCTTTTTTGCCCAGCACCACTTT
>ENSG00000010610|CD4|1fdda73
TGATTAAGCCTCTGGAAACTAGAGAGCAACACTCAACCAG
>ENSG00000010610|CD4|2ded6ba
CTTGCTGTCCTTAGGATTCCTGGACCACAGAAGCCATTTG
>ENSG00000010610|CD4|2f7adad
GAAGGAGAACTCCACCTGTTCCCCCTCTTTCTTATAGACT
>ENSG00000010610|CD4|2f9c60e
GCTGTTTGTGCAAGGTCAGGATGTGAGTCTGTGGTCCCAC
>ENSG00000010610|CD4|35b5702
GTTCACTTCCTGATGCAACTTTCCTGTTTTCGCTTCAAGG
>ENSG00000010610|CD4|481238f
AGTATCTGAGTCTTCTATCTTAAGATTCTTGATGATCAGG
>ENSG00000010610|CD4|55774a8
TTTTTACCCCTTGGACTCCTACATTGCACTGAGGGGCTAC
>ENSG00000010610|CD4|8a0a7bf
GCTTCTGTGAACCCAAAAGTACACATTGAGTACCCACCAC
>ENSG00000010610|CD4|97e6c18
TCACTGAGGAGTCTCTTGATCTGAGACATCCGCTCTGCTT
>ENSG00000010610|CD4|a41533a
CTTTATCTGGTTGGAGTTTTTCCAGTGGAATTGTATGCTC
>ENSG00000010610|CD4|b2185a6
AACAGGCGTATCTGTGTGAGGACTTGGAGCTCTGCAACCA
>ENSG00000010610|CD4|d9d7ddb
CTCTGATTAGAAGAGCCAAAGGCTTTGTCCTCTGGTAACA
>ENSG00000010610|CD4|d9e99d7
CACGATGTCTATTTTGAACTCCACCTTCTTCTGGTTCTGC
>ENSG00000010610|CD4|de19b0c
CTTCGAGACCTTTGCCTCCTTGTTCTCCAGTTTCAAACTC
>ENSG00000010610|CD4|ecba839
ACAGACACTTCCTTGTTCTTCAGGTCAAAGGTGATCCAAG
>ENSG00000010610|CD4|f511aac
CAGTCAATCCGAACACTAGCAATTGCACCTCCTCCTTCTG
>ENSG00000011600|TYROBP|019f6fc
ATGAGCACTGTCAGCACCAGGTCTCCCATCACGATCCCTG
>ENSG00000011600|TYROBP|b16d078
TAGGAGAGTATTGGGGAGCGGTCTGGTCTCTCAGGGATGG
>ENSG00000011600|TYROBP|c9f1575
GTGAGTTGAGGGTGTTTTGTCATTCCAAATCAGCACCTCC
>ENSG00000017427|IGF1|219db51
ATGGGAGATGTTGAGAGCAATGTCACATTTCAATTTTGAG
>ENSG00000017427|IGF1|2beafde
CAGGTAGAAGAGATGCGAGGAGGACATGGTGTGCATCTTC
>ENSG00000017427|IGF1|2e2c396
CTCCTTAGATCACAGCTCCGGAAGCAGCACTCATCCACGA
>ENSG00000017427|IGF1|4b4c5bf
GTTGAAATAAAAGCCCCTGTCTCCACACACGAACTGAAGA
>ENSG00000017427|IGF1|518ace4
CACAAAAGCAGCACTTAAATAATTGGGTTGGAAGACTGCT
>ENSG00000017427|IGF1|5ee09fd
GCATGTCACTCTTCACTCCTCAGGAGGGTCTTCCTACATC
>ENSG00000017427|IGF1|66b9c8d
TACTTCTATTTCCATCACATCATCATCTAGCTCCAGCAGG
>ENSG00000017427|IGF1|7eeff7b
TAAAGACAATGTTGGAATGTTTACTTGTGTATTTCATTGG
>ENSG00000017427|IGF1|80ed648
ATAGAAAACTGAAGTCTTAAAAACATGTGCTGCTTTGTGG
>ENSG00000017427|IGF1|8d18c63
TCTTGTTTCCTGCACTCCCTCTACTTGCGTTCTTCAAATG
>ENSG00000017427|IGF1|a9c4df7
GGTCTTTTACAGCAGGTCAGGGTGGGTATTATGAGGCCGA
>ENSG00000017427|IGF1|e30cb89
TTTAGTGCAACTGGATCTATACAACACCCATGCATTTGTG
>ENSG00000017427|IGF1|f1d0a57
TGCTCCTCTCTCATCATCCTTGCCTCTGTCTGTTTAATCC
>ENSG00000026751|SLAMF7|0027a65
CGTTCTTCATTCTTCCTTGATGTTTCTAGTCAAATCAGTG
>ENSG00000026751|SLAMF7|2f52b6c
TGGTAGCAAGACTCTTGGTATAATCCTGACATCCAAGCCC
>ENSG00000026751|SLAMF7|3210607
CTCTTAAATCTAAAGAAGCATCAGAGATAATTTATCCTGG
>ENSG00000026751|SLAMF7|495d4db
GCTCATGAAAGTAGTTCATTCATTTGGAGCCAATTTCATG
>ENSG00000026751|SLAMF7|7946a55
TGTGAGCTGCCAAAGGATATAGATGAGGGTGAGGCATGTT
>ENSG00000026751|SLAMF7|a06a227
ATCCATTTTTGTCAGGTGCATCTGCTTCTGCTGGACTTGT
>ENSG00000026751|SLAMF7|c3554d2
GAGCAGTGAGTGGGGATTTTCCATCTTTTTCGGTATTTCC
>ENSG00000026751|SLAMF7|eb99195
CTTCTGGGTTTGAGGAGATTTCTCAGCAGTGGATGGAATT
>ENSG00000035115|SH3YL1|1cb2f7a
CTGTGATTCTGTCTCCAGCTTGAAAATTCAAATCCCCAGG
>ENSG00000035115|SH3YL1|2be22e0
ACGTGAGCAGGAATGATCTTATCAGGTCCATTTCTGGAAG
>ENSG00000035115|SH3YL1|548c459
CAATTACAGTTGAATCTCCATCCCACTGTAGAATGTATCT
>ENSG00000035115|SH3YL1|69defce
GTCCTTCATTTTCATACTTTTCAGTAAAGGAATCAAGAAT
>ENSG00000035115|SH3YL1|8bae3b7
GACTGCTGTGGTCTTGACAATGGCTTTGGAGGTAATTCTT
>ENSG00000035115|SH3YL1|8ea94f4
TTGACCTCGAAGTTTTCCTTCCCACCAATCAAAATGTGAA
>ENSG00000035115|SH3YL1|c6c6474
AAATCCTCCACCAAGGCCAGCTATCCCAATGGCTGAGGGT
>ENSG00000035115|SH3YL1|ceb3bc3
GAGTCAGGGTAGCAGTTATTTCCCTTTGACTGCCTCAACT
>ENSG00000035115|SH3YL1|df5aa2e
TTTTGCTTCTGATTTCAAATTGGAAGGTATAGGGTTATTC
>ENSG00000035115|SH3YL1|f3c0770
GAAGACTTCCTCTGCTCCCTTGCTGCTTTTCTTGCATTGA
>ENSG00000039068|CDH1|45de65a
ACTGGAGAACCATTGTCTGTAGCTATGATTAGGGCTGTGT
>ENSG00000039068|CDH1|5fd02bb
TCAAAAGGTACCACATTCGTCACTGCTACGTGTAGAATGT
>ENSG00000039068|CDH1|7623509
CTGAGGCTTTGGATTCCTCTCACAGAAGAATATAGTTCGA
>ENSG00000039068|CDH1|89c0db9
CACACTGATGACTCCTGTGTTCCTGTTAATGGTGAACATA
>ENSG00000039068|CDH1|8f8bb0d
CGTAGAGGCCTTTTGACTGTAATCACACCATCTGTGCCCA
>ENSG00000039068|CDH1|b6cd830
GCGTTCTCTATCCAGAGGCTCTGTCACCTTCAGCCATCCT
>ENSG00000039068|CDH1|f1a9574
TGCTGTTGTGCTTAACCCCTCACCTTGAAGGTCAGCAGCT
>ENSG00000039068|CDH1|fa657ed
ACCGTGATCAAAATCTCCATTGGATCCTCAACTGCATTCC
>ENSG00000048462|TNFRSF17|178dac1
CTGAAAAATACAGTCATCCTAAAGAGATCTGACACATCAT
>ENSG00000048462|TNFRSF17|28d85c4
GTTTGCTCTTGATGCAGTCTTCACAGGTGCATTCTTCCAC
>ENSG00000048462|TNFRSF17|67da260
TCCGTAGCACTCAAAGCAGCTGGCAGGCTCTTGCAATAGT
>ENSG00000048462|TNFRSF17|7c7a550
ACATAAAGAGTTTCCACAGTTAGAGGACAAAAAGCTGTAT
>ENSG00000048462|TNFRSF17|7dc89e0
ATTTCATCACCAGTCCTGCTCTTTTCCAGGTCAATGTTAG
>ENSG00000048462|TNFRSF17|8cc11f1
CCAGAGCAAATGCAGCAAGAGCAGCTAGAATGTTGAGAAC
>ENSG00000048462|TNFRSF17|a1dcabc
CTTCCTCCATAGCTGGGAGTGGAAAGCAATGGTCAGAGTC
>ENSG00000048462|TNFRSF17|eaf8287
ACATGTTAGAGGAGGAGTATTAGAAGAACATCGAAGTTGA
>ENSG00000049768|FOXP3|074fddc
TCCCAAATAAATGAGTAGTTCCTCTGCAGTCTAAGCTGAG
>ENSG00000049768|FOXP3|2781512
GGCAGGATGGTTTCTGAAGAAGGCAAACATGCGTGTGAAC
>ENSG00000049768|FOXP3|4818326
CAGAGACTGTACCATCTCTCTCTGGAGGAGACATTGTGCC
>ENSG00000049768|FOXP3|70d7a31
ATCCTGAGGGTACTGACGCTGCTTCTGTGTAGGCCTCTGG
>ENSG00000049768|FOXP3|793770f
CTGTGTTTTGGGGTTTGTGTTGAGTGAGGGACAGGATTGT
>ENSG00000049768|FOXP3|82e4d21
GAAGACCTTCTCACATCCGGGCCACTTGCAGACACCATTT
>ENSG00000049768|FOXP3|d5a17f9
CAACAACCCACATCCCGTTCCTCCCCAATGTGCCTATGAG
>ENSG00000049768|FOXP3|e92ddb7
GCGTGAGATACACAGGTGAATTCTAACAGGCCGTGTGTGT
>ENSG00000054116|TRAPPC3|6ad6edb
CCTGCTGATTCCAACAGTGCTCCTGATGGCTATCCTCGAG
>ENSG00000054116|TRAPPC3|86b5652
CTAGTCCAACCAAAGGTGATTACATCCAGCCCCTCTCAAG
>ENSG00000054116|TRAPPC3|9f980a4
GAATATATAACATCCATGTTCAAGAGTCACTGAGTTCTGG
>ENSG00000054116|TRAPPC3|a066604
CCTCTTAATGGGGTCAAAGTGAGTTTTGCTTTGGAAAAAT
>ENSG00000054116|TRAPPC3|ab624a3
ATGAGTGGTTATCAGGAAGTTCCACAAAGTCCACCAAGGG
>ENSG00000054116|TRAPPC3|c6267b0
ATTTTGTCCAGCTGTTTATTCACATCTTCATCATTTTCAT
>ENSG00000054116|TRAPPC3|c806fef
ATCCGCCTGATGAATCTCATCCGGATTTCTGTCACACCGT
>ENSG00000054116|TRAPPC3|d3997aa
AAGATGACACTTCAGATACTCAGGACAACAAAGGAGAAGC
>ENSG00000054116|TRAPPC3|dcb794c
TTGAGGCAAATGGCTTTCTAAAGGCCCAGGGATAGATGTG
>ENSG00000054116|TRAPPC3|ecf437d
ATTAGTAATGCTTGGAGTGATGCCCAAGTACATCTTGAAC
>ENSG00000057657|PRDM1|1c8c5e0
GTTCCCTTTCAGGTGAACCTTGAGGCTACAGAGATGGATG
>ENSG00000057657|PRDM1|31f5f80
AACGTTGCATTCGTACTTGATCTTGCCGTTCTGCTTCTTC
>ENSG00000057657|PRDM1|7d6639c
GCTCCCACGTCTTCTAAAGTCATCGAGGTCCTTTTCTGAT
>ENSG00000057657|PRDM1|ece3c86
GTCACTGATGTCAAACTTCTCGATTTCTTCATTGATTCGG
>ENSG00000057657|PRDM1|ef65c8d
CCCTGAGGAGAGGAGTCCATTCCCCATGTTTCTTTGCAAA
>ENSG00000057657|PRDM1|f1d7b9c
TTCCTTCTCCACTACAGAGATCACACTGATGTCATCCTCC
>ENSG00000057657|PRDM1|f558f29
TGCTGGATTCACATAGCGCATCCAGTTGCTTTTCTCTTCA
>ENSG00000057657|PRDM1|fec3e51
CTTAATGGTGTAGAAGTAGATGTTCATCCCGTTCTGACAC
>ENSG00000065427|KARS|00a9d3f
GTGGTTGCTACATTCTCCTTCTTGTCTTCGGGTTTCATGG
>ENSG00000065427|KARS|2178426
AAGTATCTCTGGCGATACCTTGTTTCCTTGTCTTTGAGGC
>ENSG00000065427|KARS|35ea413
CAGGGCAGTACAGAAGTTTTCATCTATGAACATGGCCTCA
>ENSG00000065427|KARS|5899eb8
ACAGGTGGTGAACTCAGGATTGTGCGTCAAATCAATCCCC
>ENSG00000065427|KARS|ad94ce1
ACCTTGATCTTTCGCAGAAATGCAAAGACGCCTGAGTTAT
>ENSG00000065427|KARS|d76719d
CTCACTGAGCTCTTTCTGTTTGGCCTCCTTCTCTGCTACT
>ENSG00000065427|KARS|e4a6f24
GCCTGTAATATGCTTCACCATCCCTGAAACCATCTTCTCC
>ENSG00000065427|KARS|facf776
GAACAGAACTGCGGTGTCAAATGGAAAGCAGCACACAAGA
>ENSG00000065534|MYLK|3bc78eb
CTTTCAGCAGGCAGAGGTAATGGGAGCCAGCATCTTCATA
>ENSG00000065534|MYLK|56f269e
CTGGATCTGCTTTCGGAACTTCATCCAGGTACAGGTGATG
>ENSG00000065534|MYLK|6c4da3e
CCTCTGACTCTTGGATCTCATTCCCATTGTGCAGCCAGAT
>ENSG00000065534|MYLK|70c6022
CTCCCTGATTGACTGGTCATCTTTGAACCAGACAACCTCG
>ENSG00000065534|MYLK|79d9343
AGTCAAATCTAGCAGCACTTCCCTCCACAACTTCTAAATC
>ENSG00000065534|MYLK|7fd62eb
GCTTCTCCAAGACTGTTGACAGCCTTGCAGGTGTACTTGG
>ENSG00000065534|MYLK|a56acf5
CCTGTTGAGGATTTCCTGCCACTGAGCCCTGAGATCATTG
>ENSG00000065534|MYLK|a79483b
TTTTAATATGACTTAGAAACTGCTTTTCTCTGGCTTTGTT
>ENSG00000065534|MYLK|a935135
AAGTTACTGGTGATTTCCCTAAATGAAATCTAGCTGCACT
>ENSG00000065534|MYLK|eb9921b
GACAGTCTTCCAATGGCTCTCACAGCATTGCCCGTTTTCT
>ENSG00000065534|MYLK|f79f96f
CTAGGTATCAACTGCTGTTTCTGAAGAATCAACCCACAAA
>ENSG00000065809|FAM107B|08d6b31
GGCATCTCAGATAAGCTGGCCTCGCCTGTTCAGAGAGTTA
>ENSG00000065809|FAM107B|2056bb5
GCTTGTTGGTTCTGTTAAGTCTCTGAACACAGGTCCATCA
>ENSG00000065809|FAM107B|2ee86d3
TTGGCCTGTTCTCCTGAGATTGCCTTTCACCTTCACAAAC
>ENSG00000065809|FAM107B|514b24b
TGATGCTTCTTGTAATGAGATATGAGTCCTTATGGTCAAT
>ENSG00000065809|FAM107B|5c2c85d
CTAGGACACCTCTGATCCATAGGAATCCACATTAAAGCTG
>ENSG00000065809|FAM107B|800d9b3
TTTCTTGCTCTTCTTGCAATTTCTGCTTCTCAAGTTCAAG
>ENSG00000065809|FAM107B|980fe52
AACCATCCCCACAAAGAACTCTCTTTCTGGATATCAAAAG
>ENSG00000065809|FAM107B|c5057eb
TTTCTGAGGCCTAATGAGTTCAGGATTGTCATCTTCTATG
>ENSG00000065809|FAM107B|c8b7a5e
AATTCTGGTTTGTTCTGAGGAGCAAGACCCCTTTTTTGAT
>ENSG00000065809|FAM107B|eb871c6
GAAGTTCTCTGTGAAGATCTTGATGGTTCCGGGAGGTTTT
>ENSG00000065809|FAM107B|f15cb58
ACTTCTGCTGCCGTTTTAATAGCTCTATTTCCAAGTCAGA
>ENSG00000065989|PDE4A|2015b17
GTCCAGGAATGTTGTGGAAATGTACTCTGAGACCTGGTTT
>ENSG00000065989|PDE4A|228b597
GCTGTTACTATGCATCAACTTTTTCAACCCTGTGATTTGG
>ENSG00000065989|PDE4A|3dea861
GTAGTACCAGTCCCGGTTGTCCTCCAAAGTGTCCAAGATC
>ENSG00000065989|PDE4A|676e86b
TCGTTCCTTCATCGTGGGTGATGGGATCTCCACTTCATTC
>ENSG00000065989|PDE4A|698b8e5
CCGCTCCTGGAATATCATGTACATGATGCAGGTGAGTGAG
>ENSG00000065989|PDE4A|6ab38f3
TATCTAGCAGGAGGACCCCTGAGCTGGTCACTTTCTTGGT
>ENSG00000065989|PDE4A|7a0cec9
ATGTCACCATCGTGTCCACAGGGATGCGGAATTTCTTCAG
>ENSG00000065989|PDE4A|db73193
CGTAATCCGACACGCAAAAGATGTTCAGGCCCCACTTGTT
>ENSG00000070404|FSTL3|2490fb2
CGAATCTTTGCAGGGAAGGCAGTGGACAAGGCCCAAGAAG
>ENSG00000070404|FSTL3|5c40205
ACGAGGAGATGTAGGTGACGTTGTTGTTGCCGCAAAGCTC
>ENSG00000070404|FSTL3|6f71b2b
TAAGGAGTGTCCGTGGCATATAAATTAGACTCTGCTGTGG
>ENSG00000070404|FSTL3|70c1a51
CTTGCTGGGCTAAGGTCACAGTGTTCTGAGGTCCCCACAC
>ENSG00000070404|FSTL3|7fc8f6e
CTCTTGATAGTAGCAATAATTAATAGGTTTATCCCCAAAG
>ENSG00000070404|FSTL3|a7ee115
GAAAAGCAGTCATGCCTCTTCAGGAATTACCAGCAGAGAA
>ENSG00000070404|FSTL3|bea79c1
CTTCCTCAGTCCTTCCAGGATATCGTCAGGGAGGTTCTGG
>ENSG00000070404|FSTL3|c1ed39d
GAGGCCCACTATTTTCCAAATCCCAACCCTACAAAAGACC
>ENSG00000070404|FSTL3|fdaa173
GATATCCTCCGTGTTGTCCTCTCCCCATAGCTGGTCTGAG
>ENSG00000076554|TPD52|03f653c
TAAGTTTTCGACCTTTTCTTCAAATGATTTAAAAGTTGGG
>ENSG00000076554|TPD52|3d42c33
ATCTTCCAGCTTTTTGGTGATGACTGAGCCAACAGACGAA
>ENSG00000076554|TPD52|3df4c04
CTGTAGCTTCTTAGATCATTATAGTGAATGTCCCCATTTA
>ENSG00000076554|TPD52|a46b492
TCTACCTTTGCAAGTTCTCTTCTTAGCTCTTCCTGCTCCT
>ENSG00000076554|TPD52|b345bb8
TATAATGGTGTTTCCTAAATAAAGGAACATAAATGTACAC
>ENSG00000076554|TPD52|b3b8958
GATTCCAAGTTTCCGCTTGATCTCTGCTAGATGCTTCTCT
>ENSG00000076554|TPD52|d66a19a
CTGGTAGAAATTCATGGCAATGCATGTTGACAAGATGTGC
>ENSG00000076554|TPD52|d81a6c3
GTCCAGCCTGGGATAAGGTTTCAGATGTCTTCTTGTAAGC
>ENSG00000076604|TRAF4|0d43fae
GTCACTTGTTTCCAGCCCTTCATGACCCCAAGACCTGTTC
>ENSG00000076604|TRAF4|57d09de
CTTCATGGGGCAGCGATTAGGGCAGGGAATGACATTGAAG
>ENSG00000076604|TRAF4|64147e5
ACACCTGCAGCTTGTAACCATACTTATGTGTGTAGAAGGC
>ENSG00000076604|TRAF4|75e9709
CACTGGTACTGGTGGCTCTGGATGGTGTCAAAGACGAACT
>ENSG00000076604|TRAF4|91a352e
CTCCCCACTGAAGTCACAGCCACAAAACTCGCACTTGAGG
>ENSG00000076604|TRAF4|b619bcd
TAGCAGTGTCGGTGCTTATTACCATTAGACCAAGAAAGCC
>ENSG00000076604|TRAF4|bc384ba
ACTGGTCCTTTCTTTGCCTTCAGTTTGGTTGAGCCTCCCA
>ENSG00000076604|TRAF4|c5f89f8
CAATACTTGTACTTCCAGCTCCGGGTCTGGGTAGATCTTG
>ENSG00000076604|TRAF4|e25964b
GTCCTGGTGGGAGATGAACTTGGGATAACCAAAGCCCAGA
>ENSG00000077942|FBLN1|19588fe
AGCGGAAGGATCCCAGAGTATTCTGACAGATAAAATCGGG
>ENSG00000077942|FBLN1|1ff9c00
CACTCTCACACTCGTCAATATCTTTGCAGCTATTGTCCTC
>ENSG00000077942|FBLN1|636207c
CCTGCTGATGCCGTCAAAATAGTAACCCGTCTTGCATTCG
>ENSG00000077942|FBLN1|7c4e98a
TTGACACAGCATGCCTGGAAGACCTGTCCACACTGGTAGC
>ENSG00000077942|FBLN1|bc545b3
TGATATCAATACAGTTGCCTAGAGCATCTTGTATAAAGCC
>ENSG00000077942|FBLN1|de5760b
CGTTGATGGAGCAGTTGTGGATGCCAGTCACACACTCATC
>ENSG00000077942|FBLN1|f90a462
TCCTCCTCAACCTCAATGATCTTATCCGTTTCTTGGAGGC
>ENSG00000077942|FBLN1|fd514d1
TCATTGACATCTTCACAGGAGACACCATCAGACAGCAGCT
>ENSG00000078401|EDN1|20e53e7
CCAGTCTTTCTCCATAATGTCTTCAGCCCTGAGTTCTTTT
>ENSG00000078401|EDN1|27c1b60
GGCAGAAGTAGACACACTCTTTATCCATCAGGGACGAGCA
>ENSG00000078401|EDN1|3a9be4f
CATCTATTTTCACGGTCTGTTGCCTTTGTGGGAAGTAAAT
>ENSG00000078401|EDN1|8f46351
GACGCTGTTTCTCATGGTCTCCGACCTGGTTTGTCTTAGG
>ENSG00000078401|EDN1|b0e9d11
CCACAAACAGCAGAGAGAAAATCATGAGCAAATAATCCAT
>ENSG00000078401|EDN1|c24aad5
CGAAGGTCTGTCACCAATGTGCTCGGTTGTGGGTCACATA
>ENSG00000078401|EDN1|dfd71a5
ACCAAAGCAGTTACCACTGATGGAAGCCAGTGAAGATGGT
>ENSG00000078401|EDN1|efae0fe
AATACACTTTTTCCCAAGCTTGGAACAGTCTTTTCCTTTC
>ENSG00000079337|RAPGEF3|01cbee9
CTTTGCCTCCACATCCTTGATGATACGGTTGAAGTCCTGC
>ENSG00000079337|RAPGEF3|0a4e1d9
TGGGATCAGCTCATGCACTTCCTGTGGGTTGACAACAAAG
>ENSG00000079337|RAPGEF3|0b65a58
CTTCATCTGAGGAGATGCATTCCCACAGCCATTCTCCAAC
>ENSG00000079337|RAPGEF3|2b0ff6a
CATTCACCAGAGCCAGCTGTCCAAAATCATCTCCCTCATG
>ENSG00000079337|RAPGEF3|3f3b0d5
GTCTCTGTTGGGTCATGAGCACTGGAATCTGGTCCCATGG
>ENSG00000079337|RAPGEF3|40dde4e
GCCTTGCTGTGTGGTTCAAAGAGCAGAACAGCCGCTAATT
>ENSG00000079337|RAPGEF3|4a2d9d6
CACCTATCAGAGACCCAAGGGTGTGTCTGTGGGAGGAGAG
>ENSG00000079337|RAPGEF3|729a5f9
ACCACGTTGACAGATCCCTTCCAGATAATGTACCACGAAG
>ENSG00000079337|RAPGEF3|73497b1
GAAATCCAGGGACTCCTCGCTGTTGGTGAGTGGTGTCCAG
>ENSG00000081059|TCF7|07b5e8c
TGGTAAGTCAGTGTCCTCAGACTGCCATTCTGCTTGGTCT
>ENSG00000081059|TCF7|2a3ab9b
CACCACTTGGAGCAGTTTGAATCGATGACCCCAGGTTCAG
>ENSG00000081059|TCF7|86f7787
CAGGATCTGGTTGATGGCAGCGCTCTCCTTAAGTGTGCAC
>ENSG00000081059|TCF7|8ef4bbb
CAAGCTGGGCTAGAGGAAGAAGACATGGACAGTGACTCTT
>ENSG00000081059|TCF7|8f67a75
GATGTGGGCTGTTGAAATGTTCGTAGAGAGAGAGTTGGGG
>ENSG00000081059|TCF7|9080895
GGCCTTTGAGCTTCTCCAGATGTGTTTGTGGGACTCACAT
>ENSG00000081059|TCF7|a2d84cd
GATGACGTTAACAGGACCCCTGGCCAGTTTCCATGAGATC
>ENSG00000081059|TCF7|a866543
CAAACCAGCTCATTCTTGGTCCATGAAGTGTCTGAATGGG
>ENSG00000081059|TCF7|bd99682
CAGCATGAAGGCATTGAGGGGCTTCTTGATGGTTGGCTTC
>ENSG00000081059|TCF7|dc7b096
CCTGTCTCTGAGATTCCTGTTGCTGTACCTGTGTGCTCTG
>ENSG00000081059|TCF7|e9fa31d
AAGAGCTGTCATCTTGAGCTTTGTGCTTGTGACCATGCTC
>ENSG00000081237|PTPRC|340db2b
TCATGATTAAGACATTTATAAGGACTATTGAAGTGTTCAG
>ENSG00000081237|PTPRC|5a71612
TCTTTCTATTCACATTAAGTCACTGTCATCATTATAGACT
>ENSG00000081237|PTPRC|62fc274
CAATGGGACCACTGAAGAAATTGCTGAAGGCATTCACTCT
>ENSG00000081237|PTPRC|69161db
CCATAATGACATGCCAGCATAGCCAACTAAGTACAGTAAT
>ENSG00000081237|PTPRC|722ee27
TCTAGTCTTCAGTGTAAAATCAGGTCTAACTTTAGATTTT
>ENSG00000081237|PTPRC|743671f
TCTACTTGAACCATCAGGCATCTCTGTCGCCTTAGCTTGA
>ENSG00000081237|PTPRC|78c9d81
GTTTAAGAACAAGTGAATGTCAAGAATCACTCATGATTAT
>ENSG00000081237|PTPRC|79d31d3
CAAGAGTTTAAGCCACAAATACATGGTCATATCTGGAAGT
>ENSG00000081237|PTPRC|7dc5482
CAATGGTCTCCTTCAGTGGTCCCTGAGCAGCAATCATCAC
>ENSG00000081237|PTPRC|904b950
GACCCTGCATCTCCGTTTATCTCAGAGAGTTCAACACGGT
>ENSG00000081237|PTPRC|90d623f
TTCCCTTTATCGTCCACTCTCACTCTTTCATTAGATGTGA
>ENSG00000081237|PTPRC|964cfb6
CAGTGAATGAGTAGAGGTGTACTCTTGTGATGCTTGTTCC
>ENSG00000081237|PTPRC|9a4502d
TACTTACCTTCTTAATGCATACTGTCAACCATATGATTAT
>ENSG00000081237|PTPRC|a07f752
ACAGACTAGAAGGAAAATCATGCAACATTCTCCTTATAAT
>ENSG00000081237|PTPRC|a29251d
GCAAATCTGTTATCTACATATCTATAACATACATAGACAG
>ENSG00000081237|PTPRC|a8ec694
TTTGCCCTGTCACAAATACTTCTGTGTCCAGAAAGGCAAA
>ENSG00000081237|PTPRC|d3de7f6
GAGAGTCTTTCCTCTTGGAATGTCTCAGTTCAAAGACACG
>ENSG00000081237|PTPRC|ec8376f
CTGCTTCCAATGATCCCTTTTGCTTTGAGAGAAATGTTTC
>ENSG00000081237|PTPRC|f4e3613
CCTGTTGTGTGATTTACTGTCAAGTTTGGGAAAAGTTACT
>ENSG00000082175|PGR|0530e9e
AAAATACAGCATCTGCCCACTGACGTGTTTGTAGGATCTC
>ENSG00000082175|PGR|55d2d37
TTGCCTCAAACCAATTGCCTTGATGAGCTCTCTAATGTAG
>ENSG00000082175|PGR|7e8a3e7
TTGCCCTCTTAAAGAAGACCTTACAGCTCCCACAGGTAAG
>ENSG00000082175|PGR|875b1bd
TCGCCTAGTTGATTAAGACTTGTCAGCAAAGAACTGGAGG
>ENSG00000082175|PGR|95ddcd3
TTTTATCAACGATGCAGTCATTTCTTCCAGCACATAAGTA
>ENSG00000082175|PGR|9c2efe6
GTTGTCATGTCCTGCATAGATCACATCTGGTTCAATGCTC
>ENSG00000082175|PGR|9d20e43
TGACAGCACTTTCTAAGGCGACATGCTGGGCAGTTTTTTC
>ENSG00000082175|PGR|a87d4f3
CCATTAAGCTCATCCAAGAATACTGAATGAGAGTTATCTG
>ENSG00000082175|PGR|ad566f2
CTCATCTCCTCAAACTGGGTTTGACTTCGTAGCCCTTCCA
>ENSG00000082175|PGR|b3a618c
GCTCCTTTATCTCCCGACTTTTTCTCTGGCATCAAACTCG
>ENSG00000082175|PGR|c78efb8
ATGACAGCCTGATGCTTCATCCCCACAGATTAAACAAATC
>ENSG00000082175|PGR|d232afb
GCGACAGTCATCTCCGAAGATCTCAGATCCCAGTAGTGCG
>ENSG00000084070|SMAP2|1296b85
TGAGTAGGCATTTGAGGCGTCTGGGATCCATACAGTGAAA
>ENSG00000084070|SMAP2|3b1b197
CTGATTTGCTGCCTGTCCATTTCCGCCACTCATTGACTGT
>ENSG00000084070|SMAP2|5f42878
CTAAATCCTTCTCTAGGGTATTGCTGGTCTTACTATTTGC
>ENSG00000084070|SMAP2|bdae1ce
GAGAGCTGTTTCTTGCCTATTTCTTCTGATTTGCTCCCTG
>ENSG00000084070|SMAP2|c77c212
CATCAAGGCCCAACAAATCCATGACAGGCGCTGTGGATTT
>ENSG00000084070|SMAP2|f5153d4
CTGTTCTTGAGTCCACTGGTCGAGGTTAACTGACTTTACC
>ENSG00000084070|SMAP2|f6f2b74
TCTTCTTCTCATATTTGTCTCGAATAAATCCTTCAACAGC
>ENSG00000084070|SMAP2|f7a3491
GTCATCATTCCATTCGGCACACCCATCATTGATGCCTGCA
>ENSG00000085733|CTTN|1be706f
AAAGACATTCTCCCTCAGCTTGTGTATGTTGATATGCTCC
>ENSG00000085733|CTTN|2619f3b
TCCTCAAAGGTTGACGCATTCTTATCCATCCGATCCTTCT
>ENSG00000085733|CTTN|353c6f0
TCCTCCAAACCCTTTCACATAGTCTTTCTGGGACTCGTGC
>ENSG00000085733|CTTN|38c31b0
TTTGCTCCTTCTCACTCACATCATTCACAAAATCAGGGTC
>ENSG00000085733|CTTN|a51c2b5
CTGTAGCTCAGCTCTGCCTTGAAGGAAGCCGCATCCTCAT
>ENSG00000085733|CTTN|cd05643
TGGTCCTGTTTCAAGTTCCTTCTCCTTAAGGGTCTGATGC
>ENSG00000085733|CTTN|d3831ef
CTGACTTATCCATTCGGTCTTGTTCCACACCAAATTTCCC
>ENSG00000085733|CTTN|da23ae1
CTCAGTCTTCCCCTGGTATTCAAAGCCTACAGCAGACTGA
>ENSG00000086548|CEACAM6|298d856
CTTCCTGAAATATCGAAAATACACCAGGGCTGCTATATCA
>ENSG00000086548|CEACAM6|48629df
ACTCTTTCGCCTTTGTACCAGCTGTAACCAATACGATTCT
>ENSG00000086548|CEACAM6|5dfefab
GCACATATAGGATCCGCTATTATTCACAGTGATGTTGGGG
>ENSG00000086548|CEACAM6|5e7f0f0
CATGGTCTCTGCTGTCTTCTCTGTCCACCTCTTTGTAGAG
>ENSG00000086548|CEACAM6|77f21c7
TTTCACATTCATAGGATCCTGCATCGTTCCTTTTGACGCT
>ENSG00000086548|CEACAM6|79888ec
GAGGTTCAGATTTTCCCCTGGACGGTAATTGGCCTTTGAG
>ENSG00000086548|CEACAM6|ceb4593
TGGGCGAGTAGAAGAACCTCCTTCCCCTCTGCGACATTGA
>ENSG00000086548|CEACAM6|f92ac0a
CTGAGAGGACAGGAGCACTTCCAGAGACTGTGATCATCGT
>ENSG00000087245|MMP2|1232fc7
TCTTCTTCACCTCATTGTATCTCCAGAATTTGTCTCCAGC
>ENSG00000087245|MMP2|2c3aeb7
GCTTCCAAACTTCACGCTCTTCAGACTTTGGTTCTCCAGC
>ENSG00000087245|MMP2|4d04688
GTTCTTGTCCCACTTGGGCTTGCGAGGGAAGAAGTTGTAG
>ENSG00000087245|MMP2|673005d
CATGATGTCTGCCTCTCCATCATGGATTCGAGAAAACCGC
>ENSG00000087245|MMP2|733a764
ATCATCCACTGTCTCTGGGTCCAGATCAGGTGTGTAGCCA
>ENSG00000087245|MMP2|880e2f4
AAGAAGATCTCACCACGGATCTGAGCGATGCCATCAAATA
>ENSG00000087245|MMP2|9f66343
GGCTGAGTAGATCCAGTATTCATTCCCTGCAAAGAACACA
>ENSG00000087245|MMP2|aba7ab0
ATCAGTGCAGCTGTTGTACTCCTTGCCATTGAACAAGAAG
>ENSG00000089692|LAG3|3706852
GAGTCCATGGGGCTGACTTGGGGCAGGAAGAGGAAGCTTT
>ENSG00000089692|LAG3|3e008a5
TGATGGAGACGTTGAAGCCATCTCTGTAGGTGAGGATGCA
>ENSG00000089692|LAG3|43e5499
CAGTCACCAAAAGGAGCAGAGAAAGGACACCAAGGATGAG
>ENSG00000089692|LAG3|af74f8f
ACATCCTCTAGTCGAAGGGTAAAGTCGCCATTGTCTCCAG
>ENSG00000089692|LAG3|df6c5c7
GCTCTAAGGCAGAAAATCGTCTTGGTCGCCACTGTCTTCT
>ENSG00000090382|LYZ|129dc84
ACCGTAACAGAAAGGAGGACAAGCCCCAGAACAATGAGAG
>ENSG00000090382|LYZ|25d4698
CTGTAGCCATCCATTCCCAATCTTTTCAGAGTTCTGGCCA
>ENSG00000090382|LYZ|3e8c2b6
TCCAGAAACTTCTGTATATTAAAAAACATCAACCTTTTAT
>ENSG00000090382|LYZ|4a46356
TCTTGTAAGTATAACCAGATTGGTCAAATATTAGCTTGTC
>ENSG00000090382|LYZ|5aa688e
TAGTTTTTCTAGGTCCCTCATGAACCTTTCAAGGCTTTTT
>ENSG00000090382|LYZ|76832c4
ATTACACCAGTAGCGGCTATTGATCTGAAATATCCCATAA
>ENSG00000090382|LYZ|ca36b41
ATGTGAGAGAGACAAAATGAGCTGAAGAAGGAAAATTCTG
>ENSG00000090382|LYZ|ce39630
CTGTCTCCAGCATTGTAGTTTGTAGCTCGTGTGTTGTAAC
>ENSG00000090382|LYZ|d42b477
TAGTGAACATTATATCTCTTAGAAGAAAGGCCATATTTTG
>ENSG00000090382|LYZ|db93924
CACTCCACAACCTTGAACATACTGACGGACATCTCTGTTT
>ENSG00000090382|LYZ|f5fade5
GCAGGATAAATGACAGGCATTAACTGCTCCTGGGGTTTTG
>ENSG00000091831|ESR1|04a7b7a
GGATCTGATGCAGTAGGGCCATCCCAGATGCTTTGGTGTG
>ENSG00000091831|ESR1|336f401
GTTCTTGCACTTCATGCTGTACAGATGCTCCATGCCTTTG
>ENSG00000091831|ESR1|33a1538
GCACACAAACTCCTCTCCCTGCAGATTCATCATGCGGAAC
>ENSG00000091831|ESR1|36bf26c
CAGCTCTTCCTCCTGTTTTTATCAATGGTGCACTGGTTGG
>ENSG00000091831|ESR1|41fea4e
GAAGATCTCCACCATGCCCTCTACACATTTTCCCTGGTTC
>ENSG00000091831|ESR1|7459bdc
GTAGCTATCCTATCCTTCTTAAGACACTTTAAGGCAAACC
>ENSG00000091831|ESR1|7615268
TAGCTACAGGTGTTGAGTGTTGGTTGCCAGGGCATATTTT
>ENSG00000091831|ESR1|899d070
CTGTGATCTTGTCCAGGACTCGGTGGATATGGTCCTTCTC
>ENSG00000091831|ESR1|ada9d29
CACAGGACCAGACTCCATAATGGTAGCCTGAAGCATAGTC
>ENSG00000091831|ESR1|bb2760a
TTGGCAGATTCCATAGCCATACTTCCCTTGTCATTGGTAC
>ENSG00000091831|ESR1|e10e952
AAGGTGGACCTGATCATGGAGGGTCAAATCCACAAAGCCT
>ENSG00000091879|ANGPT2|21426da
CATAGCTAGCACCTTCTTTTCTAGGAAACTGTTCTTATCT
>ENSG00000091879|ANGPT2|336a820
CATTAGCCACTGAGTGTTGTTTTCCATGATGTTCTCCAGC
>ENSG00000091879|ANGPT2|5fbdfe4
GTTTGTCGAGAGGGAGTGTTCCAAGAGCTGAAGTTCAAGT
>ENSG00000091879|ANGPT2|68542a8
AGTCTCTGAAGCTGATTTGTTCTTCTTTAGCAACAGTGGG
>ENSG00000091879|ANGPT2|6caa0c2
ACAGTAGGCCTTGATCTCTTCTGTAGAATTAGGGAATGTT
>ENSG00000091879|ANGPT2|72b614c
CTCCATCCTTTGTGCTAAAATCATTTCCTGGTTGGCTGAT
>ENSG00000091879|ANGPT2|ea79fe2
CCTATGCTGTCCATGCTCTTCCGAAAGTTGTTATAGGCTG
>ENSG00000091879|ANGPT2|f4e7976
GTAAGTCCTTTAAGGTGAATCCTATAATTGAGTTCTTCAC
>ENSG00000091986|CCDC80|531d6c3
CTACACCAGAGGCCTTACATTTCTGGACAAAGCCCTTCTG
>ENSG00000091986|CCDC80|63febb6
TGAATCGCCATTTCCTGTCTCCGAAGTTGCATCGAATCAA
>ENSG00000091986|CCDC80|6cb46df
CTCTTTGCAAACAATGCCCTCCTTCTTCTGCTTCTCCATA
>ENSG00000091986|CCDC80|8b40776
GAAGTGTTTGTTGGTGGGTTTCTGATAGCCATCCTGTTCT
>ENSG00000091986|CCDC80|9bb3799
CCAGGATTTGACATTTCCGTCTTTTCCGACTAGAAGCATG
>ENSG00000091986|CCDC80|c0c4f13
GGTATCCTTGGTGGTAACTATGGTAACCATAGCCTGCATA
>ENSG00000091986|CCDC80|f11731d
TTCATCATCCACCACTCGCATGGGCTTCTCATTATCTAGC
>ENSG00000091986|CCDC80|f28fa3d
CAAATGGGCTGGTACGTCTTCTCGCTCAACAACAGAGCTC
>ENSG00000095066|HOOK2|0ebb14a
CTCCGAAGACTGCCGTAGTTCATCCATCTCATCCTTCAGG
>ENSG00000095066|HOOK2|25a5f33
TCTCCTTTGTCACCGACTCATACTTTTCCTCCAGGTTGCG
>ENSG00000095066|HOOK2|29af8c8
GTCAGGAGTGTCTTTGGTCATGAGCTCTTGGATGGCTTCC
>ENSG00000095066|HOOK2|5abb338
ACTTCGGCTTTTCTCAAAGTCCATCTCCAGGTGTCGGATG
>ENSG00000095066|HOOK2|5e9ca0e
TCTGAGAACTCTCCAATGAGGCTCACATCTGGGAGATGCT
>ENSG00000095066|HOOK2|987383b
TCCTGGGAGTACTCTACTAGGCTCCGTAAGACCATCTTCA
>ENSG00000095066|HOOK2|b27eb0e
TCTTCCAGCGTCATGATTCTCTGGATGTGGTCCTGCTTTT
>ENSG00000095066|HOOK2|d07fc17
TCAATGTACTCCCGCTTCCTCTGCAACTCCAGATCTGCCT
>ENSG00000096063|SRPK1|246046d
AAGTGTCCCCAGCCTAACTTTCGGATCACATGGTATCTCC
>ENSG00000096063|SRPK1|479ee2a
TGATGCCCCAAAACTTCAAATACCATGCAGATATGTGTTC
>ENSG00000096063|SRPK1|49a0bdb
ATGTGCTGCTGTCTCCATTTTGGGAGCTTAGGAAACTAGA
>ENSG00000096063|SRPK1|4ce929d
CCCAGAAGTTCTATGATCAATGCAATGTGATCTTCATCTC
>ENSG00000096063|SRPK1|7e3ee2d
CTTGAAGTTGGCTAATGTGTTGTTCACTGAATGACTGACC
>ENSG00000096063|SRPK1|96b575a
CTCAGGGATCAGCTCCAACATGGGCAGTAAGAAATCTGTG
>ENSG00000096063|SRPK1|ee30984
TGGTCCGTTATGTTCTTGCTCTTGTTCATCTTCACAGGGT
>ENSG00000096063|SRPK1|f851af1
GGTCATTTTATTAGGTGGGTTCTCTTTCAAGGGTCTTTCA
>ENSG00000096696|DSP|02de332
TCAAGGTCGGCTATCGTCTTCATGTAATCTTCCTGCCGCA
>ENSG00000096696|DSP|4905572
CTTGGAGCTGAAGAAGCCTTTTCTGGTAAGCATCACAGGG
>ENSG00000096696|DSP|5213732
CTGACACTCATAGAGCTGCATTGCTGTCACCTTCTTCCTC
>ENSG00000096696|DSP|7968fa3
CCTCATCCACCCCAAACATTCACTGGTGACATGTTTGGTG
>ENSG00000096696|DSP|b4b4e19
CTGCTGGGCTTTCTGTAGTTCTGTCTTCATAGTGGCCAAC
>ENSG00000096696|DSP|e135677
GAAAGCAAGAGCAGACCAGTATGTGGTTCGATTCTGCACC
>ENSG00000096696|DSP|e754c34
TGCAGACAGGAGCTTCTCTTTGAACTCAATGCCCACCAGA
>ENSG00000096696|DSP|f48ec89
CATGGCCCTGATCTTCTCTATGTCAATCATGCAGTAGTGC
>ENSG00000099194|SCD|0654a2a
ATGAGGATCAGCATGTGTTTCTGAAAACTTGTGGTGGGCA
>ENSG00000099194|SCD|1430e1c
ATCTTTTATATCAGGGCGAATGTCGTCTTCCAAGTAGAGG
>ENSG00000099194|SCD|345bbc2
GTAGAACTTGCAGGTAGGAATCAAAGTGATCCCATACAGG
>ENSG00000099194|SCD|4844f72
CATCATCAGCAAGCCAGGTTTGTAGTACCTCCTCTGGAAC
>ENSG00000099194|SCD|9ca6563
ATGTTCTTGTCATAAGGACGATATCCGAAGAGGTGGGCAG
>ENSG00000099194|SCD|bc3cc76
TGGCAACGAACACACTGTTTTGAAAAGTTTCACCCCAGAA
>ENSG00000099194|SCD|c38ab99
GAGACATAAGGATGATGTTTCTCCAGACATATTCAACCTT
>ENSG00000099194|SCD|d6c90ba
AGCTTCTAGGTCAGACAAGTCTAGCGTACTCCCCTTCTCT
>ENSG00000099958|DERL3|1c09aeb
GCATAGAAGGATGTGGCCAGGTGAGATGGGGAAGCCAGTG
>ENSG00000099958|DERL3|3115d6b
CAGACCCAGAGAGCTGAGAAGAGTAGCTGTGAGGCTCAGG
>ENSG00000099958|DERL3|33fc686
TCCAGAAATAAACCACAACATGGACAGGCTTAGAACAACA
>ENSG00000099958|DERL3|abc5dbd
GAAAACTTAGGCTCTGAGGTCATAGAAAGGGCAGAAGACC
>ENSG00000099958|DERL3|b64835d
CTTCCAGAAGTCCCTGCCTCACCCAGTCTCAGAACTCTGC
>ENSG00000099958|DERL3|c77c2b8
TAGGGGTCATGGGTAGGATGGAAGCTGCCAGAAGCCTCTT
>ENSG00000099958|DERL3|d53b369
GAAGAAGCTGAATCCCAGGGGCCCGAAGAAGAGGAAGTTG
>ENSG00000099958|DERL3|dda4734
CCAGCAGGGTCATAAGGACGCCCCCGAAGAGAAACATGAA
>ENSG00000099958|DERL3|edceb3a
CAGTGTTGTTACCATGAAAATGACAACCTGTCTTTGGAGG
>ENSG00000100448|CTSG|10f5921
GATCCAGCAGTTTGAAGCTTCTCATTGTTGTCCTTATCCA
>ENSG00000100448|CTSG|4e56a9c
CCCTGGTGAAGACTTCTGGAGGAACCCCTGACGACTTTCC
>ENSG00000100448|CTSG|55c0b21
GATGTGTTGCTGGGTGTTTTCCCGTCTCTGGATATTGTGG
>ENSG00000100448|CTSG|58cd496
TATACTCTGTGGACGTTTATTAAGGCTCTGGCAACACTGT
>ENSG00000100448|CTSG|91add70
TCTGCTCAGCTGCAATAACATGATGTCATTCTGGATGGTC
>ENSG00000100448|CTSG|9e8d8f4
CTCCACATCTGCTCTGACCTGCTGGACTCTGGATCTGAAG
>ENSG00000100453|GZMB|10a47a3
GTACCAGCCTCTGAAGACACACCTGGTTATAATTACTGCA
>ENSG00000100453|GZMB|6cde6ad
CTCTTTCCAGAGAGAAATATCACAGTCTAGTGGGTGAAGG
>ENSG00000100453|GZMB|746f854
CCATAGGAGACAATGCCCTGGGCCACCTTGTTACACACAA
>ENSG00000100453|GZMB|a3a6449
AGTCAGATTCGCACTTTCGATCTTCCTGCACTGTCATCTT
>ENSG00000100453|GZMB|b599dd4
ACCTCTTCAGAGACTTCTGATCCCAGATCATAAGATAAGC
>ENSG00000100453|GZMB|ba53f17
ACAGGGATAAACTGCTGGGTCGGCTCCTGTTCTTTGATAT
>ENSG00000100453|GZMB|cd3f5a8
GTCTCCAGGTCTCAGATATTCCCCAAACATCTTTCTCCCA
>ENSG00000100453|GZMB|e92c89f
AGTTTGCAGAGGCCCTAATTTCTCCCCAGCTCAGTCTAGT
>ENSG00000100453|GZMB|fcba897
GTGGAGTGTTGCAAATTCATCCTTCCAAAGAAGCACCATC
>ENSG00000100721|TCL1A|1b7793e
CAGAAACTGGAGTCTGAGGATCGGTATCGTCCATCAGGGT
>ENSG00000100721|TCL1A|34794f1
TTTCTGATACAGCCACTGTGGACTAAGAGGGGTCAGGCTC
>ENSG00000100721|TCL1A|42261d6
ACGAAGGTGAACAGAAACACAACATCCCCATTGTAGGCTG
>ENSG00000100721|TCL1A|493b7d4
CCTGAGCACAGATAAGGGCTCCTTTCAGGCCTTTCCTTGA
>ENSG00000100721|TCL1A|5dce421
CAAAAAGTATTCATGCCACATACAACTTTGTAACACCCAG
>ENSG00000100721|TCL1A|7c94e73
ACTTCTCTCCACCAGAATCTAAGTCAAGGATAGAAGCTGA
>ENSG00000100721|TCL1A|835c9d0
CACCATGTGAGACCACTGGTCCAGGGTTTCAGAGGTCCTG
>ENSG00000100721|TCL1A|b1eac02
CCAGCTGAAACTTGTGAAGTACTTTATAGATATGAGCAGC
>ENSG00000100721|TCL1A|dd378d9
GAGGGACAGAAGGGACAGAAAGAGGCTGAAGACCATCATC
>ENSG00000100721|TCL1A|f121077
TGAATCGGCTGTGTTCTCACAAGTTCACGGAGCTGAGTGG
>ENSG00000101457|DNTTIP1|242da62
CTAGCTTCAGATCCAGGCATCCTCTGTAATCATCACTGGC
>ENSG00000101457|DNTTIP1|988376e
ATGGAGATGGCAGGATCTGTGAAACTTGTTGTCATCTGTG
>ENSG00000101457|DNTTIP1|989e2d5
GGTCAATCTGGGTATTACTTTTTCTCCATCTGAAAAGAGC
>ENSG00000101457|DNTTIP1|bf588e3
TTTCTTATCCCAATAACTTTACAAATATAGAACCACATGC
>ENSG00000101457|DNTTIP1|d7c4a35
CTGGAAGAACTTCATGTACTTGTTGAAGACAGTCTGGATC
>ENSG00000101457|DNTTIP1|f0cc1f1
TGTCCGTAGTGTCTCCATATACTTTCTCATCTTCTCCACC
>ENSG00000101457|DNTTIP1|f596dc9
ACCTGCCGGTGCTTTATCATTATGTTCCAAGGGTTCGTAA
>ENSG00000102172|SMS|07b091a
GCAGTCTCCTTTAAGATTGTCTAAGACATCGCCACACGTT
>ENSG00000102172|SMS|131cca0
CCCATCAATCACCATTTGGTCAATCTCTACCATAGTGACC
>ENSG00000102172|SMS|3cd4213
CCTTCTTTGGCGTACCTCTTCAGTACCGGGATACAGTCTT
>ENSG00000102172|SMS|4daf8ab
TCTTGTTTGTGTAGGTTGCTAAATAGCCATGGTCCTGCCA
>ENSG00000102172|SMS|5bbb704
CAACACTTTCATTGAGAGGTCAAGAATCAGTCTGAGAAAC
>ENSG00000102172|SMS|6a3f5fb
CGTCATATACCACTTCATCTATGTCATATTCAACCAGGCG
>ENSG00000102172|SMS|a0549ea
CAGACGATCTCCTTTGAAAATTCCACAGGACAATACAGGC
>ENSG00000102172|SMS|d843bb9
CACACAATATGCCTCCGTCTCCACCTCCCAGAATGAGTAC
>ENSG00000102554|KLF5|307a964
GTAAGGTAACCCTTCAGTGTCAGTGAAGAACTGGTCTACG
>ENSG00000102554|KLF5|4f2b2f7
TAGGAACTGGAGGAAGCTGAGGTGTCAGATACTTCTCCAT
>ENSG00000102554|KLF5|511fd80
ATTGTTCACCTCTGGAGCTGCGGTCTGGTGTGAGCTGAAT
>ENSG00000102554|KLF5|a0ded86
TTGGATTGTGAATTGCCAGTTTAGAAGCAATTGTAGCAGC
>ENSG00000102554|KLF5|c886797
GTGAGTCCTCAGGTGAGCTTTTAAATGAGAAGACTTGGTA
>ENSG00000102554|KLF5|cee8dc4
TGATTTGTAGAACTGGGCATATCTAGATCCGGTGTATTCA
>ENSG00000102554|KLF5|cf88adb
GTATCTGACAGGTTGGATGTTTTGTGAGTTAACTGGCAGG
>ENSG00000102554|KLF5|f961dd5
TAGGGACAGAAAGATGAAGATCTGGTGTAGGAAGTTCTTG
>ENSG00000102802|MEDAG|1a86e70
AACTTAATCGTCTCCTTCTTTTCTGGACTTGTACTTGACA
>ENSG00000102802|MEDAG|2f73ffc
TCTTCAGATTCCAGAACACTTGGAAATGGTAATTCTGCCA
>ENSG00000102802|MEDAG|59d44db
AATCACAGTAGTTGGTCAGTTCCACATACCTCTTGATGTA
>ENSG00000102802|MEDAG|7f1adc5
CTGGAAGTTACACTGAACTTTCGGTCAGAGAAACTGCTCC
>ENSG00000102802|MEDAG|86c114a
CAAAGCTTAAATTTTCTCCATTAACCACTTCATTTCCTGG
>ENSG00000102802|MEDAG|d03ed98
TCTTCACTGCCTCTTGAAAATCAAACTGAAGCCGGTAACT
>ENSG00000102802|MEDAG|de2eed3
CCCAAACCAATAGAAGAAATCAAATAATGCATCAGCTTTG
>ENSG00000102802|MEDAG|e4d1ced
CACTGAGGAGATGACCATGTCCATCCCTTGCTCTATCTGT
>ENSG00000103196|CRISPLD2|04f34da
AGCAGACTTCTCCAGTTCGTCATCCCAGGTCATGTACTCC
>ENSG00000103196|CRISPLD2|10f862d
CACTTTCACTTTTGACACCATGAATGAGCTGGAAGGTTTG
>ENSG00000103196|CRISPLD2|5214a6f
GAAGGTTCGTCTTTGCAGTGTGCCGGACAATGGATTCTTG
>ENSG00000103196|CRISPLD2|7530e70
CTTGTTGTGCAGCATGAGGATCTCCTCCTTGTCCTCCCTG
>ENSG00000103196|CRISPLD2|7b5be90
CAAACTTCTCCCCAGACAGTCATCTTCCGGCAGGTGTTCA
>ENSG00000103196|CRISPLD2|9c7c1d4
CAACCGATCTTGTTGGTGGTGGCCCAAACTATCTGTGTGT
>ENSG00000103196|CRISPLD2|d4797bb
AACTACAAACTTTAATCAATCATCAGTGTCTGGGGTCAGC
>ENSG00000103196|CRISPLD2|e9a2fe0
CCTGTCCTTCATCTTGGTGTCACATCTGACGACTTGGGTC
>ENSG00000103196|CRISPLD2|f9ee3c0
ATTTGCTGAGCAGCTCCTCTAAGAGAGTGACGTTGGGCAG
>ENSG00000104332|SFRP1|2701db1
TTCAGGTACAGCACAAGCTTCTTCAGGTCCTTCTTCTTGA
>ENSG00000104332|SFRP1|6591bdf
AGTGTGGTATGAGTCTGTTTCCATTTAAAGCAGACAGAAA
>ENSG00000104332|SFRP1|6f7d206
GTTCAATGATGGCCTCAGATTTCAACTCGTTGTCACAGGG
>ENSG00000104332|SFRP1|7a9f4e3
TACTGGCTCTTCACCTTGCGGCCCATGATGAGGAAGTGGT
>ENSG00000104332|SFRP1|ab6f54b
CTTTTCCTCCCTGCACTTATCACTTTCTGGGCTTGACCTT
>ENSG00000104332|SFRP1|ad09cc6
AAAGGCATAGATCAGCCAATAGATCCACACCAACAAGTTG
>ENSG00000104332|SFRP1|ae878e9
CAAGAACAAGCCGACTGGATTACAATGTCCACTACTGACA
>ENSG00000104332|SFRP1|af3098a
TTGCGGATCTTAAAAACCTTCCTAATCTAAATGGCCCTTG
>ENSG00000104549|SQLE|315be6b
CTCCTCTAATGTCAACAAGTACTCGAGTTTCACTGGATGA
>ENSG00000104549|SQLE|3540579
ATCCTTGTACTGAACTCCCATCACAACATCATCTTCCTCT
>ENSG00000104549|SQLE|96ff0f6
AGTGGCTTCTAAGAATGGTTCTTTCAGGTGATCAGGTATT
>ENSG00000104549|SQLE|b52499f
AGCCCATCTGCAACAACAGTCAGTGGAGCATGGAGTTCCT
>ENSG00000104549|SQLE|e254899
CTATTCTGTCAGGCTCTTTTAAGTCTCTCTCAATGACTGT
>ENSG00000104549|SQLE|ed650b1
GCTTTCCTGATCATGAATCATGTAACCATTTACAACCTGG
>ENSG00000104549|SQLE|f0b54da
AAGCTCTTCCACTCTGCACTTGATTGTTTTCTGACAGAGG
>ENSG00000104549|SQLE|f3c8b80
ACAGAACACGCTTTGTACAATACAGCACCACTACTGAGAA
>ENSG00000105369|CD79A|72620db
CTCATACATGGAGCAGTCGTCCAGGTTCAGGCCTTCATAA
>ENSG00000105369|CD79A|7b50bc7
GTGACACTAACGAGGCTGCTACAATCAGCTCCCCTAGAGG
>ENSG00000105369|CD79A|ba9762f
AAGGAGAATGTCCCAGGGAAGTGAGCTGAGACACTGGAGC
>ENSG00000105369|CD79A|f205fa8
AGTTGGGAAGAATTTATTATCACTAAGTGGCCCTGACAGA
>ENSG00000105374|NKG7|05a101e
CCAGGTAGAAGGACCAGGAGAAGAAGGTCTGGATCTGGGG
>ENSG00000105374|NKG7|5ac5307
AAAACTCATCTTGCCGCTCTTGCCTTCTGCTCACAAGGTT
>ENSG00000105677|TMEM147|4dfa32c
GCTGCACTTGTAGGTGATGAAGTAGGGGAAGTAGGCAAGA
>ENSG00000105677|TMEM147|5fd4d9b
AGCATCTTGCAGAGTTGGACAAAGAGGTAGGTGACTCCAG
>ENSG00000105677|TMEM147|65430d3
GATGTAATGGACCAGACTGATGTTGGAGTCTATGCTCATC
>ENSG00000105677|TMEM147|7364490
AATGTCTGAGACACCAAGCCTAGGAGTGCACATTGACAAC
>ENSG00000105677|TMEM147|a0d58cd
CAAATACTGTTTACTTCACTAAAACCTGGAGTGAGGCAGG
>ENSG00000105677|TMEM147|af83b20
GGCCTTCATGAACTCCCCAATGAAGTCATAGATGCCGCCT
>ENSG00000105677|TMEM147|caa99e6
GAAGGTGTGGTACAGATCATAGCGTGTTATCATCCAGACC
>ENSG00000105677|TMEM147|e676e72
AATGTCACAATAAGGAAGGGAGACTAGATAACCCACCCCA
>ENSG00000105894|PTN|313806e
CCTCAATTGTCTATCATTTATCATGTACTATAAGTCAACT
>ENSG00000105894|PTN|4c903ea
TCAGGTCACATTCTCCCCAGGCCTGGAACTGGTATTTGCA
>ENSG00000105894|PTN|5e4cc19
GTTGGAAACGTCCTCTCTGGCGCTCAGTCTGCCTTTGTTG
>ENSG00000105894|PTN|74e70cc
GATCTTACATCTCTGGGTCTTCATGGTTTGCTTGCACTCA
>ENSG00000105894|PTN|a00647f
TACTTAGCTATAGATAATTTTTGAATACAAAGCCTACGGT
>ENSG00000105894|PTN|aac5a6c
ATAAGATTACAGTCCTTTATTATAAGCCCCTACTGGTACT
>ENSG00000105894|PTN|b1dda4a
ACAAGAGAAGTAGTTTACATAGTCATAACATTTAAATTGC
>ENSG00000105894|PTN|b31c8f3
AAATGCAATAGTTAACTGATCCTGTTTGCTGATGTCCTTT
>ENSG00000105974|CAV1|0f01a97
AATAGACACGGCTGATGCACTGAATCTCAATCAGGAAGCT
>ENSG00000105974|CAV1|19c04db
CATGGTACAACTGCCCAGATGTGCAGGAAAGAGAGAATGG
>ENSG00000105974|CAV1|2647fab
ATGTTCATATCTCAGCCAATAAAGCGATGGTTGATCCACA
>ENSG00000105974|CAV1|39ee7f4
TTGCTGAAAATCTGCCCACATACTTGTACACTCCATGGCC
>ENSG00000105974|CAV1|51000ba
GTCCCTTCTGGTTCTGCAATCACATCTTCAAAGTCAATCT
>ENSG00000105974|CAV1|6ddd44a
GAATATTTTCCCAACAGCTTCAAAGAGTGGGTCACAGACG
>ENSG00000105974|CAV1|c52ce46
CACTGGATCCTACTGGATTATGAAGTGAATGGCAGTAATC
>ENSG00000105974|CAV1|d1d712f
GCAAGCGGTAAAACCAGTATTTCGTCACAGTGAAGGTGGT
>ENSG00000106333|PCOLCE|0eed7ef
CCTCACTTGCCACGTAACCTGATTCCCCCTTCACATCCCC
>ENSG00000106333|PCOLCE|0fbd3cf
CATAGCGGCAGTAGGTGTCCGGCTCCAGGTCAAACTTCTC
>ENSG00000106333|PCOLCE|a7348bf
GTCCAGTCCTCCAGTTTTATAAGCACCAATAAGACTGACA
>ENSG00000106333|PCOLCE|ce34cd9
CCTCTGTTCTCTTCTACCTGGCCCATCAGCAGATAACTGA
>ENSG00000106483|SFRP4|0dcbb4d
TTTGTTCTCTTCTGGGCACTCCTAGTTTTAATGTTCTTCT
>ENSG00000106483|SFRP4|4f22779
CTGTACCAAAGGGCAAACCTACCACTATGGCTTGTGATGG
>ENSG00000106483|SFRP4|7639026
CACATATTAGGTCGAATTGTAACAAGCATTATTTTCCCTA
>ENSG00000106483|SFRP4|8d484a8
AACATCTTGATGGGGCAGGATGTGTGGACACTGGCAAGAA
>ENSG00000106483|SFRP4|bb9ef78
TCCCACTGTATGGATCTTTTACTAAGCTGATCTCTCCATT
>ENSG00000106483|SFRP4|c52ffc9
AAGAGGCCTTTCCTGTACCATCATGTCTGGTGTGATGTCT
>ENSG00000106483|SFRP4|eb7a1bc
TGCACACAGGTTACTCTGAATGCAATGCAATAAGCCTTTT
>ENSG00000106483|SFRP4|fcc8b41
TGATGAGGACTTGAAGATCTCTTTTACATCCACCACCGTT
>ENSG00000107317|PTGDS|1858f39
TACTGACTTGCTTCCGGAGTTTATTGTGCAGGATGAAGCC
>ENSG00000107317|PTGDS|2fc9fbf
TCACACTGGTTTTTCCTGAGGAAGGTGGAGGTCAGGTTGA
>ENSG00000107317|PTGDS|5fe9231
TCCCATCCACAGTGTGTGATGAGTAGCCATTCTCCTGCAG
>ENSG00000107317|PTGDS|760d440
CTTGCAGAAGGCGGTGAATTTCTCCTTTAACTCAGCCCTG
>ENSG00000107317|PTGDS|93ba15e
GTCCTATTGTTCCGTCATGCACTTATCGGTTTGGGGCAGG
>ENSG00000107485|GATA3|0d36059
ATCCTTCATGCCTTACAGCTACCCAGATGCAATAAAGTCA
>ENSG00000107485|GATA3|13a313a
TTCCTCCTCCAGAGTGTGGTTGTGGTGGTCTGACAGTTCG
>ENSG00000107485|GATA3|9ec3450
CTTAATGAGGGGCCGGTTCTGTCCGTTCATTTTGTGATAG
>ENSG00000107485|GATA3|a037bef
TTGCACTTTTTGGATTTGCTAGACATTTTTCGGTTTCTGG
>ENSG00000107485|GATA3|aa036e0
TTGCCTTGACCGTCGATGTTAAAAAGCACATCCACCTCCT
>ENSG00000107485|GATA3|bd7d987
ATAGTCAGGGGTCTGTTAATATTGTGAAGCTTGTAGTAGA
>ENSG00000107485|GATA3|d38c2cb
GTTAAACGAGCTGTTCTTGGGGAAGTCCTCCAGTGAGTCA
>ENSG00000107485|GATA3|f38f021
GACACCACAGTGAGCTCCTTTGCAAAGTGGCAAACATAAT
>ENSG00000107562|CXCL12|0262ede
CAGGTAACACAAGACATTTTCATTTCCTGCTTGGTGCACA
>ENSG00000107562|CXCL12|115d166
GAATACAAAACCCAGGAGCCCTGAGTCAGAGGAGTGGCTC
>ENSG00000107562|CXCL12|14d282d
GTCGTGGACACACATGATGATGGATGAGACAGAGAATGAT
>ENSG00000107562|CXCL12|33bfef3
ATGGCTTTCGAAGAATCGGCATGGGCATCTGTAGCTCAGG
>ENSG00000107562|CXCL12|4406500
TGAATCCACTTTAGCTTCGGGTCAATGCACACTTGTCTGT
>ENSG00000107562|CXCL12|53533bf
ACAAATACCACCAGGACCTTCTGTGGATCGCATTTATGCA
>ENSG00000107562|CXCL12|5fb8226
TAACACTGGTTTCAGAGCTGGGCTCCTACTGTAAGGGTTC
>ENSG00000107562|CXCL12|72ea95f
GCTTCTGATTTCGGAAACCTCAGAGTTTGTTAGTGCCTCC
>ENSG00000107562|CXCL12|93b4fb9
ATAATAGAGAAGTATAAACTACTGACATTCATATGGCTCC
>ENSG00000107562|CXCL12|a6f2cd5
GGATTGGACAATGGACAATATTCCAAACAAGACACAGATG
>ENSG00000107562|CXCL12|b6628b7
TTTTGCTACATAATCAAATGGTGAAAATATGGCAAAGTGT
>ENSG00000107562|CXCL12|b971cff
GTTTGGAGTGTTGAGAATTTTGAGATGCTTGACGTTGGCT
>ENSG00000107562|CXCL12|c743038
CATTTGATTCTGTAAAGACTTGTCTTTTGCGGGTAAGCAG
>ENSG00000107562|CXCL12|e027abf
AATCACAAAACCCAGTCACTCAAAGCGAGCTCTCAGATTT
>ENSG00000107562|CXCL12|edfe04c
TTGGGAAAGAATCTTCATGTCCAGGATTGGTTATTTTGTG
>ENSG00000107796|ACTA2|825696d
TGATGCTGTTGTAGGTGGTTTCATGGATGCCAGCAGACTC
>ENSG00000107796|ACTA2|9edc5a6
CTTCGTCACCCACGTAGCTGTCTTTTTGTCCCATTCCCAC
>ENSG00000107796|ACTA2|b0fc358
GGCTTCATCGTATTCCTGTTTGCTGATCCACATCTGCTGG
>ENSG00000107796|ACTA2|b6936f7
CATTTTCAAAGTCCAGAGCTACATAACACAGTTTCTCCTT
>ENSG00000107796|ACTA2|c35f61f
TGATAGGACATTGTTAGCATAGAGGTCCTTCCTGATGTCA
>ENSG00000107796|ACTA2|d2325bf
CATTGTCACACACCAAGGCAGTGCTGTCCTCTTCTTCACA
>ENSG00000107796|ACTA2|d4e8a98
CAGAGAGGAGCAGGAAAGTGTTTTAGAAGCATTTGCGGTG
>ENSG00000107796|ACTA2|f1bb408
CTGGGACATTGAAAGTCTCAAACATAATTTGAGTCATTTT
>ENSG00000107833|NPM3|12aa93e
TGCTCCGCATCATCCTCTTCCTCTACCTTAAAGGTGAAGG
>ENSG00000107833|NPM3|47e4a21
TGAGCTTCAGGCACTAACCTCCAATTCTCACAGGCAGGTG
>ENSG00000107833|NPM3|4d68db7
TCCTGATGGTCATGGTTCCGGGCCACAACTTCTACCACAT
>ENSG00000107833|NPM3|56efd86
TTCAGGCGGAAGGTTACAGGTGGTTGGAGCTGGAAGTCAT
>ENSG00000107968|MAP3K8|04cbcd1
ATGTTTAATAAAATTCCAGATTCCTGTGGTCGTTGTCCAT
>ENSG00000107968|MAP3K8|102f26b
ATCTCTTCTTTATTGTCACTTCCAGTGCTCATGTACTCCA
>ENSG00000107968|MAP3K8|2eda830
CTCTGGGCTCATGTAAATCTCTGTTCCTCGGAGGTCCTTA
>ENSG00000107968|MAP3K8|74891f8
TTTCTTATCTGCAAACAAGATGTGGCTACCTATTCCCCTG
>ENSG00000107968|MAP3K8|7cdc790
AAATCCTCCACAGTTCCATATCTGACTGATGACAACCATG
>ENSG00000107968|MAP3K8|8e1a00f
TTTTAGCTGCTTTGTATGCATGAGTGAGAAAAGTACTGAG
>ENSG00000107968|MAP3K8|a7fd79d
TGCTTGCTTGTGGATTATGTACAGGTAGGAGGGATAGGCT
>ENSG00000107968|MAP3K8|acd1410
GGTCATTAGACTGGGTTCATAAACTGCTGGCTCTTCACTT
>ENSG00000107968|MAP3K8|d296f9a
AAACACCACTCTGCATTAAATGAAGCTGCAGTAGGAAAGC
>ENSG00000107968|MAP3K8|e005391
GTTTCTCCAGAACAGACCCTCCCTCGCCTGCTTCCATAAA
>ENSG00000107968|MAP3K8|f7b230f
CAGCAATGTTCTCAGGAAGTTCCAGCTCCTTCCTACTCAG
>ENSG00000108091|CCDC6|0748927
TGTAATAAGACATTCCAGCTCTAGTCAGTGAAGTTGGTGG
>ENSG00000108091|CCDC6|302ae64
TAGTGCTTCTTGTTCTTGTTCCAATGTATTTTCAAGGTCA
>ENSG00000108091|CCDC6|4128e31
GATGCTGTTCTAGTTCGGCTTTCTCATGCTGCAACTGCAT
>ENSG00000108091|CCDC6|7fa3e55
GTGACGTTCCTCCTCCAGATACTGTGCCATTTTCTCTGAA
>ENSG00000108091|CCDC6|82dd11c
GTAGGTCTCCAGCTCTATCTTCAGCACCTTGTTCTCTTGC
>ENSG00000108091|CCDC6|8729cad
ACCGTGTGACTTGCATATGATAGACCAGGTGATATAGGCC
>ENSG00000108091|CCDC6|b9528b2
ACACAGTGCGAGGTCTTAATCCTTGTGCAGACATCTCATT
>ENSG00000108091|CCDC6|e9d64e1
CGCTTTTCAGCTTCAAGCTTATCCATCCTTTTCCAGAGGC
>ENSG00000108244|KRT23|20d3fe5
ATCTTCCCTGGGACCTGTATCCACCTTCACATTGACATTG
>ENSG00000108244|KRT23|247b0a2
GACTTTGATTCTTCCCGTGTCCCTTCACTCTCTCCCTCCA
>ENSG00000108244|KRT23|247db12
TTCCTCCTCATAGTGGGAGATGATCTCTTGCATGTCCTGG
>ENSG00000108244|KRT23|4ab105c
TGTTGTGACAATGGTCAGGTTGTCTAAGGTCCTTCGGAGG
>ENSG00000108244|KRT23|8488b2a
TGAGAAGAATAATCTGAGCATTGGTCATCTTACCATCCAC
>ENSG00000108244|KRT23|9000acc
CGATGCTTCTTCTTTATTATAAGCTCATATTCTTGTCTCA
>ENSG00000108244|KRT23|a85424f
CGTTGATGGTCTCCTGGGTTATGGCCTTGATCTTTGGAGT
>ENSG00000108244|KRT23|edf1d14
ACTTCAATTTCCAAGTCTTTCTTAAAGGAGTGTTCATTTT
>ENSG00000108342|CSF3|0b5e98b
CATAGTAATAAATACTTGGTATTTACCTATCTACCTCCCA
>ENSG00000108342|CSF3|1c7934f
TGGATCTTCCTCACTTGCTCTAAGCACTTGAGCAGGAAGC
>ENSG00000108342|CSF3|2452e1f
CAAACACTTTATTATCCTGAAGTTCAGTTACAATGTGACA
>ENSG00000108342|CSF3|8145a1e
CGTTCTGCTCTTCCCTGTCTTTAAATATGAGGCTTAAATA
>ENSG00000108342|CSF3|cd6a4fd
TTCCTTTCACACACAGGCCTGACATGATTCCTCCTGTCTG
>ENSG00000108342|CSF3|eaa1c01
CCCCTGGTAGAGGAAAAGGCCGCTATGGAGTTGGCTCAAG
>ENSG00000108342|CSF3|fcd9944
GCCTTTATACATAACCCCATGGAGGCCTGGGAGGAAATTA
>ENSG00000108700|CCL8|105d5e0
TCAATTTCAACAACAGCAGTACAAAGCACACATTTGACTT
>ENSG00000108700|CCL8|7b840db
TAGGAGGGAGAACAATGACATTTTGCCGTGAACTTAGTTG
>ENSG00000108700|CCL8|81c989c
TTTCTTCAAGCTCTGACTCTCAGTCCATGTATGAAGGCTC
>ENSG00000108700|CCL8|c3c7f20
GGACATTGGATGTTGGTGATTCTTGTGTAGCTCTCCAGCC
>ENSG00000108700|CCL8|d4e455f
CCAAAGAATACCAAAGTGTTTCACCTTGATGATCCATGGG
>ENSG00000108700|CCL8|edc4b60
ACGTTAAAGCAGCAGGTGATTGGAATGGAAACTGAATCTG
>ENSG00000109424|UCP1|2ca1890
TCACAAAGGCCTCCTTCATTAGATCATATGTTACTAGCTC
>ENSG00000109424|UCP1|2e90a49
CAAGTCGCAAGAAGGAAGGTACCAACCCCTTGAAGAAAGC
>ENSG00000109424|UCP1|619c1ab
GAGGTTTGATTCCGTGGAGATGGCTCTGTGCTTGAAGTCT
>ENSG00000109424|UCP1|6e289a7
TGTACTGTCCTGGTGGAGAATTAATAAATCTGGTTTTTAC
>ENSG00000109424|UCP1|be02ced
GCACAGTCCATAGTCTGCCTTGACTTTGACAGTTCTCGTT
>ENSG00000109424|UCP1|be19643
GACCAGCTAAAATCTTGCTTCCTAAACTAGGTGCTGTTTC
>ENSG00000109424|UCP1|c35fa4d
CCTTCGGTTGTTGCTATTATTCTGTACGCATTATAAGTCC
>ENSG00000109424|UCP1|ef73387
ATTGTTCCCAGGACACCTTTATACCTAATAACACTGGACG
>ENSG00000110031|LPXN|07af817
AAGGATCTCCGAAGTCTCATCAAGGTTAGTCTCCTTTCTG
>ENSG00000110031|LPXN|54ffbad
CCCTAGAGCATGGATCACCTTCCCAGCAATCGGTTTCTGG
>ENSG00000110031|LPXN|57f8e5a
CACACACAAAGTGCTCAGGATGGAACTTGTACCCCATGGC
>ENSG00000110031|LPXN|5bf19fc
GTCATTCTGCTCCCTGAAAATGCCCTTCGACAACTGTGTC
>ENSG00000110031|LPXN|72832f3
GTTTTAGAAGGTGGTGGTGATTCCTTTGGCTCTTGGGCTT
>ENSG00000110031|LPXN|9b0a2ff
CTTTCGGCAATATGGCTTCTTGTCCTTCTCATGAAAGCCT
>ENSG00000110031|LPXN|a5eedf4
AGTGTCCATGGCTGAAAGGTAGTTTTCCAACACTGGGCGA
>ENSG00000110031|LPXN|e854a12
AAGAGGAGCTGGGTTGGAATATTCATCACTGTCCTGAAGG
>ENSG00000110092|CCND1|1264a7a
GGTATAAAATCCTCTATCATCTGTAGCACAACCCTCCTCC
>ENSG00000110092|CCND1|17c4b50
GGAAAAGCACAAGAATATGTTTTTCTACCTAAAACCCTCT
>ENSG00000110092|CCND1|2dee2bb
TATAAAGTGACTACATGCATATGAGCAAGCAAAGTACAGA
>ENSG00000110092|CCND1|6dfc7ae
GTTTGTTCTCCTCCGCCTCTGGCATTTTGGAGAGGAAGTG
>ENSG00000110092|CCND1|7ae8b7b
CAACAAGGAGAATGAAGCTTTCCCTTCTGGTATCAAAATG
>ENSG00000110092|CCND1|a01bef6
CCTTTGTGTTAATGCCTATTCTTACAACAGAGAAACAAGT
>ENSG00000110092|CCND1|a972a2d
GAAATGGAATGGTTTTAGAATATGAAGAAGAACACAAACC
>ENSG00000110092|CCND1|c842e06
CATGAATAAGGTGAAGAGGTTACACATCTACCTACGGAAT
>ENSG00000110169|HPX|038541d
GGTTGTCAGACGTCAGTGCAGACAAGACTAGATGTGGGCT
>ENSG00000110169|HPX|0e6873f
GTTCCATTGTCATCCAGGGTGGTAGCATCAAAGCTCCAGC
>ENSG00000110169|HPX|1736f23
CAGATAAAGGCCGCATCCACAGAGTCCAGGATAATCCCAT
>ENSG00000110169|HPX|1d393f3
CGGTCCCATTTGTGACTCTTCCACACAAACTCCCCTTTAA
>ENSG00000110169|HPX|2b6dec9
GGTATAGCCTCCCTTTGTCAGGAAGACATATACCTGGGTG
>ENSG00000110169|HPX|371cf30
CCTTCAGCAACATTCCCATGGGCACTAGTCGGAGGAAGAG
>ENSG00000110169|HPX|76b20ac
GGAAGAAGAGGACGCCTTCAGCTTGACATTCTCCACGGTG
>ENSG00000110169|HPX|e286dfd
CTTGATCAGAAAGACACTGTTGTGACCTTGACGGAATGCA
>ENSG00000110799|VWF|10d10de
ATGTCCACCACAAAGGCCTTCAGCACTTCAAACTCAGCCT
>ENSG00000110799|VWF|1ab38d8
TGGTACAGTGCATGAAGCCATCCTCACAGTAGCACATGGT
>ENSG00000110799|VWF|1faac2a
CAGAGATGGTGGGCATGACATAGCACAGAAATCAGGTGTC
>ENSG00000110799|VWF|2260313
GGCATTGAGAACCTCATGGTACACAACAGAGCCATTGGTG
>ENSG00000110799|VWF|3d43cab
AGCACACTGGACAGTCTCAATGACAATGGAGAAGGAGTGG
>ENSG00000110799|VWF|46c07cf
CCCATGAGTTGGCAAAGTCATAAGGGTCCGAGGTCAAGGT
>ENSG00000110799|VWF|8d321a8
CACCACCTCAAAGTGAGTCTCATCCTTCATGGGCCTCTTC
>ENSG00000110799|VWF|da953a7
GTGTCATGATCTGTCCTCCTCTTAGCTGAATGGTGCAAGC
>ENSG00000110848|CD69|0819b07
CAGGAACTTGGAAGGACCCTTCATGACGTGTTGAGAAATG
>ENSG00000110848|CD69|3fb92ab
CCTTTTTCAGTCCAACCCAGTGTTCCTCTCTACCTGCGTA
>ENSG00000110848|CD69|686a957
CAGTCCTCAGAGCATGAAGAAACATGGCTGTCTGATGGCA
>ENSG00000110848|CD69|7ce1dff
GCTCCTCTTCACAGTAGAAATAAAGTAGCATTTCCTCTGG
>ENSG00000110848|CD69|89f0b91
AGCAAGAGTAGCACCATGTTCAGAACAAGCATTTTGGGCT
>ENSG00000110848|CD69|b46a62e
TTGGCCCACTGATAAGGCAATGAGAGCTATGATTAAAATG
>ENSG00000110848|CD69|bbb8da2
TCTCAAGATTCCCTAGTTAATCTCAGGTCAAGTCAAGCTA
>ENSG00000110848|CD69|d9482d2
GATGCAAAGAGCTGTTCTCTGCTACGAAACAATTTTCAGA
>ENSG00000111716|LDHB|2492af1
GTCAGTTCCCATTTCTGGATTCAATTCCTGGAGAGAAACA
>ENSG00000111716|LDHB|325b0b3
TTGAGGATACATGGAAGGCTCAGGAAGACTTCATTCTCAA
>ENSG00000111716|LDHB|4fb1b7e
CACAGGTCTTTTAGGTCCTTCTGGATGTCCCACAGGGTAT
>ENSG00000111716|LDHB|7ea9bba
AGTTTCCAGGTAACATACGTAAGAATGTCCACTGGGTTGG
>ENSG00000111716|LDHB|b08acbc
CACACGCCATACCAACTTGTCCAACACCCACTACAGTGAT
>ENSG00000111716|LDHB|b9bbfaa
ATCAGCCACACTTAATCCAATAGCCCAGTTGGTATATCCT
>ENSG00000111716|LDHB|d787fff
TACATCCCCTTTACCATTGTTGACACGGGATGAATCCTGG
>ENSG00000111716|LDHB|e1685e1
TCTGCCACAATTTTAGGTGTCTGAAGAAATAAGCTCCCAT
>ENSG00000111796|KLRB1|26cbcfa
TGTTTTATTCCTGCTCTGTTGAATGTCCACACTGCATTTT
>ENSG00000111796|KLRB1|374d576
TTTCTGATAATGAAAAATTTAATCCAATCCAAAACAGAAT
>ENSG00000111796|KLRB1|70efaab
GATGATTTCTGTATTAAGGATGTCACTGAAACACTCAACC
>ENSG00000111796|KLRB1|85d09a7
GGAACAATCAGCTAGACTGTTATTCCAAGGGTTGACAGTG
>ENSG00000111796|KLRB1|9460967
AACTTTCTGGGCCTGAGTCTGTGGGTAAGTTTAACTCAGC
>ENSG00000111796|KLRB1|b465af3
ACAACCAAGACAAGGAGAATAATCCCAGCACAGCTAAGTT
>ENSG00000111796|KLRB1|f94ef19
GAGTCAGGATACACTTTATTTCTCACAGGTGTTAGTTCTT
>ENSG00000111796|KLRB1|fbbb173
ATCCATCTGATTTCTGTACTACAGTACTCAGAATACACAG
>ENSG00000112149|CD83|06a804b
AATCTCCGCTCTGTATTTCTTAAAAGTCTCTTCTTTACGC
>ENSG00000112149|CD83|1a18864
AGTTCTGTCTTGTGAGGAGTCACTAGCCCTAAATGCTTAT
>ENSG00000112149|CD83|1f5626a
GTCTCCATCCTCTCTTCACCACCCTCCAATAACTTGACCC
>ENSG00000112149|CD83|6ec2a78
TGTCACTCTCAAGATCACCTTGCCACTTAGGTTTCTCTGC
>ENSG00000112149|CD83|74bde76
GAGTTGCAGCTGGTAGTGTTTCGGATCTTCAGGGAATAGG
>ENSG00000112149|CD83|95219d9
TAACTGGGAGAAAAGCTCGTTCCATGCCAGCTTTAGAAAA
>ENSG00000112149|CD83|d530915
AACCATTTTGCCCCTTCTGATGATAGTGCTGTCCCCTGAG
>ENSG00000112149|CD83|fae6bcd
AAGTGAAAATGATGAGTGTTAAGTAGAAAATAACCAGAGC
>ENSG00000112799|LY86|183a823
ACTTTTCAACAGAAAAGCCAAAATCTTGTAATGGATCGCA
>ENSG00000112799|LY86|38e71c5
TTTTTGCTACAGGCCACAGTCAGGAGCACATGATAGTAGC
>ENSG00000112799|LY86|59289bb
CTTCTTTGTAGAGCCTCTCTCTGTCATCAGCTGCTTCTCC
>ENSG00000112799|LY86|873b016
GCTCCTTAGAAACAGATACATTCGGGGACTTCATTACATC
>ENSG00000112799|LY86|ba75867
TCAGAGTCCAGAGGAAGAGAGTGGCTGTGAAACCCTTCAT
>ENSG00000112799|LY86|bd9cc99
ACAGATGGGATAGGAGAAATTCAAAACAGATGAGCCTTGA
>ENSG00000112799|LY86|c21d2f0
GGACCGTTTTTCAGTGTACAGTTCCAGCAAAACCTGGTAT
>ENSG00000112799|LY86|e793d9a
AATAATTCCAAATCTAATGTTGATATTTGATTTTAATTGC
>ENSG00000113088|GZMK|1c21da3
ACCAGCATGATATCATTTGATTGAGGATCTGATGTAACTC
>ENSG00000113088|GZMK|3bd16fb
CTGTTGCAAAGTTTTCGACTTAGGACAGTAACAGTGACTT
>ENSG00000113088|GZMK|46cf0cb
ATCTCCTGCACAGACCATGTCTTTGGTGATAAAAGGGTCG
>ENSG00000113088|GZMK|510d53f
ATTCATGACCTCCAGAGACTATAGCGTGGAAGACACCTTT
>ENSG00000113088|GZMK|a94056d
CAGTGTTTGTTTGGAGGCCTCATTCTTTGAGAGAGAGTGT
>ENSG00000113088|GZMK|c478004
CAAGTCTGGTATTTCTTGGTTAACAGGGTGTAGATTCCAG
>ENSG00000113088|GZMK|f326137
TTCCCTCCAATAATTTCCATATTGAAACACACATGAGTCA
>ENSG00000113088|GZMK|f645f8d
GTTCCAGATCTAAGAGAGGTTTTGGATCTTATGTGGAGCA
>ENSG00000113615|SEC24A|082f456
TGCTGGTATTGGATGAGGGTAGGATCCTGGAAGCTGGAAA
>ENSG00000113615|SEC24A|1960e3d
CTTCGGCTCATTTTGGGATTCTTGTTAGTAAGCTGTGGTG
>ENSG00000113615|SEC24A|65973c6
CTATTAAGAGTCTGCCCAGATCCCTGAGAACCACCATAGT
>ENSG00000113615|SEC24A|98e389a
CTGGTCTTCTGTGAGGTTCTCCATAAACTCTGGTCAAAGG
>ENSG00000113615|SEC24A|d9300ba
GTTGTAGGCAGAGGTGGATTCACTAAGGGAGGTACAGAAG
>ENSG00000113615|SEC24A|dbc20ef
CTAGAAGGCATTGGTGTAGTAGCTGGGTTCTGAGAAGCAG
>ENSG00000113615|SEC24A|ddbca65
CCCTCTGGTTGTAGACTTAATCCACTCATGCTTGTGGTTA
>ENSG00000113615|SEC24A|ecae4e2
GCATGAACGGCATCTCACAATTGTACTGGAGGTAACCACA
>ENSG00000113721|PDGFRB|1801692
GTAGATGTACTCATGGCCGTCAGAGCTCACAGACTCAATC
>ENSG00000113721|PDGFRB|4cfd682
GTGGTTTTGCAGATGTAGCTTCTGTCCTCAAAGATACCAG
>ENSG00000113721|PDGFRB|54416fe
AGCGGATGTGGTAAGGCATATCCAAGAGGAAGTCAGTCAC
>ENSG00000113721|PDGFRB|abee847
CACCTGGAGTCTGTAGACATAGTAGGCATCAGAATCCACC
>ENSG00000113721|PDGFRB|d918d86
CCAAAGCATGATGAGGATGATAAGGGAGATGATGGTGAGC
>ENSG00000113721|PDGFRB|dd672d7
CACCTCATTCCCGATCACAATGCACATGAGGGTGATGTTC
>ENSG00000113721|PDGFRB|e015621
CCAGCACTTCTGCATGATCTCATAGATCTCGTCGGAGGCA
>ENSG00000113721|PDGFRB|e92ac85
GTAACCCCGTTTGATGGCATTGTAGAACTGCTCGTTCATG
>ENSG00000114013|CD86|32d9496
GAATGAAACAGACAAGCTGATGGAAACGTCGTACAGTTCT
>ENSG00000114013|CD86|4a5adff
CTTATTACTCATGGTAATGTCTTTTTGCCTTCTGGAAGAA
>ENSG00000114013|CD86|5a438c8
GTCTTGTCAGTTTCCAGAATACAGAAGATGGTCATATTGC
>ENSG00000114013|CD86|872acbb
CTTGGTCTGTTCACTCTCTTCCCTCTCCATTGTGTTGGTT
>ENSG00000114013|CD86|d3ec679
CACGCTGGGCTTCATCAGATCTTTCAGGTATATGGATTTT
>ENSG00000114013|CD86|d98cb92
GGTTCTTAGCAAAACACTCATCTTCTTAGGTTCTGGGTAA
>ENSG00000114013|CD86|dbbd272
ATAGATGAGCAGGTCAAATTTATGTACACATTTTCTGTTA
>ENSG00000114013|CD86|f38037b
ATTATCTTGAGATTTCTGCATAACACCATCATACTCGATA
>ENSG00000115009|CCL20|2b71dba
CTGAGGAGACGCACAATATATTTCACCCAAGTCTGTTTTG
>ENSG00000115009|CCL20|8d7d191
TGGGCTATGTCCAATTCCATTCCAGAAAAGCCACAGTTTT
>ENSG00000115009|CCL20|9cabe44
ATGGAAAATTAGTATTAAATAGCTAAACACAGAAAACCTA
>ENSG00000115009|CCL20|dcd000f
AAACTATGATGCAATATGAATCAACTTCATTAATTGGACA
>ENSG00000115009|CCL20|e725abc
TTTTAGCTCAAAGAACAGATCTGCTCAGTGTTGAGTACCC
>ENSG00000115009|CCL20|ef7d2b0
AAGCACTAAACCCTCCATGATGTGCAAGTGAAACCTCCAA
>ENSG00000115165|CYTIP|0023fd1
GTCCAAACAAAGACAATTCATCCAAGTCCATGTTTTCCAA
>ENSG00000115165|CYTIP|1bd699d
CAGGGATAAATTTCAAGAGTTGCTTTCGGACACTTCCCTT
>ENSG00000115165|CYTIP|27e5171
TAGGTAAAACCTTCTGTGCTCACACCATTGATATTTGCAA
>ENSG00000115165|CYTIP|3296df1
TTACTGATGCTCCGGTTCCTCCTTGAAGATGACCTCCTCA
>ENSG00000115165|CYTIP|447b448
GAGTCCTCAGACACACACGTCTGGTAGCCATCTTCACTGT
>ENSG00000115165|CYTIP|a8b82b0
TTAAAACCTGCAGCTTTGCTTCAAGCTCCGTTCTTTTCAG
>ENSG00000115165|CYTIP|afa234e
GTCCTCCTGTATTTTGCATATCAAAGTGAACATTTCCGAG
>ENSG00000115165|CYTIP|f149029
GAGACCAGGAAAAGTCACTTAAAGAACTTGATCTGGTCAA
>ENSG00000115523|GNLY|57b8a1d
CCAAATCCACTCTCCCTTCCAGAAGTGTTCTTGCCCTTGG
>ENSG00000115523|GNLY|5dcebed
ATCCACCATCTTCTTCAGTTTTTGGACTATCGTCAGACAG
>ENSG00000115523|GNLY|620ac29
ACACAACCTGAGGTCCTCACAGATCTGCTGGGCAGTTTCT
>ENSG00000115523|GNLY|7389fc9
GCCTTGAACACAGAAGAGATCTTGTTCTCTCACCAGCCCC
>ENSG00000115523|GNLY|83f1cba
ACTCTAGACTGATACCTCCTCATGAAATTTCTGCAGACGT
>ENSG00000115648|MLPH|0b2d563
GCTGTCTCCACTTCTCTCTTCAGATATCAGTTCAGGCCCA
>ENSG00000115648|MLPH|4b4ae12
CGTTGAACAACTTCCAAGACATGCTGGGCCTCTTCATCAG
>ENSG00000115648|MLPH|6dfd297
GTGAAGAGGCCACATTCCAGGCACTGCCTTTTGCTATTCA
>ENSG00000115648|MLPH|7356234
CACATGCTCATAGTACCACTCCAGTGAGCCGATCTTCACG
>ENSG00000115648|MLPH|81b4a9b
TCCGATCAAAAGAATCATCATCTTTACCTTGACTTTTCAG
>ENSG00000115648|MLPH|8adcb43
CCTCACTTGAAGGGTCTGCATTTGGGTCCTCTGGTCTCTT
>ENSG00000115648|MLPH|c46e3b5
AACTGATTTGTCCCTGTTGGGCTCTGCCTTTTCGTCCTTG
>ENSG00000115648|MLPH|d024f2e
AAGATCCAGTTTCTTCCCCATTTCTGCTTCTTGTCGGGGT
>ENSG00000115998|C2orf42|0d0e14f
CACAGATGCAAGCAAAGAAATGAATGCATCTCTGGGCTGT
>ENSG00000115998|C2orf42|2801928
CTGACTTTCTGCACAAAAGATGTATGCAAATACCCCAAAC
>ENSG00000115998|C2orf42|70a5585
ACATAACACCGTCCAGAGCTCAGCTGAGTGATGATCGTCC
>ENSG00000115998|C2orf42|78117e6
AAGGATATCTGGGATCCACTCGATGATGAAAGGTGTTGGC
>ENSG00000115998|C2orf42|81b36ae
CGTAGGTTTCTGCTATGCTTTCTACTTCCACTTTAGGGCA
>ENSG00000115998|C2orf42|9aec7e0
CAGTAGACTCACAAGCAGATACTGTTGATTCTGAATGGCA
>ENSG00000115998|C2orf42|ee44d9d
GACTTGTGCGATTTCAGAGTCTGACAGGAGCAGAAGAAGC
>ENSG00000115998|C2orf42|fbceafa
CCAGCCAGTCTTGGAAGGATAAAGTCACTTGTGCCTCATC
>ENSG00000116761|CTH|42d7a88
TCCATTCGGACATGTAGAGTCTTCAGACCTCGATTGCAGA
>ENSG00000116761|CTH|450d156
AAGGACATCTCTGTCATTCTTAAGAACTGATGCATGAGTC
>ENSG00000116761|CTH|59b34a9
CCCAGGATAAATAACCTTTTCTACCCAAGGATTAGATTCC
>ENSG00000116761|CTH|5aaf14b
GCAAGAAACGAAGTCTATTATGAAGGCTTTCACAATTAAC
>ENSG00000116761|CTH|5dd780d
CTTCCAGTAGGTCTTCCTCATCCTCTAAGCCCACAGAAAG
>ENSG00000116761|CTH|7543e21
ATCCAAATTCAGATGCCACTTGCCTGAAGTACCTGTTTGT
>ENSG00000116761|CTH|ac699de
CTTTCGAATCCTCCCAAGCTCTCGGCCAGAGTAAATAGCT
>ENSG00000116761|CTH|fbbc98f
ACCATCCCTGTACAACCTGTACACTGACGCTTCACCAACT
>ENSG00000117090|SLAMF1|135aee1
TCACTGGGACTTTTTCTGCTTGTGTCTTGAGGATTGCTCA
>ENSG00000117090|SLAMF1|1ae59f4
CTCTTCTTCTCAACTGTAGTATTACCACCATGATGAGAAT
>ENSG00000117090|SLAMF1|2b9f509
ATATCAGAGTGTTTTATGTATAATAAGAAATTCACCCTTC
>ENSG00000117090|SLAMF1|6c0b8d7
AAGGTACCATCCCTCATCCTCCTTCCTGCTTTCCCGTATC
>ENSG00000117090|SLAMF1|a7a4cfd
GCTGAAGGTCTGGGAATTGTTGCTGATAGGGTTGCTCACG
>ENSG00000117090|SLAMF1|bc828a1
GACGACAATGTGGATGCTTTTGTTCATGCTCTTATTTATC
>ENSG00000117090|SLAMF1|c42ae80
CACACTAGCATAGACTGTGATGGAATTTGTTTCCTGGACA
>ENSG00000117090|SLAMF1|c5a2270
GATGGATCAAGAGACACTATTTTGTTCTCGACACTGTTCT
>ENSG00000117090|SLAMF1|eb5c87c
GGTCTGCAGGTTATCATGATCAGCTCCCAGAACAAAGTAA
>ENSG00000117090|SLAMF1|ed31409
CCAGATAAAACTTGTAGCGATCTCCTAGATAACGTGGAGG
>ENSG00000117090|SLAMF1|f1141cf
GCACTTTGCTTCCCAACTGCCGGAGAATCTTTGGGCAGTT
>ENSG00000117724|CENPF|0313775
CTTCCTCTATTGGTGGGTCTAGACTCTGTTCTGTGGCCTT
>ENSG00000117724|CENPF|08b884e
TCTCCAGCTAGCCTATTTTTCTCTCCACTGAGTTCTTCTT
>ENSG00000117724|CENPF|2020882
GAGCTCTTCTTTACTAGACTTTAAAAGGTCTATCTCCAGC
>ENSG00000117724|CENPF|4ac9429
CTCATGCATTTCCCTCTGCAGCTCAGTTTCCTTTGCAGTC
>ENSG00000117724|CENPF|7ee0d4a
GAACTGAGACATTCTTCTTTAGAAGTCAATTTCTCTCGGT
>ENSG00000117724|CENPF|85e712e
GCTCTTCTTCAATTCACTATTTTCTAGTGTGAGCTCCTTC
>ENSG00000117724|CENPF|a4c20dd
CTTGGTTTTCTTCAATTCTTCCAAAATCTGAGTAGTAGCT
>ENSG00000117724|CENPF|bb5ffe3
GGATTTCTACTTCATACTGTTTGTTTGTGTCCAAAAGCAA
>ENSG00000119862|LGALSL|0cfbc97
ATTCCACTTTAGTGCAGAAATGCATTGATTTCACTGTACC
>ENSG00000119862|LGALSL|1bbbb06
GACACTTCTTCCAGACCAACAGTCAGATAGTTGTGGCACG
>ENSG00000119862|LGALSL|4e1491a
TTTAAGTGTCTTTAGCACTTCTGTTTCTAAGCATTGCCTT
>ENSG00000119862|LGALSL|501aa07
CAACCTACATTCTATGTAAATACCCTGACTAAAATATTGG
>ENSG00000119862|LGALSL|60c1746
AATCATCACAAATCCATTTTAGTTTGGTCTGAATAAAATC
>ENSG00000119862|LGALSL|6ca3ca8
TTGAGGTCTACGATGCCCATCACTAACACCTTCTTGCCTG
>ENSG00000119862|LGALSL|b6479e2
AGCTCAAAGAGTTGTTTAAATGGCCATCATCTAGTTTCAC
>ENSG00000119862|LGALSL|d61a9dd
GAGGTCTCCATTTATCTTTATGGTGTCAATTGCAGATAAC
>ENSG00000119888|EPCAM|00a57dd
GCATTGAGTTCCCTATGCATCTCACCCATCTCCTTTATCT
>ENSG00000119888|EPCAM|498bcdc
GTGTTTTAGTTCAATGATGATCCAGTAGGTTCTCACTCGC
>ENSG00000119888|EPCAM|5c37690
TTTCAGTGTCCTTGTCTGTTCTTCTGACCCCAGCAGTGTT
>ENSG00000119888|EPCAM|60dc18c
AAGTTTGACCAGGATCCAGATCCAGTTGTTCCCCATTTAC
>ENSG00000119888|EPCAM|8c166ba
GAGAAGAATTTTGAACCAGATCAATAGTGATAACATTATT
>ENSG00000119888|EPCAM|e251f69
CTCATACTTTGCCATTCTCTTCTTTCTGGAAATAACCAGC
>ENSG00000119888|EPCAM|fd33559
CAAAATACTCGTGATAAATTTTGGATCCAGTTGATAACGC
>ENSG00000119888|EPCAM|fe82801
TTTTGTGCACCAACTGAAGTACACTGGCATTGACGATTAT
>ENSG00000120217|CD274|011bc19
TTCAGCAAATGCCAGTAGGTCATGAATATAAAGACAGCAA
>ENSG00000120217|CD274|08bd7c1
ACAGGTTGAGAATCCCTGCTTGAAGATCAGAAGTTCCAAT
>ENSG00000120217|CD274|2234d7a
TGTATGGTTTTCCTCAGGATCTAATCTCCTAAAAGTGCAG
>ENSG00000120217|CD274|5a1c15d
TGGTCTTACCACTCAGGACTTGATGGTCACTGCTTGTCCA
>ENSG00000120217|CD274|d294215
GTAGCCCTCAGCCTGACATGTCAGTTCATGTTCAGAGGTG
>ENSG00000120217|CD274|e6371f2
CTGGTCACATTGAAAAGCTTCTCCTCTCTCTTGGAATTGG
>ENSG00000120217|CD274|e73ef25
ACGTCTCCTCCAAATGTGTATCACTTTGCTTCTTTGAGTT
>ENSG00000120217|CD274|ec31b8c
CCCAGAATTACCAAGTGAGTCCTTTCATTTGGAGGATGTG
>ENSG00000121270|ABCC11|3b65c5d
ACGGTCAAAGGGATCTAGGTTGAATCTGATGGTTCCTGAG
>ENSG00000121270|ABCC11|6333a38
CAATCCCTCGCCTTGAGACTTCTTCTTCCCAAAGGCGGTG
>ENSG00000121270|ABCC11|651d9ab
AACCTTGTTCTCTGGAACCTCAGCATCACCAGAAGCACTG
>ENSG00000121270|ABCC11|69c0752
TCCCACTCCATGGACAACATTCCCCAACTGCTCTTCTGAA
>ENSG00000121270|ABCC11|7364d49
AAAGGAGACCGGCTATAGTTCTCCAGTCTCTTGAACACAC
>ENSG00000121270|ABCC11|ae44d71
GTGAGTTTCAGCTTTAAGGATGTGTGGATGAGAACCCAGA
>ENSG00000121270|ABCC11|cb5496c
CAGGTAGTTATTCTGCGCATCAGTCAGCCTCTTAAACTGG
>ENSG00000121270|ABCC11|faed099
CTGACTTTCTACCTTTGGCTTCTCTGCTATCTTTGCTGTG
>ENSG00000121594|CD80|141b4b9
GTGGATAACACCTGAACAGAAGTGAGAAAGACCAGCCAGC
>ENSG00000121594|CD80|25be964
TGAGCAAATTATCCTTCTAATATTAGAAGTTGGAATTTCA
>ENSG00000121594|CD80|49b3db9
GCTGTGGTTGGTTGTCATATTGAAATCCAGTTTGCTGCTA
>ENSG00000121594|CD80|5bb998d
TGAAGGTCTGATTCACTCTTAAATGTCCATACTTGATGAG
>ENSG00000121594|CD80|6eccf68
ATCACAATGGAGAGGTTATTAGTGATATCAAAGATGGTCC
>ENSG00000121594|CD80|92cbe3f
GATATACTAGGTGTAGGGAAGTCAGCTTTGACTGATAACG
>ENSG00000121594|CD80|b2f564a
GGCAGCATATCACAAAAATTCCATTTACTGAGATTAAGGT
>ENSG00000121594|CD80|d58a0df
TTGGGAAACTGTTGTGTTGATGGCATTTAATTCTTCTCCA
>ENSG00000121966|CXCR4|18205e0
AATGTCCACCTCGCTTTCCTTTGGAGAGGATCTTGAGGCT
>ENSG00000121966|CXCR4|2cc9009
CAGCCTGTACTTGTCCGTCATGCTTCTCAGTTTCTTCTGG
>ENSG00000121966|CXCR4|3503180
TGGTGGGCAGGAAGATTTTATTGAAATTAGCATTTTCTTC
>ENSG00000121966|CXCR4|75f49d4
TGCTGGGCAGAGGTTTTAAATTTGGCTCCAAGGAAAGCAT
>ENSG00000121966|CXCR4|baf658f
GATGACAATACCAGGCAGGATAAGGCCAACCATGATGTGC
>ENSG00000121966|CXCR4|e570bd4
GATGAAGGAGTCGATGCTGATCCCAATGTAGTAAGGCAGC
>ENSG00000121966|CXCR4|e840acc
CAGACTGATGAAGGCCAGGATGAGGACACTGCTGTAGAGG
>ENSG00000121966|CXCR4|eb46579
ATAGTCCCCTGAGCCCATTTCCTCGGTGTAGTTATCTGAA
>ENSG00000123146|ADGRE5|0b3120c
GGCCCACTTCCGGTATTCTTCCCGAACCTTCTTGTTGAGC
>ENSG00000123146|ADGRE5|10965c2
ATATCTCCTCCAGTTCGGCTTGCTTCTTGGAATGCAGGTT
>ENSG00000123146|ADGRE5|179a721
CAGTTCATCCACCAATTTGATGACATTCTGGATGGTGACC
>ENSG00000123146|ADGRE5|2b3c50d
TTGGCCAGGATCCTCATGATATCTTCAAGGTTTGAGAGCA
>ENSG00000123146|ADGRE5|3981930
GATCAGGGTCAGCTTCCAGTCCTCCACGTCATAATGAGCC
>ENSG00000123146|ADGRE5|3f09ff7
TAGTCACGAAAATGACAGCATTGCACAAAATGATGAAGGT
>ENSG00000123146|ADGRE5|49f9106
TCCTTGGTGTTGTTGTGGCTCAGAAAGATGGAGTTGACGG
>ENSG00000123146|ADGRE5|8624dc6
ATCAGGGTCAGCTCTGTGTTCGAAGGGGAAATGTAGGTGA
>ENSG00000124145|SDC4|0d4d05a
AGTCATCAGATTCCTGCCCGGGCCCCACTACATCCTCATC
>ENSG00000124145|SDC4|15becc9
GACAACTTCAGGGCCGATCATGGAGTCTTCCAAGTCATCC
>ENSG00000124145|SDC4|2097263
TTGACCTCACCCTACCCTAATGTCCACCCTTCAAAATCCC
>ENSG00000124145|SDC4|680a8cf
CTGGAAGTTTAAGAAGTGATCCAATCCCAGTCTTGCCTTC
>ENSG00000124145|SDC4|a0b4db9
AGTGCTGGACATTGACACCTTGTTGGACACATCCTCACTC
>ENSG00000124145|SDC4|bd861ca
CTTCTGAACACTTCAAAGGTAATCAGAGCTGGAGATACTG
>ENSG00000124145|SDC4|dc250ef
GGATAACCTCATTCTCCTCTAGTTTCTTGGGTTCGGTGGG
>ENSG00000124145|SDC4|dff3b47
TCATACGGTACATGAGCAGTAGGATCAGGAAGACGGCAAA
>ENSG00000124216|SNAI1|1468114
TGGCACTGGTACTTCTTGACATCTGAGTGGGTCTGGAGGT
>ENSG00000124216|SNAI1|2adcf18
TCTGTCAGCCTTTGTCCTGTAGCTCAAAGCAGCTGTATCC
>ENSG00000124216|SNAI1|45ed4eb
TATCAATAAACTGTACATATAACTATACAAAACGTTTCCT
>ENSG00000124216|SNAI1|9c6d6d1
GCTGAGGTATTCCTTGTTGCAGTATTTGCAGTTGAAGGCC
>ENSG00000124216|SNAI1|a7b36a9
TGGATACAAAAACCCACGCAGACAGGCCAGCTCAGGAATC
>ENSG00000124216|SNAI1|b172ab8
CATTACTCACAGTCCCTTTTCAGACATTGTTAAATTGCCC
>ENSG00000124466|LYPD3|1f23404
TAGAACACCCCTGGCAGAATATATACAACGGTATTTTATT
>ENSG00000124466|LYPD3|4ae1ba3
AATTTCCAGGTGGAGAAGCTCACAGTAGGACACCAGCAGC
>ENSG00000124466|LYPD3|8f3c783
AGTGAGTAGGAAGCTTAGCATCCTCTCTCTCACCTTCCCC
>ENSG00000124466|LYPD3|8fef2b3
TCGAGGGGAGAAGTAGGTCTTGTTGCGGAGGTCAGAGTTA
>ENSG00000124466|LYPD3|c17f62d
CTCTGTCCTAACATCACAAGAGGACAAGCGGAGAGACAAG
>ENSG00000124469|CEACAM8|00e6bd0
GGCATAGGATCCGCTGTTCTTTGTAGTGATGTTGGGGATA
>ENSG00000124469|CEACAM8|36b6ea1
CTTCTTGAAATGCAGAAACTACACCAGAGCTACTATATCA
>ENSG00000124469|CEACAM8|512cd32
TTTCACATTCATAGGGTCCTACGTCATTCCTTGTGACACT
>ENSG00000124469|CEACAM8|65428b9
CCAGTACTCCAATCATGATGCTGACAGTGGCTCTAGCTGA
>ENSG00000124469|CEACAM8|829af18
ATGGCAGGAGAGGTTGAGATTTACCCCTGCATGGTAATAG
>ENSG00000124469|CEACAM8|d71f4d8
CAGTTGTAGCCACGAGGGTCCTGGGGCAGATTGTGGACAA
>ENSG00000124469|CEACAM8|e440a6d
TTACTTCTTCACTCATAAGATTTAGCTTTATGACTTGTAG
>ENSG00000124469|CEACAM8|e683d7e
GGTAATCTGTTGATTTGATATTACATATCCTATAATTCGA
>ENSG00000124939|SCGB2A1|6246162
GGCATCACTGTCTATGAACTCTTGAAGAAGCTCTTTGTAT
>ENSG00000124939|SCGB2A1|6c6fe83
ATTGATGGTCTTTTCAACCATGTCCTCCAGGAGTTTGCAG
>ENSG00000124939|SCGB2A1|93b41d2
CAAATGCTGTCGTACACTGTATGCATCATCAGTCCAAAGT
>ENSG00000124939|SCGB2A1|a3326d6
CAACAGATGAGTTCTGGCCATAGTCTGTAGCCCTCTGAGC
>ENSG00000124939|SCGB2A1|e170453
CTGGTTGAGGAAACACTGCTTGAATTTCCCCATAGCCTCT
>ENSG00000124939|SCGB2A1|e827715
TTTGAGGTTTCAACAGTTGTCTAGCAGTTTCCACATAAAA
>ENSG00000125810|CD93|1533b2d
GGAGGAGACTTACAATTGTTTGCTAAGATTCCAGTCCAGT
>ENSG00000125810|CD93|55d0782
TCTTACCTAATTGAATAATTAATTGATTTAGTTTTCATCC
>ENSG00000125810|CD93|5d3afa5
TGTTTCCAGTCCGAACATGTTCCCTTTGACCAAAAAACCA
>ENSG00000125810|CD93|7db610b
CTAAGAGGTTAATTGCACTTCTGGCCATTCTGGAGGATGT
>ENSG00000125810|CD93|9f4edf3
CGTCAGATGACAGCGAAGGTCTACTTGTGGTGGGTGTAGC
>ENSG00000125810|CD93|c3ce1eb
CCTAATCAGCATGAGCAACTCACCTTTTCCTCTTAGATGG
>ENSG00000125810|CD93|cccb429
TTGCACAGGAAATAATGACTCTGAGTCTCGTCCTTGTCAC
>ENSG00000125810|CD93|e76be6d
CTCACACCCTGATCCGGAATTGGTCACATTGGAATTTGAA
>ENSG00000125878|TCF15|1ac26bf
GTTTTTCCAAAAGTTCTGCCTTGTCTCTGACCAGCCAGAG
>ENSG00000125878|TCF15|5530494
CTCTGACCTCCGATGTCCACGGGACTCTCCTCAGCTCAGA
>ENSG00000125878|TCF15|5d3cbc2
TCAGACACCTAACAGTTGTTAAGAACATCTGATAAACAGC
>ENSG00000126353|CCR7|2872cc9
GATGCAAAGAAGTAGGAGCATGCCACTGAAGAAGCTCATC
>ENSG00000126353|CCR7|32168bc
GATGGAGAGCACTGTGGCTAGTATCCAGATGCCCACACAG
>ENSG00000126353|CCR7|355c1df
GTAGGTATCGGTCATGGTCTTGAGCCTCTTGAAATAGATA
>ENSG00000126353|CCR7|51a18ee
GCAGAAGAGTCGCCTATGGGGAGAAGGTGGTGGTGGTCTC
>ENSG00000126353|CCR7|a7885ea
CAGCGATGATCACCTTGATGGCCTTGTTGCGCTCAAAGTT
>ENSG00000126353|CCR7|ca9d7f8
CAGGTCCTTGAAGAGCTTGAAGAGATCGTTGCGGAACTTG
>ENSG00000126353|CCR7|cadb3f2
TAGGCCCACGAAACAAATGATGGAGTACATGATAGGGAGG
>ENSG00000126353|CCR7|fd15cc5
CCTCTGTTTCCCAGTGTTGTCTGTCTGGTGTTAGCTTATC
>ENSG00000127824|TUBA4A|09ce372
GGAAGAGCTGTCGGTATGGGCCATTTCGGATCTCATCAAT
>ENSG00000127824|TUBA4A|3d00cbb
AAAGACAGAAACCACTGGATTATACTCCTACTTGGAAAGG
>ENSG00000127824|TUBA4A|4da81d1
ACGTGTTTTCCAGCACCAGTTTCACAGAAGAAGGTGGTGA
>ENSG00000127824|TUBA4A|6e8ce6b
CCCTTTGCAGGTCTCACCTTCAGCGATGGAAGGGATAAGG
>ENSG00000127824|TUBA4A|8329487
AAGGATTTTGCAATAAACATAGTGAATAGGCTCCAGGCAG
>ENSG00000127824|TUBA4A|b03e6b1
CTTCTCCCTCATCCTCGTCCTCATAGGAGTCGATGCCCAC
>ENSG00000127824|TUBA4A|b1a01bc
ATCCAGCACTGGGTCAATGATCTCCTTGCCAATGGTATAG
>ENSG00000127824|TUBA4A|cf724cf
CCTGGATTTTGGTCCTCATTTCCTCCCTATACTGAGTAAC
>ENSG00000127951|FGL2|09a7d89
GACTTCTTTGAACACCTCCTCGATCCTGCTGAATTGCTTC
>ENSG00000127951|FGL2|28a8800
GACAGCTTGTTAACCTCACTCTCTAATTCTCTAACTCTGT
>ENSG00000127951|FGL2|6499fc1
ACACTTTGAACATTTGCCATCCAAACTATTGACAACAAAT
>ENSG00000127951|FGL2|66e574b
TAACAACAGTCCGTTTCTGCCTGGGTCTCCGTTGTCATCA
>ENSG00000127951|FGL2|83a2232
CAGGCGACCATGAAGTACATTGATCTCCTCTTTGGCATTC
>ENSG00000127951|FGL2|c207f9e
CTTTGCTGTCAACATAATTTTCTATGTTGTTCATATTTAC
>ENSG00000127951|FGL2|cd12277
TCTTCGCATTTCCCTCTGCTTTCTAGTCTCACTGGGCAGA
>ENSG00000127951|FGL2|e06b385
CATCTTTAATTTCCTCTGTTTCATTGTTTGCCACAACCAA
>ENSG00000128052|KDR|002db3c
CTTAGCCACTTGGAAGCTGTAACAGATGAGATGCTCCAAG
>ENSG00000128052|KDR|1c60684
CTGATCATGTAGCTGGGAATAGTAAAGCCCTTCTTGCTGT
>ENSG00000128052|KDR|58827df
ACACAACCAGAGAGACCACATGGCTCTGCTTCTCCTTTGA
>ENSG00000128052|KDR|6f92559
TCGCTTACTGTTCTGCAGATACTGACTGATTCCTGCTGTG
>ENSG00000128052|KDR|888c859
CTTGTACCATGTGAGGTTCTCAAACGTAGATCTGTCTGCA
>ENSG00000128052|KDR|b3e2c35
ACTCTGCGGATAGTGAGGTTCCGGTTCCCATCCTTCAATA
>ENSG00000128052|KDR|c5a5b51
ACTTCGATGCTTTCCCCAATACTTGTCGTCTGATTCTCCA
>ENSG00000128052|KDR|d919cfe
ACGATGGACAAGTAGCCTGTCTTCAGTTCCCCTCCATTGG
>ENSG00000128283|CDC42EP1|409e70e
CCCTCAGAAGCAGCTATAGATGTTCAAGCGCAGAGAAAGC
>ENSG00000128283|CDC42EP1|b23cdb0
ATCATGTCTGCAGTCAGCCGCCTCTTTCCCTGTGAACTGG
>ENSG00000128342|LIF|28ec4b6
CCAGAGGCCCCTCTCTATCTTCCACTCATCAAACTTCTAG
>ENSG00000128342|LIF|33d7942
TGGCTCCTGATCTGGTTCATGAGGTTGTTGTGACATGGGT
>ENSG00000128342|LIF|4548576
CAGCCCCTTCTTACAGACCTTTACCCAGAGGAAGAGCCTG
>ENSG00000128342|LIF|6610f41
TTGACAGCCCAGCTTCTTCTTCTGGAAGACATCCTTACCC
>ENSG00000128342|LIF|6ee92d0
TAAGGCTTATTCCACTTGTAACATTGTCGACTTCCAGACC
>ENSG00000128342|LIF|7caa958
TGACCTCCTTCTGGAAACTTCTGCCAGATTGTTCCTATGC
>ENSG00000128342|LIF|8f8c6ff
AAATAGGATATCATAATAAATAGAAATCATGCCAGGTCAG
>ENSG00000128342|LIF|d6351fc
GCCTCCCCATTCTCTCAGATCCGACCCTTCTCTGAGCTTC
>ENSG00000128383|APOBEC3A|0304bc0
TTACTGAGCAAAAGCAATTATGGAAGATTCTTAATTTTGT
>ENSG00000128383|APOBEC3A|582328b
CAGTGCTTAAATTCATCGTAGGTCATGATGGAGACTTGGG
>ENSG00000128383|APOBEC3A|9843d70
CTGGTTGTGTAGAAAGCCCCTGTGCTGGTCCATCTTGACC
>ENSG00000128383|APOBEC3A|b30bdc7
TTGCATTTCTTGGAAGAAGATCTTTTATTCTGCTGCTCAA
>ENSG00000128383|APOBEC3A|cebc412
GAGAATATTGAGCATAATCTTACTATTGTGTACTTGGAAC
>ENSG00000128383|APOBEC3A|eba2db3
GAAGATTCTTAATGTTTTATTAGTCTAAATATGGAGCCAA
>ENSG00000128383|APOBEC3A|ef924eb
TCTCTCCACGGTATGTCGCTTGTCCAGGGAAGATTCCATG
>ENSG00000128383|APOBEC3A|f11cfd6
TTAATACATTGAAAACTATTCTGGGAATATTGAGCATAAT
>ENSG00000128383|APOBEC3A|f26ef3a
TCGTAGCACAGGTAGGTCTTATGCCTTCCAATGCCATTGT
>ENSG00000128383|APOBEC3A|fe7bb0f
TGAGGCCCATCCTTCAGTTTCCCTGATTCTGGAGAATGGC
>ENSG00000128709|HOXD9|3f4dd01
GTGAGGGGACTAAACTACAGCACTTTTCAGAAACATGGGG
>ENSG00000128709|HOXD9|4fb43f7
ACAGAGTCCCCCAAATACCTCAGAGACCAACCACACAGTC
>ENSG00000128709|HOXD9|51260ac
TTTTGACCTGTCTCTCTGTTAGGTTGAGAATCCTGGCCAC
>ENSG00000128709|HOXD9|7ac6cbb
TCGCTGGAGAGTTTCTGGAAATCAAGCACCAAACACCCAC
>ENSG00000128709|HOXD9|d5cde3e
AATTCTTTCTCCAGCTCAAGCGTCTGGTATTTGGTGTAGG
>ENSG00000128709|HOXD9|db7ce63
CACTCACAAAATATAGCATTTCTTAAGGAACCAATGGAGC
>ENSG00000128709|HOXD9|e784380
ATTTATTAGTAGGAAGCAGTAACATTTACAACTGGTCCTC
>ENSG00000129226|CD68|20f855d
TCCCTGGACCTTGGTTTTGTTGGGGTTCAGTACAGAGATG
>ENSG00000129226|CD68|67621fb
CTCAGCTCTAGCCACCTCTCTCTTAGTCATTAGTTTTTGT
>ENSG00000129226|CD68|67d2856
GGAAAACCCCGTCAAAGATTTGCATAAATTTTGCTGCTCT
>ENSG00000129226|CD68|8bdbfbf
CATTGGTCCACGTGTAGTCTCCAATGGTCTCCTTGGAGGT
>ENSG00000129226|CD68|c200649
TGGCAGTGCTATTGCTTGTTGGATGAACTGTGACGTTTCC
>ENSG00000129226|CD68|d7593bf
ATCCAAAGCTGAGGTGTCCATAGGGGAATGAGAGAAGCAG
>ENSG00000129226|CD68|f539ba3
AGCAAAGTAGCTGATTTTTTGTGAGGACAGTCATTCCCTG
>ENSG00000129514|FOXA1|134213c
ATGGCTCTGATGTTTATAATCTGTTTATGTCTTGCTATAT
>ENSG00000129514|FOXA1|4501f08
TGTTCCAGTCGCTGGTTTCATGCCCTTCCATCTTCACAGT
>ENSG00000129514|FOXA1|7fd5692
CAATGAATTTTGAATACAATAATAAAGTAACAGTCTTTTG
>ENSG00000129514|FOXA1|931c2c3
TATTGTCTTTCAATACTTTTAAGAGCCTCTAGTGTATACT
>ENSG00000129514|FOXA1|9821c30
AAAGACATCTGCTATCTGCATGTATCAGAAATGTAAACTG
>ENSG00000129514|FOXA1|ab5d516
ATCTGAGCATGTGCATAATTAAGTCCATACACAATATACA
>ENSG00000129514|FOXA1|ae9590e
TAGGAAGTGTTTAGGACGGGTCTGGAATACACACCTTGGT
>ENSG00000129514|FOXA1|e360ec9
CCATTTCAATTCTTATGGTTAAGAGTATTGCCACAGACCT
>ENSG00000130208|APOC1|addc045
TGGCAGAAAGTTCACTCTGTTTGATGCGGCTGATGAGTTC
>ENSG00000130208|APOC1|b598d60
CTCCTGGGATGTCACCCTTCAGGTCCTCATGAGTCAATCT
>ENSG00000131477|RAMP2|6f478a8
TGGGCCTCACTGTCTTTACTCCTCCATACTACAAGAGTGA
>ENSG00000131477|RAMP2|7cc7c06
CATTTGATCCTTATAATGATTCCAGCAAAATTGGACAGCT
>ENSG00000131477|RAMP2|b7c59db
GAGCAGTTGGCAAAGTGGATCTGGTGAGTCTCAAAGATGA
>ENSG00000131477|RAMP2|cf3c97c
AGCCCAGGTCAAACAACTCTGCAAAGTGCTCCAGGCAATC
>ENSG00000131747|TOP2A|1544de3
TTGGCTGAATCTCCCTCAGTCAGGATAAGCGTACACTCAG
>ENSG00000131747|TOP2A|289ee87
GCATTGGCAAAGGTTCTTCTCCATCCATCAAACGCCTGAT
>ENSG00000131747|TOP2A|34d5d12
AGCGAGCCTGATTATTCAGTTTAGCAGATTCAGCACCAAG
>ENSG00000131747|TOP2A|59d203c
CACATTTGCTGGGTCACTAATTCCACAGAACCAATGTAGG
>ENSG00000131747|TOP2A|693fcb9
GCCTTCTAGTTCCACACCATCTTCTTGAGGGCTTCCTTCA
>ENSG00000131747|TOP2A|778685d
TCGTGGAGGGACATCAAAATTACTTTCGTCACTGCTCCTA
>ENSG00000131747|TOP2A|a2fd22c
CCTGGTACCAAACTGACCAATGGGCTGCAAGAGGTTTAGA
>ENSG00000131747|TOP2A|ff121ad
CAGGAAGCCCAAGTAACTTTCGTTGTCTTCTATCCTCCAT
>ENSG00000132170|PPARG|0a95407
GAATGCAGAAATGCAGGCTTCTGGTCACCAGCAGAGGTTA
>ENSG00000132170|PPARG|2793a5e
CTGCAACCACTGGATCTGTTCTTGTGAATGGAATGTCTTC
>ENSG00000132170|PPARG|317ecab
AGCTGGTCGATATCACTGGAGATCTCCGCCAACAGCTTCT
>ENSG00000132170|PPARG|4705dcd
GGATATGAGAACCCCATCTTTATTCATCAAGGAGGCCAGC
>ENSG00000132170|PPARG|61177b0
AAATGGCCTTGTTGTATATTTGTGGTTTAGTGTTGGCTTC
>ENSG00000132170|PPARG|66debfc
CTCCATATTTGAGGAGAGTTACTTGGTCGTTCAAGTCAAG
>ENSG00000132170|PPARG|6f16346
GGAAGGACTTTATGTATGAGTCATACAAATGTTTTGCCAG
>ENSG00000132170|PPARG|7f3c66c
TTACGGAGAGATCCACGGAGCTGATCCCAAAGTTGGTGGG
>ENSG00000132170|PPARG|8ab53b7
GTGAAGACTCATGTCTGTCTCCGTCTTCTTGATCACCTGC
>ENSG00000132170|PPARG|b94031e
CCACAGACACGACATTCAATTGCCATGAGGGAGTTGGAAG
>ENSG00000132170|PPARG|c688b4e
ATCCTTCACAAGCATGAACTCCATAGTGAAATCCAGAAGC
>ENSG00000132170|PPARG|cfbd6bc
AGCAAACTCAAACTTGGGCTCCATAAAGTCACCAAAAGGC
>ENSG00000132170|PPARG|d5d0d7f
TCCGACAGTTAAGATCACATCTGTCATAGATAAGCTTCAA
>ENSG00000132170|PPARG|ecbb127
CAGTAGTGAAGGGCTTGATATCAAAGGAGTGGGAGTGGTC
>ENSG00000133110|POSTN|016ca7c
AGTGTGAAGTGACCGTCTCTTCCAAGGGCCTCCAATATGT
>ENSG00000133110|POSTN|2ad089a
GCCTCCGATGGTTTCCAGTATTTGCCCGTTGTAAAGCTCA
>ENSG00000133110|POSTN|9661856
AGTGAAGGATCCCTTTCCCTCGATCTCCTCCCTCAGTTTT
>ENSG00000133110|POSTN|be510de
GCTCTTTCAAGTCTGCAGCTTCAAGTAGGCTGAGGAAGGT
>ENSG00000133392|MYH11|15b9c9a
CTCTTTCTCCAGCGTCTGCTTATTCTTGTCTAGGTTCGCC
>ENSG00000133392|MYH11|3dc79fe
GGCTCCAGCAATCATGTAGTAAAAGATGTGGAATGTCCTC
>ENSG00000133392|MYH11|593368c
GTCGTTAAGTCACTAATCCTCTCCTCAAGGAGTTTTCGTT
>ENSG00000133392|MYH11|5d3f9e6
GTCTTCCAGTTCCGTCTCATACTCGTGAAGCTGTCTCTGC
>ENSG00000133392|MYH11|5e13c19
AAGAGGCCAGAGTACGTATATATTAGCCCTGAGAAGTACC
>ENSG00000133392|MYH11|85bb361
TTCCAGCTCTCTTTGAAAGTCCTTCATCTGAGCCTGCAGT
>ENSG00000133392|MYH11|8aff02a
ACGCCAGTTCGGAAGAAGATTTTGCTCTGCCCTATCCTGT
>ENSG00000133392|MYH11|8b288d3
CTTGGAGCTGACCAGGTCTTCCATTTCGGCTTTGAGCATT
>ENSG00000133706|LARS|21fc7eb
ACTGCCTAGTTCACTAGCAATGACTTTGTTGTCAGGCAGT
>ENSG00000133706|LARS|2c3b5c5
ATCGCCAATATCCACCCTTATCCCATTCTCAGTCAGATGA
>ENSG00000133706|LARS|4b2570a
CCCAAATGAAGGCGTCCATTCATATATGGATATGGGAAGG
>ENSG00000133706|LARS|570a848
CATCCCTTCCACAGCCAATTCACGGTACTTATCTTTTGCG
>ENSG00000133706|LARS|5b6263c
TAGGCATTCCAGTACAGTGCAGGCCAAAGGGAAACAGACA
>ENSG00000133706|LARS|5cbb76f
TTCATAATGCCCCACTGGTATTTAGAAGATCCAGCTTTAG
>ENSG00000133706|LARS|74447fc
GGACAGCAGTCTTCCCTGATTTTATCTTCTGCTTCGGAGG
>ENSG00000133706|LARS|903b971
CAATGTTCTGCTTCAGAAAATTTTACTATCTCTTCATCAG
>ENSG00000133706|LARS|9a99a2d
TCTCAGAGTTCAGGAGGAGATGTCCATTTGCTCTCACAGC
>ENSG00000133706|LARS|b88b2c2
GCATTGACCTCAAACACTCTCTCAGTATCCCATTTCTGTT
>ENSG00000133706|LARS|ed44340
GGCTTCCACAAAGTTGGCATCTTCTACAGTGTCACCAGCA
>ENSG00000134440|NARS|040c607
CGTAAATGGTAGGAAATGGTTCTTTCCCTACTGTCATCAA
>ENSG00000134440|NARS|185816f
CCATACACTGCAACACTGCTCTCCGTGGACAAGAGAACTC
>ENSG00000134440|NARS|1f419e5
TCCTTCTAACGCACCAATCTTCACACATTTTGGCTCTGGG
>ENSG00000134440|NARS|2452a2c
CATTGAGCCTCCCACAATCTCACCAACATTGGGCATCAAC
>ENSG00000134440|NARS|527da65
TCTGTTGTTGAGCTGGACATCAACGTCAGACTCCTCATTG
>ENSG00000134440|NARS|5675b5b
ACACAGCAAGATTGGTTCATTAATGGTGTCTGTCATCAGT
>ENSG00000134440|NARS|5d57725
GGTCAATCCCTTCCCTTTTATAACCTGCCAGTATTTCTTC
>ENSG00000134440|NARS|d3ab53b
CTCAGGACATCGCTGCATGTAGAAGGACTTGATCTCCACA
>ENSG00000134460|IL2RA|0f6e517
GTTGTGTTCCGAGTGGCAGAGCTTGTGCATTGACATTGGT
>ENSG00000134460|IL2RA|172d6a9
CCATGATGAACGTGAGCAGTCCCCACATCAGCAGGTATGA
>ENSG00000134460|IL2RA|1dd0501
GCAGCCATTTCTGTCTGTATTTGAAAATCTGTTGTTGTGA
>ENSG00000134460|IL2RA|318001a
ACTGCTACCTGGTACTCTGTTGTAAATATGGACGTCTCCA
>ENSG00000134460|IL2RA|6923dea
TTCCTCTTCAACGGCGAAATTGCTATTTAGAAGTGGGTAG
>ENSG00000134460|IL2RA|889cc16
GGCTTCATGACTTCTGTTGTCTGTTCCCGGCTTCTTACCA
>ENSG00000134460|IL2RA|b9d28b5
GCGGAAACCTCTCTTGCATTCACAGTTCAACATGGTTCCT
>ENSG00000134460|IL2RA|bf3b6e8
CGCACTGATAATAAACCATCTGCCCCACCACGAAATGATA
>ENSG00000134460|IL2RA|d4ab367
GAACACATATACATGAAAATAAGATGGAGAGTTCTAGTGG
>ENSG00000134539|KLRD1|15db0fb
AAGCTGAAGCAGGCTGGATTTCTGAGAAGCACAGAGATGC
>ENSG00000134539|KLRD1|413e0b5
AAAGTTTCAAATGATGGAAATAGATACTGGGAGAGTGCAG
>ENSG00000134539|KLRD1|84ca928
CAGAAGTAGACAATTAGTAATAATATAACATGCAACTGTA
>ENSG00000134539|KLRD1|91a7e23
GAAGTAACAGTTGCACCGGTACCCAACCCATTTTTCTTGG
>ENSG00000134539|KLRD1|a65e8f5
GTCTTTACTCTCCACCTTCTCTGCCCCAAGAAACATTTAA
>ENSG00000134539|KLRD1|ac5198c
CTGCCATGAGAAATTATGTTCCAAGAGCGAAGTAGAGAAG
>ENSG00000134539|KLRD1|aef657b
ATGTGTACTTTTTCAGAAAGAACAGCGTTGAATTGTTGAA
>ENSG00000134539|KLRD1|c7a7403
CAGGATTCATCTAAAGCATTTCCATTTGGATTATACGCTA
>ENSG00000134545|KLRC1|4947e2c
GGTTTAATTCCGCATAGGTTATTTCCTGTTCAGTTGCTAA
>ENSG00000134545|KLRC1|a7dce71
TTCCCAAGTTCTTCTTTCCTTACCAATGTAGTAACAACTG
>ENSG00000134545|KLRC1|ae0fb44
AACAACTATCGTTACCACAGAGGCCATTAAGATAAGACAG
>ENSG00000134545|KLRC1|c006eae
GGCAGATTCAGGTCTGAGTAGATTACTCCTTGGTTATCCA
>ENSG00000134545|KLRC1|c5ffcd7
CTCTTCTGTCCCCAGAAAGTCACACATCCTTTAGTGGAGA
>ENSG00000134545|KLRC1|c813974
AATGATATATTATTGAAGATCCACACTGGGCTGATTTAAG
>ENSG00000134545|KLRC1|fbcbe3a
CAGGATCCCAACAATGAGCTTCTCTGGAGCTGATGGTAAA
>ENSG00000134545|KLRC1|fffec33
TTACGAAACACACCAATCCATGAGGATGGTGAAATGATGG
>ENSG00000134755|DSC2|5a5f924
CAAGTCTATCTCTCACTGTTATAGGTACTACATATGAGCC
>ENSG00000134755|DSC2|92d94a4
TCAGGCTCATCTTTGTCAGTAGCACACACTTGTCCCACAG
>ENSG00000134755|DSC2|9f8e858
GTAATGCAGTCACACAGTGTAACATCCAATGAAGTGACAC
>ENSG00000134755|DSC2|a07b9d6
TGATCACGCCTGTAGTTGGATGCATAGAAAATAGGGTGGG
>ENSG00000134755|DSC2|cbb181b
GGTATAGTTTTGGGCCGTGTCAGATTGAACCTGTTGAAGG
>ENSG00000134755|DSC2|dde2d5e
CTTTCATGCGAACAGTCTGTATTGGAGGGTTACACTCAGG
>ENSG00000134755|DSC2|f0cf857
GAAGTAGAACTCTCCAGACTAAAGTCAAAGGGTGGGCCAT
>ENSG00000134755|DSC2|f745fe6
AGTAACTGTTGCTGTGCTCATGGCTGATCTTGGACTAGCC
>ENSG00000134853|PDGFRA|36db697
TCACTCTCCCCAAAGCATCTCAGAGAAAAGGATGAATTCA
>ENSG00000134853|PDGFRA|6150067
TCCAGGGTAAGTCCATTGAAGGTCAACCACCTCATTGTTA
>ENSG00000134853|PDGFRA|6c874b5
ACGGTTTTAAGAGCTTCCATTTCTAGATCCAGCTCTGATG
>ENSG00000134853|PDGFRA|978b973
GGATAGAGGGTAATGAAAGCTGGCAGAGGATTAGGCTCAG
>ENSG00000134853|PDGFRA|99405cb
CCCTACAGTGAAGGTCCCATTAAAGCCCTGTCTGCTGTCG
>ENSG00000134853|PDGFRA|a7dc35d
CATCCTCCACGATGACTAAATAATCCGTCATTCCTAGAGG
>ENSG00000134853|PDGFRA|a8ef786
CCTGCCTTCAAGCTCATTCTCTTCTGTCTGAGTGTGGTTG
>ENSG00000134853|PDGFRA|e0efa24
AGCATAAACATTAAATGGGATGGTCTGGAACTTCTTTCCT
>ENSG00000135077|HAVCR2|04aed98
ATCATTCATTATGCCTGGGATTTGGATCCGGCAGCAGTAG
>ENSG00000135077|HAVCR2|1013940
GGATGTCCAATAATTCACATCCCTTTCATCAGTCCTGAGC
>ENSG00000135077|HAVCR2|35da96a
CTATGGTCAGGGACACATCTCCTTTGCGGAAATCCCCATT
>ENSG00000135077|HAVCR2|8baf2f5
CAAAGAGATGAGGCTTAAATTCTGTATCTTCTCTTTGCTA
>ENSG00000135077|HAVCR2|9ea4187
GCAATAATACTCATTGGGCTCCTCCACTTCATATACGTTC
>ENSG00000135077|HAVCR2|ad19894
ATCTAGAGTCCCGTAACTCATTGGCCAATGTGGATATTTG
>ENSG00000135077|HAVCR2|b8999f1
TGTTTTCTTCTGAGCGAATTCCCTCTGCTACTGCATTTGC
>ENSG00000135077|HAVCR2|d324a1c
GCTCCGATGTAGATGCCTATTCTGATGGTTGCTCCAGAGT
>ENSG00000135374|ELF5|066395f
CTCCAAAATTCCTGTTTTATAGTAGTATCTCAGGGCTCTG
>ENSG00000135374|ELF5|1ade625
CTTGTTCCCTATCTTCCCATTCCAGAATGCCACAGTTTTC
>ENSG00000135374|ELF5|2e37801
ATTCCCATAGATGAGAACTTTGGAGGCTTGTTCTACTATG
>ENSG00000135374|ELF5|3a8d8a2
CACACGATGGGAAAGGACTTCTCAAAGTTGTTTGGTCCTA
>ENSG00000135374|ELF5|3ad3252
GAAGGAGATGCAATTGGTGTCCAACTTGTACTGGTCGCAG
>ENSG00000135374|ELF5|4431596
TTGTCCATCCTGTGTGGTTTCAAATCATTATGAATATACT
>ENSG00000135374|ELF5|7762d23
ATGCTCAAAGGCAGGGTAGTACTCTTCATTGCTGAACAGA
>ENSG00000135374|ELF5|77fe2ef
GCATACTAGCTTCCAGTTATTGAAGGTTTGGATTAACGAG
>ENSG00000135374|ELF5|7c8efb8
TCTTGACTTTTGATGCCACTTGTTTTCAAGCAGTTGGAAT
>ENSG00000135374|ELF5|85d3ee1
TCTTTGATGGTGGCCTTGCTTTCTTCAGCGTCATTAAAAA
>ENSG00000135374|ELF5|b921d3d
CATTTACTGCATTTCCATCTTCATATGCTGTTCTAGGTAA
>ENSG00000135374|ELF5|c77fe76
CCACCTTCTGGCCACTTGATCCTTGACCATTAGGAATGTG
>ENSG00000135374|ELF5|c9cf136
ACAACTCTGAATCCAAATGTAAGCTGAGATGTGGAGAAAT
>ENSG00000135374|ELF5|cca965b
TAATATGCCTCTTGATTATATTAATGATGATGGAAAAACA
>ENSG00000135374|ELF5|dae29ea
GGCTTCTGAACCCTTCTCAGAGCTGGCTCACACACCAAAT
>ENSG00000135480|KRT7|28e0bc1
GCAAACTTGTTGTTGAGGGTCTTGATCTGCTCGCTCTCCT
>ENSG00000135480|KRT7|5ff9b01
CTCTGTCAACTCCGTCTCATTGAGGGTCCTGAGGAAGTTG
>ENSG00000135480|KRT7|7d89c1b
CAGCATCCACATCCTTCTTCAGCACCACAAACTCATTCTC
>ENSG00000135480|KRT7|a4ac17f
AGCTATTCTGACATCACTTTCCAGACTGTCTCACTGTCTT
>ENSG00000135480|KRT7|c97c36f
CTGTGCGGTGGTTAATTTCATCTTCGTACTTATTCTTGAA
>ENSG00000135679|MDM2|264c6f0
CTCTTGTTCCGAAGCTGGAATCTGTGAGGTGGTTACAGCA
>ENSG00000135679|MDM2|431541d
TTTTGTGCACCAACAGACTTTAATAACTTCAAAAGCAATG
>ENSG00000135679|MDM2|59caf19
TAAATAATGCTACTAGAAGTTGATGGCTGAGAATAGTCTT
>ENSG00000135679|MDM2|5fb14ed
CTAGAAGATCATTTGAACAATATACAATATGTTGTTGCTT
>ENSG00000135679|MDM2|676291b
CCCCTTTATCTTTCCCTTTATCTTCAGGAAGCCAATTCTC
>ENSG00000135679|MDM2|6aeadea
AAGCCCTCTTCAGCTTGTGTTGAGTTTTCCAGTTTGGCTT
>ENSG00000135679|MDM2|b123c38
TGGGCAGGGCTTATTCCTTTTCTTTAGCTTCTTTGCACAT
>ENSG00000135679|MDM2|b3cb101
CAGGCCATAAGATGTCCTGTTTTGCCATGGACAATGCAAC
>ENSG00000135679|MDM2|b794beb
TCACTAATTGCTCTCCTTCTAGATGAGGTAGATGGTCTAG
>ENSG00000135679|MDM2|d311765
TCATCATTTTCCTCAACACATGACTCTCTGGAATCATTCA
>ENSG00000135679|MDM2|e80db7b
TGATTGACTACTACCAAGTTCCTGTAGATCATGGTATATA
>ENSG00000135679|MDM2|e8369b6
CAAACTAGATTCCACACTCTCTTCTTTGTCTTGGGTTTCT
>ENSG00000135916|ITM2C|0d16c25
AAAAGCTTCTGAGGACTTTTCTAATTGTGCAGATACTTCT
>ENSG00000135916|ITM2C|34e0445
GAATTTCAGAACAGAGGAGGCAGGGTGGACAAGTACCAGG
>ENSG00000135916|ITM2C|38b7e32
CAAGCCCCAGGTCTAGGAATAGGGACAGTGAAGAAAGTGT
>ENSG00000135916|ITM2C|3f01520
GAGTTCGATGACATAGCACTTGTCCAGGGAGATATCATGG
>ENSG00000135916|ITM2C|6e50ce7
AAGGAAGAAGTATCTGTAGATGTAGACAGAGGCGAACACG
>ENSG00000135916|ITM2C|9d03c91
ACAGGGAGTCCTCATACAGCACACCACAGCGGAAGAAGTT
>ENSG00000135916|ITM2C|9fa8841
GAAGACCAGAACCAGACGCCTCCCACTCTTCGGACTTCAG
>ENSG00000135916|ITM2C|a1d8e43
TATACAAAGCATTTAAGAGTTTCATCCCCAGAGACTGACT
>ENSG00000135916|ITM2C|ea80d49
GAGGTAGATTTTCACATCCTCTTCCAGCTCCATCTGAGTC
>ENSG00000135916|ITM2C|f8e74e0
TGGTAGATGAAGGACCCCAGGGCCTCCTTGTCACTGACAT
>ENSG00000136068|FLNB|1876845
ACTCTGCCCTCTGAGAAGTGTAAGAAGGCCACAGAGCATG
>ENSG00000136068|FLNB|1da0887
GATGTCAATGCGTTGGCCTTCCCCATCCTGAGCAAATATC
>ENSG00000136068|FLNB|23462d3
CCCAACTTCCACCCTGTTTTCCAGCCCATTGAGTTTTATC
>ENSG00000136068|FLNB|237a8ab
TGAAACGGACTTGGAAAACTAAAGCAAAACCATGACTGCC
>ENSG00000136068|FLNB|378995f
CCGTGAAGTGTGTAGGTTCATTTGCCTTCAGACCACTTCT
>ENSG00000136068|FLNB|52f16de
AAGTGGGTCGGTTTCCCATTTTCCACACCTGCTTTGCTGA
>ENSG00000136068|FLNB|6e07dd6
CGTTGTATTGCTGGTTGCCTACATGCTTCATGGAGACCTC
>ENSG00000136068|FLNB|896e66e
GGCCTTGTCAACACTCACTTCAAATGGGCTCTTGGAGATG
>ENSG00000136068|FLNB|96dfc9e
CACACATCGATACACCTGGTTTCCTTTGTCTTCCACGAGC
>ENSG00000136068|FLNB|b110920
CTTTGTACCCTTCAGGTGTTTCCTGGCAATCCATTTTAAC
>ENSG00000136068|FLNB|bc8e042
CTAGTGTTGGTTAAAAGGGATCTTTGGCAAGTGGGAAACT
>ENSG00000136068|FLNB|cdeebde
TCCCCTTTTTCTCTGCCCATCTTCCCCTAGCCTTGTTTCA
>ENSG00000136068|FLNB|dd58967
CTTAAGATTCTCCAATATGTCCCTCAAGAGTCCAGTCTAG
>ENSG00000136068|FLNB|eae1913
GGATTTTAAGTCATCTCCTTTGCCAAATGACAACCAAACT
>ENSG00000136160|EDNRB|20146f6
ACCACCCAAATCAAAACAATTTCTACTGCTGTCCATTTTG
>ENSG00000136160|EDNRB|4020823
AAGCAGATTCGCAGATAACTTCCTTTGTAGTCCATCGTAA
>ENSG00000136160|EDNRB|5edc660
GATGTATTTGAAAGTCTCCTTGATCTCGATGGGTCCTTGG
>ENSG00000136160|EDNRB|6a42aff
AAGCAGAAATAGAAACTGAATAGCCACCAATCTTTTGCTG
>ENSG00000136160|EDNRB|76ae1f5
ATGCACTTGTTCTTGTAGATAATTCTCAGAAGTGTGGAGT
>ENSG00000136160|EDNRB|7b3f095
CAAGAAGCAACAGCTCGATATCTGTCAATACTCAGAGCAC
>ENSG00000136160|EDNRB|a222f92
ATCTATTGGGATCATTCTGATTATAAAGAGTGAGCTTCAG
>ENSG00000136160|EDNRB|d9a729f
AAGCCATGTTGATACCAATATAGTCCAATACCAACAGAAA
>ENSG00000137193|PIM1|090e88b
AATATCTCCACACACCATATCATACAGCAGGATCCCCAGG
>ENSG00000137193|PIM1|1102b18
TTAAAATGGTGCTAGTCCTATCCCATCCCAACCTGTTTCC
>ENSG00000137193|PIM1|5d60e52
GAAGAAAACCTGGCCCCTGATGATCTCTTCGTCATGCTCG
>ENSG00000137193|PIM1|6f462e1
CTGGAATGAGTTGTAAATGTTGTTCCTGTATCAAGCACTG
>ENSG00000137193|PIM1|c0d8b31
AGTTGATTTTGGACAAGAGCATCCCAACCTCCAGGATGTC
>ENSG00000137193|PIM1|c196faf
CAAGCACCATCTAATGAGATGCTGACATTCTGAAGAGACC
>ENSG00000137193|PIM1|f010345
GAACATCTTGCATCCATGGATGGTTCTGGATTTCTTCGAA
>ENSG00000137193|PIM1|fe0d441
CCTATGAGAAGAAGAGAGTATCTATGGGAGGAGTTGAGGC
>ENSG00000137203|TFAP2A|0f2d849
GAACTTTTCTCTGCTGGCTTCACGGCCTGTTCTGTTCTCT
>ENSG00000137203|TFAP2A|1aacfb9
TGTCACTTGCTCATTGGGATCGGAATGTTGTCGGTTGAGA
>ENSG00000137203|TFAP2A|4fc5814
CGACCCGGAACTGAACAGAAGACTTCGTTGGGGTTCACCA
>ENSG00000137203|TFAP2A|654b2b7
CAGCAGGTCGGTGAACTCTTTGCATATCTGTTTTGTAGCC
>ENSG00000137203|TFAP2A|7ea3339
GGCCTTTCTTAATTACAGTTTGATCTGGGATGTTAATACC
>ENSG00000137203|TFAP2A|8cbb062
CAGTCCTCGTACTTGATATTATCCGTCAATTTCCAAAGCA
>ENSG00000137203|TFAP2A|9382840
GAAAAACTGTGAACTAACATCTGCGAAGAGTCTGGGGTAA
>ENSG00000137203|TFAP2A|99a901c
GTGAGGTAAGGAGTGGATCGAGAGGTCTCCGAGTCCTGAG
>ENSG00000137203|TFAP2A|9d5d193
TAGGTGGACAGCTTCTCCCTCTACTAGTGATGTGAGCAGG
>ENSG00000137203|TFAP2A|c805e66
CTGGAATCGCTTAGGCAAATCCTCCTTTTTTACCTGCTCA
>ENSG00000137285|TUBB2B|2b7cc0a
CACTCTGGCCAAACACGAAATTGTCTGGTCTGAAGATCTG
>ENSG00000137285|TUBB2B|2c3eb89
TTTATGTGATTTTAGCCATTACAACAGTAATTCAGAAATA
>ENSG00000137285|TUBB2B|4d5e0a1
GTCAATCCCATGCTCATCACTGATGACCTCCCAAAACTTG
>ENSG00000137285|TUBB2B|86523ef
TTTGTTACCAGTGGCTTCATTGTAGTAAACATTGATTCTC
>ENSG00000137285|TUBB2B|950c98d
CTAAAGTAGACCATGCTTCTTTCCTTCCACTGCCAGGTTA
>ENSG00000137285|TUBB2B|ec17a71
TTGTTAAAGGAAGAATTCAATGCAATGTGTTCAGAAAGTT
>ENSG00000137285|TUBB2B|ed52e1c
TTGTCAATGCAGTAGGTTTCATCTGTGTTTTCCACCAGCT
>ENSG00000137285|TUBB2B|fb83179
TCTCTCATCTTAACTGTGATTGGTTCAATTTTACCATACC
>ENSG00000137309|HMGA1|068adea
GACTAGGGAAGTTGGGGAAGGATGAAAAGTGAGCCCCACG
>ENSG00000137309|HMGA1|301ae25
CAGAACAGGAGGCAATGAGGATGAACATTTGGCGCTGGTA
>ENSG00000137309|HMGA1|339d7c0
AAGTGGGATGTTAGCCTTGTCCAGGAGGGCATGTGTGTAT
>ENSG00000137309|HMGA1|43cbb09
CAGAGGTAGTTTGTGAACAGAGGAAAAATGGAACCAGAAC
>ENSG00000137309|HMGA1|6ab1e2e
CGACTCACTCATCTTCCCTTCTCTAAGGAGCAGGTGGAAG
>ENSG00000137309|HMGA1|72ecf4a
CAGTTTTTTGGGTCTGCCCCTTGGTTTCCTTCCTGGAGTT
>ENSG00000137309|HMGA1|8680fef
TCACCTGGACAATAAGTGACTGCATCTCCATCACCACAAT
>ENSG00000137502|RAB30|06d4c31
GATGACCTTGTTGCTGGCATATTGTTCTATCTCCCGCAGC
>ENSG00000137502|RAB30|0e64474
CCACTGTCTTAATCATAAAATCAACTCCAATTGTGGCTCC
>ENSG00000137502|RAB30|1f3b1b3
GGCAAAAGTGAGAAAGGCCCAGTCAGACTTGCCCACAGAG
>ENSG00000137502|RAB30|2698efa
CTTTCATGGCCATCCAACTTCTTCCCTAGAGCCTACATTG
>ENSG00000137502|RAB30|45d4396
CAAGTCAAATAGCTGATGCTTTTCCCTTCTCCAGGTAAGG
>ENSG00000137502|RAB30|4ed91e3
GACTGCATGAATTATTAGCTAAAGACTATATTCTTGGAAG
>ENSG00000137502|RAB30|86a9322
CACTGATGTGCAGGAGGGATCCCTACAGTACATTTCCCCC
>ENSG00000137502|RAB30|a91cac2
AAGTGTGTTCTGTCTGGCTTCACTGATGAGTCGGCATGCT
>ENSG00000137502|RAB30|b01023c
CTGGGAAACCTCTCTCCTTTCAGCCAGGTCAATCTTGTTG
>ENSG00000137502|RAB30|c00d2c9
CAAACTACAGCATTGCCCTTAGCAGATTCTTTCTGAAACA
>ENSG00000137502|RAB30|e12b8e8
GACCGAAATCTCTCTTGACCTGCTGTGTCCCAGATCTGTA
>ENSG00000137502|RAB30|f9218df
GTATAAGCTTTATGTGATTATAAATCCTCTAATGCCCACA
>ENSG00000137502|RAB30|fda2759
CAGGTAATGTCATAGGTGAGGATCAAGGCATTGGCGCTTC
>ENSG00000137975|CLCA2|43f115a
CCAGCACTAAACAGACCACTTTGTCACCAGCCTGTACAAG
>ENSG00000137975|CLCA2|4fc3c22
CATCTCCGCTGGTCACTAATATCATCACAGAGCCATAAGC
>ENSG00000137975|CLCA2|650ed87
ATATCTCCCTGATGCCAGCTTGCTGAGGATTTCGCTTTGA
>ENSG00000137975|CLCA2|6ac158c
TTTGCTGTCGAAACTGGCAATGCCCACGAAGGTATGAATT
>ENSG00000137975|CLCA2|8c0655b
AAAGTCAGCAGAGTCTGTGATTACATCCCATGCACTTCTG
>ENSG00000137975|CLCA2|a17098a
CGAGAGGTCACTGTCACTTTCAGGGCTTGCAGAGAATGAT
>ENSG00000137975|CLCA2|b950829
CCCAGGGCAATGGAGTGAATTGTTGAACCACTGCTGAGCA
>ENSG00000137975|CLCA2|df1145f
GGCTTTCATGTGTTTCTCCATTTGGCTGATGTTCAGGTCC
>ENSG00000138074|SLC5A6|1707aef
CACACACTCGCACAGTTTTATTGAATCGAAGCTCCAGGTA
>ENSG00000138074|SLC5A6|278b642
GGATGAAGATGTGTGCAGGTATCAGCAGCCCCAGAAAGTA
>ENSG00000138074|SLC5A6|3b86140
GTGGGCTTGGAGAAGGTAGTCAAGGGCATCAGTGTGGTCA
>ENSG00000138074|SLC5A6|69dff02
GAACACCACATAGTCCATGATGGAGAAGGTAGACATGCCC
>ENSG00000138074|SLC5A6|6d82e3f
CTGGGAGGAAATATAGGCCATTCCTAGACAAAGCAGCCCA
>ENSG00000138074|SLC5A6|a3aad21
CTGAGCCTGCTGAATGCTCATGGGATACTCCTGGTAATAC
>ENSG00000138074|SLC5A6|f33d13a
GTGAGCACTGTACCATAAGTAAGACAAGGAATAGAACCGC
>ENSG00000138074|SLC5A6|f6a7a52
AGCATAGAGCACAACTCCCATGTAGATCACCATCTGAAAG
>ENSG00000138166|DUSP5|0901dbe
GAGGGCTCTCTCACTCTCAATCTTCTCTTGTGAAATGGGT
>ENSG00000138166|DUSP5|376b19d
CAGAATGAGGTCTTCAGTATTGCACAGGTATGAAATGTCC
>ENSG00000138166|DUSP5|3f55282
GAAGTCTATTGCTTCTTGAAAGTGGGAGCTAATGTCAGCC
>ENSG00000138166|DUSP5|50c0edd
GAACTGCTTGGTCTTCATAAGGTAAGCCATGCAGATGGTG
>ENSG00000138166|DUSP5|7b7c1a1
CAAAGTTGGGCGAGACCATGCTCCTCCTCTGCTTGATGTA
>ENSG00000138166|DUSP5|8b521d1
CGCAACACTCAGGATATTCCGAGTAGAAAGTCTCATATCC
>ENSG00000138166|DUSP5|c1454aa
CTGGCCTGTAGCTGACATTTACCACTGGTTTTCCACACTG
>ENSG00000138166|DUSP5|e1320aa
TCAGTGTCTGCAAATGGCCTATCAGTGAAGAGCCTGCTGC
>ENSG00000139193|CD27|982e8c4
GAAGATCACAAGGATGCGAATAAAATCGGAGCTGCACAGG
>ENSG00000139193|CD27|9953e15
GACTTTCTCCTTTGTTTGATCTATATTTCCTTCGTTGATG
>ENSG00000139193|CD27|b18e57f
CCTCCAGCATCTCACTGACATAAGGTAAGTGGGTGGGCTG
>ENSG00000139193|CD27|c128151
CTTCCCACTCTCCACCTCATCCATATTTGTCCTCGTCCCT
>ENSG00000139193|CD27|f929337
GTCTTTCGCAGCAGGAAGTGTGTTTTACAACCAGAGCCCC
>ENSG00000139278|GLIPR1|10e1dae
ACCCAGTCCAGATGTTCTCTCCCAGTGAAGTGAAGTTTGG
>ENSG00000139278|GLIPR1|4b415fd
GCGTCAAAGCCAGAAACTTTAGGGCAAAATTGAACTGCGC
>ENSG00000139278|GLIPR1|5bce9b9
CAAAAGAACTAAATTAGGGTACTTGTGCTGTACCAAAATG
>ENSG00000139278|GLIPR1|736ec7f
GCCTGGATATACAACAGAGTAGTAACGTTTGACTTGGTCT
>ENSG00000139278|GLIPR1|7d37a70
CATATCACTGGCTGTTGGTTTCACCTCTGATCGGAACTTG
>ENSG00000139278|GLIPR1|7f83127
CAAAAGAAACCATCCAGGCTATTGTAGCAAGTGTGACACG
>ENSG00000139278|GLIPR1|94fba13
GCATATCCGAGTCTTGAAGTCATAGTCCTGGATTTCGTCA
>ENSG00000139278|GLIPR1|9e2c203
AACGCAGTCTTTGATGAAATCTTCATTTTCGATATCTGGC
>ENSG00000139329|LUM|0cc7f6c
CTGCAATGCATTAAAACGCTTGAAATACTCATCAGGGATG
>ENSG00000139329|LUM|306ea75
GGTTATTCCTAAGGTAAAGATACTTGATTCCAGGAGGCAC
>ENSG00000139329|LUM|563974c
CCCTTTTATCTTGGAGTTTTCTAGAAGGTTGTGATCTAGA
>ENSG00000139329|LUM|8d643eb
GGTCAGGTTTACCAATCCTTCAAAAGAGCCCAGCTTTGTG
>ENSG00000139329|LUM|91e7794
GTTATAGGACAGATCCAGCTCAACCAGGGATGACACATTG
>ENSG00000139329|LUM|9a36066
GTCAGGTTGTTGTGGTTTATATGCAGCTTCTTCAGTTGTT
>ENSG00000139329|LUM|fb9fbe0
CTGGCTATCTGATTGAAGCTCAAGTCAAGGTATTCGAGTG
>ENSG00000139329|LUM|fe10d80
ATATCCGGTGGAAGACTGGTTTCTGAGATGCGATTGCCAT
>ENSG00000140105|WARS|2532cc5
GTAGTCCAGGTCAGAGAATATGAAAGTCTTGTTGATGTCA
>ENSG00000140105|WARS|2f78fdb
GAGGAAGAAGGTCAGGTACATGAAAGACACGTCCACATCA
>ENSG00000140105|WARS|5319b56
GCTCTCTCTATTCGGTTTATTAGCTCTTTGTCAATTTTAC
>ENSG00000140105|WARS|8940490
AGTGAAGCCGAAAATGCCTTTCACTTGGTTGAAGGTAACA
>ENSG00000140105|WARS|b106e93
CTCCAGAAAACGCATGCTTATTGACCTTGGTTTTGATCTG
>ENSG00000140105|WARS|d74cf8a
GTCCCTTGTCATTCTAAAGTAAGGATCCTGGTCAATGGCA
>ENSG00000140105|WARS|dc0b136
CCATGGGTCCACAAAATCCTCTTCAGCTTCTGTGGCATCT
>ENSG00000140105|WARS|e8b3a31
AGTCATGAACTCTTTCACTATCTCATCCGTGACCTCCTTG
>ENSG00000140287|HDC|0a9d293
GGCACTTTTCTTCAGCATCATCATGTCTTCTGGAAACCTG
>ENSG00000140287|HDC|462b3ef
CACAGGCAGAAATTTCATCTTCACAAGGGAAATCAAACCA
>ENSG00000140287|HDC|47ff3e8
AATTTCAAAGGAAGGGTCGTTTCTGACCAGAGATTCAAAA
>ENSG00000140287|HDC|68e0c1b
TCCACCATCTCTCTCCCTCTCTCTCTGTACTCCTCAGGCT
>ENSG00000140287|HDC|b5a9a64
ATTCCAGTCTCTCAGGATGTCATCCCTAGTGGTAAACTGG
>ENSG00000140287|HDC|cf290f3
GACCCAGAACCCAGTACAGTCAAAATGCACCATCATCCAC
>ENSG00000140287|HDC|d7dc22b
AAAGCAGTCATCAACTGGGTCCAGCAGGGTTTCAAGATGG
>ENSG00000140287|HDC|e20932c
CGCACCGTCTTCTTCTTAGTCTGCACAGACAAGTAACTGA
>ENSG00000140465|CYP1A1|043c0eb
GTTGACTAGGCTAAGCAGTTCTTGGTGGTTGTGGTCATAG
>ENSG00000140465|CYP1A1|0f7f4d5
AAGATAATCACCTTCTCACTTAACACCTTGTCGATAGCAC
>ENSG00000140465|CYP1A1|18f63a6
GCAATGATTGTATTAATCATATATAAGAGCTTAAGAGGGT
>ENSG00000140465|CYP1A1|1b6630b
GCCCTTCTCAAAGGTTTTGTAGTGCTCCTTGACCATCTTC
>ENSG00000140465|CYP1A1|3e2595e
CTCTGTACCCTGGGGTTCATCACCAAATACATGAGGCTCC
>ENSG00000140465|CYP1A1|4af6e8c
GTCTCCAGGATGAAGGCCTCCATATAGGGCAGATGGGATC
>ENSG00000140465|CYP1A1|6ef4165
AAACCCAGCTCCAAAGAGGTCCAAGACGATGTTAATGATC
>ENSG00000140465|CYP1A1|8569085
GAGGTCTTGAGGCCCTGATTACCCAGAATACCAGACAGAA
>ENSG00000140465|CYP1A1|946cd5f
TACAAAGACACAACGCCCCTTGGGGATGTAAAAGCCTTTC
>ENSG00000140465|CYP1A1|bbc3c91
GGCACAGATGACATTGGTCACTGATACCACCACATACCTG
>ENSG00000140678|ITGAX|0ae591a
CTGCACTTTCACTGACCTTTCCTAAACTACGGCACAAACC
>ENSG00000140678|ITGAX|1167b3b
AACTCTTTTTCCAGATCCCTTCTTTCTGATCCACTCTGGC
>ENSG00000140678|ITGAX|2008310
TTGTCCATTTGCCTCCTCCATCATTTCCTTGTACTGACGC
>ENSG00000140678|ITGAX|2595e41
GAGGAAACCCCCTTCCATGTGACCTCTCAAGCATCCCCTC
>ENSG00000140678|ITGAX|3b1ab5d
CCTGTGTGAAGTTAGCATCTGTCCTGAGAAGAGACGATCT
>ENSG00000140678|ITGAX|46f5e00
TGTCAGTCTCACCAAAGGCTTGAGAGCAAATGTGAAACCA
>ENSG00000140678|ITGAX|4a57ab6
AAGCAGGTTCTTAGAACGTTTGTCAATGTAAAGGCAGATG
>ENSG00000140678|ITGAX|5dd8d40
ATATGGTCGGCTCCACAGTTCTTCTCAAAGGGTAGGGAGG
>ENSG00000140678|ITGAX|680ca51
CACATGGCTTTCCTTCTCCTCAGACTCTGAGAAGTTGAGG
>ENSG00000140678|ITGAX|8d0c848
ACTGTTTTGCTTCCTTATCTTTCTTCCCCATCAGCACCAG
>ENSG00000140678|ITGAX|be4dce6
AATGGCAAAGATCTTCTCCTTCAGTTGGTTTTGAATATCT
>ENSG00000140678|ITGAX|d227793
GTCATTCCACACCATCACTTCTGCGTTCAGCTCCAGGTTA
>ENSG00000140678|ITGAX|d23c29e
GCATCAAAGTCCTCCACTTTAAATATGTGTTCCTGGGAGG
>ENSG00000140678|ITGAX|fbe7584
AACTGGCTTATCACAGCTCTCACGAAGTTCATCATCGTGG
>ENSG00000140749|IGSF6|189a81d
TTGGATTTTGATTTGGAGAGGAGTATGAAGGCCACGCACA
>ENSG00000140749|IGSF6|341e1ff
ATTGCACTGTCATTTGAAGTCACTCTGTTTACAGTGAGGG
>ENSG00000140749|IGSF6|5083583
CCACAGCACCGACACAAAATAGAATGAGATTGGTTTGCAG
>ENSG00000140749|IGSF6|6d3f027
GACGGCCTCATGAGTGTAGTCCACTTCTAGGTACCACGGT
>ENSG00000140749|IGSF6|6eee390
TTCCTTGCTGAGCAGCTTAATTTCTCTTACCACCAGTGTG
>ENSG00000140749|IGSF6|b023a82
CCACATGTCTCTTATGGTATAGTTCTTGAGCAATTTCCTG
>ENSG00000140749|IGSF6|cb6290a
GCCTTTCATAGTTGGAAAGTACTCTTCTGTTTTCATAAGT
>ENSG00000140749|IGSF6|d075e13
ACATAGACAGAGAGCAGTGATACAAGAGCTGTCAGGAAGC
>ENSG00000141736|ERBB2|0c4c053
TAAGGTTTGGCCCCAAAAGTCATCAGCTCCCACACAGTCA
>ENSG00000141736|ERBB2|2131b63
AAACTTCCAGATGGGCATGTAGGAGAGGTCAGGTTTCACA
>ENSG00000141736|ERBB2|3aa1ea8
GCTGTGTTCCATCCTCTGCTGTCACCTCTTGGTTGTGCAG
>ENSG00000141736|ERBB2|7de99ca
AATGGAGGGGAATCTCAGCTTCACAACTTCATTCTTATAC
>ENSG00000141736|ERBB2|8923d5f
AAAAGATCATGGAAAACACTTCAGTTTGCTCATTAACCCA
>ENSG00000141736|ERBB2|8d1b7d9
CCCCAAAGGCAAAAACGTCTTTGACGACCCCATTCTTCCC
>ENSG00000141736|ERBB2|a83eca0
TGGATCAAGACCCCTCCTTTCAAGATCTCTGTGAGGCTTC
>ENSG00000141736|ERBB2|b6788f1
GATCCAAGCACCTTCACCTTCCTCAGCTCCGTCTCTTTCA
>ENSG00000141736|ERBB2|c113ac2
ATGACAAAGGGAGAGTTGGTCCCCTTTTATAGTAAGAGCC
>ENSG00000141736|ERBB2|e03d181
GATGTATAGGTAACCTGTGATCTCTTCCAGAGTCTCAAAC
>ENSG00000141736|ERBB2|ef1df9e
ACTTTGATGGCCACTGGAATTTTCACATTCTCCCCATCAG
>ENSG00000141736|ERBB2|f3c8fbc
TTCCCTTAACCCTATCGCCTCGATATATGGACACAGCAGG
>ENSG00000141736|ERBB2|fb5d2b4
TTTGTGCATGTCCACAACAGTACATGTCACTCTCATCACT
>ENSG00000143196|DPT|0bdf55c
CTTGCTGTAGCGACAACAGTAAAACTGCCACTCCCGATCC
>ENSG00000143196|DPT|145484b
TGCAGGCGTAGTTCCATTGTCTGTCAGAACCTTCCTTCTT
>ENSG00000143196|DPT|5761e1e
TCATGTCCATTTCCTCACCATAGTGACCTGGATATTCTGT
>ENSG00000143196|DPT|74d06e6
CCTTTCACCCAGATTTGGTATGTGGCAAATCTAAACATTT
>ENSG00000143196|DPT|90f747d
CAGAGAAAGTGGTTGTTGCTCCTCGGATATAGTAATCATA
>ENSG00000143196|DPT|b5e5a72
ATTAGAAGTGTGATACTAGTCAGAAAGGCCCAGGAAGTTG
>ENSG00000143196|DPT|d9abf50
CAGAAACTTCTATAGGAGATCCAACTGATGTTAACATATG
>ENSG00000143196|DPT|e49b0d7
CATCATCGCTGTAGTCATGATACTGCTGGTATGGGTATCC
>ENSG00000143365|RORC|01b4b53
GATGAGAACAAGGGCTGTGTAGAGGGCAATCTCATCCTCG
>ENSG00000143365|RORC|1d560fb
GATGAGTCTTGCAGAGATGATGATGAAAGGCCAGCTCCAG
>ENSG00000143365|RORC|53ff3bc
GACGACTTGTCCCCACAGATTTTGCAAGGGATCACTTCAA
>ENSG00000143365|RORC|5fe0203
CTGGTCATTCTGGCAGAGCTCCATAAAGCCTGAGAGCCTC
>ENSG00000143365|RORC|9b1bd01
GAGCTTCTGAATGAATTGCATTCTATTCATCCAGGGAGCC
>ENSG00000143365|RORC|be3ff41
TGCAAGGCACTTAGGGAGTGGGAGAAGTCAAAGATGGAGC
>ENSG00000143365|RORC|ea3124f
TTCAGTGCTGAAGAGCTCCTTGTAGAGTGGAGGGAAAGCG
>ENSG00000143365|RORC|f013dce
CATCCTAACCAGCACCACTTCCATTGCTCCTGCTTTGAGA
>ENSG00000143546|S100A8|512a822
CGATGATAGAGTTCAAGGCTTTCTCCAGCTCGGTCAACAT
>ENSG00000143546|S100A8|647d3f8
CTGGAAGTTAACTGCACCATCAGTGTTGATATCCAACTCT
>ENSG00000143546|S100A8|8c6fc53
GTATTGATGACTTTATTATTCTGCAGGTACATGTCCAGGG
>ENSG00000143546|S100A8|9494321
GTCATCCCTGTAGACGGCATGGAAATTCCCCTTTATCAGG
>ENSG00000145247|OCIAD2|1de1d1c
ATTCAGAGGTTTAAAAAACTTCGAAAGTCACAGACACAGA
>ENSG00000145247|OCIAD2|53f288b
TGCTTGGTGGTGGAAAATGGGCATCTTTATCTTGGTTTCC
>ENSG00000145247|OCIAD2|69d056a
CTCTCTTCCAGAAACTTTCTTCCTGACATTCTCGCATAAT
>ENSG00000145247|OCIAD2|a7298cb
GCCTTCCACGGAATACATTTCAGTGAGTGACAGACACAAT
>ENSG00000145247|OCIAD2|aa90252
ATCTAGAATTAGCTGCCAAATAACCTTGGTAGACTAGTCC
>ENSG00000145247|OCIAD2|c59f47c
TACTCCTATGTATGATACCTTTCCAAGGCCAAATCCCAAG
>ENSG00000145247|OCIAD2|ce7dd3f
ACGCTGAAGCCATGATGACTTTGTGCTTGCTCTCCTTCCA
>ENSG00000145247|OCIAD2|d9490ae
TCCATGCTTTATTTTGCATTCCTCACAGGTAAGGAGGCAG
>ENSG00000145365|TIFA|0735d2d
CATACTCCGGTATGGGCCTGTGTGGTGGCCAGTTGTTTTC
>ENSG00000145365|TIFA|3e0efb7
CATGACTCATTTTCATCCATTTCTGTCGGAGAACTGCTTT
>ENSG00000145365|TIFA|43ab4b0
CTGTATGGCAGGTCCATTTTATTTAGGTAGCCCAGCTCTC
>ENSG00000145365|TIFA|64eea00
CAGAGCTCTTCATCCATCATATTTCTCCTCTTAGACTTTC
>ENSG00000145365|TIFA|8e7d6a6
ATTCCAATGACTCGCCATCTTCCTTCTCCATCAGAAACTG
>ENSG00000145365|TIFA|93fab1c
TGGTAAACCGTCATCTGGAGACAAGTTACTGTCTCTTCTG
>ENSG00000145365|TIFA|a5db118
ACCTGTTTGTCCTGAAAAGTATAATGACAGATGTTGGAAT
>ENSG00000145365|TIFA|cecf79d
AGTTTCTCTCTGTTAAAACTTATTGACTGAAATATTCCAC
>ENSG00000145390|USP53|077c506
CTGGATGAGAGGAGCAGTTTCTGGCTTTAACCCAACAGTT
>ENSG00000145390|USP53|24d9fef
GTAGAGGATCTGACGATGCTCCACAGCTACGACACACACA
>ENSG00000145390|USP53|26f4955
GGCTGCTGTCTGTGTCATATCCAGTGCCATTGTCACTCTT
>ENSG00000145390|USP53|2eeb756
GACTGGTGGATATGTTCTCTTGCATTATGGTCCTTGGGTA
>ENSG00000145390|USP53|308563b
TTTCTGCAAGAGCATGCCTTATGTTATCTGAGGGAAGTGC
>ENSG00000145390|USP53|485e700
CTAGATTCCGAACAACAGCTTCGGTCAAGTCAGAATGCTC
>ENSG00000145390|USP53|6e2ec54
TCGTTAGTTGAGGAGCTGGATGGACAGTTTGGTGTGTTGC
>ENSG00000145390|USP53|ed4cd9e
CATATCCAGACTCAGTCCTTTGCATCTGCCAATTATCACC
>ENSG00000145649|GZMA|03aca73
AATCAAAGCCCCAGCACAGATGGTTTTTCTGTCAAGACTA
>ENSG00000145649|GZMA|27376e4
AATGACCTGGGACCTTTTGTTCAAGTTACAGTGAGCTGCA
>ENSG00000145649|GZMA|3bb80fa
CATTATCTGTTTTGTTGGCTCTTCCCTGGTTATTGAGTGA
>ENSG00000145649|GZMA|6dc973f
GCAGACTTTTCTGTCTATGATGGTGATATTGACTTCTCTC
>ENSG00000145649|GZMA|6ecb082
TGCTCCCTTGATAGTCATAATTATCCAGTTGAGGTGTTTC
>ENSG00000145649|GZMA|7cc7880
CTTCATTTCCTCCAATAATTTTTTCACAGACATCTTCAGG
>ENSG00000145649|GZMA|97ae09f
CTTCCAGCACAAACCATATTCATTCCAATCACAGGGTTAA
>ENSG00000145649|GZMA|b4bb029
GGTTTCACATCGTCCCCCTTTTTAGGTAGATGAAGGATAG
>ENSG00000145708|CRHBP|2fe8963
TGGGGTCTGTCTTTATGGTTAATGTGAATCCATTTCCTGG
>ENSG00000145708|CRHBP|4aed4e7
GTAAGATCAGATATTTTGATCACCACAGGATAAATTATGG
>ENSG00000145708|CRHBP|6e51e3f
CTGACAGTCGATGGAGACCTGGTCGTAGTGGATGGTAATG
>ENSG00000145708|CRHBP|a845c21
TTCGATGCTGGTGTGGAACTACCAGGGTAAACTTTCCATT
>ENSG00000145708|CRHBP|b8c4b63
GGAAGAAGATCATGGCCACATTCTGGGAAGATCTGATGCT
>ENSG00000145708|CRHBP|d019ef2
ATTCCCCGATACTGTTTCCATTTGGGTTTTCCAGCTCGTA
>ENSG00000145708|CRHBP|d92f6f8
AGCCGTCAGGAAGATGAGAATGAAGTGACACTGAAGTTTG
>ENSG00000145708|CRHBP|db0fdaa
GGAAAGGATCGTAGTCCGCCGCTTCCCTCAGCTCTAGGTA
>ENSG00000145708|CRHBP|f185aae
TGCTTCTGCTCTGATAAAGTTGTGGCCTTATCAAACGGTT
>ENSG00000146648|EGFR|0af1ef5
GTTCAGAGGCTGATTGTGATAGACAGGATTCTGCACAGAG
>ENSG00000146648|EGFR|11a5d27
ACTTCTTACACTTGCGGACGCCGTCTTCCTCCATCTCATA
>ENSG00000146648|EGFR|1e72aeb
GACCCTTAGGTATTCTGCATTTTCAGCTGTGGAGCCCTTA
>ENSG00000146648|EGFR|221657b
CTGTGATTTCCTTTACGGTTTTCAGAATATCCAGTTCCTG
>ENSG00000146648|EGFR|3444796
ATTTCTCATGGGCAGCTCCTTCAGTCCGGTTTTATTTGCA
>ENSG00000146648|EGFR|3c75dc9
CCAGAGGAGGAGTATGTGTGAAGGAGTCACCCCTAAATGC
>ENSG00000146648|EGFR|3dd0cc3
ATGGAGAGTGAGTCTTTAAATTCACCAATACCTATTCCGT
>ENSG00000146648|EGFR|cb690fc
GGAGATCGCCACTGATGGAGGTGCAGTTTTTGAAGTGTTT
>ENSG00000146648|EGFR|df9f455
CTCCACTGTGTTGAGGGCAATGAGGACATAACCAGCCACC
>ENSG00000146648|EGFR|ecfb465
GCCGTGATCTGTCACCACATAATTACGGGGACACTTCTTC
>ENSG00000147168|IL2RG|5152ced
GAAGAAATCAGCTGTGGTGTCTTCATTCCCATTGGGCGTC
>ENSG00000147168|IL2RG|5ec8f32
TTAGACACACCACTCCAGGCCGAAAAGTTCCCGTGGTATT
>ENSG00000147168|IL2RG|6d42645
TCACTCCAATGCTGAGCACTTCCACAGAGTGGGTTAAAGC
>ENSG00000147168|IL2RG|7f1fa0b
CTGCTGTTCCAAGTGCAATTCATGTACTCGACATTGAACA
>ENSG00000147168|IL2RG|83e1c9f
AGTTCTAGCTGGGATTCACTCAGTTTGTGAAGTGTTAGGT
>ENSG00000147168|IL2RG|daf7846
TATCCGAGTTCTTGTACCAATAATGCAGAGTGAGGTTGGT
>ENSG00000147168|IL2RG|e15c6ee
TCCTGGAGCTGAACAACAAATGTTTGGTAGAGGTGGATCT
>ENSG00000147168|IL2RG|ee79bed
GGATCACCAGATTCTGCAGTTTTAGCATCTGTGTGGCCTG
>ENSG00000147168|IL2RG|f0e9b91
CACACAGAGAAGGCTGATAATCAATCCCATGGAGCCAACA
>ENSG00000147454|SLC25A37|0121f61
TGTGTACTGGGCTTTGGGATCTGGACTCAAACTCTGCATT
>ENSG00000147454|SLC25A37|46c443c
AACTCATAGGTGATGAAGTGGATGGACTGGAAGGGGATGT
>ENSG00000147454|SLC25A37|50ecc11
CTATGATCCCTTCCTTTAGTATGGAGCTCGATTTTCCAGC
>ENSG00000147454|SLC25A37|8c87c5b
TCTCCTGAGTGTTCAGAAGGGTCTTACAGACGTCCAGGGG
>ENSG00000147454|SLC25A37|9d76cd2
GCATCTGGTAGATGACACGCGCCTGGATGCCTTTGAAGTA
>ENSG00000147454|SLC25A37|c5b68a5
GAGAAAGTACTTGAAGAACTCATAGACAGACCAAGAAATG
>ENSG00000147454|SLC25A37|f2ebdbe
TATTACTTTGTTGCCTTTTTCGTTCACCTGATGGAAGAAT
>ENSG00000147454|SLC25A37|f3e8720
GAGTTGTACATCTGCAAGCGCTGCTTCACCACTTCTGCTG
>ENSG00000148300|REXO4|07924bd
TGGACAGTAAGACCAGGTTTCAGACCACAAAGTCAAGAGG
>ENSG00000148300|REXO4|81818bf
CCTTTCCTTGGTTCCTTTCTTATTGTGCTCTGTTCCACTG
>ENSG00000148300|REXO4|8b68432
CCGCTTCTTATGCTCGATGTCCCCTCGTTCTGGAACAATA
>ENSG00000148300|REXO4|a544b92
AGTAGTCTCAGAGACGGCCTTCCACTCTTTACTTGACTCT
>ENSG00000148300|REXO4|baba646
TCTGCCCTTCAGCATCTCTGCCACTTCCTTCTGAACAACT
>ENSG00000148300|REXO4|c546be5
CAGAGCTTGTTATGTCCCCTAACACAAAGGAGGAAAATGT
>ENSG00000148300|REXO4|d2c8aa3
CCAACCCTGGGCCAATTTAATTTAGATAAATGCTCAAAGT
>ENSG00000148300|REXO4|e320e14
ATGCTCTCCCACTCCTTCTTCACCATGACGTACAGCCTCA
>ENSG00000148513|ANKRD30A|27db8b1
TAACTCTTTCCTATGCTGCTCTTCGATTCTTCCTAATTCT
>ENSG00000148513|ANKRD30A|29a5507
AAGATCCCCAGAGTGGACGATGTAGGAGTCGTTGCTGGTA
>ENSG00000148513|ANKRD30A|3ead535
ATATCAATTGTTATCTTGCTTTTGTTGTCAGCTTTCTTAT
>ENSG00000148513|ANKRD30A|4c74353
CCACTATATTGAGATGCCCTTTTAGTTAATGATTCCTCTT
>ENSG00000148513|ANKRD30A|7107777
TAATTTGTTCATGAATGTGATGAAATCCACAAGTAACAGC
>ENSG00000148513|ANKRD30A|8c0e7db
CTTCTGGGCGTCTTGTATATTAAGGTTGATGGTCTTCTTC
>ENSG00000148513|ANKRD30A|9c5d8d1
TTGAAAGTTTGCATGTCCATCAATTCTAAGGCTTTAGTTG
>ENSG00000148513|ANKRD30A|e1003c7
TTTTGCAGGACTCGTAATTTCCCTAGGTGTTTCTTCTGCT
>ENSG00000148516|ZEB1|0302641
GGAAGACTGATGGCTGAAATAACAGAATGGCCACCTTGTT
>ENSG00000148516|ZEB1|313fdc6
TGGTTCAGGAGAAGATGGTTCAGAAGACTGCACTGAAATC
>ENSG00000148516|ZEB1|4b2c654
AGCTGATGAAACAGAGGACTCAGGCTTCTCAGCTTCTGCT
>ENSG00000148516|ZEB1|70f4f36
GACGGTGAAGAACACTGAGATGTCTTGAGTCCTGTTCTTG
>ENSG00000148516|ZEB1|9957b59
CTGATTTCCATTTGGCTGGATCACTTTCAAGGGTGGTTCT
>ENSG00000148516|ZEB1|ad0e4ff
GATGCAAGATTGGCTTGATTATTCTCCAACACTTGCCTTA
>ENSG00000148516|ZEB1|d912304
GTCTTTGATCTCTTCCTGATTTATGTGATGTCATGTGACG
>ENSG00000148516|ZEB1|e800958
TTCCGCTTCTCTCTTACAGTAGGAGTAGCGATGATTCATG
>ENSG00000148773|MKI67|082d6cb
AGCTCCTTCTGTACGTCCCTTTTCTCCAAAGGTGTCTTGG
>ENSG00000148773|MKI67|1900ff9
CTTGTTGGAGTGTCCACTGATTCTGGTGGTGGAGATTTGC
>ENSG00000148773|MKI67|5088a12
TCTGGGTCTGGTTGTGAAGATTTGCAGGCTACTTTGGCAG
>ENSG00000148773|MKI67|54cfceb
CCTCAGCCTTCTTTGGATTTTCTGCACACCTCTTGACACT
>ENSG00000148773|MKI67|7f8d7d8
TGGGCCTTTTCCTTAGGAGTTTGTGGCCATCTTTTGCTGC
>ENSG00000148773|MKI67|b4e4c18
TTAGGAGTTTGTGGCCGTCTCTTGCTGCCGGTTAAGTTCT
>ENSG00000148773|MKI67|c549494
GGAGAGTCGCAGGGTATTTTAGTGGTTTTACCAGCAGCCA
>ENSG00000148773|MKI67|fdb6d6e
GTCTTCTAGTGATTGGGCCTCTTCCTTAGGTGTTCTTGGC
>ENSG00000149294|NCAM1|287dcf7
CTCTGACTCACTGCCATCCTCGCCTGTAACCACACACTTG
>ENSG00000149294|NCAM1|316a1dd
ACTATCGTCGCTGAAGATGTACTTCTCATCGTCTTCCTCT
>ENSG00000149294|NCAM1|43ccc6e
GACTATGAATCGGACATCTTTTTTCAGGATGACATCTCGG
>ENSG00000149294|NCAM1|830ec65
TGGCGTTATAGATGGTGAGGGTGGAGGAGGAATCATCATT
>ENSG00000149294|NCAM1|9dbae74
AATGCAGATGTACTCAGCCTCGTCGTTCTTATCCACCTTT
>ENSG00000149294|NCAM1|a0d7bb5
CGCATTCTTGAACATGAGCTTCTGAAAGATCTTCACGTTG
>ENSG00000149294|NCAM1|ab5ad11
CTCACAGCGATAAGTGCCCTCATCTGTTTTCTTGATGCCC
>ENSG00000149294|NCAM1|e5f92de
GACCTGCTCCTCTAATTCCATGGCAGTCTGGTTCTCTACA
>ENSG00000150045|KLRF1|18701f5
GAAGCACAAAGGTCCTTATTACTTATATTTCTTCTTGTGC
>ENSG00000150045|KLRF1|2e9bc4b
TGCAGGTTTCAGAGAAAATTTTGCTTTCCTTAATGGCAGC
>ENSG00000150045|KLRF1|51af419
AACGTCACTGAATAATCTTTAAATGTAAGTTGAGATGTTT
>ENSG00000150045|KLRF1|6429593
ATGATCACATGAAGTCACATTGGTTTATACTATCACGTAA
>ENSG00000150045|KLRF1|81a54c1
GAATTTTGTCAAACTCTAATACTGACAAATCCATTTGAAA
>ENSG00000150045|KLRF1|a6e3ea7
GTGAGAATACCATTCACGGTTCCAGATATTCCCAGTAAGA
>ENSG00000150045|KLRF1|b1dc5f0
CACTTTTAGATCTCCAGTGTCCTCATACTGAGTGGCATTT
>ENSG00000150045|KLRF1|c7290f2
TGACTGTACATTCAATGTCATGTATCTTTCTTCATCTTGC
>ENSG00000150045|KLRF1|fb4a5d9
TTGAAGTGTACATTTTAGTTTGTTAACAGGGGTTACTCTG
>ENSG00000150045|KLRF1|fbda828
TTACACCTGGAGATTAATATTAGAAACTAATAGGCCAAAA
>ENSG00000151914|DST|0c5802a
TCACAGATGACACTGTCCCTCTGAACTCTGTTGGCAATCT
>ENSG00000151914|DST|27583d6
AGCCTGAAAAGACTTGGGATTCCTGGCTATCTTCCAGAAA
>ENSG00000151914|DST|3701c5f
CCCTTTGACCATTTACATGTTTTGCTTCCTCTAGTGGAGA
>ENSG00000151914|DST|4af1319
GATTCTCCAGGTCCGTATGTTTCGTCCTCTTCTCCAAGGT
>ENSG00000151914|DST|4e25277
AGCTTTCTGCAACTCATCCTCTAAGGCATGGAATACCTGT
>ENSG00000151914|DST|58a4328
TTGTTAGCTTCCCGACCTCTCAGCTCAAATACACTGGAAG
>ENSG00000151914|DST|5ea9b7c
GACAGGCCAGAAGTCATACTAGAAGAGGTTAGGGAAGGTG
>ENSG00000151914|DST|68aa3dd
GTGATTTGCCAATGCCCTCTAAGTCCCGTAACCTGTTGTC
>ENSG00000151914|DST|903e210
CACTTCACAGGGCTCTCTTTCAAATTATTCTGCAGGCAAC
>ENSG00000151914|DST|9d48190
AATCTACATCACTCTCCCCTAGATCTGTGTGAGAGAGATC
>ENSG00000151914|DST|b1809a1
CTTTCTTTTCCGCATGAGATTTGGCTTTAGGTAATCCTGT
>ENSG00000151914|DST|b9e6855
CTGTAAAATGCCTGGAAGATAGACTACCTTTTGAACCAGA
>ENSG00000151914|DST|d40e168
TGAGAGTGACCAGGGCAGTATATCGAGTCCTTAGGTCCAT
>ENSG00000151914|DST|d552200
TCATGTTCTGAAGGACCACATTAAGCTCTGATCGTAGGGT
>ENSG00000151914|DST|edfdb4f
GATGGGACCATAGCCTCATTCCCAGTAGGACTAATGACCT
>ENSG00000151914|DST|f8ceeac
CTCCTCCGAAGTGAGAGAATTAGTACCCCATCTGCACTTG
>ENSG00000153064|BANK1|4baef01
AGTTCTTCCTGACCATCAGTTAGACAGCCCCTGAGAGTAG
>ENSG00000153064|BANK1|5e95e4d
CGATTCCATCACAGTAGACATTGACATGGACTGAACCAGC
>ENSG00000153064|BANK1|6cc4f1b
ATCCGAGCTCTGTCTTGTTTCTTAGGAAGACCACAGAACT
>ENSG00000153064|BANK1|9e91e5a
ATGAGTGGCTCTTGTGAATTATTTTCTGGATCAGCACCAG
>ENSG00000153064|BANK1|c62633d
TCCATTTGGCCTTCCACCATTGTCCCTGGTAAGGTGAAGT
>ENSG00000153064|BANK1|d208b8b
TCTTCTGGCCTTTTCCCAATAATGCAGTCTCGTAGTTGTC
>ENSG00000153064|BANK1|da92f1d
CCCATCTGCCAGTGTTTAAATTTCTCCAGAGCTTCATCCA
>ENSG00000153064|BANK1|f27cfa9
TCGTAGGTCTGTTGGAATGTTGACCTCAAAGTAGTCTTCA
>ENSG00000153563|CD8A|2ef4630
TGTGGTGTACTGTAGATTTTACCTAGTTTTGTTTCCCGTC
>ENSG00000153563|CD8A|358cc39
CCAAAGGCAGTTCTCTTCTTTAATTCATTACCTCCTCGAG
>ENSG00000153563|CD8A|36762bf
TCTTTAGAGATAGAGGGATTCATTTTCCAGGGTTAAGCTC
>ENSG00000153563|CD8A|4347aac
CATTGCTTGTACCATACCTTAAGCAAGGAAGTGCATGTTT
>ENSG00000153563|CD8A|579a62f
CCTCCTTAAGAGAGTCAGGTCTGCCTCATCCCTGTATCTG
>ENSG00000153563|CD8A|9cd3de4
GCTCTCCAACAATTGTCTTTACAAAGTATAAAAAGTCATC
>ENSG00000153563|CD8A|9f183a1
AATTATGAGTGGTTCTTATTTCCTTATCTACTTAAGTTTT
>ENSG00000153563|CD8A|aa1a156
AGTTTAACCTCACTGATGCTCAAATTCTATTTGTAAAGGG
>ENSG00000153563|CD8A|adb427c
GAAGGATCTCAGTTTGAAGTAATGTAGTGGCTGTTGCACA
>ENSG00000153563|CD8A|afa1a63
TCCCAGGAACATGTTTGTATCTCAAATTCAGAGATTCAAG
>ENSG00000153563|CD8A|d7bc1f7
AAGGGCTGGGAGAGCAATTCCGCCTCCACATAGGGGTTTC
>ENSG00000153563|CD8A|e65aeef
GTATCCCAGGTATCAAGAAGTACTTGTTCCCTTGCCGTTG
>ENSG00000154065|ANKRD29|10168de
TTCCCAGTGAAGTGCCTCTTTCCCTATTGTGGTTGCCTTC
>ENSG00000154065|ANKRD29|2a76aa2
GGCTCCATCATAAAGTTGGTCATGGATGTTTGCTCCGTGC
>ENSG00000154065|ANKRD29|3b011da
AATGTGGTTAAGCTTTCTATCTTTCTGTCAAATATGGAGC
>ENSG00000154065|ANKRD29|3f3dff3
CTTCAAAATACCAAGAGTGGGTGAGAATTTAAGCAACTCT
>ENSG00000154065|ANKRD29|5896dfb
GATTGCCTCTAGCTGGGGATGGAAAAGCTCTCTAAGTGGT
>ENSG00000154065|ANKRD29|5dfdf89
CTCTCTGGAGATTGATGTCTGCTCCTTGCAGAACCAGTTC
>ENSG00000154065|ANKRD29|8782159
CATTGCTCGCTCCCTTTCCTCATTGGAGGTCCTCTTGGTC
>ENSG00000154065|ANKRD29|a2e2550
TATACCCTTTGTTGGCTGCTTTCAATAATGCTGTTGTGCC
>ENSG00000154065|ANKRD29|a32238a
AGCTCTTTCTGGGACCTTCTTTACTTCTCAGGAGACGCAA
>ENSG00000154065|ANKRD29|d584c11
GCTCTAAATTATCTCCATCTTTTCATGGAAGTGGTTGGCT
>ENSG00000154065|ANKRD29|dda15b5
GTCTATGTGGCCAGCGTAGGCAGCAACCATCAGGAGTGTG
>ENSG00000154065|ANKRD29|f036a44
CCCCGTCTTTGGTCCTAAATTCAGTGGATGCTCCAAATCC
>ENSG00000154099|DNAAF1|13361dc
GGTCTATCATCCAGGTATGTTAAGTGCTTTAGTCGTACAG
>ENSG00000154099|DNAAF1|1936dd2
CTCAATTTTACGGAGCAAGTTCATTTGCAAGAAGAGGCAA
>ENSG00000154099|DNAAF1|20f5689
CAGCTTGTTGTGCGAAAGGTCAAGGACACAAAGCCTCAAA
>ENSG00000154099|DNAAF1|b4a48dd
GTCATCACTCAAGCTCGAGATGACCTCAATCTTCGGAAAG
>ENSG00000154099|DNAAF1|ba44bf7
TCTTCCAGAGATTTGCCTGTTTCATCATCATCTTCCAAGT
>ENSG00000154099|DNAAF1|d58d39a
TCCGTCCTCTCCTTTAACCTCCACAGGTGACGACAGTAGC
>ENSG00000154099|DNAAF1|e69addd
CCCTGTGTACTCTTCCAGGTTCTCAATGCGATCAAAACCT
>ENSG00000154099|DNAAF1|e7f0d58
GGAGAGGTTTTCAATGGTCTTGATGTAATTGTTGCTGAGG
>ENSG00000154380|ENAH|6e689a4
CATAAACCATCACAGCAGCTCTTGCCTGACAGATACTCTG
>ENSG00000154380|ENAH|af32560
TCCACGGCCTGTATCTGTTTTAGATGAGGCGGAGTTCACA
>ENSG00000154380|ENAH|b4dee0c
TTCCAGTCTCTCCAGCCTCTCTCGTTCTTGTCTTTCTTGC
>ENSG00000154380|ENAH|bcbff67
GTTGAAGAGGCCTTAGAAGTTACAGGCTCTGAATCTTCAC
>ENSG00000154380|ENAH|c7fea00
GGTCTGTGTAGCTTGATTGTACTTCAACCCTTTAGGAATG
>ENSG00000154380|ENAH|e02c10a
GCCCACCACTCTGAATGTGTTGTTGCCTGTATGGTGATAG
>ENSG00000154380|ENAH|e49e879
CAGTTCCTGCCTGATTGCATCAATGAGCTCTTCTTTTAGC
>ENSG00000154380|ENAH|f40bed1
TGATATTCTGCGCTCTCTCTCCCATTCCAGCTGTTCCCTT
>ENSG00000154978|VOPP1|2529e5b
TCTCTCCCTGGAAGAGTCCATGTGACTTCCCAGCCAGATG
>ENSG00000154978|VOPP1|25e6f9f
GGTTTGCTTCAGGATGGTGGGACGGCCCCAAAGAAGATCA
>ENSG00000154978|VOPP1|4fac0b4
ACTGCGTCAGAAACAGAAGCAACAGAGGAGACAAAGTGTG
>ENSG00000154978|VOPP1|577e274
GGAGAGGCAGTGATGTCCAGGGAAGACACACACCCAGTCT
>ENSG00000154978|VOPP1|6ca6f4b
TCCAAATCAGACCAAGAGCTCACAAAATGCAATGTCTCAG
>ENSG00000154978|VOPP1|6e3bfea
AGTAGTCGGTTCAGTCTGCTGTACTGGATGAAGACTTCTG
>ENSG00000154978|VOPP1|7b07461
GGAAGTGAACATCAACGAAGACAGAAAGGCCAGGGAAAGG
>ENSG00000154978|VOPP1|8b5e0cd
GAATGTCTCTCCAACAGCTTCTGGAAGAGGAAGGCTGACG
>ENSG00000154978|VOPP1|8f2b15a
CAGAGAGGCAGCAAGTGGAGCCTGTTCTCCTAGGAAACCT
>ENSG00000154978|VOPP1|944102d
TGCAGGAGAAGTCTATCTTTAGGATATGAACAGAGACAGA
>ENSG00000154978|VOPP1|f0a53d2
TATAATAGGTTGGATAGAGTCCTTCGAAATACCAGCAATG
>ENSG00000156738|MS4A1|102ca3c
GAATGTCATGAAGCAGTCATATATCTTTTCCATCAGGTGC
>ENSG00000156738|MS4A1|945cc5e
GTACCTCAAGAAATGAAAGTCAGCATGTCTCTTGGAAGCT
>ENSG00000156738|MS4A1|9bb7778
GAGAAGGAGCTATGGTCACTCCATGCAAAGGCCAGATAGA
>ENSG00000156738|MS4A1|b10bbb4
AGCACTCATTCTGCCTTTCTTCAGTGTAAGAAAGTTGCTC
>ENSG00000156738|MS4A1|c6c19a9
CAGGAGTGATCCGGAAATAATATACATAATGCCTCCCCAG
>ENSG00000156738|MS4A1|c723f96
CACGTTCTTTTCCATTCATTCTCAACGATGCCAGCTATTA
>ENSG00000156738|MS4A1|fba8d4c
GACAACACAAGCTGCTACAATGGCTACATTCTCTACATTC
>ENSG00000156738|MS4A1|fdbfba4
TGGTTCACAGTTGTATATGTTAATATATGGTGTGTGAGCT
>ENSG00000157150|TIMP4|1b5107e
ATACTGAACATCCTTGACTTTCTCAAACCCTTTGAACATC
>ENSG00000157150|TIMP4|7b6ea7f
GATGTAGTTGCACAGATGGATGAAGACTTTTCCATCACTG
>ENSG00000157150|TIMP4|7bc9648
TCTGGCTGTTGGCTTCTAGTTTCACACCACAGAGGGAAGA
>ENSG00000157150|TIMP4|86591cf
AGTTCAGATGGTAGTGATGATTCAGACTTTCCCTCTGCAC
>ENSG00000157150|TIMP4|9b1f699
GATTTCATACCGGAGCATTTTTTCAGTGTCAGCAGGGTCT
>ENSG00000157150|TIMP4|9e9e816
AGCCTGGTAACCATAGAGCTTTCGTTCCAACAGCCAGTCT
>ENSG00000157150|TIMP4|9ffa3d8
TAGGGCTGAACGATGTCAACAAACTCCTTCCTGAGAGGCA
>ENSG00000157150|TIMP4|d86bc68
ACTACCTTCTCACTGGAGATTTTGGCCCGAATCACAAGTG
>ENSG00000157404|KIT|0439f8d
TGGCCGCATCTGACTTAATTAAGCCATAAGCAGTTGCCTC
>ENSG00000157404|KIT|2232dc1
GAAGCCTTCCTTGATCATCTTGTAGAACTTAGAATCGACC
>ENSG00000157404|KIT|58e0ebc
ATCCCAGCAAGTCTTCATTATGTCATACATTTCAGCAGGT
>ENSG00000157404|KIT|76ba215
TCTACTACTTCCAAGGTTGTTGTGACATTTGCTGATCCAA
>ENSG00000157404|KIT|942263b
CCATTTGACAAAGCCCGGATCAGTGCATAACAGCCTAATC
>ENSG00000157404|KIT|c2be09f
ATCAGTGAAGGTTCTGTTCATATAGATCCACTGCTGGTGT
>ENSG00000157404|KIT|db8c239
CCCACATCGTTGTAAGCCTTACATTCAACCGTGCCATTGT
>ENSG00000157404|KIT|efc3088
TGGCATAACACATGAACACTCCAGAATCATTAACTCTCGC
>ENSG00000158050|DUSP2|0e05bbe
CGCTGTTCTTCACCCAGTCAATGAAGCCTATGGCCTCCTG
>ENSG00000158050|DUSP2|50a4d38
ACTGATCTCCACCATCTGGTTGTCCTCCACAGGGATACTC
>ENSG00000158050|DUSP2|52eeec1
CAGGGAGAGTCCACGGTATAGCGTCTAGCTGATTTCTGCC
>ENSG00000158050|DUSP2|6cf2f7c
TGAATGTTCTGTATAAATATAAAGTGCTAAGTTTCCAACC
>ENSG00000158050|DUSP2|9b85e65
GAGTGTTAAATGTCAGCTGAGCACAAATAATTTTCCAGCG
>ENSG00000158050|DUSP2|b619f4b
ACAGACACACGCAACATGACACACCCATCACTTCCCAAGT
>ENSG00000158481|CD1C|06118df
AACCATAACACAAGGACTATTAGAATCACCAAGGGCACTA
>ENSG00000158481|CD1C|0e26199
ATGACAGACACTTTGGGCCAAACTTCCACAGCCTGGAGAT
>ENSG00000158481|CD1C|33f8e5a
CCCATCAGCATTAGGAAGAATATCACCATGTTTAGTGCCC
>ENSG00000158481|CD1C|44ab4bb
GAAAATTATTGTGCCTGATTCACTGTCCCAGCCATGAGTC
>ENSG00000158481|CD1C|4721e2a
GCAAGTGCTTCTTATGAGATTATACACTGTTTCTGTGACG
>ENSG00000158481|CD1C|832db9e
ACTCTAGGTCTGACAACTCTTCATTGCTGAAGTTGCCCTT
>ENSG00000158481|CD1C|b25bcc5
ATTGTCACCACCTGGGAGAAGAAGAGCTAGCAGCAGAAAC
>ENSG00000158481|CD1C|c980409
AATCTAATCCGTTGAAAGCTACCTGAAAGAAGCCTTCTGG
>ENSG00000158869|FCER1G|0416550
GGTTCTCCCTTCCCATATTTTAGCTGGAGTTGGGAATGGG
>ENSG00000158869|FCER1G|1b27a18
CTTGTTCAACCAAAAGGAGTAAGAGCAAGACCACTGCTGG
>ENSG00000158869|FCER1G|48cca4d
CAACCATGAGGGCTGGAAGAACCAGAAGCCAAAGAAGAAT
>ENSG00000158869|FCER1G|75525b5
GGTTTCTCATGCTTCAGAGTCTCGTAAGTCTCCTGGTTCC
>ENSG00000158869|FCER1G|9a74a11
ATAGCTGGTTATAGCTGCCTTTCGCACTTGGATCTTCAGT
>ENSG00000158869|FCER1G|d11e1d9
TAAATATCCGTAAACAGCATCTGAGCATTAGTCTTTAACA
>ENSG00000158869|FCER1G|f0e2f4f
ACCACTGGTGTATATTAATTTAGGACACAGGATCATTATA
>ENSG00000159167|STC1|1b5e936
GTCAACACCCCTAAAATGATACTAGTTTGGTGAGGTTGTG
>ENSG00000159167|STC1|370a87a
CATCACATTCCAGCAGGCTTCGGACAAGTCTGTTATAGTA
>ENSG00000159167|STC1|54b07b2
GCTGTACAAGAAGGATTTACAGATGTCATACATCCCATCT
>ENSG00000159167|STC1|b796feb
GGCGATGCATTTTAAGCTCTCTTTGACGAATGCTTTTCCC
>ENSG00000159167|STC1|bcff098
CACTCTCATGGGATGTGCGTTTGATGTGGGAGGGAGAGTC
>ENSG00000159167|STC1|c9d5405
TTAGGCCCAATTTTCTCCATCAGGCTGTCTCTGATTGTGC
>ENSG00000159167|STC1|cbee136
CCGACCTGTAGAGCACTGTTGAGGCAACGAACCACTTCAG
>ENSG00000159167|STC1|e9bae2e
TCAGCTTGCTGTAGCACTCTTCCTGCACCTCAGCAATCAT
>ENSG00000159189|C1QC|10806d4
CCGTGAACACTGACTGGAATTTCTGCTTGTATCTGCCCTC
>ENSG00000159189|C1QC|c6a9598
AAGTGTCCCAGGAACCACACAAGCAGTGACTCCTAAAGAA
>ENSG00000159212|CLIC6|0544928
CTTGATCAGCTGGACACGTATTTGTGAACTCATCTCTAGC
>ENSG00000159212|CLIC6|3ecd0ae
CAGCAGGTTCTTTTCATGAATCTCATTTGCATCCTTCTTC
>ENSG00000159212|CLIC6|4444d76
TCCTTTTCAGGTCCACTGTGGTCACATTAAATATAACGCC
>ENSG00000159212|CLIC6|70c8174
CATCAGGCAGAGGGCTATTTAAGTAATTATCCAGCTTCCT
>ENSG00000159212|CLIC6|d68655f
GTATCTCCAGATGCCAGTCATTTCAGAAGGAAATTCAAAA
>ENSG00000159212|CLIC6|eaac5d5
ATCCGTCTTGACTTCACCATCAAAAGTCATGAAAGGAGGG
>ENSG00000159212|CLIC6|effc0e9
CGCTGAGAAAACGGGCAATTTCCGATACTCTCACCATCAT
>ENSG00000159212|CLIC6|f6832f8
CCATCCAGAAACTTCCTTCCAGAAACAGTGACATCCTCGG
>ENSG00000159216|RUNX1|0cd54fa
TGGAGACTATCTTCCACGAATCTTGCTTGCAGAGGTTAAG
>ENSG00000159216|RUNX1|141cebb
ATCTGACTCTGAGGCTGAGGGTTAAAGGCAGTGGAGTGGT
>ENSG00000159216|RUNX1|16cedb7
CCGACAAACCTGAGGTCATTAAATCTTGCAACCTGGTTCT
>ENSG00000159216|RUNX1|2a08518
TTTTCATCATTGCCAGCCATCACAGTGACCAGAGTGCCAT
>ENSG00000159216|RUNX1|4775270
AAGAATAACATTGACCATTTATTAAGTATTGAAAGTGTAC
>ENSG00000159216|RUNX1|4a33fc8
GCAAATCCCTGGGCAGAAATCAAATCCTCTCCAAAGATGT
>ENSG00000159216|RUNX1|6c5e182
TAGATTGACCTTCTCTGTTTTAAGGAGGAAGTTAGATATG
>ENSG00000159216|RUNX1|7cf81a5
AAGACAGTGATGGTCAGAGTGAAGCTTTTCCCTCTTCCAC
>ENSG00000159216|RUNX1|9b521e9
AGTCTCTTCTGAGGATGAGATGGAAAAGATAGCTCTATCC
>ENSG00000159216|RUNX1|b82803b
AGCTACTCACTTGTTTGATTAACATGAAAGGGAGTTTAAT
>ENSG00000159216|RUNX1|f03111e
CCACTGTGATTTTGATGGCTCTGTGGTAGGTGGCGACTTG
>ENSG00000160654|CD3G|0ae61cb
TTGCTCTGATGGCCTTTCTTCTCCATTTGTCATCTCTGGG
>ENSG00000160654|CD3G|123ed0a
AATTCCTCCTCAACTGGTTTCCTTGAAGGTGGCTGTACTG
>ENSG00000160654|CD3G|55b88af
CCTTCCCCTGTTCCATGTCAGTCTCTGTCCTCCGGCAAAA
>ENSG00000160654|CD3G|7120583
CGAACCATCTTCTTGATAGTCATACACCTTAACCAAGTGG
>ENSG00000160654|CD3G|73663ce
GTAATACACTTGGAGTGGTTTTGACTTGTTCTGTGATCCT
>ENSG00000160654|CD3G|864bd4a
TAAACCATGTGATATTTTTGGCTTCTGCATCACAAGTCAG
>ENSG00000160654|CD3G|a682881
CAGCAATGAAGTAGACCCCAACAGCAAGGACGAAAATGCT
>ENSG00000160654|CD3G|c5118dc
TAGGAGCTTTCCAAAATGCATTGCTTTGATTCTGGGAACT
>ENSG00000160654|CD3G|c8b6036
TTGACTGGGCCAAAGTACCTTGAAGAAGAATGATAGCCAG
>ENSG00000161249|DMKN|0a7036b
CTCCGTGTCGAATGACATCTTCTGCCTGTCTGCCAATCTC
>ENSG00000161249|DMKN|125b7b8
GAGATTAGTGATGAGAGGGTGGTGTTTTAAGGAGGGAGTG
>ENSG00000161249|DMKN|51fecde
TTTCTCCACACCCCACCATGAGGTCCCCTCTTCCTTATCA
>ENSG00000161249|DMKN|62657e5
GATGAAACCCAGCTTGGATTTAAAATTCTTCCAGAAAGTG
>ENSG00000161249|DMKN|8d2be35
ACCCTTCATTCTGGTTGCTGGCTCTCACTGAACCATAGCC
>ENSG00000161249|DMKN|b7b86d0
CAAGGGCCTCCCCAATATTTGTCCCAGTGCTTTCCTCTCC
>ENSG00000161249|DMKN|bb7d905
GCCCACTGAGATCTGAGGATATACCAAGATCCTGGCCCTG
>ENSG00000161249|DMKN|dd447d3
CTTTGCAGGGGTCTTGACTGAGTACTTCCCACCATAGGCA
>ENSG00000161249|DMKN|f9aa9f9
TTTATTTCCACAGAGAAACTCAAAAGTAGGAAGCTCCTCC
>ENSG00000161921|CXCL16|2b7289f
GAATTTGTCCAAGTTATTATCACCCAGTGTGAAAAGCAGA
>ENSG00000161921|CXCL16|2fbd5a4
TGGCTGGTTAGTCCTATGTTAGATATTAACAAATACGTGT
>ENSG00000161921|CXCL16|3820def
GAACCTCGTGTAGTATAGACACCGATGGTAAGCTCTCAGG
>ENSG00000161921|CXCL16|5fff791
CCTACCATGTTGTCAGGGGTCAGTCTCCTTTATTACACTT
>ENSG00000161921|CXCL16|aefad86
ATATCTGAAGATGCCCCCTCTGAGGCCTGAGAAATTGGGG
>ENSG00000161921|CXCL16|d571f8f
AAGAAATTCTTTTACCACAATAACAACTTCCAGTGACGCT
>ENSG00000161921|CXCL16|e247b5b
TGAGCTCTTTGTCCGAGGACAGTGATCCTACTGGGAGGGT
>ENSG00000161921|CXCL16|ff8e002
CTTTGAGATCAAGACAGCTCATCAATTCCTGAACCCATGG
>ENSG00000162458|FBLIM1|1573f76
TAGAAGTGATAAAGCAACAATGATGATTCTCCTTCAAAGG
>ENSG00000162458|FBLIM1|275adf9
AGCAATTTTCATGGAAGTTTCTTCCCATGCATTCGATTTT
>ENSG00000162458|FBLIM1|4cbeeeb
TGATAAAGACAGACGATGCCACCCTCTTCTCAGGCTTTGA
>ENSG00000162458|FBLIM1|4fa0b2c
CAGGGAGGGAAGCACATTCTGTTTAACTTGTCCGTGCCGT
>ENSG00000162458|FBLIM1|58de579
ATCTTCCAGGTGTGGTCTTGAGGACGCAGAGGTTACAACA
>ENSG00000162458|FBLIM1|9e1e490
CTCAGAAGGAAAGTGTGCAAGAGCAGGTTAGGAAGGGAAA
>ENSG00000162458|FBLIM1|d3d29e5
CAAGTGACCTCCCTCACCTGGGATCAGATTCTCCTAGAAG
>ENSG00000162458|FBLIM1|e954411
TCCCCACTAAATCCAAAGAATGTTGGTTCCCATCATTTCA
>ENSG00000162458|FBLIM1|f31a2c1
GTAGGACTTGAGGTCATAACCAGAGGACTGAAGGGACACC
>ENSG00000162896|PIGR|0396800
CCAGAGACACCAGTACTTGATGCTTTTGCTTTCCTTACGG
>ENSG00000162896|PIGR|16e9a39
AGTTTTCCCCACTGCTCTGTCGGCACAGAAATTTGGCCAC
>ENSG00000162896|PIGR|19f1db6
CACAGATGCTCTGCTCCCATCGGCTTGATCTCTTGTATCT
>ENSG00000162896|PIGR|2425b9c
TGATGGACACTGAGTTACCTTCCACACTATTCACCTCCTC
>ENSG00000162896|PIGR|ad973a2
CTTCCTCTTTTGAGCATTCTCAGTCTTGAAAGGGCAGTTG
>ENSG00000162896|PIGR|b37c847
TTTTCCTCCGAGGGATGTCTCCTGAGTGATCGAAGAGGCT
>ENSG00000162896|PIGR|bbfff66
CCATAGAAGTGGCCCTGCTTCACTCCACACCAGTACCAGC
>ENSG00000162896|PIGR|f0e1526
GAGGTCAGCATTCTTCTTATTACTATTGGAATCATCCCCA
>ENSG00000163017|ACTG2|2131881
TCTCAAAATCCAGGGCCACATAGCACAGCTTCTCCTTGAT
>ENSG00000163017|ACTG2|32b5739
GAGAGAGGCCAGGATAGAGCCCCCGATCCAGACTGAGTAC
>ENSG00000163017|ACTG2|3ce1f9c
AATTTTGTTTACCATGAGCTCCACCATTTAAAAATCCCGC
>ENSG00000163017|ACTG2|6bebd5d
GCCCTGCCTCATCATACTCAGGCTTGCTGATCCACATCTG
>ENSG00000163017|ACTG2|8ef1323
GAGAGGACATTGTTGGCATATAAGTCCTTACGGATGTCAA
>ENSG00000163017|ACTG2|8f1767f
ATTTCTCTCTCAGCTGTGGTCACAAAGGAATAGCCTCTCT
>ENSG00000163017|ACTG2|9550c3e
AGCACTGGCCTGAGTAAATATTGCAGGAAAAGATGATCGC
>ENSG00000163017|ACTG2|955627a
GCCGTGTTCAATGGGGTATTTGAGAGTTAGGATCCCTCGC
>ENSG00000163017|ACTG2|9bfff42
AGTCCACCTATGTGAAGTCTTGACAGGGAAGATAAGAATG
>ENSG00000163017|ACTG2|a2571bf
ATTGAAGGTTTCAAACATGATCTGGGTCATCTTTTCCCTG
>ENSG00000163017|ACTG2|b58fa9a
GAGAAGTAAGGCTTGTAGGTTTTAATGTTTCATGACTGGT
>ENSG00000163017|ACTG2|ca48baa
GAGTTCTACTTAGAAACTTTCACTGGAGACTCATCATCAT
>ENSG00000163017|ACTG2|d218bd9
GAGAACCTGTTCTGACTTTAGAAGCACTTCCTGTGGACAA
>ENSG00000163017|ACTG2|ee33a9e
CCTCATCCCCCACATAGCTGTCTTTCTGGCCCATTCCCAC
>ENSG00000163072|NOSTRIN|8be2cc0
GTAAAGACTTTCGTCTCTCTTTATCCATTGCACTGTTAGG
>ENSG00000163072|NOSTRIN|8f6fe52
GTTGAGGTCTTTGCTCAAGTTCTGCTAACATTGATGACAG
>ENSG00000163072|NOSTRIN|bcb0f44
CCAAAAGGTCTAGTTTCAAATTGTTCTCATCCATTAACGC
>ENSG00000163072|NOSTRIN|ce0d20d
TACAAGCTGGAAAAGTGCTTCATGTTTCTTGGTACTAACC
>ENSG00000163072|NOSTRIN|cf715cc
GCAGTTCTCTAGTGTGTTTTCCCATTTCAGTCTGGTAGAA
>ENSG00000163072|NOSTRIN|dd1cee1
TGAGTATGCTCCTTTTCCCTCCACCTGAAGATGGAATTAC
>ENSG00000163072|NOSTRIN|deaed77
TAAGCATTCGTTCCAGGCCTTCCTTGTCTTTTGAGGCTTT
>ENSG00000163072|NOSTRIN|ebcca3d
CAATGTCACCCTTTTCCAAATTCAACTCATCATCTTGCCT
>ENSG00000163435|ELF3|239036b
GAAGAGCTTGCCATCAGTGGGATCCAGGTCCACGTCACTT
>ENSG00000163435|ELF3|3b16d64
TCTTCTTGCCCTCGAGACAGTCCCAGTACTCTTTGCTCAG
>ENSG00000163435|ELF3|4cca3f4
GAGTCCTCCGAGCTGTACATCGCACTGAAGTAGTTGCTAA
>ENSG00000163435|ELF3|594bd08
GTACATCTGACATATTTATATAGCACATAAATTAGGGAGT
>ENSG00000163435|ELF3|6265dcc
AAGGCCATGCCATCCTTCTCCAGCAGCTCAATGATCCAAC
>ENSG00000163435|ELF3|d828ac8
TAGTAGTACCTCATGGCCCGGCTCAGCTTCTCGTAGGTCA
>ENSG00000163435|ELF3|ee224db
CTTCATGCCGATTCTCCCACTTCATGAGGCCCTCGTTGAG
>ENSG00000163435|ELF3|fedd71e
CACTGAGCAGGGAGGTGAACGCCAGTCCAGAAAGAAGGTG
>ENSG00000163563|MNDA|3079d52
TGATTAAAGTCAGACACAGATGATGCTTCCTTTATTTCCA
>ENSG00000163563|MNDA|44967bf
TATCTTTGGCAAGTTCTATTAGTTTGTCTAGACAGGCAAC
>ENSG00000163563|MNDA|6023524
CAGATGCTTGCTTGTAAAGTTGACTGATCTTGGGAGTTTT
>ENSG00000163563|MNDA|68de9e7
GTGACTTCCACACACCAGTTTCAGCTTGCGGTCAACTGTT
>ENSG00000163563|MNDA|74ab796
TTTTCCACTCCCCACTACATCCATGGATCCTGTATTATCC
>ENSG00000163563|MNDA|7f88fc2
CGAAGACTTTCACATGGAAATATTGAGTCTTACTGGCCAC
>ENSG00000163563|MNDA|8d5a00d
TCAGAGTAATCAGATATGGTAATGACCTTCTTCCTTACAA
>ENSG00000163563|MNDA|91a0294
ATTTAAATGGCGCTGTTGCTTTCAGTACCACCACTGTCAC
>ENSG00000163599|CTLA4|09c41c4
ATTTTCACATAGACCCCTGTTGTAAGAGGGCTTCTTTTCT
>ENSG00000163599|CTLA4|0b6c7eb
CGAACTAACTGCTGCAAGGATCCAGAGGAGGAAGTCAGAA
>ENSG00000163599|CTLA4|0e66063
TACGTAAATATAAGGTGTGTACAATATAGTCTTCTCCCTC
>ENSG00000163599|CTLA4|3ecbc39
ATAATGCTGCATCCCCATATTAATCCCAAGTGATGCTTTC
>ENSG00000163599|CTLA4|8702715
GTGACAGAAACATCCCAGCTCTGTCTTTCTACTCCTTTGC
>ENSG00000163599|CTLA4|b138b53
ACGTAATTTGGGTTCCGCATCCAACTTTATATTAAAGAGA
>ENSG00000163599|CTLA4|c8f307a
CATCTAGGAAGGTCAACTCATTCCCCATCATGTAGGTTGC
>ENSG00000163599|CTLA4|fa6c59b
GTAGTATGGCGGTGGGTACATGAGCTCCACCTTGCAGATG
>ENSG00000163735|CXCL5|067ece0
AAGCGGCAAACATAGGTTTTCCTCACACTCTTCAAAGTGA
>ENSG00000163735|CXCL5|0979927
CACAGCCTTCTCAGTTAATATCTTAAGGAATATTTCTTGG
>ENSG00000163735|CXCL5|1ce1875
CACTTGCAGATTACTGATCATTTTGGGATGAACTCCTTGC
>ENSG00000163735|CXCL5|5e49665
ATTCAAGACACTTTGAAAGATTAACAGCCAGTGATTCCTG
>ENSG00000163735|CXCL5|99a4267
TTAGAAAAGGGGCTTCTGGATCAAGACAAATTTCCTTCCC
>ENSG00000163735|CXCL5|a72101a
GTATTTCCATCAACAGAATTCTTATGAAACATCATTTCCA
>ENSG00000163735|CXCL5|cc34d52
AACTTCTCTGCTGAAGACTGGGAAACTTTTCCATGCGTGC
>ENSG00000163735|CXCL5|fa3a030
ATAGTCAATTGCCAAAACTTCAATAGCATAGCAGATAAAA
>ENSG00000163751|CPA3|0bb01e1
CCATAGGGAAACAATAGCATCTGGGAGTAGGAATGGAAGG
>ENSG00000163751|CPA3|13bf77e
GTTTCTCAATCTCTTCTTGTAGATCATGAATCAAGATTTC
>ENSG00000163751|CPA3|22d9842
TTTCTCCCATAAGTTTTGGTTGCCTGATAGACAAACCACT
>ENSG00000163751|CPA3|280cc37
TGCAGAGCCCCGATAGTTATCTGCACATGGGTCATTGGTG
>ENSG00000163751|CPA3|2b01a0c
AGTTCCATGAAGCATTAAAATTCCTGTTGAGGTCAGTGCC
>ENSG00000163751|CPA3|2ef9355
CTTTGTCCATGACCAAATATATCCATCAACATTGAACACA
>ENSG00000163751|CPA3|751d841
TCAGGATACTTATCCATCATCTTTTCAGTCCAAGCCACAA
>ENSG00000163751|CPA3|95b9575
GCTCAAAGGCAAATGTGTGTTTGATGCCCAGGTCATAAGC
>ENSG00000164283|ESM1|3068b79
TCACAGTGTTGAGGGCAGTCCACCGCATAATTATTGCTCC
>ENSG00000164283|ESM1|4118e4e
CTCTTCACCAAAAGGATCCTCCCCATTAGAAGGCTGACAC
>ENSG00000164283|ESM1|81af365
ACAACTTCTTCTCTCACAATATTGCCATCTCCAGATGCCA
>ENSG00000164283|ESM1|910e864
CCACGTAAGATTACCTAAATTGCATTTTTAGTTCTTCAGT
>ENSG00000164283|ESM1|aad9a72
GTGTTGAACAATCACGAAAATAGAGCCTTCTCTCAGAAAT
>ENSG00000164283|ESM1|ecb963b
ACATTAATGTACATCAAAGTCAAAGAACTAATTTGACTCA
>ENSG00000164283|ESM1|f2cd669
ATGTCCTTATGCTATAATCTAGAAAGTTCCTAAAATGTTG
>ENSG00000164283|ESM1|fd5596b
CATACAAGTGTTCAGTCATATGGATGTTATGGATTGTAAG
>ENSG00000164736|SOX17|2f661a9
ATTAACTAATAAACTTAACATTGATCTTAAGAACTGGTTT
>ENSG00000164736|SOX17|857e2e5
AAGACTAGTGTGACAGAGGTACTAGTAGAGCAAAAAAGCA
>ENSG00000164736|SOX17|85a49e0
GGAAATAGGGTTTTGACAATCCAACTATGGGAAACAAATC
>ENSG00000164736|SOX17|b6ffa94
TTTCTTTGATCAATAAACTTTCAGGAAATGGAGGAAGCTG
>ENSG00000164736|SOX17|c07f1bc
AACTGTTAGTTTTAGAAACTAAGATTACTTGAAGTAGGCT
>ENSG00000164736|SOX17|e033543
TCCTTAAAGGCATTTATGTTCACCCTTTTCGAGGATGAGA
>ENSG00000164736|SOX17|e6b1418
TTGGACATCCCCTTCTACTTAAAGTGATATACTGGAATTG
>ENSG00000164736|SOX17|f7df3b4
GATCAGGGACCTGTCACACGTCAGGATAGTTGCAGTAATA
>ENSG00000165272|AQP3|02aa893
CCACTGCTCCTACTTATGTATGTACATCCAGAGCTCCAAA
>ENSG00000165272|AQP3|0c8c2d9
CTGGTCAAAGAAGCCATTGATCATATCCAAGTGTCCAGAG
>ENSG00000165272|AQP3|1139af6
CCAGATTGCATCATAATACAGCCCAAAAACTATTCCAGCA
>ENSG00000165272|AQP3|1611f27
GTCAACAATGGCCAGCACACACACGATAAGGGAGGCTGTG
>ENSG00000165272|AQP3|3fe2d17
ATAGCCAGAATCCCTTCCGACTGGTCCCTTGCCCTGAATA
>ENSG00000165272|AQP3|568ef6c
CCACATCCACCCTACTTCCCAAAAGCCTGTAGAAGCCCCC
>ENSG00000165272|AQP3|571ac26
AGTGACAGCAAAGCCAAAGGCCAGGTTGATGGTGAGGAAA
>ENSG00000165272|AQP3|6fd778f
CCATGTGAAGCCCCTGAAACATACACACCCTGGAACTTTC
>ENSG00000165474|GJB2|44d4ac1
CCCTCTCATGCTGTCTATTTCTTAATCTAACAACTGGGCA
>ENSG00000165474|GJB2|5432da4
GAAGATGACCCGGAAGAAGATGCTGCTTGTGTAGGTCCAC
>ENSG00000165474|GJB2|5d9a2dc
TCCCCCTTGATGAACTTCCTCTTCTTCTCATGTCTCCGGT
>ENSG00000165474|GJB2|7e73b2c
CTTCTGGGTTTTGATCTCCTCGATGTCCTTAAATTCACTC
>ENSG00000165474|GJB2|863dd8f
CCAGATCTTTCCAATGCTGGTGGAGTGTTTGTTCACACCC
>ENSG00000165474|GJB2|e1d5865
ATGCAAATTCCAGACACTGCAATCATGAACACTGTGAAGA
>ENSG00000165474|GJB2|eaa9339
CTACAGGGGTTTCAAATGGTTGCATTTAAGGTCAGAATCT
>ENSG00000165474|GJB2|f9cc0ac
TCCCAGAACAATATCTAATTAGCAAATAACACAATTCAGT
>ENSG00000165810|BTNL9|1f2dd8b
GTGTGAAAATCAGGGTCGGAGCCTCCCAAATCTATTAGCT
>ENSG00000165810|BTNL9|43132cc
CTACCTCCAGTTCCCAGAGAGCTTCGCCAGAGAAGTTGTC
>ENSG00000165810|BTNL9|475cbdb
CCTCTGCAAAGGGTGATGATTGCTGTAAAGTGTCTTGGTC
>ENSG00000165810|BTNL9|49c6d4b
CTGGCAGGTAGCAGCAAAAGGTCTGAAATGGCAGATGAGT
>ENSG00000165810|BTNL9|4d267c5
CACTGGATCTGAGCCTCAGCTGAATGCCTCCTTCCTTGAA
>ENSG00000165810|BTNL9|6fac2b7
CTGGACCACCAACTCTTTCTTCTGGCTCAAGAGGAGATTC
>ENSG00000165810|BTNL9|77a6806
CAAGACTGCTGGTCAGCGATACTGGCTTCAAGGAGTCTGG
>ENSG00000165810|BTNL9|c53e00b
GTCAACCCTGACATCTGTGCACTAGCCTCCGTGGAAAATG
>ENSG00000165810|BTNL9|efe6522
ATCGCACTACACATACACATCTACGTAGGCAAAGGTCCCT
>ENSG00000166148|AVPR1A|079779d
GTTGTAGCAGATGAAGCCGTAGCAGGTACCCAAGATGACC
>ENSG00000166148|AVPR1A|2bbecbc
CATGAATGCAAGGCTCAAGTTGAAACAGGAATGAATTTGA
>ENSG00000166148|AVPR1A|435e87a
AAAAGTCTGTCTTCTGCTCATACTGTCAGTATCTTCTTTG
>ENSG00000166148|AVPR1A|5aced0e
GTATATCCAGGGATTACAGCAGCTATTCAAGGAACCCAGT
>ENSG00000166148|AVPR1A|84656bd
GGAAGCTTTGAACACAGTCTTGAAGGAGATGGCCACTAAA
>ENSG00000166148|AVPR1A|b0097e9
TTTAGGCGAGTCCTTCCACATACCCGTACTGTTTGTTGGG
>ENSG00000166148|AVPR1A|b2533fb
CAGCAGACGATGTAAGCCGTCACGATCACAAAAGTCATCT
>ENSG00000166148|AVPR1A|d82800b
GACATTGTTCACCTCGATCATGGAGAAGACGAAGTACTGC
>ENSG00000166428|PLD4|02fde9b
GCAAACATAGTTTTCCTATTTCAGGCAGAGTGCGGTATAT
>ENSG00000166428|PLD4|25adbc3
CCCAACAGAACATGACTGTTTCTTTGAGGAAAGGGTTATA
>ENSG00000166428|PLD4|2e72daa
GGACATCTGTGAGTTGTCATTCTCATCTATCCATGTCCAC
>ENSG00000166428|PLD4|5f895c4
ACCATGAACTTGCTGTGGTTCACCCTGCTGAATGGGATGT
>ENSG00000166428|PLD4|acfff77
GTCCATCCACAACCCAGAATTTGGAGTGCAAAACACCCCT
>ENSG00000166428|PLD4|d86da3f
AACGGTTGAAGTGAGATGAGAAGTTCTGAGGCCAGGTTTT
>ENSG00000166428|PLD4|eeac3a8
AACACTGTTTCCTACTCACTTAGCTTACTTCTTTGTTGAA
>ENSG00000166428|PLD4|fa7a010
CTGAAGGCTGCTGAGGTCTTCTGTCTCAGGGTCGAAGTTT
>ENSG00000166562|SEC11C|013fbe6
TAATAGAGCTGGCGCTTGTTCATCTTCTTCAGGTCCCCGA
>ENSG00000166562|SEC11C|1b82552
GTTTTTCATAACCTTCTATATAACTTAAAGGTGAATCCTC
>ENSG00000166562|SEC11C|444c8a5
ATCTCCTTTAGTCAGAAATTTGATGTCTCCATTATCTTTT
>ENSG00000166562|SEC11C|56df750
TCTCATTTTAGGATTCACGTTTTAGTAACACATATGCACC
>ENSG00000166562|SEC11C|5827807
TCCACACTGTTCCCTTTTATACAGAAAATGGAACATCTCA
>ENSG00000166562|SEC11C|61f4196
GATTGGGTCTTCCCGGAAATTTGTGAGGAACAGGAGGTCT
>ENSG00000166562|SEC11C|7d32d5f
GTCCTTCTTTTCCAGCCAGTTCTGGCCTTCTTTGTACAAG
>ENSG00000166562|SEC11C|b6f744e
TCCTGATATGTCATATTTGTAATTAACGACTCATTAGCCT
>ENSG00000166562|SEC11C|c270278
TCTAAGTTGTATTTAGTCTTCACAGGATAAACTAGAACTG
>ENSG00000166562|SEC11C|c4fb8fb
CACGATCAAGCCTTTCCATATCATGAGTGCAGAAGACACG
>ENSG00000166562|SEC11C|f4ccf0c
TTTGGATAGTCATTCATTATTATGGTGACCATACCAACAT
>ENSG00000166803|PCLAF|065af2d
GGAATATTATACCCACTTCTTCAATTATACCTCTGGTTAT
>ENSG00000166803|PCLAF|2c0593b
TTGGAACAAACACATTTATGTAAATTTACATTCTAGAATA
>ENSG00000166803|PCLAF|887f9b3
CCATAATTAGTCTTACAAATTCTCAAATTTCACAACTACT
>ENSG00000166803|PCLAF|b75ee81
CATTGCGTATTTGTCCTCCTTGCCAAAAAAGAGGGTAGAA
>ENSG00000166803|PCLAF|c1c0dcd
AAAATGTCATAGTAGCTCTTAGGAGTTTTGCCATGCCTAT
>ENSG00000166803|PCLAF|dc010a0
GTAAACAAGGAGACGTTATTCAAAGATGAATGAGAAAGTT
>ENSG00000166803|PCLAF|ea9ecc3
TCTGTAAGTGCCTGGAACACTGTCTGCTTTAGTCCGCACC
>ENSG00000166803|PCLAF|faa9b38
CACAATGCAATGACTTGATTTTAGCAAGAACTAGACACTT
>ENSG00000166920|C15orf48|0aa96d0
GGAAAAAGCTCATGATGACTTCAGCGAAGAATTGCCAAAT
>ENSG00000166920|C15orf48|3062e21
GAAGCATTTCCGCACACTGGTGTCCAGAATCTAGTTTGTG
>ENSG00000166920|C15orf48|a22f3d1
CACTAGATTTATAGAGTACTCTTCAGAAGAAAGAGGCGAG
>ENSG00000166920|C15orf48|d0127b8
GCACTCCTTTAATTCCTTATCCAGAGCCCAAAAAATGTAG
>ENSG00000166920|C15orf48|ed447cc
TGGTCACCCTTTGGACATTTTGCAACTCTTCAATGGGTTT
>ENSG00000166920|C15orf48|f94b446
TCAAGGATCACATCGGTTTTCCAAAGAGAATACACAGCGA
>ENSG00000167286|CD3D|05e1ecd
CAGAAGACTCCCAAAGCAAGGAGCAGAGTGGCAATGACAT
>ENSG00000167286|CD3D|57696df
ATCTGTCCCATTACACCTATATATTCCTCGTGGGTCCAGG
>ENSG00000167286|CD3D|6e10312
TCCCAGGTCCAGTCTTGTAATGTCTGAGAGCAGTGTTCCC
>ENSG00000167286|CD3D|cc071ce
GCAAGAAGGGAAGGTACAGTTGGTAATGGCTGCTTCTAGA
>ENSG00000167286|CD3D|d417a52
ATTCACAAACACTCTGTCCTCAAGTTCCTCTATAGGTATC
>ENSG00000167286|CD3D|e2253b4
ACTTGTTCCGAGCCCAGTTTCCTCCAAGGTGGCTGTACTG
>ENSG00000167306|MYO5B|07662ac
TCATTCTGCTTTGCAGTGTTCTGAGTCATGAAGCCCTCAT
>ENSG00000167306|MYO5B|306983f
CTTTTTGAGCTTCCTCTCATTCTTTTCCAGCTTTTCTACC
>ENSG00000167306|MYO5B|3ccb437
GTTTCTTCCCCGAAGCCACTCCTCAAGCTGACTTATATTG
>ENSG00000167306|MYO5B|a1ff3c8
AGCTTCCAGGCAGTATGAGTTATCCCCATCTGCCATGCTG
>ENSG00000167306|MYO5B|bb1292a
GGTCATTCCGCTCTTGTAGTTGTGCCTGGATTGTTCGTAT
>ENSG00000167306|MYO5B|d3b845a
CTTGGATCAGAGGTTCCATGGTCTGAACTGCTCCACTCTG
>ENSG00000167306|MYO5B|e335b18
CCTGGTCACACATGACTGTATGAAAGGCATTCATCTGGCG
>ENSG00000167306|MYO5B|f53517d
TCAGGGGAGTATAAAGGTTTAAAATTTTGACAATCTGCTG
>ENSG00000167657|DAPK3|3c43915
TGGTGTTGCTGAAGTACTCCTCGTCGAAGTCGTAGTTCAC
>ENSG00000167657|DAPK3|6d7c572
CTCTGGGCAATGGTCATTCTCCGCTTGGGATCTTTGACGA
>ENSG00000168329|CX3CR1|16268a7
CTCCCCAGCAAATGCATAGATGAGAGGATTCAGGCAACAA
>ENSG00000168329|CX3CR1|3748954
CAAATTTCCCACCAGGCCAATGGCAAAGATGACGGAGTAG
>ENSG00000168329|CX3CR1|452ebdc
GGCTTTGGCTTTCTTGTGGTTCTTGCAGGAAAACAGCGTC
>ENSG00000168329|CX3CR1|8d9373b
CCATCACTCGTGTGGTAAGTAAAATTGCTGCTCAGAACAC
>ENSG00000168329|CX3CR1|ad85f72
CACAACTGGGAAAGAAGTCATAGAGCTTAAGCGTCTCCAG
>ENSG00000168329|CX3CR1|bc83549
AGTCCCAAAGACCACGATGTCCCCAATATAACAGGCCTCA
>ENSG00000168329|CX3CR1|cb3967f
GTGGAGGCCCTTTTCATTTATCAAATAGTGAGTCCAGAAG
>ENSG00000168329|CX3CR1|cfcaa5c
ATCAATGCTGATGACGGTGATGAAGAATATGCTTCCAAAA
>ENSG00000168421|RHOH|26340c4
TCAGCGTGAAGAGTGAAGAAGAAGGTGATCACTGCTTCTT
>ENSG00000168421|RHOH|2d4460b
CCATTCAGCAAGGGGAATGCAAGCCAGGTAGGTCTGTGTC
>ENSG00000168421|RHOH|2d96cc7
CAAGCCTCATCAATAACTGTATCCAAAAGGAGACGCTGCT
>ENSG00000168421|RHOH|337188b
CTGGTGTGTGAAGGAGAAGTTTCCAAACAGCTCTCTGTCG
>ENSG00000168421|RHOH|67b6627
GAAGATCTTGCACTCATTGATGGAGAAGAGCCTCCTTCTG
>ENSG00000168421|RHOH|7819faf
CGTTCTCCACGGCTTCAGTTTCTGATGGATCTAGCCATGT
>ENSG00000168421|RHOH|8f8ff97
GTTCAGGAATGAGTTATGGTTGGCCACAGAGTAGCACATC
>ENSG00000168421|RHOH|afa7fac
CCACCAACACGCACTTGATGGAACTCAGCATCTTCCCAGC
>ENSG00000168421|RHOH|f2a3635
ATCCATGAAGACGTCCACCCCTGTGTTCTCGTACACTGTG
>ENSG00000168497|CAVIN2|09ac36f
GGCTGTTTCACAAACACGCTGGCAGGGATCTCATTTTCCT
>ENSG00000168497|CAVIN2|1a65c53
CCTGTGAGTTGTCCCGGATGGCCTCCTCTGTGTTCCCTAG
>ENSG00000168497|CAVIN2|3a7d76e
GTCTTCTGACTTGGTCTCATTTTCTGCATGGCTTTCTCCC
>ENSG00000168497|CAVIN2|855609f
CTCCTCATCGTGGGGCAAATCATCATCTGAGGAGAGGTCC
>ENSG00000168497|CAVIN2|ac74c75
AAAGGACTCCTCTTCCTGGTCATTTGGCATCTGCTCACTG
>ENSG00000168497|CAVIN2|b086a53
CGTAGCTACCCTCATAGCGTACCTTCTGTGCCTGTTCCAG
>ENSG00000168497|CAVIN2|d40857e
GTTCTGGCGAGAAAATGCTTTCTTGAGGCTATCCACTTTC
>ENSG00000168497|CAVIN2|fd074ca
GAGCTTTTTCCTGAGGATATTTTCTGGTGATTTGACGTGA
>ENSG00000168615|ADAM9|1b9d699
CCGACAGTCTTTACAACAGTCACCATATGCACACTCAGCA
>ENSG00000168615|ADAM9|2417263
CGCTACCAACAGAAACAATTCAACATAGCAAAGTATTACA
>ENSG00000168615|ADAM9|43f9712
TATATTGGGATGGTCAGTGATTAAAGTCCCTTCCTTGTTG
>ENSG00000168615|ADAM9|4dff22c
CGTTATTTTCTATCTGGTTTATGCTGTAAGGTAAATTCAA
>ENSG00000168615|ADAM9|508e466
TAATTTCATAAGAAGAAAGATGTGAGGTCTGTTGAAAGCC
>ENSG00000168615|ADAM9|74ed862
AGCTGTGCACTGTCATGTCTCCGACGTGTGATAAGAAACT
>ENSG00000168615|ADAM9|86289bf
AATCTTCAGGCAAAAGGTCTTTGTTCCTTTCCAAGTGAAT
>ENSG00000168615|ADAM9|969a7b8
TCAGATAGTGGACCAGAAGATAGGCCTAAGTCAGCATTTC
>ENSG00000168615|ADAM9|9e075c6
ACTAATTTTCTATTAAACAATGGACCAACAACACACTAAG
>ENSG00000168615|ADAM9|bf872b8
TGGCTCCTTGAACACACTGTTCCCACAAATGCCATTCCTG
>ENSG00000168615|ADAM9|c3969a1
TAGGTCCACTGTCCACACTTCCTCCGTATCCTTTAGTCTC
>ENSG00000168615|ADAM9|cdbefc7
GACAGAACTGAGAAGAACCATTGCAGTACTCTGGAACATC
>ENSG00000168615|ADAM9|d920c18
TAAACACAGAAAGCCAAATTTGACATCTGCCAATTATTTT
>ENSG00000168685|IL7R|0294602
AGTCATCCAGTTCTGCATCTTCCAAGTCTCCATTTTGAGC
>ENSG00000168685|IL7R|0ae29fc
GGCCCCACATATTTCAAATTCCAGATTGGTGATGTTGACA
>ENSG00000168685|IL7R|1f6c1c8
TTGGTTTCTTACAAAGATGTTCCAGAGTCTTCTTATGATC
>ENSG00000168685|IL7R|6fc0ec9
CAGTTGTTTCCACTATTTGTCTACTTTTAACCTACAGAAT
>ENSG00000168685|IL7R|728f1fd
TCTTTCCAATCAGTAAGAATTTCTTTGTCTCGATGAAATA
>ENSG00000168685|IL7R|99e42fe
ATTCACATGCGTCCATTTGTTTTCATCCTTTTCCTGGCGG
>ENSG00000168685|IL7R|abc35d5
AAAACTTTTACATACTTCTTTTGCAAGTGTGATGTATTAA
>ENSG00000168685|IL7R|bb38dd8
CCTTCCCGATAGACGACACTCAGGTCAAAAGGAGCCTCAG
>ENSG00000168685|IL7R|cced4d1
CATTCACTCCAGAAGCCTTTAAAATAGTGATCAGGGATGG
>ENSG00000169083|AR|3b4f6e3
GCCTTTCTTCAGGGTCTGGTCATTTTGAGATGCTTGCAAT
>ENSG00000169083|AR|507d918
CTTGTGCATGCGGTACTCATTGAAAACCAGATCAGGGGCG
>ENSG00000169083|AR|660b00d
CTTGCTCAGAAGAGTTCAACAGGCTGTGATGATGCGGTAG
>ENSG00000169083|AR|739d8b3
CTCCGGACTTGTAGAGAGACAGGGTAGACGGCAGTTCAAG
>ENSG00000169083|AR|820db6f
AAAGGGGAATACTCAGCAGTATCTTCAGTGCTCTTGCCTG
>ENSG00000169083|AR|85ed125
TTCGCTTTTGACACAAGTGGGACTGGGATAGGGCACTCTG
>ENSG00000169083|AR|8af8a76
AAGCTGTCTCTCTCCCAGTTCATTGAGGCTAGAGAGCAAG
>ENSG00000169083|AR|8e1eacf
TCGAGTTCCTTGATGTAGTTCATTCGAAGTTCATCAAAGA
>ENSG00000169083|AR|9acfbe3
CAAACACCATGAGCCCCATCCAGGAGTACTGAATGACAGC
>ENSG00000169083|AR|9fe35f2
CCCAACGTCAAAGTCTGTGTTGAGGAGCAAAAACCTAAGC
>ENSG00000169083|AR|a0c6719
CAGGCAATGTCAGGAGCACTCTGCATTCGTTTCCCTGGTT
>ENSG00000169083|AR|c9d5eff
TACATGCAATCCCCCCGAAGCTGTTCCCCTGGACTCAGAT
>ENSG00000169083|AR|df5d43e
CCTTGCAGCTTCCACATGTGAGAGCTCCATAGTGACACCC
>ENSG00000169083|AR|eb3bb43
CAGAGTCATCCCTGCTTCATAACATTTCCGAAGACGACAA
>ENSG00000169083|AR|f2066c5
GAAAGTAATAGTCAATGGGCAAAACATGGTCCCTGGCAGT
>ENSG00000169508|GPR183|07d9b24
TCATCTGCGTTTCTGTCATTTCACGTGAATTTTCTTCAGG
>ENSG00000169508|GPR183|1759a97
CGAATGTCTTTGGCTACATTCCAGGAAATTAGAGAAACGA
>ENSG00000169508|GPR183|192e419
CCAGTCAAAGCCCATTGCATAGTAGGCTATTCGTGTAGGC
>ENSG00000169508|GPR183|4a1bc0b
GATACACTGACTTGCCGTTTCAGCATCCTCATAACCTTTC
>ENSG00000169508|GPR183|9e3411e
ACAGCAATGAAGCGGTCAATACTCAGGCAGGTCATAAAGT
>ENSG00000169508|GPR183|ae2edb8
AATCCTTTCAGCCTCCTGCTTTGACATAGGGTTGATGAGG
>ENSG00000169508|GPR183|d68ae60
CTGAAGAGTTTGCAGCAGATCTGAGAATAGCAGATGAGAA
>ENSG00000169508|GPR183|f3c1e8b
TCCATGCAGCAATTGAAGTTCATCAGGCATACTGTAAAGT
>ENSG00000169554|ZEB2|0055c52
CTGGACCATCTACAGAGGCTTGTAGAATCTCGTTGTTGTG
>ENSG00000169554|ZEB2|10b6d76
CAGATTAAAAGGTTTGCATATAAGGCTTTTAAAACCACCT
>ENSG00000169554|ZEB2|154f971
GCATGTCTCTGTGAGATTTTTCAGAGGCTGATGCTGGAAG
>ENSG00000169554|ZEB2|1a082cd
CAGTCGAAAATACAGTGTTTTCACAAGATCGTATCAAAAG
>ENSG00000169554|ZEB2|208ac34
CAGAGAGGGCAGGAAAAGTTCTCTTCATTCTTCTCGTGGC
>ENSG00000169554|ZEB2|2367d16
CCCTCATTGCCTCTAACCATCACTACCAGCACCTCCACTC
>ENSG00000169554|ZEB2|276a2ae
CAAAATGAGTCATAACTCCTGACCGTATGAGGGAATGCAC
>ENSG00000169554|ZEB2|4435cf9
TGTTTCTCATTCGGCCATTTACAGAGATTAAACCAATACA
>ENSG00000169554|ZEB2|4a399b2
GTGTTTATATTTGAAGGCCTTGCCACACTCTGTGCATTTG
>ENSG00000169554|ZEB2|4fd2e99
CTGTTCTTTGCCACTGAAGTTCAGAGACCAAAGGCATTTG
>ENSG00000169554|ZEB2|5e748b9
AAAGAGTGAGGGCTTATTTTAAACAGGGATAACCATTTCT
>ENSG00000169554|ZEB2|62e2f4f
TCTGGGTAAATAATGGCTGTGTCACTGCGCTGAAGGTACT
>ENSG00000169554|ZEB2|6814e4c
AAGACTTCGGTATCTTAAATTCACACATGCATCACTTCAA
>ENSG00000169554|ZEB2|707d3eb
TTTGTCATGGTATCATACATTGTATTTAACAGTCCCTCTT
>ENSG00000169554|ZEB2|762cb19
TTTCCATTCTCCAACTTGTTTCTTAACTGGGTAATGGCTG
>ENSG00000169554|ZEB2|816a52b
ATCAGGGGCAAAAGCAACAAACTTTGCAAGTTACAAACGG
>ENSG00000169554|ZEB2|b1941e1
CTGCTTCATTGATAAGAGCGGATCAGATGGCAGTTCGCAT
>ENSG00000169554|ZEB2|be20dce
GATTGTTTCTCCTCTAGGATCCAAAGCCCTGAGAACATTC
>ENSG00000169554|ZEB2|c755ea9
AATATGAAGCTTGTCTTCCTCATCTGTTTCAGAACCTGTG
>ENSG00000169554|ZEB2|ca357f5
CCCTAGAAGCTCATCAACTTTACGAAGAAAGCTACTTGCC
>ENSG00000169554|ZEB2|da21ab1
GCAAAAGTAGCTGCTCCAGTTGGGTAGGTGTAGGCCATAT
>ENSG00000169710|FASN|04db3c9
GTCCATGAAGCTCACCCAGTTATCCTTCCACAGCAGCCTC
>ENSG00000169710|FASN|0effed2
AATCTGGGTTGATGCCTCCGTCCACGATGGCTTCATAGGT
>ENSG00000169710|FASN|1b5c45d
AAGAGTCTTCGTCAGCCAGGATGCCCTTCAGAGACTCCAC
>ENSG00000169710|FASN|4309eab
TGGTTCTGAGAAAGGTCGAATTTGCCAATTTCCAGGAAGC
>ENSG00000169710|FASN|aa7bd32
TCATCCCACTGGTACACCTTCCCACTCACTACCAGGTTGC
>ENSG00000169710|FASN|bc48d37
GGTAGACGTTCATCACCAGGTCTCCCTGCAACACCTTCTG
>ENSG00000169710|FASN|cf66076
CAGCTCAGCAGGTCTATGAGGCCTATCTGGATGGCAGTCA
>ENSG00000169710|FASN|fb620c8
AGCTCACAGAGGAGAAGACCACAAAGTAGTCCAGCTCAGG
>ENSG00000169877|AHSP|2fa80ce
CAGCACTGGTCTTTATTGAGGTGTCAGGGTAGAGTGGCAG
>ENSG00000169877|AHSP|770bac6
GTGTTCAGCTCTTGCCGAAGCTCCTGCAGAGCCTTGTCTC
>ENSG00000169877|AHSP|7bb66c8
CTTCAGGTCTAACAGGCTGTATATGTCTCACCCACACTCT
>ENSG00000169877|AHSP|7eeb55a
CCTGCGGAAATGAGATCCTTATTGGCCTTAAGAAGAGCCA
>ENSG00000169877|AHSP|a1e2bf6
CCACAGTCACCATGTCTTCTTCAGAGACGAGAGGATCATT
>ENSG00000169877|AHSP|ac6a9f1
CACCTGCTGCCTGTAATAGTTGATGTAGAAGTTCATCCAG
>ENSG00000169896|ITGAM|1595f45
GTAGGAGTCCTCACCATCATTTCTCACAGTCACTGTCACG
>ENSG00000169896|ITGAM|39e0eac
AAACAGGAAGCAGAGCCCTTTCACATACGTGTTCTCACTG
>ENSG00000169896|ITGAM|46a3e75
GTGGTTATGCGAGGTCTTGATGTACCAGTCAAACGAGAGG
>ENSG00000169896|ITGAM|66b50f0
CACTTCCCTGGGATTGAACTCCATGATTGCCTTGACTCTC
>ENSG00000169896|ITGAM|7623dda
GGCTTGGATGCGATGGTATTAAGCTCTTGGCGGGATTTCT
>ENSG00000169896|ITGAM|7eb57d4
ATCTTCTCCCGAAGCTGGTTCTGAATGGTCTTCAGAGCCT
>ENSG00000169896|ITGAM|a8413ce
TCCAGAGCCAGGTCATAAGTCACAACACTCTGGATCTGTC
>ENSG00000169896|ITGAM|ad962b4
GACATAAGGTCAAGGCTGTTAACAGAAGGACTCTGAGAGC
>ENSG00000170421|KRT8|029cf9d
ATGTTCCGGTTCATCTCAGAGATCTCAGTCTTTGTGCGCC
>ENSG00000170421|KRT8|08640bd
TAAGAATCAATAGGTCCACTCCAGAGCAAAGAACACAGCC
>ENSG00000170421|KRT8|08a9d1e
GTTCCCCCCAACACTTCATTCAGCAGGGATGGTCATTCAG
>ENSG00000170421|KRT8|0d8d20d
TGCTCAGGATTTGTTTAATTAAGGATGCAGGAAAGGTGAT
>ENSG00000170421|KRT8|2007dd9
TATGCAAAACCAGTGGGCATTCATTTGTATGTTATTTTGC
>ENSG00000170421|KRT8|2a4b84f
CAGCTCTACCTTGTTCATGTAAGCTTCATCCACATCCTTC
>ENSG00000170421|KRT8|51a0b5b
GCATGAAAGCCTCCCTACCTCCATCCTTCTCACACAGAGG
>ENSG00000170421|KRT8|55d45d4
GGTCTTCGTATGAATACTCATGTTCTGCATCCCAGACTCC
>ENSG00000170421|KRT8|68e6b4f
CGTACCTTGTCTATGAAGGAGGCAAACTTGTTGTTGAGGG
>ENSG00000170421|KRT8|69d319b
TGCAGCTCCTCATACTTGATCTGGTACATGCTCTCAGCCT
>ENSG00000170421|KRT8|82a2e5a
AAGTCAGGATGCATTCCCTGTCCAAATCACAGTGTTCCAC
>ENSG00000170421|KRT8|8568362
CAAGATCCCCTCCACAAGTGGATAATTTGGGCTGCAGGTT
>ENSG00000170421|KRT8|9c8e1b7
GAGGACAAATTCGTTCTCCATCTCTGTACGCTTATTGATC
>ENSG00000170421|KRT8|9e324e5
GAACAATCCAGGCTCAGGCTCTTTATCTGTGCTCTGCCTC
>ENSG00000170421|KRT8|fb30e9d
CCTCCAGCAGCTTCCTGTAGGTGGCGATCTCGATGTCCAG
>ENSG00000170421|KRT8|fcfeab5
CGTCAGAGGACTCAGACACCAGCTTCCCATCACGTGTCTC
>ENSG00000170458|CD14|22f9405
GGCAGTTTGAGTCCATTCATTATTCTGTCTTGGATCTTAG
>ENSG00000170458|CD14|3f4e9f8
GCCCAGTCCAGGATTGTCAGACAGGTCTAGGCTGGTAAGG
>ENSG00000170458|CD14|7b82658
CAGTTTATGTAATCCTGGGATGTCATTCAGTTCCCTCCTC
>ENSG00000170458|CD14|9ff798c
GATCTCCACCTCTACTGCAGACACACACTGGAAGGCTTCG
>ENSG00000170458|CD14|a486f89
GCGCTCCATGGTCGATAAGTCTTCCGAACCTCTGAGCTCC
>ENSG00000170458|CD14|b13a858
GGCAAAGGGTTGAATTGGTCGAAAAGTCCTCAACGTCCTG
>ENSG00000170458|CD14|bbcc67f
CGCTAGATTCTGGATGGCCGGGAACTTGTGGGGACAGAGA
>ENSG00000170458|CD14|d1f0794
CAGACGCAGCGGAAATCTTCATCGTCCAGCTCACAAGGTT
>ENSG00000170476|MZB1|507b5a7
CTAAGTCCTGGGCCTGTGAGACGTTTCACTTGGTCCACTT
>ENSG00000170476|MZB1|512a418
ACTAGAGCTCTTCTCTTGTGGCTGACACCTTCTCTGAGCA
>ENSG00000170476|MZB1|a7102b8
TGTTGGTGGGCTTCATAGATCTGGTCTTCTCCAAACTCCC
>ENSG00000170476|MZB1|c9184e1
GTGGGCTGAGTACATCTCCTCATCATCCAGTTGTGGGGCT
>ENSG00000170476|MZB1|d8c49b2
TGAAGTTTGGTCTCTGCCTTTGCCAGATTTTGCCACATCT
>ENSG00000170476|MZB1|d9bfe20
GCAGAGAAAAGAAGTGAGGTCACTGGGTTTTATTTGAGTC
>ENSG00000170542|SERPINB9|0481d99
GTTGATGTGTTTCCTGGACTCTTCTGCAGCTCTGATAAAG
>ENSG00000170542|SERPINB9|4ba97c6
CTTGGTCCAGGCTGTGAGTTTCTCAAAAGTGAGACTTTTT
>ENSG00000170542|SERPINB9|5a1ceca
TACATCATCTGCACTGGCCTTTGCTCCTCCTGGTTTATTT
>ENSG00000170542|SERPINB9|815d224
CCCGATGAATGTCTTCCTCTGTGTTTAAAGACAGTGCCTG
>ENSG00000170542|SERPINB9|89bacd8
CAAATGCCGAAGCACAGATTCCATGTCATAATCCTCTTGT
>ENSG00000170542|SERPINB9|b4781f1
GAATTGAAGACAGGATTCCTTAAACGTTGAGAGGAACTGA
>ENSG00000170542|SERPINB9|e670971
GGCATTTCCCTTGTGTATGTTTCGTCAAACGGTTCATTCC
>ENSG00000170542|SERPINB9|eb6e256
AAAAGGCGTATGGCAAAAGTACCACTTGCATTAGAAAGAG
>ENSG00000171199|OPRPN|2d2f585
GGTTGTCTAATAGATTCCAATGGAAAGAGTTGAGATAGAA
>ENSG00000171199|OPRPN|3dbf090
TTGCTCCTTGGTAGAAGATTCTTCTTTGGAACAAATTACT
>ENSG00000171199|OPRPN|4862ec3
GTATCTGCGGTGGTGATGTTTATTTGGGGCTCAGGGTTAG
>ENSG00000171199|OPRPN|61c0ed1
CCAAAAACTTTTAAAGGCTGGGCTGCTTAATATAGTTTGG
>ENSG00000171199|OPRPN|91b1873
ATGGTCTTCTGGAGAATCTTTGACTCTCACTGGGTGTGAA
>ENSG00000171199|OPRPN|9d226af
TCGTAACTTGGACAGTGGCATTGAGCAATACTGTGTGAGG
>ENSG00000171199|OPRPN|bc4c2e9
CCTAATAGGTCCTACATAGTAAGGTCTTAGTGGGAAATGT
>ENSG00000171199|OPRPN|da85ccc
AGCTGATCGTCATTGTGGGTTTTGTGGAAGTGCTGGTGGT
>ENSG00000171346|KRT15|2530827
AAATGAGCTTGTTACACAATACAGCTGCATCTCCTTGCTC
>ENSG00000171346|KRT15|4008aff
CCCCCATATCCTCCTCCTGACCCTGAAGAGACAAACCTAG
>ENSG00000171346|KRT15|83f7cdc
CACCTGTCCATCCACTGACTCTTCTACATTGATGTGGAAA
>ENSG00000171346|KRT15|ad2e73a
AGCATCTTGTACTCCTGGTTCTGAGCCTCCATCTCGCATC
>ENSG00000171346|KRT15|bbc68d2
TGGTCTGGATCATTTCTGTGTTGGAGGCCACCTCTTTGTT
>ENSG00000171346|KRT15|d4db1eb
CTGGCTGCTGAACTCCTTCATCTCCTCTTCGTGGTTCTTC
>ENSG00000171346|KRT15|dc5d565
AAGGGACGTTTCTCCTGCAATAGACACTTAGATTTCTCTC
>ENSG00000171346|KRT15|f696549
CTCTTCAATGGTCTTGAAGTATTGGCTGTAGTCGCATTCT
>ENSG00000171466|ZNF562|0b9d514
ATTTCAAGATGCACAGCAAGGCCTGGAGTTAAGGTGAAGA
>ENSG00000171466|ZNF562|1f064ef
CTTTCCCACATATCTTGCATTTACCTTTCTCCACTGTGAG
>ENSG00000171466|ZNF562|35560f9
CTCCTTTATGAGTTTTTGCATGTGCAGAAAGTTGAGAAAA
>ENSG00000171466|ZNF562|3e3478a
CTCTGAAGCTGATGGTGAGATGTGCCTCAATGCTGTCTTT
>ENSG00000171466|ZNF562|51044a5
ACTGATGCTGTCTTTTCCATAACAATTACCCTCAAAAGTG
>ENSG00000171466|ZNF562|7531fa8
ATCAAACGTCACTGAATCCTGGTAAGAATTTGACCGGTGG
>ENSG00000171466|ZNF562|7bb8df6
GAGGTATTTCTGAGTTGTGTCCAGTAAAGCCCACTCCTCT
>ENSG00000171466|ZNF562|9a1b60f
CACTGAAGACCTCTCCACAATTCTCACAGAGTTTCCATCC
>ENSG00000171466|ZNF562|d2addeb
CAGGCAATCTCCATTCCCCTTTGTACAGGGTTATCTGAGG
>ENSG00000171466|ZNF562|eda8c8f
TCCCACAGTTCTTAGTCTTTTCGGATTTCTTTCCAGTATG
>ENSG00000172053|QARS|2d888ab
ACCTTTCCTGGGTCTTCCTTCAGTGTGACAGTTCGGTTAA
>ENSG00000172053|QARS|74f94bd
TGCTACAAGCTGGAGGATCTTCCTCTTAGAGACAACAGCA
>ENSG00000172053|QARS|7780393
CGATAGGCTACAGGGTCCATCTTGCCATCCTCCATCACCA
>ENSG00000172053|QARS|78ef04a
ATGGCTTTGGCATGTCCAATATGCAGGATTCCATTGGGTT
>ENSG00000172053|QARS|7d1d7da
CTCAGTAGGATCTTCAGGGTTCTTGTGCTGGAATAGTCGC
>ENSG00000172053|QARS|92f411f
TCCTCCTTGAAGTCAGTCCTCTCAATGAAGACAATGGGTG
>ENSG00000172053|QARS|9cfee6d
AGTGATGTGCTCGATGGAGTCACAGAGGCAGTGTGTGTAG
>ENSG00000172053|QARS|bb5213a
CTGCATGTCCACTTCATTCTTGATCATTTTGCCATCTGCC
>ENSG00000172061|LRRC15|0342544
GCCCAGATTGAGCTTCGTGAGTCCTACCAGGTGGTCGAAG
>ENSG00000172061|LRRC15|0cc6386
CCTGAATGGTAGTCAGATCAGTGTAGTCTTCCACAGGGCT
>ENSG00000172061|LRRC15|34e0211
AACAAGCCCATCAAAAGTGCCCATGGGGATATCCGTGAGC
>ENSG00000172061|LRRC15|3ef3ce1
ATTGTCATACAGCCGCAGCTCACACAGTTTCCCCAGGTGA
>ENSG00000172061|LRRC15|65bf902
TGGATCTGCAACAGCTGGTTACTGGACAGAAGGAGAGACT
>ENSG00000172061|LRRC15|8d18c26
GCTCAGTGGTAGAAGAGACGGATGTGGTGTCAGGGTAACT
>ENSG00000172061|LRRC15|e692430
GGCTGAGATATTGAGGAACGGGGACTCATTGAGTTCAGTG
>ENSG00000172061|LRRC15|e9fdbe0
CAGGTAGAGTCTCTGGAGGTTGTGGTTGTTGTGGAAGAGA
>ENSG00000172116|CD8B|021a186
TGACCCACGAACAAGTTGCTCCCATGCACATCACACACAG
>ENSG00000172116|CD8B|27c232d
AACTTCCAAATACCAATTTTACACATTTCTACAATGTTCT
>ENSG00000172116|CD8B|3475031
GTAGATGCCACTGTCTTCCGGCTTCACGCTTGTGAGATTG
>ENSG00000172116|CD8B|6b0c9a8
AAAGGAAGCCCTCAGAGACTGATATGCCTTCTGGGAACTG
>ENSG00000172116|CD8B|6e65c08
GCATCCCGAAACACAGCTATCTTCTCCTGTTCCACCTCTT
>ENSG00000172116|CD8B|771e00b
AAGTAGTAAAGATCCACTCATCAGGACCTGTGCTTCTTGC
>ENSG00000172116|CD8B|79bf244
GCTTCTGTGAGGTTGTAGTATTGCTGTAGTATCCATGCAG
>ENSG00000172116|CD8B|996161d
TGTCTCAGCCAGTAGATGCGCATGTTACTGAGGGAGATTT
>ENSG00000172116|CD8B|acc899d
AAGGAAATCAACCACACTCAGCTGAGTTCCCTTCCCGAAG
>ENSG00000172116|CD8B|b1733b7
TAGTCCATTCTGGAACATTTCTCCAGTGGATGTAATCTTA
>ENSG00000172116|CD8B|c1234f0
GAGAAGATGAAGTGAACTCCTATCCTCAAACCCGCAAGTT
>ENSG00000172116|CD8B|c322229
CAGGAGCCGTTTGTTATCTTTAACCTGGGACTTTATTTGT
>ENSG00000172116|CD8B|d77558d
TTTCCCGGTCTTTAGGATTTTGGGCAAATTTATTCAAGAT
>ENSG00000172116|CD8B|dce0200
AAATGGCCACCACTAAAGGTCCCAGTTCAGGGAAAGCACA
>ENSG00000172116|CD8B|dfc16f1
CTTCTGGTTTCTGTTCCACGGAGCACTGATGTCTTTGCTG
>ENSG00000172116|CD8B|fc87752
ACTCTCCACACCTACAACGTCGGGCAAATGAGGATCTCAG
>ENSG00000172236|TPSAB1|5b75016
TTGGGGACATAGTGGTGGATCCAGTCCAAGTAGTAGGTGA
>ENSG00000172236|TPSAB1|bc08c7e
GTGGTATTTTGCGTCACAAATGTGGTTTTCCATTATGGGG
>ENSG00000172889|EGFL7|300777b
CCTCTGAGTTGAGGGGCTTCCATTTTCAGAGGAGGCAGCT
>ENSG00000172889|EGFL7|6968c49
CCTCTGCACTTCTTCCTTCATTGCACTGTCCACTCCTGTC
>ENSG00000172889|EGFL7|aabafc5
TAGCACTGCATTCATCCACATCTGACTGGCAAGTGTCACC
>ENSG00000173269|MMRN2|0ec2aa0
TCCATGAGCCCTTGGAAGTTCCCAAAGAGGCTGTGGAAGA
>ENSG00000173269|MMRN2|0f3a79e
CTGTGACCCGTATGTCCACCAAAGGCTCCGCTTCCTTCTT
>ENSG00000173269|MMRN2|1eda4a9
GTAGCCATGTTCAGGGAAGTAGCTGCTGCCAATGTTGATG
>ENSG00000173269|MMRN2|2afd26a
CTCCTTGTTCTCCTCCATGATCAGAGACTTCTCCATCAGG
>ENSG00000173269|MMRN2|3f551aa
CTAAATAGAGCTTCTGGCAATTGCAGTCCTTCACGTACTT
>ENSG00000173269|MMRN2|c3eb275
TGGTACAGACTGGAGTCCGATGGTGACCTCCAAACACCAG
>ENSG00000173269|MMRN2|e09ff60
CCGACAGGCTTCTCTTTGTTATTGATCCCTGGGTTAACTC
>ENSG00000173269|MMRN2|fddd211
GATGTTCCTGCTGTTCCTGTTGCACCTCAACCTCATTGAT
>ENSG00000173334|TRIB1|3e94591
TCCATCTTTAGAAATGGAAATGCCAGGTGTTAAGAATTAT
>ENSG00000173334|TRIB1|8721f07
AGCAGAAGAAGGAACTAATGTCACTGTCCTCCTGGTACTC
>ENSG00000173334|TRIB1|8a70a87
CTTTCCGGAGTAGGTCCCAGTGGTGTTGAGGATCTCAGGG
>ENSG00000173334|TRIB1|a4a201a
TTCAGCAGCTTTCATCCTGATGCAGTCATTATCTGGTTGG
>ENSG00000173334|TRIB1|c0f9e8d
GGTATCGTCCAACCAGAAGGGTGTAGAGCATCACCCCCAG
>ENSG00000173334|TRIB1|e3c4e4b
TGTCTGACAAAGCATCATCTTCCCCCTTCATTATGTGTGT
>ENSG00000173334|TRIB1|e6283e9
CAATCTGGTCTGAAGTTCCTATTTCTGAGTCGATGTACCC
>ENSG00000173334|TRIB1|f9443e5
CAGAACTGTCCACGCCGAATTTTGGAGAAAAGGGCACTGG
>ENSG00000173372|C1QA|2fbf324
GGAGTGGTTCTGGTACGGTTCTTCCTGGTTGGTGATGACC
>ENSG00000173372|C1QA|57ff866
CAGAGCCCTGGTAAATGTGACCCTTTTTGGGGTCTTTTTC
>ENSG00000173372|C1QA|819b211
GAAGGTGAAGTAGTAGTAGCCGGGTACAGTGCAGACGAAT
>ENSG00000173372|C1QA|b03544a
CCCTTGAGGAGGAGACGATGGACAGGCAGATTTCCCACTG
>ENSG00000173451|THAP2|0ccecc3
CTTGTTGATCTTGTTCAAGGATCTTAAAATCTTCCAAAGG
>ENSG00000173451|THAP2|208332d
TTTTATTACTCTATTCTAGTAAGAACAGAAAGGTTATCTT
>ENSG00000173451|THAP2|2f5e839
CAAAAATGGTTGGAACAGCATCCATTTTAAGTCGTCGAGT
>ENSG00000173451|THAP2|3345a71
CATGGCTATCAAAGATGACTCAATTCCTCCGCAGAATTAC
>ENSG00000173451|THAP2|3486ff3
TAAATGCCTCCCATGTCAATTCATCTAGTGAGAATTTCCT
>ENSG00000173451|THAP2|478506a
GGCAGTTGGTAACATGTGTTCTGATGTACCTTTAGGTAAT
>ENSG00000173451|THAP2|6735f88
TAGGTCAAAACAGGAGGCTTCAAAGTGCTTTGAACAAAGA
>ENSG00000173451|THAP2|6d17325
TGTGGAAGCTGATGTTAATGTGCTTGTTGTAGGTAGTGGC
>ENSG00000173451|THAP2|9192fff
GCTTTTACGGTGATTGCTGATTGGGAAGATCTCTTTCTCC
>ENSG00000173451|THAP2|aa0ba8f
AAAAGGTCAAGGATATAATTTCTACATACTAACATATACG
>ENSG00000173451|THAP2|c62b055
AGCTGTGTTCAAGTAGTACTTGCTGACTACTAATGTTTGA
>ENSG00000173451|THAP2|dc9ab03
TTGGTCGGCATTTCCCTTTCCCACTCATTCAGCGCCCTTA
>ENSG00000173451|THAP2|e3ec2d5
AAGGTACTCTTGGTCTGTTTTAGATTTAGACTTAGCAGTG
>ENSG00000173467|AGR3|204aaf9
CGAGGCTCATATGTGTACAATCTGTTAGAGTATCTTCCAG
>ENSG00000173467|AGR3|2aafffe
CAAATACTTTCTTTAGTGCTTGAGAGTATTGACAATCCTC
>ENSG00000173467|AGR3|49a3347
CAAAATCTATATACTTGCACATTTAGTATTTGTCAATGTG
>ENSG00000173467|AGR3|534235d
CATAAAAGAGACCTTCTTCATAAGTTTGTACCCAAGTGAT
>ENSG00000173467|AGR3|c220d33
ACTGTGACGAGTAAGAGGCAGAGACCCAAAGCTGAGTGTA
>ENSG00000173467|AGR3|dc2d765
CTTTTTTCCATCATCTCTTATAGCTCTGACTGAATAAGTC
>ENSG00000173467|AGR3|f17ae04
AGCTCTAACTGTTAAAGAAGGGTCTACAAACATGATTCTA
>ENSG00000173467|AGR3|fc3952c
TTGCCCATCAGGTGATAAATTCTTATCAGTGGTTTCATGC
>ENSG00000173801|JUP|14bd5fd
CTGCCACTCAGTCACCTTGATAGGCTGCTCCATCAGGTTC
>ENSG00000173801|JUP|30b96d8
GTCATCTCCATAGGGCTCATTGATGGGAATCATGCTCTGG
>ENSG00000173801|JUP|860074d
GCACAAACAGGGGAATGGTGTTGAGCCGGAAGATCTCCAT
>ENSG00000173801|JUP|ac0cf8d
GATGGGGTAGTCTCCATCCATGTCCATGTGCATCTCCAGC
>ENSG00000173801|JUP|d17ec83
AAAGCAGGAGCAGAACACTATCCCAAGAAAGACCCTACGG
>ENSG00000173801|JUP|f08bb0a
CGTCATCCACACTCAGCTGATTCACCAGAATCTTCAGCAC
>ENSG00000173801|JUP|f158e9e
GGTCCAGAGCAGCTTTTCATAACTGTAGTTACGCATGATC
>ENSG00000173801|JUP|fb17d12
TGTCACCAGCGTCTTGTTCTTGCTGTTGTTGCATGTCAGG
>ENSG00000174697|LEP|2a8d1f0
GAAGAGTGGCTTAGAGGAGTCAGGGAAATTGACAGAGTCC
>ENSG00000174697|LEP|4338e79
GTCATTGATCCTGGTGACAATTGTCTTGATGAGGGTTTTG
>ENSG00000174697|LEP|62ea6f6
TCCATGCAATGCTCTTCAATCCTGGAGATACCTGGAAGCC
>ENSG00000174697|LEP|719a525
CCTGTGTATATATCTTTGGTTTCAAGCAAAAGGAGGCTTA
>ENSG00000174697|LEP|75b605b
TGTTGGTAGACTGCCAGTGTCTGGTCCATCTTGGATAAGG
>ENSG00000174697|LEP|7d22380
TCTCTGAAATCACCCCTGGTCACATTGAGGCATTCAGTGA
>ENSG00000174697|LEP|95effc8
AAGAAGATCCCGGAGGTTCTCCAGGTCGTTGGATATTTGG
>ENSG00000174697|LEP|eede157
TGAAGTCCAAACCGGTGACTTTCTGTTTGGAGGAGACTGA
>ENSG00000175445|LPL|160e467
TCACTAGCTGGTCCACATCTCCAAGTCCTCTCTCTGCAAT
>ENSG00000175445|LPL|3129ec2
TGGCTGAAAAGTACCTCCATTCGGGTAAATGTCAACATGC
>ENSG00000175445|LPL|6d090ac
TCTCAAAGGCCTGATTGGTATGGGTTTCACTCTCAGTCCC
>ENSG00000175445|LPL|85a1470
TGAATGTGTGTAAGACGTCTACAAAATCTGCATCATCAGG
>ENSG00000175445|LPL|c6c06c2
CTTCTTTTGGCTCTGACTTTATTGATCTCATAGCCCAGAT
>ENSG00000175445|LPL|d70bbe6
AATTAGGAAGGAGTAGGTCTTATTTGTGGAAACTTCAGGC
>ENSG00000175445|LPL|ecf41e2
ATCACTCTTCCATTTGAGCTTCAACATGAGTAGTTCTCCA
>ENSG00000175445|LPL|ee11dd0
GGCCTTACTTGGATTTTCTTCATTCAACAGAGAGTCGATG
>ENSG00000175879|HOXD8|45d2f92
GCAGTGACATGAAGGTAGCTTGAAACACAGGTAAGGTCCT
>ENSG00000175879|HOXD8|6539c30
CAATATTACCACTGGACGATTTACAGTCAGGATATTGTAC
>ENSG00000175879|HOXD8|9ec994f
TTTGGAAGCGACTGTAGGTTTGTCTTCCTCTTCGTCTACC
>ENSG00000175879|HOXD8|bcaedd4
TAATTTGTCAGGCCTTCGGCTCTGTCTTCCTCCAGCTCTT
>ENSG00000175879|HOXD8|cd908cf
TAAAAATATAGCTACAAGGTCAGTATCAAATTACCCTTCC
>ENSG00000175879|HOXD8|dbc1ef1
TTTACGTTGTTGAGGCAAATCACTAGCTCAGACATTAAAA
>ENSG00000175879|HOXD8|dd9e998
ACAGCTCAAGGACAGCTTCTATGTGATACTAGAAACTTTT
>ENSG00000175879|HOXD8|f0063c1
ATGGTGATTATTAGTTTTAATAGTCTGTGGTAAATTTTAA
>ENSG00000176435|CLEC14A|0b2e4b8
CAGATCACAGTCCCCGACTTTCACCCCATTGTTTGTGCAA
>ENSG00000176435|CLEC14A|2133d6d
GATAGTGGCCTTTGACTCGGCTTGAAGGGACATTTGAAGG
>ENSG00000176435|CLEC14A|45296a7
CAAGTGGTGTCTCTCCCAGCTTCTCGTCGACCCTGATTGG
>ENSG00000176435|CLEC14A|4f1aca6
TGTGATCCCCATCGAGGAATCTCAGGAATAGATGTTACTG
>ENSG00000176435|CLEC14A|5f9bf56
GGAAGTCGTAGAATTAAACTTGGAAATCACGCTCCCTGAT
>ENSG00000176435|CLEC14A|a2496ab
CTGTTCACAGGAGTGCCCATGTCCCCTGTTTCCCTATGCA
>ENSG00000176435|CLEC14A|c6ba7c6
CAGGACACAAGACCTCAAACTGGTACTTGCACAGGTAGCC
>ENSG00000176435|CLEC14A|dc3c5c1
TGGTCAAGATCACCAACACTACTACTGCTGTGCTCACAAA
>ENSG00000176692|FOXC2|632b4a8
GGAACCTACTATACAAAACCATCACACTTTGTAAATAAAA
>ENSG00000176692|FOXC2|7b05b73
ATGGGATTTGGTCCATAACTTAACTTTTGAAAGCTCAGGT
>ENSG00000176692|FOXC2|80ba03c
ATGAACTGGTAGATGCCGTTCAAGGTGATCTTCTTCTCGG
>ENSG00000176692|FOXC2|ad38d26
ACAGGAAACAAAACCCACATCGGTTTCTTGAATTCAATTT
>ENSG00000176692|FOXC2|ca22865
AAAACAACATGGGTTTATTTTAAGGTAAGTACAACGATTA
>ENSG00000176692|FOXC2|cd6a312
TTAGAAATGGTTGGGCAAGATGAAAAACTTATCCAGTGAA
>ENSG00000176788|BASP1|0092708
GTTGCACCATTTATACAATTACATATAATTTCAATGCATC
>ENSG00000176788|BASP1|1a5d20f
GTGGACAAGCTAAGTGGGCTCTGTCTGAAAGCTGGCATTC
>ENSG00000176788|BASP1|3a0c735
TTTGTCACTCCCAAAAATATCTGGAGAGGAAGAATGGAGG
>ENSG00000176788|BASP1|58fb682
TTTCCTTGGGCAATACATATCATTACTTCCAATTTGAAAC
>ENSG00000176788|BASP1|7e37f33
GTTCACATTGTAGCCCTTCTTCTTCTTGCTGAGCTTGCCT
>ENSG00000176788|BASP1|8c5b6f2
TAACTCGTCATGAGAAATCTAGGTAGGCTAAGTAGGATGA
>ENSG00000176788|BASP1|9d89941
GACTGAAGGTATATTAGATATTTCCCCACAAAAATACTAT
>ENSG00000176788|BASP1|b733822
TTGTTTTTCCTATAGGCTGTCCTTGTCACTCTTTCACGGT
>ENSG00000176907|TCIM|03eadf1
GTGGACATGATGACGGCTTGGTGGCTTCGCTTTGCTTTCA
>ENSG00000176907|TCIM|170222a
TCTCCTCCACATCTTGATCTATGGCAAAAATGATCTTGGC
>ENSG00000176907|TCIM|2857096
GTTGCCCACGGCTTTCTTACGAGAGGCTGTGTCGAAGTGG
>ENSG00000176907|TCIM|345711b
CAGAAACTGGAAAAGCTTGTCTTTTGTCCTCTTCTTCAAG
>ENSG00000176907|TCIM|4ece8e4
ATAACGTCCTTATCCATCCTCTTCTCTTCAGTGAACTTTG
>ENSG00000176907|TCIM|6909bfd
AATGCTGCATCTGTTAGAATCTCACAAACTCACTTGGTCT
>ENSG00000176907|TCIM|8422f44
GTCTTTGTAACCAGTCTGTTCAGTCCTGGTCCCTTTCCAG
>ENSG00000176907|TCIM|ae043fa
AGTTTCTGAAGAGCCTTTCTAGTGATTCTTGGTCTGTGTT
>ENSG00000177455|CD19|2af5bbf
TCGTCCTTCAGCTCTAGGCTCAGCAATGACTTAGGCCCCT
>ENSG00000177455|CD19|39073bc
CATAGTACTGGCCGAGCAGTGATCTCCAGGTGGAATGACA
>ENSG00000177455|CD19|50e5471
TCTCATAAGAGTCTGCATCTTCCTCATGATTGGGTCCAGG
>ENSG00000177455|CD19|5a9d929
CCCCATCTGTTGAGAGACGTTGAAGATGAAAAGCCAGATG
>ENSG00000177455|CD19|715e9dc
AAGGGAACACAGGCAGAAGATCAGATAAGCCAAAGTCACA
>ENSG00000177455|CD19|9713df9
ATCTGCTCGAGGTCTTCAGATTTCAGAGTCAGGTGTGAAT
>ENSG00000177455|CD19|b06adf7
CAACAACAGACCCGTCTCCATTACCCACATATCTCTGGCC
>ENSG00000177455|CD19|c73c076
CTCATTGAGTTTATTTAAGGAATACAAAGGGGACTGGAAG
>ENSG00000177575|CD163|236dda2
ACCCACAGTGGTTTCAGACATGCTACTCTTGCCAACAGTG
>ENSG00000177575|CD163|23ec894
CTCCCTTTGAGCAAATCACTCCAGCATCCTCAGCATGATC
>ENSG00000177575|CD163|3754d28
GACTCATTCCCTTTGCACTTCACTTCATTGAGCCATATCG
>ENSG00000177575|CD163|3eb8cec
CACACACCTTCCCTAACAGTCTCTGAATCTCCACCTCAAC
>ENSG00000177575|CD163|5cd0ae3
ACTCTCCCGCTACACTTGTTTTCACCATCCACTAGCCTCA
>ENSG00000177575|CD163|662454a
TTGGATCCATCTGAGCAGGTCACTCCAGCATCTTGTTGGT
>ENSG00000177575|CD163|ea17437
TATGCAGGCCACAGCACTTTCTTCTGGAATGGTAGGCCTT
>ENSG00000177575|CD163|f0967de
GGACAGTGTTTGGGACTGGTTTCCTGAGCAGATTACAGAG
>ENSG00000178607|ERN1|6c7a2ea
TCCCACGAGGAGACAGTCTTTCATTTGAGGTTCTGAAGCG
>ENSG00000178607|ERN1|7127cab
TGAGAGTCCTTACTCCCTGTTGCATTCGTTCCCCAAAGTT
>ENSG00000178607|ERN1|836ed85
TTTCCCGATGTTTGGGTAGATTGTTGGGAAATCTCTCCAG
>ENSG00000178607|ERN1|8853888
AACAAGGTTTCAGGAAGCGTCACTGTGCTGGTACTTCCAA
>ENSG00000178607|ERN1|9085fdf
ACATCCTGAACAATACATTTTGTGAAAAACATTCGCTAAT
>ENSG00000178607|ERN1|90c590a
GTCATAAAGAGTTAAATGAATGTAAACCAGGCCCTATCAT
>ENSG00000178607|ERN1|92909f8
GGTCTCCACAGCGACATTGATGTGCATCACCTTCCTCAGA
>ENSG00000178607|ERN1|a13f12e
TGGTACATGATATCCCTATTAAAGAGTACACAGTACCTTT
>ENSG00000178607|ERN1|a25ca84
CGTATACAGGCTGCCATCATTAGGATCTGGGAGAAAGGCA
>ENSG00000178607|ERN1|abba7e0
GTATTCTGTTCGCCCAAGATACAGAAGAGAGGTTGATGGG
>ENSG00000178607|ERN1|c6140ac
GCTCAGGATGATGGTAGCCATGTCCTTAAGCATGGAGTCC
>ENSG00000178607|ERN1|d397905
TCTTCCAAGAGTGCAATTCCCACAGCTCCACTTGCTCAAG
>ENSG00000178607|ERN1|e36fae3
GTACAGACAGTTATTTACCTAAAATGCAAAACCTCCAAAG
>ENSG00000178607|ERN1|f4ea537
GTGTAGGTAGGGTTCTCCTTACAGTCTTCGCTCAGCATCT
>ENSG00000178607|ERN1|f67e762
CATAGAGGCTGGTAGAGTATTTCCCAACATACAGAGTGGG
>ENSG00000178607|ERN1|fcbf2a3
CAAGTCATATCCACCAGCCATCACTTCCGCTTGGAATGAA
>ENSG00000178776|C5orf46|1e004cd
CCAAACTGGAAAAGCAGGATTTGGCTGCTCTTGGATTGTC
>ENSG00000178776|C5orf46|423fa18
CATGGAGCGGAGGATGAACTCGACTGCATTCTCAATGATC
>ENSG00000178776|C5orf46|4e63534
ACTTTGATGAATGTTTTCCTTCATTATCATCAAATTCCAT
>ENSG00000178776|C5orf46|4ecca0f
ATTTTAATGCCATGAGGTCATTGTGTGGTCATTATCAACA
>ENSG00000178776|C5orf46|989a335
ACAAGCAGTCCCAGGACAACTGTCAGGCGAAGTACTGAGA
>ENSG00000178776|C5orf46|d68be3c
AAAAATGCAGTCAGGGTGTTCAAAATGAGTTCTGTTTGGT
>ENSG00000178776|C5orf46|d6a4039
GTCTGGCTTGTCTGGTTTGTCGTCTGCATAGCAGGTCAGG
>ENSG00000179639|FCER1A|1964c2b
GGAGATGTTGTGGTTCTCATACCAGTACTTGAGAGCTTCA
>ENSG00000179639|FCER1A|8b4c634
ATTTGTATTCTCCACTGTCTTCAAATTTGGCATTCACAAT
>ENSG00000179639|FCER1A|95f6230
CCTTTCCTGGTTCTCTTAATCTTCAAGAGAAATGTGACCT
>ENSG00000179639|FCER1A|9bc76ba
ATAGTCCAGCTGCCACACTTTGCCCGTACAGTAGTAGGTT
>ENSG00000179639|FCER1A|bc1f499
ACAGTAAGGCTACACACAGTAGAGTAGGGGATTCCATGGC
>ENSG00000179639|FCER1A|ebc9fc4
GTGTCCACAGCAAACAGAATCACCACCAACAATGGGATAA
>ENSG00000179639|FCER1A|eee2a5f
AATAGATCACCTTGTACACATCCCAGTTCCTCCAACCATG
>ENSG00000179639|FCER1A|fa474b5
GCAGCCAGTCACTGAAGACTTCCAGGTACACAGGTTCACT
>ENSG00000179750|APOBEC3B|17d76bb
GCGCCCTTCGGTAATCTCTTTCCCAGTAGTAGTAGAGGCG
>ENSG00000179750|APOBEC3B|2474787
GAAGCACATTTCTGCGTGGTACTGAGGCTTGAAATACACC
>ENSG00000179750|APOBEC3B|5991db9
CCTGTGTCCCAAAGGAGATTTGAGCGGCCCCTCTTTATTT
>ENSG00000179750|APOBEC3B|59c9349
CAGGATACAAACCAGGTGATCTGGAAACACTTGTAAGCAG
>ENSG00000179750|APOBEC3B|651a2e5
TGAAAGTGAATGTGTCTGGATCCATCAGGTATCTGAGAAT
>ENSG00000179750|APOBEC3B|66f493a
GCAGTACTCAAACTCATCGTAGGTCATGATGGAGACTTGG
>ENSG00000179750|APOBEC3B|d12563e
GAATTGCTGACCTTCATTGTACACAAAGTTTTCCCAGCAG
>ENSG00000179750|APOBEC3B|e03f8ab
ATAGAGGATGGGTTCGTTTTCAAAGTTGTCGTAGAATGTG
>ENSG00000180616|SSTR2|022202b
GGTCTCATTCAGCCGGGATTTGTCCTGCTTACTGTCACTC
>ENSG00000180616|SSTR2|0262be2
GGCATAGCGGAGGATGACATAAATGACAAGTGTGTTGCCA
>ENSG00000180616|SSTR2|206ae47
CCCCAGAATGAAAGTGTAGATGATGAACCCTGTGTACCAA
>ENSG00000180616|SSTR2|3cb0b6a
CTGCATTGCTTGTCAGGTCATAGTACGGCTCTGTCTGGTT
>ENSG00000180616|SSTR2|3f648e6
GGACTTCACCTTGATGATAATGAACAGGTAGCAAAGACAG
>ENSG00000180616|SSTR2|9f172af
GGTTGACACCACAGAGCCATTGAGGTCAAATGGAATGGAT
>ENSG00000180616|SSTR2|a3f8ca2
TTGACCAAGCAGAGGACATTCTGGAAGCTCTTCTTGAAGT
>ENSG00000180616|SSTR2|e1b41ed
GAGACGGAAGAAACGTTGAATATGTAGAAGGGAAGCCAGC
>ENSG00000180644|PRF1|153f164
ACTGTGAGAACCCCTTCAGTCCAAGCATACTGGTCCTTTC
>ENSG00000180644|PRF1|5d597bb
CAGGACAGGCCTCCATTTGTCTCAGGGGCAAAGCATTGTG
>ENSG00000180644|PRF1|5e354b7
AGCTGTGATCTGTGTAGCTGTGACTGCAGGGCTTGAGAAT
>ENSG00000180644|PRF1|cc27531
AATGAAGGCTTTGCCACACCATAGAGGGCTCAAGGGAAGG
>ENSG00000180644|PRF1|ecadd86
CATATTTATTGGCCCTTTATCAAGCTATGTACATGGTGAG
>ENSG00000180644|PRF1|eff008c
CAAAATCCAGCCGCACTGACCAGATGGGGTTGTTATTGTC
>ENSG00000180644|PRF1|f9bea32
CCACCTCCCTGAAAAACAGTCTGAATCTCCCTTTTCCATC
>ENSG00000180914|OXTR|0e6fb1a
ATGGCTGAGTCCCCTATCATCTTCCATCATGGAGGCCACT
>ENSG00000180914|OXTR|283f6b2
ACAAACATACGCCATCACCTAGGAGCAGAGCACTTATGCC
>ENSG00000180914|OXTR|8a85646
GCTGCACCTAATGTGATGCTAAGCTGAGGTCTCTCACTGG
>ENSG00000180914|OXTR|8c33587
GTCTTGAGCCGCAAGTTCTGCCAGATCTTGAAGCTGATAA
>ENSG00000180914|OXTR|8d2f611
TGGTCACCAATCCTATATTTACCGCTTTTCACAATATCCC
>ENSG00000180914|OXTR|91dff80
CTGCGCCAGATGGTCTTACAAGGTAATCCCCTTCTCTTAG
>ENSG00000180914|OXTR|a7b97ae
TAGACAGCTAGCGTGATCCATGTGATGTAGGCCTTGGGTC
>ENSG00000180914|OXTR|b27e50e
TTCCCATCTGAGGTCCCAACCCCACTGCTTACCCCAAGTC
>ENSG00000181092|ADIPOQ|0b384b7
ATGGTAGAGAAGAAAGCCTGTGAAGGTGGAGTCATTGTCA
>ENSG00000181092|ADIPOQ|24fb164
TCTAGTCAGTTATCTGGTCATGTTTGTGAAGCTCCCCAGG
>ENSG00000181092|ADIPOQ|35a864d
ATGTCTCCCTTAGGACCAATAAGACCTGGATCTCCTTTCT
>ENSG00000181092|ADIPOQ|b1cbac8
CATTACGCTCTCCTTCCCCATACACCTGGAGCCAGACTTG
>ENSG00000181092|ADIPOQ|bee06b6
TGTGATGTGGTAGGCAAAGTAGTACAGCCCAGGAATGTTG
>ENSG00000181092|ADIPOQ|de0374f
GATCTTGGTAAAGCGAATGGGCATGTTGGGGATAGTAACG
>ENSG00000181092|ADIPOQ|ef6b5db
ATAGGTGAAGAGCATAGCCTTGTCCTTCTTGAAGAGGCTG
>ENSG00000181092|ADIPOQ|f33718f
GAATTTACCAGTGGAGCCATCATAGTGGTTTTGCTGATTG
>ENSG00000181847|TIGIT|18dd294
CTCTGTGAAGAAGCTGCAGTTACCCAGGCTTCTGTAACTC
>ENSG00000181847|TIGIT|24996f0
ATGTTCCCCGTTGTTTCTATTGTGCCTGTCATCATTCCTG
>ENSG00000181847|TIGIT|3d77895
GAGGTACACTCGTCTTTGGATTATAGTCAATCTATTGTTT
>ENSG00000181847|TIGIT|4d00460
TCTTCCTGAAGGCCTGTGTATGTCTCCTTCTCTCCTTACT
>ENSG00000181847|TIGIT|531a470
ATCAGGGTAGGTGTGATAGATGCAGAAGTACTCCCCTGTA
>ENSG00000181847|TIGIT|715e17e
TAGGCCTGCCATAATGCAAAATGGAATAGAACGAAAAGGC
>ENSG00000181847|TIGIT|997c9f2
CAACAAATACACAAACTGCATAGGGTGAGCCACAAGAAAG
>ENSG00000181847|TIGIT|b608b34
CAGATAGGACGGTAAAACTGAGCCTCTGAGAAAAGACGGT
>ENSG00000181847|TIGIT|b7820ef
TCCTGTCCAGCTGATTTTCTCCTGAGGTCACCTTCCACAG
>ENSG00000181847|TIGIT|b7a9096
TCAGAGACATAGGATCTGCTCAAACTGCCAGATTTAAAAC
>ENSG00000181847|TIGIT|c100a8c
GGAGGAGAGGTGACATTGTAAGATGATAGAGCCACCTTTC
>ENSG00000182010|RTKN2|0758606
GGATATTCTGTTGTATGCATAGCTTTGTTAATAACTGAAC
>ENSG00000182010|RTKN2|0a7b09c
GAAACTATCCTCAGCACTTTCCAAGGTTAGGGTAGTGTGA
>ENSG00000182010|RTKN2|194a4f9
CAATGAAGTGACTGTCCAAATAGCAGACACCTGGTAAACA
>ENSG00000182010|RTKN2|1e9d736
TTTCTCTTCACAGGAGATATATTTACCAAAGTCATGTACT
>ENSG00000182010|RTKN2|33ada8c
ATGGCAATCTTTCCTTTACATGCTGTTCGTTCTTTACTTT
>ENSG00000182010|RTKN2|4ddd9f0
ACTGAGGTTGCCTCTTTTGTCAAGAACAAAGGTGGTTTCC
>ENSG00000182010|RTKN2|618be35
TTTTATCCACATTCACCACATCAGTATCAAACACATTAGC
>ENSG00000182010|RTKN2|8239a9a
AGCTCCGATGTATAGGCCATTAGTCGAGCATTGCACACCA
>ENSG00000182010|RTKN2|9d3e6e3
GTGCTCAGAGAAAGGAGTTTCCATATTCCTTCTCGCATTC
>ENSG00000182010|RTKN2|a7b676a
ACCTCCTCGCAAAACACAATACAACCTTCTCCAACTAATC
>ENSG00000182010|RTKN2|c3f6528
AATCCTGTTTTATGCTTAAATTCTCTCTATATCAAATAAC
>ENSG00000182010|RTKN2|c89fa8b
TTGGAAGTTGCTGGCAGTTTCTGGAGATTATGTAGTTGAT
>ENSG00000182010|RTKN2|ca77f27
GTTCTTTATTGCTGAAGTGATCAGAGTCTTTCCACATTAG
>ENSG00000182010|RTKN2|d4ecd45
TATTCTTCAAAGCATTTAATTCAAGGTTCACTCCATCAGT
>ENSG00000182010|RTKN2|e0d0967
AAAAGAACACCCCAAAATTTCAAAGTGCTCTTCCTATATA
>ENSG00000182010|RTKN2|f4ccf9a
GATTAGTTGAGTAACTGAAATACCAGTGTTGAATGCCATA
>ENSG00000182240|BACE2|0839e39
TTTCCAGCGATGTCTGACCAGAGAGGACTCATCATTGACG
>ENSG00000182240|BACE2|0a98f81
ATACCAGATGTCTCCTTTATACAAACTTGGTTCAATTCCA
>ENSG00000182240|BACE2|18207f5
TCTCTGATTCAAAAATAGTGGCAATGTTGACAAGAAAAGA
>ENSG00000182240|BACE2|1eb53f7
TGTTGAGAAAGGCCCGGAAATTTCAGACACTGCAGCACCT
>ENSG00000182240|BACE2|5713cfd
TTTCAGAATTTCTATCTGGTAGTACCACTCTTCCTTAATA
>ENSG00000182240|BACE2|6ff4609
GAGCGCATAGGACACAATCCACAAAATGGGCTCGCTCAAA
>ENSG00000182240|BACE2|cbc5c21
CATGGAGAAAACGTTGGGGATGTTTGCTTGTGTCACCAGG
>ENSG00000182240|BACE2|d81bbc3
GGCCTTGTCTGCGTTATACTCTCTGCAGTCCAGATTAAGG
>ENSG00000182916|TCEAL7|3e1ee28
ATATGTAAATCTCAGCAACATCGAATGACTGGAGTAAAAC
>ENSG00000182916|TCEAL7|43550b3
CAGACACTTTCCTTTGCATTATGTCACATAGAAATGTACA
>ENSG00000182916|TCEAL7|8891f52
GGTAGTTTCCTGCTCCTTTTCTTCCCCCAGATGTCTGTGA
>ENSG00000182916|TCEAL7|af6060f
TCTGTTATTGAGAGTTTATTAAGTGTTTCATTGCCTTCCA
>ENSG00000182916|TCEAL7|b162779
GAGAATGCCTATGGTTAGAATGCAGAGCCCTAAATTTCTT
>ENSG00000182916|TCEAL7|b4caf45
TTAAATGAATAAGATTGGGTCAAAAGATGAGATGTTGACA
>ENSG00000182916|TCEAL7|f9498dd
AGTTCTTTTACTGTCTACTTTAGGGTTTTTTGTGACACAA
>ENSG00000183508|TENT5C|10a20c3
CAGAGTGACTGGACTGATTTTGAGCTTGTTCACACCCTCT
>ENSG00000183508|TENT5C|86d2e98
GATGTCCTTCAGAGTTATCTCCAAGGTTGGAAAGTTGCCT
>ENSG00000183508|TENT5C|97528c2
CTTCCTCTGCTGTTCAAGGATGTCCGGGAAGTCGATGAAG
>ENSG00000183508|TENT5C|ab68d34
AAGTTCAGAAGGGAACACAGAACCACATCTCTAACCAGCT
>ENSG00000183508|TENT5C|b1a4559
AACGTAGTAGTTGCTGAAGTTGCCATCACTGACGTAAGGG
>ENSG00000183508|TENT5C|b8d8d5f
CAGATGGTCAAAAGCTTCCTCAAAGTCCCCGTACATGCTC
>ENSG00000183508|TENT5C|bcee310
CCTCTGTTGGAAGAGCCACATGGAAGATTAGGTCCAGGTC
>ENSG00000183508|TENT5C|dbfd8c9
CGTACTTGCTTCTCTCTTCTTCAGCGAAGTGGTTTTGAAG
>ENSG00000183569|SERHL2|09f82de
TCGCTCATGTGGACACAGTGATTGCCTGGGACTTCCACAA
>ENSG00000183569|SERHL2|259f48f
TGAGTCTGGGAGCACTAGGTCTTCATAGTTCCAGGCCCAG
>ENSG00000183569|SERHL2|4ba9978
GGTCACAGATGTTGAAGTTGGAATCTCGCTCCTTCCCCTG
>ENSG00000183569|SERHL2|5b8b305
ACTCACAAAAGTCTGGAGGTAATATGGGACACCTGGGCTG
>ENSG00000183569|SERHL2|85c2a10
CTTGTAGGTCAGCAAGTTCTCCATTTCATCTGATTCCAGG
>ENSG00000183569|SERHL2|9cafe71
GGATTTCATCGTGTCTATCATGAACGACAGGGACTCCTTC
>ENSG00000183569|SERHL2|c7b2e1c
GATCAACAGGACATGGGCCTGCAGCTTCCTGATGGAATGC
>ENSG00000183569|SERHL2|d3c77c9
TGTGTGTGCACTGTAAGAAGGAGCTGATGATACTGGCCAC
>ENSG00000184113|CLDN5|04ab9f8
CTCTGAGTCCCAGCACTGTCTCTCTCATCCCATGGCAAAC
>ENSG00000184113|CLDN5|21bebce
CTAAGATGTGTTGCCGAGGTCATTTCCAGGAACACCTTGC
>ENSG00000184113|CLDN5|54d1b9d
GGAGTCTCAGGCTTCACCTTTCACAATCTGGTTTCTACCC
>ENSG00000184113|CLDN5|68cedbe
CTGCCGATGGAGTAAAGACCAGCTGTACACATCTTCCGGT
>ENSG00000184113|CLDN5|6cd9d72
GAAGGAGCTGACAGGAACCTATCAACCAAGAACTGGGCAG
>ENSG00000184113|CLDN5|9fdf8eb
TTTCCTGCCACTCATGGAGGGTCTGCTCACCTACTTCGTG
>ENSG00000184113|CLDN5|d4e214b
GCCGACTTTCCCACCTAGTATCCAGGAATAACCTCCACAG
>ENSG00000184254|ALDH1A3|05c9792
ATACATTTACTGTCTGGTTTCTATATACAGTATTTTGAAA
>ENSG00000184254|ALDH1A3|066be8e
CCTTCTGAAAACAGTTAATTTAAATGTCTTGTGATCAGAG
>ENSG00000184254|ALDH1A3|073ddc3
GGTTACATGTAGCAAACTTTTTCCCACTCTTGGATTCGTG
>ENSG00000184254|ALDH1A3|1385a89
TCGCTCTTTTTATCACTTCTTCGATACTTTTGAACTTCAG
>ENSG00000184254|ALDH1A3|1cf37eb
CTTCAGGGCTTTGTCGAGATTTTTTGTGAACACGGCTGCT
>ENSG00000184254|ALDH1A3|2b5a6fd
GACCCTCTCAAAGCCAGACTCGTCCACCCTGGAAATCATC
>ENSG00000184254|ALDH1A3|55c9b79
ACGCAGCTTCTTTAACCAGTTTTCCAACCTCTGTGGAGCC
>ENSG00000184254|ALDH1A3|5691b17
CGTTGTAGCAGTTGATCCAGACCGTTCCAGACTCTAAGGC
>ENSG00000184254|ALDH1A3|65a267f
TAATTGCTACTTCTTAAAGTAAAACGGATGAGGAAATTCT
>ENSG00000184254|ALDH1A3|a4110f4
TGAGAAGACAGTGGGTTTGATGAAGAGCCCCTTGTCTTCC
>ENSG00000184254|ALDH1A3|b7395ff
TCGAACTGCTTTTGATCAATCTGAGGCCCCTGTTCTGTTT
>ENSG00000184254|ALDH1A3|f60d805
ATCTTGTTGATCTGAGGGTGAGAAGAAATTGCTGCTCCCA
>ENSG00000184292|TACSTD2|3224263
GCTACTACATAGGCCCAGTTAACAAACTCCTCTTCTCCTC
>ENSG00000184292|TACSTD2|56ed2fa
GGAATCAGGAAGCGTGACTCACTTGGGTCTGGGACGATAC
>ENSG00000184292|TACSTD2|7364bff
TTCAGTTACTTGCAAACGATCCCGGGTTGTCATACAGATA
>ENSG00000184292|TACSTD2|b5c7767
GAATAGAGACTCGCCCTTGATGTCCCTCTCGAAGTAGTAG
>ENSG00000184292|TACSTD2|cc9632c
CTATTTCCCATCTAAACTCATTTAAGCCTTCACAATGTCG
>ENSG00000184292|TACSTD2|d716a54
CTTTCCCAGTGACAAGCATATGTGGTCAGTAATACAAACG
>ENSG00000184292|TACSTD2|e4bdcbe
AGTTCCTTGATCTCCACCTTCTTGTACTTCCCCGACTTTC
>ENSG00000184292|TACSTD2|f97d34d
TAGACTGAGTTTCCGGGCAATGTCTGTCCTCAAAGACATC
>ENSG00000184293|CLECL1|04513e0
CTTGTATGACATGGAAGAAATTACTAACCATACAGTAGGT
>ENSG00000184293|CLECL1|8e07034
GATTTCTTAGTTTCAGCAATCCAGTAACATTTTCCCTTAT
>ENSG00000184293|CLECL1|90fcf3f
AGTCCGAACAGTTTTGATGTCAGCGTAGACTACATCTCCA
>ENSG00000184293|CLECL1|ad68b18
ACTGAAGGGACAATCATATTTCTGCAAAGAAACTTCTGAT
>ENSG00000184293|CLECL1|b96bdcf
CCAATGTGTTCAGTCTTACTAATCAAGGTAGCAGATTTCT
>ENSG00000184293|CLECL1|c5726c8
AACACATGAAGTTGAAACTTCTTTTCACAGACTTTTGCCA
>ENSG00000184293|CLECL1|f725a97
ATGTCTTGAATCACCATGAGATATGAATTGTTTATGGCAC
>ENSG00000184924|PTRHD1|295f447
AGCTGACACTGCAAGGAACACATGATGCTTTGGAATGGGT
>ENSG00000184924|PTRHD1|3474637
CTTCTGTTGCAGGGTCTCGGCCAGCTCCTTTAGGGTGGTC
>ENSG00000184924|PTRHD1|5a6f287
GTAGGGCCGGAGAGCAATACAAGTGGCGATATTCTCTGGT
>ENSG00000184924|PTRHD1|a4b76b7
TTGAACAATCGGAACTTCTTCAAATACTGGCCCACTTCTT
>ENSG00000184924|PTRHD1|a579755
GAACGGAGCTTGTGATAGATCCTTTCGTAACACCAAGTAT
>ENSG00000184924|PTRHD1|b2c9697
TGTGCTTAACCCTCAAGAAATTGTCACAACTGAAAGACGG
>ENSG00000184924|PTRHD1|bad2a9b
ATTAATAAGAGGAAGTAGTTATTAATGACAACTTTAATAT
>ENSG00000184924|PTRHD1|e1bbc90
TCTTCTATTTGAGCAATGATCCCCAGACAATACTGCTCTC
>ENSG00000184956|MUC6|115499c
GTTGGATAGGTAGTGGTGGTCTGGAAGGATGTTGCAGTCA
>ENSG00000184956|MUC6|5da4e30
GTGACTTCAGGATGGTGTGTTGAGGAAGTGTGGTAAGGTA
>ENSG00000184956|MUC6|787fe07
GTTCCCACAGATGACGTTCTCTGTCAGGATCTTGAAGGTG
>ENSG00000184956|MUC6|acbfce8
AAAGAGGTGGAGAAAGGTGGAACGTGAGTGGGAAGTGTGG
>ENSG00000184956|MUC6|c0b8271
CCCGATGTCCTTGACTGAGATGATGGCTTCGCTCACAGTG
>ENSG00000184956|MUC6|dfb25e9
GTACTCATCCTGGGAGCAGTTGTAGCAGCCTTCGATGTTG
>ENSG00000184956|MUC6|e38b24a
GTTGTTGGTGACCACCTCGTCCTGAGAGATCACAATTTTG
>ENSG00000184956|MUC6|f871468
AAGTTGAGGTGACTTCAGGATGGTGTGTGGAGGAAGTGTG
>ENSG00000185291|IL3RA|2f3b841
GTACTGTGTACGTTCCAGGATTGAGTAGCTGGAAGGAGGT
>ENSG00000185291|IL3RA|30c73a9
CTGAAGCTCATAGCGAAATTTGCGATTGAAATGACTTCTC
>ENSG00000185291|IL3RA|529b9d0
CCTGAGCATCCGTTTTGTAGTGAAGACACTCGTACTGTTG
>ENSG00000185291|IL3RA|9a7bab6
CATCACCAGATACCTTCTGCAGATCACGAAGACACAGACC
>ENSG00000185291|IL3RA|b5dc004
GAAGAAACAGCCTTCGTGGTTCCAGTTGAGAAGATCTGGG
>ENSG00000185291|IL3RA|c4bb5a8
CTTATTACACTTTGCAGTCATGTTGGGTGGAGTTAATATC
>ENSG00000185291|IL3RA|e7b8bbb
GCAGCTCAAGAAATCCACGTCATGAATCCAGCAGGTCAGA
>ENSG00000185291|IL3RA|fe9df2d
CTTGTCGTTTTGGAAGCTGTCACCGATGGGGTCTTTCATG
>ENSG00000185479|KRT6B|0d12883
GGTCATTTTCTTCTCAGAATTATGGCAGACTCAGATACCT
>ENSG00000185479|KRT6B|25778b5
AAGGTACATCACTTGCCATTCAGGGACACTGCAAGAGAAG
>ENSG00000185479|KRT6B|2732851
AACTAAAAAGGACATTCGCATGTCTGAGTGCTGATAACTG
>ENSG00000185479|KRT6B|2d12f82
GAAGGCAAAGAGAGCAGAGAAAGCAGTGCAGGAATGCAGA
>ENSG00000185479|KRT6B|4fd1e8a
ATACAAGGCTCTCAGGAAGTTGATCTCATCTGTAAGAGTG
>ENSG00000185479|KRT6B|7eeffa0
GAGAACTCCTGAGTGTAGCTATAATGGGCAGGATGGTTAG
>ENSG00000185479|KRT6B|aa91b55
GATGGTAAGCAACAGGAGCTCAGTGGAACAGGTATTGATG
>ENSG00000185479|KRT6B|fd84e67
ATGTCTGCCTGCTGTGATCTGCAGCTCCTCGTACTTTGTC
>ENSG00000185633|NDUFA4L2|00b902d
CCACCCCAACTTAGCTCACTTTCTCCTCAATTCCAGGCCC
>ENSG00000185633|NDUFA4L2|36d19a1
GGTCCTTCTTCAGCTTCTTATAGTCAGTGGAAACTGCAAG
>ENSG00000185633|NDUFA4L2|effd716
GTGGTTTCTGCTCTCCGACTCTCTCCTCCAGATGTCTGCA
>ENSG00000186081|KRT5|0824358
CATGGAGAGGACCACTGAGGTGTCAGAGACATGCGTCTGC
>ENSG00000186081|KRT5|1e6df89
GAAACACTGCTTGTGACAACAGAGATGTTGACTGGTCCAA
>ENSG00000186081|KRT5|5728131
CAAACTCATTCTCAGCAGTGGTACGCTTGTTGATTTCATC
>ENSG00000186081|KRT5|ac09408
CTGAAGCTGCCACCACTAGTGCTGATGGATATCCTCTTGG
>ENSG00000186081|KRT5|cfe5a18
CAGATTGGCGCACTGTTTCTTGACATTGTCAATCTCGGCT
>ENSG00000186081|KRT5|d6acdcf
ACTACTCTCCAGAAAAGGATAAAACATGGCTTGAGCAACT
>ENSG00000186081|KRT5|e02dba3
AAGGACACACTTGACTGGCGAGACATGGTGGCTTGTTCCT
>ENSG00000186081|KRT5|e1322e6
ATCATCCGGTTCATCTCAGAGATCTCATGCTTGGTGTTGC
>ENSG00000186832|KRT16|02ff3e5
TGACCTCTCAGAGCAAGCATCTCCTCCTCGTGGTTCTTCC
>ENSG00000186832|KRT16|0732bc2
ATCAACCAGAAAGTCAGCTTTATTAGCCCACCACCAGCAG
>ENSG00000186832|KRT16|2a9f146
GCTCTGTACCAGTTCGCTGTTGGAGGCCACTTCTTTGTTC
>ENSG00000186832|KRT16|c20b408
GCCGCAATGATCTTGTTCCTCAGGTCCTCGATGGTCTTGA
>ENSG00000186832|KRT16|cde98b5
TCAGTTCTAGGAGCTCTGGCCCTGGCTGAAGCTGGATGAG
>ENSG00000186847|KRT14|3611365
GCCTCTCAGGGCATTCATCTCCTCCTCGTGGTTCTTCTTC
>ENSG00000186847|KRT14|5612098
CGACCTTTGGTCTCCTCCAGGCTGTTCTCCAGGGATGCTT
>ENSG00000186847|KRT14|7074c0f
ATGCGCAGGTTCAACTCTGTCTCATACTTGGTGCGGAAGT
>ENSG00000186847|KRT14|73d5ab8
TCCTCCTTCAGGCTCTCAATCTGCATCTCCAGGTCAGCTC
>ENSG00000186847|KRT14|8610da1
GCTGTGAGAATCTTGTTCCTCAGGTCCTCAATGGTCTTGA
>ENSG00000186847|KRT14|c1e8c25
TTCAGCTCCTCTGTCTTGGTGAAGAACCATTCCTCGGCAT
>ENSG00000187134|AKR1C1|0fc0f04
CATGATTAGCTGATTAACTTAGGTCCCCTGAAAATTATGT
>ENSG00000187134|AKR1C1|2f178ae
ACCTGCTCCTCATTATTGTATAAATGAGCAGAATCAATAT
>ENSG00000187134|AKR1C1|3a720b9
GTACTTGAGCCCTGGCTTGTTGAGGATCATCTCCAGCTGC
>ENSG00000187134|AKR1C1|3b219ab
CAATGGGCTTTGCTGTAGCTTGCTGAAATCACCAAGCAGG
>ENSG00000187134|AKR1C1|3c49601
AAGTCCATAGCAGATGTACTATTTACAAATGACTGACCTA
>ENSG00000187134|AKR1C1|5a91e46
AAAATGAATAAGGTAGAGGTCAACATAATCCAATTGAAGA
>ENSG00000187134|AKR1C1|83c1d9e
CTTCACTACTAACTTTTAACAAAATGTCAATCTTTTCTTG
>ENSG00000187134|AKR1C1|8928195
GTAGAATATGTCTTCTCTCTTCACACTGCCATCTGCAATC
>ENSG00000187134|AKR1C1|dd9fc36
TTTGGGGACAGTCAATTTGATCAAGGAGGCCTGGAATCAC
>ENSG00000187840|EIF4EBP1|6d5b1eb
CTTGGTAGTGCTCCACACGATGGCTGGTGCTTTAAATGTC
>ENSG00000187840|EIF4EBP1|8bf90d7
GCCTGCCCAGTATGATCACTTTCATAAGGCCTGGCTGGTG
>ENSG00000187840|EIF4EBP1|8e82276
GTTTTGGTCACAGGTGAGTTCCGACACTCCATCAGGAATT
>ENSG00000187840|EIF4EBP1|f5b49f4
GCACAAGGAGGTATCTGCTGGTGTTCACGAAGAGGAGGGG
>ENSG00000188112|C6orf132|2aa544a
CTGCCTGCCATTCAGTGCTACATCTGATTTCCACTTGGTG
>ENSG00000188112|C6orf132|6f68869
AAGACACAGTTTGTTGGAGTAGAGCTAAGAGAACCCCTGG
>ENSG00000188112|C6orf132|961db5e
GGCAGAGATCCTATGCTGGGCTTAGCCTCCTTCTCTGCTG
>ENSG00000188112|C6orf132|a867016
CACACTGGGAGTTGGAGAGTCTTGGGGAATGTAGTCCACA
>ENSG00000188112|C6orf132|b0af733
GTTTGAGAGCAGGAGAGCTGGATTTAGGGGTTTTTGTAAA
>ENSG00000188112|C6orf132|d9aca51
GCTCACTGTGTTAAACCGATTGTCTCCATAATAGATGCCA
>ENSG00000188112|C6orf132|e39f069
GTCATCATCAGCCCCGTTTTCACAAATTCTTCCCCCTTCT
>ENSG00000188112|C6orf132|fa19256
CCATTGACTAGTGAGCTGGTACCTGTCACTTCTTTGTCTG
>ENSG00000188389|PDCD1|2ace2a5
GGAAATCCAGCTCCCCATAGTCCACAGAGAACACAGGCAC
>ENSG00000188389|PDCD1|685d9d7
GAGCTCTTCTGACCTTCCCTGAAACTTCTCTAGGCCTGCA
>ENSG00000188404|SELL|2b0553a
CTTCCGGATTCCTATCCAGTAGTAAGAACGACTGAAAGGC
>ENSG00000188404|SELL|3b3ebc9
GTTATAATCACCCTCCTTAATCATTGAGAAACTTTTGTCC
>ENSG00000188404|SELL|664c9da
TGGTTCTGGAGATGACCAGTTTCCAAATGGTCCACAGGTG
>ENSG00000188404|SELL|8f8cb2a
ACAGTTCATGATCCCCAAATCTGGTGCTGATAGAGGCTCA
>ENSG00000188404|SELL|974d223
CCCAATTAACTCAGTTCCTTCTGAGCAGATGAAGGTACAT
>ENSG00000188404|SELL|e0de718
GACTAGGATTTGACCAGATTCCAGATGATTCACAAATGGT
>ENSG00000188404|SELL|f526270
CTGTGAGCTGAAGCTGAAGTTTCCCAAAGGGTGAGTACAG
>ENSG00000188404|SELL|fa8dd77
CCTTGTTTTGTATGGCAACTAAATCTGTGTAATTGTCTCG
>ENSG00000189143|CLDN4|0d75404
CACCTTGATTATTGTCATTTCTTGTCCTTACCAGTTTCAT
>ENSG00000189143|CLDN4|3419b65
AGTCCAGGGAAGAACAAAGCAGAGAGGAACAGAGTGGAGC
>ENSG00000189143|CLDN4|54eb6f3
CACCAGCGGATTGTAGAAGTCTTGGATGATGTTGTGGGCC
>ENSG00000189143|CLDN4|59072be
CTCCCCAATATCCAGAGGAGGGTGGACTCTGTTCTTGCTA
>ENSG00000189143|CLDN4|703552f
CCTGAGTCACTATCCAGTCTCAGAAGAAACTACTCTCTCC
>ENSG00000189143|CLDN4|a519113
ATGCAGGCAGATCCCAAAGTCAGGGTTAAGCTATCCTGGC
>ENSG00000189143|CLDN4|b21fb2b
GGAGATGCAGGCAGACAGAGTGGGGAAAATGTAAATGGGG
>ENSG00000189143|CLDN4|c0b1bd4
TTAGTGTCCTTGGAAGGGGCAGAGGACTCAGAGGGGATCA
>ENSG00000189334|S100A14|43b187a
GCAATTTTCTCTTCCAGGCCACAGTTGCTCGGCATGAGAT
>ENSG00000189334|S100A14|445eb20
CTTAAAGACCCTTTTTTAGTACCAGATATCCAGCCATATT
>ENSG00000189334|S100A14|b02e3f2
ATTATTCAAATCATTTCCCATAGCCCAGCTCCTCTCTGTT
>ENSG00000189334|S100A14|b32a42d
CTCCCAGAAACTCCTGAACTCCAGTTTAGAGTCATTGCAG
>ENSG00000189334|S100A14|b61a619
ACAGAGTGCACAGAGACCTGGGGAAGGAAGCTGAACTTTG
>ENSG00000189334|S100A14|d0311f2
ACAAGTTTTATCTCCAGGCCCACAGTCTCTCCCCAACACC
>ENSG00000189334|S100A14|f63a942
TCTGGTCCTTTGGTGAGAGTTCTGTTGTCCTATAGCTGGC
>ENSG00000189334|S100A14|f75d713
CACAATTTTTATCCCTCAAATATTCATCCCTGGCCCAACC
>ENSG00000196091|MYBPC1|0e4ee72
CAACTTTGGATCTGCCAGCTCCACAACAAACCTCACTCTG
>ENSG00000196091|MYBPC1|2201ffb
GTATCTTCCAGCTGTTTGGTCACCATAATTGGAGGCTCTC
>ENSG00000196091|MYBPC1|2dfe1ba
CCTGGAAAGGTATAACCAGATTGACAGCTTCTCCAACTCT
>ENSG00000196091|MYBPC1|4d0796e
GCTGCTATCAGGGTAAGATTCTGTTCTTATCCGGCCACTG
>ENSG00000196091|MYBPC1|4d3fc42
CATCTTCAGACACCTCACATTCTAATTCCACTCTCTCCCC
>ENSG00000196091|MYBPC1|77406bb
CTTCTTGTCAGCCTTCTGAATGGTATAGCCTGTGATAGCA
>ENSG00000196091|MYBPC1|c520c7b
TGAGGGCATTGGCTATCACTAACTTGTGGATCCTTCCCTT
>ENSG00000196091|MYBPC1|fb26a02
CACCTTTAGACGGTCACTCTCCTGAACAGGTAGGCCATTT
>ENSG00000196136|SERPINA3|0b7c844
AGCTACACAGGGAATCGCTGTCACCTTCCAAGGATAAGCA
>ENSG00000196136|SERPINA3|1c5dfef
ATGGTCCTTGTCTCCACTAATGCAGAAAGGAGGGTGATTT
>ENSG00000196136|SERPINA3|26d0501
TCGTCCCGGAAGTAAGGTATAGTCAGGTGATGCAAACTCA
>ENSG00000196136|SERPINA3|8b31cf6
CCACTTTTTCTTGCTCAAGTAGAACCTTGACTGATGAGTA
>ENSG00000196136|SERPINA3|919e32a
TAGGCTTGCTTGGGATTGGTGACTTTGCTCATGAAGAAGA
>ENSG00000196136|SERPINA3|b418d92
CCACTTCCTCCATCTTGTCTTGATCAGGGAGGATGAAGAG
>ENSG00000196136|SERPINA3|c7f9b59
TCCAGCTTGCATTCCAAGTTCCTTACTGAGAGCCCCACTG
>ENSG00000196136|SERPINA3|e247fb1
GAAGTATGTCGTTCAGGTTATAGTCCCTCGAGATGGAAAA
>ENSG00000196139|AKR1C3|1063ed0
CTATTGCTAATTTTGTGACCTCCAAAGCTTTACTTCTCGG
>ENSG00000196139|AKR1C3|15c4d35
GGTCGATGAAAAGTGGACCAAAGCTTTGAAGTGTAGAATA
>ENSG00000196139|AKR1C3|1ca963d
CAGGTGGTACAGAGATCCACTATGTCAAATATTACTTTTC
>ENSG00000196139|AKR1C3|4979088
ATCTGTTGGTGAAAGTTCCTCACCTGGCTTTAGAGACATT
>ENSG00000196139|AKR1C3|73c759c
CTAGCAAAACTATCACTGTTAAAATAGTGGAGATTTCTGT
>ENSG00000196139|AKR1C3|90e70d2
CCACCCATCGTTTGTCTCGTTGAGATCCCAGAGCACTATA
>ENSG00000196139|AKR1C3|aa2efaa
GCTTTCATGTCCTCTGCAGTCAACTGGAACTCAAAAACCT
>ENSG00000196139|AKR1C3|d4196b8
GACTTGCAGAAATCTAGCAATTTACTCCGGTTGAAATACG
>ENSG00000196154|S100A4|1806f77
CAGCTCCTTTAGTTCTGACTTGTTGAGCTTGAACTTGTCA
>ENSG00000196154|S100A4|8b525f2
TTCGTTACACATCATGGCGATGCAGGACAGGAAGACACAG
>ENSG00000196154|S100A4|a098d5a
CTGTAGGAGCTTAGAGACAGGGCGTCACTATTTGTAGCCT
>ENSG00000196154|S100A4|ab4e3dc
AAACTTCCAAGAATCTTTATTGAACTTGCTCAGCATCAAG
>ENSG00000196154|S100A4|ba94221
AGTGGGGAACACATGCTCTGGGCAGTGAACATTTGCAAGA
>ENSG00000196611|MMP1|0c5cd11
CACCTTCAGGGTTTCAGCATCTGGTTTCCCAGTCACTTTC
>ENSG00000196611|MMP1|1621c84
AAACCGGACTTCATCTCTGTCGGCAAATTCGTAAGCAGCT
>ENSG00000196611|MMP1|3084648
GTACATCAAAGCCCCGATATCAGTAGAATGGGAGAGTCCA
>ENSG00000196611|MMP1|347a50d
CATGATGTCTGCTTGACCCTCAGAGACCTTGGTGAATGTC
>ENSG00000196611|MMP1|5aa758f
CACGATGTAAGTTGTACTCTCTGAAATTGTTGGTCCACCT
>ENSG00000196611|MMP1|83c6229
CCTGCAGTTGAACCAGCTATTAGCTTTCTGGAGAGTCAAA
>ENSG00000196611|MMP1|a61d758
CATCAATGTCATCCTGAGCTAGCTGAACATCACCACTGAA
>ENSG00000196611|MMP1|afdcef1
GACTAAGTCCACATCTTGCTCTTGTGTTTCTAGAGTCGCT
>ENSG00000196616|ADH1B|2b75b73
TTTTACAAACTCTGCATTTTCCACACTGAGGAGTAAAGAG
>ENSG00000196616|ADH1B|3a29db1
TCACCTGGTTTGACTGTAGTCACCCCTTCTCCAACACTCT
>ENSG00000196616|ADH1B|84829f1
TATTGAGAGGTTCTGGGAAGCAGGAGGTACCCCTACGATG
>ENSG00000196616|ADH1B|8c1fb68
CACATGCCTCATGACAACATAACAGGGAAGCCATCATGGT
>ENSG00000196616|ADH1B|9ac98a1
CCTTCTTTACTCTTAAAGCCACCATAAACAGCCCCCTTCC
>ENSG00000196616|ADH1B|c243b67
CTGCATCAATTTTGGCCACTGCATTCTCATCCACCACCGT
>ENSG00000196616|ADH1B|d0f6a3c
TAACGCATCCAGTGAAAACTTCTTAGCCATAAAATCAGCC
>ENSG00000196616|ADH1B|f75dfeb
TCTTTACCTCCCATAGCACAGCTGCTTTGCATTTGATTAC
>ENSG00000196628|TCF4|2112f01
CCGGAGAACATGAATAGCATCATCCAGTCTTTCTAAACGA
>ENSG00000196628|TCF4|3fedf81
TGTGGATGCAGGCTACAGTAGCTGCTGGACTGTGGAATAT
>ENSG00000196628|TCF4|45e721a
TCCCCACCATGAGTGAATGTCTGTTGGCTGAAAGAAGGCC
>ENSG00000196628|TCF4|816150c
AAGAGTGTAAGGGTCCTTCATAATTAGGAGACGATGAGGC
>ENSG00000196628|TCF4|926ffea
CCCGCTTCCTCTATTTGCCATTATACTGTCTGTCCCGTTG
>ENSG00000196628|TCF4|938a3df
GTTTGATGAAAAGCTGTTGTTAGTGTGATCTGGAGAATAG
>ENSG00000196628|TCF4|d892d67
TAGGGAAAGTGCTGGTTGCTGGTTTGGAGGAAGGATAGCC
>ENSG00000196628|TCF4|fc5e046
CCCAACATTCCTGCATAGCCAGGCTGATTCATCCCACTGG
>ENSG00000196683|TOMM7|5b776f4
AAATCATCCAAACCCTTCATCGTACAGGTAAGAAAGCAGA
>ENSG00000196683|TOMM7|659df3b
GACTGAATGATGTCCCATCTCTTATCCGAGCCAGAGCACA
>ENSG00000196683|TOMM7|6b8d206
TTTAATGCAGAGGAGGAAGTAACAGCTTGGTTTGTCACAA
>ENSG00000196683|TOMM7|8205364
ATTCCCTGTTTTGAGAAAGTACCAAAAGGCTTAATTTTTA
>ENSG00000196683|TOMM7|862f0dc
CCAACGACTATTATTATAATCATGCTTTCATGGCAGTGGT
>ENSG00000196683|TOMM7|c384cc6
TATCATAAGTTAGTACAAGTTCCACTCTGCTACAGATGCG
>ENSG00000196683|TOMM7|d07f697
TCTTTCCACTTAGGACCACATGGAGCGGTGAGGAAAAACA
>ENSG00000196683|TOMM7|d2ffb7c
GAAACTGTAATCCATATGTTAGGTCAATGGGCAGGAATAA
>ENSG00000196683|TOMM7|d67813e
CCAAATCCAGAAGACCAAATAATCCTTTATCCCCAAAGTA
>ENSG00000196683|TOMM7|e89014c
TATCTGTATTCTTACTACCTCGGAATATCCTAGAAGGAGT
>ENSG00000197321|SVIL|2b15aae
CAAGAGGATGGGCTGAGTGTCATTTTCAATCCCTTCCAGG
>ENSG00000197321|SVIL|3c222f5
ATCTGGCTTCATCACCTCCTTCACAGATTTGCCGGTGACA
>ENSG00000197321|SVIL|6542301
CTCTTGACCTCGTCTTTGGTTTTCTATGTTCAGCAGCACC
>ENSG00000197321|SVIL|7cf6fb1
TGATAGCGAGCGTTCATTCTCCTCTGTCTCGTGTCTATTC
>ENSG00000197321|SVIL|a8e6b2a
TCTCACAGTGATGAGCTGCTTCCTCTCCTCAATCGTCATT
>ENSG00000197321|SVIL|c7f21d8
GCTACAGTGACAGGCCACTTCCAGCAAATTCCCTTCCACG
>ENSG00000197321|SVIL|d369a1b
TGCTTCCTCAAAGGACCCATACTTCTCCATCCCACTGTCT
>ENSG00000197321|SVIL|d827275
GCAATCGTAGGCTTTCCTGTCTCTCCTTCCTAAGGCATCC
>ENSG00000197329|PELI1|0b86c8d
GTGCTTTAGATGGATGATTTTCTTGATCAGGAGAAAACAT
>ENSG00000197329|PELI1|20ac297
GCTTTGTACTGACTGTGTATCAGAATTACTTTGACTTCCA
>ENSG00000197329|PELI1|7385e0f
GTGTTGCTGTCATGAGTATATTCAACCACCACAGTCTGGG
>ENSG00000197329|PELI1|96d8cee
CCATATTCCAGGCTTGGAGTCTTCTGTGAACCCATTGCGT
>ENSG00000197329|PELI1|cc61927
CTGTAAAGGGAGGATTCCGTTCACATATGATTCTGCAGGC
>ENSG00000197329|PELI1|dbbb80e
TTCCTCTTCATACTAGGAAATGCTAGTGTGTTGAACCCTA
>ENSG00000197329|PELI1|e5a7395
CAGACCTACACATAGGACATTCACGATCTTTTCCATCACG
>ENSG00000197329|PELI1|f9c1674
GCTGCATGAAAAGTATGAGTACCATGAGGAAGTGGGATCT
>ENSG00000197646|PDCD1LG2|072e26c
CCTGTAGGAAGCTTTGACTTTCAGAGTCAGGTACTTGTAG
>ENSG00000197646|PDCD1LG2|676cff2
GCTGTTATTGCTCCAAGGTTCACATGACTTCCAGTGTCAA
>ENSG00000197646|PDCD1LG2|6cb68b2
GACGTTTGGCCAGGATACTTCTGCCAGAGGATAACCTGTA
>ENSG00000197646|PDCD1LG2|86837e4
ATTGCTGCCATGCTCTATTATGTACAGTTCCTTAGGGACT
>ENSG00000197646|PDCD1LG2|b19f61a
TTCCATCTGACTTTGAAGGTCAATGCTGGCCAAAGTAAGT
>ENSG00000197646|PDCD1LG2|bf133c9
CCTCCAGCAAAGTGGCTCTTTCACGGTGTGGGGATGTATC
>ENSG00000197646|PDCD1LG2|c279596
GGCGACCCCATAGATGATTATGCATTGGTACTGTCCTTCG
>ENSG00000197646|PDCD1LG2|c6bf524
GAGCTCTACCTCATCTGTTTCTGGAACCTTTAGGATGTGA
>ENSG00000197872|FAM49A|477dceb
CGAATCTGTTTGGAAGTTGATTCATCGTTCAAGTGCTTTG
>ENSG00000197872|FAM49A|716904c
CTCATGCAGAACATCAGGGTCTCTTCACTCGTAAACCTAC
>ENSG00000197872|FAM49A|b1b29bc
GCAGCCTTTCATATCGATCTTGGATGTCTTGCAGAAAGCT
>ENSG00000197872|FAM49A|bd7a06d
AATCCAGGAAAAAGTGTGGATAGTTTTCAATTTCCCTGGT
>ENSG00000197872|FAM49A|be867ec
TGGCCATCTCATTATTGACTTCATTCTCAATGTCTAGGTG
>ENSG00000197872|FAM49A|d0a06f9
GACAAGTCAGAGATTCCAATAAACTCTGAAGAGCTTTTTC
>ENSG00000197872|FAM49A|d873d92
GTTTTCAGAGACAAAGTGCATTGTGGCATTGCTAAGGGTT
>ENSG00000197872|FAM49A|f6d1c52
AGCATGACTTTACAGACACTTGTCATTGTGCTGAGGCAGT
>ENSG00000197992|CLEC9A|1359fcf
CCCAGTAATCATAGCTTCCTTTAATCTTCCTCAAGCTGCC
>ENSG00000197992|CLEC9A|202fb7f
ATCACCATCACAAGACAGCATGCTCCTGAACATTTGTTGG
>ENSG00000197992|CLEC9A|31a6ef5
TTGTAGCAGCGTGGAACCTTCCTTTAAACAATTCTCTTGA
>ENSG00000197992|CLEC9A|3befd1b
GGATCTCAACGCATACTTCTCACAGATAAAATACTTCCAC
>ENSG00000197992|CLEC9A|56cc6d7
CAGCTTCTCTTCCATTCTGTAAAGTTTAGCAGTGCCCTCT
>ENSG00000197992|CLEC9A|73cf1c8
TTGACGCCCAAGAAAATGGATGCTGTTAATAATCCCATGC
>ENSG00000197992|CLEC9A|ac1e2f6
CTGTTATGGGCTGAACTTAATGAGTTTTGCATGAAGGCTT
>ENSG00000197992|CLEC9A|c9c6553
CAGAGACATAGTAACAACTTTCTCTGTTCTGAATCCAATT
>ENSG00000198821|CD247|1a0a71d
GTGAAAAGCGCCTTCCACTTCATCTTGTCCTTTCCCTCAG
>ENSG00000198821|CD247|3a59b52
CAACATGGCCCAGTACAGTTACCTTGAAAGGAGGTGAAGG
>ENSG00000198821|CD247|5019e15
CATAGATGAAGAGGATTCCATCCAGCAGGTAGCAGAGTTT
>ENSG00000198821|CD247|5774fc6
GTGAAGGTTTGGAGCTAAATATAACCAAAGCATCCTGTAC
>ENSG00000198821|CD247|80baa6f
AAATGCTTCATCCTGTGTCTCATAATCTGGGCGTCTGCAG
>ENSG00000198821|CD247|be0908e
GCCTCCGCCATCTTATCTTTCTGCAGTTCATTGTACAGGC
>ENSG00000198821|CD247|f1461ac
CTCCTGCTGAACTTCACTCTCAGGAACAAGGCAGTGAGAA
>ENSG00000198821|CD247|fd9072d
GTGTCCTTGGTGGCTGTACTGAGACCCTGGTAAAGGCCAT
>ENSG00000198851|CD3E|02369ef
CCTTCCTAGAAGGCCAAACAAGAGGACTCTGACAATACCT
>ENSG00000198851|CD3E|14290d9
TCTTGCCCTCAGGTAGAGATAAAAGTTCGCATCTTCTGGT
>ENSG00000198851|CD3E|1a4d534
ACATGCAAGAAAAGGAGGGAACTGAACGGAGAAGTTACAT
>ENSG00000198851|CD3E|41ea420
AAGGGAGTGAATAGCACAAATAAATATCCTGGCAAGAGGG
>ENSG00000198851|CD3E|4e1aed5
GAGGCAGTGTTCTCCAGAGGGTCAGATGCGTCTCTGATTC
>ENSG00000198851|CD3E|6ef4a44
GACGGCGATAGAAAAGTAGATGGAATACTTTGGGATGGGG
>ENSG00000198851|CD3E|71cd4c9
ACATTTACGGAGATGCAAATGACCATCCAGTGGCCTACAG
>ENSG00000198851|CD3E|89a3597
CCTCATCACCGCCTATGTTTTTATCATTGTGTTGCCATAG
>ENSG00000198851|CD3E|a45785f
ATTCCTTCAGTGACAGGTGATCCTCATCACTGCCTATGTT
>ENSG00000198851|CD3E|cd19b76
GTCCACTATGACAATTGTGGCCACCGACATCACATCCATC
>ENSG00000198851|CD3E|edb51d5
TTGGCCTTTCTATTCTTGCTCCAGTAGTAAACCAGCAGCA
>ENSG00000198851|CD3E|f98d6f0
ATACTGAGGGCATGTCAATATTACTGTGGTTCCAGAGATG
>ENSG00000198851|CD3E|fbca29b
GCCCGACTGCATCTTTGTTTCATGGGACTGTTACTTTACT
>ENSG00000203747|FCGR3A|1ba0b58
TGAACAAAGCTACACAGGAATTAGATATTGAAGCAGAAAA
>ENSG00000203747|FCGR3A|21a748f
CACAGTCTCTGAAGACACATTTTTACTCCCAAAAAGCCCC
>ENSG00000203747|FCGR3A|377c433
TGTAGAAGTCAGAATTATGATGAAAATACTTCCTGCCTTT
>ENSG00000203747|FCGR3A|53d2b3d
AACTGACATGATGAAGGATTTGAAAGTTTCATAACTTAAC
>ENSG00000203747|FCGR3A|55624b9
ATTTGTCTTGAGGGTCCTTTCTCCATTTAAATTTATGGTC
>ENSG00000203747|FCGR3A|5ab2bb0
TACCCAGGTGGAAAGAATGATGAGATGGTTGACACTGCCA
>ENSG00000203747|FCGR3A|7f8089b
CTAGCATTAAGAGGACTCATCGTTATATACTTGGAGATGG
>ENSG00000203747|FCGR3A|fa7433e
AAAGTCGAGAGTTGGATAAGGGATCTGGCTCTGAGTTCTA
>ENSG00000203883|SOX18|26b1412
AAGAAAAGGAGCAGGTGCTTCAAAAATGTAACCCTGGCAA
>ENSG00000203883|SOX18|c7dd454
TAGAAAGCAAACATCTGTATTCCTCACATTGCAAAAGTCT
>ENSG00000203883|SOX18|fc7a41a
AGTGACGCTTCTGATCACTGAAACTTCTTGGAAGAAAAGT
>ENSG00000204472|AIF1|0d3b894
CAGATGCTGGTAGAGGTGGGGAGACAGACCAAGCTGGAGG
>ENSG00000204472|AIF1|2eee12d
TATTTGGGATCGTCTAGGAATTGCTTGTTGATCTCATCCA
>ENSG00000204472|AIF1|58c3202
CCTCATACATCAGGATCATTTTTAGGATGGCAGATCTCTT
>ENSG00000204472|AIF1|59aea8d
TGGACACCTCTCCAATTAATTTCTTTAGCTCTAGGTGAGT
>ENSG00000204472|AIF1|ca3a302
CGAAAGCTTTTCCTCCCTGTAAATCCCTGGTTTGGCTCAT
>ENSG00000204472|AIF1|d67d2af
ACATGATATCAATATCGCCATTTCCATTAAGGTCAAACTC
>ENSG00000204472|AIF1|de4448a
CTTCAATCCCATCATCCCTTTTCCCTTCAAATCAGGGCAA
>ENSG00000206560|ANKRD28|5548d48
AGCTCATCCACGTCAGTGTATAAGTACTCCTGTTCCCCTC
>ENSG00000206560|ANKRD28|57d65dc
CTGTCCTTCCCCACTTATCTTTGGCATCTACATTTGCTCC
>ENSG00000206560|ANKRD28|6135f30
ACCAGCATCTCAACTGTATTTGTTTGTCCATTTTCTGCAG
>ENSG00000206560|ANKRD28|67bf384
CCTTGCATGTCACTTCAGCTCCATGCGACACAAGCAATTT
>ENSG00000206560|ANKRD28|6b37934
CTACACATGTCTCGTGACCATTGTAGCAAGCCCAGTGAAG
>ENSG00000206560|ANKRD28|b556541
AGCCTCTTTCATCAAGGTCATTCACACTTGCTCCTGATCC
>ENSG00000206560|ANKRD28|b8f5a53
CACTACAACATCTTGTCCATTATAGCAGGCTACATGAAGA
>ENSG00000206560|ANKRD28|bb17684
CACACATTCAACATGGCCCTTAAAAGCTGCAAGATCTAGG
>ENSG00000227507|LTB|90b8103
CCCCAAAGAAGGTCTTCCCTCTCGCGAAGTCCACCATATC
>ENSG00000227507|LTB|a826274
AAAATCAATTTCCAAACAGTCTCCTACATTTTTCCCACTG
>ENSG00000239961|LILRA4|273e39e
ATGGAGAGTTTGACCTTGTTTTCAGACTCCAGTGTTTTTA
>ENSG00000239961|LILRA4|4b5dbdd
TCATAGCCGTAGCATCTGAATGTACCCCTGTTGCTGAAGG
>ENSG00000239961|LILRA4|4fd15f2
CCATGCTTCTTCCCCTTGATATTCTCAGCAGACACTTCCC
>ENSG00000239961|LILRA4|586a8e3
TCTGACTTCTTTTGTGCTGGATTGAGGGTCTCAGTTGCTC
>ENSG00000239961|LILRA4|778a16a
TCGACATTGAGTTTCCCTCTTTATCCAGACGGTACCCCTG
>ENSG00000239961|LILRA4|804887f
CCTGGAACTTTCCATGGTTGTGTTGGTGTGAGTTCAGGGT
>ENSG00000239961|LILRA4|b1ac0e6
CTCAGCCCAAAGAAGAGCAGGCTTGTGAGAATGAGGGTCA
>ENSG00000239961|LILRA4|f089b36
TAGTAACAGTGATATCGCCCTGCATGTTCCCACATCATGG
>ENSG00000240583|AQP1|059b02a
TTTCTCCTTCACCCTCTAAATGGCTTCATTCTGCAATAGC
>ENSG00000240583|AQP1|1f756c1
ACCCAGAAAATCCAGTGGTTGCTGAAGTTGTGTGTGATCA
>ENSG00000240583|AQP1|3246ce7
CAAGATAATGCAGTGATAGATGGAAAGACCAACTAAAACT
>ENSG00000240583|AQP1|3f290e5
GAAGTGACTTTGGCCAGCTTGTCAGAGTGTCTACAGTATG
>ENSG00000240583|AQP1|49ac024
GTTAATCCCACAGCCAGTGTAGTCAATAGCCAGGAGGTGT
>ENSG00000240583|AQP1|5a8a48f
CTTTCACCTCCTCCACAACTTCAAGGGAGTGGGTGAATTG
>ENSG00000240583|AQP1|67c1c80
GGAGTTGATGTCGTCGGCATCCAGGTCATACTCCTCCACC
>ENSG00000240583|AQP1|8455658
GTCCAGAACATTCCACCCCATGCCCGACTGCATCTAAATT
>ENSG00000240583|AQP1|8a05d60
ACTACCTGGCTGTCTGTCGATCTCTGCTTTGTAGCCTGTC
>ENSG00000240583|AQP1|f6ac1ea
TGATATAGGGACGATTCCAAGGTCAGGCAGTAAGTCCGAG
>ENSG00000260314|MRC1|15480b4
ATTGCCCACGAGATCTTTCATATCACTAGTTCCTGGGCTT
>ENSG00000260314|MRC1|2415f74
ATCAGCAGCCCAGTTAGTGTACCTCACCCTCCACTTATCA
>ENSG00000260314|MRC1|2786e8a
CTGTTGAAGCTCAGACTGTTAAGTCCAATCCAGAGTCCTG
>ENSG00000260314|MRC1|419487a
GTGTCTGGCATATGTAGCCTCGTTTACTGTCGCAGGTATC
>ENSG00000260314|MRC1|79b5e78
CAGTACCCATCCTTGCCTTTCATCACCACACAATCCTCCT
>ENSG00000260314|MRC1|95e048d
AAACTGGATTCTGCAGCACTTTCAATGGAAACCAGAGAGG
>ENSG00000260314|MRC1|9755a26
ACAAAGGAGACCGGACTGTTATTTATCCACAGCCACGTCC
>ENSG00000260314|MRC1|f307c64
ACTGTTATGTCGCTGGCAAATGAAGGCGTTTGGATAGCCA
>ENSG00000260916|CCPG1|20b131c
CTTCATGTATCTTTCTGACTAACTGTTGACGCTTCTGAAT
>ENSG00000260916|CCPG1|22870f8
CTGCTTTCTCCTTGCTCTATCTGCAATGCTTGAAGCTCCT
>ENSG00000260916|CCPG1|67f3597
CAAGGTTCGTTTTCTGAGTTTCAAAGGACATCTTCTCTGC
>ENSG00000260916|CCPG1|732ab5b
AGTCCAACCACAAGATGAATCACTGTCACTGGAATTTTCA
>ENSG00000260916|CCPG1|d80f5c2
GCAATCACCAAAGCAAGTATAACACACTTATTGAGACCAC
>ENSG00000260916|CCPG1|dc9fb46
GACTGGGCTGATTACTGGTTTCATCACTACTTGATTCATC
>ENSG00000260916|CCPG1|e63f469
GGAAGAGCCCATGTTAAAGTCTTCTGAACTCTGTGCTTCT
>ENSG00000260916|CCPG1|eff8b0e
CTGACGTTTACTCAACTCCTTAGAAGGTTCAGTTTCTTGT
>ENSG00000261371|PECAM1|1de4898
GCAGATATACGTCCCACTGTCCGACTTTGAGGCTATCTTG
>ENSG00000261371|PECAM1|2f2a723
CGCAATGATCAAGAGAGCAATGATCACTCCGATGATAACC
>ENSG00000261371|PECAM1|457a640
ACTTCGATGGTCTGTCCTTTTATGACCTCAAACTGGGCAT
>ENSG00000261371|PECAM1|520d96b
GAGTCTGTGACACAATCGTATCTTCCTTCTGGATGGTGAA
>ENSG00000261371|PECAM1|639cb44
TTTTCTTGACCCTCAAGGCTTGAACAGAGCAGAAGGGTCA
>ENSG00000261371|PECAM1|938b0ab
CCAGTTCACTCTTGGTAGATTCTGAGGTCTGCATATGGAT
>ENSG00000261371|PECAM1|e767d00
GGCATGGGAATGGCAATTATCTGCAACACACTGGTATTCG
>ENSG00000261371|PECAM1|fae7f98
TCCTGTTCCTTGCTAGCCTTCTGCTTGGTCCAAAATGCCT
>ENSG00000262406|MMP12|10438ec
GGATAACCAGGGTCCATCATCTGTCTCCTTTCATCATACC
>ENSG00000262406|MMP12|1d31edf
AAGATCTTATTTCCCACGGTAGTGACAGCATCAAAACTCA
>ENSG00000262406|MMP12|295313e
GAAATGTGCATCCCCTCCAATGCCAGATCCAGGTCCAAAA
>ENSG00000262406|MMP12|5a46c6b
AACCACCAAAATGTCAGCCATGCCTGTGTTAATCTTGCTG
>ENSG00000262406|MMP12|6310bdc
CTTTGGTCTCTCAGAAACCTTCAGCCAGAAGAACCTGTCT
>ENSG00000262406|MMP12|8e36944
AACCAAACCAGCTATTGCTTTTCAGTGTTTTGGTGATACG
>ENSG00000262406|MMP12|9685df6
GTCAGGTGTGTAATTATTGATTCTGTAGGTGATATAATGT
>ENSG00000262406|MMP12|ee50359
GAAGTCATATTCAAATTGGTTAGATCCTTGGAAGAAATAG
>ENSG00000269404|SPIB|0b963ac
ATCAGATATCACAAGAAAATCCCAGAGAAGCTCTTGGGAT
>ENSG00000269404|SPIB|226f5e9
TCTCAGATGTGATTGGAGGATCCCAGATATAACAAGGGTG
>ENSG00000269404|SPIB|8bd68c6
GGAGGAGCCCTAGATGTGATTGGGGAACTCCAGACACATA
>ENSG00000269404|SPIB|95a7cfe
AAAGGTGGGGATGCGTAAGTCCTATCACCTAGAGTGTGGG
>ENSG00000269404|SPIB|b73d920
GACAACACAGCCATAGATGGGCGAAGAGATCTGAGATGAT
>ENSG00000269404|SPIB|cb13060
CCCCAGACCTCTCAAGAGTGATTTCAGACATGACAAAAGG
>ENSG00000269404|SPIB|dd1c8fa
ACATGAGGATCCCAGGGAGTCTGTACATGACAAAGAAATC
>ENSG00000269404|SPIB|f53ed67
GGTTTACAGACACACAGCGATCTTAAAAACGTCCCAGGCC
>ENSG00000271503|CCL5|0a7847b
CTTTTGACAAAGCAGCGCCTCAGAAGCTCTTCTAGGCTTT
>ENSG00000271503|CCL5|7ac7a28
GAAATCCTGCCAGACTTGCTGTCCCTCTCTCTTTGGCATC
>ENSG00000271503|CCL5|96a5f00
GCTCATCTCCAAAGAGTTGATGTACTCCCGAACCCATTTC
>ENSG00000271503|CCL5|ae9512d
CAAGCAGAAACAGGCAAATTTGTGTAAGTTCAGGTTCAAG
>ENSG00000271503|CCL5|e28edbf
GGAGTTTCCAAAATAGCAACCAAGCATTGGCCGGTATCAT
>ENSG00000271503|CCL5|f47c5e3
GGTAAGCCGATTTTTCATGTTTGCCAGTAAGCTCCTGTGA
>ENSG00000277734|TRAC|1ad1ef9
CAGACAGACTTGTCACTGGATTTAGAGTCTCTCAGCTGGT
>ENSG00000277734|TRAC|26827f4
TAGAGCCCAAGAGAACCCACTGAAGATCCATCATCTGTGG
>ENSG00000277734|TRAC|3acc7a5
CCACTTTCAGGAGGAGGATTCGGAACCCAATCACTGACAG
>ENSG00000277734|TRAC|48b44ed
GGAGCACAGGCTGTCTTACAATCTTGCAGATCTCAGCTGG
>ENSG00000277734|TRAC|609378d
TTCGTATCTGTTTCAAAGCTTTTCTCGACCAGCTTGACAT
>ENSG00000277734|TRAC|61e56c9
CTGTGATATACACATCAGAATCCTTACTTTGTGACACATT
>ENSG00000277734|TRAC|9d9c0ce
ACTGTTGCTCTTGAAGTCCATAGACCTCATGTCTAGCACA
>ENSG00000277734|TRAC|c392731
TCTTCAGCAATCTTAATCATAAATTCGGGTAGGATCCAGT
>ENSG00000285437|POLR2J3|01e9bb7
GTGATCATATTGGTCTGGATTGATTATTTGCTGCCCAGTG
>ENSG00000285437|POLR2J3|107a8f5
TAAACAGGCATTGGGTACCTTGGTGTCCTTGTTAATGGTG
>ENSG00000285437|POLR2J3|291bc38
CTGTGGCTCTTTCCCCTCTAAACTGTTCTAGATTCCCAGG
>ENSG00000285437|POLR2J3|31776a5
GGACTTTGTAGCCAGCAAATAGCACTTGCGGGTCTTTTAG
>ENSG00000285437|POLR2J3|32d1f9b
CTACTGTGCTGGAATCTGCTGCTCGTTCATTTACAGAATG
>ENSG00000285437|POLR2J3|3bf9f88
AATGAAGGGCAGGACGTGTAGCTGTCTACCTACAGGAAAC
>ENSG00000285437|POLR2J3|3feebab
CAGTCCACATGTCCTGGAGCCTGTGGTGGAAGTCCCTGTT
>ENSG00000285437|POLR2J3|46eac64
TCAATAACAGAGATGTGATTCAAGAAGGGAGACATGTTTT
>ENSG00000285437|POLR2J3|541e7ef
AATCTCTGTGGTCCATGCCCGTGGTGTGATCTGGGAAGCA
>ENSG00000285437|POLR2J3|abd9778
GAAGTCCTCCACATGCCTCTGCTTCCTTCGGTACCTGTTT
>ENSG00000285437|POLR2J3|b33269d
GGACATGAGCTGTGTGTTTTCAAGAGAACAATAGAGTGCG
>ENSG00000285437|POLR2J3|bc83286
TTTAATGATGTTTCCCAGTGTGTGGTCTTCTTTGTTGATG
