# Supplementary material for: Evidence of off-target probe binding affecting 10x Genomics Xenium gene panels compromise accuracy of spatial transcriptomic profiling
Source: eLife. 2026 May 1;14:RP107070. doi: 10.7554/eLife.107070 (PMC13134852; doi:10.7554/eLife.107070)
Supplement: Supplementary file 10. — Results include all possible RNA species, and using a pad length (-pl) of 10. [file elife-107070-supp10.zip]

Archive with 242 entries (230 files):
- xenium_probeset_results/
- xenium_probeset_results/human_skin_10pl_all/
- xenium_probeset_results/human_5k_10pl_all/
- xenium_probeset_results/human_colon_10pl_all/
- xenium_probeset_results/human_multi_10pl_all/
- xenium_probeset_results/mouse_brain_10pl_all/
- xenium_probeset_results/human_brain_10pl_all/
- xenium_probeset_results/mouse_multi_10pl_all/
- xenium_probeset_results/human_immunooncology_10pl_all/
- xenium_probeset_results/human_lung_10pl_all/
- xenium_probeset_results/mouse_5k_10pl_all/
- xenium_probeset_results/human_breast_10pl_all/
- xenium_probeset_results/human_skin_10pl_all/missing_in_src_names.txt
- xenium_probeset_results/human_skin_10pl_all/stat_missed_genes.txt
- xenium_probeset_results/human_skin_10pl_all/flip_t2g.csv
- xenium_probeset_results/human_skin_10pl_all/fwd_oriented.fa
- xenium_probeset_results/human_skin_10pl_all/track.sam
- xenium_probeset_results/human_skin_10pl_all/stat_off_target_genes.txt
- xenium_probeset_results/human_skin_10pl_all/stat_missed_probes.txt
- xenium_probeset_results/human_skin_10pl_all/rev_cmped_probes.txt
- xenium_probeset_results/human_skin_10pl_all/all_params.json
- xenium_probeset_results/human_skin_10pl_all/probe2targets.tsv
- xenium_probeset_results/human_skin_10pl_all/fwd_oriented.fa.fxi
- xenium_probeset_results/human_skin_10pl_all/flip.unmapped.txt
- xenium_probeset_results/human_skin_10pl_all/track.no_hit.txt
- xenium_probeset_results/human_skin_10pl_all/collapsed_summary_offtargets.tsv
- xenium_probeset_results/human_skin_10pl_all/flip.missing_ori.txt
- xenium_probeset_results/human_skin_10pl_all/collapsed_summary.tsv
- xenium_probeset_results/human_skin_10pl_all/probe2targets_offtargets.tsv
- xenium_probeset_results/human_skin_10pl_all/stat_off_target_probes.txt
- xenium_probeset_results/human_skin_10pl_all/flip.sam
- xenium_probeset_results/human_skin_10pl_all/stat.summary.tsv
- xenium_probeset_results/human_skin_10pl_all/track.unmapped.txt
- xenium_probeset_results/human_5k_10pl_all/missing_in_src_names.txt
- xenium_probeset_results/human_5k_10pl_all/stat_missed_genes.txt
- xenium_probeset_results/human_5k_10pl_all/flip_t2g.csv
- xenium_probeset_results/human_5k_10pl_all/fwd_oriented.fa
- xenium_probeset_results/human_5k_10pl_all/track.sam
- xenium_probeset_results/human_5k_10pl_all/stat_off_target_genes.txt
- xenium_probeset_results/human_5k_10pl_all/stat_missed_probes.txt
- xenium_probeset_results/human_5k_10pl_all/rev_cmped_probes.txt
- xenium_probeset_results/human_5k_10pl_all/all_params.json
- xenium_probeset_results/human_5k_10pl_all/probe2targets.tsv
- xenium_probeset_results/human_5k_10pl_all/fwd_oriented.fa.fxi
- xenium_probeset_results/human_5k_10pl_all/flip.unmapped.txt
- xenium_probeset_results/human_5k_10pl_all/track.no_hit.txt
- xenium_probeset_results/human_5k_10pl_all/collapsed_summary_offtargets.tsv
- xenium_probeset_results/human_5k_10pl_all/flip.missing_ori.txt
- xenium_probeset_results/human_5k_10pl_all/collapsed_summary.tsv
- xenium_probeset_results/human_5k_10pl_all/probe2targets_offtargets.tsv
- xenium_probeset_results/human_5k_10pl_all/stat_off_target_probes.txt
- xenium_probeset_results/human_5k_10pl_all/flip.sam
- xenium_probeset_results/human_5k_10pl_all/stat.summary.tsv
- xenium_probeset_results/human_5k_10pl_all/track.unmapped.txt
- xenium_probeset_results/human_colon_10pl_all/missing_in_src_names.txt
- xenium_probeset_results/human_colon_10pl_all/stat_missed_genes.txt
- xenium_probeset_results/human_colon_10pl_all/flip_t2g.csv
- xenium_probeset_results/human_colon_10pl_all/fwd_oriented.fa
- xenium_probeset_results/human_colon_10pl_all/track.sam
- xenium_probeset_results/human_colon_10pl_all/stat_off_target_genes.txt
- xenium_probeset_results/human_colon_10pl_all/stat_missed_probes.txt
- xenium_probeset_results/human_colon_10pl_all/rev_cmped_probes.txt
- xenium_probeset_results/human_colon_10pl_all/all_params.json
- xenium_probeset_results/human_colon_10pl_all/probe2targets.tsv
- xenium_probeset_results/human_colon_10pl_all/fwd_oriented.fa.fxi
- xenium_probeset_results/human_colon_10pl_all/flip.unmapped.txt
- xenium_probeset_results/human_colon_10pl_all/track.no_hit.txt
- xenium_probeset_results/human_colon_10pl_all/collapsed_summary_offtargets.tsv
- xenium_probeset_results/human_colon_10pl_all/flip.missing_ori.txt
- xenium_probeset_results/human_colon_10pl_all/collapsed_summary.tsv
- xenium_probeset_results/human_colon_10pl_all/probe2targets_offtargets.tsv
- xenium_probeset_results/human_colon_10pl_all/stat_off_target_probes.txt
- xenium_probeset_results/human_colon_10pl_all/flip.sam
- xenium_probeset_results/human_colon_10pl_all/stat.summary.tsv
- xenium_probeset_results/human_colon_10pl_all/track.unmapped.txt
- xenium_probeset_results/human_multi_10pl_all/missing_in_src_names.txt
- xenium_probeset_results/human_multi_10pl_all/stat_missed_genes.txt
- xenium_probeset_results/human_multi_10pl_all/flip_t2g.csv
- xenium_probeset_results/human_multi_10pl_all/fwd_oriented.fa
- xenium_probeset_results/human_multi_10pl_all/track.sam
- xenium_probeset_results/human_multi_10pl_all/stat_off_target_genes.txt
- xenium_probeset_results/human_multi_10pl_all/stat_missed_probes.txt
- xenium_probeset_results/human_multi_10pl_all/rev_cmped_probes.txt
- xenium_probeset_results/human_multi_10pl_all/all_params.json
- xenium_probeset_results/human_multi_10pl_all/missing_in_src_ids.txt
- xenium_probeset_results/human_multi_10pl_all/probe2targets.tsv
- xenium_probeset_results/human_multi_10pl_all/fwd_oriented.fa.fxi
- xenium_probeset_results/human_multi_10pl_all/flip.unmapped.txt
- xenium_probeset_results/human_multi_10pl_all/track.no_hit.txt
- xenium_probeset_results/human_multi_10pl_all/collapsed_summary_offtargets.tsv
- xenium_probeset_results/human_multi_10pl_all/flip.missing_ori.txt
- xenium_probeset_results/human_multi_10pl_all/collapsed_summary.tsv
- xenium_probeset_results/human_multi_10pl_all/probe2targets_offtargets.tsv
- xenium_probeset_results/human_multi_10pl_all/stat_off_target_probes.txt
- xenium_probeset_results/human_multi_10pl_all/flip.sam
- xenium_probeset_results/human_multi_10pl_all/stat.summary.tsv
- xenium_probeset_results/human_multi_10pl_all/track.unmapped.txt
- xenium_probeset_results/mouse_brain_10pl_all/missing_in_src_names.txt
- xenium_probeset_results/mouse_brain_10pl_all/stat_missed_genes.txt
- xenium_probeset_results/mouse_brain_10pl_all/flip_t2g.csv
- xenium_probeset_results/mouse_brain_10pl_all/fwd_oriented.fa
- xenium_probeset_results/mouse_brain_10pl_all/track.sam
- xenium_probeset_results/mouse_brain_10pl_all/stat_off_target_genes.txt
- xenium_probeset_results/mouse_brain_10pl_all/stat_missed_probes.txt
- xenium_probeset_results/mouse_brain_10pl_all/rev_cmped_probes.txt
- xenium_probeset_results/mouse_brain_10pl_all/all_params.json
- xenium_probeset_results/mouse_brain_10pl_all/probe2targets.tsv
- xenium_probeset_results/mouse_brain_10pl_all/fwd_oriented.fa.fxi
- xenium_probeset_results/mouse_brain_10pl_all/flip.unmapped.txt
- xenium_probeset_results/mouse_brain_10pl_all/track.no_hit.txt
- xenium_probeset_results/mouse_brain_10pl_all/collapsed_summary_offtargets.tsv
- xenium_probeset_results/mouse_brain_10pl_all/flip.missing_ori.txt
- xenium_probeset_results/mouse_brain_10pl_all/collapsed_summary.tsv
- xenium_probeset_results/mouse_brain_10pl_all/probe2targets_offtargets.tsv
- xenium_probeset_results/mouse_brain_10pl_all/stat_off_target_probes.txt
- xenium_probeset_results/mouse_brain_10pl_all/flip.sam
- xenium_probeset_results/mouse_brain_10pl_all/stat.summary.tsv
- xenium_probeset_results/mouse_brain_10pl_all/track.unmapped.txt
- xenium_probeset_results/human_brain_10pl_all/missing_in_src_names.txt
- xenium_probeset_results/human_brain_10pl_all/stat_missed_genes.txt
- xenium_probeset_results/human_brain_10pl_all/flip_t2g.csv
- xenium_probeset_results/human_brain_10pl_all/fwd_oriented.fa
- xenium_probeset_results/human_brain_10pl_all/track.sam
- xenium_probeset_results/human_brain_10pl_all/stat_off_target_genes.txt
- xenium_probeset_results/human_brain_10pl_all/stat_missed_probes.txt
- xenium_probeset_results/human_brain_10pl_all/rev_cmped_probes.txt
- xenium_probeset_results/human_brain_10pl_all/all_params.json
- xenium_probeset_results/human_brain_10pl_all/probe2targets.tsv
- xenium_probeset_results/human_brain_10pl_all/fwd_oriented.fa.fxi
- xenium_probeset_results/human_brain_10pl_all/flip.unmapped.txt
- xenium_probeset_results/human_brain_10pl_all/track.no_hit.txt
- xenium_probeset_results/human_brain_10pl_all/collapsed_summary_offtargets.tsv
- xenium_probeset_results/human_brain_10pl_all/flip.missing_ori.txt
- xenium_probeset_results/human_brain_10pl_all/collapsed_summary.tsv
- xenium_probeset_results/human_brain_10pl_all/probe2targets_offtargets.tsv
- xenium_probeset_results/human_brain_10pl_all/stat_off_target_probes.txt
- xenium_probeset_results/human_brain_10pl_all/flip.sam
- xenium_probeset_results/human_brain_10pl_all/stat.summary.tsv
- xenium_probeset_results/human_brain_10pl_all/track.unmapped.txt
- xenium_probeset_results/mouse_multi_10pl_all/missing_in_src_names.txt
- xenium_probeset_results/mouse_multi_10pl_all/stat_missed_genes.txt
- xenium_probeset_results/mouse_multi_10pl_all/flip_t2g.csv
- xenium_probeset_results/mouse_multi_10pl_all/fwd_oriented.fa
- xenium_probeset_results/mouse_multi_10pl_all/track.sam
- xenium_probeset_results/mouse_multi_10pl_all/stat_off_target_genes.txt
- xenium_probeset_results/mouse_multi_10pl_all/stat_missed_probes.txt
- xenium_probeset_results/mouse_multi_10pl_all/rev_cmped_probes.txt
- xenium_probeset_results/mouse_multi_10pl_all/all_params.json
- xenium_probeset_results/mouse_multi_10pl_all/probe2targets.tsv
- xenium_probeset_results/mouse_multi_10pl_all/fwd_oriented.fa.fxi
- xenium_probeset_results/mouse_multi_10pl_all/flip.unmapped.txt
- xenium_probeset_results/mouse_multi_10pl_all/track.no_hit.txt
- xenium_probeset_results/mouse_multi_10pl_all/collapsed_summary_offtargets.tsv
- xenium_probeset_results/mouse_multi_10pl_all/flip.missing_ori.txt
- xenium_probeset_results/mouse_multi_10pl_all/collapsed_summary.tsv
- xenium_probeset_results/mouse_multi_10pl_all/probe2targets_offtargets.tsv
- xenium_probeset_results/mouse_multi_10pl_all/stat_off_target_probes.txt
- xenium_probeset_results/mouse_multi_10pl_all/flip.sam
- xenium_probeset_results/mouse_multi_10pl_all/stat.summary.tsv
- xenium_probeset_results/mouse_multi_10pl_all/track.unmapped.txt
- xenium_probeset_results/human_immunooncology_10pl_all/missing_in_src_names.txt
- xenium_probeset_results/human_immunooncology_10pl_all/stat_missed_genes.txt
- xenium_probeset_results/human_immunooncology_10pl_all/flip_t2g.csv
- xenium_probeset_results/human_immunooncology_10pl_all/fwd_oriented.fa
- xenium_probeset_results/human_immunooncology_10pl_all/track.sam
- xenium_probeset_results/human_immunooncology_10pl_all/stat_off_target_genes.txt
- xenium_probeset_results/human_immunooncology_10pl_all/stat_missed_probes.txt
- xenium_probeset_results/human_immunooncology_10pl_all/rev_cmped_probes.txt
- xenium_probeset_results/human_immunooncology_10pl_all/all_params.json
- xenium_probeset_results/human_immunooncology_10pl_all/probe2targets.tsv
- xenium_probeset_results/human_immunooncology_10pl_all/fwd_oriented.fa.fxi
- xenium_probeset_results/human_immunooncology_10pl_all/flip.unmapped.txt
- xenium_probeset_results/human_immunooncology_10pl_all/track.no_hit.txt
- xenium_probeset_results/human_immunooncology_10pl_all/collapsed_summary_offtargets.tsv
- xenium_probeset_results/human_immunooncology_10pl_all/flip.missing_ori.txt
- xenium_probeset_results/human_immunooncology_10pl_all/collapsed_summary.tsv
- xenium_probeset_results/human_immunooncology_10pl_all/probe2targets_offtargets.tsv
- xenium_probeset_results/human_immunooncology_10pl_all/stat_off_target_probes.txt
- xenium_probeset_results/human_immunooncology_10pl_all/flip.sam
- xenium_probeset_results/human_immunooncology_10pl_all/stat.summary.tsv
- xenium_probeset_results/human_immunooncology_10pl_all/track.unmapped.txt
- xenium_probeset_results/human_lung_10pl_all/stat_missed_genes.txt
- xenium_probeset_results/human_lung_10pl_all/flip_t2g.csv
- xenium_probeset_results/human_lung_10pl_all/fwd_oriented.fa
- xenium_probeset_results/human_lung_10pl_all/track.sam
- xenium_probeset_results/human_lung_10pl_all/stat_off_target_genes.txt
- xenium_probeset_results/human_lung_10pl_all/stat_missed_probes.txt
- xenium_probeset_results/human_lung_10pl_all/rev_cmped_probes.txt
- xenium_probeset_results/human_lung_10pl_all/all_params.json
- xenium_probeset_results/human_lung_10pl_all/probe2targets.tsv
- xenium_probeset_results/human_lung_10pl_all/fwd_oriented.fa.fxi
- xenium_probeset_results/human_lung_10pl_all/flip.unmapped.txt
- xenium_probeset_results/human_lung_10pl_all/track.no_hit.txt
- xenium_probeset_results/human_lung_10pl_all/collapsed_summary_offtargets.tsv
- xenium_probeset_results/human_lung_10pl_all/collapsed_summary.tsv
- xenium_probeset_results/human_lung_10pl_all/probe2targets_offtargets.tsv
- xenium_probeset_results/human_lung_10pl_all/stat_off_target_probes.txt
- xenium_probeset_results/human_lung_10pl_all/flip.sam
- xenium_probeset_results/human_lung_10pl_all/stat.summary.tsv
- xenium_probeset_results/human_lung_10pl_all/track.unmapped.txt
- xenium_probeset_results/mouse_5k_10pl_all/missing_in_src_names.txt
- xenium_probeset_results/mouse_5k_10pl_all/stat_missed_genes.txt
- xenium_probeset_results/mouse_5k_10pl_all/flip_t2g.csv
- xenium_probeset_results/mouse_5k_10pl_all/fwd_oriented.fa
- xenium_probeset_results/mouse_5k_10pl_all/track.sam
- xenium_probeset_results/mouse_5k_10pl_all/stat_off_target_genes.txt
- xenium_probeset_results/mouse_5k_10pl_all/stat_missed_probes.txt
- xenium_probeset_results/mouse_5k_10pl_all/rev_cmped_probes.txt
- xenium_probeset_results/mouse_5k_10pl_all/all_params.json
- xenium_probeset_results/mouse_5k_10pl_all/probe2targets.tsv
- xenium_probeset_results/mouse_5k_10pl_all/fwd_oriented.fa.fxi
- xenium_probeset_results/mouse_5k_10pl_all/flip.unmapped.txt
- xenium_probeset_results/mouse_5k_10pl_all/track.no_hit.txt
- xenium_probeset_results/mouse_5k_10pl_all/collapsed_summary_offtargets.tsv
- xenium_probeset_results/mouse_5k_10pl_all/flip.missing_ori.txt
- xenium_probeset_results/mouse_5k_10pl_all/collapsed_summary.tsv
- xenium_probeset_results/mouse_5k_10pl_all/probe2targets_offtargets.tsv
- xenium_probeset_results/mouse_5k_10pl_all/stat_off_target_probes.txt
- xenium_probeset_results/mouse_5k_10pl_all/flip.sam
- xenium_probeset_results/mouse_5k_10pl_all/stat.summary.tsv
- xenium_probeset_results/mouse_5k_10pl_all/track.unmapped.txt
- xenium_probeset_results/human_breast_10pl_all/missing_in_src_names.txt
- xenium_probeset_results/human_breast_10pl_all/stat_missed_genes.txt
- xenium_probeset_results/human_breast_10pl_all/flip_t2g.csv
- xenium_probeset_results/human_breast_10pl_all/fwd_oriented.fa
- xenium_probeset_results/human_breast_10pl_all/track.sam
- xenium_probeset_results/human_breast_10pl_all/stat_off_target_genes.txt
- xenium_probeset_results/human_breast_10pl_all/stat_missed_probes.txt
- xenium_probeset_results/human_breast_10pl_all/rev_cmped_probes.txt
- xenium_probeset_results/human_breast_10pl_all/all_params.json
- xenium_probeset_results/human_breast_10pl_all/probe2targets.tsv
- xenium_probeset_results/human_breast_10pl_all/fwd_oriented.fa.fxi
- xenium_probeset_results/human_breast_10pl_all/flip.unmapped.txt
- xenium_probeset_results/human_breast_10pl_all/track.no_hit.txt
- xenium_probeset_results/human_breast_10pl_all/collapsed_summary_offtargets.tsv
- xenium_probeset_results/human_breast_10pl_all/flip.missing_ori.txt
- xenium_probeset_results/human_breast_10pl_all/collapsed_summary.tsv
- xenium_probeset_results/human_breast_10pl_all/probe2targets_offtargets.tsv
- xenium_probeset_results/human_breast_10pl_all/stat_off_target_probes.txt
- xenium_probeset_results/human_breast_10pl_all/flip.sam
- xenium_probeset_results/human_breast_10pl_all/stat.summary.tsv
- xenium_probeset_results/human_breast_10pl_all/track.unmapped.txt
