# Supplementary material for: Evidence of off-target probe binding affecting 10x Genomics Xenium gene panels compromise accuracy of spatial transcriptomic profiling
Source: eLife. 2026 May 1;14:RP107070. doi: 10.7554/eLife.107070 (PMC13134852; doi:10.7554/eLife.107070)
Supplement: Supplementary file 10. — Results include all possible RNA species, and using a pad length (-pl) of 10. [file elife-107070-supp10.zip › xenium_probeset_results/human_skin_10pl_all/flip_t2g.csv]

transcript_id	gene_id	gene_name	transcript_type
ENST00000832828.1	ENSG00000290825	DDX11L16	lncRNA
ENST00000450305.2	ENSG00000223972	DDX11L1	transcribed_unprocessed_pseudogene
ENST00000831158.1	ENSG00000310526	WASH7P	lncRNA
ENST00000831210.1	ENSG00000310526	WASH7P	lncRNA
ENST00000831361.1	ENSG00000310526	WASH7P	lncRNA
ENST00000831289.1	ENSG00000310526	WASH7P	lncRNA
ENST00000831499.1	ENSG00000310526	WASH7P	lncRNA
ENST00000831463.1	ENSG00000310526	WASH7P	lncRNA
ENST00000831292.1	ENSG00000310526	WASH7P	lncRNA
ENST00000831355.1	ENSG00000310526	WASH7P	lncRNA
ENST00000831487.1	ENSG00000310526	WASH7P	lncRNA
ENST00000831582.1	ENSG00000310526	WASH7P	lncRNA
ENST00000488147.2	ENSG00000227232	WASH7P	transcribed_unprocessed_pseudogene
ENST00000619216.1	ENSG00000278267	MIR6859-1	miRNA
ENST00000834619.1	ENSG00000243485	MIR1302-2HG	lncRNA
ENST00000473358.1	ENSG00000243485	MIR1302-2HG	lncRNA
ENST00000469289.1	ENSG00000243485	MIR1302-2HG	lncRNA
ENST00000607096.1	ENSG00000284332	MIR1302-2	miRNA
ENST00000834251.1	ENSG00000237613	FAM138A	lncRNA
ENST00000833573.1	ENSG00000308361	ENSG00000308361	lncRNA
ENST00000832531.1	ENSG00000290826	ENSG00000290826	lncRNA
ENST00000642116.1	ENSG00000290826	ENSG00000290826	lncRNA
ENST00000606857.1	ENSG00000268020	OR4G4P	transcribed_unprocessed_pseudogene
ENST00000492842.2	ENSG00000240361	OR4G11P	transcribed_unprocessed_pseudogene
ENST00000641515.2	ENSG00000186092	OR4F5	protein_coding
ENST00000831081.1	ENSG00000241860	ENSG00000241860	lncRNA
ENST00000477740.5	ENSG00000241860	ENSG00000241860	lncRNA
ENST00000831087.1	ENSG00000241860	ENSG00000241860	lncRNA
ENST00000831089.1	ENSG00000241860	ENSG00000241860	lncRNA
ENST00000831092.1	ENSG00000241860	ENSG00000241860	lncRNA
ENST00000484859.1	ENSG00000241860	ENSG00000241860	lncRNA
ENST00000490997.5	ENSG00000241860	ENSG00000241860	lncRNA
ENST00000491962.2	ENSG00000241860	ENSG00000241860	lncRNA
ENST00000655252.2	ENSG00000241860	ENSG00000241860	lncRNA
ENST00000831107.1	ENSG00000241860	ENSG00000241860	lncRNA
ENST00000831114.1	ENSG00000241860	ENSG00000241860	lncRNA
ENST00000831120.1	ENSG00000241860	ENSG00000241860	lncRNA
ENST00000831121.1	ENSG00000241860	ENSG00000241860	lncRNA
ENST00000495576.1	ENSG00000239945	ENSG00000239945	lncRNA
ENST00000833190.1	ENSG00000308314	ENSG00000308314	lncRNA
ENST00000831744.1	ENSG00000308314	ENSG00000308314	lncRNA
ENST00000442987.3	ENSG00000233750	CICP27	processed_pseudogene
ENST00000835176.1	ENSG00000308579	ENSG00000308579	lncRNA
ENST00000494149.2	ENSG00000268903	ENSG00000268903	transcribed_processed_pseudogene
ENST00000595919.1	ENSG00000269981	ENSG00000269981	transcribed_processed_pseudogene
ENST00000493797.1	ENSG00000239906	ENSG00000239906	lncRNA
ENST00000466557.7	ENSG00000310528	ENSG00000310528	lncRNA
ENST00000410691.1	ENSG00000222623	RNU6-1100P	snRNA
ENST00000496488.1	ENSG00000241599	ENSG00000241599	lncRNA
ENST00000833859.1	ENSG00000308415	DDX11L2	lncRNA
ENST00000833862.1	ENSG00000308415	DDX11L2	lncRNA
ENST00000831135.1	ENSG00000310527	WASH9P	lncRNA
ENST00000831350.1	ENSG00000310527	WASH9P	lncRNA
ENST00000831171.1	ENSG00000310527	WASH9P	lncRNA
ENST00000831194.1	ENSG00000310527	WASH9P	lncRNA
ENST00000831415.1	ENSG00000310527	WASH9P	lncRNA
ENST00000831676.1	ENSG00000310527	WASH9P	lncRNA
ENST00000831399.1	ENSG00000310527	WASH9P	lncRNA
ENST00000831445.1	ENSG00000310527	WASH9P	lncRNA
ENST00000831345.1	ENSG00000310527	WASH9P	lncRNA
ENST00000831294.1	ENSG00000310527	WASH9P	lncRNA
ENST00000831516.1	ENSG00000310527	WASH9P	lncRNA
ENST00000831327.1	ENSG00000310527	WASH9P	lncRNA
ENST00000624431.2	ENSG00000279928	DDX11L17	transcribed_unprocessed_pseudogene
ENST00000623083.4	ENSG00000279457	WASH9P	transcribed_unprocessed_pseudogene
ENST00000612080.1	ENSG00000273874	MIR6859-2	miRNA
ENST00000835447.1	ENSG00000308625	ENSG00000308625	lncRNA
ENST00000834919.1	ENSG00000308544	ENSG00000308544	lncRNA
ENST00000441866.2	ENSG00000292994	ENSG00000292994	lncRNA
ENST00000424587.7	ENSG00000292994	ENSG00000292994	lncRNA
ENST00000450734.1	ENSG00000228463	ENSG00000228463	transcribed_processed_pseudogene
ENST00000820923.1	ENSG00000306775	ENSG00000306775	lncRNA
ENST00000784886.1	ENSG00000286448	ENSG00000286448	lncRNA
ENST00000784890.1	ENSG00000286448	ENSG00000286448	lncRNA
ENST00000784892.1	ENSG00000286448	ENSG00000286448	lncRNA
ENST00000784893.1	ENSG00000286448	ENSG00000286448	lncRNA
ENST00000458203.2	ENSG00000236679	RPL23AP24	transcribed_processed_pseudogene
ENST00000797152.1	ENSG00000236601	ENSG00000236601	lncRNA
ENST00000635159.2	ENSG00000236601	ENSG00000236601	lncRNA
ENST00000440163.2	ENSG00000290385	ENSG00000290385	lncRNA
ENST00000796423.1	ENSG00000290385	ENSG00000290385	lncRNA
ENST00000455464.7	ENSG00000290385	ENSG00000290385	lncRNA
ENST00000440038.7	ENSG00000290385	ENSG00000290385	lncRNA
ENST00000423728.6	ENSG00000290385	ENSG00000290385	lncRNA
ENST00000641845.1	ENSG00000290385	ENSG00000290385	lncRNA
ENST00000601486.5	ENSG00000290385	ENSG00000290385	lncRNA
ENST00000641303.1	ENSG00000290385	ENSG00000290385	lncRNA
ENST00000641063.1	ENSG00000290385	ENSG00000290385	lncRNA
ENST00000642124.1	ENSG00000290385	ENSG00000290385	lncRNA
ENST00000437905.2	ENSG00000269732	WBP1LP7	processed_pseudogene
ENST00000426406.4	ENSG00000284733	OR4F29	protein_coding
ENST00000445840.2	ENSG00000237094	ENSG00000237094	transcribed_unprocessed_pseudogene
ENST00000432723.3	ENSG00000233653	CICP7	transcribed_processed_pseudogene
ENST00000514436.1	ENSG00000250575	ENSG00000250575	unprocessed_pseudogene
ENST00000614007.1	ENSG00000278757	U6	snRNA
ENST00000634833.2	ENSG00000293331	ENSG00000293331	lncRNA
ENST00000641296.1	ENSG00000293331	ENSG00000293331	lncRNA
ENST00000357876.6	ENSG00000293331	ENSG00000293331	lncRNA
ENST00000452176.2	ENSG00000293331	ENSG00000293331	lncRNA
ENST00000419394.2	ENSG00000225880	LINC00115	lncRNA
ENST00000648019.1	ENSG00000225880	LINC00115	lncRNA
ENST00000743860.1	ENSG00000225880	LINC00115	lncRNA
ENST00000743821.1	ENSG00000225880	LINC00115	lncRNA
ENST00000743822.1	ENSG00000225880	LINC00115	lncRNA
ENST00000447954.3	ENSG00000225880	LINC00115	lncRNA
ENST00000745229.1	ENSG00000225880	LINC00115	lncRNA
ENST00000506640.4	ENSG00000225880	LINC00115	lncRNA
ENST00000743858.1	ENSG00000225880	LINC00115	lncRNA
ENST00000743825.1	ENSG00000225880	LINC00115	lncRNA
ENST00000743835.1	ENSG00000225880	LINC00115	lncRNA
ENST00000743870.1	ENSG00000225880	LINC00115	lncRNA
ENST00000743876.1	ENSG00000225880	LINC00115	lncRNA
ENST00000744077.1	ENSG00000225880	LINC00115	lncRNA
ENST00000743843.1	ENSG00000225880	LINC00115	lncRNA
ENST00000447500.5	ENSG00000225880	LINC00115	lncRNA
ENST00000744079.1	ENSG00000225880	LINC00115	lncRNA
ENST00000744083.1	ENSG00000225880	LINC00115	lncRNA
ENST00000743857.1	ENSG00000225880	LINC00115	lncRNA
ENST00000744080.1	ENSG00000225880	LINC00115	lncRNA
ENST00000744081.1	ENSG00000225880	LINC00115	lncRNA
ENST00000744085.1	ENSG00000225880	LINC00115	lncRNA
ENST00000745543.1	ENSG00000225880	LINC00115	lncRNA
ENST00000781832.1	ENSG00000235146	ENSG00000235146	lncRNA
ENST00000781831.1	ENSG00000235146	ENSG00000235146	lncRNA
ENST00000416931.1	ENSG00000225972	MTND1P23	unprocessed_pseudogene
ENST00000457540.1	ENSG00000225630	MTND2P28	unprocessed_pseudogene
ENST00000414273.1	ENSG00000237973	MTCO1P12	unprocessed_pseudogene
ENST00000621981.1	ENSG00000278791	ENSG00000278791	miRNA
ENST00000427426.1	ENSG00000229344	MTCO2P12	unprocessed_pseudogene
ENST00000467115.1	ENSG00000240409	MTATP8P1	unprocessed_pseudogene
ENST00000514057.1	ENSG00000248527	MTATP6P1	unprocessed_pseudogene
ENST00000416718.2	ENSG00000198744	MTCO3P12	unprocessed_pseudogene
ENST00000438434.2	ENSG00000268663	WBP1LP6	processed_pseudogene
ENST00000332831.5	ENSG00000284662	OR4F16	protein_coding
ENST00000636676.1	ENSG00000230021	ENSG00000230021	transcribed_processed_pseudogene
ENST00000440782.3	ENSG00000229376	CICP3	processed_pseudogene
ENST00000411249.1	ENSG00000223181	RNU6-1199P	snRNA
ENST00000422528.1	ENSG00000229905	ENSG00000229905	lncRNA
ENST00000428504.2	ENSG00000228327	ENSG00000228327	transcribed_unprocessed_pseudogene
ENST00000655765.1	ENSG00000237491	LINC01409	lncRNA
ENST00000670700.1	ENSG00000237491	LINC01409	lncRNA
ENST00000429505.6	ENSG00000237491	LINC01409	lncRNA
ENST00000434264.6	ENSG00000237491	LINC01409	lncRNA
ENST00000744200.1	ENSG00000237491	LINC01409	lncRNA
ENST00000667728.2	ENSG00000237491	LINC01409	lncRNA
ENST00000744211.1	ENSG00000237491	LINC01409	lncRNA
ENST00000443772.2	ENSG00000237491	LINC01409	lncRNA
ENST00000655384.1	ENSG00000237491	LINC01409	lncRNA
ENST00000644482.1	ENSG00000285268	ENSG00000285268	transcribed_processed_pseudogene
ENST00000590817.3	ENSG00000230092	ENSG00000230092	transcribed_unprocessed_pseudogene
ENST00000326734.3	ENSG00000177757	FAM87B	lncRNA
ENST00000666741.3	ENSG00000228794	LINC01128	lncRNA
ENST00000685764.3	ENSG00000228794	LINC01128	lncRNA
ENST00000669922.2	ENSG00000228794	LINC01128	lncRNA
ENST00000445118.7	ENSG00000228794	LINC01128	lncRNA
ENST00000670780.1	ENSG00000228794	LINC01128	lncRNA
ENST00000658846.2	ENSG00000228794	LINC01128	lncRNA
ENST00000608189.6	ENSG00000228794	LINC01128	lncRNA
ENST00000744874.1	ENSG00000228794	LINC01128	lncRNA
ENST00000657837.1	ENSG00000228794	LINC01128	lncRNA
ENST00000691316.1	ENSG00000228794	LINC01128	lncRNA
ENST00000702098.2	ENSG00000228794	LINC01128	lncRNA
ENST00000691234.3	ENSG00000228794	LINC01128	lncRNA
ENST00000744884.1	ENSG00000228794	LINC01128	lncRNA
ENST00000745642.1	ENSG00000228794	LINC01128	lncRNA
ENST00000661463.2	ENSG00000228794	LINC01128	lncRNA
ENST00000745994.1	ENSG00000297178	ENSG00000297178	lncRNA
ENST00000746320.1	ENSG00000297224	ENSG00000297224	lncRNA
ENST00000745843.1	ENSG00000230368	FAM41C	lncRNA
ENST00000745847.1	ENSG00000230368	FAM41C	lncRNA
ENST00000415481.1	ENSG00000234711	TUBB8P11	unprocessed_pseudogene
ENST00000635557.1	ENSG00000283040	ENSG00000283040	transcribed_unprocessed_pseudogene
ENST00000736326.1	ENSG00000296088	ENSG00000296088	lncRNA
ENST00000736325.1	ENSG00000296088	ENSG00000296088	lncRNA
ENST00000756417.1	ENSG00000272438	ENSG00000272438	lncRNA
ENST00000756416.1	ENSG00000272438	ENSG00000272438	lncRNA
ENST00000756444.1	ENSG00000272438	ENSG00000272438	lncRNA
ENST00000756445.1	ENSG00000272438	ENSG00000272438	lncRNA
ENST00000715285.1	ENSG00000272438	ENSG00000272438	lncRNA
ENST00000756436.1	ENSG00000272438	ENSG00000272438	lncRNA
ENST00000715286.1	ENSG00000272438	ENSG00000272438	lncRNA
ENST00000756841.1	ENSG00000298603	ENSG00000298603	lncRNA
ENST00000417705.1	ENSG00000223764	LINC02593	lncRNA
ENST00000756700.1	ENSG00000223764	LINC02593	lncRNA
ENST00000756704.1	ENSG00000223764	LINC02593	lncRNA
ENST00000756701.1	ENSG00000223764	LINC02593	lncRNA
ENST00000756703.1	ENSG00000223764	LINC02593	lncRNA
ENST00000756702.1	ENSG00000223764	LINC02593	lncRNA
ENST00000616016.5	ENSG00000187634	SAMD11	protein_coding
ENST00000618323.5	ENSG00000187634	SAMD11	protein_coding
ENST00000342066.8	ENSG00000187634	SAMD11	protein_coding
ENST00000327044.7	ENSG00000188976	NOC2L	protein_coding
ENST00000338591.8	ENSG00000187961	KLHL17	protein_coding
ENST00000379410.8	ENSG00000187583	PLEKHN1	protein_coding
ENST00000379407.7	ENSG00000187583	PLEKHN1	protein_coding
ENST00000379409.6	ENSG00000187583	PLEKHN1	protein_coding
ENST00000433179.4	ENSG00000187642	PERM1	protein_coding
ENST00000341290.6	ENSG00000187642	PERM1	protein_coding
ENST00000694917.1	ENSG00000187642	PERM1	protein_coding
ENST00000796003.1	ENSG00000303599	ENSG00000303599	lncRNA
ENST00000796004.1	ENSG00000303599	ENSG00000303599	lncRNA
ENST00000606034.1	ENSG00000272512	ENSG00000272512	lncRNA
ENST00000428771.6	ENSG00000188290	HES4	protein_coding
ENST00000304952.11	ENSG00000188290	HES4	protein_coding
ENST00000484667.2	ENSG00000188290	HES4	protein_coding
ENST00000796159.1	ENSG00000303623	ENSG00000303623	lncRNA
ENST00000624697.4	ENSG00000187608	ISG15	protein_coding
ENST00000649529.1	ENSG00000187608	ISG15	protein_coding
ENST00000796077.1	ENSG00000303614	ENSG00000303614	lncRNA
ENST00000423619.2	ENSG00000231702	ENSG00000231702	processed_pseudogene
ENST00000458555.1	ENSG00000224969	ENSG00000224969	lncRNA
ENST00000379370.7	ENSG00000188157	AGRN	protein_coding
ENST00000620552.4	ENSG00000188157	AGRN	protein_coding
ENST00000652369.2	ENSG00000188157	AGRN	protein_coding
ENST00000418300.1	ENSG00000242590	ENSG00000242590	lncRNA
ENST00000688131.1	ENSG00000291156	ENSG00000291156	lncRNA
ENST00000799588.1	ENSG00000291156	ENSG00000291156	lncRNA
ENST00000800041.1	ENSG00000273443	ENSG00000273443	lncRNA
ENST00000442292.2	ENSG00000273443	ENSG00000273443	lncRNA
ENST00000412397.2	ENSG00000217801	ENSG00000217801	transcribed_unprocessed_pseudogene
ENST00000799882.1	ENSG00000304119	ENSG00000304119	lncRNA
ENST00000799885.1	ENSG00000304119	ENSG00000304119	lncRNA
ENST00000800221.1	ENSG00000304169	ENSG00000304169	lncRNA
ENST00000453464.3	ENSG00000237330	RNF223	protein_coding
ENST00000379339.5	ENSG00000131591	C1orf159	protein_coding
ENST00000421241.7	ENSG00000131591	C1orf159	protein_coding
ENST00000379320.5	ENSG00000131591	C1orf159	protein_coding
ENST00000379319.5	ENSG00000131591	C1orf159	protein_coding
ENST00000648183.1	ENSG00000285812	ENSG00000285812	lncRNA
ENST00000767612.1	ENSG00000299943	ENSG00000299943	lncRNA
ENST00000416774.1	ENSG00000223823	LINC01342	lncRNA
ENST00000807417.1	ENSG00000304965	ENSG00000304965	lncRNA
ENST00000384997.3	ENSG00000207730	MIR200B	miRNA
ENST00000384875.3	ENSG00000207607	MIR200A	miRNA
ENST00000362106.1	ENSG00000198976	MIR429	miRNA
ENST00000606993.1	ENSG00000272141	ENSG00000272141	lncRNA
ENST00000379317.1	ENSG00000205231	TTLL10-AS1	lncRNA
ENST00000379289.6	ENSG00000162571	TTLL10	protein_coding
ENST00000379290.6	ENSG00000162571	TTLL10	protein_coding
ENST00000379288.3	ENSG00000162571	TTLL10	protein_coding
ENST00000328596.10	ENSG00000186891	TNFRSF18	protein_coding
ENST00000379268.7	ENSG00000186891	TNFRSF18	protein_coding
ENST00000486728.5	ENSG00000186891	TNFRSF18	protein_coding
ENST00000379265.5	ENSG00000186891	TNFRSF18	protein_coding
ENST00000699969.1	ENSG00000186827	TNFRSF4	protein_coding
ENST00000379236.4	ENSG00000186827	TNFRSF4	protein_coding
ENST00000699971.1	ENSG00000186827	TNFRSF4	protein_coding
ENST00000699974.1	ENSG00000186827	TNFRSF4	protein_coding
ENST00000699975.1	ENSG00000186827	TNFRSF4	protein_coding
ENST00000699976.1	ENSG00000186827	TNFRSF4	protein_coding
ENST00000699977.1	ENSG00000186827	TNFRSF4	protein_coding
ENST00000803207.1	ENSG00000304412	ENSG00000304412	lncRNA
ENST00000360001.12	ENSG00000078808	SDF4	protein_coding
ENST00000263741.12	ENSG00000078808	SDF4	protein_coding
ENST00000379198.5	ENSG00000176022	B3GALT6	protein_coding
ENST00000330388.2	ENSG00000184163	C1QTNF12	protein_coding
ENST00000565563.1	ENSG00000260179	ENSG00000260179	lncRNA
ENST00000349431.11	ENSG00000160087	UBE2J2	protein_coding
ENST00000347370.6	ENSG00000160087	UBE2J2	protein_coding
ENST00000400929.6	ENSG00000160087	UBE2J2	protein_coding
ENST00000360466.6	ENSG00000160087	UBE2J2	protein_coding
ENST00000400930.8	ENSG00000160087	UBE2J2	protein_coding
ENST00000762567.1	ENSG00000230415	LINC01786	lncRNA
ENST00000434139.1	ENSG00000230415	LINC01786	lncRNA
ENST00000379116.10	ENSG00000162572	SCNN1D	protein_coding
ENST00000338555.6	ENSG00000162572	SCNN1D	protein_coding
ENST00000400928.7	ENSG00000162572	SCNN1D	protein_coding
ENST00000325425.12	ENSG00000162572	SCNN1D	protein_coding
ENST00000354700.10	ENSG00000131584	ACAP3	protein_coding
ENST00000353662.4	ENSG00000131584	ACAP3	protein_coding
ENST00000613751.1	ENSG00000278073	MIR6726	miRNA
ENST00000379031.10	ENSG00000169972	PUSL1	protein_coding
ENST00000540437.5	ENSG00000127054	INTS11	protein_coding
ENST00000545578.5	ENSG00000127054	INTS11	protein_coding
ENST00000620829.4	ENSG00000127054	INTS11	protein_coding
ENST00000435064.6	ENSG00000127054	INTS11	protein_coding
ENST00000411962.5	ENSG00000127054	INTS11	protein_coding
ENST00000421495.6	ENSG00000127054	INTS11	protein_coding
ENST00000419704.5	ENSG00000127054	INTS11	protein_coding
ENST00000450926.6	ENSG00000127054	INTS11	protein_coding
ENST00000429572.5	ENSG00000127054	INTS11	protein_coding
ENST00000620702.1	ENSG00000283712	MIR6727	miRNA
ENST00000444968.1	ENSG00000240731	ENSG00000240731	lncRNA
ENST00000343938.9	ENSG00000224051	CPTP	protein_coding
ENST00000339381.6	ENSG00000169962	TAS1R3	protein_coding
ENST00000378891.9	ENSG00000107404	DVL1	protein_coding
ENST00000378888.10	ENSG00000107404	DVL1	protein_coding
ENST00000616525.1	ENSG00000284372	MIR6808	miRNA
ENST00000806657.1	ENSG00000304860	ENSG00000304860	lncRNA
ENST00000806658.1	ENSG00000304860	ENSG00000304860	lncRNA
ENST00000342753.8	ENSG00000162576	MXRA8	protein_coding
ENST00000309212.11	ENSG00000162576	MXRA8	protein_coding
ENST00000445648.5	ENSG00000162576	MXRA8	protein_coding
ENST00000477278.3	ENSG00000162576	MXRA8	protein_coding
ENST00000338370.7	ENSG00000175756	AURKAIP1	protein_coding
ENST00000321751.9	ENSG00000175756	AURKAIP1	protein_coding
ENST00000338338.10	ENSG00000175756	AURKAIP1	protein_coding
ENST00000378853.3	ENSG00000175756	AURKAIP1	protein_coding
ENST00000435351.2	ENSG00000223663	NDUFB4P8	processed_pseudogene
ENST00000400809.8	ENSG00000221978	CCNL2	protein_coding
ENST00000408918.8	ENSG00000221978	CCNL2	protein_coding
ENST00000780221.1	ENSG00000224870	MRPL20-AS1	lncRNA
ENST00000344843.12	ENSG00000242485	MRPL20	protein_coding
ENST00000482352.1	ENSG00000242485	MRPL20	protein_coding
ENST00000582431.2	ENSG00000264293	RN7SL657P	misc_RNA
ENST00000780355.1	ENSG00000301639	ENSG00000301639	lncRNA
ENST00000607307.1	ENSG00000272455	MRPL20-DT	lncRNA
ENST00000537107.6	ENSG00000235098	ANKRD65	protein_coding
ENST00000520296.5	ENSG00000235098	ANKRD65	protein_coding
ENST00000427211.3	ENSG00000235098	ANKRD65	protein_coding
ENST00000454272.2	ENSG00000235098	ANKRD65	protein_coding
ENST00000442470.1	ENSG00000235098	ANKRD65	protein_coding
ENST00000428932.1	ENSG00000225905	ANKRD65-AS1	lncRNA
ENST00000781681.1	ENSG00000225905	ANKRD65-AS1	lncRNA
ENST00000378821.4	ENSG00000205116	TMEM88B	protein_coding
ENST00000417917.2	ENSG00000225285	LINC01770	lncRNA
ENST00000729988.1	ENSG00000225285	LINC01770	lncRNA
ENST00000430109.2	ENSG00000225285	LINC01770	lncRNA
ENST00000338660.5	ENSG00000179403	VWA1	protein_coding
ENST00000476993.2	ENSG00000179403	VWA1	protein_coding
ENST00000378785.7	ENSG00000215915	ATAD3C	protein_coding
ENST00000673477.1	ENSG00000160072	ATAD3B	protein_coding
ENST00000308647.8	ENSG00000160072	ATAD3B	protein_coding
ENST00000641974.2	ENSG00000290916	ENSG00000290916	lncRNA
ENST00000692936.2	ENSG00000290916	ENSG00000290916	lncRNA
ENST00000641679.1	ENSG00000284740	ENSG00000284740	transcribed_unprocessed_pseudogene
ENST00000378756.8	ENSG00000197785	ATAD3A	protein_coding
ENST00000378755.9	ENSG00000197785	ATAD3A	protein_coding
ENST00000536055.6	ENSG00000197785	ATAD3A	protein_coding
ENST00000378733.9	ENSG00000205090	TMEM240	protein_coding
ENST00000624426.1	ENSG00000205090	TMEM240	protein_coding
ENST00000763257.1	ENSG00000299413	ENSG00000299413	lncRNA
ENST00000291386.4	ENSG00000160075	SSU72	protein_coding
ENST00000359060.5	ENSG00000160075	SSU72	protein_coding
ENST00000647566.1	ENSG00000215014	SSU72-AS1	lncRNA
ENST00000621860.1	ENSG00000274481	ENSG00000274481	processed_pseudogene
ENST00000422725.4	ENSG00000228594	FNDC10	protein_coding
ENST00000828257.1	ENSG00000286989	ENSG00000286989	lncRNA
ENST00000658591.1	ENSG00000286989	ENSG00000286989	lncRNA
ENST00000607222.1	ENSG00000272106	ENSG00000272106	lncRNA
ENST00000355826.10	ENSG00000197530	MIB2	protein_coding
ENST00000505820.7	ENSG00000197530	MIB2	protein_coding
ENST00000518681.6	ENSG00000197530	MIB2	protein_coding
ENST00000520777.6	ENSG00000197530	MIB2	protein_coding
ENST00000378712.5	ENSG00000197530	MIB2	protein_coding
ENST00000504599.6	ENSG00000197530	MIB2	protein_coding
ENST00000378708.5	ENSG00000197530	MIB2	protein_coding
ENST00000356026.10	ENSG00000189409	MMP23B	protein_coding
ENST00000378675.7	ENSG00000189409	MMP23B	protein_coding
ENST00000341832.11	ENSG00000248333	CDK11B	protein_coding
ENST00000407249.7	ENSG00000248333	CDK11B	protein_coding
ENST00000340677.9	ENSG00000248333	CDK11B	protein_coding
ENST00000626918.2	ENSG00000248333	CDK11B	protein_coding
ENST00000629289.2	ENSG00000248333	CDK11B	protein_coding
ENST00000629312.2	ENSG00000248333	CDK11B	protein_coding
ENST00000607013.2	ENSG00000272004	ENSG00000272004	lncRNA
ENST00000848399.1	ENSG00000272004	ENSG00000272004	lncRNA
ENST00000614300.4	ENSG00000189339	SLC35E2B	protein_coding
ENST00000617444.5	ENSG00000189339	SLC35E2B	protein_coding
ENST00000611123.1	ENSG00000189339	SLC35E2B	protein_coding
ENST00000596308.1	ENSG00000293187	ENSG00000293187	lncRNA
ENST00000597891.1	ENSG00000269737	ENSG00000269737	transcribed_processed_pseudogene
ENST00000847997.1	ENSG00000310190	ENSG00000310190	lncRNA
ENST00000847999.1	ENSG00000310190	ENSG00000310190	lncRNA
ENST00000848000.1	ENSG00000310190	ENSG00000310190	lncRNA
ENST00000848003.1	ENSG00000310190	ENSG00000310190	lncRNA
ENST00000848006.1	ENSG00000310190	ENSG00000310190	lncRNA
ENST00000848012.1	ENSG00000310190	ENSG00000310190	lncRNA
ENST00000848498.1	ENSG00000310238	ENSG00000310238	lncRNA
ENST00000234610.5	ENSG00000215914	MMP23A	transcribed_unprocessed_pseudogene
ENST00000404249.8	ENSG00000008128	CDK11A	protein_coding
ENST00000356200.7	ENSG00000008128	CDK11A	protein_coding
ENST00000378638.6	ENSG00000008128	CDK11A	protein_coding
ENST00000357760.6	ENSG00000008128	CDK11A	protein_coding
ENST00000358779.9	ENSG00000008128	CDK11A	protein_coding
ENST00000378633.5	ENSG00000008128	CDK11A	protein_coding
ENST00000598846.1	ENSG00000268575	ENSG00000268575	lncRNA
ENST00000847759.1	ENSG00000293188	ENSG00000293188	lncRNA
ENST00000577672.2	ENSG00000293188	ENSG00000293188	lncRNA
ENST00000417099.1	ENSG00000293188	ENSG00000293188	lncRNA
ENST00000647043.1	ENSG00000290854	ENSG00000290854	lncRNA
ENST00000475229.2	ENSG00000290854	ENSG00000290854	lncRNA
ENST00000246421.4	ENSG00000290854	ENSG00000290854	lncRNA
ENST00000847564.1	ENSG00000290854	ENSG00000290854	lncRNA
ENST00000643943.1	ENSG00000215790	SLC35E2A	transcribed_unprocessed_pseudogene
ENST00000418950.2	ENSG00000227775	ENSG00000227775	transcribed_processed_pseudogene
ENST00000341426.9	ENSG00000008130	NADK	protein_coding
ENST00000341991.7	ENSG00000008130	NADK	protein_coding
ENST00000378625.5	ENSG00000008130	NADK	protein_coding
ENST00000787791.1	ENSG00000302550	ENSG00000302550	lncRNA
ENST00000787789.1	ENSG00000302550	ENSG00000302550	lncRNA
ENST00000615252.5	ENSG00000078369	GNB1	protein_coding
ENST00000610897.4	ENSG00000078369	GNB1	protein_coding
ENST00000378609.9	ENSG00000078369	GNB1	protein_coding
ENST00000703692.1	ENSG00000078369	GNB1	protein_coding
ENST00000703693.1	ENSG00000078369	GNB1	protein_coding
ENST00000703694.1	ENSG00000078369	GNB1	protein_coding
ENST00000703696.1	ENSG00000078369	GNB1	protein_coding
ENST00000703697.1	ENSG00000078369	GNB1	protein_coding
ENST00000703699.1	ENSG00000078369	GNB1	protein_coding
ENST00000703700.1	ENSG00000078369	GNB1	protein_coding
ENST00000703701.1	ENSG00000078369	GNB1	protein_coding
ENST00000703702.1	ENSG00000078369	GNB1	protein_coding
ENST00000703703.1	ENSG00000078369	GNB1	protein_coding
ENST00000703704.1	ENSG00000078369	GNB1	protein_coding
ENST00000703705.1	ENSG00000078369	GNB1	protein_coding
ENST00000703706.1	ENSG00000078369	GNB1	protein_coding
ENST00000703707.1	ENSG00000078369	GNB1	protein_coding
ENST00000703708.1	ENSG00000078369	GNB1	protein_coding
ENST00000703709.1	ENSG00000078369	GNB1	protein_coding
ENST00000703710.1	ENSG00000078369	GNB1	protein_coding
ENST00000703711.1	ENSG00000078369	GNB1	protein_coding
ENST00000689170.2	ENSG00000231050	GNB1-DT	lncRNA
ENST00000798462.1	ENSG00000231050	GNB1-DT	lncRNA
ENST00000798459.1	ENSG00000231050	GNB1-DT	lncRNA
ENST00000798461.1	ENSG00000231050	GNB1-DT	lncRNA
ENST00000798640.1	ENSG00000303984	ENSG00000303984	lncRNA
ENST00000726655.1	ENSG00000294910	ENSG00000294910	lncRNA
ENST00000818893.1	ENSG00000306476	ENSG00000306476	lncRNA
ENST00000307786.8	ENSG00000169885	CALML6	protein_coding
ENST00000378602.3	ENSG00000178821	TMEM52	protein_coding
ENST00000310991.8	ENSG00000178821	TMEM52	protein_coding
ENST00000493964.5	ENSG00000142609	CFAP74	protein_coding
ENST00000682832.2	ENSG00000142609	CFAP74	protein_coding
ENST00000443930.2	ENSG00000233542	ENSG00000233542	lncRNA
ENST00000659674.2	ENSG00000233542	ENSG00000233542	lncRNA
ENST00000378585.7	ENSG00000187730	GABRD	protein_coding
ENST00000640067.1	ENSG00000187730	GABRD	protein_coding
ENST00000638771.1	ENSG00000187730	GABRD	protein_coding
ENST00000640949.1	ENSG00000187730	GABRD	protein_coding
ENST00000807393.1	ENSG00000304958	ENSG00000304958	lncRNA
ENST00000445600.2	ENSG00000226969	PRKCZ-DT	lncRNA
ENST00000449154.1	ENSG00000226969	PRKCZ-DT	lncRNA
ENST00000378567.8	ENSG00000067606	PRKCZ	protein_coding
ENST00000400921.6	ENSG00000067606	PRKCZ	protein_coding
ENST00000832148.1	ENSG00000308181	ENSG00000308181	lncRNA
ENST00000832149.1	ENSG00000308181	ENSG00000308181	lncRNA
ENST00000606533.1	ENSG00000271806	ENSG00000271806	lncRNA
ENST00000333854.2	ENSG00000182873	PRKCZ-AS1	lncRNA
ENST00000444529.1	ENSG00000182873	PRKCZ-AS1	lncRNA
ENST00000400919.7	ENSG00000162585	FAAP20	protein_coding
ENST00000378546.9	ENSG00000162585	FAAP20	protein_coding
ENST00000799045.1	ENSG00000304038	ENSG00000304038	lncRNA
ENST00000442483.2	ENSG00000234396	ENSG00000234396	lncRNA
ENST00000800005.1	ENSG00000304143	ENSG00000304143	lncRNA
ENST00000378536.5	ENSG00000157933	SKI	protein_coding
ENST00000730475.1	ENSG00000295493	ENSG00000295493	lncRNA
ENST00000810885.1	ENSG00000287356	ENSG00000287356	lncRNA
ENST00000810887.1	ENSG00000287356	ENSG00000287356	lncRNA
ENST00000810890.1	ENSG00000287356	ENSG00000287356	lncRNA
ENST00000661319.1	ENSG00000287356	ENSG00000287356	lncRNA
ENST00000378531.8	ENSG00000116151	MORN1	protein_coding
ENST00000378529.7	ENSG00000116151	MORN1	protein_coding
ENST00000607720.1	ENSG00000272161	ENSG00000272161	lncRNA
ENST00000602865.1	ENSG00000292993	ENSG00000292993	lncRNA
ENST00000417061.2	ENSG00000269896	ENSG00000269896	transcribed_processed_pseudogene
ENST00000607858.1	ENSG00000272420	ENSG00000272420	lncRNA
ENST00000729642.1	ENSG00000295371	ENSG00000295371	lncRNA
ENST00000378513.7	ENSG00000157916	RER1	protein_coding
ENST00000378518.5	ENSG00000157916	RER1	protein_coding
ENST00000605895.6	ENSG00000157916	RER1	protein_coding
ENST00000378512.5	ENSG00000157916	RER1	protein_coding
ENST00000488353.2	ENSG00000157916	RER1	protein_coding
ENST00000288774.8	ENSG00000157911	PEX10	protein_coding
ENST00000447513.7	ENSG00000157911	PEX10	protein_coding
ENST00000507596.5	ENSG00000157911	PEX10	protein_coding
ENST00000449969.5	ENSG00000149527	PLCH2	protein_coding
ENST00000378486.8	ENSG00000149527	PLCH2	protein_coding
ENST00000419816.6	ENSG00000149527	PLCH2	protein_coding
ENST00000424657.1	ENSG00000224387	ENSG00000224387	lncRNA
ENST00000442305.1	ENSG00000229393	ENSG00000229393	lncRNA
ENST00000378466.9	ENSG00000157881	PANK4	protein_coding
ENST00000435556.8	ENSG00000157881	PANK4	protein_coding
ENST00000378453.4	ENSG00000197921	HES5	protein_coding
ENST00000644246.1	ENSG00000272449	ENSG00000272449	lncRNA
ENST00000829790.1	ENSG00000238164	TNFRSF14-AS1	lncRNA
ENST00000448624.3	ENSG00000238164	TNFRSF14-AS1	lncRNA
ENST00000829788.1	ENSG00000238164	TNFRSF14-AS1	lncRNA
ENST00000452793.2	ENSG00000238164	TNFRSF14-AS1	lncRNA
ENST00000416860.4	ENSG00000238164	TNFRSF14-AS1	lncRNA
ENST00000432521.3	ENSG00000238164	TNFRSF14-AS1	lncRNA
ENST00000830164.1	ENSG00000307979	ENSG00000307979	lncRNA
ENST00000409119.5	ENSG00000157873	TNFRSF14	protein_coding
ENST00000355716.5	ENSG00000157873	TNFRSF14	protein_coding
ENST00000456687.3	ENSG00000225931	ENSG00000225931	TEC
ENST00000830048.1	ENSG00000307958	ENSG00000307958	lncRNA
ENST00000424215.2	ENSG00000228037	ENSG00000228037	lncRNA
ENST00000686752.3	ENSG00000289610	ENSG00000289610	lncRNA
ENST00000444521.6	ENSG00000157870	PRXL2B	protein_coding
ENST00000378425.9	ENSG00000157870	PRXL2B	protein_coding
ENST00000419916.8	ENSG00000157870	PRXL2B	protein_coding
ENST00000378424.9	ENSG00000157870	PRXL2B	protein_coding
ENST00000537325.6	ENSG00000157870	PRXL2B	protein_coding
ENST00000378427.6	ENSG00000157870	PRXL2B	protein_coding
ENST00000378412.8	ENSG00000142606	MMEL1	protein_coding
ENST00000502556.5	ENSG00000142606	MMEL1	protein_coding
ENST00000723522.1	ENSG00000237058	MMEL1-AS1	lncRNA
ENST00000723528.1	ENSG00000237058	MMEL1-AS1	lncRNA
ENST00000401095.9	ENSG00000215912	TTC34	protein_coding
ENST00000637179.1	ENSG00000215912	TTC34	protein_coding
ENST00000648684.1	ENSG00000285945	ENSG00000285945	lncRNA
ENST00000638002.1	ENSG00000283259	ENSG00000283259	lncRNA
ENST00000457440.1	ENSG00000233234	ENSG00000233234	lncRNA
ENST00000664694.2	ENSG00000287396	ENSG00000287396	lncRNA
ENST00000429389.1	ENSG00000231630	ENSG00000231630	lncRNA
ENST00000790074.1	ENSG00000302855	ENSG00000302855	lncRNA
ENST00000727914.1	ENSG00000295089	ENSG00000295089	lncRNA
ENST00000767974.1	ENSG00000300015	ENSG00000300015	lncRNA
ENST00000641229.2	ENSG00000284745	ENSG00000284745	lncRNA
ENST00000378404.4	ENSG00000169717	ACTRT2	protein_coding
ENST00000818092.1	ENSG00000177133	PRDM16-DT	lncRNA
ENST00000818100.1	ENSG00000177133	PRDM16-DT	lncRNA
ENST00000321399.8	ENSG00000177133	PRDM16-DT	lncRNA
ENST00000445317.1	ENSG00000177133	PRDM16-DT	lncRNA
ENST00000667159.1	ENSG00000177133	PRDM16-DT	lncRNA
ENST00000818108.1	ENSG00000177133	PRDM16-DT	lncRNA
ENST00000511072.5	ENSG00000142611	PRDM16	protein_coding
ENST00000378391.6	ENSG00000142611	PRDM16	protein_coding
ENST00000270722.10	ENSG00000142611	PRDM16	protein_coding
ENST00000514189.5	ENSG00000142611	PRDM16	protein_coding
ENST00000635819.1	ENSG00000283572	MIR4251	miRNA
ENST00000440516.1	ENSG00000226286	ENSG00000226286	lncRNA
ENST00000818384.1	ENSG00000306427	ENSG00000306427	lncRNA
ENST00000624175.1	ENSG00000279839	ENSG00000279839	TEC
ENST00000818534.1	ENSG00000306439	ENSG00000306439	lncRNA
ENST00000607061.1	ENSG00000272235	ENSG00000272235	lncRNA
ENST00000818621.1	ENSG00000287828	ENSG00000287828	lncRNA
ENST00000818619.1	ENSG00000287828	ENSG00000287828	lncRNA
ENST00000665088.1	ENSG00000286518	ENSG00000286518	lncRNA
ENST00000732444.1	ENSG00000295754	ENSG00000295754	lncRNA
ENST00000749363.1	ENSG00000297626	ENSG00000297626	lncRNA
ENST00000378378.9	ENSG00000130762	ARHGEF16	protein_coding
ENST00000378373.5	ENSG00000130762	ARHGEF16	protein_coding
ENST00000378371.6	ENSG00000130762	ARHGEF16	protein_coding
ENST00000606489.1	ENSG00000272088	ENSG00000272088	lncRNA
ENST00000356575.9	ENSG00000162591	MEGF6	protein_coding
ENST00000697102.1	ENSG00000162591	MEGF6	protein_coding
ENST00000294599.8	ENSG00000162591	MEGF6	protein_coding
ENST00000385042.1	ENSG00000207776	MIR551A	miRNA
ENST00000838837.1	ENSG00000309127	ENSG00000309127	lncRNA
ENST00000838667.1	ENSG00000238260	ENSG00000238260	lncRNA
ENST00000688510.2	ENSG00000238260	ENSG00000238260	lncRNA
ENST00000838671.1	ENSG00000238260	ENSG00000238260	lncRNA
ENST00000838670.1	ENSG00000238260	ENSG00000238260	lncRNA
ENST00000838669.1	ENSG00000238260	ENSG00000238260	lncRNA
ENST00000378344.7	ENSG00000158109	TPRG1L	protein_coding
ENST00000344579.5	ENSG00000158109	TPRG1L	protein_coding
ENST00000378322.7	ENSG00000116213	WRAP73	protein_coding
ENST00000270708.12	ENSG00000116213	WRAP73	protein_coding
ENST00000378295.9	ENSG00000078900	TP73	protein_coding
ENST00000604074.5	ENSG00000078900	TP73	protein_coding
ENST00000603362.6	ENSG00000078900	TP73	protein_coding
ENST00000604479.6	ENSG00000078900	TP73	protein_coding
ENST00000354437.8	ENSG00000078900	TP73	protein_coding
ENST00000713570.1	ENSG00000078900	TP73	protein_coding
ENST00000713572.1	ENSG00000078900	TP73	protein_coding
ENST00000378280.5	ENSG00000078900	TP73	protein_coding
ENST00000378285.5	ENSG00000078900	TP73	protein_coding
ENST00000378288.8	ENSG00000078900	TP73	protein_coding
ENST00000378290.4	ENSG00000078900	TP73	protein_coding
ENST00000443034.1	ENSG00000227589	TP73-AS3	lncRNA
ENST00000416554.1	ENSG00000235131	TP73-AS2	lncRNA
ENST00000648526.1	ENSG00000293478	GFOD3P	lncRNA
ENST00000418088.6	ENSG00000293478	GFOD3P	lncRNA
ENST00000647817.1	ENSG00000293478	GFOD3P	lncRNA
ENST00000649123.1	ENSG00000293478	GFOD3P	lncRNA
ENST00000648553.1	ENSG00000293478	GFOD3P	lncRNA
ENST00000649348.1	ENSG00000293478	GFOD3P	lncRNA
ENST00000611447.1	ENSG00000276189	ENSG00000276189	misc_RNA
ENST00000637775.1	ENSG00000227372	GFOD3P	transcribed_unitary_pseudogene
ENST00000294600.7	ENSG00000162592	CCDC27	protein_coding
ENST00000742845.1	ENSG00000296834	ENSG00000296834	lncRNA
ENST00000642557.4	ENSG00000235169	SMIM1	protein_coding
ENST00000561886.2	ENSG00000235169	SMIM1	protein_coding
ENST00000444870.7	ENSG00000235169	SMIM1	protein_coding
ENST00000378251.3	ENSG00000130764	LRRC47	protein_coding
ENST00000581512.2	ENSG00000266075	RN7SL574P	misc_RNA
ENST00000607459.1	ENSG00000272153	ENSG00000272153	lncRNA
ENST00000676052.1	ENSG00000116198	CEP104	protein_coding
ENST00000378230.8	ENSG00000116198	CEP104	protein_coding
ENST00000674623.1	ENSG00000116198	CEP104	protein_coding
ENST00000675677.1	ENSG00000116198	CEP104	protein_coding
ENST00000675666.1	ENSG00000116198	CEP104	protein_coding
ENST00000674558.1	ENSG00000116198	CEP104	protein_coding
ENST00000674544.1	ENSG00000116198	CEP104	protein_coding
ENST00000675375.1	ENSG00000116198	CEP104	protein_coding
ENST00000428079.6	ENSG00000116198	CEP104	protein_coding
ENST00000461667.2	ENSG00000116198	CEP104	protein_coding
ENST00000494653.5	ENSG00000116198	CEP104	protein_coding
ENST00000378223.3	ENSG00000116198	CEP104	protein_coding
ENST00000625756.2	ENSG00000169598	DFFB	protein_coding
ENST00000338895.7	ENSG00000169598	DFFB	protein_coding
ENST00000378209.8	ENSG00000169598	DFFB	protein_coding
ENST00000361605.4	ENSG00000198912	C1orf174	protein_coding
ENST00000680169.1	ENSG00000198912	C1orf174	protein_coding
ENST00000680535.1	ENSG00000198912	C1orf174	protein_coding
ENST00000757271.1	ENSG00000236423	LINC01134	lncRNA
ENST00000757273.1	ENSG00000236423	LINC01134	lncRNA
ENST00000439488.2	ENSG00000236423	LINC01134	lncRNA
ENST00000412674.1	ENSG00000233304	LINC01346	lncRNA
ENST00000816721.1	ENSG00000233304	LINC01346	lncRNA
ENST00000635247.1	ENSG00000226374	LINC01345	lncRNA
ENST00000671015.1	ENSG00000226374	LINC01345	lncRNA
ENST00000642026.2	ENSG00000284668	LINC02780	lncRNA
ENST00000641078.2	ENSG00000284668	LINC02780	lncRNA
ENST00000641562.1	ENSG00000284668	LINC02780	lncRNA
ENST00000742918.1	ENSG00000284668	LINC02780	lncRNA
ENST00000742914.1	ENSG00000284668	LINC02780	lncRNA
ENST00000642139.2	ENSG00000284703	ENSG00000284703	lncRNA
ENST00000743045.1	ENSG00000284703	ENSG00000284703	lncRNA
ENST00000743266.1	ENSG00000296871	ENSG00000296871	lncRNA
ENST00000835193.1	ENSG00000308587	ENSG00000308587	lncRNA
ENST00000835192.1	ENSG00000308587	ENSG00000308587	lncRNA
ENST00000449232.1	ENSG00000229280	EEF1DP6	processed_pseudogene
ENST00000777414.1	ENSG00000301255	ENSG00000301255	lncRNA
ENST00000761402.1	ENSG00000299169	ENSG00000299169	lncRNA
ENST00000785550.1	ENSG00000302287	ENSG00000302287	lncRNA
ENST00000423197.2	ENSG00000235054	LINC01777	lncRNA
ENST00000819253.1	ENSG00000306535	ENSG00000306535	lncRNA
ENST00000641472.1	ENSG00000284694	ENSG00000284694	lncRNA
ENST00000764213.1	ENSG00000299517	ENSG00000299517	lncRNA
ENST00000438791.2	ENSG00000227169	ENSG00000227169	lncRNA
ENST00000730455.1	ENSG00000295490	ENSG00000295490	lncRNA
ENST00000667354.1	ENSG00000232596	LINC01646	lncRNA
ENST00000659083.1	ENSG00000232596	LINC01646	lncRNA
ENST00000661628.1	ENSG00000232596	LINC01646	lncRNA
ENST00000420522.1	ENSG00000232596	LINC01646	lncRNA
ENST00000772752.1	ENSG00000300565	ENSG00000300565	lncRNA
ENST00000772750.1	ENSG00000300565	ENSG00000300565	lncRNA
ENST00000797399.1	ENSG00000303830	ENSG00000303830	lncRNA
ENST00000378191.5	ENSG00000196581	AJAP1	protein_coding
ENST00000378190.7	ENSG00000196581	AJAP1	protein_coding
ENST00000658045.1	ENSG00000287586	ENSG00000287586	lncRNA
ENST00000837674.1	ENSG00000284739	ENSG00000284739	lncRNA
ENST00000641403.1	ENSG00000284674	LINC02781	lncRNA
ENST00000838601.1	ENSG00000309102	ENSG00000309102	lncRNA
ENST00000838678.1	ENSG00000309111	ENSG00000309111	lncRNA
ENST00000443270.1	ENSG00000231510	LINC02782	lncRNA
ENST00000741292.1	ENSG00000296716	ENSG00000296716	lncRNA
ENST00000785386.1	ENSG00000302269	ENSG00000302269	lncRNA
ENST00000819942.1	ENSG00000306645	ENSG00000306645	lncRNA
ENST00000641871.1	ENSG00000284616	ENSG00000284616	lncRNA
ENST00000786863.1	ENSG00000302445	ENSG00000302445	lncRNA
ENST00000786913.1	ENSG00000302452	ENSG00000302452	lncRNA
ENST00000732267.1	ENSG00000295735	ENSG00000295735	lncRNA
ENST00000641860.1	ENSG00000284692	ENSG00000284692	lncRNA
ENST00000649109.1	ENSG00000284692	ENSG00000284692	lncRNA
ENST00000831856.1	ENSG00000284692	ENSG00000284692	lncRNA
ENST00000641583.1	ENSG00000284666	ENSG00000284666	lncRNA
ENST00000564261.1	ENSG00000260972	ENSG00000260972	lncRNA
ENST00000762612.1	ENSG00000299325	ENSG00000299325	lncRNA
ENST00000637697.1	ENSG00000283356	ENSG00000283356	unprocessed_pseudogene
ENST00000727915.1	ENSG00000289893	ENSG00000289893	lncRNA
ENST00000727751.1	ENSG00000289893	ENSG00000289893	lncRNA
ENST00000701409.1	ENSG00000289893	ENSG00000289893	lncRNA
ENST00000727754.1	ENSG00000289893	ENSG00000289893	lncRNA
ENST00000579887.1	ENSG00000264341	ENSG00000264341	miRNA
ENST00000728083.1	ENSG00000295108	ENSG00000295108	lncRNA
ENST00000728172.1	ENSG00000295122	ENSG00000295122	lncRNA
ENST00000728173.1	ENSG00000295122	ENSG00000295122	lncRNA
ENST00000753707.1	ENSG00000298180	ENSG00000298180	lncRNA
ENST00000582517.1	ENSG00000264101	MIR4689	miRNA
ENST00000378156.9	ENSG00000131697	NPHP4	protein_coding
ENST00000622020.4	ENSG00000131697	NPHP4	protein_coding
ENST00000764466.1	ENSG00000299539	ENSG00000299539	lncRNA
ENST00000378097.6	ENSG00000069424	KCNAB2	protein_coding
ENST00000666163.1	ENSG00000069424	KCNAB2	protein_coding
ENST00000671676.1	ENSG00000069424	KCNAB2	protein_coding
ENST00000653262.1	ENSG00000069424	KCNAB2	protein_coding
ENST00000341524.6	ENSG00000069424	KCNAB2	protein_coding
ENST00000462676.3	ENSG00000069424	KCNAB2	protein_coding
ENST00000352527.6	ENSG00000069424	KCNAB2	protein_coding
ENST00000663169.1	ENSG00000069424	KCNAB2	protein_coding
ENST00000656198.1	ENSG00000069424	KCNAB2	protein_coding
ENST00000602612.5	ENSG00000069424	KCNAB2	protein_coding
ENST00000428161.7	ENSG00000069424	KCNAB2	protein_coding
ENST00000666299.1	ENSG00000069424	KCNAB2	protein_coding
ENST00000652845.1	ENSG00000069424	KCNAB2	protein_coding
ENST00000669250.1	ENSG00000069424	KCNAB2	protein_coding
ENST00000164247.5	ENSG00000069424	KCNAB2	protein_coding
ENST00000668559.1	ENSG00000069424	KCNAB2	protein_coding
ENST00000378092.6	ENSG00000069424	KCNAB2	protein_coding
ENST00000472700.7	ENSG00000069424	KCNAB2	protein_coding
ENST00000378083.8	ENSG00000069424	KCNAB2	protein_coding
ENST00000458166.6	ENSG00000069424	KCNAB2	protein_coding
ENST00000662363.1	ENSG00000069424	KCNAB2	protein_coding
ENST00000262450.8	ENSG00000116254	CHD5	protein_coding
ENST00000484532.6	ENSG00000285629	ENSG00000285629	nonsense_mediated_decay
ENST00000234875.9	ENSG00000116251	RPL22	protein_coding
ENST00000497965.5	ENSG00000116251	RPL22	protein_coding
ENST00000455744.2	ENSG00000226944	RNF207-AS1	lncRNA
ENST00000722469.1	ENSG00000226944	RNF207-AS1	lncRNA
ENST00000377939.5	ENSG00000158286	RNF207	protein_coding
ENST00000343813.10	ENSG00000116237	ICMT	protein_coding
ENST00000796173.1	ENSG00000225077	ICMT-DT	lncRNA
ENST00000706530.1	ENSG00000173673	HES3	protein_coding
ENST00000377898.4	ENSG00000173673	HES3	protein_coding
ENST00000377893.3	ENSG00000158292	GPR153	protein_coding
ENST00000608083.5	ENSG00000097021	ACOT7	protein_coding
ENST00000361521.9	ENSG00000097021	ACOT7	protein_coding
ENST00000377842.7	ENSG00000097021	ACOT7	protein_coding
ENST00000377845.7	ENSG00000097021	ACOT7	protein_coding
ENST00000377855.6	ENSG00000097021	ACOT7	protein_coding
ENST00000607670.1	ENSG00000271746	ENSG00000271746	lncRNA
ENST00000377837.5	ENSG00000069812	HES2	protein_coding
ENST00000377836.8	ENSG00000069812	HES2	protein_coding
ENST00000377834.8	ENSG00000069812	HES2	protein_coding
ENST00000487437.5	ENSG00000069812	HES2	protein_coding
ENST00000489730.1	ENSG00000069812	HES2	protein_coding
ENST00000645284.1	ENSG00000187017	ESPN	protein_coding
ENST00000636330.1	ENSG00000187017	ESPN	protein_coding
ENST00000461727.6	ENSG00000187017	ESPN	protein_coding
ENST00000585139.1	ENSG00000265392	MIR4252	miRNA
ENST00000419034.1	ENSG00000231868	ENSG00000231868	lncRNA
ENST00000356876.8	ENSG00000215788	TNFRSF25	protein_coding
ENST00000377782.7	ENSG00000215788	TNFRSF25	protein_coding
ENST00000351959.9	ENSG00000215788	TNFRSF25	protein_coding
ENST00000348333.7	ENSG00000215788	TNFRSF25	protein_coding
ENST00000351748.7	ENSG00000215788	TNFRSF25	protein_coding
ENST00000535355.6	ENSG00000171680	PLEKHG5	protein_coding
ENST00000400913.6	ENSG00000171680	PLEKHG5	protein_coding
ENST00000377725.5	ENSG00000171680	PLEKHG5	protein_coding
ENST00000340850.10	ENSG00000171680	PLEKHG5	protein_coding
ENST00000377728.8	ENSG00000171680	PLEKHG5	protein_coding
ENST00000377748.6	ENSG00000171680	PLEKHG5	protein_coding
ENST00000377732.5	ENSG00000171680	PLEKHG5	protein_coding
ENST00000400915.8	ENSG00000171680	PLEKHG5	protein_coding
ENST00000673471.2	ENSG00000171680	PLEKHG5	protein_coding
ENST00000377740.5	ENSG00000171680	PLEKHG5	protein_coding
ENST00000675694.1	ENSG00000171680	PLEKHG5	protein_coding
ENST00000675123.1	ENSG00000171680	PLEKHG5	protein_coding
ENST00000537245.6	ENSG00000171680	PLEKHG5	protein_coding
ENST00000750764.1	ENSG00000297749	ENSG00000297749	lncRNA
ENST00000761774.1	ENSG00000299237	ENSG00000299237	lncRNA
ENST00000761962.1	ENSG00000299253	ENSG00000299253	lncRNA
ENST00000377705.6	ENSG00000162408	NOL9	protein_coding
ENST00000517213.1	ENSG00000253022	RNU6-731P	snRNA
ENST00000456162.2	ENSG00000229519	ENSG00000229519	processed_pseudogene
ENST00000333172.11	ENSG00000173662	TAS1R1	protein_coding
ENST00000351136.7	ENSG00000173662	TAS1R1	protein_coding
ENST00000377674.9	ENSG00000204859	ZBTB48	protein_coding
ENST00000377658.8	ENSG00000162413	KLHL21	protein_coding
ENST00000377663.3	ENSG00000162413	KLHL21	protein_coding
ENST00000467612.5	ENSG00000162413	KLHL21	protein_coding
ENST00000463043.1	ENSG00000162413	KLHL21	protein_coding
ENST00000729011.1	ENSG00000295286	ENSG00000295286	lncRNA
ENST00000806413.1	ENSG00000304810	ENSG00000304810	lncRNA
ENST00000377648.5	ENSG00000116273	PHF13	protein_coding
ENST00000054650.9	ENSG00000041988	THAP3	protein_coding
ENST00000307896.10	ENSG00000041988	THAP3	protein_coding
ENST00000377627.7	ENSG00000041988	THAP3	protein_coding
ENST00000377577.10	ENSG00000007923	DNAJC11	protein_coding
ENST00000294401.11	ENSG00000007923	DNAJC11	protein_coding
ENST00000421469.4	ENSG00000228750	LINC01672	lncRNA
ENST00000432429.5	ENSG00000228750	LINC01672	lncRNA
ENST00000641757.1	ENSG00000284744	ENSG00000284744	lncRNA
ENST00000783081.1	ENSG00000237436	CAMTA1-DT	lncRNA
ENST00000442889.1	ENSG00000237436	CAMTA1-DT	lncRNA
ENST00000303635.12	ENSG00000171735	CAMTA1	protein_coding
ENST00000473578.5	ENSG00000171735	CAMTA1	protein_coding
ENST00000557126.5	ENSG00000171735	CAMTA1	protein_coding
ENST00000700415.1	ENSG00000171735	CAMTA1	protein_coding
ENST00000700416.1	ENSG00000171735	CAMTA1	protein_coding
ENST00000467404.6	ENSG00000171735	CAMTA1	protein_coding
ENST00000476864.2	ENSG00000171735	CAMTA1	protein_coding
ENST00000700417.1	ENSG00000171735	CAMTA1	protein_coding
ENST00000700420.1	ENSG00000171735	CAMTA1	protein_coding
ENST00000700421.1	ENSG00000171735	CAMTA1	protein_coding
ENST00000710284.1	ENSG00000171735	CAMTA1	protein_coding
ENST00000710285.1	ENSG00000171735	CAMTA1	protein_coding
ENST00000700423.1	ENSG00000171735	CAMTA1	protein_coding
ENST00000700424.1	ENSG00000171735	CAMTA1	protein_coding
ENST00000700425.1	ENSG00000171735	CAMTA1	protein_coding
ENST00000433407.1	ENSG00000227950	ENSG00000227950	processed_pseudogene
ENST00000456701.1	ENSG00000237365	CAMTA1-AS3	lncRNA
ENST00000384328.1	ENSG00000207056	RNU1-8P	snRNA
ENST00000849843.1	ENSG00000310450	ENSG00000310450	lncRNA
ENST00000849780.1	ENSG00000237402	CAMTA1-IT1	lncRNA
ENST00000849781.1	ENSG00000237402	CAMTA1-IT1	lncRNA
ENST00000427317.1	ENSG00000237402	CAMTA1-IT1	lncRNA
ENST00000751307.1	ENSG00000237728	CAMTA1-AS2	lncRNA
ENST00000411708.2	ENSG00000237728	CAMTA1-AS2	lncRNA
ENST00000722702.1	ENSG00000294314	ENSG00000294314	lncRNA
ENST00000837339.1	ENSG00000225126	CAMTA1-AS1	lncRNA
ENST00000759561.1	ENSG00000298973	ENSG00000298973	lncRNA
ENST00000821780.1	ENSG00000306883	ENSG00000306883	lncRNA
ENST00000789005.1	ENSG00000302704	ENSG00000302704	lncRNA
ENST00000602640.1	ENSG00000270171	ENSG00000270171	lncRNA
ENST00000602973.1	ENSG00000270035	ENSG00000270035	lncRNA
ENST00000602916.2	ENSG00000269978	ENSG00000269978	lncRNA
ENST00000772897.1	ENSG00000300603	ENSG00000300603	lncRNA
ENST00000054666.11	ENSG00000049245	VAMP3	protein_coding
ENST00000470357.1	ENSG00000049245	VAMP3	protein_coding
ENST00000602406.1	ENSG00000269925	ENSG00000269925	lncRNA
ENST00000377532.8	ENSG00000049246	PER3	protein_coding
ENST00000377541.5	ENSG00000049246	PER3	protein_coding
ENST00000613533.4	ENSG00000049246	PER3	protein_coding
ENST00000614998.4	ENSG00000049246	PER3	protein_coding
ENST00000361923.2	ENSG00000049246	PER3	protein_coding
ENST00000789962.1	ENSG00000236266	ENSG00000236266	lncRNA
ENST00000451646.1	ENSG00000236266	ENSG00000236266	lncRNA
ENST00000377516.6	ENSG00000049247	UTS2	protein_coding
ENST00000361696.10	ENSG00000049247	UTS2	protein_coding
ENST00000054668.5	ENSG00000049247	UTS2	protein_coding
ENST00000788099.1	ENSG00000302605	ENSG00000302605	lncRNA
ENST00000377507.8	ENSG00000049249	TNFRSF9	protein_coding
ENST00000603760.1	ENSG00000270330	ENSG00000270330	processed_pseudogene
ENST00000493678.5	ENSG00000116288	PARK7	protein_coding
ENST00000377493.9	ENSG00000116288	PARK7	protein_coding
ENST00000338639.10	ENSG00000116288	PARK7	protein_coding
ENST00000377491.5	ENSG00000116288	PARK7	protein_coding
ENST00000377488.5	ENSG00000116288	PARK7	protein_coding
ENST00000759764.1	ENSG00000299004	ENSG00000299004	lncRNA
ENST00000363474.1	ENSG00000200344	Y_RNA	misc_RNA
ENST00000641354.1	ENSG00000284747	ENSG00000284747	lncRNA
ENST00000642135.1	ENSG00000284747	ENSG00000284747	lncRNA
ENST00000641100.1	ENSG00000284716	ENSG00000284716	lncRNA
ENST00000474874.5	ENSG00000116285	ERRFI1	protein_coding
ENST00000377482.10	ENSG00000116285	ERRFI1	protein_coding
ENST00000467067.1	ENSG00000116285	ERRFI1	protein_coding
ENST00000469499.5	ENSG00000116285	ERRFI1	protein_coding
ENST00000777655.1	ENSG00000238290	ERRFI1-DT	lncRNA
ENST00000445300.2	ENSG00000238290	ERRFI1-DT	lncRNA
ENST00000777653.1	ENSG00000238290	ERRFI1-DT	lncRNA
ENST00000777659.1	ENSG00000238290	ERRFI1-DT	lncRNA
ENST00000777658.1	ENSG00000238290	ERRFI1-DT	lncRNA
ENST00000777666.1	ENSG00000238290	ERRFI1-DT	lncRNA
ENST00000777670.1	ENSG00000238290	ERRFI1-DT	lncRNA
ENST00000777671.1	ENSG00000238290	ERRFI1-DT	lncRNA
ENST00000399343.2	ENSG00000232848	RPL7AP18	processed_pseudogene
ENST00000778015.1	ENSG00000301325	ENSG00000301325	lncRNA
ENST00000778014.1	ENSG00000301325	ENSG00000301325	lncRNA
ENST00000777798.1	ENSG00000227634	LINC01714	lncRNA
ENST00000684850.2	ENSG00000227634	LINC01714	lncRNA
ENST00000778537.1	ENSG00000227634	LINC01714	lncRNA
ENST00000778536.1	ENSG00000227634	LINC01714	lncRNA
ENST00000777821.1	ENSG00000227634	LINC01714	lncRNA
ENST00000670361.1	ENSG00000227634	LINC01714	lncRNA
ENST00000635451.2	ENSG00000227634	LINC01714	lncRNA
ENST00000777822.1	ENSG00000227634	LINC01714	lncRNA
ENST00000777812.1	ENSG00000227634	LINC01714	lncRNA
ENST00000777819.1	ENSG00000227634	LINC01714	lncRNA
ENST00000453364.1	ENSG00000229305	ENSG00000229305	processed_pseudogene
ENST00000778346.1	ENSG00000301344	ENSG00000301344	lncRNA
ENST00000364105.1	ENSG00000200975	RNU1-7P	snRNA
ENST00000424689.1	ENSG00000233645	ENSG00000233645	lncRNA
ENST00000753408.1	ENSG00000298156	ENSG00000298156	lncRNA
ENST00000775652.1	ENSG00000301025	ENSG00000301025	lncRNA
ENST00000775483.1	ENSG00000301006	ENSG00000301006	lncRNA
ENST00000775480.1	ENSG00000301006	ENSG00000301006	lncRNA
ENST00000775478.1	ENSG00000301006	ENSG00000301006	lncRNA
ENST00000775482.1	ENSG00000301006	ENSG00000301006	lncRNA
ENST00000516168.1	ENSG00000251977	RNU6-991P	snRNA
ENST00000471889.7	ENSG00000162426	SLC45A1	protein_coding
ENST00000289877.8	ENSG00000162426	SLC45A1	protein_coding
ENST00000516445.1	ENSG00000252254	Y_RNA	misc_RNA
ENST00000337907.7	ENSG00000142599	RERE	protein_coding
ENST00000400908.7	ENSG00000142599	RERE	protein_coding
ENST00000377464.5	ENSG00000142599	RERE	protein_coding
ENST00000465125.2	ENSG00000142599	RERE	protein_coding
ENST00000400907.6	ENSG00000142599	RERE	protein_coding
ENST00000476556.5	ENSG00000142599	RERE	protein_coding
ENST00000659924.1	ENSG00000142599	RERE	protein_coding
ENST00000704049.1	ENSG00000142599	RERE	protein_coding
ENST00000653698.1	ENSG00000232912	RERE-AS1	lncRNA
ENST00000408156.1	ENSG00000221083	ENSG00000221083	snoRNA
ENST00000605785.1	ENSG00000270282	ENSG00000270282	processed_pseudogene
ENST00000437586.1	ENSG00000234619	RPL7P11	processed_pseudogene
ENST00000428803.2	ENSG00000224315	RPL7P7	processed_pseudogene
ENST00000796433.1	ENSG00000303676	ENSG00000303676	lncRNA
ENST00000410579.2	ENSG00000222511	Y_RNA	misc_RNA
ENST00000445254.1	ENSG00000226545	ENSG00000226545	unprocessed_pseudogene
ENST00000433876.2	ENSG00000228423	ENSG00000228423	lncRNA
ENST00000436229.2	ENSG00000229716	RPL23AP19	processed_pseudogene
ENST00000234590.10	ENSG00000074800	ENO1	protein_coding
ENST00000647408.1	ENSG00000074800	ENO1	protein_coding
ENST00000618792.1	ENSG00000274258	MIR6728	miRNA
ENST00000442636.2	ENSG00000230679	ENO1-AS1	lncRNA
ENST00000364855.1	ENSG00000201725	RNU6-304P	snRNA
ENST00000425872.1	ENSG00000238249	HMGN2P17	processed_pseudogene
ENST00000847252.1	ENSG00000310107	ENSG00000310107	lncRNA
ENST00000424862.2	ENSG00000232208	ENSG00000232208	transcribed_processed_pseudogene
ENST00000431968.2	ENSG00000232663	ENSG00000232663	processed_pseudogene
ENST00000847409.1	ENSG00000310124	ENSG00000310124	lncRNA
ENST00000377443.7	ENSG00000131686	CA6	protein_coding
ENST00000480186.7	ENSG00000131686	CA6	protein_coding
ENST00000377436.6	ENSG00000131686	CA6	protein_coding
ENST00000377442.3	ENSG00000131686	CA6	protein_coding
ENST00000702996.1	ENSG00000290109	ENSG00000290109	lncRNA
ENST00000830815.1	ENSG00000290109	ENSG00000290109	lncRNA
ENST00000583026.2	ENSG00000265141	RN7SL451P	misc_RNA
ENST00000400906.2	ENSG00000197241	SLC2A7	protein_coding
ENST00000377424.9	ENSG00000142583	SLC2A5	protein_coding
ENST00000377414.7	ENSG00000142583	SLC2A5	protein_coding
ENST00000516595.1	ENSG00000252404	ENSG00000252404	scaRNA
ENST00000377411.5	ENSG00000180758	GPR157	protein_coding
ENST00000782879.1	ENSG00000228526	MIR34AHG	lncRNA
ENST00000635687.1	ENSG00000228526	MIR34AHG	lncRNA
ENST00000635405.2	ENSG00000228526	MIR34AHG	lncRNA
ENST00000437157.4	ENSG00000228526	MIR34AHG	lncRNA
ENST00000385130.1	ENSG00000284357	MIR34A	miRNA
ENST00000701624.2	ENSG00000289914	ENSG00000289914	lncRNA
ENST00000783336.1	ENSG00000302015	ENSG00000302015	lncRNA
ENST00000635271.2	ENSG00000234546	LNCTAM34A	lncRNA
ENST00000783010.1	ENSG00000234546	LNCTAM34A	lncRNA
ENST00000782999.1	ENSG00000234546	LNCTAM34A	lncRNA
ENST00000783016.1	ENSG00000234546	LNCTAM34A	lncRNA
ENST00000783003.1	ENSG00000234546	LNCTAM34A	lncRNA
ENST00000783006.1	ENSG00000234546	LNCTAM34A	lncRNA
ENST00000783208.1	ENSG00000301983	ENSG00000301983	lncRNA
ENST00000783111.1	ENSG00000301968	ENSG00000301968	lncRNA
ENST00000377403.7	ENSG00000049239	H6PD	protein_coding
ENST00000602477.1	ENSG00000049239	H6PD	protein_coding
ENST00000785043.1	ENSG00000302217	ENSG00000302217	lncRNA
ENST00000328089.11	ENSG00000171621	SPSB1	protein_coding
ENST00000357898.3	ENSG00000171621	SPSB1	protein_coding
ENST00000377399.2	ENSG00000171621	SPSB1	protein_coding
ENST00000722150.1	ENSG00000294252	ENSG00000294252	lncRNA
ENST00000736034.1	ENSG00000296073	ENSG00000296073	lncRNA
ENST00000735987.1	ENSG00000296056	ENSG00000296056	lncRNA
ENST00000827163.1	ENSG00000307568	ENSG00000307568	lncRNA
ENST00000641006.1	ENSG00000284652	ENSG00000284652	lncRNA
ENST00000641325.1	ENSG00000284693	LINC02606	lncRNA
ENST00000775399.1	ENSG00000284693	LINC02606	lncRNA
ENST00000775386.1	ENSG00000284693	LINC02606	lncRNA
ENST00000775393.1	ENSG00000284693	LINC02606	lncRNA
ENST00000775397.1	ENSG00000284693	LINC02606	lncRNA
ENST00000517147.1	ENSG00000252956	RNA5SP40	rRNA_pseudogene
ENST00000775519.1	ENSG00000301013	ENSG00000301013	lncRNA
ENST00000775669.1	ENSG00000301030	ENSG00000301030	lncRNA
ENST00000821536.1	ENSG00000306844	ENSG00000306844	lncRNA
ENST00000737624.1	ENSG00000296249	ENSG00000296249	lncRNA
ENST00000441033.2	ENSG00000235263	ENSG00000235263	lncRNA
ENST00000302692.7	ENSG00000171612	SLC25A33	protein_coding
ENST00000435277.1	ENSG00000231181	ENSG00000231181	processed_pseudogene
ENST00000340381.11	ENSG00000188807	TMEM201	protein_coding
ENST00000340305.9	ENSG00000188807	TMEM201	protein_coding
ENST00000822679.1	ENSG00000307011	ENSG00000307011	lncRNA
ENST00000377346.9	ENSG00000171608	PIK3CD	protein_coding
ENST00000698709.1	ENSG00000171608	PIK3CD	protein_coding
ENST00000698710.1	ENSG00000171608	PIK3CD	protein_coding
ENST00000698712.1	ENSG00000171608	PIK3CD	protein_coding
ENST00000698713.1	ENSG00000171608	PIK3CD	protein_coding
ENST00000698714.1	ENSG00000171608	PIK3CD	protein_coding
ENST00000698715.1	ENSG00000171608	PIK3CD	protein_coding
ENST00000361110.6	ENSG00000171608	PIK3CD	protein_coding
ENST00000698716.1	ENSG00000171608	PIK3CD	protein_coding
ENST00000377320.3	ENSG00000179840	PIK3CD-AS1	lncRNA
ENST00000426570.3	ENSG00000233268	ENSG00000233268	processed_pseudogene
ENST00000776029.1	ENSG00000301080	ENSG00000301080	lncRNA
ENST00000415330.5	ENSG00000231789	PIK3CD-AS2	lncRNA
ENST00000377298.9	ENSG00000171603	CLSTN1	protein_coding
ENST00000361311.4	ENSG00000171603	CLSTN1	protein_coding
ENST00000603781.1	ENSG00000271264	MZT1P1	processed_pseudogene
ENST00000639753.1	ENSG00000280113	ENSG00000280113	TEC
ENST00000377263.6	ENSG00000178585	CTNNBIP1	protein_coding
ENST00000400904.7	ENSG00000178585	CTNNBIP1	protein_coding
ENST00000377258.5	ENSG00000178585	CTNNBIP1	protein_coding
ENST00000377256.1	ENSG00000178585	CTNNBIP1	protein_coding
ENST00000454104.1	ENSG00000223989	ENSG00000223989	lncRNA
ENST00000738599.1	ENSG00000285701	ENSG00000285701	lncRNA
ENST00000738456.1	ENSG00000228150	ENSG00000228150	lncRNA
ENST00000738451.1	ENSG00000228150	ENSG00000228150	lncRNA
ENST00000738448.1	ENSG00000228150	ENSG00000228150	lncRNA
ENST00000738450.1	ENSG00000228150	ENSG00000228150	lncRNA
ENST00000738452.1	ENSG00000228150	ENSG00000228150	lncRNA
ENST00000377223.6	ENSG00000162441	LZIC	protein_coding
ENST00000400903.6	ENSG00000162441	LZIC	protein_coding
ENST00000377213.1	ENSG00000162441	LZIC	protein_coding
ENST00000403197.5	ENSG00000173614	NMNAT1	protein_coding
ENST00000377205.6	ENSG00000173614	NMNAT1	protein_coding
ENST00000365545.1	ENSG00000202415	RN7SKP269	misc_RNA
ENST00000636827.2	ENSG00000283611	TMEM274P	unitary_pseudogene
ENST00000578045.1	ENSG00000265521	MIR5697	miRNA
ENST00000413148.1	ENSG00000241326	ENSG00000241326	lncRNA
ENST00000294435.8	ENSG00000162444	RBP7	protein_coding
ENST00000253251.12	ENSG00000130939	UBE4B	protein_coding
ENST00000672724.1	ENSG00000130939	UBE4B	protein_coding
ENST00000343090.11	ENSG00000130939	UBE4B	protein_coding
ENST00000377153.5	ENSG00000130939	UBE4B	protein_coding
ENST00000456484.1	ENSG00000224340	RPL21P21	processed_pseudogene
ENST00000416729.2	ENSG00000233623	PGAM1P11	processed_pseudogene
ENST00000364876.1	ENSG00000201746	RNU6-828P	snRNA
ENST00000377093.9	ENSG00000054523	KIF1B	protein_coding
ENST00000676179.1	ENSG00000054523	KIF1B	protein_coding
ENST00000696501.1	ENSG00000054523	KIF1B	protein_coding
ENST00000263934.10	ENSG00000054523	KIF1B	protein_coding
ENST00000696502.1	ENSG00000054523	KIF1B	protein_coding
ENST00000696503.1	ENSG00000054523	KIF1B	protein_coding
ENST00000696504.1	ENSG00000054523	KIF1B	protein_coding
ENST00000377086.5	ENSG00000054523	KIF1B	protein_coding
ENST00000377083.5	ENSG00000054523	KIF1B	protein_coding
ENST00000377081.5	ENSG00000054523	KIF1B	protein_coding
ENST00000620295.2	ENSG00000054523	KIF1B	protein_coding
ENST00000622724.3	ENSG00000054523	KIF1B	protein_coding
ENST00000577266.1	ENSG00000264881	ENSG00000264881	miRNA
ENST00000362692.1	ENSG00000199562	RNU6-37P	snRNA
ENST00000584329.2	ENSG00000264501	RN7SL731P	misc_RNA
ENST00000641619.1	ENSG00000284735	ENSG00000284735	lncRNA
ENST00000641117.1	ENSG00000284735	ENSG00000284735	lncRNA
ENST00000641335.1	ENSG00000284642	ENSG00000284642	lncRNA
ENST00000270776.13	ENSG00000142657	PGD	protein_coding
ENST00000607572.1	ENSG00000271989	ENSG00000271989	lncRNA
ENST00000400900.6	ENSG00000251503	CENPS-CORT	protein_coding
ENST00000470413.6	ENSG00000251503	CENPS-CORT	protein_coding
ENST00000602787.6	ENSG00000251503	CENPS-CORT	protein_coding
ENST00000602296.6	ENSG00000251503	CENPS-CORT	protein_coding
ENST00000465026.1	ENSG00000251503	CENPS-CORT	protein_coding
ENST00000309048.8	ENSG00000175279	CENPS	protein_coding
ENST00000462462.1	ENSG00000175279	CENPS	protein_coding
ENST00000377049.4	ENSG00000241563	CORT	protein_coding
ENST00000377038.8	ENSG00000160049	DFFA	protein_coding
ENST00000377036.2	ENSG00000160049	DFFA	protein_coding
ENST00000424487.1	ENSG00000203469	ENSG00000203469	lncRNA
ENST00000356607.9	ENSG00000142655	PEX14	protein_coding
ENST00000824750.1	ENSG00000307253	ENSG00000307253	lncRNA
ENST00000663738.1	ENSG00000287727	ENSG00000287727	lncRNA
ENST00000461850.3	ENSG00000243267	RN7SL614P	misc_RNA
ENST00000377022.8	ENSG00000130940	CASZ1	protein_coding
ENST00000344008.5	ENSG00000130940	CASZ1	protein_coding
ENST00000606802.1	ENSG00000272078	ENSG00000272078	lncRNA
ENST00000757011.1	ENSG00000298629	ENSG00000298629	lncRNA
ENST00000830438.1	ENSG00000308013	ENSG00000308013	lncRNA
ENST00000830207.1	ENSG00000307983	ENSG00000307983	lncRNA
ENST00000830206.1	ENSG00000307983	ENSG00000307983	lncRNA
ENST00000830354.1	ENSG00000307999	ENSG00000307999	lncRNA
ENST00000450782.2	ENSG00000225158	HSPE1P24	processed_pseudogene
ENST00000832855.1	ENSG00000308257	ENSG00000308257	lncRNA
ENST00000377004.9	ENSG00000175262	C1orf127	protein_coding
ENST00000400899.2	ENSG00000215785	CFL1P6	processed_pseudogene
ENST00000639083.1	ENSG00000120948	TARDBP	protein_coding
ENST00000629725.2	ENSG00000120948	TARDBP	protein_coding
ENST00000240185.8	ENSG00000120948	TARDBP	protein_coding
ENST00000315091.7	ENSG00000120948	TARDBP	protein_coding
ENST00000649624.1	ENSG00000120948	TARDBP	protein_coding
ENST00000616545.4	ENSG00000120948	TARDBP	protein_coding
ENST00000621790.4	ENSG00000120948	TARDBP	protein_coding
ENST00000700088.1	ENSG00000009724	MASP2	protein_coding
ENST00000700091.1	ENSG00000009724	MASP2	protein_coding
ENST00000700092.1	ENSG00000009724	MASP2	protein_coding
ENST00000700093.1	ENSG00000009724	MASP2	protein_coding
ENST00000700095.1	ENSG00000009724	MASP2	protein_coding
ENST00000400897.8	ENSG00000009724	MASP2	protein_coding
ENST00000699958.1	ENSG00000009724	MASP2	protein_coding
ENST00000700097.1	ENSG00000009724	MASP2	protein_coding
ENST00000400898.3	ENSG00000009724	MASP2	protein_coding
ENST00000376957.7	ENSG00000116649	SRM	protein_coding
ENST00000715290.1	ENSG00000230337	EXOSC10-AS1	lncRNA
ENST00000715292.1	ENSG00000230337	EXOSC10-AS1	lncRNA
ENST00000452378.1	ENSG00000230337	EXOSC10-AS1	lncRNA
ENST00000304457.11	ENSG00000171824	EXOSC10	protein_coding
ENST00000376936.9	ENSG00000171824	EXOSC10	protein_coding
ENST00000703140.1	ENSG00000198793	MTOR	protein_coding
ENST00000361445.9	ENSG00000198793	MTOR	protein_coding
ENST00000445982.5	ENSG00000225602	MTOR-AS1	lncRNA
ENST00000517277.1	ENSG00000253086	RNU6-537P	snRNA
ENST00000376819.4	ENSG00000171819	ANGPTL7	protein_coding
ENST00000384720.1	ENSG00000207451	RNU6-291P	snRNA
ENST00000448289.1	ENSG00000238173	RPL39P6	processed_pseudogene
ENST00000838067.1	ENSG00000309051	ENSG00000309051	lncRNA
ENST00000376810.6	ENSG00000120942	UBIAD1	protein_coding
ENST00000376804.2	ENSG00000120942	UBIAD1	protein_coding
ENST00000433562.1	ENSG00000238199	UBE2V2P3	processed_pseudogene
ENST00000719688.1	ENSG00000284646	ENSG00000284646	lncRNA
ENST00000641979.1	ENSG00000284646	ENSG00000284646	lncRNA
ENST00000719690.1	ENSG00000284646	ENSG00000284646	lncRNA
ENST00000784693.1	ENSG00000302153	ENSG00000302153	lncRNA
ENST00000784692.1	ENSG00000302153	ENSG00000302153	lncRNA
ENST00000784785.1	ENSG00000302176	ENSG00000302176	lncRNA
ENST00000435243.2	ENSG00000224338	MTCYBP45	processed_pseudogene
ENST00000760481.1	ENSG00000299102	ENSG00000299102	lncRNA
ENST00000294484.7	ENSG00000204624	DISP3	protein_coding
ENST00000304391.6	ENSG00000204624	DISP3	protein_coding
ENST00000649975.1	ENSG00000285833	ENSG00000285833	lncRNA
ENST00000793460.1	ENSG00000303300	ENSG00000303300	lncRNA
ENST00000453135.2	ENSG00000235643	LINC01647	lncRNA
ENST00000642131.1	ENSG00000284708	ENSG00000284708	lncRNA
ENST00000354287.5	ENSG00000116661	FBXO2	protein_coding
ENST00000251546.8	ENSG00000132879	FBXO44	protein_coding
ENST00000376770.5	ENSG00000132879	FBXO44	protein_coding
ENST00000251547.10	ENSG00000132879	FBXO44	protein_coding
ENST00000376768.5	ENSG00000132879	FBXO44	protein_coding
ENST00000376760.5	ENSG00000132879	FBXO44	protein_coding
ENST00000376762.8	ENSG00000132879	FBXO44	protein_coding
ENST00000376692.9	ENSG00000116670	MAD2L2	protein_coding
ENST00000235310.7	ENSG00000116670	MAD2L2	protein_coding
ENST00000376672.5	ENSG00000116670	MAD2L2	protein_coding
ENST00000456915.2	ENSG00000116670	MAD2L2	protein_coding
ENST00000376669.9	ENSG00000116670	MAD2L2	protein_coding
ENST00000376667.7	ENSG00000116670	MAD2L2	protein_coding
ENST00000376753.9	ENSG00000116663	FBXO6	protein_coding
ENST00000294485.6	ENSG00000162490	DRAXIN	protein_coding
ENST00000779472.1	ENSG00000301523	ENSG00000301523	lncRNA
ENST00000812970.1	ENSG00000305789	ENSG00000305789	lncRNA
ENST00000376637.7	ENSG00000177674	AGTRAP	protein_coding
ENST00000400895.6	ENSG00000177674	AGTRAP	protein_coding
ENST00000314340.10	ENSG00000177674	AGTRAP	protein_coding
ENST00000376629.8	ENSG00000177674	AGTRAP	protein_coding
ENST00000376627.6	ENSG00000177674	AGTRAP	protein_coding
ENST00000452018.6	ENSG00000177674	AGTRAP	protein_coding
ENST00000510878.1	ENSG00000177674	AGTRAP	protein_coding
ENST00000433342.6	ENSG00000215910	C1orf167	protein_coding
ENST00000688073.1	ENSG00000215910	C1orf167	protein_coding
ENST00000376620.3	ENSG00000177553	C1orf167-AS1	lncRNA
ENST00000376592.6	ENSG00000177000	MTHFR	protein_coding
ENST00000376590.9	ENSG00000177000	MTHFR	protein_coding
ENST00000376583.7	ENSG00000177000	MTHFR	protein_coding
ENST00000376585.6	ENSG00000177000	MTHFR	protein_coding
ENST00000423400.7	ENSG00000177000	MTHFR	protein_coding
ENST00000641407.1	ENSG00000177000	MTHFR	protein_coding
ENST00000641820.1	ENSG00000177000	MTHFR	protein_coding
ENST00000312413.10	ENSG00000011021	CLCN6	protein_coding
ENST00000346436.11	ENSG00000011021	CLCN6	protein_coding
ENST00000376496.4	ENSG00000011021	CLCN6	protein_coding
ENST00000622391.1	ENSG00000276470	ENSG00000276470	misc_RNA
ENST00000618496.1	ENSG00000278852	ENSG00000278852	misc_RNA
ENST00000376480.7	ENSG00000175206	NPPA	protein_coding
ENST00000376476.1	ENSG00000175206	NPPA	protein_coding
ENST00000617059.1	ENSG00000275915	ENSG00000275915	misc_RNA
ENST00000376468.4	ENSG00000120937	NPPB	protein_coding
ENST00000438808.1	ENSG00000224904	SBF1P2	processed_pseudogene
ENST00000661075.1	ENSG00000285646	ENSG00000285646	lncRNA
ENST00000649268.2	ENSG00000285646	ENSG00000285646	lncRNA
ENST00000833922.1	ENSG00000285646	ENSG00000285646	lncRNA
ENST00000660618.1	ENSG00000285646	ENSG00000285646	lncRNA
ENST00000362477.1	ENSG00000199347	RNU5E-1	snRNA
ENST00000364931.1	ENSG00000201801	RNU5E-4P	snRNA
ENST00000376572.8	ENSG00000116685	KIAA2013	protein_coding
ENST00000376576.3	ENSG00000116685	KIAA2013	protein_coding
ENST00000196061.5	ENSG00000083444	PLOD1	protein_coding
ENST00000660216.1	ENSG00000287384	ENSG00000287384	lncRNA
ENST00000444836.5	ENSG00000116688	MFN2	protein_coding
ENST00000674817.1	ENSG00000116688	MFN2	protein_coding
ENST00000675053.1	ENSG00000116688	MFN2	protein_coding
ENST00000675817.1	ENSG00000116688	MFN2	protein_coding
ENST00000675298.1	ENSG00000116688	MFN2	protein_coding
ENST00000674548.1	ENSG00000116688	MFN2	protein_coding
ENST00000674658.1	ENSG00000116688	MFN2	protein_coding
ENST00000674910.1	ENSG00000116688	MFN2	protein_coding
ENST00000675231.1	ENSG00000116688	MFN2	protein_coding
ENST00000675113.1	ENSG00000116688	MFN2	protein_coding
ENST00000235329.10	ENSG00000116688	MFN2	protein_coding
ENST00000676293.1	ENSG00000116688	MFN2	protein_coding
ENST00000675919.1	ENSG00000116688	MFN2	protein_coding
ENST00000603287.1	ENSG00000270914	ENSG00000270914	processed_pseudogene
ENST00000235332.6	ENSG00000116691	MIIP	protein_coding
ENST00000365591.1	ENSG00000202461	Y_RNA	misc_RNA
ENST00000618194.1	ENSG00000276869	MIR6729	miRNA
ENST00000496974.3	ENSG00000243539	RN7SL649P	misc_RNA
ENST00000263932.7	ENSG00000120949	TNFRSF8	protein_coding
ENST00000417814.3	ENSG00000120949	TNFRSF8	protein_coding
ENST00000413146.6	ENSG00000120949	TNFRSF8	protein_coding
ENST00000364265.1	ENSG00000201135	RNU6-777P	snRNA
ENST00000439324.2	ENSG00000227875	RPL23AP89	processed_pseudogene
ENST00000647616.1	ENSG00000285604	ENSG00000285604	lncRNA
ENST00000722477.1	ENSG00000294285	ENSG00000294285	lncRNA
ENST00000782365.1	ENSG00000301863	ENSG00000301863	lncRNA
ENST00000622420.1	ENSG00000283789	MIR7846	miRNA
ENST00000376259.7	ENSG00000028137	TNFRSF1B	protein_coding
ENST00000536782.2	ENSG00000028137	TNFRSF1B	protein_coding
ENST00000743341.1	ENSG00000296888	ENSG00000296888	lncRNA
ENST00000584158.1	ENSG00000263676	MIR4632	miRNA
ENST00000744993.1	ENSG00000297053	ENSG00000297053	lncRNA
ENST00000453852.2	ENSG00000225196	RPL10P17	processed_pseudogene
ENST00000517160.1	ENSG00000252969	SNORA70	snoRNA
ENST00000620676.6	ENSG00000048707	VPS13D	protein_coding
ENST00000613099.4	ENSG00000048707	VPS13D	protein_coding
ENST00000543766.2	ENSG00000048707	VPS13D	protein_coding
ENST00000729191.1	ENSG00000295309	ENSG00000295309	lncRNA
ENST00000459326.1	ENSG00000239149	SNORA59A	snoRNA
ENST00000688646.3	ENSG00000229484	LINC02766	lncRNA
ENST00000810571.1	ENSG00000229484	LINC02766	lncRNA
ENST00000843080.1	ENSG00000309694	ENSG00000309694	lncRNA
ENST00000714541.1	ENSG00000162496	DHRS3	protein_coding
ENST00000714542.1	ENSG00000162496	DHRS3	protein_coding
ENST00000616661.5	ENSG00000162496	DHRS3	protein_coding
ENST00000714544.1	ENSG00000162496	DHRS3	protein_coding
ENST00000714545.1	ENSG00000162496	DHRS3	protein_coding
ENST00000714546.1	ENSG00000162496	DHRS3	protein_coding
ENST00000408413.1	ENSG00000221340	RNU6ATAC18P	snRNA
ENST00000622213.1	ENSG00000276830	MIR6730	miRNA
ENST00000812171.1	ENSG00000305650	ENSG00000305650	lncRNA
ENST00000693657.3	ENSG00000288927	ENSG00000288927	lncRNA
ENST00000688638.3	ENSG00000288927	ENSG00000288927	lncRNA
ENST00000812282.1	ENSG00000288927	ENSG00000288927	lncRNA
ENST00000812283.1	ENSG00000288927	ENSG00000288927	lncRNA
ENST00000376221.2	ENSG00000204518	AADACL4	protein_coding
ENST00000436879.2	ENSG00000226166	ENSG00000226166	processed_pseudogene
ENST00000359318.8	ENSG00000188984	AADACL3	protein_coding
ENST00000614859.5	ENSG00000157330	CFAP107	protein_coding
ENST00000376210.3	ENSG00000157330	CFAP107	protein_coding
ENST00000357726.5	ENSG00000116726	PRAMEF12	protein_coding
ENST00000332296.7	ENSG00000116721	PRAMEF1	protein_coding
ENST00000818566.1	ENSG00000228338	LINC01784	lncRNA
ENST00000619922.1	ENSG00000239810	PRAMEF11	protein_coding
ENST00000438176.2	ENSG00000231103	PRAMEF30P	unprocessed_pseudogene
ENST00000317869.7	ENSG00000179172	HNRNPCL1	protein_coding
ENST00000240189.2	ENSG00000120952	PRAMEF2	protein_coding
ENST00000235349.6	ENSG00000243073	PRAMEF4	protein_coding
ENST00000736449.1	ENSG00000296105	ENSG00000296105	lncRNA
ENST00000235347.4	ENSG00000187545	PRAMEF10	protein_coding
ENST00000697200.1	ENSG00000204510	PRAMEF7	protein_coding
ENST00000330881.6	ENSG00000204510	PRAMEF7	protein_coding
ENST00000384703.1	ENSG00000207434	RNU6-1072P	snRNA
ENST00000418187.1	ENSG00000234064	PRAMEF29P	unprocessed_pseudogene
ENST00000415464.6	ENSG00000232423	PRAMEF6	protein_coding
ENST00000376189.5	ENSG00000232423	PRAMEF6	protein_coding
ENST00000610289.2	ENSG00000274178	PRAMEF28P	unprocessed_pseudogene
ENST00000436041.6	ENSG00000274764	PRAMEF27	protein_coding
ENST00000617807.3	ENSG00000277058	HNRNPCL3	protein_coding
ENST00000681473.1	ENSG00000277058	HNRNPCL3	protein_coding
ENST00000614839.4	ENSG00000229571	PRAMEF25	protein_coding
ENST00000619661.3	ENSG00000229571	PRAMEF25	protein_coding
ENST00000611860.1	ENSG00000277862	PRAMEF34P	unprocessed_pseudogene
ENST00000458709.1	ENSG00000236179	PRAMEF35P	unprocessed_pseudogene
ENST00000621994.3	ENSG00000275774	HNRNPCL2	protein_coding
ENST00000434606.2	ENSG00000290772	PRAMEF36P	lncRNA
ENST00000448180.1	ENSG00000229978	PRAMEF36P	transcribed_unprocessed_pseudogene
ENST00000751273.1	ENSG00000297821	ENSG00000297821	lncRNA
ENST00000437631.1	ENSG00000233336	ENSG00000233336	lncRNA
ENST00000697343.1	ENSG00000280267	PRAMEF26	protein_coding
ENST00000624207.2	ENSG00000280267	PRAMEF26	protein_coding
ENST00000323770.8	ENSG00000179412	HNRNPCL4	protein_coding
ENST00000415919.3	ENSG00000204505	PRAMEF9	protein_coding
ENST00000625019.3	ENSG00000279169	PRAMEF13	protein_coding
ENST00000638454.1	ENSG00000279169	PRAMEF13	protein_coding
ENST00000624297.3	ENSG00000279804	PRAMEF18	protein_coding
ENST00000729779.1	ENSG00000295394	ENSG00000295394	lncRNA
ENST00000504262.1	ENSG00000250894	PRAMEF31P	transcribed_unprocessed_pseudogene
ENST00000622421.3	ENSG00000270601	PRAMEF5	protein_coding
ENST00000431596.1	ENSG00000231219	PRAMEF32P	unprocessed_pseudogene
ENST00000384780.1	ENSG00000207511	RNU6-771P	snRNA
ENST00000621519.5	ENSG00000182330	PRAMEF8	protein_coding
ENST00000357367.7	ENSG00000182330	PRAMEF8	protein_coding
ENST00000437300.2	ENSG00000237700	PRAMEF33	protein_coding
ENST00000376152.2	ENSG00000204501	PRAMEF15	protein_coding
ENST00000432559.2	ENSG00000228229	ENSG00000228229	lncRNA
ENST00000334600.7	ENSG00000204481	PRAMEF14	protein_coding
ENST00000376101.4	ENSG00000204480	PRAMEF19	protein_coding
ENST00000376098.4	ENSG00000204479	PRAMEF17	protein_coding
ENST00000602960.2	ENSG00000204478	PRAMEF20	protein_coding
ENST00000830278.1	ENSG00000307992	ENSG00000307992	lncRNA
ENST00000727253.1	ENSG00000295011	ENSG00000295011	lncRNA
ENST00000376085.4	ENSG00000162494	LRRC38	protein_coding
ENST00000780698.1	ENSG00000301663	ENSG00000301663	lncRNA
ENST00000780699.1	ENSG00000301663	ENSG00000301663	lncRNA
ENST00000563570.1	ENSG00000259961	ENSG00000259961	lncRNA
ENST00000401091.2	ENSG00000215909	BRWD1P1	processed_pseudogene
ENST00000294489.10	ENSG00000162493	PDPN	protein_coding
ENST00000376057.8	ENSG00000162493	PDPN	protein_coding
ENST00000621990.5	ENSG00000162493	PDPN	protein_coding
ENST00000510906.5	ENSG00000162493	PDPN	protein_coding
ENST00000509009.5	ENSG00000162493	PDPN	protein_coding
ENST00000376061.8	ENSG00000162493	PDPN	protein_coding
ENST00000513143.5	ENSG00000162493	PDPN	protein_coding
ENST00000487038.5	ENSG00000162493	PDPN	protein_coding
ENST00000475043.5	ENSG00000162493	PDPN	protein_coding
ENST00000411020.1	ENSG00000222952	RNA5SP41	rRNA_pseudogene
ENST00000441809.2	ENSG00000237445	ENSG00000237445	lncRNA
ENST00000728760.1	ENSG00000295237	ENSG00000295237	lncRNA
ENST00000517276.1	ENSG00000253085	ENSG00000253085	scaRNA
ENST00000311066.10	ENSG00000116731	PRDM2	protein_coding
ENST00000376048.9	ENSG00000116731	PRDM2	protein_coding
ENST00000235372.11	ENSG00000116731	PRDM2	protein_coding
ENST00000413440.5	ENSG00000116731	PRDM2	protein_coding
ENST00000343137.8	ENSG00000116731	PRDM2	protein_coding
ENST00000503842.5	ENSG00000116731	PRDM2	protein_coding
ENST00000505823.5	ENSG00000116731	PRDM2	protein_coding
ENST00000690275.1	ENSG00000289380	ENSG00000289380	lncRNA
ENST00000801165.1	ENSG00000304226	ENSG00000304226	lncRNA
ENST00000636564.1	ENSG00000189337	KAZN	protein_coding
ENST00000636203.1	ENSG00000189337	KAZN	protein_coding
ENST00000376030.7	ENSG00000189337	KAZN	protein_coding
ENST00000503743.5	ENSG00000189337	KAZN	protein_coding
ENST00000361144.9	ENSG00000189337	KAZN	protein_coding
ENST00000400798.6	ENSG00000189337	KAZN	protein_coding
ENST00000400797.3	ENSG00000189337	KAZN	protein_coding
ENST00000516342.1	ENSG00000252151	RNU6-1265P	snRNA
ENST00000657859.1	ENSG00000231606	ENSG00000231606	lncRNA
ENST00000449215.2	ENSG00000231606	ENSG00000231606	lncRNA
ENST00000666654.1	ENSG00000234593	KAZN-AS1	lncRNA
ENST00000661309.1	ENSG00000234593	KAZN-AS1	lncRNA
ENST00000665002.1	ENSG00000234593	KAZN-AS1	lncRNA
ENST00000447908.3	ENSG00000234593	KAZN-AS1	lncRNA
ENST00000670776.1	ENSG00000234593	KAZN-AS1	lncRNA
ENST00000784531.1	ENSG00000302124	ENSG00000302124	lncRNA
ENST00000416175.1	ENSG00000235829	TBCAP2	processed_pseudogene
ENST00000666715.1	ENSG00000287756	ENSG00000287756	lncRNA
ENST00000721914.1	ENSG00000294214	ENSG00000294214	lncRNA
ENST00000724557.1	ENSG00000294586	ENSG00000294586	lncRNA
ENST00000720244.1	ENSG00000293964	ENSG00000293964	lncRNA
ENST00000720243.1	ENSG00000293964	ENSG00000293964	lncRNA
ENST00000310916.6	ENSG00000175147	TMEM51-AS1	lncRNA
ENST00000404665.4	ENSG00000175147	TMEM51-AS1	lncRNA
ENST00000669314.1	ENSG00000175147	TMEM51-AS1	lncRNA
ENST00000660005.1	ENSG00000175147	TMEM51-AS1	lncRNA
ENST00000849204.1	ENSG00000310342	ENSG00000310342	lncRNA
ENST00000428417.5	ENSG00000171729	TMEM51	protein_coding
ENST00000376014.7	ENSG00000171729	TMEM51	protein_coding
ENST00000400796.7	ENSG00000171729	TMEM51	protein_coding
ENST00000376008.3	ENSG00000171729	TMEM51	protein_coding
ENST00000434578.6	ENSG00000171729	TMEM51	protein_coding
ENST00000832098.1	ENSG00000204464	TMEM51-AS2	lncRNA
ENST00000625027.2	ENSG00000204464	TMEM51-AS2	lncRNA
ENST00000400795.3	ENSG00000215720	MFFP1	processed_pseudogene
ENST00000612442.1	ENSG00000278480	ZBTB2P1	processed_pseudogene
ENST00000683790.1	ENSG00000142621	FHAD1	protein_coding
ENST00000688493.1	ENSG00000142621	FHAD1	protein_coding
ENST00000358897.8	ENSG00000142621	FHAD1	protein_coding
ENST00000375998.8	ENSG00000142621	FHAD1	protein_coding
ENST00000375997.8	ENSG00000142621	FHAD1	protein_coding
ENST00000375995.3	ENSG00000142621	FHAD1	protein_coding
ENST00000774218.1	ENSG00000228140	EFHD2-AS1	lncRNA
ENST00000774220.1	ENSG00000228140	EFHD2-AS1	lncRNA
ENST00000427824.1	ENSG00000228140	EFHD2-AS1	lncRNA
ENST00000667833.2	ENSG00000228140	EFHD2-AS1	lncRNA
ENST00000774214.1	ENSG00000228140	EFHD2-AS1	lncRNA
ENST00000428747.1	ENSG00000233485	FHAD1-AS1	lncRNA
ENST00000774030.1	ENSG00000233485	FHAD1-AS1	lncRNA
ENST00000439788.1	ENSG00000236045	ENSG00000236045	lncRNA
ENST00000375980.9	ENSG00000142634	EFHD2	protein_coding
ENST00000375943.6	ENSG00000162438	CTRC	protein_coding
ENST00000375949.5	ENSG00000162438	CTRC	protein_coding
ENST00000359621.5	ENSG00000142615	CELA2A	protein_coding
ENST00000375910.8	ENSG00000215704	CELA2B	protein_coding
ENST00000546424.5	ENSG00000132906	CASP9	protein_coding
ENST00000333868.10	ENSG00000132906	CASP9	protein_coding
ENST00000348549.9	ENSG00000132906	CASP9	protein_coding
ENST00000375890.8	ENSG00000132906	CASP9	protein_coding
ENST00000375838.5	ENSG00000116138	DNAJC16	protein_coding
ENST00000616884.4	ENSG00000116138	DNAJC16	protein_coding
ENST00000375849.5	ENSG00000116138	DNAJC16	protein_coding
ENST00000375847.8	ENSG00000116138	DNAJC16	protein_coding
ENST00000516057.1	ENSG00000251866	SCARNA21B	scaRNA
ENST00000606186.1	ENSG00000272510	ENSG00000272510	lncRNA
ENST00000375826.4	ENSG00000116771	AGMAT	protein_coding
ENST00000428945.1	ENSG00000237301	ENSG00000237301	lncRNA
ENST00000826426.1	ENSG00000237301	ENSG00000237301	lncRNA
ENST00000454346.1	ENSG00000235084	CHCHD2P6	processed_pseudogene
ENST00000516608.1	ENSG00000252417	RNU7-179P	snRNA
ENST00000723910.1	ENSG00000294489	ENSG00000294489	lncRNA
ENST00000723906.1	ENSG00000294489	ENSG00000294489	lncRNA
ENST00000422383.1	ENSG00000236500	CD24P1	processed_pseudogene
ENST00000480945.6	ENSG00000197312	DDI2	protein_coding
ENST00000711098.1	ENSG00000197312	DDI2	protein_coding
ENST00000711099.1	ENSG00000197312	DDI2	protein_coding
ENST00000345034.2	ENSG00000215695	RSC1A1	protein_coding
ENST00000606262.1	ENSG00000271742	ENSG00000271742	lncRNA
ENST00000375799.8	ENSG00000116786	PLEKHM2	protein_coding
ENST00000375793.2	ENSG00000116786	PLEKHM2	protein_coding
ENST00000642363.1	ENSG00000116786	PLEKHM2	protein_coding
ENST00000718276.1	ENSG00000116786	PLEKHM2	protein_coding
ENST00000453804.1	ENSG00000237938	ENSG00000237938	lncRNA
ENST00000294454.6	ENSG00000162461	SLC25A34	protein_coding
ENST00000763275.1	ENSG00000224459	SLC25A34-AS1	lncRNA
ENST00000375782.2	ENSG00000162460	TMEM82	protein_coding
ENST00000746726.1	ENSG00000297277	ENSG00000297277	lncRNA
ENST00000375771.5	ENSG00000162458	FBLIM1	protein_coding
ENST00000375766.8	ENSG00000162458	FBLIM1	protein_coding
ENST00000441801.6	ENSG00000162458	FBLIM1	protein_coding
ENST00000332305.5	ENSG00000162458	FBLIM1	protein_coding
ENST00000746511.1	ENSG00000179743	SPEN-AS1	lncRNA
ENST00000746515.1	ENSG00000179743	SPEN-AS1	lncRNA
ENST00000746507.1	ENSG00000179743	SPEN-AS1	lncRNA
ENST00000746536.1	ENSG00000179743	SPEN-AS1	lncRNA
ENST00000746545.1	ENSG00000179743	SPEN-AS1	lncRNA
ENST00000746504.1	ENSG00000179743	SPEN-AS1	lncRNA
ENST00000317122.2	ENSG00000179743	SPEN-AS1	lncRNA
ENST00000431782.1	ENSG00000224321	RPL12P14	processed_pseudogene
ENST00000483273.2	ENSG00000233954	UQCRHL	protein_coding
ENST00000696689.1	ENSG00000233954	UQCRHL	protein_coding
ENST00000321418.6	ENSG00000178715	ENSG00000178715	processed_pseudogene
ENST00000375759.8	ENSG00000065526	SPEN	protein_coding
ENST00000604816.1	ENSG00000270620	ENSG00000270620	unprocessed_pseudogene
ENST00000375743.9	ENSG00000116809	ZBTB17	protein_coding
ENST00000537142.5	ENSG00000116809	ZBTB17	protein_coding
ENST00000375733.6	ENSG00000116809	ZBTB17	protein_coding
ENST00000416882.2	ENSG00000234607	ENSG00000234607	processed_pseudogene
ENST00000424379.1	ENSG00000231353	ENSG00000231353	unprocessed_pseudogene
ENST00000613591.1	ENSG00000275503	ENSG00000275503	processed_pseudogene
ENST00000505954.1	ENSG00000224966	TBC1D3P6	unprocessed_pseudogene
ENST00000329454.2	ENSG00000183888	SRARP	protein_coding
ENST00000437156.1	ENSG00000233078	ENSG00000233078	lncRNA
ENST00000411503.5	ENSG00000173641	HSPB7	protein_coding
ENST00000375718.4	ENSG00000173641	HSPB7	protein_coding
ENST00000311890.14	ENSG00000173641	HSPB7	protein_coding
ENST00000487046.1	ENSG00000173641	HSPB7	protein_coding
ENST00000406363.2	ENSG00000173641	HSPB7	protein_coding
ENST00000375692.5	ENSG00000186510	CLCNKA	protein_coding
ENST00000439316.6	ENSG00000186510	CLCNKA	protein_coding
ENST00000331433.5	ENSG00000186510	CLCNKA	protein_coding
ENST00000824600.1	ENSG00000307216	ENSG00000307216	lncRNA
ENST00000447882.1	ENSG00000232456	FAM131C2P	transcribed_unprocessed_pseudogene
ENST00000684324.1	ENSG00000184908	CLCNKB	protein_coding
ENST00000684545.1	ENSG00000184908	CLCNKB	protein_coding
ENST00000683578.1	ENSG00000184908	CLCNKB	protein_coding
ENST00000682338.1	ENSG00000184908	CLCNKB	protein_coding
ENST00000682793.1	ENSG00000184908	CLCNKB	protein_coding
ENST00000375679.9	ENSG00000184908	CLCNKB	protein_coding
ENST00000375667.7	ENSG00000184908	CLCNKB	protein_coding
ENST00000375662.5	ENSG00000185519	FAM131C	protein_coding
ENST00000358432.8	ENSG00000142627	EPHA2	protein_coding
ENST00000424774.3	ENSG00000227959	EPHA2-AS1	lncRNA
ENST00000793386.1	ENSG00000227959	EPHA2-AS1	lncRNA
ENST00000793382.1	ENSG00000227959	EPHA2-AS1	lncRNA
ENST00000793381.1	ENSG00000227959	EPHA2-AS1	lncRNA
ENST00000748738.1	ENSG00000297531	ENSG00000297531	lncRNA
ENST00000270747.8	ENSG00000142632	ARHGEF19	protein_coding
ENST00000475369.4	ENSG00000291077	ENSG00000291077	lncRNA
ENST00000747292.1	ENSG00000291077	ENSG00000291077	lncRNA
ENST00000442385.6	ENSG00000291077	ENSG00000291077	lncRNA
ENST00000602586.1	ENSG00000237276	ANO7L1	transcribed_unprocessed_pseudogene
ENST00000671994.1	ENSG00000288398	ENSG00000288398	lncRNA
ENST00000375599.8	ENSG00000132881	CPLANE2	protein_coding
ENST00000719072.1	ENSG00000293791	ENSG00000293791	lncRNA
ENST00000719073.1	ENSG00000293791	ENSG00000293791	lncRNA
ENST00000421314.1	ENSG00000233929	MT1XP1	transcribed_processed_pseudogene
ENST00000375592.8	ENSG00000037637	FBXO42	protein_coding
ENST00000471507.5	ENSG00000055070	SZRD1	protein_coding
ENST00000401089.3	ENSG00000055070	SZRD1	protein_coding
ENST00000401088.9	ENSG00000055070	SZRD1	protein_coding
ENST00000492354.1	ENSG00000055070	SZRD1	protein_coding
ENST00000445689.1	ENSG00000226457	RPL22P3	processed_pseudogene
ENST00000335496.5	ENSG00000187144	SPATA21	protein_coding
ENST00000540400.1	ENSG00000187144	SPATA21	protein_coding
ENST00000375577.5	ENSG00000187144	SPATA21	protein_coding
ENST00000612240.1	ENSG00000187144	SPATA21	protein_coding
ENST00000504551.6	ENSG00000157191	NECAP2	protein_coding
ENST00000457722.6	ENSG00000157191	NECAP2	protein_coding
ENST00000337132.10	ENSG00000157191	NECAP2	protein_coding
ENST00000443980.6	ENSG00000157191	NECAP2	protein_coding
ENST00000715305.1	ENSG00000290842	CROCCP3	lncRNA
ENST00000263511.8	ENSG00000290842	CROCCP3	lncRNA
ENST00000715306.1	ENSG00000290842	CROCCP3	lncRNA
ENST00000590118.5	ENSG00000290842	CROCCP3	lncRNA
ENST00000457898.1	ENSG00000226029	LINC01772	lncRNA
ENST00000420820.8	ENSG00000080947	CROCCP3	transcribed_unprocessed_pseudogene
ENST00000816378.1	ENSG00000306228	ENSG00000306228	lncRNA
ENST00000383925.1	ENSG00000206652	RNU1-1	snRNA
ENST00000648419.1	ENSG00000224174	ENSG00000224174	lncRNA
ENST00000737634.1	ENSG00000224174	ENSG00000224174	lncRNA
ENST00000415386.2	ENSG00000233421	LINC01783	lncRNA
ENST00000516290.1	ENSG00000277344	RNU1-6P	snRNA
ENST00000754650.1	ENSG00000298308	ENSG00000298308	lncRNA
ENST00000438396.1	ENSG00000225710	PDE4DIPP8	unprocessed_pseudogene
ENST00000430580.6	ENSG00000219481	NBPF1	protein_coding
ENST00000607700.2	ENSG00000271732	ENSG00000271732	lncRNA
ENST00000719521.1	ENSG00000271732	ENSG00000271732	lncRNA
ENST00000639481.1	ENSG00000291072	ENSG00000291072	lncRNA
ENST00000639594.1	ENSG00000291072	ENSG00000291072	lncRNA
ENST00000639456.2	ENSG00000291072	ENSG00000291072	lncRNA
ENST00000715311.1	ENSG00000291072	ENSG00000291072	lncRNA
ENST00000362058.2	ENSG00000291072	ENSG00000291072	lncRNA
ENST00000715313.1	ENSG00000291072	ENSG00000291072	lncRNA
ENST00000715322.1	ENSG00000291072	ENSG00000291072	lncRNA
ENST00000715331.1	ENSG00000291072	ENSG00000291072	lncRNA
ENST00000715333.1	ENSG00000291072	ENSG00000291072	lncRNA
ENST00000412962.4	ENSG00000215908	CROCCP2	transcribed_unprocessed_pseudogene
ENST00000639399.1	ENSG00000283773	ENSG00000283773	transcribed_unprocessed_pseudogene
ENST00000719930.1	ENSG00000293920	ENSG00000293920	lncRNA
ENST00000719727.1	ENSG00000293901	ENSG00000293901	lncRNA
ENST00000457982.3	ENSG00000186301	MST1P2	transcribed_unprocessed_pseudogene
ENST00000633763.1	ENSG00000282143	ENSG00000282143	lncRNA
ENST00000719615.1	ENSG00000282143	ENSG00000282143	lncRNA
ENST00000384782.1	ENSG00000207513	RNU1-3	snRNA
ENST00000624828.1	ENSG00000280114	ENSG00000280114	transcribed_unprocessed_pseudogene
ENST00000741124.1	ENSG00000290849	ENSG00000290849	lncRNA
ENST00000741125.1	ENSG00000290849	ENSG00000290849	lncRNA
ENST00000741128.1	ENSG00000290849	ENSG00000290849	lncRNA
ENST00000419267.1	ENSG00000236698	EIF1AXP1	transcribed_processed_pseudogene
ENST00000741206.1	ENSG00000296694	ENSG00000296694	lncRNA
ENST00000270691.10	ENSG00000268869	ESPNP	transcribed_unprocessed_pseudogene
ENST00000826918.1	ENSG00000279151	ENSG00000279151	lncRNA
ENST00000624517.2	ENSG00000279151	ENSG00000279151	lncRNA
ENST00000492551.2	ENSG00000293526	ENSG00000293526	lncRNA
ENST00000849134.1	ENSG00000282740	ENSG00000282740	lncRNA
ENST00000633433.1	ENSG00000282740	ENSG00000282740	lncRNA
ENST00000375541.10	ENSG00000058453	CROCC	protein_coding
ENST00000849357.1	ENSG00000290850	ENSG00000290850	lncRNA
ENST00000384659.1	ENSG00000207389	RNU1-4	snRNA
ENST00000457096.1	ENSG00000227684	CROCCP4	transcribed_unprocessed_pseudogene
ENST00000455405.6	ENSG00000290851	ENSG00000290851	lncRNA
ENST00000624762.3	ENSG00000290851	ENSG00000290851	lncRNA
ENST00000545160.1	ENSG00000290851	ENSG00000290851	lncRNA
ENST00000849269.1	ENSG00000290851	ENSG00000290851	lncRNA
ENST00000442552.7	ENSG00000186715	MST1L	transcribed_unprocessed_pseudogene
ENST00000422345.1	ENSG00000223643	ENSG00000223643	lncRNA
ENST00000414128.1	ENSG00000230239	PDE4DIPP9	unprocessed_pseudogene
ENST00000583661.1	ENSG00000263811	MIR3675	miRNA
ENST00000789963.1	ENSG00000302843	ENSG00000302843	lncRNA
ENST00000438002.1	ENSG00000228549	LINC03126	lncRNA
ENST00000362684.1	ENSG00000277234	RNU1-5P	snRNA
ENST00000654227.4	ENSG00000238142	ENSG00000238142	lncRNA
ENST00000692472.2	ENSG00000238142	ENSG00000238142	lncRNA
ENST00000790095.1	ENSG00000238142	ENSG00000238142	lncRNA
ENST00000790084.1	ENSG00000238142	ENSG00000238142	lncRNA
ENST00000453917.1	ENSG00000235241	ENSG00000235241	processed_pseudogene
ENST00000384278.1	ENSG00000207005	RNU1-2	snRNA
ENST00000790471.1	ENSG00000272426	ENSG00000272426	lncRNA
ENST00000703056.2	ENSG00000290122	ENSG00000290122	lncRNA
ENST00000375534.7	ENSG00000117122	MFAP2	protein_coding
ENST00000375535.4	ENSG00000117122	MFAP2	protein_coding
ENST00000654887.2	ENSG00000286898	ENSG00000286898	lncRNA
ENST00000446261.1	ENSG00000226526	ENSG00000226526	lncRNA
ENST00000341676.9	ENSG00000159363	ATP13A2	protein_coding
ENST00000326735.13	ENSG00000159363	ATP13A2	protein_coding
ENST00000452699.5	ENSG00000159363	ATP13A2	protein_coding
ENST00000617114.5	ENSG00000288636	ENSG00000288636	protein_coding
ENST00000714031.1	ENSG00000117118	SDHB	protein_coding
ENST00000463045.3	ENSG00000117118	SDHB	protein_coding
ENST00000485515.6	ENSG00000117118	SDHB	protein_coding
ENST00000714032.1	ENSG00000117118	SDHB	protein_coding
ENST00000375499.8	ENSG00000117118	SDHB	protein_coding
ENST00000714034.1	ENSG00000117118	SDHB	protein_coding
ENST00000714037.1	ENSG00000117118	SDHB	protein_coding
ENST00000375486.9	ENSG00000117115	PADI2	protein_coding
ENST00000375481.1	ENSG00000117115	PADI2	protein_coding
ENST00000755422.1	ENSG00000204362	LINC02783	lncRNA
ENST00000412427.1	ENSG00000204362	LINC02783	lncRNA
ENST00000755425.1	ENSG00000204362	LINC02783	lncRNA
ENST00000755424.1	ENSG00000204362	LINC02783	lncRNA
ENST00000634972.1	ENSG00000204362	LINC02783	lncRNA
ENST00000755426.1	ENSG00000204362	LINC02783	lncRNA
ENST00000755427.1	ENSG00000204362	LINC02783	lncRNA
ENST00000755429.1	ENSG00000204362	LINC02783	lncRNA
ENST00000755428.1	ENSG00000204362	LINC02783	lncRNA
ENST00000635428.1	ENSG00000282843	ENSG00000282843	lncRNA
ENST00000375471.5	ENSG00000142623	PADI1	protein_coding
ENST00000375460.3	ENSG00000142619	PADI3	protein_coding
ENST00000582732.1	ENSG00000266634	MIR3972	miRNA
ENST00000375453.5	ENSG00000159339	PADI4	protein_coding
ENST00000375448.4	ENSG00000159339	PADI4	protein_coding
ENST00000619609.1	ENSG00000276747	PADI6	protein_coding
ENST00000439577.1	ENSG00000227751	RCC2-AS1	lncRNA
ENST00000375436.9	ENSG00000179051	RCC2	protein_coding
ENST00000375433.3	ENSG00000179051	RCC2	protein_coding
ENST00000835437.1	ENSG00000308620	ENSG00000308620	lncRNA
ENST00000702957.2	ENSG00000290096	ENSG00000290096	lncRNA
ENST00000828052.1	ENSG00000307703	ENSG00000307703	lncRNA
ENST00000819778.1	ENSG00000306620	ENSG00000306620	lncRNA
ENST00000361221.8	ENSG00000074964	ARHGEF10L	protein_coding
ENST00000375415.5	ENSG00000074964	ARHGEF10L	protein_coding
ENST00000375408.7	ENSG00000074964	ARHGEF10L	protein_coding
ENST00000789018.1	ENSG00000302710	ENSG00000302710	lncRNA
ENST00000670395.1	ENSG00000236648	LINC02810	lncRNA
ENST00000653706.1	ENSG00000236648	LINC02810	lncRNA
ENST00000375406.2	ENSG00000117148	ACTL8	protein_coding
ENST00000617065.1	ENSG00000117148	ACTL8	protein_coding
ENST00000737116.1	ENSG00000296176	ENSG00000296176	lncRNA
ENST00000737018.1	ENSG00000296161	ENSG00000296161	lncRNA
ENST00000641892.1	ENSG00000284653	ENSG00000284653	lncRNA
ENST00000786211.1	ENSG00000302372	ENSG00000302372	lncRNA
ENST00000569711.1	ENSG00000261781	LINC01654	lncRNA
ENST00000251296.4	ENSG00000117154	IGSF21	protein_coding
ENST00000624418.1	ENSG00000280222	ENSG00000280222	TEC
ENST00000719176.1	ENSG00000293810	ENSG00000293810	lncRNA
ENST00000718980.1	ENSG00000230035	IGSF21-AS1	lncRNA
ENST00000419667.2	ENSG00000230035	IGSF21-AS1	lncRNA
ENST00000718981.1	ENSG00000230035	IGSF21-AS1	lncRNA
ENST00000718832.1	ENSG00000293766	ENSG00000293766	lncRNA
ENST00000420211.1	ENSG00000225387	ENSG00000225387	lncRNA
ENST00000724234.1	ENSG00000294535	ENSG00000294535	lncRNA
ENST00000400664.3	ENSG00000179023	KLHDC7A	protein_coding
ENST00000596113.1	ENSG00000235282	DYNLL1P3	processed_pseudogene
ENST00000450125.2	ENSG00000225478	ENSG00000225478	processed_pseudogene
ENST00000769462.1	ENSG00000300147	ENSG00000300147	lncRNA
ENST00000713640.1	ENSG00000009709	PAX7	protein_coding
ENST00000420770.7	ENSG00000009709	PAX7	protein_coding
ENST00000375375.7	ENSG00000009709	PAX7	protein_coding
ENST00000400661.3	ENSG00000009709	PAX7	protein_coding
ENST00000837662.1	ENSG00000308985	ENSG00000308985	lncRNA
ENST00000375371.4	ENSG00000179002	TAS1R2	protein_coding
ENST00000290597.9	ENSG00000159423	ALDH4A1	protein_coding
ENST00000375341.8	ENSG00000159423	ALDH4A1	protein_coding
ENST00000538839.5	ENSG00000159423	ALDH4A1	protein_coding
ENST00000538309.5	ENSG00000159423	ALDH4A1	protein_coding
ENST00000577305.1	ENSG00000265606	MIR4695	miRNA
ENST00000408735.1	ENSG00000221662	MIR1290	miRNA
ENST00000849231.1	ENSG00000310349	ENSG00000310349	lncRNA
ENST00000455833.7	ENSG00000169991	IFFO2	protein_coding
ENST00000732035.1	ENSG00000295712	ENSG00000295712	lncRNA
ENST00000833753.1	ENSG00000308389	ENSG00000308389	lncRNA
ENST00000823875.1	ENSG00000307102	ENSG00000307102	lncRNA
ENST00000606379.1	ENSG00000272084	ENSG00000272084	lncRNA
ENST00000375225.7	ENSG00000127481	UBR4	protein_coding
ENST00000375254.8	ENSG00000127481	UBR4	protein_coding
ENST00000375224.1	ENSG00000127481	UBR4	protein_coding
ENST00000375218.3	ENSG00000127481	UBR4	protein_coding
ENST00000437898.4	ENSG00000230424	EMC1-AS1	lncRNA
ENST00000842451.1	ENSG00000230424	EMC1-AS1	lncRNA
ENST00000842450.1	ENSG00000230424	EMC1-AS1	lncRNA
ENST00000477853.6	ENSG00000127463	EMC1	protein_coding
ENST00000688219.1	ENSG00000127463	EMC1	protein_coding
ENST00000690732.1	ENSG00000127463	EMC1	protein_coding
ENST00000690823.1	ENSG00000127463	EMC1	protein_coding
ENST00000375199.7	ENSG00000127463	EMC1	protein_coding
ENST00000375208.7	ENSG00000127463	EMC1	protein_coding
ENST00000486405.2	ENSG00000127463	EMC1	protein_coding
ENST00000842627.1	ENSG00000309633	ENSG00000309633	lncRNA
ENST00000330263.5	ENSG00000053372	MRTO4	protein_coding
ENST00000650657.1	ENSG00000286064	ENSG00000286064	unprocessed_pseudogene
ENST00000429712.5	ENSG00000211454	AKR7L	protein_coding_LoF
ENST00000361640.5	ENSG00000162482	AKR7A3	protein_coding
ENST00000604801.1	ENSG00000270728	ENSG00000270728	transcribed_processed_pseudogene
ENST00000830854.1	ENSG00000308073	ENSG00000308073	lncRNA
ENST00000330072.10	ENSG00000053371	AKR7A2	protein_coding
ENST00000235835.8	ENSG00000053371	AKR7A2	protein_coding
ENST00000363533.1	ENSG00000200403	RNU6-1099P	snRNA
ENST00000375153.8	ENSG00000040487	SLC66A1	protein_coding
ENST00000375155.7	ENSG00000040487	SLC66A1	protein_coding
ENST00000400548.6	ENSG00000040487	SLC66A1	protein_coding
ENST00000264202.8	ENSG00000077549	CAPZB	protein_coding
ENST00000375142.6	ENSG00000077549	CAPZB	protein_coding
ENST00000264203.7	ENSG00000077549	CAPZB	protein_coding
ENST00000375144.6	ENSG00000077549	CAPZB	protein_coding
ENST00000674432.1	ENSG00000077549	CAPZB	protein_coding
ENST00000433834.5	ENSG00000077549	CAPZB	protein_coding
ENST00000817245.1	ENSG00000306364	ENSG00000306364	lncRNA
ENST00000481521.3	ENSG00000240490	RN7SL277P	misc_RNA
ENST00000816990.1	ENSG00000306329	ENSG00000306329	lncRNA
ENST00000648702.1	ENSG00000173436	MICOS10	protein_coding
ENST00000617872.4	ENSG00000173436	MICOS10	protein_coding
ENST00000322753.7	ENSG00000173436	MICOS10	protein_coding
ENST00000816790.1	ENSG00000306287	ENSG00000306287	lncRNA
ENST00000816783.1	ENSG00000306287	ENSG00000306287	lncRNA
ENST00000364739.1	ENSG00000201609	RNU4-28P	snRNA
ENST00000816896.1	ENSG00000235185	MICOS10-DT	lncRNA
ENST00000816897.1	ENSG00000235185	MICOS10-DT	lncRNA
ENST00000602662.1	ENSG00000158747	NBL1	protein_coding
ENST00000289749.6	ENSG00000158747	NBL1	protein_coding
ENST00000622566.4	ENSG00000158747	NBL1	protein_coding
ENST00000621723.4	ENSG00000158747	NBL1	protein_coding
ENST00000375136.8	ENSG00000158747	NBL1	protein_coding
ENST00000618761.4	ENSG00000158747	NBL1	protein_coding
ENST00000615215.4	ENSG00000158747	NBL1	protein_coding
ENST00000548815.2	ENSG00000158747	NBL1	protein_coding
ENST00000602384.5	ENSG00000270136	MICOS10-NBL1	nonsense_mediated_decay
ENST00000457263.1	ENSG00000226396	ENSG00000226396	processed_pseudogene
ENST00000817147.1	ENSG00000306350	ENSG00000306350	lncRNA
ENST00000289753.2	ENSG00000158748	HTR6	protein_coding
ENST00000375127.5	ENSG00000162542	TMCO4	protein_coding
ENST00000294543.11	ENSG00000162542	TMCO4	protein_coding
ENST00000375121.4	ENSG00000178828	RNF186	protein_coding
ENST00000454736.2	ENSG00000235434	RNF186-AS1	lncRNA
ENST00000375120.4	ENSG00000169914	OTUD3	protein_coding
ENST00000834716.1	ENSG00000308515	ENSG00000308515	lncRNA
ENST00000375116.3	ENSG00000188784	PLA2G2E	protein_coding
ENST00000488028.3	ENSG00000242688	RN7SL304P	misc_RNA
ENST00000400520.8	ENSG00000188257	PLA2G2A	protein_coding
ENST00000649436.1	ENSG00000188257	PLA2G2A	protein_coding
ENST00000482011.3	ENSG00000188257	PLA2G2A	protein_coding
ENST00000375111.7	ENSG00000188257	PLA2G2A	protein_coding
ENST00000747726.1	ENSG00000297402	ENSG00000297402	lncRNA
ENST00000375108.4	ENSG00000127472	PLA2G5	protein_coding
ENST00000375105.8	ENSG00000117215	PLA2G2D	protein_coding
ENST00000617227.1	ENSG00000117215	PLA2G2D	protein_coding
ENST00000825565.1	ENSG00000307383	ENSG00000307383	lncRNA
ENST00000375102.4	ENSG00000158786	PLA2G2F	protein_coding
ENST00000431027.1	ENSG00000227066	ENSG00000227066	lncRNA
ENST00000429261.2	ENSG00000187980	PLA2G2C	protein_coding
ENST00000679259.1	ENSG00000187980	PLA2G2C	protein_coding
ENST00000247992.5	ENSG00000187980	PLA2G2C	protein_coding
ENST00000375099.4	ENSG00000162543	UBXN10	protein_coding
ENST00000659784.2	ENSG00000228105	LINC01757	lncRNA
ENST00000641138.1	ENSG00000284710	ENSG00000284710	lncRNA
ENST00000289815.13	ENSG00000158816	VWA5B1	protein_coding
ENST00000375079.6	ENSG00000158816	VWA5B1	protein_coding
ENST00000444923.1	ENSG00000226664	ENSG00000226664	lncRNA
ENST00000805036.1	ENSG00000304627	ENSG00000304627	lncRNA
ENST00000426428.5	ENSG00000236963	LINC01141	lncRNA
ENST00000816635.1	ENSG00000236963	LINC01141	lncRNA
ENST00000421114.1	ENSG00000226487	ENSG00000226487	lncRNA
ENST00000641937.1	ENSG00000284641	ENSG00000284641	lncRNA
ENST00000641097.2	ENSG00000284743	ENSG00000284743	lncRNA
ENST00000743511.1	ENSG00000296909	ENSG00000296909	lncRNA
ENST00000375078.4	ENSG00000162545	CAMK2N1	protein_coding
ENST00000690199.2	ENSG00000289402	ENSG00000289402	lncRNA
ENST00000264198.5	ENSG00000090432	MUL1	protein_coding
ENST00000443195.1	ENSG00000215520	RPS4XP4	processed_pseudogene
ENST00000332947.6	ENSG00000183114	FAM43B	protein_coding
ENST00000375071.4	ENSG00000158825	CDA	protein_coding
ENST00000321556.5	ENSG00000158828	PINK1	protein_coding
ENST00000622012.1	ENSG00000284005	MIR6084	miRNA
ENST00000451424.1	ENSG00000117242	PINK1-AS	lncRNA
ENST00000415136.6	ENSG00000244038	DDOST	protein_coding
ENST00000602624.7	ENSG00000244038	DDOST	protein_coding
ENST00000743340.1	ENSG00000296887	ENSG00000296887	lncRNA
ENST00000375044.5	ENSG00000117245	KIF17	protein_coding
ENST00000400463.8	ENSG00000117245	KIF17	protein_coding
ENST00000247986.2	ENSG00000117245	KIF17	protein_coding
ENST00000440621.1	ENSG00000235432	ENSG00000235432	unprocessed_pseudogene
ENST00000444387.7	ENSG00000189410	SH2D5	protein_coding
ENST00000375031.5	ENSG00000189410	SH2D5	protein_coding
ENST00000759186.1	ENSG00000298940	ENSG00000298940	lncRNA
ENST00000436642.2	ENSG00000233069	ENSG00000233069	lncRNA
ENST00000438032.6	ENSG00000127483	HP1BP3	protein_coding
ENST00000312239.10	ENSG00000127483	HP1BP3	protein_coding
ENST00000375003.6	ENSG00000127483	HP1BP3	protein_coding
ENST00000375000.5	ENSG00000127483	HP1BP3	protein_coding
ENST00000374935.7	ENSG00000075151	EIF4G3	protein_coding
ENST00000264211.13	ENSG00000075151	EIF4G3	protein_coding
ENST00000685872.1	ENSG00000075151	EIF4G3	protein_coding
ENST00000602326.6	ENSG00000075151	EIF4G3	protein_coding
ENST00000686579.1	ENSG00000075151	EIF4G3	protein_coding
ENST00000684485.1	ENSG00000075151	EIF4G3	protein_coding
ENST00000400422.6	ENSG00000075151	EIF4G3	protein_coding
ENST00000634879.2	ENSG00000075151	EIF4G3	protein_coding
ENST00000693470.1	ENSG00000075151	EIF4G3	protein_coding
ENST00000356916.7	ENSG00000075151	EIF4G3	protein_coding
ENST00000682284.1	ENSG00000075151	EIF4G3	protein_coding
ENST00000516105.1	ENSG00000251914	RNU7-200P	snRNA
ENST00000408881.1	ENSG00000221808	MIR1256	miRNA
ENST00000420703.1	ENSG00000233072	RPS15AP6	processed_pseudogene
ENST00000431514.2	ENSG00000236073	ENSG00000236073	processed_pseudogene
ENST00000430808.1	ENSG00000235112	HSPE1P27	processed_pseudogene
ENST00000669329.1	ENSG00000287192	ENSG00000287192	lncRNA
ENST00000415912.6	ENSG00000117298	ECE1	protein_coding
ENST00000374893.11	ENSG00000117298	ECE1	protein_coding
ENST00000649812.1	ENSG00000117298	ECE1	protein_coding
ENST00000357071.8	ENSG00000117298	ECE1	protein_coding
ENST00000436918.6	ENSG00000117298	ECE1	protein_coding
ENST00000264205.10	ENSG00000117298	ECE1	protein_coding
ENST00000416959.1	ENSG00000236936	ENSG00000236936	lncRNA
ENST00000449034.1	ENSG00000231105	ECE1-AS1	lncRNA
ENST00000743073.1	ENSG00000296859	ENSG00000296859	lncRNA
ENST00000486095.1	ENSG00000236216	PPP1R11P1	processed_pseudogene
ENST00000443127.1	ENSG00000228823	PDE4DIPP10	unprocessed_pseudogene
ENST00000444647.1	ENSG00000236009	ENSG00000236009	lncRNA
ENST00000453025.1	ENSG00000227001	NBPF2P	unprocessed_pseudogene
ENST00000481504.2	ENSG00000187952	HS6ST1P1	processed_pseudogene
ENST00000436658.1	ENSG00000186543	CROCCP5	transcribed_unprocessed_pseudogene
ENST00000732919.1	ENSG00000295832	ENSG00000295832	lncRNA
ENST00000732920.1	ENSG00000295832	ENSG00000295832	lncRNA
ENST00000454000.6	ENSG00000142794	NBPF3	protein_coding
ENST00000318249.10	ENSG00000142794	NBPF3	protein_coding
ENST00000342104.9	ENSG00000142794	NBPF3	protein_coding
ENST00000619554.1	ENSG00000142794	NBPF3	protein_coding
ENST00000455962.2	ENSG00000176378	PFN1P10	processed_pseudogene
ENST00000374840.8	ENSG00000162551	ALPL	protein_coding
ENST00000539907.5	ENSG00000162551	ALPL	protein_coding
ENST00000540617.5	ENSG00000162551	ALPL	protein_coding
ENST00000374832.5	ENSG00000162551	ALPL	protein_coding
ENST00000755136.1	ENSG00000298372	ENSG00000298372	lncRNA
ENST00000755137.1	ENSG00000298372	ENSG00000298372	lncRNA
ENST00000696766.1	ENSG00000289715	ENSG00000289715	protein_coding
ENST00000811704.1	ENSG00000305564	ENSG00000305564	lncRNA
ENST00000457706.2	ENSG00000233431	LINC02596	lncRNA
ENST00000844409.1	ENSG00000233431	LINC02596	lncRNA
ENST00000374763.6	ENSG00000076864	RAP1GAP	protein_coding
ENST00000374761.6	ENSG00000076864	RAP1GAP	protein_coding
ENST00000374765.9	ENSG00000076864	RAP1GAP	protein_coding
ENST00000542643.6	ENSG00000076864	RAP1GAP	protein_coding
ENST00000495204.5	ENSG00000076864	RAP1GAP	protein_coding
ENST00000308271.14	ENSG00000090686	USP48	protein_coding
ENST00000400301.5	ENSG00000090686	USP48	protein_coding
ENST00000374732.7	ENSG00000090686	USP48	protein_coding
ENST00000529637.5	ENSG00000090686	USP48	protein_coding
ENST00000421625.6	ENSG00000090686	USP48	protein_coding
ENST00000434488.2	ENSG00000231978	ENSG00000231978	processed_pseudogene
ENST00000344642.7	ENSG00000187942	LDLRAD2	protein_coding
ENST00000543870.1	ENSG00000187942	LDLRAD2	protein_coding
ENST00000374695.8	ENSG00000142798	HSPG2	protein_coding
ENST00000811000.1	ENSG00000305448	ENSG00000305448	lncRNA
ENST00000423231.1	ENSG00000232037	RPL21P29	processed_pseudogene
ENST00000775046.1	ENSG00000293453	ENSG00000293453	lncRNA
ENST00000775043.1	ENSG00000293453	ENSG00000293453	lncRNA
ENST00000637118.2	ENSG00000293453	ENSG00000293453	lncRNA
ENST00000636906.1	ENSG00000283234	ENSG00000283234	transcribed_unitary_pseudogene
ENST00000337107.11	ENSG00000219073	CELA3B	protein_coding
ENST00000650360.1	ENSG00000285959	ENSG00000285959	lncRNA
ENST00000485776.3	ENSG00000273610	RN7SL386P	misc_RNA
ENST00000365049.1	ENSG00000201919	RNU6-1022P	snRNA
ENST00000290122.8	ENSG00000142789	CELA3A	protein_coding
ENST00000466485.3	ENSG00000278124	RN7SL186P	misc_RNA
ENST00000364403.1	ENSG00000201273	RNU6-776P	snRNA
ENST00000657670.2	ENSG00000228397	LINC01635	lncRNA
ENST00000667783.2	ENSG00000228397	LINC01635	lncRNA
ENST00000635097.3	ENSG00000228397	LINC01635	lncRNA
ENST00000655353.1	ENSG00000228397	LINC01635	lncRNA
ENST00000774643.1	ENSG00000228397	LINC01635	lncRNA
ENST00000635675.2	ENSG00000218510	LINC00339	lncRNA
ENST00000634712.2	ENSG00000218510	LINC00339	lncRNA
ENST00000634451.2	ENSG00000218510	LINC00339	lncRNA
ENST00000452322.2	ENSG00000218510	LINC00339	lncRNA
ENST00000695855.1	ENSG00000289694	ENSG00000289694	protein_coding
ENST00000695856.1	ENSG00000289694	ENSG00000289694	protein_coding
ENST00000649486.1	ENSG00000285752	CDC42-AS1	lncRNA
ENST00000642137.1	ENSG00000285794	ENSG00000285794	transcribed_processed_pseudogene
ENST00000400259.5	ENSG00000070831	CDC42	protein_coding
ENST00000344548.8	ENSG00000070831	CDC42	protein_coding
ENST00000667384.2	ENSG00000070831	CDC42	protein_coding
ENST00000411827.2	ENSG00000070831	CDC42	protein_coding
ENST00000695857.1	ENSG00000070831	CDC42	protein_coding
ENST00000695858.1	ENSG00000070831	CDC42	protein_coding
ENST00000695859.1	ENSG00000070831	CDC42	protein_coding
ENST00000315554.15	ENSG00000070831	CDC42	protein_coding
ENST00000656825.1	ENSG00000070831	CDC42	protein_coding
ENST00000695860.1	ENSG00000070831	CDC42	protein_coding
ENST00000695796.1	ENSG00000070831	CDC42	protein_coding
ENST00000695797.1	ENSG00000070831	CDC42	protein_coding
ENST00000662562.2	ENSG00000070831	CDC42	protein_coding
ENST00000695798.1	ENSG00000070831	CDC42	protein_coding
ENST00000695799.1	ENSG00000070831	CDC42	protein_coding
ENST00000695800.1	ENSG00000070831	CDC42	protein_coding
ENST00000695801.1	ENSG00000070831	CDC42	protein_coding
ENST00000695802.1	ENSG00000070831	CDC42	protein_coding
ENST00000431803.2	ENSG00000230068	CDC42-IT1	lncRNA
ENST00000604049.1	ENSG00000271428	MPHOSPH6P1	processed_pseudogene
ENST00000809025.1	ENSG00000305135	ENSG00000305135	lncRNA
ENST00000290167.11	ENSG00000162552	WNT4	protein_coding
ENST00000809087.1	ENSG00000305152	ENSG00000305152	lncRNA
ENST00000808862.1	ENSG00000285873	ENSG00000285873	lncRNA
ENST00000725701.1	ENSG00000294752	ENSG00000294752	lncRNA
ENST00000725703.1	ENSG00000294752	ENSG00000294752	lncRNA
ENST00000725704.1	ENSG00000294752	ENSG00000294752	lncRNA
ENST00000725705.1	ENSG00000294752	ENSG00000294752	lncRNA
ENST00000725708.1	ENSG00000294752	ENSG00000294752	lncRNA
ENST00000725710.1	ENSG00000294752	ENSG00000294752	lncRNA
ENST00000581169.1	ENSG00000266564	MIR4418	miRNA
ENST00000721561.1	ENSG00000294164	ENSG00000294164	lncRNA
ENST00000788801.1	ENSG00000302675	ENSG00000302675	lncRNA
ENST00000487348.1	ENSG00000234397	PPIAP34	processed_pseudogene
ENST00000624125.1	ENSG00000279625	ENSG00000279625	TEC
ENST00000767035.1	ENSG00000299881	ENSG00000299881	lncRNA
ENST00000375647.5	ENSG00000184677	ZBTB40	protein_coding
ENST00000404138.5	ENSG00000184677	ZBTB40	protein_coding
ENST00000374651.8	ENSG00000184677	ZBTB40	protein_coding
ENST00000785184.1	ENSG00000302246	ENSG00000302246	lncRNA
ENST00000438551.1	ENSG00000237200	ZBTB40-IT1	lncRNA
ENST00000166244.8	ENSG00000070886	EPHA8	protein_coding
ENST00000374644.8	ENSG00000070886	EPHA8	protein_coding
ENST00000614019.2	ENSG00000276835	MIR6127	miRNA
ENST00000695738.1	ENSG00000173372	C1QA	protein_coding
ENST00000695739.1	ENSG00000173372	C1QA	protein_coding
ENST00000695740.1	ENSG00000173372	C1QA	protein_coding
ENST00000695741.1	ENSG00000173372	C1QA	protein_coding
ENST00000695742.1	ENSG00000173372	C1QA	protein_coding
ENST00000695743.1	ENSG00000173372	C1QA	protein_coding
ENST00000695744.1	ENSG00000173372	C1QA	protein_coding
ENST00000695745.1	ENSG00000173372	C1QA	protein_coding
ENST00000695746.1	ENSG00000173372	C1QA	protein_coding
ENST00000374642.8	ENSG00000173372	C1QA	protein_coding
ENST00000402322.2	ENSG00000173372	C1QA	protein_coding
ENST00000438241.2	ENSG00000173372	C1QA	protein_coding
ENST00000695747.1	ENSG00000289692	ENSG00000289692	protein_coding
ENST00000695749.1	ENSG00000159189	C1QC	protein_coding
ENST00000695750.1	ENSG00000159189	C1QC	protein_coding
ENST00000695751.1	ENSG00000159189	C1QC	protein_coding
ENST00000695752.1	ENSG00000159189	C1QC	protein_coding
ENST00000695753.1	ENSG00000159189	C1QC	protein_coding
ENST00000374640.9	ENSG00000159189	C1QC	protein_coding
ENST00000374639.7	ENSG00000159189	C1QC	protein_coding
ENST00000374637.1	ENSG00000159189	C1QC	protein_coding
ENST00000836788.1	ENSG00000308848	ENSG00000308848	lncRNA
ENST00000695754.1	ENSG00000173369	C1QB	protein_coding
ENST00000695755.1	ENSG00000173369	C1QB	protein_coding
ENST00000695756.1	ENSG00000173369	C1QB	protein_coding
ENST00000695757.1	ENSG00000173369	C1QB	protein_coding
ENST00000695758.1	ENSG00000173369	C1QB	protein_coding
ENST00000695759.1	ENSG00000173369	C1QB	protein_coding
ENST00000695760.1	ENSG00000173369	C1QB	protein_coding
ENST00000695761.1	ENSG00000173369	C1QB	protein_coding
ENST00000695762.1	ENSG00000173369	C1QB	protein_coding
ENST00000509305.6	ENSG00000173369	C1QB	protein_coding
ENST00000695763.1	ENSG00000173369	C1QB	protein_coding
ENST00000544305.5	ENSG00000133216	EPHB2	protein_coding
ENST00000374630.8	ENSG00000133216	EPHB2	protein_coding
ENST00000400191.7	ENSG00000133216	EPHB2	protein_coding
ENST00000374632.7	ENSG00000133216	EPHB2	protein_coding
ENST00000374627.1	ENSG00000133216	EPHB2	protein_coding
ENST00000581646.1	ENSG00000265422	MIR4684	miRNA
ENST00000419644.1	ENSG00000225952	ENSG00000225952	lncRNA
ENST00000581187.1	ENSG00000264014	MIR4253	miRNA
ENST00000426928.7	ENSG00000215906	LACTBL1	protein_coding
ENST00000751937.1	ENSG00000297948	ENSG00000297948	lncRNA
ENST00000566855.4	ENSG00000227868	TEX46	protein_coding
ENST00000440767.3	ENSG00000227868	TEX46	protein_coding
ENST00000622840.2	ENSG00000227868	TEX46	protein_coding
ENST00000688680.1	ENSG00000004487	KDM1A	protein_coding
ENST00000691694.1	ENSG00000004487	KDM1A	protein_coding
ENST00000692975.1	ENSG00000004487	KDM1A	protein_coding
ENST00000691682.1	ENSG00000004487	KDM1A	protein_coding
ENST00000691404.1	ENSG00000004487	KDM1A	protein_coding
ENST00000686339.1	ENSG00000004487	KDM1A	protein_coding
ENST00000693156.1	ENSG00000004487	KDM1A	protein_coding
ENST00000465864.2	ENSG00000004487	KDM1A	protein_coding
ENST00000692056.1	ENSG00000004487	KDM1A	protein_coding
ENST00000692853.1	ENSG00000004487	KDM1A	protein_coding
ENST00000686270.1	ENSG00000004487	KDM1A	protein_coding
ENST00000685102.1	ENSG00000004487	KDM1A	protein_coding
ENST00000690627.1	ENSG00000004487	KDM1A	protein_coding
ENST00000686771.1	ENSG00000004487	KDM1A	protein_coding
ENST00000692209.1	ENSG00000004487	KDM1A	protein_coding
ENST00000356634.7	ENSG00000004487	KDM1A	protein_coding
ENST00000400181.9	ENSG00000004487	KDM1A	protein_coding
ENST00000427154.1	ENSG00000240553	ENSG00000240553	lncRNA
ENST00000577915.1	ENSG00000263793	MIR3115	miRNA
ENST00000583845.1	ENSG00000266802	ENSG00000266802	miRNA
ENST00000302291.9	ENSG00000169641	LUZP1	protein_coding
ENST00000314174.5	ENSG00000169641	LUZP1	protein_coding
ENST00000713865.1	ENSG00000293565	ENSG00000293565	protein_coding
ENST00000450968.1	ENSG00000229010	ENSG00000229010	processed_pseudogene
ENST00000384208.1	ENSG00000206935	RNU6-514P	snRNA
ENST00000516769.1	ENSG00000252578	RNU6-135P	snRNA
ENST00000691668.2	ENSG00000289014	ENSG00000289014	lncRNA
ENST00000374619.2	ENSG00000179546	HTR1D	protein_coding
ENST00000799515.1	ENSG00000304077	ENSG00000304077	lncRNA
ENST00000442089.1	ENSG00000215381	RPL29P6	processed_pseudogene
ENST00000790438.1	ENSG00000302918	ENSG00000302918	lncRNA
ENST00000655082.1	ENSG00000261326	LINC01355	lncRNA
ENST00000647667.1	ENSG00000261326	LINC01355	lncRNA
ENST00000641772.1	ENSG00000284726	ENSG00000284726	lncRNA
ENST00000302271.11	ENSG00000125944	HNRNPR	protein_coding
ENST00000470941.6	ENSG00000125944	HNRNPR	protein_coding
ENST00000463552.6	ENSG00000125944	HNRNPR	protein_coding
ENST00000478691.5	ENSG00000125944	HNRNPR	protein_coding
ENST00000374616.7	ENSG00000125944	HNRNPR	protein_coding
ENST00000374612.5	ENSG00000125944	HNRNPR	protein_coding
ENST00000476451.3	ENSG00000125944	HNRNPR	protein_coding
ENST00000675048.1	ENSG00000125944	HNRNPR	protein_coding
ENST00000606561.5	ENSG00000125944	HNRNPR	protein_coding
ENST00000314011.9	ENSG00000125945	ZNF436	protein_coding
ENST00000374608.3	ENSG00000125945	ZNF436	protein_coding
ENST00000711404.1	ENSG00000125945	ZNF436	protein_coding
ENST00000454117.2	ENSG00000249087	ZNF436-AS1	lncRNA
ENST00000724029.1	ENSG00000249087	ZNF436-AS1	lncRNA
ENST00000364535.1	ENSG00000201405	Y_RNA	misc_RNA
ENST00000605350.1	ENSG00000271420	ENSG00000271420	lncRNA
ENST00000450454.7	ENSG00000204219	TCEA3	protein_coding
ENST00000476978.3	ENSG00000204219	TCEA3	protein_coding
ENST00000374601.7	ENSG00000204219	TCEA3	protein_coding
ENST00000461794.1	ENSG00000204219	TCEA3	protein_coding
ENST00000445848.2	ENSG00000232482	ENSG00000232482	processed_pseudogene
ENST00000734269.1	ENSG00000295946	ENSG00000295946	lncRNA
ENST00000734268.1	ENSG00000295946	ENSG00000295946	lncRNA
ENST00000495646.5	ENSG00000088280	ASAP3	protein_coding
ENST00000336689.8	ENSG00000088280	ASAP3	protein_coding
ENST00000711427.1	ENSG00000088280	ASAP3	protein_coding
ENST00000437606.6	ENSG00000088280	ASAP3	protein_coding
ENST00000361729.3	ENSG00000007968	E2F2	protein_coding
ENST00000826972.1	ENSG00000307540	ENSG00000307540	lncRNA
ENST00000827205.1	ENSG00000307580	ENSG00000307580	lncRNA
ENST00000827204.1	ENSG00000307580	ENSG00000307580	lncRNA
ENST00000827212.1	ENSG00000307580	ENSG00000307580	lncRNA
ENST00000827206.1	ENSG00000307580	ENSG00000307580	lncRNA
ENST00000451217.1	ENSG00000235052	ENSG00000235052	lncRNA
ENST00000827319.1	ENSG00000235052	ENSG00000235052	lncRNA
ENST00000374561.6	ENSG00000117318	ID3	protein_coding
ENST00000827410.1	ENSG00000307609	ENSG00000307609	lncRNA
ENST00000827063.1	ENSG00000285802	ENSG00000285802	lncRNA
ENST00000827061.1	ENSG00000285802	ENSG00000285802	lncRNA
ENST00000648225.1	ENSG00000285802	ENSG00000285802	lncRNA
ENST00000477916.5	ENSG00000197880	MDS2	lncRNA
ENST00000451300.2	ENSG00000229239	EEF1A1P48	unprocessed_pseudogene
ENST00000799478.1	ENSG00000304075	ENSG00000304075	lncRNA
ENST00000374550.8	ENSG00000142676	RPL11	protein_coding
ENST00000643754.2	ENSG00000142676	RPL11	protein_coding
ENST00000458455.2	ENSG00000142676	RPL11	protein_coding
ENST00000655402.1	ENSG00000236810	ELOA-AS1	lncRNA
ENST00000833496.1	ENSG00000236810	ELOA-AS1	lncRNA
ENST00000833494.1	ENSG00000236810	ELOA-AS1	lncRNA
ENST00000833492.1	ENSG00000236810	ELOA-AS1	lncRNA
ENST00000833497.1	ENSG00000236810	ELOA-AS1	lncRNA
ENST00000833498.1	ENSG00000236810	ELOA-AS1	lncRNA
ENST00000833501.1	ENSG00000236810	ELOA-AS1	lncRNA
ENST00000833503.1	ENSG00000236810	ELOA-AS1	lncRNA
ENST00000613537.5	ENSG00000011007	ELOA	protein_coding
ENST00000246151.9	ENSG00000057757	PITHD1	protein_coding
ENST00000374524.1	ENSG00000057757	PITHD1	protein_coding
ENST00000836713.1	ENSG00000289835	ENSG00000289835	lncRNA
ENST00000836714.1	ENSG00000289835	ENSG00000289835	lncRNA
ENST00000374503.8	ENSG00000011009	LYPLA2	protein_coding
ENST00000374514.8	ENSG00000011009	LYPLA2	protein_coding
ENST00000374501.1	ENSG00000011009	LYPLA2	protein_coding
ENST00000617979.5	ENSG00000117308	GALE	protein_coding
ENST00000374497.7	ENSG00000117308	GALE	protein_coding
ENST00000374490.8	ENSG00000117305	HMGCL	protein_coding
ENST00000436439.6	ENSG00000117305	HMGCL	protein_coding
ENST00000374479.4	ENSG00000179163	FUCA1	protein_coding
ENST00000374472.5	ENSG00000188822	CNR2	protein_coding
ENST00000412176.1	ENSG00000229106	BTBD6P1	processed_pseudogene
ENST00000411815.3	ENSG00000232557	ENSG00000232557	lncRNA
ENST00000578143.1	ENSG00000264926	MIR378F	miRNA
ENST00000761346.1	ENSG00000299163	ENSG00000299163	lncRNA
ENST00000421430.2	ENSG00000230228	H3P1	transcribed_processed_pseudogene
ENST00000647887.1	ENSG00000189266	PNRC2	protein_coding
ENST00000374468.1	ENSG00000189266	PNRC2	protein_coding
ENST00000334351.8	ENSG00000189266	PNRC2	protein_coding
ENST00000579103.1	ENSG00000189266	PNRC2	protein_coding
ENST00000492112.3	ENSG00000188529	SRSF10	protein_coding
ENST00000344989.10	ENSG00000188529	SRSF10	protein_coding
ENST00000453840.7	ENSG00000188529	SRSF10	protein_coding
ENST00000484146.6	ENSG00000188529	SRSF10	protein_coding
ENST00000374452.9	ENSG00000188529	SRSF10	protein_coding
ENST00000374453.7	ENSG00000188529	SRSF10	protein_coding
ENST00000343255.9	ENSG00000188529	SRSF10	protein_coding
ENST00000761050.1	ENSG00000225315	ENSG00000225315	lncRNA
ENST00000761051.1	ENSG00000225315	ENSG00000225315	lncRNA
ENST00000761063.1	ENSG00000225315	ENSG00000225315	lncRNA
[truncated: 156,339 more rows]
