# Supplementary material for: Evidence of off-target probe binding affecting 10x Genomics Xenium gene panels compromise accuracy of spatial transcriptomic profiling
Source: eLife. 2026 May 1;14:RP107070. doi: 10.7554/eLife.107070 (PMC13134852; doi:10.7554/eLife.107070)
Supplement: Supplementary file 10. — Results include all possible RNA species, and using a pad length (-pl) of 10. [file elife-107070-supp10.zip › xenium_probeset_results/human_skin_10pl_all/fwd_oriented.fa]

>ENSG00000180758|GPR157|19_1
TGTAAGTAAAGTGGCCGGAGAGATGAGTAATCCAAATACG
>ENSG00000180758|GPR157|19_2
GAATCCTCCTCTTCTTGGGGAGACCAAAGGGGATGAGTAG
>ENSG00000180758|GPR157|19_3
CTTGGGTTTGAGTGTCAAGCACAGGCCAGAATCCACACTC
>ENSG00000180758|GPR157|19_4
GCTTTCCTTGGAGACTTTGCTCAACAGAGGAACCAGTTGC
>ENSG00000180758|GPR157|19_5
TACAATCTGAGGGACCCACATCTGTGCACCTATCCTCTGT
>ENSG00000180758|GPR157|19_6
GGTGGGCGTTCATCTGCATAAGGGTAGCAGTGAGATTCGG
>ENSG00000180758|GPR157|19_7
CTCAGCTTCTTCTACCTCCTAGATCCTCAGGCAGCAAGTT
>ENSG00000180758|GPR157|19_8
CCTGAGCTTTTGTCCTTTCTAGTTCTGTGCATAGGTGCTG
>ENSG00000173372|C1QA|373_1
GGTCATCACCAACCAGGAAGAACCGTACCAGAACCACTCC
>ENSG00000173372|C1QA|373_2
ATTCGTCTGCACTGTACCCGGCTACTACTACTTCACCTTC
>ENSG00000173372|C1QA|373_3
CAGTGGGAAATCTGCCTGTCCATCGTCTCCTCCTCAAGGG
>ENSG00000173372|C1QA|373_4
GAAAAAGACCCCAAAAAGGGTCACATTTACCAGGGCTCTG
>ENSG00000117632|STMN1|391_1
GCCTCCAATCTGCATTGATTACCTGGTCTGATCTCTCTCA
>ENSG00000117632|STMN1|391_2
CTGCTGAGCAATCTTGTCTCCACTCTGTTCCTGCCCTTTG
>ENSG00000117632|STMN1|391_3
TTTCTTGTTGCATCTTTTCTACTTCAGTACACTTGGTGTA
>ENSG00000117632|STMN1|391_4
AAGATGTTGTTTTAGGGGCTAAAGGGGAGAAACTGAAAGT
>ENSG00000117632|STMN1|391_5
AGAAGCTAATGTAGGACTGTATAGGTAGATCCAGATCCAG
>ENSG00000117632|STMN1|391_6
AAAGAATCCAAAGACCCTGCTGACGAGACTGAAGCTGACT
>ENSG00000117632|STMN1|391_7
AGAAGAGAAACTGACCCACAAAATGGAAGCTAATAAAGAG
>ENSG00000117632|STMN1|391_8
CGAGAAAGAAGTGCTTCAGAAGGCAATAGAAGAGAACAAC
>ENSG00000117632|STMN1|391_9
CTTCTTCTGATATCCAGGTGAAAGAACTGGAGAAGCGTGC
>ENSG00000117632|STMN1|391_10
GATTGTGCAGAATACACTGCCTGTCGCTTGTCTTCTATTC
>ENSG00000169442|CD52|92_1
AAGCTGCTACCAAGACAGCCACGAAGATCCTACCAAAATG
>ENSG00000169442|CD52|92_2
GCCTCCTGGTTATGGTACAGATACAAACTGGACTCTCAGG
>ENSG00000169442|CD52|92_3
CCAATGCCATAATCCACCTCTTCTGCTTCAGTTGAGGTGA
>ENSG00000169442|CD52|92_4
GATGCCAGACATCACCAGGTTGTAGAAGTTGACAGGCAGT
>ENSG00000198830|HMGN2|321_1
AGGGAGATAAAGCAAAGGTGAAGGACGAACCACAGAGAAG
>ENSG00000198830|HMGN2|321_2
GGCAAGGAGGGGAATAACCCTGCAGAAAATGGAGATGCCA
>ENSG00000198830|HMGN2|321_3
GTGAAGTGTGTGCATTTTTGATAACTGTGTACTTCTGGTG
>ENSG00000198830|HMGN2|321_4
ATGTCTCCAAAGCTGGATTGATGTGGAGAAAACACCTTTC
>ENSG00000198830|HMGN2|321_5
GCATAGACTTAACTCCCTTAAGCCCAGACATCTGTTGAGA
>ENSG00000198830|HMGN2|321_6
ACAACATGCTAAATGTGAAATGTCAACCCTCACTCTAAAC
>ENSG00000198830|HMGN2|321_7
GAAGACTTCATTGGGTTTTATAGTGGCTTTCTGATTTTTG
>ENSG00000198830|HMGN2|321_8
AAGGGAGTTTGAAAGTTGTTGTATACTGTTAACGATTGTC
>ENSG00000182866|LCK|156_1
GACTGGATGGAAAACATCGATGTGTGTGAGAACTGCCATT
>ENSG00000182866|LCK|156_2
GGAAGGCTTCATCCCCTTCAATTTTGTGGCCAAAGCGAAC
>ENSG00000182866|LCK|156_3
CAGGGAGAGGTGGTGAAACATTACAAGATCCGTAATCTGG
>ENSG00000182866|LCK|156_4
GAATCACTTTTCCCGGCCTGCATGAACTGGTCCGCCATTA
>ENSG00000182866|LCK|156_5
TTCAGGCATCAAGTTGACCATCAACAAACTCCTGGACATG
>ENSG00000182866|LCK|156_6
GCATTCATTGAAGAGCGGAATTATATTCATCGTGACCTTC
>ENSG00000182866|LCK|156_7
AGCGCCAGAAGCCATTAACTACGGGACATTCACCATCAAG
>ENSG00000182866|LCK|156_8
CCTTACCCAGGGATGACCAACCCGGAGGTGATTCAGAACC
>ENSG00000175130|MARCKSL1|337_1
CTTCCACCTGGTTTTACTGTAACATTTGGAAAAGGAATAA
>ENSG00000175130|MARCKSL1|337_2
AAATGTCTTACTCAAGTTCAAACCTCCAGCCTGTGAATCA
>ENSG00000175130|MARCKSL1|337_3
ACTCCCAAACCTTGAGTGTCCAGCCTTCCCCTGTTGTTTT
>ENSG00000175130|MARCKSL1|337_4
TTTGTTTACCCTACTCCCCAAATCCCTGAGCCAGAAGTGG
>ENSG00000175130|MARCKSL1|337_5
GTTCTCCTCTTAAGGCCAGTTGAAGATGGTCCCTTACAGC
>ENSG00000175130|MARCKSL1|337_6
GGGTGATCTCTAAGCTGCAAAAACTGTGCTGTCCTTGTGA
>ENSG00000175130|MARCKSL1|337_7
AGCCTTTCAAATTGAGCGGCCTGTCCTTCAAGAGAAATCG
>ENSG00000117399|CDC20|245_1
CCAGAGGGTTATCAGAACAGACTGAAAGTACTCTACAGCC
>ENSG00000117399|CDC20|245_2
TATTACCTGAACCTTGTGGATTGGAGTTCTGGGAATGTAC
>ENSG00000117399|CDC20|245_3
ACAACAGTGTGTACCTGTGGAGTGCAAGCTCTGGTGACAT
>ENSG00000117399|CDC20|245_4
TATATCCTCTGTGGCCTGGATCAAAGAGGGCAACTACTTG
>ENSG00000117399|CDC20|245_5
GGATGTGCAGCAGCAGAAACGGCTTCGAAATATGACCAGT
>ENSG00000117399|CDC20|245_6
TTTGGCCAGTGGTGGTAATGATAACTTGGTCAATGTGTGG
>ENSG00000184292|TACSTD2|286_1
TATCTGTATGACAACCCGGGATCGTTTGCAAGTAACTGAA
>ENSG00000184292|TACSTD2|286_2
GTATCGTCCCAGACCCAAGTGAGTCACGCTTCCTGATTCC
>ENSG00000184292|TACSTD2|286_3
GAAAGTCGGGGAAGTACAAGAAGGTGGAGATCAAGGAACT
>ENSG00000184292|TACSTD2|286_4
CTACTACTTCGAGAGGGACATCAAGGGCGAGTCTCTATTC
>ENSG00000116678|LEPR|50_1
GCCACCAAATTCAACCTATGACTACTTCCTTTTGCCTGCT
>ENSG00000116678|LEPR|50_2
CCACTGTTGCTTTCGGAGTGAGCAAGATAGAAACTGCTCC
>ENSG00000116678|LEPR|50_3
TCAGCTACATCCCTGCTAGTAGACAGTATACTTCCTGGGT
>ENSG00000116678|LEPR|50_4
GAATCTGGAGTGACTGGAGTACTCCTCGTGTCTTTACCAC
>ENSG00000116678|LEPR|50_5
CACTTGACTCTCCACCAACATGTGTCCTTCCTGATTCTGT
>ENSG00000116678|LEPR|50_6
TGTCAGTCTCCCAGTTCCAGACTTGTGTGCAGTCTATGCT
>ENSG00000116678|LEPR|50_7
GTGCGCTGTAAGAGGCTAGATGGACTGGGATATTGGAGTA
>ENSG00000116678|LEPR|50_8
TCACTCAGTGCTTATCCTTTAAACAGCAGTTGTGTGATTG
>ENSG00000050628|PTGER3|90_1
CAGAAATTTTTTCATATGCATGCTGGTAATGCAGTGCATC
>ENSG00000050628|PTGER3|90_2
AATTTAGACTTATAGTAAGAATAGCACATGGTTCAGAATT
>ENSG00000050628|PTGER3|90_3
CATTTGGGCAAACATGGGCATATTTTTAGCAAAGCTGAAC
>ENSG00000050628|PTGER3|90_4
TCTAATCCCTGCTTATTTTGAGCACTTTCCATGTGTTGAT
>ENSG00000050628|PTGER3|90_5
CGTGTGCTGAACAGAGAAGAAATGGAGGTACTCGTGAGCA
>ENSG00000050628|PTGER3|90_6
AATCTTAACCAAAGTGGACATCTTTACATTTCATGATAGC
>ENSG00000050628|PTGER3|90_7
GAAGAATTTCACAGATGATGATTGGAGGAAAAGTGATGAA
>ENSG00000050628|PTGER3|90_8
GATTGGTTTCTTGGATGGGATTTTGAATATGCATTTAAGA
>ENSG00000050628|PTGER3|90_9
CCATGGAGATCAACTTTATTATTATAATCCATGCCTCTGA
>ENSG00000050628|PTGER3|90_10
AAAGAACGGAGTTGGACATTTTATTGCAATTCCTGCTTCC
>ENSG00000050628|PTGER3|90_11
GGGATAGTTAATATTCCAGTACACTGAATACATGAGGAAT
>ENSG00000050628|PTGER3|90_12
TTGTTGAGTCTGCCATTCGTAGCTGAATATGTGATTAATT
>ENSG00000050628|PTGER3|90_13
TAAAGCTAAATGGTCTTAGAAGCATAGAAAATCCCTATGT
>ENSG00000050628|PTGER3|90_14
AAGAAAACACTTAACTTGCATGTGCACAGCTTTTGGTAAC
>ENSG00000050628|PTGER3|90_15
GCTGCTCTAATGATGGACAGAAAGGGCAGCCTATCTCATT
>ENSG00000050628|PTGER3|90_16
GATCTTGGATCCTTGGGTTTACCTGCTGTTAAGAAAGATC
>ENSG00000050628|PTGER3|90_17
GGAGAAGCAGAAAGAATGCAACTTCTTCTTAATAGCTGTT
>ENSG00000050628|PTGER3|90_18
CCTGATAATGATGTTGAAAATGATCTTCAATCAGACATCA
>ENSG00000118292|C1orf54|33_1
GAAACCAACTGCGGGAAAGGACAAATCTCCCAGACCCAAC
>ENSG00000118292|C1orf54|33_2
GCTCCAGACAGACAGAAGAAAGGGATTCTTTTCAGTCTAG
>ENSG00000118292|C1orf54|33_3
ATTTCCACTGTGACGAAAAGAGACTGATGAAGCCTCAGAG
>ENSG00000118292|C1orf54|33_4
GGGACAAGAATATGAGGATGAAGAAAGACTGGGAGAGGAT
>ENSG00000118292|C1orf54|33_5
TTATGATGACTTTAGTGCAGATTTCACCATTGATTACTCC
>ENSG00000118292|C1orf54|33_6
ACAGGTTGGATAAGGACATAACAGAAGCAATAGAGACTAC
>ENSG00000118292|C1orf54|33_7
AGACCATCCGAAGCCTGTAACTGTGAAACCAGTAACAACG
>ENSG00000118292|C1orf54|33_8
GTGGAAGAAGGCTGCTATGACTCTTTGGATGGGAGTCTGG
>ENSG00000189334|S100A14|123_1
GGTTGGGCCAGGGATGAATATTTGAGGGATAAAAATTGTG
>ENSG00000189334|S100A14|123_2
CTGCAATGACTCTAAACTGGAGTTCAGGAGTTTCTGGGAG
>ENSG00000189334|S100A14|123_3
ATCTCATGCCGAGCAACTGTGGCCTGGAAGAGAAAATTGC
>ENSG00000189334|S100A14|123_4
GCCAGCTATAGGACAACAGAACTCTCACCAAAGGACCAGA
>ENSG00000189171|S100A13|279_1
GGAGCTCAAGTTCAATGAGTACTGGAGATTGATTGGGGAG
>ENSG00000189171|S100A13|279_2
AAGGATGTGGGCTCTCTTGATGAGAAGATGAAGAGCTTGG
>ENSG00000189171|S100A13|279_3
AGCAGAACCACTGACAGAGCTAGAGGAGTCCATTGAGACC
>ENSG00000163346|PBXIP1|354_1
GGGATGTGGGCTTGTGTTTTGTCACTGTGAAGGGGGAGAT
>ENSG00000163346|PBXIP1|354_2
AGTAGAGCAAAATCACCAGCCCTGCACTGATGTCACTTTA
>ENSG00000163346|PBXIP1|354_3
TGAAGAAGAGGTCAGGGAAGAAGGACAAGCACTCACAGAG
>ENSG00000163346|PBXIP1|354_4
TGAAGTAGATGACTTTGAGGACTTCATCTTCAGCCACTTC
>ENSG00000163346|PBXIP1|354_5
TAGCTTCCACTCCTCTGGAGAAAAGCAGAAGCAACCTCGG
>ENSG00000163346|PBXIP1|354_6
GGAAGGCTGAGCACTGGAAACATAAGAAGGAAGAATCTGG
>ENSG00000163346|PBXIP1|354_7
GCTGGCATACCTGTTCCACATGGTACATGAAACATACATG
>ENSG00000163346|PBXIP1|354_8
CTCAGTCTGGCAGCATTCTAACAGAGGAGACTGAGGTCAA
>ENSG00000163346|PBXIP1|354_9
CAGCCCCTCCAAGACAGATGGGAAAGAATTAGCTGGGACC
>ENSG00000132692|BCAN|48_1
AGCTTTAGCAGATGTTCTGGAAGGAGACAGCTCAGAGGAC
>ENSG00000132692|BCAN|48_2
CTCTATGCCGCCTACCTTGGGGGCTATGAGCAATGTGATG
>ENSG00000132692|BCAN|48_3
CCTCTATGATGTGTACTGTTATGCTGAAGACCTAAATGGA
>ENSG00000132692|BCAN|48_4
CTGGCTTCCCCAATAAGCACAGCCGCTTCAACGTCTACTG
>ENSG00000132692|BCAN|48_5
TAGAGGCTATCGTCACAGTGACAGAGACCCTGGAGGAACT
>ENSG00000132692|BCAN|48_6
AGCCACAGAGAGTGAATCCCGTGGGGCCATCTACTCCATC
>ENSG00000132692|BCAN|48_7
CCTACTGAGACTCTGCCCACTCCCAGGGAGAGGAACCTAG
>ENSG00000132692|BCAN|48_8
CACCTGACCTGTAGTCCTTTAACCCACCATCATCCCAAAC
>ENSG00000132692|BCAN|48_9
CAGCCTGACAGCTACTTCCTGTCTGGAGAGAACTGCGTGG
>ENSG00000143320|CRABP2|232_1
CAGGAAAGACTGGCCCTCTAGCTTCTACCCTTTGTCCCTG
>ENSG00000143320|CRABP2|232_2
AAGACCTCGTGGACCAGAGAACTGACCAACGATGGGGAAC
>ENSG00000143320|CRABP2|232_3
CCTGGTGAAATGGGAGAGTGAGAATAAAATGGTCTGTGAG
>ENSG00000143320|CRABP2|232_4
CACCACAGAGATTAACTTCAAGGTTGGGGAGGAGTTTGAG
>ENSG00000143320|CRABP2|232_5
CAAGCCAGCAGTGGAGATCAAACAGGAGGGAGACACTTTC
>ENSG00000143320|CRABP2|232_6
GCAACTGGAAAATCATCCGATCGGAAAACTTCGAGGAATT
>ENSG00000143320|CRABP2|232_7
GCTTCCCCATCCACTTACTAGCGCAGGAGAAGGCTATCTC
>ENSG00000158477|CD1A|375_1
TGCTGTTTTTGCTACTTCCATTGTTAGCTGTTCTCCCAGG
>ENSG00000158477|CD1A|375_2
ATCGCATCCTTTTACAACCATTCCTGGAAACAAAATCTGG
>ENSG00000158477|CD1A|375_3
GTTGGCTGAGTGATTTGCAGACTCATACCTGGGACAGCAA
>ENSG00000158477|CD1A|375_4
CAGGGGAAACTTCAGCAATGAGGAGTGGAAGGAACTGGAA
>ENSG00000158477|CD1A|375_5
GCAGTTTGAATATCCTTTTGAGATACAGGTGACAGGAGGC
>ENSG00000158477|CD1A|375_6
TCAGAATCAGCATGAAAATGACATAACACACAATCTTCTC
>ENSG00000158477|CD1A|375_7
TCTACTGGGAGCATCACAGTTCCGTGGGCTTCATCATCTT
>ENSG00000158477|CD1A|375_8
TAGTGCCTTTACTTCTTCTGATAGGTCTTGCGCTTTGGTT
>ENSG00000158485|CD1B|275_1
TGCTCCTTTTGCTATGCCTTGCATTATGGTATATGAGGCG
>ENSG00000158485|CD1B|275_2
CCTCAATGCAGGAAAAGCAGATCTGCAAAGACAAGTGAAG
>ENSG00000158485|CD1B|275_3
CTGTGCACTAATCATACAATATCAAGGTATCATGGAAACT
>ENSG00000158485|CD1B|275_4
ATAGTAAGCTTCCTGAGGGGAGCTCTAGGAGGATTGGATT
>ENSG00000158485|CD1B|275_5
CCTTTGAGATCCAGGGCATAGCAGGCTGTGAGCTACATTC
>ENSG00000158485|CD1B|275_6
AGGTAACTTTAGTGATAAGGAGGTTGCTGAGTTAGAGGAG
>ENSG00000158485|CD1B|275_7
GCTGGTTGGATGATTTGCAGATTCATGGCTGGGATAGCGA
>ENSG00000158485|CD1B|275_8
TGTTCTCTTTCCTGGTGGTAACAGTGAACATGCCTTCCAG
>ENSG00000163563|MNDA|300_1
GTTGCCTGTCTAGACAAACTAATAGAACTTGCCAAAGATA
>ENSG00000163563|MNDA|300_2
GTGACAGTGGTGGTACTGAAAGCAACAGCGCCATTTAAAT
>ENSG00000163563|MNDA|300_3
GTGGCCAGTAAGACTCAATATTTCCATGTGAAAGTCTTCG
>ENSG00000163563|MNDA|300_4
TTGTAAGGAAGAAGGTCATTACCATATCTGATTACTCTGA
>ENSG00000163563|MNDA|300_5
TGGAAATAAAGGAAGCATCATCTGTGTCTGACTTTAATCA
>ENSG00000163563|MNDA|300_6
AAAACTCCCAAGATCAGTCAACTTTACAAGCAAGCATCTG
>ENSG00000163563|MNDA|300_7
GGATAATACAGGATCCATGGATGTAGTGGGGAGTGGAAAA
>ENSG00000163563|MNDA|300_8
AACAGTTGACCGCAAGCTGAAACTGGTGTGTGGAAGTCAC
>ENSG00000179639|FCER1A|110_1
GCCATGGAATCCCCTACTCTACTGTGTGTAGCCTTACTGT
>ENSG00000179639|FCER1A|110_2
ATTGTGAATGCCAAATTTGAAGACAGTGGAGAATACAAAT
>ENSG00000179639|FCER1A|110_3
AGTGAACCTGTGTACCTGGAAGTCTTCAGTGACTGGCTGC
>ENSG00000179639|FCER1A|110_4
CATGGTTGGAGGAACTGGGATGTGTACAAGGTGATCTATT
>ENSG00000179639|FCER1A|110_5
TGAAGCTCTCAAGTACTGGTATGAGAACCACAACATCTCC
>ENSG00000179639|FCER1A|110_6
AACCTACTACTGTACGGGCAAAGTGTGGCAGCTGGACTAT
>ENSG00000179639|FCER1A|110_7
TTATCCCATTGTTGGTGGTGATTCTGTTTGCTGTGGACAC
>ENSG00000179639|FCER1A|110_8
AGGTCACATTTCTCTTGAAGATTAAGAGAACCAGGAAAGG
>ENSG00000158869|FCER1G|115_1
CCAGCAGTGGTCTTGCTCTTACTCCTTTTGGTTGAACAAG
>ENSG00000158869|FCER1G|115_2
ACTGAAGATCCAAGTGCGAAAGGCAGCTATAACCAGCTAT
>ENSG00000158869|FCER1G|115_3
GGAACCAGGAGACTTACGAGACTCTGAAGCATGAGAAACC
>ENSG00000158869|FCER1G|115_4
ATTCTTCTTTGGCTTCTGGTTCTTCCAGCCCTCATGGTTG
>ENSG00000158869|FCER1G|115_5
TATAATGATCCTGTGTCCTAAATTAATATACACCAGTGGT
>ENSG00000158869|FCER1G|115_6
TGTTAAAGACTAATGCTCAGATGCTGTTTACGGATATTTA
>ENSG00000158869|FCER1G|115_7
CCCATTCCCAACTCCAGCTAAAATATGGGAAGGGAGAACC
>ENSG00000143248|RGS5|37_1
CAGAAAAGAATCCATGCCCTGATGGAAAAGGATTCTCTGC
>ENSG00000143248|RGS5|37_2
CACAATGAAGAACCTGGTGGAACCTTCCCTGAGCAGCTTT
>ENSG00000143248|RGS5|37_3
GGCAAAGCAAATTTATGAAGAATTCATTCAAACGGAGGCT
>ENSG00000143248|RGS5|37_4
GATTGCCTGTGAGGATTACAAGAAGATCAAGTCCCCTGCC
>ENSG00000007908|SELE|163_1
CCTTGAATCAGATGGAAGCTACCAAAAGCCTTCTTACATC
>ENSG00000007908|SELE|163_2
CTGCAACTTCACCTGTGAGGAAGGCTTCATGTTGCAGGGA
>ENSG00000007908|SELE|163_3
AGAGCCTTCAGTGTACCTCATCTGGGAATTGGGACAACGA
>ENSG00000007908|SELE|163_4
GAATGTTTCCAAAACCCTGGAAGCTTCCCATGGAACACAA
>ENSG00000007908|SELE|163_5
GTGAACCCAACAATAGGCAAAAAGATGAGGACTGCGTGGA
>ENSG00000007908|SELE|163_6
TTCACCAAGTTATTACTGGATTGGAATCAGAAAAGTCAAC
>ENSG00000007908|SELE|163_7
GCCAGTGCTTATTGTCAGCAAAGGTACACACACCTGGTTG
>ENSG00000007908|SELE|163_8
TCTCACTTTGGTGCTTCTCATTAAAGAGAGTGGAGCCTGG
>ENSG00000090104|RGS1|69_1
CCACTCCAAAGTTAGACAAAATGCCAGGAATGTTCTTCTC
>ENSG00000090104|RGS1|69_2
CCACTCATTCACTTCTAGACGACAAAATGCAAAAAAGGAG
>ENSG00000090104|RGS1|69_3
AGACTTTTGGAATGGATATGAAAGCATACCTGAGATCTAT
>ENSG00000090104|RGS1|69_4
CACATCTGGAATCTGGAATGAAATCTTCCAAGTCCAAGGA
>ENSG00000090104|RGS1|69_5
CTGGTCAAAATGTCTTTGGAAGTTTCCTAAAGTCTGAATT
>ENSG00000090104|RGS1|69_6
GGCTTGTGAAGACTATAAGAAAACAGAGTCTGATCTTTTG
>ENSG00000090104|RGS1|69_7
TAAAGCAGAAGAGATATATAAAGCATTTGTGCATTCAGAT
>ENSG00000090104|RGS1|69_8
GAGTATTAAGCTTATCATCATCAGTTTCTCCATAAAAGAC
>ENSG00000090104|RGS1|69_9
AGTCATATATACTCTTATGGAAAAGGACTCTTATCCCAGG
>ENSG00000230937|MIR205HG|322_1
CCTCTTGCTCACCCTTGACTTGGAAAAACCAGTTTCTCTT
>ENSG00000230937|MIR205HG|322_2
TTACTAATCTCTATTCTAAAAATTCAGCTCAATTCTCAAC
>ENSG00000230937|MIR205HG|322_3
CAAACTCTCTCTTTTCCAGCTACCTTTACTCCCTCTCCTT
>ENSG00000230937|MIR205HG|322_4
GTTATGGCACACACAGTGGGACCTAGACAAAGGGAGAGGG
>ENSG00000230937|MIR205HG|322_5
TGGAGTGAAGTTCAGGAGGCATGGAGCTGACAACCATGAG
>ENSG00000230937|MIR205HG|322_6
GCTATGAAAATTTGCGTTTTCTGTAACTTGTAAAAACTAA
>ENSG00000196878|LAMB3|387_1
GTTTGGGGAGACCATGGAGATGATGGACAGGATGAAAGAC
>ENSG00000196878|LAMB3|387_2
GCTTCAATGGTCTCCTTACTATGTATCAGAGGAAGAGGGA
>ENSG00000196878|LAMB3|387_3
TGGGGGAGATCACAAACTTGAGAGTCAATTTCACCAGGCT
>ENSG00000196878|LAMB3|387_4
GACAGGAGATTCCAGCTTCAAGAAGTCATGATGGAGTTCC
>ENSG00000196878|LAMB3|387_5
TGGTGGCAGTCACAGAATGATGTGAACCCTGTCTCTCTGC
>ENSG00000196878|LAMB3|387_6
CACAACTACTACAGTCACCGAGTAGAGAATGTGGCTTCAT
>ENSG00000196878|LAMB3|387_7
TATGGCGAGTGGCAGATGAAATGCTGCAAGTGTGACTCCA
>ENSG00000196878|LAMB3|387_8
CTTCATCTACCTGTGGACTGACCAAGCCTGAGACCTACTG
>ENSG00000162772|ATF3|227_1
GCATATGGGCTGTTGACTCATGCAAATGAGGTATCTGAAC
>ENSG00000162772|ATF3|227_2
CATCACCAGGGTTTCTCTGAAGAAGAGGGTCTGCATTTTC
>ENSG00000162772|ATF3|227_3
TGCTCTCCCATCTCCCATCTTCCTCTCGCAGCTTGATGAG
>ENSG00000162772|ATF3|227_4
AGTCGGAGAAGCTGGAAAGTGTGAATGCTGAACTGAAGGC
>ENSG00000162772|ATF3|227_5
CTCAAGAACGAGAAGCAGCATTTGATATACATGCTCAACC
>ENSG00000162772|ATF3|227_6
TGTATTGTCCGGGCTCAGAATGGGAGGACTCCAGAAGATG
>ENSG00000162772|ATF3|227_7
AACCTCTTTATCCAACAGATAAAAGAAGGAACATTGCAGA
>ENSG00000162772|ATF3|227_8
CCTCATTGAATCCTCATTTTATACCCAAAACCCTGAAGCC
>ENSG00000162772|ATF3|227_9
TGTGTACCTCTAGAATCCCAGCAGCAGAGAACCATCAAGG
>ENSG00000162772|ATF3|227_10
TCTTTGCCTCAACTCCAGGATTTAGGCCTTAACACACTGG
>ENSG00000162772|ATF3|227_11
CCGCCTTTCATCTGGATTCTACAAAAAACCAGGATGCCCA
>ENSG00000117707|PROX1|234_1
CGAAGTACATCAGGAGGATATATGCAGCAACTCTTCAAGA
>ENSG00000117707|PROX1|234_2
CTTTTGGCAGGCCTACTATGAGCCAGTTTGATATGGATCG
>ENSG00000117707|PROX1|234_3
CTCTGTCGGAAGGTCAGATAATGAGATGTGCGAGCTAGAC
>ENSG00000117707|PROX1|234_4
CCTGATCAGAGAGCAGGAAATGGCTGAAAACAAGCCGAAG
>ENSG00000117707|PROX1|234_5
AAGAAAGAGACCATGGGCCAAACTCCTTACAACCGGAAGG
>ENSG00000117707|PROX1|234_6
GGCTGAGACCTTGAAACAGGAACTGAACACTGCCATGTCG
>ENSG00000117707|PROX1|234_7
TACCACGAGTCTGAGGACCAAGATGTCATCTCACCACCTG
>ENSG00000117707|PROX1|234_8
GATGGGGTCACCAGTACTGAAGAGCTGTCTATAACCAGAG
>ENSG00000117724|CENPF|116_1
AAGGCCACAGAACAGAGTCTAGACCCACCAATAGAGGAAG
>ENSG00000117724|CENPF|116_2
GACTGCAAAGGAAACTGAGCTGCAGAGGGAAATGCATGAG
>ENSG00000117724|CENPF|116_3
AAGAAGAACTCAGTGGAGAGAAAAATAGGCTAGCTGGAGA
>ENSG00000117724|CENPF|116_4
GAAGGAGCTCACACTAGAAAATAGTGAATTGAAGAAGAGC
>ENSG00000117724|CENPF|116_5
TTGCTTTTGGACACAAACAAACAGTATGAAGTAGAAATCC
>ENSG00000117724|CENPF|116_6
ACCGAGAGAAATTGACTTCTAAAGAAGAATGTCTCAGTTC
>ENSG00000117724|CENPF|116_7
GCTGGAGATAGACCTTTTAAAGTCTAGTAAAGAAGAGCTC
>ENSG00000117724|CENPF|116_8
AGCTACTACTCAGATTTTGGAAGAATTGAAGAAAACCAAG
>ENSG00000154380|ENAH|233_1
GCTAAAAGAAGAGCTCATTGATGCAATCAGGCAGGAACTG
>ENSG00000154380|ENAH|233_2
GTGAAGATTCAGAGCCTGTAACTTCTAAGGCCTCTTCAAC
>ENSG00000154380|ENAH|233_3
TGTGAACTCCGCCTCATCTAAAACAGATACAGGCCGTGGA
>ENSG00000154380|ENAH|233_4
AAGGGAACAGCTGGAATGGGAGAGAGAGCGCAGAATATCA
>ENSG00000154380|ENAH|233_5
GCAAGAAAGACAAGAACGAGAGAGGCTGGAGAGACTGGAA
>ENSG00000154380|ENAH|233_6
CATTCCTAAAGGGTTGAAGTACAATCAAGCTACACAGACC
>ENSG00000154380|ENAH|233_7
CTATCACCATACAGGCAACAACACATTCAGAGTGGTGGGC
>ENSG00000154380|ENAH|233_8
CAGAGTATCTGTCAGGCAAGAGCTGCTGTGATGGTTTATG
>ENSG00000115738|ID2|169_1
CCAGAACAAGAAGGTGAGCAAGATGGAAATCCTGCAGCAC
>ENSG00000115738|ID2|169_2
GAATTCCCTTCTGAGTTAATGTCAAATGACAGCAAAGCAC
>ENSG00000115738|ID2|169_3
TCTTTTAAGTGCTGAACTTATTTTTCAACCATTTCACAAG
>ENSG00000115738|ID2|169_4
CAGGGTGTTCTCTTACTTGGACTGTGATATTCGTTATTTA
>ENSG00000115738|ID2|169_5
TTTATATACTATTCCCACCATGGGGAGCGAAAACGTTAAA
>ENSG00000115738|ID2|169_6
GAATTGCCCAATCTAAGCAGACTTTGCCTTTTTTCAAAGG
>ENSG00000115738|ID2|169_7
ATGAAGTCTTTTGGTCAGAAATTACCTTTTTGACACAAGC
>ENSG00000115738|ID2|169_8
TTAATTAGAGTTTTCTTGTATAGTGGCAGAGATGTCTATT
>ENSG00000171848|RRM2|133_1
CCGAGGAGAGATATTTTATATCCCATGTTCTGGCTTTCTT
>ENSG00000171848|RRM2|133_2
ATTGCCATGGAAAACATACATTCTGAAATGTATAGTCTTC
>ENSG00000171848|RRM2|133_3
GGCTCAAGAAACGAGGACTGATGCCTGGCCTCACATTTTC
>ENSG00000171848|RRM2|133_4
GTTCAAACACCTGGTACACAAACCATCGGAGGAGAGAGTA
>ENSG00000171848|RRM2|133_5
GTGAAGCTCATTGGGATGAATTGCACTCTAATGAAGCAAT
>ENSG00000171848|RRM2|133_6
TTATGCTGGAACTGGGTTTTAGCAAGGTTTTCAGAGTAGA
>ENSG00000171848|RRM2|133_7
CATTTGACTTTATGGAGAATATTTCACTGGAAGGAAAGAC
>ENSG00000171848|RRM2|133_8
AGTAGGCGAGTATCAGAGGATGGGAGTGATGTCAAGTCCA
>ENSG00000171848|RRM2|133_9
GAGTTCCCACCCAGATAACTTCATTCTGAAACAGGGTCGC
>ENSG00000115828|QPCT|39_1
AATTCAGAGGCTTCAGGCTGACTGGGTCTTGGAAATAGAC
>ENSG00000115828|QPCT|39_2
AAAGACTGTTTCAGACTCCAAGCCAGATTTGTCACTCCAG
>ENSG00000115828|QPCT|39_3
CTTCACTGGTCTCCTCAAGATTCTCTCTATGGGTCTCGAC
>ENSG00000115828|QPCT|39_4
CAACTGCATGGCATGGATTTATTGGTCTTATTGGATTTGA
>ENSG00000115828|QPCT|39_5
AGACTTCAAGCAATTGAACATGAACTTCATGAATTGGGTT
>ENSG00000115828|QPCT|39_6
GTATTTCCAGAATTACAGTTATGGAGGTGTGATTCAGGAT
>ENSG00000115828|QPCT|39_7
GTTCCAGTTCTGCATCTGATACCGTCTCCTTTCCCTGAAG
>ENSG00000115828|QPCT|39_8
CAATGAAGAAAATTTGGATGAATCAACCATTGACAATCTA
>ENSG00000183023|SLC8A1|238_1
ACCTGTGACTCATGTGAGTGAGAGCATTGGCATCATGGAG
>ENSG00000183023|SLC8A1|238_2
TCAGAAGATGGCATACTGGAAGCCAATCATGTTTCTACAC
>ENSG00000183023|SLC8A1|238_3
TGGTGTTTAAGCCTGGTGATACCCAGAAGGAAATCAGAGT
>ENSG00000183023|SLC8A1|238_4
CATTCAAGCTACTCGCCTCATGACTGGAGCTGGCAACATT
>ENSG00000183023|SLC8A1|238_5
GGATAGGAGACTTCTGTTTTACAAGTATGTCTACAAGAGG
>ENSG00000183023|SLC8A1|238_6
GTAATTGAAGTGTGTGGCCATAACTTCACTGCAGGAGACC
>ENSG00000183023|SLC8A1|238_7
ATGGAGAGACCACCAAGACAACTGTGAGGATCTGGAATGA
>ENSG00000183023|SLC8A1|238_8
GGAGTCTCTATCATAGCTGATCGGTTCATGTCCTCTATAG
>ENSG00000153563|CD8A|298_1
CAGATACAGGGATGAGGCAGACCTGACTCTCTTAAGGAGG
>ENSG00000153563|CD8A|298_2
GATGACTTTTTATACTTTGTAAAGACAATTGTTGGAGAGC
>ENSG00000153563|CD8A|298_3
CTTGAATCTCTGAATTTGAGATACAAACATGTTCCTGGGA
>ENSG00000153563|CD8A|298_4
CCCTTTACAAATAGAATTTGAGCATCAGTGAGGTTAAACT
>ENSG00000153563|CD8A|298_5
CTCGAGGAGGTAATGAATTAAAGAAGAGAACTGCCTTTGG
>ENSG00000153563|CD8A|298_6
CAACGGCAAGGGAACAAGTACTTCTTGATACCTGGGATAC
>ENSG00000153563|CD8A|298_7
GACGGGAAACAAAACTAGGTAAAATCTACAGTACACCACA
>ENSG00000153563|CD8A|298_8
TGTGCAACAGCCACTACATTACTTCAAACTGAGATCCTTC
>ENSG00000158050|DUSP2|195_1
GGTTGGAAACTTAGCACTTTATATTTATACAGAACATTCA
>ENSG00000158050|DUSP2|195_2
ACTTGGGAAGTGATGGGTGTGTCATGTTGCGTGTGTCTGT
>ENSG00000158050|DUSP2|195_3
GGCAGAAATCAGCTAGACGCTATACCGTGGACTCTCCCTG
>ENSG00000158050|DUSP2|195_4
CAGGAGGCCATAGGCTTCATTGACTGGGTGAAGAACAGCG
>ENSG00000158050|DUSP2|195_5
GAGTATCCCTGTGGAGGACAACCAGATGGTGGAGATCAGT
>ENSG00000125538|IL1B|383_1
CCCAACTGGTACATCAGCACCTCTCAAGCAGAAAACATGC
>ENSG00000125538|IL1B|383_2
GAGAGTGTAGATCCCAAAAATTACCCAAAGAAGAAGATGG
>ENSG00000125538|IL1B|383_3
CTTGGGCCTCAAGGAAAAGAATCTGTACCTGTCCTGCGTG
>ENSG00000125538|IL1B|383_4
CAGGGACAGGATATGGAGCAACAAGTGGTGTTCTCCATGT
>ENSG00000125538|IL1B|383_5
CACAGCAAAAAAGCTTGGTGATGTCTGGTCCATATGAACT
>ENSG00000125538|IL1B|383_6
AGTTGTTGTGGCCATGGACAAGCTGAGGAAGATGCTGGTT
>ENSG00000125538|IL1B|383_7
TTTGAAGCTGATGGCCCTAAACAGATGAAGTGCTCCTTCC
>ENSG00000125538|IL1B|383_8
GCCAGTGAAATGATGGCTTATTACAGTGGCAATGAGGATG
>ENSG00000136732|GYPC|341_1
CTGCTCTCCGTCCACATCTGAAAAATACCACTGGCCCTGA
>ENSG00000136732|GYPC|341_2
TGAGGACATAGAGAGTTAGTAGGAATGACTGTAGCCAATG
>ENSG00000136732|GYPC|341_3
CCACAAAGATGAGCATAGTGAAGGCTGCAGTTTAGTTGGT
>ENSG00000136732|GYPC|341_4
CATTGCAGGTGTGATTGCTGCTGTGGCCATCGTCCTAGTC
>ENSG00000136732|GYPC|341_5
CCTCCAAGATGCTGGTGATAGCAGCAGAAAGGAGTACTTT
>ENSG00000136732|GYPC|341_6
AACATCAGCTCACTGGCAGGAAAGTCCTTGTTGAGGGTGA
>ENSG00000136732|GYPC|341_7
ATCTGTATGCTGACTGGGGATAATGGCATCAAATGTCAGT
>ENSG00000136732|GYPC|341_8
TGCCAGAGCTAAAAGGTACCTTTGTCTGCCATTGATCCAG
>ENSG00000121966|CXCR4|105_1
AGCCTCAAGATCCTCTCCAAAGGAAAGCGAGGTGGACATT
>ENSG00000121966|CXCR4|105_2
ATGCTTTCCTTGGAGCCAAATTTAAAACCTCTGCCCAGCA
>ENSG00000121966|CXCR4|105_3
GCTGCCTTACTACATTGGGATCAGCATCGACTCCTTCATC
>ENSG00000121966|CXCR4|105_4
GCACATCATGGTTGGCCTTATCCTGCCTGGTATTGTCATC
>ENSG00000121966|CXCR4|105_5
CCTCTACAGCAGTGTCCTCATCCTGGCCTTCATCAGTCTG
>ENSG00000121966|CXCR4|105_6
CCAGAAGAAACTGAGAAGCATGACGGACAAGTACAGGCTG
>ENSG00000121966|CXCR4|105_7
GAAGAAAATGCTAATTTCAATAAAATCTTCCTGCCCACCA
>ENSG00000121966|CXCR4|105_8
TTCAGATAACTACACCGAGGAAATGGGCTCAGGGGACTAT
>ENSG00000153234|NR4A2|392_1
ACCGCCAGCAATAATTGACAAACTTTTCCTGGACACTTTA
>ENSG00000153234|NR4A2|392_2
CTCAAAGACCACGTGACTTTCAACAATGGGGGGTTGAACC
>ENSG00000153234|NR4A2|392_3
AAGGAACCCAAGAGAGTGGAAGAACTGCAAAACAAGATTG
>ENSG00000153234|NR4A2|392_4
CGACCAAGACCTGCTTTTTGAATCAGCTTTCTTAGAACTG
>ENSG00000153234|NR4A2|392_5
AGACAGTTTAAAAGGCCGGAGAGGTCGTTTGCCCTCGAAA
>ENSG00000153234|NR4A2|392_6
GAGGAGATGATGCCGCACTCCGGGTCGGTTTACTACAAGC
>ENSG00000153234|NR4A2|392_7
TTAAGGTAGAAGACATTCAGATGCACAACTACCAGCAACA
>ENSG00000153234|NR4A2|392_8
CTTCAGTACCTTTATGGACAACTACAGCACAGGCTACGAC
>ENSG00000091409|ITGA6|43_1
AGACATCTTTGGGCGGTGTTATGTCCTGAGTCAGAATCTC
>ENSG00000091409|ITGA6|43_2
GCTTTTGTGATGGGCGATTGAGAGGCCATGAGAAATTTGG
>ENSG00000091409|ITGA6|43_3
GAGCCGTGGTTTTGCTGAAGAGAGACATGAAGTCTGCACA
>ENSG00000091409|ITGA6|43_4
GTGCAGTGTATGTCTACATGAACCAGCAAGGCAGATGGAA
>ENSG00000091409|ITGA6|43_5
CATGGATCTGCAAATGGAATAAATACCAAACCAACACAGG
>ENSG00000091409|ITGA6|43_6
GGCCTGTGATTAATATTCAGAAAACCATCACAGTAACTCC
>ENSG00000091409|ITGA6|43_7
CTCTGAAGAGGCAGAAACAGAAAGTGTGCATGGAGGAAAC
>ENSG00000091409|ITGA6|43_8
AGTGACTGTGTTTCCCTCAAAGACTGTAGCTCAGTATTCG
>ENSG00000162998|FRZB|16_1
GCAATAGTGATTCCACTCAGAGTCAGAAGTCTGGCAGGAA
>ENSG00000162998|FRZB|16_2
TGGAAGGCTCTATAGCTGAGAAGTGGAAGGATCGACTCGG
>ENSG00000162998|FRZB|16_3
CCCTCCACTTAATGTTAATGAGGAATATATCATCATGGGC
>ENSG00000162998|FRZB|16_4
TCTGGTAAACATTCCACGGGACACTGTCAACCTCTATACC
>ENSG00000162998|FRZB|16_5
TGCCATGATGTGACTGCAGTAGTGGAGGTGAAGGAGATTC
>ENSG00000162998|FRZB|16_6
ACAATTACAACTATGTCATTCGGGCTAAAGTTAAAGAGAT
>ENSG00000162998|FRZB|16_7
TGTAAATGTAAGCCTATTAGAGCTACACAGAAGACCTATT
>ENSG00000162998|FRZB|16_8
CCTATGGATTCTAGTAACGGAAACTGTAGAGGGGCAAGCA
>ENSG00000064989|CALCRL|36_1
GTGCGTCTTACACAGTGTCAACAATCAGTGATGGTCCAGG
>ENSG00000064989|CALCRL|36_2
ATGGCGACCTGAAGGAAAGATTGCAGAGGAGGTATATGAC
>ENSG00000064989|CALCRL|36_3
TACACACCAAGCGGAATCCAATCTGTACATGAAAGCTGTG
>ENSG00000064989|CALCRL|36_4
TGATACCCATCTCCTCTACATTATCCATGGCCCAATTTGT
>ENSG00000064989|CALCRL|36_5
CTGACCATAATTGGACACGGATTGTCTATTGCATCACTGC
>ENSG00000064989|CALCRL|36_6
GATCTGTGACCAAGATGGAAACTGGTTTAGACATCCAGCA
>ENSG00000064989|CALCRL|36_7
AGCAGAAGGCGTTTACTGCAACAGAACCTGGGATGGATGG
>ENSG00000064989|CALCRL|36_8
ATGATTCTTGTTACAGCAGAATTAGAAGAGAGTCCTGAGG
>ENSG00000003436|TFPI|358_1
TGCCAATGAGAACAGATTCTACTACAATTCAGTCATTGGG
>ENSG00000003436|TFPI|358_2
GGGCAATATGAACAATTTTGAGACACTGGAAGAATGCAAG
>ENSG00000003436|TFPI|358_3
GAATATGTCGAGGTTATATTACCAGGTATTTTTATAACAA
>ENSG00000003436|TFPI|358_4
TGTGTACAAGAGATAATGCAAACAGGATTATAAAGACAAC
>ENSG00000003436|TFPI|358_5
GGATGTGAAGGAAATCAGAATCGATTTGAAAGTCTGGAAG
>ENSG00000003436|TFPI|358_6
CCACCACTGAAACTTATGCATTCATTTTGTGCATTCAAGG
>ENSG00000003436|TFPI|358_7
GCTGATTCTGAGGAAGATGAAGAACACACAATTATCACAG
>ENSG00000003436|TFPI|358_8
CATGCACTTTGGGCTTCTGTATGCCTGCTGCTTAATCTTG
>ENSG00000003436|TFPI|358_9
TTCTTTCAGTTACTCTTCAATCGCCAGTTTCTTGATCTGC
>ENSG00000204262|COL5A2|167_1
GACACTTGCTCTAAGCGGAATGGAAATGTGGGCAAGACTG
>ENSG00000204262|COL5A2|167_2
GAGACCACCAATCACCTAATACAGCCATTACTCAGATGAC
>ENSG00000204262|COL5A2|167_3
TACAGCTGCTCTTGGGGATATCATGGGGCACTATGATGAA
>ENSG00000204262|COL5A2|167_4
ATTGGACCTCCAGGTGTACGAGGCAGTGTAGGAGAAGCAG
>ENSG00000204262|COL5A2|167_5
AAAGGTGATCATGGAGACCGAGGTGACAGAGGTCAGAAGG
>ENSG00000204262|COL5A2|167_6
CACCAGGAAAAGTAGGACCAACTGGTGCAACAGGAGATAA
>ENSG00000204262|COL5A2|167_7
CGAGGACACAAAGGTCTTGAAGGCCCTAAAGGTGAAGTTG
>ENSG00000204262|COL5A2|167_8
AGAAATGGAAATCCTGGTGAAGTGGGATTTGCAGGATCTC
>ENSG00000082146|STRADB|310_1
CTGAAACCAGTATCCATCAATACTTGGTTGATGAGCCAAC
>ENSG00000082146|STRADB|310_2
ACTAGAGCCAGTGAAGTACTATGTTCCACCAACGTTTCTC
>ENSG00000082146|STRADB|310_3
TTATGGCCTATGGTTCAGCAAGTCAACTCTTGAGGACCTA
>ENSG00000082146|STRADB|310_4
TAAAGCCAGCCATATCCTCATTTCTGGTGATGGCCTAGTG
>ENSG00000082146|STRADB|310_5
CAGAGGCATAGGGCTGTGTATGATTTCCCACAGTTCAGCA
>ENSG00000082146|STRADB|310_6
CTACTGAGACAGGATTTACATGGGTATAATGTGAAGTCAG
>ENSG00000082146|STRADB|310_7
GTAGACTCTGGGATTGGAGAAAGTGTGCTTGTCTCCAGTG
>ENSG00000082146|STRADB|310_8
GTTTGCAACAAGATCCTGAGAAAAGGCCATCAGCAAGCAG
>ENSG00000115457|IGFBP2|360_1
AAAAGGTTGAAGAAAGTATAAGGAGACTTAATGGACGCTT
>ENSG00000115457|IGFBP2|360_2
ATCCCCAACTGTGACAAGCATGGCCTGTACAACCTCAAAC
>ENSG00000115457|IGFBP2|360_3
TGGAGGATTTTCCAGTTCTGACACACGTATTTATATTTGG
>ENSG00000115461|IGFBP5|160_1
CATTCTGGGAAAACTGAGAAAACCCATATTCTCCTAATAC
>ENSG00000115461|IGFBP5|160_2
TTGCATTAACTTTTCAAAGTAGTTCCTATAGGGGCATTGA
>ENSG00000115461|IGFBP5|160_3
AGACTTGTTCTTCCACGGTGACTACAGTACATGCTGAAGC
>ENSG00000115461|IGFBP5|160_4
AATTGAGTGATATTAAATAGAGAGGTTTTCGGAAGCAGAT
>ENSG00000115461|IGFBP5|160_5
ATGTGGCAATCAATGACACTATTGGGGTTTCCCAGGATGG
>ENSG00000115461|IGFBP5|160_6
GCAAGGGCTCAACTTCGAAAATGGCAACAACAGAGATGCA
>ENSG00000163359|COL6A3|399_1
CATCACGACCCTGACCTCAGAGCAGATCCAGAAGCTCTTA
>ENSG00000163359|COL6A3|399_2
GAACGCTGACATCACAGAGATGCAGACCATCTCCTTCATC
>ENSG00000163359|COL6A3|399_3
TTGAAAGAGTTTGTCCAGAGAGTGGTGGAAAGCCTGGATG
>ENSG00000163359|COL6A3|399_4
CAGCACCAGTTTCAGGTGAAAAGGACGTGGTGTTTCTGCT
>ENSG00000163359|COL6A3|399_5
TCGCTTCCCAAGATTGGAGATCTTCATCCACAGATAGTGA
>ENSG00000163359|COL6A3|399_6
CCGTGACTTTCTCTACAAGATTATCGATGAGCTCAATGTG
>ENSG00000163359|COL6A3|399_7
GCTGGAAGAGATCGCTTTCGACTCCTCCCTGGTGTTCATC
>ENSG00000163359|COL6A3|399_8
CATTGAAGTCAACAAGAGAGACATAGTCTTCCTGGTGGAT
>ENSG00000187098|MITF|122_1
TCGAAAACCCCACCAAGTACCACATACAGCAAGCCCAACG
>ENSG00000187098|MITF|122_2
AAGAAAGAATGGAATATGCATGGATGGATTTGAATCATAT
>ENSG00000187098|MITF|122_3
GAGACTTTAACGGAAACGCAAAGGTTTAATTGCTGGATAC
>ENSG00000187098|MITF|122_4
CCTTCAAGCTAATTGGTGCATCAAAATTTGCAGCATACAA
>ENSG00000187098|MITF|122_5
GCTGTGATTTAATGCTCATTATTTCCAAATTATGAGATGA
>ENSG00000187098|MITF|122_6
ATCTCAATGGGATTTACCGTACTATGGACTATGAAGTGTT
>ENSG00000187098|MITF|122_7
TTCGGAGGCAACTTTTCTAGAGTTGGATTGATTTTAATTT
>ENSG00000187098|MITF|122_8
TCAGATTCCACTTTGTTTGAAAGCTTAGTTCATCTTGTTG
>ENSG00000187098|MITF|122_9
CTGATTGAACGAAGAAGAAGATTTAACATAAATGACCGCA
>ENSG00000187098|MITF|122_10
ACTAGGTACTTTGATTCCCAAGTCAAATGATCCAGACATG
>ENSG00000187098|MITF|122_11
CATCTTAAAAGCATCCGTGGACTATATCCGAAAGTTGCAA
>ENSG00000187098|MITF|122_12
TGCTCTCCAGATTTGGTGAATCGGATCATCAAGCAAGAAC
>ENSG00000187098|MITF|122_13
ATCATGCAGACCTAACCTGTACAACAACTCTCGATCTCAC
>ENSG00000187098|MITF|122_14
AAAATGGGATCCAAACTGGAAGACATCCTGATGGACGACA
>ENSG00000187098|MITF|122_15
CTTCCAAAACAAGCAGCCGGAGGAGCAGTATGAGCATGGA
>ENSG00000181458|TMEM45A|26_1
TGGTTCCAAAACATTATTCTATCGATTGGAAATTTTGGAG
>ENSG00000181458|TMEM45A|26_2
CCATCTGATGTTATATGACTATAAACAAGGTCACTGGAAT
>ENSG00000181458|TMEM45A|26_3
TCGGAACAATGTACTTCTGGAGCTATTGCGGTCAAGTCTC
>ENSG00000181458|TMEM45A|26_4
CCATTGTCATCGTTGGAATGAATTATGCTTTCATTACCTG
>ENSG00000240423|LINC00636|389_1
CACAGGCAAGAGCACATCCTACTGGACCTGAGGAAGAAAA
>ENSG00000240423|LINC00636|389_2
GTTGGGGTTCTTGTCCTGGAAAATTGCAGAATGGACGCAG
>ENSG00000240423|LINC00636|389_3
CAGTTCTAACCATAGACTTGACTGCATGTTGACAAGGGTT
>ENSG00000240423|LINC00636|389_4
CAGATGGTGGTTGCTGTAAATAGCTGCAATTTCCCTCCTT
>ENSG00000240423|LINC00636|389_5
AGGGACTCTGCATTATATTTAAGGTCTTGGTGAGATGGAC
>ENSG00000240423|LINC00636|389_6
GGAAGTCACCGCCCATATATGAGGAAATAAATGTCCACAC
>ENSG00000185565|LSAMP|9_1
TCACCAATGCCAGCCTAGTCCTTTTCAGACCTGGGTCGGT
>ENSG00000185565|LSAMP|9_2
TGCACCTGACTTTGAGTGGTACCGGGATGACACTAGGATA
>ENSG00000185565|LSAMP|9_3
CTATCCTCCCACTATCACAGAATCCAAGAGCAATGAAGCC
>ENSG00000185565|LSAMP|9_4
GAACCTGTTATCACCTGGAGACACCTTACACCAACTGGAA
>ENSG00000185565|LSAMP|9_5
AGACCTCCCAAGTTTACTTGATCGTACAAGTCCCACCAAA
>ENSG00000185565|LSAMP|9_6
TGTCTATGATGAGGGTTCCTACACTTGCTCAGTTCAGACA
>ENSG00000185565|LSAMP|9_7
TCTGGCATCATTTTTGCTGGACATGACAAGTGGTCTCTGG
>ENSG00000185565|LSAMP|9_8
GGTGCGTTGTAGAAGACAAGAACTCAAAGGTGGCCTGGTT
>ENSG00000179348|GATA2|316_1
TGATTGTACGTAGCCACAGGAGCCCTGCTATGAAAGGAAT
>ENSG00000179348|GATA2|316_2
TCTTCTCCTCTGGCTTCCCTCTCTGAAATAGCCGAACTCC
>ENSG00000179348|GATA2|316_3
CAGTTGTTTGGAGAACAACAAGGACAACTTTATGTAGAGA
>ENSG00000179348|GATA2|316_4
GAAGATGTCCAACAAGTCCAAGAAGAGCAAGAAAGGGGCG
>ENSG00000179348|GATA2|316_5
ACAATGTTAACAGGCCACTGACCATGAAGAAGGAAGGGAT
>ENSG00000179348|GATA2|316_6
ACAAGATGAATGGGCAGAACCGACCACTCATCAAGCCCAA
>ENSG00000179348|GATA2|316_7
GTACCAGGTGTCACTGACGGAGAGCATGAAGATGGAAAGT
>ENSG00000179348|GATA2|316_8
TCAATCACCTCGACTCGCAGGGCAACCCCTACTATGCCAA
>ENSG00000169908|TM4SF1|120_1
AATGGAGTGCTTGGAGGCATATGTGGCTTTTGCTGCTCTC
>ENSG00000169908|TM4SF1|120_2
AAGCACATTGTGGAATGGAATGTATCTCTGTTTTCTATCC
>ENSG00000169908|TM4SF1|120_3
CTCTCATTGGAATTGCAGGATCTGGCTACTGTGTCATTGT
>ENSG00000073282|TP63|15_1
GTATTCCACTGAACTGAAGAAACTCTACTGCCAAATTGCA
>ENSG00000073282|TP63|15_2
AGCCATGCCCAGTATGTAGAAGATCCCATCACAGGAAGAC
>ENSG00000073282|TP63|15_3
GACAGTCTTGTACAATTTCATGTGTAACAGCAGTTGTGTT
>ENSG00000073282|TP63|15_4
ATCATTGTTACTCTGGAAACCAGAGATGGGCAAGTCCTGG
>ENSG00000073282|TP63|15_5
ACAGGAAGGCGGATGAAGATAGCATCAGAAAGCAGCAAGT
>ENSG00000073282|TP63|15_6
TTCGTCAGAACACACATGGTATCCAGATGACATCCATCAA
>ENSG00000073282|TP63|15_7
GTTATACTTACCAGTGAGGGGCCGTGAGACTTATGAAATG
>ENSG00000073282|TP63|15_8
AAGATCAAAGAGTCCCTGGAACTCATGCAGTACCTTCCTC
>ENSG00000163347|CLDN1|52_1
CCGAAAATGGACATTGAGATACTATCATTAACATTAGGAC
>ENSG00000163347|CLDN1|52_2
CTACGTGTGACACAGAGGCAAAAGGAGAAAATCATGTTGA
>ENSG00000163347|CLDN1|52_3
CAACCTCTTACCCAACACCAAGGCCCTATCCAAAACCTGC
>ENSG00000163347|CLDN1|52_4
AGTCAATGCCAGGTACGAATTTGGTCAGGCTCTCTTCACT
>ENSG00000163347|CLDN1|52_5
TTGCAGGTCTGGCTATTTTAGTTGCCACAGCATGGTATGG
>ENSG00000163347|CLDN1|52_6
AAGACGATGAGGTGCAGAAGATGAGGATGGCTGTCATTGG
>ENSG00000163347|CLDN1|52_7
TGATGGTGGTTGGCATCCTCCTGGGAGTGATAGCAATCTT
>ENSG00000163347|CLDN1|52_8
CCAGTGCAAAGTCTTTGACTCCTTGCTGAATCTGAGCAGC
>ENSG00000114315|HES1|295_1
TCAGCACTTGCTCAGTAGTTTTGTGAAAGTCTCAAGTAAA
>ENSG00000114315|HES1|295_2
ACACGACACCGGATAAACCAAAGACAGCATCTGAGCACAG
>ENSG00000114315|HES1|295_3
GAAAGTCTGAGCCAGCTGAAAACACTGATTTTGGATGCTC
>ENSG00000114315|HES1|295_4
GGACTCTAAACAGGAACTTGAATACTGGGAGAGAAGAGGA
>ENSG00000114315|HES1|295_5
GGATTGCGCCTTTGTATTATAAAAGCTCAGATGACATTTC
>ENSG00000114315|HES1|295_6
AGATGTTTGAAAATGCTCTTAAAATATCTTCCTTTGGGGA
>ENSG00000114315|HES1|295_7
GGCTTTTGGTGGAATTTGAATTACATGTAATTGGTAATTC
>ENSG00000189058|APOD|289_1
AAACCCTAATCTCCCTCCAGAAACAGTGGACTCTCTAAAA
>ENSG00000189058|APOD|289_2
GAGAACTATGCCCTCGTGTATTCCTGTACCTGCATCATCC
>ENSG00000189058|APOD|289_3
CCAGGCCAACTACTCACTAATGGAAAACGGAAAGATCAAA
>ENSG00000189058|APOD|289_4
GAAGATGGTACGAAATTGAGAAGATCCCAACAACCTTTGA
>ENSG00000168824|NSG1|214_1
CAAAAGGCCAGCTAGCAGAGAAACATGATTGTTCACCGTC
>ENSG00000168824|NSG1|214_2
AACGATGGTGAAGTTGGGGAACAATTTCGCAGAGAAGGGC
>ENSG00000168824|NSG1|214_3
CGTCTTCCTGGTTGTCTACAAGGTGTACAAGTATGACCGC
>ENSG00000168824|NSG1|214_4
CAAGAACACCCAGTGCATCCCAGAAGGCTTGGAGAGCTAC
>ENSG00000168824|NSG1|214_5
AGAAATTTTACACAGTCATAAACCACTACAACCTGGCCAA
>ENSG00000168824|NSG1|214_6
TATCGCCCTGGATGTCAGTTCTGTCAGAAGAGAAGCTGTC
>ENSG00000168824|NSG1|214_7
GATGGGCAAGTTCCTTACAATGTGTCACTTGCAAATAACA
>ENSG00000168824|NSG1|214_8
GTTACTCATTTACGGTGCAATTGCTTCTGTTTGCTAATGC
>ENSG00000168824|NSG1|214_9
TTTTCATGTTAAGATCTTCATTTAGCTCCTTTACTGGGAT
>ENSG00000137440|FGFBP1|187_1
TTAAGAGATGTCATGTCGTAAGTCCCTCTGTATACTTTAA
>ENSG00000137440|FGFBP1|187_2
CTGCACATTCTTCCTCAGCATAGTGCAGGACACGTCATGC
>ENSG00000137440|FGFBP1|187_3
CAGATATGGCAAACCAGAGGAAGACTGCCCTGGAGTTCTG
>ENSG00000137440|FGFBP1|187_4
GCAGAAAGGATTTTCCAGAATCCAGTCTTAAGCTAGTCAG
>ENSG00000137440|FGFBP1|187_5
ATTGGAAACAAGTTGCCCGGAATCTGCGCTCACAGAAAGA
>ENSG00000137440|FGFBP1|187_6
GTGTCTTTGCTGGCAATCCAACCTCATGCCTAAAGCTCAA
>ENSG00000137440|FGFBP1|187_7
GGAACAAAGGCAAGTTTGTCACCAAAGACCAAGCCAACTG
>ENSG00000137440|FGFBP1|187_8
GCAAAGTGGTCTCAGAACAAAAGGACACTCTGGGCAACAC
>ENSG00000109610|SOD3|203_1
AACAGACACCCTCCACTCTGAGGTCTCACCTTCGCCTTTG
>ENSG00000109610|SOD3|203_2
CACTCAGTAGGTCTGAAGGCCTCCATTTGTACCGAAACAC
>ENSG00000109610|SOD3|203_3
CTTTGGGGGAATGTTTGGCAACCTTTGTGTTACAGATTAA
>ENSG00000169851|PCDH7|207_1
TCTCGAGCAACAACTCCCTGATTGTCAAGGTGGGAGACAC
>ENSG00000169851|PCDH7|207_2
GGGGACCATTTACTCCACAATGTCTTTTGACCGGGAACAT
>ENSG00000169851|PCDH7|207_3
ATGTCAGGACAGTAGTAGCTACAGTGTTGGCAACAGACAG
>ENSG00000169851|PCDH7|207_4
AACTACAGCATTGTGGGAGGAAATCCCTTCAAGCTGTTTG
>ENSG00000169851|PCDH7|207_5
AGTGGGAAAACTCACCCAAAAGCATTATGGCTTGCACAGG
>ENSG00000169851|PCDH7|207_6
CGATTGACTCCCAGATAGCTAGAAGTTTGCACATCCCACT
>ENSG00000169851|PCDH7|207_7
AAGCCAAATGGACAGAGGTATGATAGTGTCAATGAGAAGC
>ENSG00000169851|PCDH7|207_8
ACAAGATCTACCACCAGCCAACACATTTGTGGGAGCAGGA
>ENSG00000134853|PDGFRA|331_1
CTGAGCCTAATCCTCTGCCAGCTTTCATTACCCTCTATCC
>ENSG00000134853|PDGFRA|331_2
TGAATTCATCCTTTTCTCTGAGATGCTTTGGGGAGAGTGA
>ENSG00000134853|PDGFRA|331_3
CAACCACACTCAGACAGAAGAGAATGAGCTTGAAGGCAGG
>ENSG00000134853|PDGFRA|331_4
CCTCTAGGAATGACGGATTATTTAGTCATCGTGGAGGATG
>ENSG00000134853|PDGFRA|331_5
CGACAGCAGACAGGGCTTTAATGGGACCTTCACTGTAGGG
>ENSG00000134853|PDGFRA|331_6
AGGAAAGAAGTTCCAGACCATCCCATTTAATGTTTATGCT
>ENSG00000134853|PDGFRA|331_7
CATCAGAGCTGGATCTAGAAATGGAAGCTCTTAAAACCGT
>ENSG00000134853|PDGFRA|331_8
TAACAATGAGGTGGTTGACCTTCAATGGACTTACCCTGGA
>ENSG00000157404|KIT|347_1
GATTAGGCTGTTATGCACTGATCCGGGCTTTGTCAAATGG
>ENSG00000157404|KIT|347_2
GCGAGAGTTAATGATTCTGGAGTGTTCATGTGTTATGCCA
>ENSG00000157404|KIT|347_3
TTGGATCAGCAAATGTCACAACAACCTTGGAAGTAGTAGA
>ENSG00000157404|KIT|347_4
ACACCAGCAGTGGATCTATATGAACAGAACCTTCACTGAT
>ENSG00000157404|KIT|347_5
ACAATGGCACGGTTGAATGTAAGGCTTACAACGATGTGGG
>ENSG00000157404|KIT|347_6
GAGGCAACTGCTTATGGCTTAATTAAGTCAGATGCGGCCA
>ENSG00000157404|KIT|347_7
GGTCGATTCTAAGTTCTACAAGATGATCAAGGAAGGCTTC
>ENSG00000157404|KIT|347_8
ACCTGCTGAAATGTATGACATAATGAAGACTTGCTGGGAT
>ENSG00000163453|IGFBP7|197_1
ATTACAGTGGTTGATGCCTTACATGAAATACCAGTGAAAA
>ENSG00000163453|IGFBP7|197_2
ATCTCCTCTAAGTAAGGAAGATGCTGGAGAATATGAGTGC
>ENSG00000109321|AREG|332_1
CAATGACACCTACTCTGGGAAGCGTGAACCATTTTCTGGG
>ENSG00000109321|AREG|332_2
AGATTTCCCCTGTGAGTGAAATGCCTTCTAGTAGTGAACC
>ENSG00000109321|AREG|332_3
GAGTATGATAACGAACCACAAATACCTGGCTATATTGTCG
>ENSG00000109321|AREG|332_4
ATAGAGCACCTGGAAGCAGTAACATGCAAATGTCAGCAAG
>ENSG00000109321|AREG|332_5
GTGGGGAAAAGTCCATGAAAACTCACAGCATGATTGACAG
>ENSG00000109321|AREG|332_6
AGAAGACAATACGTCAGGAAATATGAAGGAGAAGCTGAGG
>ENSG00000109321|AREG|332_7
TCTTTCCAGTGGATCATAAGACAATGGACCCTTTTTGTTA
>ENSG00000109321|AREG|332_8
CAATTGTCACTTTTTATGCTATTTCTGTATATAAAGGTGC
>ENSG00000249242|TMEM150C|317_1
GACTGACCAGGTGTAAACCATCAGTTTTTCCTTGCTGGTG
>ENSG00000249242|TMEM150C|317_2
TGAGATTGTTTGCTCTGAGTACCAGGAGAATTTCCTAAGC
>ENSG00000249242|TMEM150C|317_3
GCTGACACTCAAGGTCAACATCAAGAATGAAGGACGGAGA
>ENSG00000249242|TMEM150C|317_4
GAAGAAATCCATAACGTCGGAACTTCCTTGACCTTTGGAT
>ENSG00000249242|TMEM150C|317_5
CAACTGAAACCGAAGGTTTTAAACCCGTGGCTGAATATTA
>ENSG00000249242|TMEM150C|317_6
TGTGAAGCATGCACCATATATAAGCATTGCAGGTGATGAT
>ENSG00000249242|TMEM150C|317_7
AGCTGGATTGTGGATAGTATACTTCATAGCTGTGGAAGAT
>ENSG00000249242|TMEM150C|317_8
ATGGGAAGAAATGCAGCGTATGGATGTTCCTACCTCTTGT
>ENSG00000152583|SPARCL1|72_1
ATGGATAGAGTCTTGACACATTCTGAACTTGCTCCTCTGC
>ENSG00000152583|SPARCL1|72_2
TTTTGGAGCCTGCAAATCTATTCCTACTTGTACGGACTTT
>ENSG00000152583|SPARCL1|72_3
CTGACAATCAGACCTATGCTAGTTCCTGTCATCTATTCGC
>ENSG00000152583|SPARCL1|72_4
CCAGTGTAAAAGAGGCCACATCTGTAAGGCAGACCAACAG
>ENSG00000152583|SPARCL1|72_5
CCAAGAAAGCAGAGAACTCATCAAATGAGGAGGAAACGTC
>ENSG00000152583|SPARCL1|72_6
GCTCATGGAACCTACTGATGATGGTAATACCACGCCCAGA
>ENSG00000152583|SPARCL1|72_7
GAGTCTGATCAACCAACTCAAGTAAGCAAGATGCAGGAGG
>ENSG00000152583|SPARCL1|72_8
AAGGCCTAAGGGATCAAGGAAACCAAGAGCAGGATCCAAA
>ENSG00000145335|SNCA|200_1
AACATCGTTGGAACTACCAGAGTCACCTTAAAGGAGATCA
>ENSG00000145335|SNCA|200_2
TGCCAGAAGTGTGTTTTGGTATGCACTGGTTCCTTAAGTG
>ENSG00000145335|SNCA|200_3
TAGCCATTTGAAGAAGGAGGAATTTTAGAAGAGGTAGAGA
>ENSG00000145335|SNCA|200_4
CCTATAAATACTAAATATGAAATTTTACCATTTTGCGATG
>ENSG00000145335|SNCA|200_5
TGGTAGCAGGGTCTTTGTGTGCTGTGGATTTTGTGGCTTC
>ENSG00000145335|SNCA|200_6
GTGTATCTCGAAGTCTTCCATCAGCAGTGATTGAAGTATC
>ENSG00000145335|SNCA|200_7
CTGGAAGATATGCCTGTGGATCCTGACAATGAGGCTTATG
>ENSG00000145335|SNCA|200_8
TTGGAATTTCTCTTCCTTGGAGTAACAAATCCCTTTGTGC
>ENSG00000145335|SNCA|200_9
AAGGAACAGTGACATTTCAGAAAGAATGAGGGCTTTCATG
>ENSG00000145335|SNCA|200_10
TGTGAAAAAGTGCTACCTTTATATTGGTCTTGCTTGTTTC
>ENSG00000145335|SNCA|200_11
CTGGAGGCAGGAGCAAGATACTTACTGTGGGGAACGGCTA
>ENSG00000145335|SNCA|200_12
GTTACATTTATAAGCTGGTGAGATTACGGTTCATTTTCAT
>ENSG00000145335|SNCA|200_13
AGAAGACCAAAGAGCAAGTGACAAATGTTGGAGGAGCAGT
>ENSG00000145335|SNCA|200_14
GTGGCTGCTGCTGAGAAAACCAAACAGGGTGTGGCAGAAG
>ENSG00000145335|SNCA|200_15
GGGGTGGATGTTGGATGGATTAGAACCATCACACTTGGGC
>ENSG00000138722|MMRN1|86_1
AGTGGGCCGAAATGTCAACTAAGAGCCCAGGAACAGCAAA
>ENSG00000138722|MMRN1|86_2
AATGACTGATCAGGTGAACTACCAGGCAATGAAACTGACT
>ENSG00000138722|MMRN1|86_3
AGGAACACTTACTCCTCCCTAGAAGGAAAAGTCAGCGAAG
>ENSG00000138722|MMRN1|86_4
GCACAGCTCTTCAAGACTGTATCAAGTCTATCAGAGGACC
>ENSG00000138722|MMRN1|86_5
TCATTTAGAAGGTGCTCTAGAACAGGAACACTCAAGAAGC
>ENSG00000138722|MMRN1|86_6
GAGCAGCTTTTATCAACTGAACAGGTATCAGACCAGAAGA
>ENSG00000138722|MMRN1|86_7
GCTTCTACAAGTGTGTCAGAACTGAATGCTACCATCCCTA
>ENSG00000138722|MMRN1|86_8
CACTTAAGAAACCAACGGTAAATCTTACCACAGTCCTGAT
>ENSG00000172403|SYNPO2|139_1
GAAGTCATCAAGCTCATGGAAAGCATAACAGACTCTCTCC
>ENSG00000172403|SYNPO2|139_2
TCAGAGGTGGATGAAGAGTTATTGTCTGACGTTGACGACA
>ENSG00000172403|SYNPO2|139_3
TCTGGACTGGTGGACATTGAAAAGAAACTGAACAGAGGGG
>ENSG00000172403|SYNPO2|139_4
GCTTCAGTGGGACATCTGAGACAGCAAACATCCAGAGGAT
>ENSG00000172403|SYNPO2|139_5
ACCGTTGTCTCCTCCATCAAAATAGCCCAGCCTTCTTACC
>ENSG00000172403|SYNPO2|139_6
AACCAACAGTTTCCACACCAACAGTCAATGCTGTTCAGCC
>ENSG00000172403|SYNPO2|139_7
CATCCAATGAGCTTCCAGGAATGAGTGGGAGAGGAGCTCA
>ENSG00000172403|SYNPO2|139_8
GCAGTCGAGAATGGAGAAGTATGTGGTCGATTCAGACACG
>ENSG00000172403|SYNPO2|139_9
TAATCTTGTAGCTGAAGCTGAGTGTCCACTTTGCTTGAAA
>ENSG00000172403|SYNPO2|139_10
AGGGTTTTAAACTTTTCTAATAGATTTAGATTCACTTTTG
>ENSG00000172403|SYNPO2|139_11
CTTGTTGGCTGATCCATAGAGCATTACTTGGAAGAAAATT
>ENSG00000172403|SYNPO2|139_12
GCATTGATGTGCTGGCATTTATATGTAATTCATAATTTTG
>ENSG00000172403|SYNPO2|139_13
GTATTTCTTCATTGTACCTTAGTCCAGGAAGAAATTAATG
>ENSG00000172403|SYNPO2|139_14
GCTAATTATCACTACCTATAACATGAGGAATATAACATTG
>ENSG00000172403|SYNPO2|139_15
TTATTACACATTTTGGAAGGACTTTTGAGGAATGATGTGA
>ENSG00000172403|SYNPO2|139_16
GAGAATAGAAAGATTTAGATATATGCCTGTGACAGGAATA
>ENSG00000164056|SPRY1|165_1
CCGTCAGAGATTAGACTATGAGAGAGAGATTCAGCCTACT
>ENSG00000164056|SPRY1|165_2
TAGACCAGATCAAGGCCATAAGAGGCAGCAATGAATACAC
>ENSG00000164056|SPRY1|165_3
GGACAGCACCAAGACAAGAAAAGCATGAAAGGACTCATGA
>ENSG00000164056|SPRY1|165_4
TGACTTGAAGGGTTCCTTGAAAGAGGACCTGACACAGCAC
>ENSG00000164056|SPRY1|165_5
GCTGAGAGCATGGTGGAATATGGAACCTGCATGTGCTTAG
>ENSG00000164056|SPRY1|165_6
CTACCACTGCTCCAATGACGACGAAGGGGATTCCTATTCA
>ENSG00000164056|SPRY1|165_7
TACTCTGTTATCCTCCTGCTAAAGGATGCCTGAAGCTGTG
>ENSG00000164056|SPRY1|165_8
GTGCAGATGTAAGAACTCCAACACTGTCTATTGTAAGCTG
>ENSG00000145423|SFRP2|365_1
TATTAGAAGCACATTAACCATTTCTATAGCATGATTTCTT
>ENSG00000145423|SFRP2|365_2
GAACTTAAACTGTTACATGTATCACATTCCAGCTACAATA
>ENSG00000145423|SFRP2|365_3
CTCAGTGTCTAAGTCTTACAACAATTCATCATTTTATACC
>ENSG00000145423|SFRP2|365_4
TAAAGCTGGCTGTTATCTCAACATCTTCATCAGCTCCAGA
>ENSG00000145423|SFRP2|365_5
CTGATTTTCACTTCCCACTGAGGTTGTCATAACATGCAAA
>ENSG00000145423|SFRP2|365_6
TCACTTTAAAGCTAGTTTTGAATAGGTGCAACTGTGACTT
>ENSG00000145423|SFRP2|365_7
ACAGGAGTGGATAGCTGTTTTCACCTAAAGGAAAAGCCCA
>ENSG00000145423|SFRP2|365_8
GGAGACCAAGAGCAAGACCATTTACAAGCTGAACGGTGTG
>ENSG00000109472|CPE|181_1
AAGGACTGGTTTGTGGGTCGAAGCAATGCCCAGGGAATAG
>ENSG00000109472|CPE|181_2
TGGATAGGATAGTGTACGTGAATGAGAAAGAAGGTGGTCC
>ENSG00000109472|CPE|181_3
AGGCTGTCATTCATTGGATTATGGATATTCCTTTTGTGCT
>ENSG00000109472|CPE|181_4
GAGGAGACCTTGTGGCCAATTATCCATATGATGAGACGCG
>ENSG00000109472|CPE|181_5
CCACCATGTCGCAAGAATGATGATGACAGCAGCTTTGTAG
>ENSG00000109472|CPE|181_6
GGAGGGATGCAAGACTTCAATTACCTTAGCAGCAACTGTT
>ENSG00000109472|CPE|181_7
AACCCAATTGCGAATGCCACCATCTCCGTGGAAGGAATAG
>ENSG00000109472|CPE|181_8
AAGGATGGTGATTACTGGAGATTGCTTATACCTGGAAACT
>ENSG00000164104|HMGB2|74_1
TGGTAGCACAGCAAACTTGTAGGAATTAGTATCAATAGTA
>ENSG00000164104|HMGB2|74_2
GCTTTTTGATGGGCTACTCATACAGTTAGATTTTACAGCT
>ENSG00000164104|HMGB2|74_3
TTCAAGTGCAGCTCAATACTAGCTTCAGTATAAAAACTGT
>ENSG00000164104|HMGB2|74_4
AGCCAAAGATAAACAACCATATGAACAGAAAGCAGCTAAG
>ENSG00000164104|HMGB2|74_5
ATTGGGGATACTGCAAAGAAATTGGGTGAAATGTGGTCTG
>ENSG00000164104|HMGB2|74_6
ACCATCTGCCTTCTTCCTGTTTTGCTCTGAACATCGCCCA
>ENSG00000164104|HMGB2|74_7
CGCTATGACAGGGAGATGAAAAATTACGTTCCTCCCAAAG
>ENSG00000164104|HMGB2|74_8
AAGGAGAAGTCGAAGTTTGAAGATATGGCAAAAAGTGACA
>ENSG00000176788|BASP1|219_1
AGGCAAGCTCAGCAAGAAGAAGAAGGGCTACAATGTGAAC
>ENSG00000176788|BASP1|219_2
ACCGTGAAAGAGTGACAAGGACAGCCTATAGGAAAAACAA
>ENSG00000176788|BASP1|219_3
GTTTCAAATTGGAAGTAATGATATGTATTGCCCAAGGAAA
>ENSG00000176788|BASP1|219_4
ATAGTATTTTTGTGGGGAAATATCTAATATACCTTCAGTC
>ENSG00000176788|BASP1|219_5
GAATGCCAGCTTTCAGACAGAGCCCACTTAGCTTGTCCAC
>ENSG00000176788|BASP1|219_6
CCTCCATTCTTCCTCTCCAGATATTTTTGGGAGTGACAAA
>ENSG00000176788|BASP1|219_7
TCATCCTACTTAGCCTACCTAGATTTCTCATGACGAGTTA
>ENSG00000176788|BASP1|219_8
GATGCATTGAAATTATATGTAATTGTATAAATGGTGCAAC
>ENSG00000113088|GZMK|340_1
TGACTCATGTGTGTTTCAATATGGAAATTATTGGAGGGAA
>ENSG00000113088|GZMK|340_2
ACACTCTCTCTCAAAGAATGAGGCCTCCAAACAAACACTG
>ENSG00000113088|GZMK|340_3
GAGTTACATCAGATCCTCAATCAAATGATATCATGCTGGT
>ENSG00000113088|GZMK|340_4
TGCTCCACATAAGATCCAAAACCTCTCTTAGATCTGGAAC
>ENSG00000113088|GZMK|340_5
AAGTCACTGTTACTGTCCTAAGTCGAAAACTTTGCAACAG
>ENSG00000113088|GZMK|340_6
CGACCCTTTTATCACCAAAGACATGGTCTGTGCAGGAGAT
>ENSG00000113088|GZMK|340_7
AAAGGTGTCTTCCACGCTATAGTCTCTGGAGGTCATGAAT
>ENSG00000113088|GZMK|340_8
CTGGAATCTACACCCTGTTAACCAAGAAATACCAGACTTG
>ENSG00000145681|HAPLN1|372_1
AGATAAAAAGCATAAGCTGTATGGTGTCTACTGCTTCAGA
>ENSG00000145681|HAPLN1|372_2
TGATGGTGCTCAGATTGCAAAAGTGGGCCAGATATTTGCT
>ENSG00000145681|HAPLN1|372_3
ATACACAATGCTTATGTGCAAAATTGAAGCTATTTGTAAC
>ENSG00000145681|HAPLN1|372_4
TGTATTCTACAGTCTGCCTATGATTCCAGCTTTCATGTTT
>ENSG00000145681|HAPLN1|372_5
TGTGAGGTGATTGAAGGATTAGAAGATGATACTGTTGTGG
>ENSG00000145681|HAPLN1|372_6
AAGGGAGGCAGTGATAGTGATGCTTCTCTGGTCATCACAG
>ENSG00000145681|HAPLN1|372_7
CAGGAATCCATAAAATCCGAATTAAGTGGACCAAGCTAAC
>ENSG00000145681|HAPLN1|372_8
GTTACACTGCCATGTAAATTTTATCGAGACCCTACAGCAT
>ENSG00000145681|HAPLN1|372_9
CAACTATACTCTGGATCATGACAGAGCTATTCACATCCAA
>ENSG00000145681|HAPLN1|372_10
GAGTCTACTTCTTCTGGTGCTGATTTCAATCTGCTGGGCT
>ENSG00000081189|MEF2C|29_1
ACACCTACATAACATGCCACCATCTGCCCTCAGTCAGTTG
>ENSG00000081189|MEF2C|29_2
ATGGTACCGAGTACTCTCTGAGTAGTGCAGACCTGTCATC
>ENSG00000081189|MEF2C|29_3
CCTACTTTACCAGGACAAGGAATGGGAGGATATCCATCAG
>ENSG00000081189|MEF2C|29_4
TCTTATTCCACCAGGCAGCAAGAATACGATGCCATCAGTG
>ENSG00000081189|MEF2C|29_5
CCTGGTAACTTGAACAAGAATATGCAAGCAAAATCTCCTC
>ENSG00000081189|MEF2C|29_6
CACTGGCTCACCCTTCTCTGCAGAGGAATAGTATGTCTCC
>ENSG00000081189|MEF2C|29_7
ACAGTTTGGTGTACAGCAACCCTGTCAGCTCACTGGGAAA
>ENSG00000081189|MEF2C|29_8
CACCTCCCAACTTCGAGATGCCAGTCTCCATCCCAGTGTC
>ENSG00000170476|MZB1|284_1
GACTCAAATAAAACCCAGTGACCTCACTTCTTTTCTCTGC
>ENSG00000170476|MZB1|284_2
TGCTCAGAGAAGGTGTCAGCCACAAGAGAAGAGCTCTAGT
>ENSG00000170476|MZB1|284_3
GGGAGTTTGGAGAAGACCAGATCTATGAAGCCCACCAACA
>ENSG00000170476|MZB1|284_4
AAGTGGACCAAGTGAAACGTCTCACAGGCCCAGGACTTAG
>ENSG00000170476|MZB1|284_5
AGATGTGGCAAAATCTGGCAAAGGCAGAGACCAAACTTCA
>ENSG00000170476|MZB1|284_6
AGCCCCACAACTGGATGATGAGGAGATGTACTCAGCCCAC
>ENSG00000249751|ECSCR|367_1
CTGGGAGCAAGCTACCAACAGGGGAGACTCTTTCCTGTAT
>ENSG00000249751|ECSCR|367_2
CCCTGTGACTACAAGGAGGAAGAGATGGAATTAGTAGAGG
>ENSG00000249751|ECSCR|367_3
CATGAAGAACATCAACATGAATAATGGCAAACAAAGTCTC
>ENSG00000249751|ECSCR|367_4
TGAGGTTCAAGTGTCGGAAGAGCAAGGAGTCTGAAGATCC
>ENSG00000249751|ECSCR|367_5
TGTGGCTGCATTTGGTGTTATCAGCTTCATTGTCATCCTG
>ENSG00000249751|ECSCR|367_6
ATTCAACCACCATGAGCCTGAGCATGAGGGAAGATGCGAC
>ENSG00000249751|ECSCR|367_7
CAGCAGTGGAAGAGACGGAGGCACAAGCAGAGACACATTT
>ENSG00000249751|ECSCR|367_8
ACCACAGAGCCAGTTTCTTCCAACCCAGGATACATCCCTT
>ENSG00000164611|PTTG1|398_1
AAAGTTTGGTATGTTGCTATACCTTTGCTTCTCCCACCTT
>ENSG00000164611|PTTG1|398_2
CTACTCTGATCTATGTTGATAAGGAAAATGGAGAACCAGG
>ENSG00000164611|PTTG1|398_3
GGGTCTGGACCTTCAATCAAAGCCTTAGATGGGAGATCTC
>ENSG00000164611|PTTG1|398_4
CACCAGCCTTACCTAAAGCTACTAGAAAGGCTTTGGGAAC
>ENSG00000164611|PTTG1|398_5
CAGAAAAGTCTGTAAAGACCAAGGGACCCCTCAAACAAAA
>ENSG00000164611|PTTG1|398_6
TTCTGCCAAAAAGATGACTGAGAAGACTGTTAAAGCAAAA
>ENSG00000164611|PTTG1|398_7
GTGCCTCTCATGATCCTTGACGAGGAGAGAGAGCTTGAAA
>ENSG00000164611|PTTG1|398_8
GAAGATGCCCTCTCCACCATGGGAATCCAATCTGTTGCAG
>ENSG00000137265|IRF4|329_1
CGCTTTGAACAAGAGCAATGACTTTGAGGAACTGGTTGAG
>ENSG00000137265|IRF4|329_2
TCTGCCTGTACTACCGGGAAATCCTCGTGAAGGAGCTGAC
>ENSG00000137265|IRF4|329_3
GAGGACAATGGCCAGAGGAAAAACATTGAGAAGCTGCTGA
>ENSG00000137265|IRF4|329_4
CCTGCAAGCTCTTTGACACACAGCAGTTCTTGTCAGAGCT
>ENSG00000137265|IRF4|329_5
CAAGATTCCAGGTGACTCTATGCTTTGGAGAGGAGTTTCC
>ENSG00000137265|IRF4|329_6
GAACCTCTGCTAGCCAGACAACTATATTATTTTGCTCAAC
>ENSG00000137265|IRF4|329_7
GTAAATATTTGACTTTAGTGAAAGCGTCCAATTGACTGCC
>ENSG00000137265|IRF4|329_8
TAGACTGCCATCATTGATGATCACTGTGAAAATTGACCAA
>ENSG00000137285|TUBB2B|249_1
GGTATGGTAAAATTGAACCAATCACAGTTAAGATGAGAGA
>ENSG00000137285|TUBB2B|249_2
AACTTTCTGAACACATTGCATTGAATTCTTCCTTTAACAA
>ENSG00000137285|TUBB2B|249_3
TATTTCTGAATTACTGTTGTAATGGCTAAAATCACATAAA
>ENSG00000137285|TUBB2B|249_4
AGCTGGTGGAAAACACAGATGAAACCTACTGCATTGACAA
>ENSG00000137285|TUBB2B|249_5
CAGCAAGATCCGGGAAGAGTACCCAGACCGCATCATGAAC
>ENSG00000137285|TUBB2B|249_6
CAGATCTTCAGACCAGACAATTTCGTGTTTGGCCAGAGTG
>ENSG00000137285|TUBB2B|249_7
GAGAATCAATGTTTACTACAATGAAGCCACTGGTAACAAA
>ENSG00000137285|TUBB2B|249_8
CAAGTTTTGGGAGGTCATCAGTGATGAGCATGGGATTGAC
>ENSG00000137203|TFAP2A|158_1
TGGGTTTTGAATCTTCCCTATTAGTTCTTCATGTGGTTCA
>ENSG00000137203|TFAP2A|158_2
AGAGAACAGAACAGGCCGTGAAGCCAGCAGAGAAAAGTTC
>ENSG00000137203|TFAP2A|158_3
GGCTACAAAACAGATATGCAAAGAGTTCACCGACCTGCTG
>ENSG00000137203|TFAP2A|158_4
TCTCAACCGACAACATTCCGATCCCAATGAGCAAGTGACA
>ENSG00000137203|TFAP2A|158_5
CCTGCTCACATCACTAGTAGAGGGAGAAGCTGTCCACCTA
>ENSG00000137203|TFAP2A|158_6
GGTATTAACATCCCAGATCAAACTGTAATTAAGAAAGGCC
>ENSG00000137203|TFAP2A|158_7
CTCAGGACTCGGAGACCTCTCGATCCACTCCTTACCTCAC
>ENSG00000137203|TFAP2A|158_8
TTACCCCAGACTCTTCGCAGATGTTAGTTCACAGTTTTTC
>ENSG00000137203|TFAP2A|158_9
TGCTTTGGAAATTGACGGATAATATCAAGTACGAGGACTG
>ENSG00000137203|TFAP2A|158_10
AAAAATTGTTTAACCCCTGGAGCTGTCAAGTAACCTCTTC
>ENSG00000137203|TFAP2A|158_11
TGAGCAGGTAAAAAAGGAGGATTTGCCTAAGCGATTCCAG
>ENSG00000112149|CD83|190_1
GGGTCAAGTTATTGGAGGGTGGTGAAGAGAGGATGGAGAC
>ENSG00000112149|CD83|190_2
CTCAGGGGACAGCACTATCATCAGAAGGGGCAAAATGGTT
>ENSG00000112149|CD83|190_3
CCTATTCCCTGAAGATCCGAAACACTACCAGCTGCAACTC
>ENSG00000112149|CD83|190_4
GCAGAGAAACCTAAGTGGCAAGGTGATCTTGAGAGTGACA
>ENSG00000112149|CD83|190_5
GCGTAAAGAAGAGACTTTTAAGAAATACAGAGCGGAGATT
>ENSG00000112149|CD83|190_6
GCTCTGGTTATTTTCTACTTAACACTCATCATTTTCACTT
>ENSG00000112149|CD83|190_7
TTTTCTAAAGCTGGCATGGAACGAGCTTTTCTCCCAGTTA
>ENSG00000112149|CD83|190_8
ATAAGCATTTAGGGCTAGTGACTCCTCACAAGACAGAACT
>ENSG00000172201|ID4|320_1
CGCCCAACAAGAAAGTCAGCAAAGTGGAGATCCTGCAGCA
>ENSG00000172201|ID4|320_2
GCAGTTAAACTTTTAAGCTTAAGTGTGACAGGACTGATAA
>ENSG00000172201|ID4|320_3
AGATCAAGAGTAGATCCGACTTTAGAAGCCTACTTTGTGA
>ENSG00000172201|ID4|320_4
GAATGTTACATATTGTATAGATAAATGAGTGACATTTCAT
>ENSG00000172201|ID4|320_5
TTCTATAAGTGTGAGAAAGTATATGCTTTAATAGATACTG
>ENSG00000172201|ID4|320_6
CAATTACAGAGCTCTTGATATCTTGAATGTCTTTTCTGTT
>ENSG00000172201|ID4|320_7
GCATGAGATGTTTAATCACAAATTAAACTTGTTCTGAGTC
>ENSG00000172201|ID4|320_8
CTTTGTATTTGAAGCATACATGTTGAAAATACACCTTATC
>ENSG00000197061|HIST1H4C|6_1
CAGACATGATTCCTATCGCAGTGGAAGGTATGAACTGAAA
>ENSG00000197061|HIST1H4C|6_2
TTTTGTAATGCCCTGGATGTTATCCCGGAGCACCTTACGA
>ENSG00000197061|HIST1H4C|6_3
TCGAATAACGTTCTCTAAGAAAACCTTAAGCACACCTCGA
>ENSG00000197061|HIST1H4C|6_4
GTTTTAGGGCATATACTACATCCATGGCTGTGACAGTTTT
>ENSG00000227507|LTB|246_1
CAGTGGGAAAAATGTAGGAGACTGTTTGGAAATTGATTTT
>ENSG00000227507|LTB|246_2
GATATGGTGGACTTCGCGAGAGGGAAGACCTTCTTTGGGG
>ENSG00000204482|LST1|377_1
CAGGAATGTCTGAGGTGGCAACACTTCTCTTCAGCCAGAC
>ENSG00000204482|LST1|377_2
CAAGGAGGATCCAAGAGCTGACTATGCCTGCATTGCTGAG
>ENSG00000204472|AIF1|311_1
CCTCCAGCTTGGTCTGTCTCCCCACCTCTACCAGCATCTG
>ENSG00000204472|AIF1|311_2
ATGAGCCAAACCAGGGATTTACAGGGAGGAAAAGCTTTCG
>ENSG00000204472|AIF1|311_3
TGGATGAGATCAACAAGCAATTCCTAGACGATCCCAAATA
>ENSG00000204472|AIF1|311_4
GAGTTTGACCTTAATGGAAATGGCGATATTGATATCATGT
>ENSG00000204472|AIF1|311_5
ACTCACCTAGAGCTAAAGAAATTAATTGGAGAGGTGTCCA
>ENSG00000204472|AIF1|311_6
AAGAGATCTGCCATCCTAAAAATGATCCTGATGTATGAGG
>ENSG00000204472|AIF1|311_7
TTGCCCTGATTTGAAGGGAAAAGGGATGATGGGATTGAAG
>ENSG00000008196|TFAP2B|280_1
GCTTGTGGAGAATGTCAAGTACGAAGATATCTATGAGGAC
>ENSG00000008196|TFAP2B|280_2
GGAAGACGTCCAGTCAGTTGAAGATGCCAATAACAGCGGC
>ENSG00000008196|TFAP2B|280_3
GGTGACTTCTCTAATGATGAATAAAGACGGCTTCCTGGGA
>ENSG00000008196|TFAP2B|280_4
GTACAAAGTAACTGTGGGAGAAGTTCAGAGACGGCTGTCG
>ENSG00000008196|TFAP2B|280_5
TCAATGCATCTCTCCTCGGCGGAGTCCTCAGAAGAGCCAA
>ENSG00000008196|TFAP2B|280_6
GGGGGAGATCTTTGCGAGAAAGGCTAGAAAAAATCGGTTT
>ENSG00000008196|TFAP2B|280_7
CAAGCAACTTTGTAAAGAATTTACGGATCTACTGGCGCAG
>ENSG00000008196|TFAP2B|280_8
CAAAGGCATGGACAAGATGTTCTTGAACAACACCACCACT
>ENSG00000151914|DST|140_1
GATCTCTCTCACACAGATCTAGGGGAGAGTGATGTAGATT
>ENSG00000151914|DST|140_2
ACCTTGGAGAAGAGGACGAAACATACGGACCTGGAGAATC
>ENSG00000151914|DST|140_3
GTTGCCTGCAGAATAATTTGAAAGAGAGCCCTGTGAAGTG
>ENSG00000151914|DST|140_4
TCTCCACTAGAGGAAGCAAAACATGTAAATGGTCAAAGGG
>ENSG00000151914|DST|140_5
CAAGTGCAGATGGGGTACTAATTCTCTCACTTCGGAGGAG
>ENSG00000151914|DST|140_6
ACAGGATTACCTAAAGCCAAATCTCATGCGGAAAAGAAAG
>ENSG00000151914|DST|140_7
CTTCCAGTGTATTTGAGCTGAGAGGTCGGGAAGCTAACAA
>ENSG00000151914|DST|140_8
TCTGGTTCAAAAGGTAGTCTATCTTCCAGGCATTTTACAG
>ENSG00000151914|DST|140_9
ATGGACCTAAGGACTCGATATACTGCCCTGGTCACTCTCA
>ENSG00000151914|DST|140_10
GACAACAGGTTACGGGACTTAGAGGGCATTGGCAAATCAC
>ENSG00000151914|DST|140_11
ACAGGTATTCCATGCCTTAGAGGATGAGTTGCAGAAAGCT
>ENSG00000151914|DST|140_12
ACCCTACGATCAGAGCTTAATGTGGTCCTTCAGAACATGA
>ENSG00000151914|DST|140_13
TTTCTGGAAGATAGCCAGGAATCCCAAGTCTTTTCAGGCT
>ENSG00000151914|DST|140_14
AGGTCATTAGTCCTACTGGGAATGAGGCTATGGTCCCATC
>ENSG00000151914|DST|140_15
CACCTTCCCTAACCTCTTCTAGTATGACTTCTGGCCTGTC
>ENSG00000151914|DST|140_16
AGATTGCCAACAGAGTTCAGAGGGACAGTGTCATCTGTGA
>ENSG00000135549|PKIB|393_1
TTTTAGCAATCTGGCTCACACTGAGGGCTTCCTGCTCTAT
>ENSG00000135549|PKIB|393_2
TGAGGACAGATTCATCAAAAATGACTGACGTGGAGTCTGG
>ENSG00000135549|PKIB|393_3
TAATCTATCAAGAGTGCTGAATTTCTGCATGTTGAAAGAC
>ENSG00000135549|PKIB|393_4
AGCAGCATGTGTATATTAGATAATTGTGTTGTGATGCTAC
>ENSG00000135549|PKIB|393_5
AAGCTATTAAAAGGCAGGTTACTTCCAAATCGCACTGAAG
>ENSG00000135549|PKIB|393_6
AGAATAATACATGATCACAGAAATGCATACCACTGTCTGT
>ENSG00000135549|PKIB|393_7
TTTGTAGAAAATTATGGACATTTTTGGTGAGAAAGAACAA
>ENSG00000135549|PKIB|393_8
AGACTTTTTCCCAAACCTCAAAAACGTCTTGGAAAAATTG
>ENSG00000135549|PKIB|393_9
AAAATGCAAAATTTGTAACAAAATGGTTATATGGAACATG
>ENSG00000197594|ENPP1|162_1
TGCCTGTGTTGAGCTTGGAAACTGCTGTTTAGATTACCAG
>ENSG00000197594|ENPP1|162_2
GGATTCAGGGCAGAATATTTACACACTTGGGGTGGACTTC
>ENSG00000197594|ENPP1|162_3
AACCAATTTGGGTCACAGCTAAGTATCAAGGCCTCAAGTC
>ENSG00000197594|ENPP1|162_4
GCTGATGGATGGTCTGAAAGAGCTGAACTTGCACAGATGC
>ENSG00000197594|ENPP1|162_5
TTGCATTGAATCCCTCAGAAAGGAAATATTGTGGAAGTGG
>ENSG00000197594|ENPP1|162_6
TGAATTTGACACCGGCTCCTAATAACGGAACTCATGGAAG
>ENSG00000197594|ENPP1|162_7
ACATCCTATACCGTGGACAGAAATGACAGTTTCTCTACGG
>ENSG00000197594|ENPP1|162_8
GATCACAGATGTTGAGCACATCACTGGACTCAGCTTCTAT
>ENSG00000120279|MYCT1|198_1
ATATTATGGCTAATAACACAACAAGTTTAGGGAGTCCATG
>ENSG00000120279|MYCT1|198_2
GGCTGGTACTTGGAGGATTTATTTGGGCTGTGTTCATTTG
>ENSG00000120279|MYCT1|198_3
CCATCTCACAGTGGAGTTCAAGCAGGAGATCTAGGTCTTC
>ENSG00000120279|MYCT1|198_4
TTCAGAGCTTCTACTTTCCATCCCTTTCTGCAATGTCCAC
>ENSG00000120279|MYCT1|198_5
CACCATCAGCACTTCCCACAGTCTGAGCCGTCCTGACTAC
>ENSG00000120279|MYCT1|198_6
TTGGATTTTACTTTCTTTAGAATGACAAGTGAATCATATT
>ENSG00000120279|MYCT1|198_7
TGGAATATGTGGGCACAAAATGACAGAACATAGGACATTC
>ENSG00000120279|MYCT1|198_8
GTGGGACTCAAGCACAGGAAACTGAACTCTTTTGGTGTCA
>ENSG00000186340|THBS2|178_1
GCATGAAGGAAAACAGGTCATGGCAGACTCAGGACCTATC
>ENSG00000186340|THBS2|178_2
GGACTTCAGTGGCACATTCTACGTAAACACTGACCGGGAC
>ENSG00000186340|THBS2|178_3
TATTGATGATGTGTGTCCTGAAAACAATGCCATCAGTGAG
>ENSG00000186340|THBS2|178_4
GGACCAGTGTGACAACAACGAGGACATAGATGACGACGGC
>ENSG00000186340|THBS2|178_5
CGATGTCTTCAATGAACGAGACAATTGTCCCTACGTCTAC
>ENSG00000186340|THBS2|178_6
TCATGCTCTGTGACCTGTGGAGTTGGCAATATCACACGCA
>ENSG00000186340|THBS2|178_7
AGAACCTCAAGAGAGTGTCGAATGATAACCAGTTTCTCTG
>ENSG00000186340|THBS2|178_8
TTTGAAAACTCTGTGGAAGATATTCTAAGCAAGAAGGGTT
>ENSG00000075618|FSCN1|396_1
CAATGGCAAGTTTGTGACCTCCAAGAAGAATGGGCAGCTG
>ENSG00000075618|FSCN1|396_2
CCTACAACATCAAAGACTCCACAGGCAAATACTGGACGGT
>ENSG00000075618|FSCN1|396_3
CGCCCATGATAGTAGCTTCAAACTGGAAATAGCGAAATAA
>ENSG00000171243|SOSTDC1|148_1
AGACTCCCATAACTAGACTTACTAGTAACCATCTGCTTTA
>ENSG00000171243|SOSTDC1|148_2
GGAAAAGAGCCAGCAAATCCAGCAAGCACAGCATGAGTTA
>ENSG00000171243|SOSTDC1|148_3
CAGCACACGCACCTACAAAATCACAGTAGTCACTGCCTGC
>ENSG00000171243|SOSTDC1|148_4
AACTGGATTGGAGGAGGCTATGGAACAAAGTACTGGAGCA
>ENSG00000171243|SOSTDC1|148_5
ATCTCTGATGGCCAGTGCACCAGCATCAGCCCTCTGAAGG
>ENSG00000171243|SOSTDC1|148_6
CACGTTGAATCAAGCCAGAAATGGAGGCAGGCATTTCAGT
>ENSG00000171243|SOSTDC1|148_7
CCACAGAAATCCTTTATTCACATGTGGTTAAACCTGTTCC
>ENSG00000171243|SOSTDC1|148_8
ATTTCTATCTCCTTCCCCTTGCATGCATCCTAATGAAAAG
>ENSG00000106066|CPVL|57_1
CGAGGTGGAGGACATATTTTACCCTATGACCAGCCTCTGA
>ENSG00000106066|CPVL|57_2
GTTCTGATCTACAATGGCCAACTGGACATCATCGTGGCAG
>ENSG00000106066|CPVL|57_3
AGTTGAAAAGTACTTGCGAGAAGATACAGTACAGTCAGTT
>ENSG00000106066|CPVL|57_4
AAACTACTAGATGGCGACTTAACAAGTGATCCTTCTTACT
>ENSG00000106066|CPVL|57_5
TAGAACACATCAGGAAGCAGAACTGGTTTGAGGCCTTTGA
>ENSG00000106066|CPVL|57_6
CATTCCCTCAACCCTGTGAGAGAGGTGAAGATCAACCTGA
>ENSG00000106066|CPVL|57_7
CACAGGCTTCAGTTTTACTGATGATACCCACGGATATGCA
>ENSG00000106066|CPVL|57_8
ATGGGCCTTATGTTGTCACAAGTAACATGACCTTGCGTGA
>ENSG00000240583|AQP1|266_1
AATTTAGATGCAGTCGGGCATGGGGTGGAATGTTCTGGAC
>ENSG00000240583|AQP1|266_2
ACACCTCCTGGCTATTGACTACACTGGCTGTGGGATTAAC
>ENSG00000240583|AQP1|266_3
TGATCACACACAACTTCAGCAACCACTGGATTTTCTGGGT
>ENSG00000240583|AQP1|266_4
GGTGGAGGAGTATGACCTGGATGCCGACGACATCAACTCC
>ENSG00000240583|AQP1|266_5
CATACTGTAGACACTCTGACAAGCTGGCCAAAGTCACTTC
>ENSG00000240583|AQP1|266_6
CAATTCACCCACTCCCTTGAAGTTGTGGAGGAGGTGAAAG
>ENSG00000240583|AQP1|266_7
GACAGGCTACAAAGCAGAGATCGACAGACAGCCAGGTAGT
>ENSG00000240583|AQP1|266_8
GCTATTGCAGAATGAAGCCATTTAGAGGGTGAAGGAGAAA
>ENSG00000240583|AQP1|266_9
AGTTTTAGTTGGTCTTTCCATCTATCACTGCATTATCTTG
>ENSG00000240583|AQP1|266_10
CTACTCCCTCTTGTCAGTGTAGACACAGGTCACCATTATG
>ENSG00000122641|INHBA|318_1
CATCAAAAAGGACATTCAGAACATGATCGTGGAGGAGTGT
>ENSG00000122641|INHBA|318_2
CAAGCTGAGACCCATGTCCATGTTGTACTATGATGATGGT
>ENSG00000122641|INHBA|318_3
CAAGGTCAACATCTGCTGTAAGAAACAGTTCTTTGTCAGT
>ENSG00000122641|INHBA|318_4
GAGTGAACTGTTGCTCTCTGAAAAAGTAGTAGACGCTCGG
>ENSG00000122641|INHBA|318_5
CCTAAAAGTCCCCAAGGCCAACAGGACCAGGACCAAAGTC
>ENSG00000122641|INHBA|318_6
TGAATGAACTTATGGAGCAGACCTCGGAGATCATCACGTT
>ENSG00000122641|INHBA|318_7
GAACGGGTATGTGGAGATAGAGGATGACATTGGAAGGAGG
>ENSG00000122641|INHBA|318_8
TGAGAGGATTTCTGTTGGCAAGTTGCTGGATTATAGTGAG
>ENSG00000146674|IGFBP3|296_1
TTCTGAAACAAGGGCGTGGATCCCTCAACCAAGAAGAATG
>ENSG00000146674|IGFBP3|296_2
AGTCAGCAAAGAGCAGTTTGAATTTTCTTGTCGCTTCCTA
>ENSG00000146674|IGFBP3|296_3
GAAAGAGGTTTTTGAAATGCCTATGGTTTCTTTGAATGGT
>ENSG00000146674|IGFBP3|296_4
TGTGGAGCTCAAATATGCCTTATTTTGCACAAAAGACTGC
>ENSG00000146674|IGFBP3|296_5
ACACATTCCCAACTGTGACAAGAAGGGATTTTATAAGAAA
>ENSG00000146674|IGFBP3|296_6
AGACACACTGAATCACCTGAAGTTCCTCAATGTGCTGAGT
>ENSG00000146674|IGFBP3|296_7
GCGCTACAAAGTTGACTACGAGTCTCAGAGCACAGATACC
>ENSG00000146674|IGFBP3|296_8
CCTCCATTCAAAGATAATCATCATCAAGAAAGGGCATGCT
>ENSG00000189143|CLDN4|269_1
ATGAAACTGGTAAGGACAAGAAATGACAATAATCAAGGTG
>ENSG00000189143|CLDN4|269_2
GGAGAGAGTAGTTTCTTCTGAGACTGGATAGTGACTCAGG
>ENSG00000189143|CLDN4|269_3
GGCCCACAACATCATCCAAGACTTCTACAATCCGCTGGTG
>ENSG00000189143|CLDN4|269_4
GCTCCACTCTGTTCCTCTCTGCTTTGTTCTTCCCTGGACT
>ENSG00000189143|CLDN4|269_5
TAGCAAGAACAGAGTCCACCCTCCTCTGGATATTGGGGAG
>ENSG00000189143|CLDN4|269_6
GCCAGGATAGCTTAACCCTGACTTTGGGATCTGCCTGCAT
>ENSG00000189143|CLDN4|269_7
CCCCATTTACATTTTCCCCACTCTGTCTGCCTGCATCTCC
>ENSG00000189143|CLDN4|269_8
TGATCCCCTCTGAGTCCTCTGCCCCTTCCAAGGACACTAA
>ENSG00000105825|TFPI2|344_1
TTTGCCAGTAGAATCCGGAAAATTCGGAAGAAGCAATTTT
>ENSG00000105825|TFPI2|344_2
CTGTGGAGGGAATGACAATAACTTTGTTAGCAGGGAGGAT
>ENSG00000105825|TFPI2|344_3
CGCTATTATTTTAATCCAAGATACAGAACCTGTGATGCTT
>ENSG00000105825|TFPI2|344_4
TGAGAACAGGTTTCCAGATGAAGCTACTTGTATGGGCTTC
>ENSG00000105825|TFPI2|344_5
CTAAGTTCCATGACATGTGAAAAATTCTTTTCCGGTGGGT
>ENSG00000105825|TFPI2|344_6
GAGTGTGGACGACCAGTGTGAGGGGTCCACAGAAAAGTAT
>ENSG00000105825|TFPI2|344_7
TGCTTGCTGGAGGATAGAAAAAGTTCCCAAAGTTTGCCGG
>ENSG00000105825|TFPI2|344_8
GGCCCTACTTCTCCGTTACTACTACGACAGGTACACGCAG
>ENSG00000127920|GNG11|297_1
GGCAGCTGTGTTATTTCATAAATAACTTGGGAGAAACTGC
>ENSG00000127920|GNG11|297_2
CAGAGAGTATCAGATGTACAATTATGGAAATAAGAACATT
>ENSG00000127920|GNG11|297_3
AGCATGACACTTCTTTCAGTATATTGCTTGATGCTTCAAA
>ENSG00000127920|GNG11|297_4
TGGGAAGATGAGTGTTGGTGATTTAAGAAGACACTTTTCA
>ENSG00000127920|GNG11|297_5
TCAGAAGGTTAGGTGGTTCGACAGATCACATCTCCAAACC
>ENSG00000127920|GNG11|297_6
GTTTAGAGTGCTGAGTTCTGACCTCTGGAACGTGTTTGAT
>ENSG00000127920|GNG11|297_7
ATAACATTGACAGAAGTCAGATTATCTGAGTCAGGAACAA
>ENSG00000127920|GNG11|297_8
ATCTATGTTAGTACTTCCCTAGTTTATCATCATTTAGATC
>ENSG00000158457|TSPAN33|75_1
CCTGGGCTTCGTCTTCTCAGACAAGGCTCGAGGGAAAGTG
>ENSG00000158457|TSPAN33|75_2
CACTACCGAGATGACTTGGATCTGCAGAACCTCATTGATT
>ENSG00000158457|TSPAN33|75_3
CTGTGGAGGGATTTCCTACAAGGACTGGTCTCAGAACATG
>ENSG00000158457|TSPAN33|75_4
CTGTTGCTTGCCTACTCCTGACCAGGCAGTGATCAACACT
>ENSG00000158457|TSPAN33|75_5
AGGTATGCAGGCCTTTGACTACTTGGAAGCTAGCAAAGTC
>ENSG00000158457|TSPAN33|75_6
AACTGGATACACAGCAACCTATTCTTACTTGGTGGTGTGG
>ENSG00000158457|TSPAN33|75_7
TCAGATCAAAGATCAGATCAAGCTACAGCTCTACAACCAG
>ENSG00000158457|TSPAN33|75_8
ATGGAAACTGGCAAGCCTCATAAACGAACAGCAGTGGGTG
>ENSG00000122786|CALD1|348_1
ACAACCACCACAAACACTCAAGTGGAAGGGGATGATGAGG
>ENSG00000122786|CALD1|348_2
GAAACGCCAGAAGATGCCAGAAGATGGCTTGTCAGATGAC
>ENSG00000122786|CALD1|348_3
ACAGCAGACTGGAGCAGTATACCAGTGCAATTGAGGGAAC
>ENSG00000122786|CALD1|348_4
GTGTACGCAACATCAAGAGTATGTGGGAGAAAGGGAATGT
>ENSG00000122786|CALD1|348_5
GCAGGCACACCAAATAAGGAAACTGCTGGCTTGAAGGTAG
>ENSG00000122786|CALD1|348_6
GGAACCTCTGGGAAAAGCAATCTGTGGATAAGGTCACTTC
>ENSG00000105894|PTN|166_1
GCAATTTAAATGTTATGACTATGTAAACTACTTCTCTTGT
>ENSG00000105894|PTN|166_2
AGTTGACTTATAGTACATGATAAATGATAGACAATTGAGG
>ENSG00000105894|PTN|166_3
AGTACCAGTAGGGGCTTATAATAAAGGACTGTAATCTTAT
>ENSG00000105894|PTN|166_4
ACCGTAGGCTTTGTATTCAAAAATTATCTATAGCTAAGTA
>ENSG00000105894|PTN|166_5
AAAGGACATCAGCAAACAGGATCAGTTAACTATTGCATTT
>ENSG00000105894|PTN|166_6
TGCAAATACCAGTTCCAGGCCTGGGGAGAATGTGACCTGA
>ENSG00000105894|PTN|166_7
TGAGTGCAAGCAAACCATGAAGACCCAGAGATGTAAGATC
>ENSG00000105894|PTN|166_8
CAACAAAGGCAGACTGAGCGCCAGAGAGGACGTTTCCAAC
>ENSG00000179144|GIMAP7|24_1
GGATCGTTCTGGTAGGGAAAACTGGAAGTGGGAAAAGTGC
>ENSG00000179144|GIMAP7|24_2
GAACACCATCCTTGGAGAGGAAATCTTTGATTCTAGAATT
>ENSG00000179144|GIMAP7|24_3
GAGAGACCTTCTTGTTGTAGACACTCCAGGGCTCTTTGAC
>ENSG00000179144|GIMAP7|24_4
GCAGAAAACCGTTGCATTGATCAAGGCTGTCTTTGGGAAG
>ENSG00000179144|GIMAP7|24_5
CTTCCATGACTTCATAGCAGATGCGGATGTGGGCCTAAAA
>ENSG00000179144|GIMAP7|24_6
ACCAGTAAGGCAGAGAAGGAAAGTCAAGTGCAGGAGTTGG
>ENSG00000179144|GIMAP7|24_7
CATATACAAGGACACAGAGGAAAGGCTGAAACAACGGGAA
>ENSG00000179144|GIMAP7|24_8
TTGGAAGATGCTTTCAGAAATATGGCATAGGTTTTTGTCG
>ENSG00000002933|TMEM176A|349_1
CTGTGTCCCTGACAATGGGAACAGCCGACAGTGATGAGAT
>ENSG00000002933|TMEM176A|349_2
GGGATCTTGAGTGCAGTCCTAGGAGGATTTTTCTACATCC
>ENSG00000002933|TMEM176A|349_3
CTGCTGCCTTCATTTACGAGAAACGGGGTGGTACATACTG
>ENSG00000002933|TMEM176A|349_4
TGCCCTCAAACTTTGGAATGAAGATTTCCGATATGGCTAC
>ENSG00000002933|TMEM176A|349_5
CCCACTCAGAGTCCAGAAGAAGTCAGAAGGCTACACCTAT
>ENSG00000002933|TMEM176A|349_6
TTCAGAACCCTTCAGGCCATGCTCTTGGGTGTCTGGATTC
>ENSG00000002933|TMEM176A|349_7
AATGTTCCCAACCAAAGGGAAAAGAGACCAGAAGGAAATG
>ENSG00000002933|TMEM176A|349_8
AGTGAGTGGAATCTAGCCATGCCTCTCCTGATTATTAGTG
>ENSG00000186480|INSIG1|205_1
CCATAGTGATTGAGTCTTCAAAACCACCGATTCTGAGAGC
>ENSG00000186480|INSIG1|205_2
AATCTATTTAGATCGGGCTGACTGTACAAATGACTCCTGG
>ENSG00000186480|INSIG1|205_3
CTCTTCACCTAGTCTAGAATAGGGAGGTGGAGAATGATGA
>ENSG00000164825|DEFB1|84_1
GAAGAAATGACGCAGAAGTGAAATGAACTTTTTATAAGCA
>ENSG00000164825|DEFB1|84_2
TACAATTGCGTCAGCAGTGGAGGGCAATGTCTCTATTCTG
>ENSG00000164825|DEFB1|84_3
AGAACTTCCTACCTTCTGCTGTTTACTCTCTGCTTACTTT
>ENSG00000147454|SLC25A37|382_1
AATGCAGAGTTTGAGTCCAGATCCCAAAGCCCAGTACACA
>ENSG00000147454|SLC25A37|382_2
CAGCAGAAGTGGTGAAGCAGCGCTTGCAGATGTACAACTC
>ENSG00000147454|SLC25A37|382_3
ACATCCCCTTCCAGTCCATCCACTTCATCACCTATGAGTT
>ENSG00000147454|SLC25A37|382_4
CCCCTGGACGTCTGTAAGACCCTTCTGAACACTCAGGAGA
>ENSG00000147454|SLC25A37|382_5
TACTTCAAAGGCATCCAGGCGCGTGTCATCTACCAGATGC
>ENSG00000147454|SLC25A37|382_6
CATTTCTTGGTCTGTCTATGAGTTCTTCAAGTACTTTCTC
>ENSG00000147454|SLC25A37|382_7
GCTGGAAAATCGAGCTCCATACTAAAGGAAGGGATCATAG
>ENSG00000147454|SLC25A37|382_8
ATTCTTCCATCAGGTGAACGAAAAAGGCAACAAAGTAATA
>ENSG00000131203|IDO1|32_1
ATGACTGGATGTTCATTGCTAAACATCTGCCTGATCTCAT
>ENSG00000131203|IDO1|32_2
GAAGTTAAACATGCTCAGCATTGATCATCTCACAGACCAC
>ENSG00000131203|IDO1|32_3
ATTGCTGTTCCTTACTGCCAACTCTCCAAGAAACTGGAAC
>ENSG00000131203|IDO1|32_4
CTGTATTCAAGGCAATGCAAATGCAAGAACGGGACACTTT
>ENSG00000131203|IDO1|32_5
CCTGTGCTCATTAGAGTCAAATCCCTCAGTCCGTGAGTTT
>ENSG00000131203|IDO1|32_6
GAGGAGCTACCATCTGCAAATCGTGACTAAGTACATCCTG
>ENSG00000131203|IDO1|32_7
GGAGAATAAGACCTCTGAAGACCCTTCAAAACTGGAAGCC
>ENSG00000131203|IDO1|32_8
CTGTAAGAAGTACAACTGAGAAATCCCTTTTGAAGGAAGG
>ENSG00000104332|SFRP1|370_1
AAGGTCAAGCCCAGAAAGTGATAAGTGCAGGGAGGAAAAG
>ENSG00000104332|SFRP1|370_2
TTTCTGTCTGCTTTAAATGGAAACAGACTCATACCACACT
>ENSG00000104332|SFRP1|370_3
CAACTTGTTGGTGTGGATCTATTGGCTGATCTATGCCTTT
>ENSG00000104332|SFRP1|370_4
CAAGGGCCATTTAGATTAGGAAGGTTTTTAAGATCCGCAA
>ENSG00000104332|SFRP1|370_5
TGTCAGTAGTGGACATTGTAATCCAGTCGGCTTGTTCTTG
>ENSG00000104332|SFRP1|370_6
ACCACTTCCTCATCATGGGCCGCAAGGTGAAGAGCCAGTA
>ENSG00000104332|SFRP1|370_7
TCAAGAAGAAGGACCTGAAGAAGCTTGTGCTGTACCTGAA
>ENSG00000104332|SFRP1|370_8
CCCTGTGACAACGAGTTGAAATCTGAGGCCATCATTGAAC
>ENSG00000164736|SOX17|54_1
TATTACTGCAACTATCCTGACGTGTGACAGGTCCCTGATC
>ENSG00000164736|SOX17|54_2
GATTTGTTTCCCATAGTTGGATTGTCAAAACCCTATTTCC
>ENSG00000164736|SOX17|54_3
CAGCTTCCTCCATTTCCTGAAAGTTTATTGATCAAAGAAA
>ENSG00000164736|SOX17|54_4
TGCTTTTTTGCTCTACTAGTACCTCTGTCACACTAGTCTT
>ENSG00000164736|SOX17|54_5
AAACCAGTTCTTAAGATCAATGTTAAGTTTATTAGTTAAT
>ENSG00000164736|SOX17|54_6
TCTCATCCTCGAAAAGGGTGAACATAAATGCCTTTAAGGA
>ENSG00000164736|SOX17|54_7
AGCCTACTTCAAGTAATCTTAGTTTCTAAAACTAACAGTT
>ENSG00000164736|SOX17|54_8
CAATTCCAGTATATCACTTTAAGTAGAAGGGGATGTCCAA
>ENSG00000170323|FABP4|66_1
TTATGATGTATTCTTAGTCATAACTGAGTGAAGGAAATGG
>ENSG00000170323|FABP4|66_2
TTGTTTTCCATGATTTAGCAAGCAACTAATTTTCTCCCAA
>ENSG00000170323|FABP4|66_3
CGTCACTTCCACGAGAGTTTATGAGAGAGCATAAGCCAAG
>ENSG00000170323|FABP4|66_4
AAGAGAAAACGAGAGGATGATAAACTGGTGGTGGAATGCG
>ENSG00000170323|FABP4|66_5
AGTCAAGAGCACCATAACCTTAGATGGGGGTGTCCTGGTA
>ENSG00000170323|FABP4|66_6
CCTTCATACTGGGCCAGGAATTTGACGAAGTCACTGCAGA
>ENSG00000170323|FABP4|66_7
CATGGCCAAACCTAACATGATCATCAGTGTGAATGGGGAT
>ENSG00000170323|FABP4|66_8
ATGCTTTTGTAGGTACCTGGAAACTTGTCTCCAGTGAAAA
>ENSG00000164949|GEM|3_1
ACCCAAGACTCTTTAGAGGATGTGTTTGGTGTTCACATGT
>ENSG00000164949|GEM|3_2
CGTTGTTGAAGGCCATTGGGACCAATAATCTATATTAGAT
>ENSG00000164949|GEM|3_3
CAACAAGAATATGGCCTTCAAGCTCAAGTCCAAATCCTGC
>ENSG00000164949|GEM|3_4
GACAGAGGACATTCCCATAATTTTGGTTGGCAACAAAAGT
>ENSG00000164949|GEM|3_5
TGGGAAAATAAGGGGGAAAATGAATGGCTCCATGACCACT
>ENSG00000164949|GEM|3_6
GAGGTGCTGGGAGAAGATACATATGAACGAACCCTGATGG
>ENSG00000164949|GEM|3_7
CACTCTGGCCAACATCTTTGCAGGTGTGCATGACAGCATG
>ENSG00000164949|GEM|3_8
ATGGCAGGCATCTGATGGTCCAGAAAGAGCCCCACCAGTA
>ENSG00000205038|PKHD1L1|35_1
TTGGGATGGGATCGCTTCTAAGCCACTCACTCTATGGTCA
>ENSG00000205038|PKHD1L1|35_2
TGGCCTGATTCTGGAAGCATAGCAGGTGGTACTCTACTGA
>ENSG00000205038|PKHD1L1|35_3
GACCCTCAAAACTCAATGGATGTTGGTATCAGGGAAACTG
>ENSG00000205038|PKHD1L1|35_4
GGAATGACAAGCGTGACCATAAAAGGCTCTGGATTTGCCG
>ENSG00000205038|PKHD1L1|35_5
ATATCACTGCAGGGAGGTAGATTAATCGGTGGCTGGGAAG
>ENSG00000205038|PKHD1L1|35_6
AGGACCAAATCAAGGGGCAAAGGTCTTAGGGGTGTTTGGT
>ENSG00000205038|PKHD1L1|35_7
GTAGTGGCTGGATTTGGAAGAGCAGGATACCGCATTGATG
>ENSG00000205038|PKHD1L1|35_8
GTGCTGGATATACATGCCAGAGAAGGCTGTCCCTGTTTCA
>ENSG00000147676|MAL2|277_1
TGCAGGAAAAATGGCTTCTAGCAGTGGAACTTCCTCATAC
>ENSG00000147676|MAL2|277_2
CACAGCACCAAGACCTGTGTATCTGTCAAACTGAGCACAG
>ENSG00000147676|MAL2|277_3
GCCTCCTCCAATGTTCCTCTACCTCTACTACAAGGATGGG
>ENSG00000147676|MAL2|277_4
GAACTTCCTGGATTTTGCCTACCATTTTACAGTATTTGTC
>ENSG00000147676|MAL2|277_5
CCTGAGTGATAACCAGTATAACATAAACGTAGCAGCCTCA
>ENSG00000147676|MAL2|277_6
CGACAGCTTGTTATGGTTGCAGTTTGGGTCTGGCTTTACG
>ENSG00000147676|MAL2|277_7
AATGTGTTTAGTAGAGAGAGACTCTAAGCTCAAGTTCTGG
>ENSG00000147676|MAL2|277_8
GTGTAAAACCTTAGTTATATATGATCTGCATTTTCTTGAA
>ENSG00000147676|MAL2|277_9
CATTGAAAACTTATAAACCTAACAGAAAAGCCACATAATA
>ENSG00000147676|MAL2|277_10
CACATTGCCTTTGTGTTAATAGTCAAATACTTACCTTTGG
>ENSG00000136997|MYC|301_1
GCCTCTATCATTCCTCCCTATCTACACTAACATCCCACGC
>ENSG00000136997|MYC|301_2
TTCTTTCCTCCACTCTCCCTGGGACTCTTGATCAAAGCGC
>ENSG00000136997|MYC|301_3
GCGGCTCTCTTACTCTGTTTACATCCTAGAGCTAGAGTGC
>ENSG00000136997|MYC|301_4
CTGGGAGGAGACATGGTGAACCAGAGTTTCATCTGCGACC
>ENSG00000136997|MYC|301_5
CGAGACCTTCATCAAAAACATCATCATCCAGGACTGTATG
>ENSG00000136997|MYC|301_6
AGGGTCAAGTTGGACAGTGTCAGAGTCCTGAGACAGATCA
>ENSG00000136997|MYC|301_7
ACACCGAGGAGAATGTCAAGAGGCGAACACACAACGTCTT
>ENSG00000136997|MYC|301_8
CCCAAGGTAGTTATCCTTAAAAAAGCCACAGCATACATCC
>ENSG00000136997|MYC|301_9
AAAGCTCATTTCTGAAGAGGACTTGTTGCGGAAACGACGA
>ENSG00000136997|MYC|301_10
CCTATGAACTTGTTTCAAATGCATGATCAAATGCAACCTC
>ENSG00000136997|MYC|301_11
TGGCTGAGTCTTGAGACTGAAAGATTTAGCCATAATGTAA
>ENSG00000167656|LY6D|104_1
ATTTTTGTACTCAAATCTCTACATGGAGATAAATGATTTA
>ENSG00000167656|LY6D|104_2
CTCTGAGGGGGAATCTGGTGAAGAAGGACTGTGCGGAGTC
>ENSG00000120215|MLANA|182_1
GATCGGCATCCTGACAGTGATCCTGGGAGTCTTACTGCTC
>ENSG00000120215|MLANA|182_2
GCTCCACCTGCTTATGAGAAACTCTCTGCAGAACAGTCAC
>ENSG00000137033|IL33|302_1
GAAGCCTAAAATGAAGTATTCAACCAACAAAATTTCCACA
>ENSG00000137033|IL33|302_2
GTGGAAGAACACAGCAAGCAAAGCCTTGTGTTTCAAGCTG
>ENSG00000137033|IL33|302_3
AGGAGGCCTGTTACTTTAGGAGAGAAACCACCAAAAGGCC
>ENSG00000137033|IL33|302_4
GAATCAGGTGACGGTGTTGATGGTAAGATGTTAATGGTAA
>ENSG00000137033|IL33|302_5
GTGTGAAAAACCACTGCCAGACCAGGCCTTCTTTGTCCTT
>ENSG00000137033|IL33|302_6
TGCACTCCAACTGTGTTTCATTTGAATGCAAGACTGATCC
>ENSG00000137033|IL33|302_7
GGATAATCATCTTGCTCTGATTAAAGTAGACTCTTCTGAG
>ENSG00000137033|IL33|302_8
GTACTGAAAATATCTTGTTTAAGCTCTCTGAAACTTAGTT
>ENSG00000137033|IL33|302_9
GGTGACATCTAAGGGAAATGAAGAGTGCTTAGCATGTGTG
>ENSG00000107165|TYRP1|114_1
CTCTACAAACAGTTTCCGAAACACAGTGGAAGGTTACAGT
>ENSG00000107165|TYRP1|114_2
TTCACAGATGCAGTCTTTGATGAATGGCTGAGGAGATACA
>ENSG00000107165|TYRP1|114_3
GAGTTTAGTGTACCTGAGATAATTGCCATAGCAGTAGTTG
>ENSG00000165272|AQP3|390_1
TTTGGAGCTCTGGATGTACATACATAAGTAGGAGCAGTGG
>ENSG00000165272|AQP3|390_2
GGGGGCTTCTACAGGCTTTTGGGAAGTAGGGTGGATGTGG
>ENSG00000165272|AQP3|390_3
GAAAGTTCCAGGGTGTGTATGTTTCAGGGGCTTCACATGG
>ENSG00000165272|AQP3|390_4
TATTCAGGGCAAGGGACCAGTCGGAAGGGATTCTGGCTAT
>ENSG00000165272|AQP3|390_5
CACAGCCTCCCTTATCGTGTGTGTGCTGGCCATTGTTGAC
>ENSG00000165272|AQP3|390_6
CTCTGGACACTTGGATATGATCAATGGCTTCTTTGACCAG
>ENSG00000165272|AQP3|390_7
TGCTGGAATAGTTTTTGGGCTGTATTATGATGCAATCTGG
>ENSG00000165272|AQP3|390_8
TTTCCTCACCATCAACCTGGCCTTTGGCTTTGCTGTCACT
>ENSG00000172724|CCL19|129_1
AATTATTACCTAACCTGGGGAACCGAGGACCAGAAGGAAG
>ENSG00000172724|CCL19|129_2
TCGTGAGGAACTTCCACTACCTTCTCATCAAGGATGGCTG
>ENSG00000172724|CCL19|129_3
CAATGATGCTGAAGACTGCTGCCTGTCTGTGACCCAGAAA
>ENSG00000106819|ASPN|388_1
TGCAAGAGTGGGAGTAAATGACTTCTGTCCAACAGTGCCA
>ENSG00000106819|ASPN|388_2
GACGGTGTTCCATATCAGAATTGCAGAAGCAAAACTGACC
>ENSG00000106819|ASPN|388_3
ACCCTCTTGATAATAATGGGATAGAGCCAGGGGCATTTGA
>ENSG00000106819|ASPN|388_4
CTAAGTGAAATACCACTTAATCTTCCCAAATCATTAGCAG
>ENSG00000106819|ASPN|388_5
CTAACCACAAAGAAGTTGCGAAGGCTGTATCTGTCCCACA
>ENSG00000106819|ASPN|388_6
CACTTCACTTTATGGTCTGATCCTGAACAACAACAAGCTA
>ENSG00000106819|ASPN|388_7
CGAGTTGTACATTGCTCAGATTTAGGTTTGACCTCAGTCC
>ENSG00000106819|ASPN|388_8
CACACATCGCACTGAAGAATATGATGCTGAAGGATATGGA
>ENSG00000106853|PTGR1|14_1
CCGCCAAAAAGCTCTGAAGGACTTGCTGAAATGGGTCTTA
>ENSG00000106853|PTGR1|14_2
ATGTAGGTGGAGAGTTTTCAAACACTGTTATCGGCCAGAT
>ENSG00000106853|PTGR1|14_3
CTTTGGAAGAAACCTTGAAGAAAGCGTCTCCTGATGGTTA
>ENSG00000106853|PTGR1|14_4
TGCAAAGTTGTTGGAGCAGTAGGGTCTGATGAAAAGGTTG
>ENSG00000106853|PTGR1|14_5
GTGGTGTGAAGGGTGGAGAAACAGTGATGGTTAATGCAGC
>ENSG00000106853|PTGR1|14_6
GCACTCCATTTCTGATGGGAAAGATCTGGAAAAGCTGCTG
>ENSG00000106853|PTGR1|14_7
GATACAATGATGGGGCAGCAAGTGGCCAAAGTTGTGGAAA
>ENSG00000106853|PTGR1|14_8
CTTTGTTGGCTATCCTACTAATAGTGACTTTGAGTTGAAG
>ENSG00000107317|PTGDS|77_1
CTGCAGGAGAATGGCTACTCATCACACACTGTGGATGGGA
>ENSG00000107317|PTGDS|77_2
TCAACCTGACCTCCACCTTCCTCAGGAAAAACCAGTGTGA
>ENSG00000107317|PTGDS|77_3
CAGGGCTGAGTTAAAGGAGAAATTCACCGCCTTCTGCAAG
>ENSG00000107317|PTGDS|77_4
CCTGCCCCAAACCGATAAGTGCATGACGGAACAATAGGAC
>ENSG00000107317|PTGDS|77_5
GGCTTCATCCTGCACAATAAACTCCGGAAGCAAGTCAGTA
>ENSG00000187134|AKR1C1|259_1
ATATTGATTCTGCTCATTTATACAATAATGAGGAGCAGGT
>ENSG00000187134|AKR1C1|259_2
GATTGCAGATGGCAGTGTGAAGAGAGAAGACATATTCTAC
>ENSG00000187134|AKR1C1|259_3
TCTTCAATTGGATTATGTTGACCTCTACCTTATTCATTTT
>ENSG00000187134|AKR1C1|259_4
GCAGCTGGAGATGATCCTCAACAAGCCAGGGCTCAAGTAC
>ENSG00000187134|AKR1C1|259_5
GTGATTCCAGGCCTCCTTGATCAAATTGACTGTCCCCAAA
>ENSG00000187134|AKR1C1|259_6
CCTGCTTGGTGATTTCAGCAAGCTACAGCAAAGCCCATTG
>ENSG00000187134|AKR1C1|259_7
ACATAATTTTCAGGGGACCTAAGTTAATCAGCTAATCATG
>ENSG00000187134|AKR1C1|259_8
CAAGAAAAGATTGACATTTTGTTAAAAGTTAGTAGTGAAG
>ENSG00000187134|AKR1C1|259_9
TAGGTCAGTCATTTGTAAATAGTACATCTGCTATGGACTT
>ENSG00000134460|IL2RA|171_1
CCACTAGAACTCTCCATCTTATTTTCATGTATATGTGTTC
>ENSG00000134460|IL2RA|171_2
CTACCCACTTCTAAATAGCAATTTCGCCGTTGAAGAGGAA
>ENSG00000134460|IL2RA|171_3
TGGTAAGAAGCCGGGAACAGACAACAGAAGTCATGAAGCC
>ENSG00000134460|IL2RA|171_4
TGGAGACGTCCATATTTACAACAGAGTACCAGGTAGCAGT
>ENSG00000134460|IL2RA|171_5
TCACAACAACAGATTTTCAAATACAGACAGAAATGGCTGC
>ENSG00000134460|IL2RA|171_6
TATCATTTCGTGGTGGGGCAGATGGTTTATTATCAGTGCG
>ENSG00000134460|IL2RA|171_7
ACCAATGTCAATGCACAAGCTCTGCCACTCGGAACACAAC
>ENSG00000134460|IL2RA|171_8
AGGAACCATGTTGAACTGTGAATGCAAGAGAGGTTTCCGC
>ENSG00000134460|IL2RA|171_9
TCATACCTGCTGATGTGGGGACTGCTCACGTTCATCATGG
>ENSG00000026025|VIM|220_1
TCAGAGAGAGGAAGCCGAAAACACCCTGCAATCTTTCAGA
>ENSG00000026025|VIM|220_2
CTGCAGGATGAGATTCAGAATATGAAGGAGGAAATGGCTC
>ENSG00000150093|ITGB1|88_1
TTCAGTGAATGGGAACAACGAGGTCATGGTTCATGTTGTG
>ENSG00000150093|ITGB1|88_2
CTGTGTCCCATTGTAAGGAGAAGGATGTTGACGACTGTTG
>ENSG00000150093|ITGB1|88_3
GTTTCAAGGGCAAACGTGTGAGATGTGTCAGACCTGCCTT
>ENSG00000150093|ITGB1|88_4
TGGAGGAAATGGTGTTTGCAAGTGTCGTGTGTGTGAGTGC
>ENSG00000150093|ITGB1|88_5
AATGAAGGGCGTGTTGGTAGACATTGTGAATGCAGCACAG
>ENSG00000150093|ITGB1|88_6
TTGCAGTTTGTGGATCACTGATTGGCTGGAGGAATGTTAC
>ENSG00000150093|ITGB1|88_7
AACACCAGCTAAGCTCAGGAACCCTTGCACAAGTGAACAG
>ENSG00000150093|ITGB1|88_8
AGCTCAAGCCAGAGGATATTACTCAGATCCAACCACAGCA
>ENSG00000107562|CXCL12|189_1
CACAAAATAACCAATCCTGGACATGAAGATTCTTTCCCAA
>ENSG00000107562|CXCL12|189_2
CATCTGTGTCTTGTTTGGAATATTGTCCATTGTCCAATCC
>ENSG00000107562|CXCL12|189_3
TGTGCACCAAGCAGGAAATGAAAATGTCTTGTGTTACCTG
>ENSG00000107562|CXCL12|189_4
ATCATTCTCTGTCTCATCCATCATCATGTGTGTCCACGAC
>ENSG00000107562|CXCL12|189_5
GAGCCACTCCTCTGACTCAGGGCTCCTGGGTTTTGTATTC
>ENSG00000107562|CXCL12|189_6
CCTGAGCTACAGATGCCCATGCCGATTCTTCGAAAGCCAT
>ENSG00000107562|CXCL12|189_7
ACACTTTGCCATATTTTCACCATTTGATTATGTAGCAAAA
>ENSG00000107562|CXCL12|189_8
GAACCCTTACAGTAGGAGCCCAGCTCTGAAACCAGTGTTA
>ENSG00000107562|CXCL12|189_9
GGAGCCATATGAATGTCAGTAGTTTATACTTCTCTATTAT
>ENSG00000107562|CXCL12|189_10
TGCATAAATGCGATCCACAGAAGGTCCTGGTGGTATTTGT
>ENSG00000107562|CXCL12|189_11
GGAGGCACTAACAAACTCTGAGGTTTCCGAAATCAGAAGC
>ENSG00000107562|CXCL12|189_12
AAATCTGAGAGCTCGCTTTGAGTGACTGGGTTTTGTGATT
>ENSG00000107562|CXCL12|189_13
CTGCTTACCCGCAAAAGACAAGTCTTTACAGAATCAAATG
>ENSG00000107562|CXCL12|189_14
ACAGACAAGTGTGCATTGACCCGAAGCTAAAGTGGATTCA
>ENSG00000107562|CXCL12|189_15
AGCCAACGTCAAGCATCTCAAAATTCTCAACACTCCAAAC
>ENSG00000128815|WDFY4|184_1
GGAAAGGAAGTTTCTGGAATACCAGCAGTTGACTCACAAG
>ENSG00000128815|WDFY4|184_2
GGACAAAGATGAGCTTCTTGAGAGTGATCTTCAAGTTCAA
>ENSG00000128815|WDFY4|184_3
CCTCTGCTGCTCAAAGTGTTACTTCGGTATGATGGGCTGA
>ENSG00000128815|WDFY4|184_4
GGTGTTTGACAGCATCACTTACCCTCAGCTTGAAGGCTTC
>ENSG00000128815|WDFY4|184_5
ATCATGAGGCATCTGGGGTGACTGTTAAGAATCTTCAGGC
>ENSG00000128815|WDFY4|184_6
GCCTCATGAGATCCTGCGAAAGGTACAGCATCTGATCAAG
>ENSG00000128815|WDFY4|184_7
CATGAGGAAGTCAGGAAACAAAGTGTCCACTCCTGGTGTT
>ENSG00000128815|WDFY4|184_8
TGTGTGATGCTGAGGATTGTAGTCACACTTCTGAAAGGCT
>ENSG00000170312|CDK1|201_1
GGAGTTGTGTATAAGGGTAGACACAAAACTACAGGTCAAG
>ENSG00000170312|CDK1|201_2
CAGACTAGAAAGTGAAGAGGAAGGGGTTCCTAGTACTGCA
>ENSG00000170312|CDK1|201_3
GGAAATTTCTCTATTAAAGGAACTTCGTCATCCAAATATA
>ENSG00000170312|CDK1|201_4
GGATCTGAAGAAATACTTGGATTCTATCCCTCCTGGTCAG
>ENSG00000170312|CDK1|201_5
ACTAAGAAACCACTTTTCCATGGGGATTCAGAAATTGATC
>ENSG00000170312|CDK1|201_6
TGGCCAGAAGTGGAATCTTTACAGGACTATAAGAATACAT
>ENSG00000170312|CDK1|201_7
CCATGTCAAAAACTTGGATGAAAATGGCTTGGATTTGCTC
>ENSG00000170312|CDK1|201_8
CACTGAATCATCCATATTTTAATGATTTGGACAATCAGAT
>ENSG00000189129|PLAC9|53_1
AACACAGAAGGCAGAGAGGCAGCCTTGATCTGCAAGAGCT
>ENSG00000189129|PLAC9|53_2
GTGACAGACACATGGCTGTGCAACGCCGTCTAGATGTCAT
>ENSG00000189129|PLAC9|53_3
CCTTAGCTTCATGTGAAATAAAAGCTATTCTGGTCTCCTC
>ENSG00000189129|PLAC9|53_4
CCTGTCATTTATAGGGGCAGATGGAGCAGGGGTTGATTCA
>ENSG00000107796|ACTA2|250_1
TGACATCAGGAAGGACCTCTATGCTAACAATGTCCTATCA
>ENSG00000107796|ACTA2|250_2
AAGGAGAAACTGTGTTATGTAGCTCTGGACTTTGAAAATG
>ENSG00000107796|ACTA2|250_3
GTGGGAATGGGACAAAAAGACAGCTACGTGGGTGACGAAG
>ENSG00000107796|ACTA2|250_4
TGTGAAGAAGAGGACAGCACTGCCTTGGTGTGTGACAATG
>ENSG00000065618|COL17A1|395_1
GACTGCAAGTTCCTGATCCTAGAGAAAGACAACACACCTG
>ENSG00000065618|COL17A1|395_2
CAGCACATCCTCCTCAGTGTTTGGCATGCAGAACAATCTG
>ENSG00000065618|COL17A1|395_3
GGGATCAGTCTTCGGAGTTCCAAACAACATGGCGTCCTGC
>ENSG00000065618|COL17A1|395_4
ACAACAACATGACAACCCAGAGCTCATCCCTCCTCAACAC
>ENSG00000065618|COL17A1|395_5
TTAAGCGTTTGCTCAAGGGGAGTCGATCGGCAAGTGTGAG
>ENSG00000065618|COL17A1|395_6
CAACCAGAGGACGGAGTCAAACACGAGAGAGTGAAATTCG
>ENSG00000065618|COL17A1|395_7
AACAAAGCCTGACTCATGGCAGCAGCGGCTACATAAACTC
>ENSG00000065618|COL17A1|395_8
ACTGAAACAGTAACCACAAGACTTACATCCTTACCACCAA
>ENSG00000166033|HTRA1|130_1
GCAGGAAGATCCCAACAGTTTGCGCCATAAATATAACTTT
>ENSG00000166033|HTRA1|130_2
GGCTAGTGGGTCTGGGTTTATTGTGTCGGAAGATGGACTG
>ENSG00000166033|HTRA1|130_3
GCCAAAATCAAGGATGTGGATGAGAAAGCAGACATCGCAC
>ENSG00000166033|HTRA1|130_4
GTGAAGTGATTGGAATTAACACTTTGAAAGTGACAGCTGG
>ENSG00000166033|HTRA1|130_5
CTTTGCAATCCCATCTGATAAGATTAAAAAGTTCCTCACG
>ENSG00000166033|HTRA1|130_6
CAAAGGAAAAGCCATCACCAAGAAGAAGTATATTGGTATC
>ENSG00000166033|HTRA1|130_7
ATGTCACTCACGTCCAGCAAAGCCAAAGAGCTGAAGGACC
>ENSG00000166033|HTRA1|130_8
AGCTGGTGGTCTCAAGGAAAACGACGTCATAATCAGCATC
>ENSG00000148848|ADAM12|25_1
TCGAAGAGTTCCTTTGCCAAATGCGAGATGAGAGATGCTA
>ENSG00000148848|ADAM12|25_2
AGTGTGGAATGACATGGACAAATGCTCTGTAAGTCAGGAC
>ENSG00000148848|ADAM12|25_3
AGACATGGGCAAGAAGGCATAAAAGAGAGACCCTCAAGGC
>ENSG00000148848|ADAM12|25_4
GATCACATCACAACACACCAAACCTCGCTGCAAAGAATGT
>ENSG00000148848|ADAM12|25_5
ATGAAAAGTGCAACCAACAGATACAAACTCTTCCCAGCGA
>ENSG00000148848|ADAM12|25_6
ACATGTACGGGGATATTCTGATTCAGCAGTCAGTCTCAGC
>ENSG00000148848|ADAM12|25_7
CCAGAAGTGCTGAATATTCGACTACAACGGGAAAGCAAAG
>ENSG00000148848|ADAM12|25_8
TGAGCTTATGGAACCAAGGAAGAGCTGATGAAGTTGTCAG
>ENSG00000148773|MKI67|381_1
AGTGTCAAGAGGTGTGCAGAAAATCCAAAGAAGGCTGAGG
>ENSG00000148773|MKI67|381_2
GCAGCAAAAGATGGCCACAAACTCCTAAGGAAAAGGCCCA
>ENSG00000148773|MKI67|381_3
GCCAAGAACACCTAAGGAAGAGGCCCAATCACTAGAAGAC
>ENSG00000148773|MKI67|381_4
CTGCCAAAGTAGCCTGCAAATCTTCACAACCAGACCCAGA
>ENSG00000148773|MKI67|381_5
CCAAGACACCTTTGGAGAAAAGGGACGTACAGAAGGAGCT
>ENSG00000148773|MKI67|381_6
AGAACTTAACCGGCAGCAAGAGACGGCCACAAACTCCTAA
>ENSG00000148773|MKI67|381_7
TGGCTGCTGGTAAAACCACTAAAATACCCTGCGACTCTCC
>ENSG00000148773|MKI67|381_8
GCAAATCTCCACCACCAGAATCAGTGGACACTCCAACAAG
>ENSG00000185885|IFITM1|159_1
AGCCTGAGGAAAGAGCAAGGATTTCAGGAGAGAGGCCTGC
>ENSG00000185885|IFITM1|159_2
CCTCTTCTTGAACTGGTGCTGTCTGGGCTTCATAGCATTC
>ENSG00000185885|IFITM1|159_3
CTGGGCATCCTCATGACCATTGGATTCATCCTGTTACTGG
>ENSG00000185885|IFITM1|159_4
TGTGACAGTCTACCATATTATGTTACAGATAATACAGGAA
>ENSG00000185885|IFITM1|159_5
TGCCCCTAGATACAGCAGTTTATACCCACACACCTGTCTA
>ENSG00000223609|HBD|385_1
CTTGGGAACACAATGCCTACTTCAAGGGTATGGCTTCTGC
>ENSG00000223609|HBD|385_2
GATAACCATAAGAAGACCCTATTTCCCTAGATTCTATTTT
>ENSG00000223609|HBD|385_3
TAATGCCCTGGCTCACAAGTACCATTGAGATCCTGGACTG
>ENSG00000223609|HBD|385_4
CCTTTAGTGATGGCCTGGCTCACCTGGACAACCTCAAGGG
>ENSG00000223609|HBD|385_5
GTTCTTTGAGTCCTTTGGGGATCTGTCCTCTCCTGATGCT
>ENSG00000223609|HBD|385_6
GGTGCATCTGACTCCTGAGGAGAAGACTGCTGTCAATGCC
>ENSG00000223609|HBD|385_7
TGCTTCTGGCTCATCTGTGATCACCAGGAAACTCCCAGAT
>ENSG00000223609|HBD|385_8
GGGCCAGAGAGGAGAAGTAAAAAGCCACACATGAAGCAGC
>ENSG00000133800|LYVE1|177_1
CTTATTGTAACCCTGTCTGGATCCTATCCTCCTACCTCCA
>ENSG00000133800|LYVE1|177_2
ATGCCTGGAAGCTGAAGTTTAGATGAGACAGAAATGAGGA
>ENSG00000133800|LYVE1|177_3
AGGAGGAGAAGGCCAATGATAGCAACCCTAATGAGGAATC
>ENSG00000133800|LYVE1|177_4
CCTTCCCTTTTACAAACAAGAATCAGCAGAAGGAAATGAT
>ENSG00000133800|LYVE1|177_5
ACAGAAGTTTTTATGGAAACTAGCACCATGTCTACAGAAA
>ENSG00000133800|LYVE1|177_6
TCACCACCAAAGATCCCATATTCAACACTCAAACTGCAAC
>ENSG00000133800|LYVE1|177_7
TGGAGATGGATTCGTGGTCATCTCTAGGATTAGCCCAAAC
>ENSG00000133800|LYVE1|177_8
CAAGTTGAAACAGCCTTGAAAGCTAGCTTTGAAACTTGCA
>ENSG00000187479|C11orf96|231_1
TGACCCACAATCTCTGGATATAAAAGCCCTGGTCTTGAAC
>ENSG00000187479|C11orf96|231_2
TTATGCTCCAAGGTTAAAGTATAAGTCTCTCCCTTGGAAG
>ENSG00000187479|C11orf96|231_3
CAACACTCTCGCTGAACACTTTTATAATTGTTAGGCGTGG
>ENSG00000187479|C11orf96|231_4
ATGGCTGAAGGCATTTATTTAACGATCTTTTTACCTGGAT
>ENSG00000162144|CYB561A3|394_1
GTGTTGCTGCTGTGGCTTTTTTGCCTTCTCCAAAGACGCA
>ENSG00000162144|CYB561A3|394_2
CTGTTGCTCTTCTTCAGGGGAGGAAATAGGGTGGAGAGCG
>ENSG00000162144|CYB561A3|394_3
CACCTTCAGAGGGGTTCCTTGCTGAGACCCACATTGCTTC
>ENSG00000162144|CYB561A3|394_4
CAGAGGTGGCTGTGGACTTCCTCTACTTCTCCTTGCTGGA
>ENSG00000162144|CYB561A3|394_5
TCGTATTGCTGCTCTGTGTCTGCATGTATTGTGACCGTGC
>ENSG00000162144|CYB561A3|394_6
GTGGGGTGGAGACATCATGGGGTGATTGCAGAAAGGGGGA
>ENSG00000162144|CYB561A3|394_7
CTTGCTGCCTGTCTGCTTTCCTTGGTGGCTTTGGCTTCTG
>ENSG00000162144|CYB561A3|394_8
CTCACCCTCTGTTAGTGACATCGAGTCTCCCACTAGACAA
>ENSG00000162144|CYB561A3|394_9
CTGGAAGGTAACAGAATTGATCTTTCTTTAGGTTGAAATT
>ENSG00000162144|CYB561A3|394_10
GGGGCTGGTTGCTGTCTTTACGTTTCACAACCATGGAAGG
>ENSG00000162144|CYB561A3|394_11
AGTGCTTATGGTTGCTGGCATGGTGGTATTCTATGGAGGT
>ENSG00000162144|CYB561A3|394_12
CCTGGGCTCTATGTGCATCCTCTTCACTATCTACTGGATG
>ENSG00000162144|CYB561A3|394_13
GTGATCAGAATGGTGTCTGGACGGTTCTACTTGTCCTGCC
>ENSG00000162144|CYB561A3|394_14
AGCTTACTCTATGGGGAAGAACTTTTCTGACTCCTTCCTG
>ENSG00000172543|CTSW|67_1
GAGCTGAAAGAGGCCTTCAAGTTGTTCCAGATCCAGTTCA
>ENSG00000172543|CTSW|67_2
CTGAGTTTGGGGTGACTCCATTCAGTGACCTCACAGAGGA
>ENSG00000172543|CTSW|67_3
AATAAGGTCTGAAGAGCCAGAGGAGTCAGTACCTTTCAGC
>ENSG00000172543|CTSW|67_4
TCTCACCCATCAAGGACCAGAAAAACTGCAACTGCTGCTG
>ENSG00000172543|CTSW|67_5
GCAACATAGAGACCCTGTGGCGCATCAGTTTCTGGGATTT
>ENSG00000172543|CTSW|67_6
AGAAGTACCAGAAGGTGGCCTGGATCCAGGACTTCATCAT
>ENSG00000213402|PTPRCAP|5_1
CAGGCATCAGGCAACCATTTGAAATAAAACTCCTTCAGCC
>ENSG00000213402|PTPRCAP|5_2
CAATGACCTTGAGCGACAGGAGGATGAGCAGGACACAGAC
>ENSG00000110092|CCND1|366_1
CACTTCCTCTCCAAAATGCCAGAGGCGGAGGAGAACAAAC
>ENSG00000110092|CCND1|366_2
CATTTTGATACCAGAAGGGAAAGCTTCATTCTCCTTGTTG
>ENSG00000110092|CCND1|366_3
GGAGGAGGGTTGTGCTACAGATGATAGAGGATTTTATACC
>ENSG00000110092|CCND1|366_4
ACTTGTTTCTCTGTTGTAAGAATAGGCATTAACACAAAGG
>ENSG00000110092|CCND1|366_5
AGAGGGTTTTAGGTAGAAAAACATATTCTTGTGCTTTTCC
>ENSG00000110092|CCND1|366_6
TCTGTACTTTGCTTGCTCATATGCATGTAGTCACTTTATA
>ENSG00000110092|CCND1|366_7
ATTCCGTAGGTAGATGTGTAACCTCTTCACCTTATTCATG
>ENSG00000110092|CCND1|366_8
ATTTTTGTAGTGACCTGTTTATGAGATGCTGGTTTTCTAC
>ENSG00000077498|TYR|368_1
AGCCTGTGTCTCCTCTAAGAACCTGATGGAGAAGGAATGC
>ENSG00000077498|TYR|368_2
TCGTGGCCTTCCGTCTTTTATAATAGGACCTGCCAGTGCT
>ENSG00000077498|TYR|368_3
GTTTGGCTTTTGGGGACCAAACTGCACAGAGAGACGACTC
>ENSG00000077498|TYR|368_4
TGCCTACCTCACTTTAGCAAAGCATACCATCAGCTCAGAC
>ENSG00000077498|TYR|368_5
AACAAGAAATCCAGAAGCTGACAGGAGATGAAAACTTCAC
>ENSG00000077498|TYR|368_6
GGATGCAGAAAAGTGTGACATTTGCACAGATGAGTACATG
>ENSG00000077498|TYR|368_7
ATGCCTTGCACATCTATATGAATGGAACAATGTCCCAGGT
>ENSG00000077498|TYR|368_8
AGAAAAGCAGCCACTCCTCATGGAGAAAGAGGATTACCAC
>ENSG00000023445|BIRC3|278_1
CCGTTAACAACTTGGAAGCTACCTCTCAGCCTACTTTTCC
>ENSG00000023445|BIRC3|278_2
GGTACAGAAAACAGTGGATATTTCCGTGGCTCTTATTCAA
>ENSG00000023445|BIRC3|278_3
CCGTCAAGTTCAAGCCAGTTACCCTCATCTACTTGAACAG
>ENSG00000023445|BIRC3|278_4
GACAGCCCAGGAGATGAAAATGCAGAGTCATCAATTATCC
>ENSG00000023445|BIRC3|278_5
AGTCAATGATCTTGTGTTAGACTTACTCAATGCAGAAGAT
>ENSG00000023445|BIRC3|278_6
CCAATCCTGGATAGTCTACTAACTGCCGGAATTATTAATG
>ENSG00000023445|BIRC3|278_7
AACTCTCTGCAAGAAGCTGAAGCTGTGTTATATGAGCATT
>ENSG00000023445|BIRC3|278_8
TCAGATCTACCAGTGGAAGAACAATTGCGGAGACTACAAG
>ENSG00000137675|MMP27|175_1
GGAATCAGTATCCGTGTTGATGCTGCTTTCCAGTACAAAG
>ENSG00000137675|MMP27|175_2
AGGTTTGATGAAATGACCCAAACCATGGACAAAGGGTTCC
>ENSG00000137675|MMP27|175_3
CTTCTGGATGATCAGAGGATATGCTGTCTTGCCAGATTAT
>ENSG00000137675|MMP27|175_4
GCACCTATGGAGGATCTATTATGATATCACGGATGTTGAG
>ENSG00000137675|MMP27|175_5
GGGCTCTCTCACTCCAATGATCAAACAGCCTTGATGTTCC
>ENSG00000137675|MMP27|175_6
CACCAAGATTTCAAAGGGGATTGCAGACATCATGATTGCC
>ENSG00000137675|MMP27|175_7
GGCTATCCAAGAAGGTTTAGAAGTGTGGAGCAAAGTCACT
>ENSG00000137675|MMP27|175_8
GGCATATCTCAACCAGTTCTACTCTCTTGAAATAGAAGGG
>ENSG00000109846|CRYAB|186_1
CAGTGAATGAAAGTCTTGTGACTAGTGCTGAAGCTTATTA
>ENSG00000109846|CRYAB|186_2
ATGTAGACCCTCTCACCATTACTTCATCCCTGTCATCTGA
>ENSG00000109846|CRYAB|186_3
TGGTTTCATCTCCAGGGAGTTCCACAGGAAATACCGGATC
>ENSG00000109846|CRYAB|186_4
CAAGCCATAACAGTCGGGATCAGGGGTTACAAATCAATGT
>ENSG00000109846|CRYAB|186_5
GGAGATGTGATTGAGGTGCATGGAAAACATGAAGAGCGCC
>ENSG00000109846|CRYAB|186_6
GGAGAAGGACAGGTTCTCTGTCAACCTGGATGTGAAGCAC
>ENSG00000109846|CRYAB|186_7
AGGATGAATTACCCGGACAGAAAGCAGCTCTGCAGAATAA
>ENSG00000109846|CRYAB|186_8
GACAAACCACAAAGCCAGGCATTGGAGTCAGAGAGGCAGC
>ENSG00000109846|CRYAB|186_9
AAGCTTCACAAGACTGCATATATAAGGGGCTGGCTGTAGC
>ENSG00000109846|CRYAB|186_10
CCCGGATCACAAGTCTCCATGAACTGCTGGTGAGCTAGGA
>ENSG00000109846|CRYAB|186_11
GGGAGATGTAGACCTCATTGACCTCTGTGTCCAAATGTCG
>ENSG00000149591|TAGLN|22_1
GAAGTGCAGTCCAAAATCGAGAAGAAGTATGACGAGGAGC
>ENSG00000149591|TAGLN|22_2
CTTCCAGGTCTGGCTGAAGAATGGCGTGATTCTGAGCAAG
>ENSG00000149591|TAGLN|22_3
GTGGAGATCCCAACTGGTTTATGAAGAAAGCGCAGGAGCA
>ENSG00000149591|TAGLN|22_4
GGAAAGCATGTCATTGGCCTTCAGATGGGCAGCAACAGAG
>ENSG00000198851|CD3E|150_1
AGTAAAGTAACAGTCCCATGAAACAAAGATGCAGTCGGGC
>ENSG00000198851|CD3E|150_2
CATCTCTGGAACCACAGTAATATTGACATGCCCTCAGTAT
>ENSG00000198851|CD3E|150_3
CTATGGCAACACAATGATAAAAACATAGGCGGTGATGAGG
>ENSG00000198851|CD3E|150_4
AACATAGGCAGTGATGAGGATCACCTGTCACTGAAGGAAT
>ENSG00000198851|CD3E|150_5
ACCAGAAGATGCGAACTTTTATCTCTACCTGAGGGCAAGA
>ENSG00000198851|CD3E|150_6
GATGGATGTGATGTCGGTGGCCACAATTGTCATAGTGGAC
>ENSG00000198851|CD3E|150_7
TGCTGCTGGTTTACTACTGGAGCAAGAATAGAAAGGCCAA
>ENSG00000198851|CD3E|150_8
GAATCAGAGACGCATCTGACCCTCTGGAGAACACTGCCTC
>ENSG00000167286|CD3D|264_1
TCTAGAAGCAGCCATTACCAACTGTACCTTCCCTTCTTGC
>ENSG00000167286|CD3D|264_2
CAGTACAGCCACCTTGGAGGAAACTGGGCTCGGAACAAGT
>ENSG00000167286|CD3D|264_3
ATGTCATTGCCACTCTGCTCCTTGCTTTGGGAGTCTTCTG
>ENSG00000167286|CD3D|264_4
CCTGGACCCACGAGGAATATATAGGTGTAATGGGACAGAT
>ENSG00000167286|CD3D|264_5
GGGAACACTGCTCTCAGACATTACAAGACTGGACCTGGGA
>ENSG00000167286|CD3D|264_6
GATACCTATAGAGGAACTTGAGGACAGAGTGTTTGTGAAT
>ENSG00000160654|CD3G|229_1
TTTTGCCGGAGGACAGAGACTGACATGGAACAGGGGAAGG
>ENSG00000160654|CD3G|229_2
CTGGCTATCATTCTTCTTCAAGGTACTTTGGCCCAGTCAA
>ENSG00000160654|CD3G|229_3
CCACTTGGTTAAGGTGTATGACTATCAAGAAGATGGTTCG
>ENSG00000160654|CD3G|229_4
CTGACTTGTGATGCAGAAGCCAAAAATATCACATGGTTTA
>ENSG00000160654|CD3G|229_5
AGGATCACAGAACAAGTCAAAACCACTCCAAGTGTATTAC
>ENSG00000160654|CD3G|229_6
CAGTACAGCCACCTTCAAGGAAACCAGTTGAGGAGGAATT
>ENSG00000160654|CD3G|229_7
AGTTCCCAGAATCAAAGCAATGCATTTTGGAAAGCTCCTA
>ENSG00000160654|CD3G|229_8
CCCAGAGATGACAAATGGAGAAGAAAGGCCATCAGAGCAA
>ENSG00000154096|THY1|306_1
CAAGAATTTGTGGCCTACCTTGTGAGGGAGAGAACTGAGC
>ENSG00000154096|THY1|306_2
AGAAACCTGGGAGAGACTTGGATGAGGAGTGGTTGGGCTG
>ENSG00000154096|THY1|306_3
CAGGATTGGGGACCTGATGGAGAGTGAGAGCATGTGAGGG
>ENSG00000154096|THY1|306_4
CCCTCATCAGGAGTTCCAGTGCTGCATGCGATTATCTACC
>ENSG00000154096|THY1|306_5
CGTCACAGTGCTCAGAGACAAACTGGTCAAGTGTGAGGGC
>ENSG00000154096|THY1|306_6
AACCAACTTCACCAGCAAATACAACATGAAGGTCCTCTAC
>ENSG00000154096|THY1|306_7
AGAACCATGAACCTGGCCATCAGCATCGCTCTCCTGCTAA
>ENSG00000154096|THY1|306_8
TCTGGGAGCATCCTTAGCTATGGTGAATGGTATCTAGCCA
>ENSG00000154096|THY1|306_9
GCAATGGTTGTTCCCCTTTTAAGGCTTTAACCCTTTCTTC
>ENSG00000110799|VWF|356_1
CACCAATGGCTCTGTTGTGTACCATGAGGTTCTCAATGCC
>ENSG00000110799|VWF|356_2
GCTTGCACCATTCAGCTAAGAGGAGGACAGATCATGACAC
>ENSG00000110799|VWF|356_3
GACACCTGATTTCTGTGCTATGTCATGCCCACCATCTCTG
>ENSG00000110799|VWF|356_4
AGGCTGAGTTTGAAGTGCTGAAGGCCTTTGTGGTGGACAT
>ENSG00000110799|VWF|356_5
GAAGAGGCCCATGAAGGATGAGACTCACTTTGAGGTGGTG
>ENSG00000110799|VWF|356_6
ACCATGTGCTACTGTGAGGATGGCTTCATGCACTGTACCA
>ENSG00000110799|VWF|356_7
CCACTCCTTCTCCATTGTCATTGAGACTGTCCAGTGTGCT
>ENSG00000110799|VWF|356_8
ACCTTGACCTCGGACCCTTATGACTTTGCCAACTCATGGG
>ENSG00000059804|SLC2A3|63_1
ATGAAATAACTCCTTCTTGTAGTAGTCTCATTACTTTTGA
>ENSG00000059804|SLC2A3|63_2
ACTCTTTAACTTCTCGTAAAAGTCATATACCTATATAATA
>ENSG00000059804|SLC2A3|63_3
GAGAGACCTCATCAGGATGAACCCAGGACGCTTCTGAATG
>ENSG00000059804|SLC2A3|63_4
GGGGCTATCTTGGTCTTTGTAGCCTTCTTTGAAATTGGAC
>ENSG00000059804|SLC2A3|63_5
GCTGCTACTGGGTTTTACCATCCTTCCTGCTATCCTACAA
>ENSG00000059804|SLC2A3|63_6
GCTGCTTTATGGGACTGTGTAAAGTAGCTAAGTCGGTTGA
>ENSG00000059804|SLC2A3|63_7
TCTTGAAGACTTGAATTAGATTACAGCGATGGGGACACAG
>ENSG00000059804|SLC2A3|63_8
TGAAGGTTTTGTTGGCTGAAAAAGCTGTTTCTGGAATCAC
>ENSG00000197614|MFAP5|359_1
TATAGATCTTAGGGTTGAAGAAGCTATCTTTGTCTATTTG
>ENSG00000197614|MFAP5|359_2
AGACTAAACTTTAGGCTAATAATCTTTACTATTGAATCTG
>ENSG00000197614|MFAP5|359_3
TGATGACTATATGGCTTATATACAAACATTCTATGTACAA
>ENSG00000197614|MFAP5|359_4
ACAAAGTCTATATTATTGCATAATTTTGCTGCTTCTCAAT
>ENSG00000197614|MFAP5|359_5
ACCCTTAGACAGTATTTCTTAAACCAATCCTTTTGCAATG
>ENSG00000197614|MFAP5|359_6
CTTCCGACTTCCTCCCTGTGAAAATGTGGATTTGCAGAGA
>ENSG00000197614|MFAP5|359_7
TATGTACATCGTCAACAAGGAGATCTGCTCTCGTCTTGTC
>ENSG00000197614|MFAP5|359_8
GGTTAAACAATGCATTCATCAGTTATGCTTCACCAGTTTA
>ENSG00000197614|MFAP5|359_9
CAGAAGATCCTAATCTGGTGAATGATCCCGCTACAGATGA
>ENSG00000111796|KLRB1|103_1
AAGAACTAACACCTGTGAGAAATAAAGTGTATCCTGACTC
>ENSG00000111796|KLRB1|103_2
CTGTGTATTCTGAGTACTGTAGTACAGAAATCAGATGGAT
>ENSG00000111796|KLRB1|103_3
ATTCTGTTTTGGATTGGATTAAATTTTTCATTATCAGAAA
>ENSG00000111796|KLRB1|103_4
CACTGTCAACCCTTGGAATAACAGTCTAGCTGATTGTTCC
>ENSG00000111796|KLRB1|103_5
AAAATGCAGTGTGGACATTCAACAGAGCAGGAATAAAACA
>ENSG00000111796|KLRB1|103_6
GGTTGAGTGTTTCAGTGACATCCTTAATACAGAAATCATC
>ENSG00000111796|KLRB1|103_7
AACTTAGCTGTGCTGGGATTATTCTCCTTGTCTTGGTTGT
>ENSG00000111796|KLRB1|103_8
GCTGAGTTAAACTTACCCACAGACTCAGGCCCAGAAAGTT
>ENSG00000110848|CD69|102_1
TACGCAGGTAGAGAGGAACACTGGGTTGGACTGAAAAAGG
>ENSG00000110848|CD69|102_2
AGCCCAAAATGCTTGTTCTGAACATGGTGCTACTCTTGCT
>ENSG00000110848|CD69|102_3
CCAGAGGAAATGCTACTTTATTTCTACTGTGAAGAGGAGC
>ENSG00000110848|CD69|102_4
TGCCATCAGACAGCCATGTTTCTTCATGCTCTGAGGACTG
>ENSG00000110848|CD69|102_5
CATTTTAATCATAGCTCTCATTGCCTTATCAGTGGGCCAA
>ENSG00000110848|CD69|102_6
CATTTCTCAACACGTCATGAAGGGTCCTTCCAAGTTCCTG
>ENSG00000110848|CD69|102_7
TCTGAAAATTGTTTCGTAGCAGAGAACAGCTCTTTGCATC
>ENSG00000110848|CD69|102_8
TAGCTTGACTTGACCTGAGATTAACTAGGGAATCTTGAGA
>ENSG00000197992|CLEC9A|192_1
CCAACAAATGTTCAGGAGCATGCTGTCTTGTGATGGTGAT
>ENSG00000197992|CLEC9A|192_2
GCATGGGATTATTAACAGCATCCATTTTCTTGGGCGTCAA
>ENSG00000197992|CLEC9A|192_3
AGAGGGCACTGCTAAACTTTACAGAATGGAAGAGAAGCTG
>ENSG00000197992|CLEC9A|192_4
AAGCCTTCATGCAAAACTCATTAAGTTCAGCCCATAACAG
>ENSG00000197992|CLEC9A|192_5
AATTGGATTCAGAACAGAGAAAGTTGTTACTATGTCTCTG
>ENSG00000197992|CLEC9A|192_6
TCAAGAGAATTGTTTAAAGGAAGGTTCCACGCTGCTACAA
>ENSG00000197992|CLEC9A|192_7
GGCAGCTTGAGGAAGATTAAAGGAAGCTATGATTACTGGG
>ENSG00000197992|CLEC9A|192_8
GTGGAAGTATTTTATCTGTGAGAAGTATGCGTTGAGATCC
>ENSG00000111341|MGP|98_1
TTTGGGAAGATATTGAGATATTTAAATCATGGCCCACCTT
>ENSG00000111341|MGP|98_2
CAACATATGTGATTGTTCCATAATAAACTTCTGGTGTGAT
>ENSG00000111341|MGP|98_3
TTGATAAGTAATGAAAGTGCACTGCAGTGAGGGTCAAAGG
>ENSG00000111341|MGP|98_4
AATACATAGGCTTATATACAATGCTTCTTTCCTGTATATT
>ENSG00000111341|MGP|98_5
CGCCATGGTTTATGGATACAATGCTGCCTATAATCGCTAC
>ENSG00000111341|MGP|98_6
CCTTCATATCCCCTCAGCAGAGATGGAGAGCTAAAGTCCA
>ENSG00000111341|MGP|98_7
GCATGGAATCTTATGAACTTAATCCCTTCATTAACAGGAG
>ENSG00000111341|MGP|98_8
CAAGACCCTGAGACTGACCTGCAGGACGAAACCATGAAGA
>ENSG00000111348|ARHGDIB|276_1
CACGTACCACAACAAGTCCTTCTTCACCGACGATGACAAG
>ENSG00000111348|ARHGDIB|276_2
CCTGAGGAGTATGAGTTCCTCACTCCAGTTGAGGAGGCTC
>ENSG00000111348|ARHGDIB|276_3
GGACTGGGGTGAAAGTGGATAAAGCAACATTTATGGTTGG
>ENSG00000111348|ARHGDIB|276_4
CATTGTGTTAAAGGAAGGTTCTGAATATAGAGTCAAAATT
>ENSG00000111348|ARHGDIB|276_5
ATCACCATGGACCTTACTGGAGATCTGGAAGCCCTCAAAA
>ENSG00000111348|ARHGDIB|276_6
CAAGAAAACGCTGCTGGGAGATGGTCCTGTGGTGACAGAT
>ENSG00000111348|ARHGDIB|276_7
CCTGAAAGAGCTGCAGGAAATGGACAAAGATGATGAGAGT
>ENSG00000111348|ARHGDIB|276_8
CGATGATGAGCTGGACAGCAAGCTCAATTATAAGCCTCCA
>ENSG00000123094|RASSF8|142_1
GCACCATGGAACTTAAAGTATGGGTGGATGGAGTTCAGAG
>ENSG00000123094|RASSF8|142_2
GTGGAGTCACTGAAGTCACAACTTGCCAGGAGGTTGTCAT
>ENSG00000123094|RASSF8|142_3
CCTTATAGAGAAATGGAGAGATACTGAAAGACACTTAGCA
>ENSG00000123094|RASSF8|142_4
CTTAAACAAATGGGGGCAGTATGCTAGTGATGTGCAGCTC
>ENSG00000123094|RASSF8|142_5
CAAATCAATCAAAAGGAGGGAACCGAAAAGGAAATCACTG
>ENSG00000123094|RASSF8|142_6
AACTGCAAAACAACAGCAGATGAGTTGAAGAAGCTAATCC
>ENSG00000123094|RASSF8|142_7
TGGGAGCAAAAGTATAATTCCAACCTTGAAGAGGAAATTG
>ENSG00000123094|RASSF8|142_8
CTAGAGCAAAAGATCAAAAGAAACGATGTAGAAATTGAGG
>ENSG00000123095|BHLHE41|7_1
TTTTAGGCCATGTTCCATTATCTCTTAAAATTGGAACCTA
>ENSG00000123095|BHLHE41|7_2
GAGGTTCAAGCAGAGTGAGAAGTTAAAATACCCTTAAGGA
>ENSG00000123095|BHLHE41|7_3
ATTTCAAACATGCGCCAAAGAAGTCTTGCAATACCTCTCC
>ENSG00000123095|BHLHE41|7_4
GAGCAACAGCATCAGAAGATAATTGCTTTACAGAATGGGG
>ENSG00000123095|BHLHE41|7_5
GGACATCTGGAGAAAGCTGTAGTCTTGGAATTAACTTTGA
>ENSG00000123095|BHLHE41|7_6
ATGCATTGCTCAGCTGAAAGATTTACTGCCTGAACATCTG
>ENSG00000123095|BHLHE41|7_7
CAAAAGGAGCATGAAACGAGACGACACCAAGGATACCTAC
>ENSG00000123095|BHLHE41|7_8
GAATTCCTCATTTGCAAGAGAGACAGTTACTGGAACATAG
>ENSG00000186081|KRT5|211_1
TTGGACCAGTCAACATCTCTGTTGTCACAAGCAGTGTTTC
>ENSG00000186081|KRT5|211_2
GCAGACGCATGTCTCTGACACCTCAGTGGTCCTCTCCATG
>ENSG00000186081|KRT5|211_3
CCAAGAGGATATCCATCAGCACTAGTGGTGGCAGCTTCAG
>ENSG00000172867|KRT2|144_1
GGTTCTGGAGGAAGATACGGATCTGGTGGTGGCTCTAAGG
>ENSG00000172867|KRT2|144_2
GCAATGTGACTGTGTCTGTGACAAGCAGCACCATTTCATC
>ENSG00000172867|KRT2|144_3
CAGCCTCAAGAGATATCTGGATGGGCTCACTGCAGAAAGA
>ENSG00000172867|KRT2|144_4
CAACGTGAAAGTTGACCCAGAGATCCAGAATGTGAAGGCC
>ENSG00000111057|KRT18|76_1
CATCCAGAACGAGAAGGAGACCATGCAAAGCCTGAACGAC
>ENSG00000111057|KRT18|76_2
CTTGCTGCTGATGACTTTAGAGTCAAGTATGAGACAGAGC
>ENSG00000111057|KRT18|76_3
AAGGTCATTGATGACACCAATATCACACGACTGCAGCTGG
>ENSG00000111057|KRT18|76_4
CATGAAGAAGAACCACGAAGAGGAAGTAAAAGGCCTACAA
>ENSG00000111057|KRT18|76_5
CCGAGAGGAGCTAGACAAGTACTGGTCTCAGCAGATTGAG
>ENSG00000111057|KRT18|76_6
TTGGAGATCGACCTGGACTCCATGAGAAATCTGAAGGCCA
>ENSG00000111057|KRT18|76_7
CTGGGATCAGGAGATCACTTCTCCCCAAAGTCTGAGCTTT
>ENSG00000111057|KRT18|76_8
TAGCTGTACTTAGTATGCAAATGAAGTTTGGCCTTGAGTT
>ENSG00000185664|PMEL|291_1
GATATATAGGCGCAGACTTATGAAGCAAGACTTCTCCGTA
>ENSG00000185664|PMEL|291_2
GGGACATACTGCCTCAATGTGTCTCTGGCTGATACCAACA
>ENSG00000185664|PMEL|291_3
ATCTGGCTCTTGGTCTCAGAAGAGAAGCTTTGTTTATGTC
>ENSG00000185664|PMEL|291_4
CTAAAAAGATGCCTTCTTCATTTGGCTGTGATAGGTGCTT
>ENSG00000185633|NDUFA4L2|146_1
CTTGCAGTTTCCACTGACTATAAGAAGCTGAAGAAGGACC
>ENSG00000185633|NDUFA4L2|146_2
GGGCCTGGAATTGAGGAGAAAGTGAGCTAAGTTGGGGTGG
>ENSG00000185633|NDUFA4L2|146_3
TGCAGACATCTGGAGGAGAGAGTCGGAGAGCAGAAACCAC
>ENSG00000111537|IFNG|351_1
CCAACCTAAGCAAGATCCCATGGGTTGTGTGTTTATTTCA
>ENSG00000111537|IFNG|351_2
GTTTTCTGACTAATTAGGCAAGGCTATGTGATTACAAGGC
>ENSG00000111537|IFNG|351_3
AATAAGTATTTATAATAGCAACTTTTGTGTAATGAAAATG
>ENSG00000111537|IFNG|351_4
GGAAGCGAAAAAGGAGTCAGATGCTGTTTCGAGGTCGAAG
>ENSG00000111537|IFNG|351_5
GTAACTGACTTGAATGTCCAACGCAAAGCAATACATGAAC
>ENSG00000111537|IFNG|351_6
GAGCATCCAAAAGAGTGTGGAGACCATCAAGGAAGACATG
>ENSG00000111537|IFNG|351_7
TCATTCAGATGTAGCGGATAATGGAACTCTTTTCTTAGGC
>ENSG00000111537|IFNG|351_8
CTACTGATTTCAACTTCTTTGGCTTAATTCTCTCGGAAAC
>ENSG00000090382|LYZ|202_1
TGGCCAGAACTCTGAAAAGATTGGGAATGGATGGCTACAG
>ENSG00000090382|LYZ|202_2
GTTACAACACACGAGCTACAAACTACAATGCTGGAGACAG
>ENSG00000139329|LUM|346_1
ATGGCAATCGCATCTCAGAAACCAGTCTTCCACCGGATAT
>ENSG00000139329|LUM|346_2
CAATGTGTCATCCCTGGTTGAGCTGGATCTGTCCTATAAC
>ENSG00000139329|LUM|346_3
CACTCGAATACCTTGACTTGAGCTTCAATCAGATAGCCAG
>ENSG00000139329|LUM|346_4
CACAAAGCTGGGCTCTTTTGAAGGATTGGTAAACCTGACC
>ENSG00000132965|ALOX5AP|153_1
GCAAGAACTCTGTAGAACTGACTTCACTGTGAACCAGGCT
>ENSG00000132965|ALOX5AP|153_2
GAAGCAAACATGGATCAAGAAACTGTAGGCAATGTTGTCC
>ENSG00000132965|ALOX5AP|153_3
ACTGTGTAGATGCGTACCCCACTTTCCTCGCTGTGCTCTG
>ENSG00000132965|ALOX5AP|153_4
GCGTTTGCTGGACTGATGTACTTGTTTGTGAGGCAAAAGT
>ENSG00000132965|ALOX5AP|153_5
CCTGGCTACATATTTGGGAAACGCATCATACTCTTCCTGT
>ENSG00000132965|ALOX5AP|153_6
TTTTCGGAAGTGACTTTGAAAACTACATAAAGACGATCTC
>ENSG00000132965|ALOX5AP|153_7
ATATGGGGTTGGTGTTCTCATCTAATCAATACCTACAAGT
>ENSG00000132965|ALOX5AP|153_8
GGCTGTAAATCTATTGGCCATCTGGGCTTCACAGCTTGAG
>ENSG00000133110|POSTN|134_1
TAAACTCCTCTATCCAGCAGACACACCTGTTGGAAATGAT
>ENSG00000133110|POSTN|134_2
ACCTTCCTCAGCCTACTTGAAGCTGCAGACTTGAAAGAGC
>ENSG00000133110|POSTN|134_3
AGAAAGGGAGTAAGCAAGGGAGAAACGGTGCGATTCACAT
>ENSG00000133110|POSTN|134_4
TGAGCTTTACAACGGGCAAATACTGGAAACCATCGGAGGC
>ENSG00000133110|POSTN|134_5
TTCTGATGATACTCTCAGCATGGATCAGCGCCTCCTTAAA
>ENSG00000133110|POSTN|134_6
CTCTCCAGTGTTCTGAGTCTATTATGGGAGGAGCAGTCTT
>ENSG00000133110|POSTN|134_7
ACATATTGGAGGCCCTTGGAAGAGACGGTCACTTCACACT
>ENSG00000133110|POSTN|134_8
AAAACTGAGGGAGGAGATCGAGGGAAAGGGATCCTTCACT
>ENSG00000102760|RGCC|350_1
AGAGTGCAGATTCACTTTATAGGAACAGCTTCAGCTTCAG
>ENSG00000102760|RGCC|350_2
TCACTCCTCAGAAAGCTAAATTAGGAGACACAAAAGAGCT
>ENSG00000102760|RGCC|350_3
CCTTCATTGCTGATCTTGACAAAACTTTAGCAAGTATGTG
>ENSG00000102760|RGCC|350_4
CACTCTCAGGCTCACCTTAAAATCAGCCCTTGATCCCATT
>ENSG00000102760|RGCC|350_5
CAATTTAGACAGTGAAACTGACTTTGTTTACCTGCTTGCA
>ENSG00000102804|TSC22D1|324_1
TTCATATGACCCTGTTAACATAATGGCAGTCATTTCCACA
>ENSG00000102804|TSC22D1|324_2
GTTGCACTTGTCAACTTTCAATAAAGCATATAAATGTTGA
>ENSG00000102804|TSC22D1|324_3
TGTTTCTGTGCATGTTCTCTACACAATTGTAAGGTGTCAC
>ENSG00000102804|TSC22D1|324_4
CCAGTAGGGGTTTCTGCATATCACCTGTATAGTAGTTATA
>ENSG00000102804|TSC22D1|324_5
TCACTGAAGTCTTTCAATTGAGCTGGTTGAATACTTTGAA
>ENSG00000102804|TSC22D1|324_6
ACAGTTACTCACTTTGTGTAATCTGAAATCTAGCTGCTGA
>ENSG00000102804|TSC22D1|324_7
GTGTGGACTTTTATATATAGATCTACATAAAAACTGCTAC
>ENSG00000102804|TSC22D1|324_8
TACAATAGAGGACTGTAACTACTATTTAGGTTGTACAGAT
>ENSG00000136160|EDNRB|42_1
TTTCTGTTGGTATTGGACTATATTGGTATCAACATGGCTT
>ENSG00000136160|EDNRB|42_2
CTGAAGCTCACTCTTTATAATCAGAATGATCCCAATAGAT
>ENSG00000136160|EDNRB|42_3
CAGCAAAAGATTGGTGGCTATTCAGTTTCTATTTCTGCTT
>ENSG00000136160|EDNRB|42_4
TTACGATGGACTACAAAGGAAGTTATCTGCGAATCTGCTT
>ENSG00000136160|EDNRB|42_5
CAAAATGGACAGCAGTAGAAATTGTTTTGATTTGGGTGGT
>ENSG00000136160|EDNRB|42_6
GTGCTCTGAGTATTGACAGATATCGAGCTGTTGCTTCTTG
>ENSG00000136160|EDNRB|42_7
ACTCCACACTTCTGAGAATTATCTACAAGAACAAGTGCAT
>ENSG00000136160|EDNRB|42_8
CCAAGGACCCATCGAGATCAAGGAGACTTTCAAATACATC
>ENSG00000080166|DCT|70_1
AAAGCAGATGGGACTCTGGATTCTCAAGTGATGAGCCTTC
>ENSG00000080166|DCT|70_2
AACTGTCTGTGATAGCTTGGATGACTACAACCACCTGGTC
>ENSG00000169508|GPR183|243_1
GAAAGGTTATGAGGATGCTGAAACGGCAAGTCAGTGTATC
>ENSG00000169508|GPR183|243_2
ACTTTACAGTATGCCTGATGAACTTCAATTGCTGCATGGA
>ENSG00000169508|GPR183|243_3
CCTCATCAACCCTATGTCAAAGCAGGAGGCTGAAAGGATT
>ENSG00000169508|GPR183|243_4
ACTTTATGACCTGCCTGAGTATTGACCGCTTCATTGCTGT
>ENSG00000169508|GPR183|243_5
GCCTACACGAATAGCCTACTATGCAATGGGCTTTGACTGG
>ENSG00000129538|RNASE1|176_1
CAGCAAGGGGTAAGAACTGTAAATCTGATTCACTTTGGAG
>ENSG00000129538|RNASE1|176_2
TGAAAGAAGTAACTACAGTTAGGGCTCCTATTCAACACAC
>ENSG00000129538|RNASE1|176_3
CCACTTTGATGCTTCTGTGGAGGACTCTACCTAAGGTCAG
>ENSG00000129538|RNASE1|176_4
AGCTCCACCTACTGTAACCAAATGATGAGGCGCCGGAATA
>ENSG00000129538|RNASE1|176_5
CTCTTGTCCGGCTCCTTCTGCTTGTCCTGATACTGCTGGT
>ENSG00000129538|RNASE1|176_6
GGAGGAAGACCTCGCTTTGGAGAGTGGGAATAAAACGCTC
>ENSG00000129538|RNASE1|176_7
CACTGGGTACAAATGTATTTTGGATCAAAGAAACTCCAGT
>ENSG00000100473|COCH|8_1
AGTGGCTCTAATGTTGGGAATTGGAACAGAAGGACCACAT
>ENSG00000100473|COCH|8_2
AGTGGTGGTGGTATTTATTGATGGTTGGCCTTCTGATGAC
>ENSG00000100473|COCH|8_3
CAGTGAACATTGCCTTTCTAATTGATGGCTCCAGCAGTGT
>ENSG00000100473|COCH|8_4
ATCCGCTATATGAGTGGTGGAACAGCTACTGGTGATGCCA
>ENSG00000100473|COCH|8_5
CCCAACAAGAACTTCCTAGTAATTGTCACAGATGGGCAGT
>ENSG00000165949|IFI27|101_1
TTGACCAAGTTCATCCTGGGCTCCATTGGGTCTGCCATTG
>ENSG00000165949|IFI27|101_2
CGAGGAGCCAACTATCCCAAATATACCTGGGGTGAAATAT
>ENSG00000185567|AHNAK2|89_1
GCTGGTTCCGATTTCCCAAATTAGGGTTCTCCTCATCTCC
>ENSG00000185567|AHNAK2|89_2
TGGGTTTTCCTCTTCTGTTGATGAGACAGGTGTTGATTCC
>ENSG00000185567|AHNAK2|89_3
CTGGAGAACCATTTGAGATGATCTCTTCCAGCGTCAATGT
>ENSG00000185567|AHNAK2|89_4
GGTGCTCAGGTTGAAAGTCAAGAGGTCACTATACACAGCA
>ENSG00000185567|AHNAK2|89_5
CATCCCAGATTTCTGTGGTTAATGTGGATCAACTGTGGGA
>ENSG00000185567|AHNAK2|89_6
GCATGGAGGATAAAACAGAGAAATGGTCTTCCCAGCCTGA
>ENSG00000185567|AHNAK2|89_7
AGGATCCATCCATCCAAAGGACCTCTCCCTTTTCAGATGC
>ENSG00000185567|AHNAK2|89_8
CTGTAGAAAACCAGATGCTGAAGTCCTCACAGTGGAAAGC
>ENSG00000134160|TRPM1|304_1
AACTTCCCTGCAGACTGTTGACCTTCGACTTGCTCAGCTA
>ENSG00000134160|TRPM1|304_2
GGCCATTTCCACATTCATGATTGGAGCAATTCTTCGCCTA
>ENSG00000134160|TRPM1|304_3
GAGTGATCTGGTGGATGACATCTCCCAGGACTTGGATAAC
>ENSG00000134160|TRPM1|304_4
GGCATCGTGGAGAATAAGGAAGACCTGGTTGGAAAGGATG
>ENSG00000134160|TRPM1|304_5
ACAGGTGTTATCAGCCACGTAGGGGATGCCTTGAAAGACC
>ENSG00000134160|TRPM1|304_6
TCACTCTGAATTACACTCCTACATGCCCAGTCACAGACTT
>ENSG00000134160|TRPM1|304_7
AACCCTGCAAACACACTCCATTGCTCCATCTTCAGTAAAG
>ENSG00000134160|TRPM1|304_8
TGAGGCTTGGAAACTGGACACCACTGTAAAGAACATCTAG
>ENSG00000134160|TRPM1|304_9
CAGATACCTGGTCTTCTTCATGGCTGTGGCTCAATCTTCC
>ENSG00000134160|TRPM1|304_10
CCCAGAGCTACCCAACAGATTCCTATGGAGTTCTTGAATT
>ENSG00000134160|TRPM1|304_11
CTAACAGGTGTTGCTGTGGCCAGTTCACCAACCAGCATAT
>ENSG00000134160|TRPM1|304_12
GATAGAGAAAACCTTTTGCAAACGGGAATGTATCTTTGTA
>ENSG00000104140|RHOV|121_1
TGGAGAGAAGTTTGGGATGGAGTGGGCGAGAGATTGAGAG
>ENSG00000104140|RHOV|121_2
GCCTCTAACTGCCCACTCTGATATGCCTGGGTGAGCCTAG
>ENSG00000104140|RHOV|121_3
CTTGACGCAGAAGAACTTGAAGGAAGTATTTGACTCGGCT
>ENSG00000104140|RHOV|121_4
GCGGGACAGGAGGATTTTGACCGACTTCGTTCCCTTTGCT
>ENSG00000104140|RHOV|121_5
CAAGAGCAGCCTCATCGTCAGCTACACCTGCAATGGGTAC
>ENSG00000137804|NUSAP1|334_1
TGGACTCCCTCAAGTACAGTGACCTGCAGAACTTAGCCAA
>ENSG00000137804|NUSAP1|334_2
AACTTCTGCATCCTCTTGTGATGAGACTGAGATACAGATC
>ENSG00000137804|NUSAP1|334_3
TTGGCCATGTCACCAAAACAAGGAGAAGGTGCAAGACTGT
>ENSG00000137804|NUSAP1|334_4
AAAGCCAGGATCTCAGAGCTACTGCAAAAGTTCCTTCTCC
>ENSG00000137804|NUSAP1|334_5
CCAGTACCTCCAAGAGGAAGACTCTCTGTGGCTTCTACTC
>ENSG00000137804|NUSAP1|334_6
ATGAGCATAAGCGTTCACTGACCAAGACTCCAGCCAGAAA
>ENSG00000137804|NUSAP1|334_7
CTGTGCTTGGGACACACAAATTAAAGACCATCACGGGGAA
>ENSG00000137804|NUSAP1|334_8
ACCCCATCTCCAGACAAAGGAAGAGCAACGGAAGAAACGC
>ENSG00000166920|C15orf48|180_1
ATTTGGCAATTCTTCGCTGAAGTCATCATGAGCTTTTTCC
>ENSG00000166920|C15orf48|180_2
TCGCTGTGTATTCTCTTTGGAAAACCGATGTGATCCTTGA
>ENSG00000166920|C15orf48|180_3
AAACCCATTGAAGAGTTGCAAAATGTCCAAAGGGTGACCA
>ENSG00000166920|C15orf48|180_4
CTCGCCTCTTTCTTCTGAAGAGTACTCTATAAATCTAGTG
>ENSG00000166920|C15orf48|180_5
CACAAACTAGATTCTGGACACCAGTGTGCGGAAATGCTTC
>ENSG00000166920|C15orf48|180_6
CTACATTTTTTGGGCTCTGGATAAGGAATTAAAGGAGTGC
>ENSG00000197696|NMB|397_1
GCTGGTACAAATACTGCAGAAATGACACCAATAATGGGGC
>ENSG00000197696|NMB|397_2
GCAGCTGAGTCATGATCTGCTCGGAATCCTCCTGCTAAAG
>ENSG00000185551|NR2F2|268_1
GGTCGCCTTTATGGACCACATACGGATCTTCCAAGAGCAA
>ENSG00000185551|NR2F2|268_2
GGTCTCTCTGATGTAGCCCATGTGGAAAGCTTGCAGGAAA
>ENSG00000185551|NR2F2|268_3
ACCGTCTCCTCCTCAGTCATAGAGCAATTGTTTTTCGTCC
>ENSG00000185551|NR2F2|268_4
ACCCTCATCCGGGATATGTTACTGTCCGGCAGCAGTTTTA
>ENSG00000185551|NR2F2|268_5
TGCTTAATTTCCTTCTGTTAAGAAAGGATATAAAAGGATG
>ENSG00000185551|NR2F2|268_6
TTTATTCTGTGGTTCTATAATAAGTTTTGATATAATCTTG
>ENSG00000185551|NR2F2|268_7
AAACGCACTTACAAGTGGTGACCAAAATTTTTAGGTGAAG
>ENSG00000185551|NR2F2|268_8
TCTAATTAGAGAACTGGAGGAACCACATATAACACTTAAC
>ENSG00000008517|IL32|265_1
GCTTCTCTGAGACACTTTCTTTTCCTCACACCTGTTCCTC
>ENSG00000008517|IL32|265_2
GATTTTATGATAAAATGCAAAATGCAGAATCAGGACGTGG
>ENSG00000008517|IL32|265_3
TCAAAGAGGGCTACCTGGAGACAGTGGCGGCTTATTATGA
>ENSG00000048462|TNFRSF17|30_1
GTTCTCAACATTCTAGCTGCTCTTGCTGCATTTGCTCTGG
>ENSG00000048462|TNFRSF17|30_2
TCAACTTCGATGTTCTTCTAATACTCCTCCTCTAACATGT
>ENSG00000048462|TNFRSF17|30_3
CTAACATTGACCTGGAAAAGAGCAGGACTGGTGATGAAAT
>ENSG00000048462|TNFRSF17|30_4
GTGGAAGAATGCACCTGTGAAGACTGCATCAAGAGCAAAC
>ENSG00000048462|TNFRSF17|30_5
GACTCTGACCATTGCTTTCCACTCCCAGCTATGGAGGAAG
>ENSG00000048462|TNFRSF17|30_6
ACTATTGCAAGAGCCTGCCAGCTGCTTTGAGTGCTACGGA
>ENSG00000048462|TNFRSF17|30_7
ATGATGTGTCAGATCTCTTTAGGATGACTGTATTTTTCAG
>ENSG00000048462|TNFRSF17|30_8
ATACAGCTTTTTGTCCTCTAACTGTGGAAACTCTTTATGT
>ENSG00000133392|MYH11|257_1
ACTGCAGGCTCAGATGAAGGACTTTCAAAGAGAGCTGGAA
>ENSG00000133392|MYH11|257_2
GCAGAGACAGCTTCACGAGTATGAGACGGAACTGGAAGAC
>ENSG00000133392|MYH11|257_3
AATGCTCAAAGCCGAAATGGAAGACCTGGTCAGCTCCAAG
>ENSG00000133392|MYH11|257_4
GGCGAACCTAGACAAGAATAAGCAGACGCTGGAGAAAGAG
>ENSG00000133392|MYH11|257_5
AACGAAAACTCCTTGAGGAGAGGATTAGTGACTTAACGAC
>ENSG00000133392|MYH11|257_6
ACAGGATAGGGCAGAGCAAAATCTTCTTCCGAACTGGCGT
>ENSG00000133392|MYH11|257_7
GAGGACATTCCACATCTTTTACTACATGATTGCTGGAGCC
>ENSG00000133392|MYH11|257_8
GGTACTTCTCAGGGCTAATATATACGTACTCTGGCCTCTT
>ENSG00000087245|MMP2|204_1
CTACAACTTCTTCCCTCGCAAGCCCAAGTGGGACAAGAAC
>ENSG00000087245|MMP2|204_2
TGGCTACACACCTGATCTGGACCCAGAGACAGTGGATGAT
>ENSG00000087245|MMP2|204_3
GCGGTTTTCTCGAATCCATGATGGAGAGGCAGACATCATG
>ENSG00000087245|MMP2|204_4
CTTCTTGTTCAATGGCAAGGAGTACAACAGCTGCACTGAT
>ENSG00000087245|MMP2|204_5
TATTTGATGGCATCGCTCAGATCCGTGGTGAGATCTTCTT
>ENSG00000087245|MMP2|204_6
TGTGTTCTTTGCAGGGAATGAATACTGGATCTACTCAGCC
>ENSG00000087245|MMP2|204_7
GCTGGAGACAAATTCTGGAGATACAATGAGGTGAAGAAGA
>ENSG00000087245|MMP2|204_8
GCTGGAGAACCAAAGTCTGAAGAGCGTGAAGTTTGGAAGC
>ENSG00000256812|CAPNS2|68_1
CTATTGGAAGGAGCAGATCGAGGTCTTGGAGAAGCTCTTG
>ENSG00000256812|CAPNS2|68_2
GATAGTTGGAGGAATTGTGAATTTTATCAGTGAGGCTGCA
>ENSG00000256812|CAPNS2|68_3
GTTAGGCGATTTCGGCAACAATTTACACAGCTGGCTGGAC
>ENSG00000256812|CAPNS2|68_4
CTAAGCACAAAGATCTTAAGACTGACGGTTTTAGTCTTGA
>ENSG00000256812|CAPNS2|68_5
TCATGGACAGTGACACGACTGGTAAGCTGGGCTTTGAAGA
>ENSG00000256812|CAPNS2|68_6
CTGTGGAACAACATCAAGAAATGGCAGTGTGTTTATAAGC
>ENSG00000256812|CAPNS2|68_7
AATGAAGATGGAGATATGGATTTTAACAATTTCATCAGCT
>ENSG00000256812|CAPNS2|68_8
GCCTTCAAGTCTCTGGATAGAGATAGAGATGGCCTGATTC
>ENSG00000198848|CES1|364_1
AGGAGATCAGACTTAGCAAGATGGTGATGAAATTCTGGGC
>ENSG00000198848|CES1|364_2
ACATGAAACCCAAGACGGTGATAGGAGACCACGGGGATGA
>ENSG00000198848|CES1|364_3
GACCTGTTCCTGGACTTGATAGCAGATGTGATGTTTGGTG
>ENSG00000198848|CES1|364_4
CCTTGTTTGCATTGCTAAGGAACTGATTCCAGAAGCCACT
>ENSG00000198848|CES1|364_5
TTATCTCTGGACTTACAGGGAGACCCCAGAGAGAGTCAAC
>ENSG00000198848|CES1|364_6
GCGACAGAAGACGGAAGAGGAGCTCTTGGAGACGACATTG
>ENSG00000198848|CES1|364_7
CCCTCACTTCTGTTCTGGTGAAGAAAGGTGATGTCAAGCC
>ENSG00000198848|CES1|364_8
AAAGGAGAACATTCCTCTCAAGCTTTCTGAAGACTGTCTT
>ENSG00000198417|MT1F|143_1
CTTCTTCGCTTCTCTCTTGGAAAGTCCAGTCTCTCCTCGG
>ENSG00000198417|MT1F|143_2
CAGGACAACCTTTCTCCCAGATGTAAACAGAGAGACATGT
>ENSG00000198417|MT1F|143_3
GCTACATTCCTTTTCCTGTGAAATATGTGAGTGATAATTA
>ENSG00000187193|MT1X|378_1
CTTTTCATCTGTCCCGCTGCGTGTTTTCCTCTTGATCGGG
>ENSG00000187193|MT1X|378_2
CAATGACCAGCTTCCCCAAACCCCTCCTTCAACACCTGAT
>ENSG00000102962|CCL22|357_1
GAGTGCCCTGGGTGAAGATGATTCTCAATAAGCTGAGCCA
>ENSG00000102962|CCL22|357_2
GCCAACTCTCTGCATTCCCTGATCTCCATCCCTGTGGCTG
>ENSG00000102962|CCL22|357_3
CTTCATGAATGTTGGGTTCTAGCTCCCTGTTCTCCAAACC
>ENSG00000102962|CCL22|357_4
GCAGCTGGTAATTCCATTTCATGTATTAGATGTCCCCTGG
>ENSG00000102962|CCL22|357_5
TGTCCCCTCTTAATAACCCTAGTCACAGTCTCCGCAGATT
>ENSG00000102962|CCL22|357_6
CTAAGTTACTCTAGTCTCCAAGCCTCTAGCATAGAGCACT
>ENSG00000102962|CCL22|357_7
GCAGTTACATATCAATACAGAGACTCAAGGTCACTAGAAA
>ENSG00000102962|CCL22|357_8
TCAATGTGAAGCCCCAAATTTGCCCAGATTCACCTTTCTT
>ENSG00000179776|CDH5|59_1
AAAAGAGAGATTGGATTTGGAACCAGATGCACATTGATGA
>ENSG00000179776|CDH5|59_2
ACCTCACTTCCCCATCATGTAGGCAAGATCAAGTCAAGCG
>ENSG00000179776|CDH5|59_3
CAAGTACCTGCTCAAAGGAGAATATGTGGGCAAGGTCTTC
>ENSG00000179776|CDH5|59_4
CCTCACTGCTGTCATTGTGGACAAGGACACTGGCGAAAAC
>ENSG00000179776|CDH5|59_5
CGCCTCTGTCATGTACCAAATCCTGAAGGGGAAAGAGTAT
>ENSG00000179776|CDH5|59_6
CGATAATTCTGGACGTATTATCACAATAACGAAAAGCTTG
>ENSG00000179776|CDH5|59_7
GGCGTGTGTCGATGAGAATGATAAGGACAATCCGGCCTGG
>ENSG00000179776|CDH5|59_8
GAAGGCTTATTCTCTGCACCACAGCTCTCACCAGTCCTAT
>ENSG00000179776|CDH5|59_9
CTTGCCCAATGATCTTTTCATTAATCACTAAAACAAGTCC
>ENSG00000179776|CDH5|59_10
TGTCACCTGTTCAGCTCTGAAAGTGCATCTGATGGTCTCA
>ENSG00000179776|CDH5|59_11
CACAAAAAAGGGGGACATTTACAATGAGAAAGAACTGGAC
>ENSG00000179776|CDH5|59_12
CTGGTATAACCTGACTGTGGAGGCCAAAGAACTGGATTCC
>ENSG00000179776|CDH5|59_13
GGAAAAGAATCCATTGTGCAAGTCCACATTGAAGTTTTGG
>ENSG00000179776|CDH5|59_14
ATTCATCTTGAATACTGAGAACAACTTTACCCTCACGGAT
>ENSG00000179776|CDH5|59_15
CAGGCAGTGGTAGCCATCTTACTCTGCATCCTCACCATCA
>ENSG00000179776|CDH5|59_16
GATGGACACCACCAGCTACGATGTGTCGGTGCTCAACTCG
>ENSG00000103187|COTL1|319_1
CATTTCGTTTTGGGGAAGAAATCTGTACTGTATTGGGATT
>ENSG00000103187|COTL1|319_2
AAGGTCTGAGCCCAGAGTTGACGGAGGGAGTATTTCAGGG
>ENSG00000103187|COTL1|319_3
GGTCTGAAACCACCTGTTCCCACCCTCTTGACCGAAATTT
>ENSG00000103187|COTL1|319_4
GAGATAAAATTTGCCTTAAAACTTACCTGGCAGTGGCTTT
>ENSG00000103187|COTL1|319_5
GGGCCTATTTTGCCATCTCAGTTTTCCTGGACCCTGCTTC
>ENSG00000103187|COTL1|319_6
TAGAACCCTGCCGTGTCCTATCTCATGACGCTCATGGAAC
>ENSG00000103187|COTL1|319_7
CGTACAGAATTTCGCTAAGGAGTTTGTGATCAGTGATCGG
>ENSG00000103187|COTL1|319_8
GATGCCATGAGCAAGAGGTCCAAGTTTGCCCTCATCACGT
>ENSG00000140968|IRF8|254_1
GGGTTGCTGTGATGAATGAGACAATATCCGTAATATCACA
>ENSG00000140968|IRF8|254_2
GTGGCTGATCGAGCAGATTGACAGTAGCATGTATCCAGGA
>ENSG00000140968|IRF8|254_3
GAGGAGAAGAGCATGTTCCGGATCCCTTGGAAACACGCTG
>ENSG00000140968|IRF8|254_4
TTTAAAGGGAAGTTTAAAGAAGGGGACAAAGCTGAACCAG
>ENSG00000140968|IRF8|254_5
GCTTTGAATAAGAGCCCAGATTTTGAGGAAGTGACGGACC
>ENSG00000140968|IRF8|254_6
AACTGGACATTTCCGAGCCATACAAAGTTTACCGAATTGT
>ENSG00000140968|IRF8|254_7
CTGTAGCCTTCACCACAGAACTTGGGTCTGGGGTAGACAC
>ENSG00000140968|IRF8|254_8
TCGTGTAAGCAGAAATTGAGATCTCTTTCCAGTGACCTCA
>ENSG00000140968|IRF8|254_9
CCATTCAGCATTCTCCCAGATGGTGATCAGCTTCTACTAT
>ENSG00000140968|IRF8|254_10
AGTTCTTCCGAGAGCTGCAGCAGTTCTATAACAGCCAGGG
>ENSG00000140968|IRF8|254_11
AGCTGTATGTCCGGCAACTGGCAGAAGAGGCTGGGAAGAG
>ENSG00000140968|IRF8|254_12
CCAGAGATCATTTTTCAGAGAAAACCAACAGATCACCGTC
>ENSG00000140968|IRF8|254_13
ATCTCCCTGTTACAGTGGCCCGCATCATGATTAAAGAATG
>ENSG00000140968|IRF8|254_14
GGATGCCTTACTTTGCACTTAATTTAATAAGGGCATTCTC
>ENSG00000140968|IRF8|254_15
CGTCATTATCATTAGTTGCTATGATTCTTTCTGCATTTTC
>ENSG00000140968|IRF8|254_16
TCATTTCCAAAGACTTGTCATTCAGTAATATTAGCAGATA
>ENSG00000129993|CBFA2T3|262_1
GAGAGCATAATTCCGAAACAAAACTGTGACAATCTTTTGG
>ENSG00000129993|CBFA2T3|262_2
AGACGGGAGGAAAGATTTCGATTTCTGACTCAAGATGCAT
>ENSG00000129993|CBFA2T3|262_3
AAAATCGAATTGGTGGCTTATATTTTCAGCAAAGAATTTT
>ENSG00000129993|CBFA2T3|262_4
AAGCATCCTCAGAAGCCTCGACTGAGCTTTAGACAGCAGA
>ENSG00000129993|CBFA2T3|262_5
TTAGTCACTGCTGCTACTGCCCCTCTCCGAAAGAAGACAC
>ENSG00000129993|CBFA2T3|262_6
CAACAACCTCCTGAACTGCATCATGGACATGGTGGAGAAG
>ENSG00000129993|CBFA2T3|262_7
AGCTGCTACTGGAAGTCAACGAGAACGGCAAGAGGAGGAC
>ENSG00000129993|CBFA2T3|262_8
ACATTGACGATCGAGGAGTTTCATTCCAAGCTTCAGGAGG
>ENSG00000132514|CLEC10A|384_1
CCTGAAGGAGCCTGGAAGTGGGTGGATGGAACAGACTATG
>ENSG00000132514|CLEC10A|384_2
GTGAGGGCTTCTGGTACTCAGTTCCTAAGACATGTCCCAT
>ENSG00000132514|CLEC10A|384_3
AAGACAGCTGCTACTGGTTCTCTCACTCTGGGATGTCCTG
>ENSG00000132514|CLEC10A|384_4
AGCAGCTTGGAAGAAACGATAGCATCTCTGAAAGCTGAGG
>ENSG00000132514|CLEC10A|384_5
CCTGAGAACAGATTTTAGCAACTTCACCTCAAACACTGTG
>ENSG00000132514|CLEC10A|384_6
CTGTGTGGTTGGATTCCAAAATTCCAAATTTCAGAGGGAC
>ENSG00000132514|CLEC10A|384_7
GTACTTGGAGAATAAGGTGAAAGTCCAGGGGTTTAAAAAT
>ENSG00000132514|CLEC10A|384_8
GTTGAGGAGATGGGATGTCCCAGATGATAGGGCTCCTGGG
>ENSG00000129226|CD68|126_1
ACAAAAACTAATGACTAAGAGAGAGGTGGCTAGAGCTGAG
>ENSG00000129226|CD68|126_2
CAGGGAATGACTGTCCTCACAAAAAATCAGCTACTTTGCT
>ENSG00000129226|CD68|126_3
GGAAACGTCACAGTTCATCCAACAAGCAATAGCACTGCCA
>ENSG00000129226|CD68|126_4
ACCTCCAAGGAGACCATTGGAGACTACACGTGGACCAATG
>ENSG00000129226|CD68|126_5
CATCTCTGTACTGAACCCCAACAAAACCAAGGTCCAGGGA
>ENSG00000129226|CD68|126_6
CTGCTTCTCTCATTCCCCTATGGACACCTCAGCTTTGGAT
>ENSG00000129226|CD68|126_7
AGAGCAGCAAAATTTATGCAAATCTTTGACGGGGTTTTCC
>ENSG00000129194|SOX15|136_1
CCATGATAGCCAGGGAGAGCCGCACAACATACAATTATAT
>ENSG00000129194|SOX15|136_2
TGTCAACCCTTTCTCCTGTTGGACTACAGTTCAGAGGCAG
>ENSG00000129194|SOX15|136_3
GGGCCTCATCCTCCTTTTTTAATCCAGCAGCATCCCCTAC
>ENSG00000129194|SOX15|136_4
CCCCTAACCCACCTCTAACCCTCATGGACGCAGACCTCAC
>ENSG00000129194|SOX15|136_5
TTTTGCATTCGACTCTCCCCAAAGTGTGCCGAACAGGTTG
>ENSG00000166482|MFAP4|138_1
CTTGTATTTCACAGGCCTCATTTTGATGGCAAAAAGACAG
>ENSG00000166482|MFAP4|138_2
TGTTGAGAGGTTTAGCCACATGAGGGAGCAGAGGACAATC
>ENSG00000166482|MFAP4|138_3
TGAGCAGTGCAGTGTGAACAGGGCCCATGGTGTATTCTAG
>ENSG00000166482|MFAP4|138_4
CCTGACACTGAAGCAGAAGTATGAGCTGCGAGTGGACTTG
>ENSG00000166482|MFAP4|138_5
GTTTTCCAGAAGAGATTCAATGGCTCAGTAAGTTTCTTCC
>ENSG00000166482|MFAP4|138_6
GGATCCGAGGAGATGCTCTGGAGAGGTTTTGCCTTCAGCA
>ENSG00000166482|MFAP4|138_7
GCAAATGCAAAGAGAACAGGGGATCTCTGGAGCTGGGAAG
>ENSG00000131747|TOP2A|315_1
TAGGAGCAGTGACGAAAGTAATTTTGATGTCCCTCCACGA
>ENSG00000131747|TOP2A|315_2
TGAAGGAAGCCCTCAAGAAGATGGTGTGGAACTAGAAGGC
>ENSG00000131747|TOP2A|315_3
CTTGGTGCTGAATCTGCTAAACTGAATAATCAGGCTCGCT
>ENSG00000131747|TOP2A|315_4
ATCAGGCGTTTGATGGATGGAGAAGAACCTTTGCCAATGC
>ENSG00000131747|TOP2A|315_5
TCTAAACCTCTTGCAGCCCATTGGTCAGTTTGGTACCAGG
>ENSG00000131747|TOP2A|315_6
ATGGAGGATAGAAGACAACGAAAGTTACTTGGGCTTCCTG
>ENSG00000131747|TOP2A|315_7
CTGAGTGTACGCTTATCCTGACTGAGGGAGATTCAGCCAA
>ENSG00000131747|TOP2A|315_8
CCTACATTGGTTCTGTGGAATTAGTGACCCAGCAAATGTG
>ENSG00000126353|CCR7|87_1
GATAAGCTAACACCAGACAGACAACACTGGGAAACAGAGG
>ENSG00000126353|CCR7|87_2
GAGACCACCACCACCTTCTCCCCATAGGCGACTCTTCTGC
>ENSG00000126353|CCR7|87_3
CAAGTTCCGCAACGATCTCTTCAAGCTCTTCAAGGACCTG
>ENSG00000126353|CCR7|87_4
AACTTTGAGCGCAACAAGGCCATCAAGGTGATCATCGCTG
>ENSG00000126353|CCR7|87_5
CTGTGTGGGCATCTGGATACTAGCCACAGTGCTCTCCATC
>ENSG00000126353|CCR7|87_6
GATGAGCTTCTTCAGTGGCATGCTCCTACTTCTTTGCATC
>ENSG00000126353|CCR7|87_7
TATCTATTTCAAGAGGCTCAAGACCATGACCGATACCTAC
>ENSG00000126353|CCR7|87_8
CCTCCCTATCATGTACTCCATCATTTGTTTCGTGGGCCTA
>ENSG00000171346|KRT15|96_1
GAGCAAGGAGATGCAGCTGTATTGTGTAACAAGCTCATTT
>ENSG00000171346|KRT15|96_2
GAGAGAAATCTAAGTGTCTATTGCAGGAGAAACGTCCCTT
>ENSG00000171346|KRT15|96_3
TTTCCACATCAATGTAGAAGAGTCAGTGGATGGACAGGTG
>ENSG00000171346|KRT15|96_4
GATGCGAGATGGAGGCTCAGAACCAGGAGTACAAGATGCT
>ENSG00000171346|KRT15|96_5
AACAAAGAGGTGGCCTCCAACACAGAAATGATCCAGACCA
>ENSG00000171346|KRT15|96_6
GAAGAACCACGAAGAGGAGATGAAGGAGTTCAGCAGCCAG
>ENSG00000171346|KRT15|96_7
AGAATGCGACTACAGCCAATACTTCAAGACCATTGAAGAG
>ENSG00000171346|KRT15|96_8
CTAGGTTTGTCTCTTCAGGGTCAGGAGGAGGATATGGGGG
>ENSG00000131477|RAMP2|27_1
AGCTGTCCAATTTTGCTGGAATCATTATAAGGATCAAATG
>ENSG00000131477|RAMP2|27_2
GATTGCCTGGAGCACTTTGCAGAGTTGTTTGACCTGGGCT
>ENSG00000131477|RAMP2|27_3
TCATCTTTGAGACTCACCAGATCCACTTTGCCAACTGCTC
>ENSG00000131477|RAMP2|27_4
TCACTCTTGTAGTATGGAGGAGTAAAGACAGTGAGGCCCA
>ENSG00000013306|SLC25A39|81_1
CGTGTTTCCCTGTGTTTGCTGTAGCTGGGCATGTCTCCAG
>ENSG00000013306|SLC25A39|81_2
CCAGCACTTCCTCAGACACAACTTCTTCCTGCTGCTCCAG
>ENSG00000013306|SLC25A39|81_3
CAAGGGACTCTTTGCAGGCTTCCTTCCTCGGATCATCAAG
>ENSG00000013306|SLC25A39|81_4
CAGTGCTGACTCTACCCTTTGACGTGGTAAAGACCCAACG
>ENSG00000013306|SLC25A39|81_5
AAGGACCAGACTTCTGTGGGCATGAGCTTTGTGGCTGGTG
>ENSG00000013306|SLC25A39|81_6
TGTACTGGTTCAACTATGAGCTGGTGAAGAGCTGGCTCAA
>ENSG00000013306|SLC25A39|81_7
CTACCGCCATCTACTTCACTGCCTATGACCAACTGAAGGC
>ENSG00000013306|SLC25A39|81_8
GTGCCTCCTGTATTGCAATGGTGTCCTGGAGCCTCTGTAC
>ENSG00000089685|BIRC5|209_1
TTGGCCCAGTGTTTCTTCTGCTTCAAGGAGCTGGAAGGCT
>ENSG00000089685|BIRC5|209_2
CCACCCTCATTGCTTCTTAAACAGCTGTTGTGAACGGATA
>ENSG00000089685|BIRC5|209_3
GTGCCTTGGTGATGCTTACAACCTAATTAAATCTCATTTG
>ENSG00000089685|BIRC5|209_4
GGGTGGACGTAAGATGCCTGATGCCTTTCATGTTCAACAG
>ENSG00000089685|BIRC5|209_5
ATGTTTGCCAGGGTCTGTTTAACTGGACATGAAGAGGAAG
>ENSG00000089685|BIRC5|209_6
GAGCCTTCCACAGTGAATGTGTCTGGACCTCATGTTGTTG
>ENSG00000089685|BIRC5|209_7
GTGCCTGTTGAATCTGAGCTGCAGGTTCCTTATCTGTCAC
>ENSG00000089685|BIRC5|209_8
GGTGGATGAGGAGACAGAATAGAGTGATAGGAAGCGTCTG
>ENSG00000089685|BIRC5|209_9
ACTCCTTTTGCCACTGCTGTGTGATTAGACAGGCCCAGTG
>ENSG00000089685|BIRC5|209_10
GTGTCTGTCAGCCCAACCTTCACATCTGTCACGTTCTCCA
>ENSG00000089685|BIRC5|209_11
CTGAAGTCTGGCGTAAGATGATGGATTTGATTCGCCCTCC
>ENSG00000089685|BIRC5|209_12
TCTGAGTCGGCCTGAGATAGACTTTTCCCTCTAAACTGGG
>ENSG00000176890|TYMS|363_1
ATTCCCTCTGCTGACAACCAAACGTGTGTTCTGGAAGGGT
>ENSG00000176890|TYMS|363_2
GGAGGAGTTGCTGTGGTTTATCAAGGGATCCACAAATGCT
>ENSG00000176890|TYMS|363_3
CAGTTTATGGCTTCCAGTGGAGGCATTTTGGGGCAGAATA
>ENSG00000176890|TYMS|363_4
TATTCAGGACAGGGAGTTGACCAACTGCAAAGAGTGATTG
>ENSG00000176890|TYMS|363_5
CCCTGACGACAGAAGAATCATCATGTGCGCTTGGAATCCA
>ENSG00000176890|TYMS|363_6
GACTTTATACACACTTTGGGAGATGCACATATTTACCTGA
>ENSG00000176890|TYMS|363_7
CCCAGACCTTTCCCAAAGCTCAGGATTCTTCGAAAAGTTG
>ENSG00000176890|TYMS|363_8
TCAAAGCTGAAGACTTTCAGATTGAAGGGTACAATCCGCA
>ENSG00000176890|TYMS|363_9
TCAAAGGAGCTCGAAGGATATTGTCAGTCTTTAGGGGTTG
>ENSG00000176890|TYMS|363_10
ATAATAAAAGGCTTTGAGTTAACTCACTGAGGGTATCTGA
>ENSG00000154856|APCDD1|267_1
TTCTGCCCTCCTTCATCCAGACAGCAGGTCTCATCCTAGG
>ENSG00000154856|APCDD1|267_2
CAGGCCCAGAGTTCATCACAAGGTCCTACAGATTCTACCA
>ENSG00000154856|APCDD1|267_3
GTGCACAAATCCCACTTATACTCTCATCATCCGGGGCAAG
>ENSG00000154856|APCDD1|267_4
TGACAACAACAACACCTGGGAGGGCCACTACTACCACTAC
>ENSG00000154856|APCDD1|267_5
ACCTCACACGGAGTACGAGATCTTCAAAATGGAACAGGAT
>ENSG00000154856|APCDD1|267_6
CTGCATTGGAACATCCGCAGATAGAAGTTTTAGAAAGTTC
>ENSG00000154856|APCDD1|267_7
TGAACAGCAAGGAGTGTTTGAAGTTTCTGCTTTGAACTCC
>ENSG00000154856|APCDD1|267_8
GAGCAACTTCACAACAGTAATTGCACTTTAAGACAGCCTA
>ENSG00000134765|DSC1|263_1
GCAGACATCCAACATTTGTGACACAAGCATGTCTGTTGGT
>ENSG00000134765|DSC1|263_2
ATATCCAGTGGTGAAGGCTTAAGGTATCAGAAGTTAGGGG
>ENSG00000134765|DSC1|263_3
CAAGAGACGATGGGCTCCTATTCCAGCTTCATTGATGGAG
>ENSG00000134765|DSC1|263_4
GGCTGAAACACTTGTAGGCAAAGTGAATCTGGAGGAGTGT
>ENSG00000206075|SERPINB5|281_1
TTTGCCGTTGATCTGTTCAAACAACTATGTGAAAAGGAGC
>ENSG00000206075|SERPINB5|281_2
TCTCTCCAATCTGTCTCTCCACCTCTCTGTCACTTGCTCA
>ENSG00000206075|SERPINB5|281_3
CATCGGATGTAAACAAACTTAGTTCCTTTTACTCACTGAA
>ENSG00000206075|SERPINB5|281_4
CTACGTAGACAAATCTCTGAATCTTTCTACAGAGTTCATC
>ENSG00000206075|SERPINB5|281_5
AAAGGAATTGGAAACTGTTGACTTCAAAGATAAATTGGAA
>ENSG00000206075|SERPINB5|281_6
AAGGTCAGATCAACAACTCAATTAAGGATCTCACAGATGG
>ENSG00000206075|SERPINB5|281_7
TGTGAACGACCAGACCAAAATCCTTGTGGTTAATGCTGCC
>ENSG00000206075|SERPINB5|281_8
CAGAGTGGGGCATAAATCCATTCCAATGAGGAACCTGAGG
>ENSG00000206075|SERPINB5|281_9
CATGTTCATCCTACTACCCAAGGATGTGGAGGATGAGTCC
>ENSG00000197632|SERPINB2|239_1
GTTCATGCAGCAGATCCAGAAGGGTAGTTATCCTGATGCG
>ENSG00000197632|SERPINB2|239_2
CAAGCTGCAGATAAAATCCATTCATCCTTCCGCTCTCTCA
>ENSG00000197632|SERPINB2|239_3
GCATCCACAGGGAATTATTTACTGGAAAGTGTCAATAAGC
>ENSG00000197632|SERPINB2|239_4
ACCCCAGTTCAAATTAGAAGAGCATTATGAACTCAGATCC
>ENSG00000197632|SERPINB2|239_5
AGGGATGTCGGAGAGGAATGACCTGTTTCTTTCTGAAGTG
>ENSG00000197632|SERPINB2|239_6
GGCACAGGAGGTGTTATGACAGGGAGAACTGGACATGGAG
>ENSG00000197632|SERPINB2|239_7
GTGCTGCTTCTGCAAAAGATTTTTGTAGATGAGCTGTGTG
>ENSG00000197632|SERPINB2|239_8
ATTTAGAGATGTTTTCTACATATTTCTGCTCTTCTGAACA
>ENSG00000167769|ACER1|326_1
CTTGAGGCAGATGATGGACTTTGTGACATCTCTGAGCAGC
>ENSG00000167769|ACER1|326_2
CTTGACTATCCAACCACCCAACAACTTGCCTGTGTCTTGA
>ENSG00000167769|ACER1|326_3
CAACTATGAGATGCCAGGTGAAACCCTCAAAGTCCGCTAC
>ENSG00000167769|ACER1|326_4
AGCTTCTGGCAGAGGATTCATTTCTTCTATCTGCACAGCA
>ENSG00000167769|ACER1|326_5
TGATTGAGGTCTCCGTGGTTTTATGGGCTGTTGCTCTGAC
>ENSG00000167769|ACER1|326_6
TATAGCATATGGATGCCCCGCTGCTATTTCCCCTCCTTCC
>ENSG00000167769|ACER1|326_7
CATAGGCCTGTTCTCCATGTATTTCCACATGACGCTCAGC
>ENSG00000167769|ACER1|326_8
CTACAACACGTTCTCCAATATCCCCTTCTTCATCTTCGGG
>ENSG00000074181|NOTCH3|1_1
TGATGTCAATGCTGTGGATGAGCTTGGGAAATCAGCCTTA
>ENSG00000074181|NOTCH3|1_2
AGATGACACATCAGCTAGCATCATCTCCGACCTGATCTGC
>ENSG00000074181|NOTCH3|1_3
CGTCAGTGGACTCAACACCATCTGGTTGCTGCTGACATCC
>ENSG00000074181|NOTCH3|1_4
AGGATACACTGGTTTGCGCTGCGAGGCAGACATCAATGAG
>ENSG00000074181|NOTCH3|1_5
GAGTGTCTTCCTGGCTACAATGGTGATAACTGTGAGGACG
>ENSG00000074181|NOTCH3|1_6
CTGCCACGAGGATGCTATCTGTGACACAAATCCGGTGAAC
>ENSG00000074181|NOTCH3|1_7
CTATAACTGCCAGTGCCCTCCTGAGTGGACAGGCCAGTTC
>ENSG00000074181|NOTCH3|1_8
GTTTGAGGGTCAGAATTGTGAAGTGAACGTGGACGACTGT
>ENSG00000130300|PLVAP|241_1
CCCTTTCACACACACTTTCTACCCAATTCTCACCTAGTGT
>ENSG00000130300|PLVAP|241_2
GCCATGTAGACGTCACGAAGAGATATAGCGATGGCGTCGT
>ENSG00000130300|PLVAP|241_3
CATCAGAAACTCAGCCCTGGACACCTGCATCAAGACCAAG
>ENSG00000130300|PLVAP|241_4
ACTCCATTATCCCACGCAGCCTGGACAACCTGGGTTACAA
>ENSG00000130300|PLVAP|241_5
CCTGGACAAGGACAAGTTTGAGATGGACCTTCGTAACCTG
>ENSG00000130300|PLVAP|241_6
CAAGGAGAAGACCATTTGCACTAAGGATAAGGAAAGCGTG
>ENSG00000130300|PLVAP|241_7
GACATGAACAAGAGCTGCGATGCCTTGCTCTTCATGCTGA
>ENSG00000130300|PLVAP|241_8
GCTGCCATCATCTTGAGTGAGAAGCAATGCAGAGATCAAT
>ENSG00000105701|FKBP8|325_1
CCCTGAAGCTGGAACCTTCCAACAAGACGATCCACGCAGA
>ENSG00000105701|FKBP8|325_2
CTGGACATTCTGGGGAACGGGCTGTTGAGGAAGAAGACGC
>ENSG00000188508|KRTDAP|226_1
GAGCGCTGATTCTCAACCTACCATAACTCTTTCCTGCCTC
>ENSG00000011600|TYROBP|21_1
CCATCCCTGAGAGACCAGACCGCTCCCCAATACTCTCCTA
>ENSG00000011600|TYROBP|21_2
GGAGGTGCTGATTTGGAATGACAAAACACCCTCAACTCAC
>ENSG00000011600|TYROBP|21_3
CAGGGATCGTGATGGGAGACCTGGTGCTGACAGTGCTCAT
>ENSG00000167601|AXL|206_1
CCCAGAGGTGCTAATGGACATAGGGCTAAGGCAAGAGGTG
>ENSG00000167601|AXL|206_2
ACCAACAGTGGAAAGAGGTGAACTGGTAGTCAGGTACCGC
>ENSG00000167601|AXL|206_3
ACCTTTCATGAAACATGGAGACCTACACAGCTTCCTCCTC
>ENSG00000167601|AXL|206_4
CATGGAGTATCTGAGTACCAAGAGATTCATACACCGGGAC
>ENSG00000167601|AXL|206_5
CAAGATGCCAGTCAAGTGGATTGCCATTGAGAGTCTAGCT
>ENSG00000167601|AXL|206_6
GGAGAACAGCGAGATTTATGACTATCTGCGCCAGGGAAAT
>ENSG00000167601|AXL|206_7
AGAGCTGCGGGAAGATTTGGAGAACACACTGAAGGCCTTG
>ENSG00000167601|AXL|206_8
GAGCCTGACGAAATCCTCTATGTCAACATGGATGAGGGTG
>ENSG00000105369|CD79A|210_1
TTATGAAGGCCTGAACCTGGACGACTGCTCCATGTATGAG
>ENSG00000105369|CD79A|210_2
GCTCCAGTGTCTCAGCTCACTTCCCTGGGACATTCTCCTT
>ENSG00000105369|CD79A|210_3
CCTCTAGGGGAGCTGATTGTAGCAGCCTCGTTAGTGTCAC
>ENSG00000105369|CD79A|210_4
TCTGTCAGGGCCACTTAGTGATAATAAATTCTTCCCAACT
>ENSG00000124466|LYPD3|117_1
GGGGAAGGTGAGAGAGAGGATGCTAAGCTTCCTACTCACT
>ENSG00000124466|LYPD3|117_2
CTTGTCTCTCCGCTTGTCCTCTTGTGATGTTAGGACAGAG
>ENSG00000124466|LYPD3|117_3
AATAAAATACCGTTGTATATATTCTGCCAGGGGTGTTCTA
>ENSG00000124466|LYPD3|117_4
GCTGCTGGTGTCCTACTGTGAGCTTCTCCACCTGGAAATT
>ENSG00000124466|LYPD3|117_5
TAACTCTGACCTCCGCAACAAGACCTACTTCTCCCCTCGA
>ENSG00000177464|GPR4|235_1
TCAACCTTTGTGCTCCCAGATCCCATCACAGTTTGGCGAT
>ENSG00000177464|GPR4|235_2
AAGGGCTGTGTTAATATTCATAAGAATACAAGAACTTAGG
>ENSG00000177464|GPR4|235_3
CTCTCATCCCACAGTCCCTTCTCTCCTGGTCTGGTGTATG
>ENSG00000177464|GPR4|235_4
AGCGCGTCTTTTCTGCATACCACAGCTCACTGGCTTTCAC
>ENSG00000177464|GPR4|235_5
CAACCACACCTTCTGCTTTGAGAAGTTCCCCATGGAAGGC
>ENSG00000177464|GPR4|235_6
TGGGTTCATCTTCTACACCAATATCTACATCAGCATCGCC
>ENSG00000177464|GPR4|235_7
CTCTTTCCGCCATCCCTCTACATCTTTGTCATCGGCGTGG
>ENSG00000177464|GPR4|235_8
TGACACACTGACTCCATACATAACCTCCTTGAAAAACCTC
>ENSG00000197405|C5AR1|44_1
CCTGATTATGGGCACTATGATGACAAGGATACCCTGGACC
>ENSG00000197405|C5AR1|44_2
CTGCCCATCTTGTTCACGTCCATTGTACAGCATCACCACT
>ENSG00000197405|C5AR1|44_3
GAGTACTTTCCACCAAAGGTGTTGTGTGGCGTGGACTACA
>ENSG00000197405|C5AR1|44_4
ACCAGGTGACGGGGATAATGATGTCCTTCCTGGAGCCATC
>ENSG00000197405|C5AR1|44_5
CCTGTGTGTCTCCTTTGCCTACATCAACTGCTGCATCAAC
>ENSG00000197405|C5AR1|44_6
CACAGTGGACACTATGGCCCAGAAGACCCAGGCAGTGTAG
>ENSG00000197405|C5AR1|44_7
TTCACTTCACTTTTCGTGGGATGGTGTTACCTTAGCTAAC
>ENSG00000197405|C5AR1|44_8
ACTCTTCTCATCCTTCCTCATTTGCAAGGTGAACACTTCC
>ENSG00000104951|IL4I1|212_1
GAGACGTGATGTCCGAGGATGGCTTCTTCTATCTCAGCTT
>ENSG00000104951|IL4I1|212_2
GAAGACATCTACCAGATGGCTCTCAACCAGGCCCTCAAAG
>ENSG00000104951|IL4I1|212_3
CTCAACCTGACCAAGTTCACCCAGTACGACAAGAACACGT
>ENSG00000104951|IL4I1|212_4
CCCTTCGAGAAATGCATGCAGGATCCTGACTATGAGCAGC
>ENSG00000104951|IL4I1|212_5
CCACTAACAAGGACAAAGCCACCATCATTCACCTTGATTC
>ENSG00000104951|IL4I1|212_6
CAACACATTTGGTGACTAAATTTGGAATCAGAGGCTTTTA
>ENSG00000104951|IL4I1|212_7
TGACAAATGGCCTTTCCTTAAGTTCCTCATTAATTCATAT
>ENSG00000104951|IL4I1|212_8
GACTGAATCAAGGTCCAGAGAAGGTGGAGGAATCCTGATA
>ENSG00000167615|LENG8|345_1
CCAGCAGTACAACTATGCCTACCCCTACAGCTACTACTAT
>ENSG00000167615|LENG8|345_2
AGGTCTCAAGTTCAACATCCAGAAGCGACCCTTTGCTGTT
>ENSG00000167615|LENG8|345_3
AGTTTACTGCCTACCGAATCCTCTACTACATCTTCACCAA
>ENSG00000167615|LENG8|345_4
CCAGTTCCTCTTGCTCTCCTTGTTGGTCACCTCTGTGTTC
>ENSG00000167615|LENG8|345_5
AGGTGGAGAAATTCTGGTCGAAGAGGTTGACCGGTAGACT
>ENSG00000167615|LENG8|345_6
CAGCCTGGAGGTTTGGAGACTCATTCTGGAATCTAGTGTG
>ENSG00000167615|LENG8|345_7
GATACCTAATTGGCCTTGGTTGGGAACATAGCCATGAGTG
>ENSG00000167615|LENG8|345_8
CCGTGGACTTGGGTTGTAAATTTATTTGTGGGGAGTGCGC
>ENSG00000166770|ZNF667-AS1|80_1
CCTTCCTCGAGCTCTTTAACCAAACCCAACCTCCCCAATT
>ENSG00000166770|ZNF667-AS1|80_2
TGGAAAGTCCCACCCAGAACGTGAGGTGAAGAAGGCTTGG
>ENSG00000166770|ZNF667-AS1|80_3
TAAGTATTTTTGTAACATGGAGCAGCTCTGAACACTTTGG
>ENSG00000166770|ZNF667-AS1|80_4
TTAAACCATTCTTCTGCTGAAAATAGCTAGTAAAAGGTTG
>ENSG00000166770|ZNF667-AS1|80_5
CCTCTGAGAGGAGAGCATTTATGCAGGAACATGCTAGATC
>ENSG00000166770|ZNF667-AS1|80_6
TAAAGCTGCACATGATGTTGACCATGCAGATATTAGTACC
>ENSG00000166770|ZNF667-AS1|80_7
TAATTTGGAGGGACAAAGCATGTTCACTGAGATTCTGTTG
>ENSG00000166770|ZNF667-AS1|80_8
CAGAGATTTAACCAACACCTAGGTTTGGAGGGCAAAATTT
>ENSG00000166770|ZNF667-AS1|80_9
CTTGGAGTGGATCAGACTGATGATCACCAACAACCAACTC
>ENSG00000166770|ZNF667-AS1|80_10
TTCAGTGTGGTTTCAACCCTACTTCTGCATCTTAAAGACA
>ENSG00000166770|ZNF667-AS1|80_11
AAGGAGAGCATTTATGCAGGAACATGCAAGATCATGGACC
>ENSG00000166770|ZNF667-AS1|80_12
ATGCCATGCTGCTATACCAAAATTGAAGTAGTTAAAAATA
>ENSG00000166770|ZNF667-AS1|80_13
ACTCCATGGGTTCATAGGGGAACCTCGCAAGATGCTGGAG
>ENSG00000166770|ZNF667-AS1|80_14
GATAAGCTGACAAAACTAGAACACGTTTTAAATTTGGGGG
>ENSG00000166770|ZNF667-AS1|80_15
TCTGTATTTAAGGCTGTCCATGATATCGACCATGCAGACG
>ENSG00000166770|ZNF667-AS1|80_16
GCTTCATGTCTTGACCACACCTGACTCCCAACCCTGACTC
>ENSG00000166770|ZNF667-AS1|80_17
TGTCTTGGTTCATTGGTAGAATAGTCACAAACTTTGTTCC
>ENSG00000166770|ZNF667-AS1|80_18
ATCTTTTTAAGTTAACAGGGGATCCTAGAGGCCACTCTGC
>ENSG00000125810|CD93|236_1
ACATCCTCCAGAATGGCCAGAAGTGCAATTAACCTCTTAG
>ENSG00000125810|CD93|236_2
TGGTTTTTTGGTCAAAGGGAACATGTTCGGACTGGAAACA
>ENSG00000125810|CD93|236_3
GGATGAAAACTAAATCAATTAATTATTCAATTAGGTAAGA
>ENSG00000125810|CD93|236_4
CCATCTAAGAGGAAAAGGTGAGTTGCTCATGCTGATTAGG
>ENSG00000125810|CD93|236_5
TTCAAATTCCAATGTGACCAATTCCGGATCAGGGTGTGAG
>ENSG00000125810|CD93|236_6
ACTGGACTGGAATCTTAGCAAACAATTGTAAGTCTCCTCC
>ENSG00000125810|CD93|236_7
GCTACACCCACCACAAGTAGACCTTCGCTGTCATCTGACG
>ENSG00000125810|CD93|236_8
GTGACAAGGACGAGACTCAGAGTCATTATTTCCTGTGCAA
>ENSG00000101335|MYL9|79_1
CCACATCCAATGTCTTCGCAATGTTTGACCAGTCCCAGAT
>ENSG00000101335|MYL9|79_2
GTTTAAGGAGGCTTTCAACATGATTGACCAGAACCGTGAT
>ENSG00000101335|MYL9|79_3
CTTCACCATGTTCCTCACCATGTTTGGGGAGAAGCTGAAC
>ENSG00000101335|MYL9|79_4
ACCCATTGATAAGAAAGGCAACTTCAACTACGTGGAGTTC
>ENSG00000101335|MYL9|79_5
GGGCTATAGTCTCTGACCCCTCCAAGGAAAGACCACCTTC
>ENSG00000101335|MYL9|79_6
GATCAGACACCCCTTCACGTGTATCCCCACACAAATGCAA
>ENSG00000124107|SLPI|208_1
TGAAAGCTTGATTCCTGCCATATGGAGGAGGCTCTGGAGT
>ENSG00000124107|SLPI|208_2
CTTGAAGTGTTGCATGGGCATGTGTGGGAAATCCTGCGTT
>ENSG00000124107|SLPI|208_3
CAGTGTCCAGGGAAGAAGAGATGTTGTCCTGACACTTGTG
>ENSG00000124107|SLPI|208_4
AGAAATCTGCCCAGTGCCTTAGATACAAGAAACCTGAGTG
>ENSG00000124107|SLPI|208_5
TGTGGAAGGCTCTGGAAAGTCCTTCAAAGCTGGAGTCTGT
>ENSG00000175063|UBE2C|132_1
GGTGGGCCTAGATGAAGACGCTCAAGGACCCTCGTGACTT
>ENSG00000175063|UBE2C|132_2
GGGCAAGGAAGAGATGCTAAAGCCTGGGGAATTAAGAACA
>ENSG00000175063|UBE2C|132_3
GAATCAGACAACCTTTTCAAATGGGTAGGGACCATCCATG
>ENSG00000175063|UBE2C|132_4
GAGCATCAGAACCAGCTCAACAGTTTGTCTACTGTCCGGT
>ENSG00000175063|UBE2C|132_5
CCTGGACATCCTGAAGGAAAAGTGGTCTGCCCTGTATGAT
>ENSG00000175063|UBE2C|132_6
GAAAAACCCCACAGCTTTTAAGAAGTACCTGCAAGAAACC
>ENSG00000124098|FAM210B|352_1
TTTCAAGAGTATGGCACTGTTGGCGTGTCATTGCACATTG
>ENSG00000124098|FAM210B|352_2
CATTAATTTCCTTGGGCATATTTTACATGGTTGTGTCAAG
>ENSG00000124098|FAM210B|352_3
GCTGAAACTCGGATTTAAAGAGTCCCTGGTACAGTCAAAA
>ENSG00000124098|FAM210B|352_4
CCTATGCAATCCACAAGCTGTTTGCGCCAGTGAGAATCAG
>ENSG00000124098|FAM210B|352_5
TGATTGTCAGATATTTTCGAAAAGTGGGATTTTTTAAACC
>ENSG00000124098|FAM210B|352_6
CCTATTTCTTCTAAATTACATGATTTGGATTGGTTTTAGG
>ENSG00000124098|FAM210B|352_7
GGCTAATTGCTATGTTCTCATGGATAAACTTTGCCAGCAA
>ENSG00000124098|FAM210B|352_8
AATTTTGTGAATGCTATTCATTATAGGGCTTGTATATATA
>ENSG00000101160|CTSZ|287_1
AGAAAAGGCATGGTGACCCATGACCAGAGGGGATCCTATG
>ENSG00000101160|CTSZ|287_2
CTGAGGATCGTGACCAGCACCTATAAGGATGGGAAGGGCG
>ENSG00000101160|CTSZ|287_3
GGCATCAGTGATGGGACTGAGTACTGGATTGTCCGGAATT
>ENSG00000101160|CTSZ|287_4
ATACCAGGACACCACATATATAAACCATGTCGTTTCTGTG
>ENSG00000101160|CTSZ|287_5
CAGCTGTGGAATAATGGCAACAGAAAGACTGGCTAACTAC
>ENSG00000101160|CTSZ|287_6
CTCTGGGAGGGAGAAGATGATGGCAGAAATCTATGCAAAT
>ENSG00000101160|CTSZ|287_7
CCAGGAGTGTGACAAGTTTAACCAATGTGGGACATGCAAT
>ENSG00000101160|CTSZ|287_8
GCTATGGCGGATCGGATCAACATCAAGAGGAAGGGAGCGT
>ENSG00000154639|CXADR|199_1
GAGTAGTGGATTTCGCCAGAAGTTTGAGTATCACTACTCC
>ENSG00000154639|CXADR|199_2
GATGATTGAAAAAGCCAAAGGGGAAACTGCCTATCTGCCA
>ENSG00000154639|CXADR|199_3
ACATCGAGTGGCTGATATCACCAGCTGATAATCAGAAGGT
>ENSG00000154639|CXADR|199_4
ATGACTACTATCCAGATCTGAAAGGCCGAGTACATTTTAC
>ENSG00000154639|CXADR|199_5
GCATCAATAAATGTAACGAATTTACAACTGTCAGATATTG
>ENSG00000154639|CXADR|199_6
AAAAAAGCTCCTGGTGTTGCAAATAAGAAGATTCATCTGG
>ENSG00000154639|CXADR|199_7
CACCTCCAAAGAGCCGTACGTCCACTGCCAGAAGCTACAT
>ENSG00000154639|CXADR|199_8
ACATGGAAGGATATTCCAAGACTCAGTATAACCAAGTACC
>ENSG00000160180|TFF3|361_1
TGCCTGAGACTTTCTGAGGTTGTGCTTTATTTCTGCTGCG
>ENSG00000160180|TFF3|361_2
GCGCTTCTGCTGAAAGTTCATATCTGGAGCCTGATGTCTT
>ENSG00000160180|TFF3|361_3
GCCAGGCACTGTTCATCTCAGCTTTTCTGTCCCTTTGCTC
>ENSG00000142156|COL6A1|147_1
AAGTCAAGTCCTTCACCAAGCGCTTCATCGACAACCTGAG
>ENSG00000142156|COL6A1|147_2
CATCGACACCATCGTGGACATGATCAAAAATAACGTGGAG
>ENSG00000142156|COL6A1|147_3
GGACGAATGCGAGATTTTGGACATCATCATGAAAATGTGC
>ENSG00000142156|COL6A1|147_4
ACAGCTCAGAGAGCATTGGCCTGCAGAACTTCGAGATTGC
>ENSG00000142156|COL6A1|147_5
GGGCATCAAAGACGTGTTTGACTTCATCCCAGGCTCAGAC
>ENSG00000142156|COL6A1|147_6
CATAGACAAGAAGTGTCCAGATTACACCTGCCCCATCACG
>ENSG00000142156|COL6A1|147_7
ATAGCTGGTTTTTCCCACCAATCCTCACCTAACAGTTACT
>ENSG00000142156|COL6A1|147_8
GCAAACCTCTCCTTCCTCAGAATAGTGATGTGTTCGACGT
>ENSG00000142173|COL6A2|17_1
ACCGCATCATCAAGGTCATGAAACACGAAGCCTACGGAGA
>ENSG00000142173|COL6A2|17_2
CACCAACTTCACACTGGAGAAGAACTTCGTCATCAACGTG
>ENSG00000142173|COL6A2|17_3
GACTGGATGGAGCTGTTCATTGACACCTTTAAGCTGGTGC
>ENSG00000160307|S100B|272_1
TGAAAACACTGCTGTTCTTTAAATGCGTTCCTCATCCATG
>ENSG00000160307|S100B|272_2
CAGGGACTCTTGTTAACAGTAACTTAGGAGTCAGGTCTCA
>ENSG00000160307|S100B|272_3
CCTGCATCATTCTTTCTGCTATATTAGGCCTGTGTGTAAG
>ENSG00000160307|S100B|272_4
TGAGATTAGAAAGCAGCCAAACCTTTCCTGTAACAGAGAC
>ENSG00000160307|S100B|272_5
GTTGCCATGGTTACTACTGCCTGCCACGAGTTCTTTGAAC
>ENSG00000160307|S100B|272_6
GAGCAGGAGGTTGTGGACAAAGTCATGGAAACACTGGACA
>ENSG00000160307|S100B|272_7
CACAAGCTGAAGAAATCCGAACTGAAGGAGCTCATCAACA
>ENSG00000160307|S100B|272_8
CTCATCGACGTTTTCCACCAATATTCTGGAAGGGAGGGAG
>ENSG00000160307|S100B|272_9
TAGGATGAGGTATAGATGAGAAGGCAACTTTCCTTTGCGA
>ENSG00000160307|S100B|272_10
CCCTTGTCTGGGTTGAGGTCTGTATTGATAACATATGAAA
>ENSG00000160307|S100B|272_11
GCTCACCTGCACTCTACCACCTCATCTTGGAGCCTTGCAG
>ENSG00000184113|CLDN5|170_1
ACCGGAAGATGTGTACAGCTGGTCTTTACTCCATCGGCAG
>ENSG00000184113|CLDN5|170_2
GTTTGCCATGGGATGAGAGAGACAGTGCTGGGACTCAGAG
>ENSG00000184113|CLDN5|170_3
GCAAGGTGTTCCTGGAAATGACCTCGGCAACACATCTTAG
>ENSG00000184113|CLDN5|170_4
CTGTGGAGGTTATTCCTGGATACTAGGTGGGAAAGTCGGC
>ENSG00000184113|CLDN5|170_5
GGGTAGAAACCAGATTGTGAAAGGTGAAGCCTGAGACTCC
>ENSG00000184113|CLDN5|170_6
CACGAAGTAGGTGAGCAGACCCTCCATGAGTGGCAGGAAA
>ENSG00000184113|CLDN5|170_7
CTGCCCAGTTCTTGGTTGATAGGTTCCTGTCAGCTCCTTC
>ENSG00000100225|FBXO7|290_1
CAGGATGAACAACCAAGTGATTCATTCCAAGGACAGGCAG
>ENSG00000100225|FBXO7|290_2
ACAGGTTTCTATCCCTCAGAACCCATGCTCTGTAGTGAAT
>ENSG00000100225|FBXO7|290_3
GATGCCTTGATAGTGTTGATACATCTTCTCATGTTGGAGT
>ENSG00000100225|FBXO7|290_4
AAAATCAACAATGAGATTAGAAGTGTGAAAAGATTGCAGC
>ENSG00000100225|FBXO7|290_5
AATGTAGCCAACATATACAAAGATCTTCAGAAACTCTCTC
>ENSG00000100225|FBXO7|290_6
TGCGTGATTTTCGAGACAATACTGTCAGAGTTCAAGACAC
>ENSG00000100225|FBXO7|290_7
AACACTTCCCTATGTTGGAGACCCAATCAGTTCACTCATT
>ENSG00000100225|FBXO7|290_8
AGCCAGTTTCCTCCACTGAGACCACGCTTTGATCCAGTTG
>ENSG00000100079|LGALS2|51_1
AGTGACCTTTGAGAGTGACAAATTCAAGGTGAAGCTGCCA
>ENSG00000100079|LGALS2|51_2
GCTTCAGCGAATCCACCATTGTCTGCAACTCATTGGACGG
>ENSG00000100079|LGALS2|51_3
GATGGCACTGATGGCTTTGTAATTAATCTGGGCCAGGGGA
>ENSG00000100079|LGALS2|51_4
ACGGGGGAACTTGAGGTTAAGAACATGGACATGAAGCCGG
>ENSG00000100079|LGALS2|51_5
GGAGTTAATGTGTAATATTCTAGGATATAAGCTTGACCAC
>ENSG00000077942|FBLN1|228_1
GCCTCCAAGAAACGGATAAGATCATTGAGGTTGAGGAGGA
>ENSG00000077942|FBLN1|228_2
GAGGACAATAGCTGCAAAGATATTGACGAGTGTGAGAGTG
>ENSG00000077942|FBLN1|228_3
CCCGATTTTATCTGTCAGAATACTCTGGGATCCTTCCGCT
>ENSG00000077942|FBLN1|228_4
GGCTTTATACAAGATGCTCTAGGCAACTGTATTGATATCA
>ENSG00000077942|FBLN1|228_5
CGAATGCAAGACGGGTTACTATTTTGACGGCATCAGCAGG
>ENSG00000185291|IL3RA|119_1
CCCAGATCTTCTCAACTGGAACCACGAAGGCTGTTTCTTC
>ENSG00000185291|IL3RA|119_2
TCTGACCTGCTGGATTCATGACGTGGATTTCTTGAGCTGC
>ENSG00000185291|IL3RA|119_3
CAACAGTACGAGTGTCTTCACTACAAAACGGATGCTCAGG
>ENSG00000185291|IL3RA|119_4
GATATTAACTCCACCCAACATGACTGCAAAGTGTAATAAG
>ENSG00000185291|IL3RA|119_5
GAGAAGTCATTTCAATCGCAAATTTCGCTATGAGCTTCAG
>ENSG00000185291|IL3RA|119_6
ACCTCCTTCCAGCTACTCAATCCTGGAACGTACACAGTAC
>ENSG00000185291|IL3RA|119_7
GGTCTGTGTCTTCGTGATCTGCAGAAGGTATCTGGTGATG
>ENSG00000185291|IL3RA|119_8
CATGAAAGACCCCATCGGTGACAGCTTCCAAAACGACAAG
>ENSG00000078596|ITM2A|274_1
CAGATAGAGTGTCCTTGGTAATAAGAAGTCAGAGATTTAC
>ENSG00000078596|ITM2A|274_2
CCAACGAATTTATTGTTGAGACCAAGATCTGTCAAGAGTA
>ENSG00000078596|ITM2A|274_3
TACCAACTTTGCAATAACAGAAAGTCCTTCCGCCTTCGTC
>ENSG00000078596|ITM2A|274_4
CTAGTTGCTGTGGAGGAAATTCGTGATGTTAGTAACCTTG
>ENSG00000078596|ITM2A|274_5
TTCTATTGTTATGCCTCCAAAAAATCTGGTAGAGCTCTTT
>ENSG00000078596|ITM2A|274_6
TTCATGACTTTGAAAAGGGAATGACTGCTTACCTGGACTT
>ENSG00000078596|ITM2A|274_7
TGAGGAGGCTGACATTCGTGAGGATGACAACATTGCAATC
>ENSG00000078596|ITM2A|274_8
TTGATTCTGAGGATCCTGCAAATTCCCTTCGTGGAGGAGA
>ENSG00000123560|PLP1|111_1
TTGTGTTTCTTTGGGGTGGCACTGTTCTGTGGCTGTGGAC
>ENSG00000123560|PLP1|111_2
CTCACTGGCACAGAAAAGCTAATTGAGACCTATTTCTCCA
>ENSG00000123560|PLP1|111_3
CCAAGACTATGAGTATCTCATCAATGTGATCCATGCCTTC
>ENSG00000123560|PLP1|111_4
GTACATTTACTTCAACACCTGGACCACCTGCCAGTCTATT
>ENSG00000123560|PLP1|111_5
TCTCTGTGCTGATGCCAGAATGTATGGTGTTCTCCCATGG
>ENSG00000123560|PLP1|111_6
GGTTTGTGGCTCCAACCTTCTGTCCATCTGCAAAACAGCT
>ENSG00000123560|PLP1|111_7
CCAAATGACCTTCCACCTGTTTATTGCTGCATTTGTGGGG
>ENSG00000123560|PLP1|111_8
GCTGCCACTTACAACTTTGCCGTCCTTAAACTCATGGGCC
>ENSG00000102245|CD40LG|282_1
TTTGCTGTGTATCTTCATAGAAGGTTGGACAAGATAGAAG
>ENSG00000102245|CD40LG|282_2
GATGCAACACAGGAGAAAGATCCTTATCCTTACTGAACTG
>ENSG00000102245|CD40LG|282_3
TGAAGGCTTTGTGAAGGATATAATGTTAAACAAAGAGGAG
>ENSG00000102245|CD40LG|282_4
ACAGTGGGCTGAAAAAGGATACTACACCATGAGCAACAAC
>ENSG00000102245|CD40LG|282_5
TGGAAAATGGGAAACAGCTGACCGTTAAAAGACAAGGACT
>ENSG00000102245|CD40LG|282_6
ATATCTATGCCCAAGTCACCTTCTGTTCCAATCGGGAAGC
>ENSG00000102245|CD40LG|282_7
GAATCTTACTCAGAGCTGCAAATACCCACAGTTCCGCCAA
>ENSG00000102245|CD40LG|282_8
CCATTCACTTGGGAGGAGTATTTGAATTGCAACCAGGTGC
>ENSG00000165246|NLGN4Y|309_1
TAACATGATTGATGGCAGCATTTTGGCCAGCTATGGGAAC
>ENSG00000165246|NLGN4Y|309_2
TCTCATTGGCATTTTCCAGTATTGTGAGATCAATTTCTGA
>ENSG00000165246|NLGN4Y|309_3
GATCTAAACCATGCCAACAGATGTTTCGTGTGACTAGGAC
>ENSG00000165246|NLGN4Y|309_4
TGGCTCTTCTTAAGTGAAGAAAGACTCTATAGGCTTTTAC
>ENSG00000165246|NLGN4Y|309_5
GCGAATTGACTGTGCAGAAAAATTGTAGGGTTCTGTGGAA
>ENSG00000165246|NLGN4Y|309_6
TTTTAGCAAGGTTGTGCTTTCAAACACATATTAGTCCTAC
>ENSG00000165246|NLGN4Y|309_7
TGTAGGAATATGTGATGTCAAATGGAAGACTCAGAAGTTT
>ENSG00000165246|NLGN4Y|309_8
CATTGTTTTAGAAAACTTTGATTTGTACATGTTAGTTTTC
