# Supplementary material for: Evidence of off-target probe binding affecting 10x Genomics Xenium gene panels compromise accuracy of spatial transcriptomic profiling
Source: eLife. 2026 May 1;14:RP107070. doi: 10.7554/eLife.107070 (PMC13134852; doi:10.7554/eLife.107070)
Supplement: Supplementary file 10. — Results include all possible RNA species, and using a pad length (-pl) of 10. [file elife-107070-supp10.zip › xenium_probeset_results/human_skin_10pl_all/flip.sam]

@HD	VN:1.4	SO:unsorted
@SQ	SN:ENST00000832828.1	LN:1762
@SQ	SN:ENST00000450305.2	LN:632
@SQ	SN:ENST00000831158.1	LN:1877
@SQ	SN:ENST00000831210.1	LN:1876
@SQ	SN:ENST00000831361.1	LN:1932
@SQ	SN:ENST00000831289.1	LN:1591
@SQ	SN:ENST00000831499.1	LN:2597
@SQ	SN:ENST00000831463.1	LN:1802
@SQ	SN:ENST00000831292.1	LN:1792
@SQ	SN:ENST00000831355.1	LN:2843
@SQ	SN:ENST00000831487.1	LN:2161
@SQ	SN:ENST00000488147.2	LN:1380
@SQ	SN:ENST00000831582.1	LN:1569
@SQ	SN:ENST00000619216.1	LN:68
@SQ	SN:ENST00000834619.1	LN:500
@SQ	SN:ENST00000473358.1	LN:712
@SQ	SN:ENST00000469289.1	LN:535
@SQ	SN:ENST00000607096.1	LN:138
@SQ	SN:ENST00000834251.1	LN:1305
@SQ	SN:ENST00000833573.1	LN:319
@SQ	SN:ENST00000832531.1	LN:963
@SQ	SN:ENST00000606857.1	LN:840
@SQ	SN:ENST00000642116.1	LN:1414
@SQ	SN:ENST00000492842.2	LN:939
@SQ	SN:ENST00000641515.2	LN:2618
@SQ	SN:ENST00000495576.1	LN:1319
@SQ	SN:ENST00000831081.1	LN:1291
@SQ	SN:ENST00000477740.5	LN:491
@SQ	SN:ENST00000833190.1	LN:1280
@SQ	SN:ENST00000831744.1	LN:358
@SQ	SN:ENST00000831087.1	LN:1142
@SQ	SN:ENST00000831089.1	LN:1471
@SQ	SN:ENST00000831092.1	LN:1414
@SQ	SN:ENST00000442987.3	LN:3812
@SQ	SN:ENST00000835176.1	LN:797
@SQ	SN:ENST00000494149.2	LN:755
@SQ	SN:ENST00000595919.1	LN:284
@SQ	SN:ENST00000493797.1	LN:323
@SQ	SN:ENST00000484859.1	LN:4860
@SQ	SN:ENST00000490997.5	LN:518
@SQ	SN:ENST00000466557.7	LN:1833
@SQ	SN:ENST00000410691.1	LN:104
@SQ	SN:ENST00000496488.1	LN:457
@SQ	SN:ENST00000491962.2	LN:1516
@SQ	SN:ENST00000655252.2	LN:1779
@SQ	SN:ENST00000831107.1	LN:1089
@SQ	SN:ENST00000831114.1	LN:682
@SQ	SN:ENST00000831120.1	LN:635
@SQ	SN:ENST00000831121.1	LN:695
@SQ	SN:ENST00000833859.1	LN:977
@SQ	SN:ENST00000833862.1	LN:1762
@SQ	SN:ENST00000624431.2	LN:570
@SQ	SN:ENST00000831135.1	LN:2287
@SQ	SN:ENST00000831350.1	LN:2518
@SQ	SN:ENST00000831171.1	LN:1780
@SQ	SN:ENST00000831194.1	LN:1911
@SQ	SN:ENST00000831415.1	LN:2692
@SQ	SN:ENST00000831676.1	LN:1915
@SQ	SN:ENST00000831399.1	LN:2038
@SQ	SN:ENST00000831445.1	LN:1990
@SQ	SN:ENST00000831345.1	LN:812
@SQ	SN:ENST00000831294.1	LN:2178
@SQ	SN:ENST00000831516.1	LN:2385
@SQ	SN:ENST00000831327.1	LN:1688
@SQ	SN:ENST00000623083.4	LN:1397
@SQ	SN:ENST00000612080.1	LN:68
@SQ	SN:ENST00000835447.1	LN:621
@SQ	SN:ENST00000834919.1	LN:546
@SQ	SN:ENST00000441866.2	LN:2256
@SQ	SN:ENST00000450734.1	LN:457
@SQ	SN:ENST00000820923.1	LN:1135
@SQ	SN:ENST00000424587.7	LN:5603
@SQ	SN:ENST00000784886.1	LN:504
@SQ	SN:ENST00000784890.1	LN:875
@SQ	SN:ENST00000784892.1	LN:527
@SQ	SN:ENST00000784893.1	LN:1208
@SQ	SN:ENST00000458203.2	LN:385
@SQ	SN:ENST00000797152.1	LN:809
@SQ	SN:ENST00000635159.2	LN:1021
@SQ	SN:ENST00000440163.2	LN:950
@SQ	SN:ENST00000437905.2	LN:363
@SQ	SN:ENST00000426406.4	LN:939
@SQ	SN:ENST00000796423.1	LN:1908
@SQ	SN:ENST00000455464.7	LN:902
@SQ	SN:ENST00000445840.2	LN:183
@SQ	SN:ENST00000432723.3	LN:2477
@SQ	SN:ENST00000514436.1	LN:1239
@SQ	SN:ENST00000440038.7	LN:793
@SQ	SN:ENST00000423728.6	LN:838
@SQ	SN:ENST00000641845.1	LN:571
@SQ	SN:ENST00000601486.5	LN:696
@SQ	SN:ENST00000641303.1	LN:384
@SQ	SN:ENST00000641063.1	LN:473
@SQ	SN:ENST00000642124.1	LN:456
@SQ	SN:ENST00000614007.1	LN:104
@SQ	SN:ENST00000634833.2	LN:906
@SQ	SN:ENST00000419394.2	LN:491
@SQ	SN:ENST00000781832.1	LN:725
@SQ	SN:ENST00000781831.1	LN:1013
@SQ	SN:ENST00000641296.1	LN:1127
@SQ	SN:ENST00000357876.6	LN:1702
@SQ	SN:ENST00000648019.1	LN:1216
@SQ	SN:ENST00000452176.2	LN:818
@SQ	SN:ENST00000416931.1	LN:372
@SQ	SN:ENST00000457540.1	LN:1044
@SQ	SN:ENST00000414273.1	LN:1543
@SQ	SN:ENST00000621981.1	LN:89
@SQ	SN:ENST00000427426.1	LN:682
@SQ	SN:ENST00000467115.1	LN:207
@SQ	SN:ENST00000514057.1	LN:681
@SQ	SN:ENST00000416718.2	LN:547
@SQ	SN:ENST00000438434.2	LN:424
@SQ	SN:ENST00000332831.5	LN:939
@SQ	SN:ENST00000743860.1	LN:604
@SQ	SN:ENST00000743821.1	LN:2153
@SQ	SN:ENST00000743822.1	LN:1641
@SQ	SN:ENST00000447954.3	LN:1054
@SQ	SN:ENST00000745229.1	LN:905
@SQ	SN:ENST00000636676.1	LN:183
@SQ	SN:ENST00000440782.3	LN:2455
@SQ	SN:ENST00000506640.4	LN:6494
@SQ	SN:ENST00000743858.1	LN:1666
@SQ	SN:ENST00000411249.1	LN:104
@SQ	SN:ENST00000422528.1	LN:456
@SQ	SN:ENST00000428504.2	LN:417
@SQ	SN:ENST00000743825.1	LN:1470
@SQ	SN:ENST00000743835.1	LN:1684
@SQ	SN:ENST00000743870.1	LN:814
@SQ	SN:ENST00000743876.1	LN:525
@SQ	SN:ENST00000655765.1	LN:1869
@SQ	SN:ENST00000670700.1	LN:1378
@SQ	SN:ENST00000429505.6	LN:1201
@SQ	SN:ENST00000434264.6	LN:844
@SQ	SN:ENST00000744200.1	LN:1165
@SQ	SN:ENST00000667728.2	LN:3247
@SQ	SN:ENST00000744211.1	LN:1636
@SQ	SN:ENST00000443772.2	LN:1775
@SQ	SN:ENST00000644482.1	LN:114
@SQ	SN:ENST00000744077.1	LN:1465
@SQ	SN:ENST00000743843.1	LN:689
@SQ	SN:ENST00000447500.5	LN:2007
@SQ	SN:ENST00000744079.1	LN:1653
@SQ	SN:ENST00000744083.1	LN:1333
@SQ	SN:ENST00000655384.1	LN:2192
@SQ	SN:ENST00000743857.1	LN:1714
@SQ	SN:ENST00000590817.3	LN:238
@SQ	SN:ENST00000744080.1	LN:1026
@SQ	SN:ENST00000744081.1	LN:624
@SQ	SN:ENST00000744085.1	LN:1845
@SQ	SN:ENST00000326734.3	LN:1960
@SQ	SN:ENST00000745543.1	LN:1361
@SQ	SN:ENST00000666741.3	LN:5819
@SQ	SN:ENST00000685764.3	LN:3838
@SQ	SN:ENST00000669922.2	LN:5504
@SQ	SN:ENST00000445118.7	LN:6616
@SQ	SN:ENST00000670780.1	LN:8389
@SQ	SN:ENST00000658846.2	LN:2257
@SQ	SN:ENST00000608189.6	LN:1660
@SQ	SN:ENST00000744874.1	LN:1762
@SQ	SN:ENST00000657837.1	LN:2933
@SQ	SN:ENST00000691316.1	LN:3092
@SQ	SN:ENST00000702098.2	LN:1602
@SQ	SN:ENST00000691234.3	LN:3108
@SQ	SN:ENST00000744884.1	LN:2146
@SQ	SN:ENST00000745994.1	LN:1689
@SQ	SN:ENST00000746320.1	LN:980
@SQ	SN:ENST00000745642.1	LN:1804
@SQ	SN:ENST00000661463.2	LN:2703
@SQ	SN:ENST00000745843.1	LN:1195
@SQ	SN:ENST00000745847.1	LN:1628
@SQ	SN:ENST00000415481.1	LN:1058
@SQ	SN:ENST00000635557.1	LN:837
@SQ	SN:ENST00000736326.1	LN:657
@SQ	SN:ENST00000736325.1	LN:378
@SQ	SN:ENST00000756417.1	LN:1267
@SQ	SN:ENST00000756416.1	LN:1672
@SQ	SN:ENST00000756444.1	LN:1718
@SQ	SN:ENST00000756445.1	LN:1500
@SQ	SN:ENST00000715285.1	LN:2793
@SQ	SN:ENST00000756436.1	LN:2519
@SQ	SN:ENST00000756841.1	LN:417
@SQ	SN:ENST00000715286.1	LN:3043
@SQ	SN:ENST00000417705.1	LN:1389
@SQ	SN:ENST00000756700.1	LN:1015
@SQ	SN:ENST00000756704.1	LN:1020
@SQ	SN:ENST00000756701.1	LN:1581
@SQ	SN:ENST00000756703.1	LN:984
@SQ	SN:ENST00000756702.1	LN:662
@SQ	SN:ENST00000616016.5	LN:3465
@SQ	SN:ENST00000618323.5	LN:3468
@SQ	SN:ENST00000342066.8	LN:2557
@SQ	SN:ENST00000327044.7	LN:2757
@SQ	SN:ENST00000338591.8	LN:2567
@SQ	SN:ENST00000379410.8	LN:3176
@SQ	SN:ENST00000379407.7	LN:2194
@SQ	SN:ENST00000379409.6	LN:2455
@SQ	SN:ENST00000433179.4	LN:3520
@SQ	SN:ENST00000341290.6	LN:3035
@SQ	SN:ENST00000694917.1	LN:2495
@SQ	SN:ENST00000796003.1	LN:540
@SQ	SN:ENST00000796004.1	LN:348
@SQ	SN:ENST00000606034.1	LN:2086
@SQ	SN:ENST00000428771.6	LN:1040
@SQ	SN:ENST00000304952.11	LN:885
@SQ	SN:ENST00000484667.2	LN:667
@SQ	SN:ENST00000796159.1	LN:354
@SQ	SN:ENST00000624697.4	LN:787
@SQ	SN:ENST00000796077.1	LN:555
@SQ	SN:ENST00000423619.2	LN:154
@SQ	SN:ENST00000458555.1	LN:471
@SQ	SN:ENST00000649529.1	LN:637
@SQ	SN:ENST00000379370.7	LN:7326
@SQ	SN:ENST00000620552.4	LN:7394
@SQ	SN:ENST00000652369.2	LN:7411
@SQ	SN:ENST00000418300.1	LN:402
@SQ	SN:ENST00000688131.1	LN:1152
@SQ	SN:ENST00000799588.1	LN:1023
@SQ	SN:ENST00000800041.1	LN:1156
@SQ	SN:ENST00000442292.2	LN:829
@SQ	SN:ENST00000412397.2	LN:1219
@SQ	SN:ENST00000799882.1	LN:655
@SQ	SN:ENST00000799885.1	LN:396
@SQ	SN:ENST00000800221.1	LN:698
@SQ	SN:ENST00000453464.3	LN:1900
@SQ	SN:ENST00000379339.5	LN:2429
@SQ	SN:ENST00000421241.7	LN:1832
@SQ	SN:ENST00000379320.5	LN:2324
@SQ	SN:ENST00000379319.5	LN:1097
@SQ	SN:ENST00000648183.1	LN:1095
@SQ	SN:ENST00000767612.1	LN:1654
@SQ	SN:ENST00000416774.1	LN:1620
@SQ	SN:ENST00000807417.1	LN:850
@SQ	SN:ENST00000384997.3	LN:95
@SQ	SN:ENST00000384875.3	LN:90
@SQ	SN:ENST00000362106.1	LN:83
@SQ	SN:ENST00000606993.1	LN:987
@SQ	SN:ENST00000379317.1	LN:3532
@SQ	SN:ENST00000379289.6	LN:2288
@SQ	SN:ENST00000379290.6	LN:2307
@SQ	SN:ENST00000379288.3	LN:2114
@SQ	SN:ENST00000328596.10	LN:851
@SQ	SN:ENST00000379268.7	LN:1083
@SQ	SN:ENST00000486728.5	LN:727
@SQ	SN:ENST00000379265.5	LN:705
@SQ	SN:ENST00000699969.1	LN:1152
@SQ	SN:ENST00000379236.4	LN:1075
@SQ	SN:ENST00000699971.1	LN:1184
@SQ	SN:ENST00000699974.1	LN:1153
@SQ	SN:ENST00000699975.1	LN:811
@SQ	SN:ENST00000699976.1	LN:878
@SQ	SN:ENST00000699977.1	LN:946
@SQ	SN:ENST00000803207.1	LN:499
@SQ	SN:ENST00000360001.12	LN:1933
@SQ	SN:ENST00000263741.12	LN:2079
@SQ	SN:ENST00000379198.5	LN:2805
@SQ	SN:ENST00000330388.2	LN:1036
@SQ	SN:ENST00000565563.1	LN:1558
@SQ	SN:ENST00000349431.11	LN:2260
@SQ	SN:ENST00000347370.6	LN:2387
@SQ	SN:ENST00000400929.6	LN:1057
@SQ	SN:ENST00000360466.6	LN:1047
@SQ	SN:ENST00000400930.8	LN:1021
@SQ	SN:ENST00000762567.1	LN:1144
@SQ	SN:ENST00000434139.1	LN:268
@SQ	SN:ENST00000379116.10	LN:3050
@SQ	SN:ENST00000338555.6	LN:3475
@SQ	SN:ENST00000400928.7	LN:2731
@SQ	SN:ENST00000325425.12	LN:2679
@SQ	SN:ENST00000354700.10	LN:3793
@SQ	SN:ENST00000353662.4	LN:2280
@SQ	SN:ENST00000613751.1	LN:61
@SQ	SN:ENST00000379031.10	LN:1257
@SQ	SN:ENST00000540437.5	LN:2629
@SQ	SN:ENST00000545578.5	LN:2263
@SQ	SN:ENST00000620829.4	LN:1862
@SQ	SN:ENST00000435064.6	LN:2114
@SQ	SN:ENST00000411962.5	LN:1832
@SQ	SN:ENST00000421495.6	LN:1868
@SQ	SN:ENST00000419704.5	LN:1798
@SQ	SN:ENST00000450926.6	LN:1839
@SQ	SN:ENST00000620702.1	LN:65
@SQ	SN:ENST00000444968.1	LN:386
@SQ	SN:ENST00000429572.5	LN:1104
@SQ	SN:ENST00000343938.9	LN:2154
@SQ	SN:ENST00000339381.6	LN:3475
@SQ	SN:ENST00000378891.9	LN:2926
@SQ	SN:ENST00000378888.10	LN:3305
@SQ	SN:ENST00000616525.1	LN:59
@SQ	SN:ENST00000806657.1	LN:548
@SQ	SN:ENST00000806658.1	LN:510
@SQ	SN:ENST00000342753.8	LN:2231
@SQ	SN:ENST00000309212.11	LN:2293
@SQ	SN:ENST00000445648.5	LN:2001
@SQ	SN:ENST00000477278.3	LN:2728
@SQ	SN:ENST00000338370.7	LN:1072
@SQ	SN:ENST00000321751.9	LN:798
@SQ	SN:ENST00000338338.10	LN:753
@SQ	SN:ENST00000378853.3	LN:875
@SQ	SN:ENST00000435351.2	LN:367
@SQ	SN:ENST00000400809.8	LN:3112
@SQ	SN:ENST00000408918.8	LN:1186
@SQ	SN:ENST00000780221.1	LN:1916
@SQ	SN:ENST00000344843.12	LN:700
@SQ	SN:ENST00000482352.1	LN:1049
@SQ	SN:ENST00000582431.2	LN:293
@SQ	SN:ENST00000780355.1	LN:475
@SQ	SN:ENST00000607307.1	LN:1523
@SQ	SN:ENST00000537107.6	LN:2024
@SQ	SN:ENST00000520296.5	LN:1632
@SQ	SN:ENST00000427211.3	LN:1976
@SQ	SN:ENST00000454272.2	LN:1506
@SQ	SN:ENST00000442470.1	LN:876
@SQ	SN:ENST00000428932.1	LN:543
@SQ	SN:ENST00000781681.1	LN:902
@SQ	SN:ENST00000378821.4	LN:3217
@SQ	SN:ENST00000417917.2	LN:2301
@SQ	SN:ENST00000729988.1	LN:1258
@SQ	SN:ENST00000430109.2	LN:1464
@SQ	SN:ENST00000338660.5	LN:2147
@SQ	SN:ENST00000476993.2	LN:4492
@SQ	SN:ENST00000378785.7	LN:3864
@SQ	SN:ENST00000673477.1	LN:4098
@SQ	SN:ENST00000308647.8	LN:2114
@SQ	SN:ENST00000641974.2	LN:700
@SQ	SN:ENST00000641679.1	LN:227
@SQ	SN:ENST00000692936.2	LN:745
@SQ	SN:ENST00000378756.8	LN:2481
@SQ	SN:ENST00000378755.9	LN:2612
@SQ	SN:ENST00000536055.6	LN:2330
@SQ	SN:ENST00000378733.9	LN:1381
@SQ	SN:ENST00000624426.1	LN:796
@SQ	SN:ENST00000763257.1	LN:519
@SQ	SN:ENST00000291386.4	LN:1284
@SQ	SN:ENST00000359060.5	LN:4176
@SQ	SN:ENST00000647566.1	LN:841
@SQ	SN:ENST00000621860.1	LN:400
@SQ	SN:ENST00000422725.4	LN:2124
@SQ	SN:ENST00000828257.1	LN:879
@SQ	SN:ENST00000658591.1	LN:1830
@SQ	SN:ENST00000607222.1	LN:2038
@SQ	SN:ENST00000355826.10	LN:3206
@SQ	SN:ENST00000505820.7	LN:3248
@SQ	SN:ENST00000518681.6	LN:3053
@SQ	SN:ENST00000520777.6	LN:3236
@SQ	SN:ENST00000378712.5	LN:2890
@SQ	SN:ENST00000504599.6	LN:3311
@SQ	SN:ENST00000378708.5	LN:3012
@SQ	SN:ENST00000356026.10	LN:1248
@SQ	SN:ENST00000378675.7	LN:1309
@SQ	SN:ENST00000341832.11	LN:2992
@SQ	SN:ENST00000407249.7	LN:2677
@SQ	SN:ENST00000340677.9	LN:2534
@SQ	SN:ENST00000626918.2	LN:2457
@SQ	SN:ENST00000629289.2	LN:2490
@SQ	SN:ENST00000629312.2	LN:2496
@SQ	SN:ENST00000607013.2	LN:1035
@SQ	SN:ENST00000848399.1	LN:571
@SQ	SN:ENST00000614300.4	LN:2156
@SQ	SN:ENST00000617444.5	LN:6434
@SQ	SN:ENST00000611123.1	LN:5948
@SQ	SN:ENST00000596308.1	LN:1422
@SQ	SN:ENST00000597891.1	LN:502
@SQ	SN:ENST00000847997.1	LN:1620
@SQ	SN:ENST00000847999.1	LN:1322
@SQ	SN:ENST00000848000.1	LN:1899
@SQ	SN:ENST00000848003.1	LN:1718
@SQ	SN:ENST00000848006.1	LN:646
@SQ	SN:ENST00000848498.1	LN:1092
@SQ	SN:ENST00000234610.5	LN:1017
@SQ	SN:ENST00000848012.1	LN:1017
@SQ	SN:ENST00000404249.8	LN:2984
@SQ	SN:ENST00000356200.7	LN:2653
@SQ	SN:ENST00000598846.1	LN:5079
@SQ	SN:ENST00000378638.6	LN:2429
@SQ	SN:ENST00000357760.6	LN:2446
@SQ	SN:ENST00000358779.9	LN:2419
@SQ	SN:ENST00000378633.5	LN:2458
@SQ	SN:ENST00000847759.1	LN:1209
@SQ	SN:ENST00000577672.2	LN:1005
@SQ	SN:ENST00000417099.1	LN:1808
@SQ	SN:ENST00000647043.1	LN:2078
@SQ	SN:ENST00000475229.2	LN:1259
@SQ	SN:ENST00000246421.4	LN:1430
@SQ	SN:ENST00000847564.1	LN:1598
@SQ	SN:ENST00000643943.1	LN:732
@SQ	SN:ENST00000418950.2	LN:497
@SQ	SN:ENST00000341426.9	LN:3235
@SQ	SN:ENST00000341991.7	LN:3098
@SQ	SN:ENST00000378625.5	LN:3653
@SQ	SN:ENST00000787791.1	LN:473
@SQ	SN:ENST00000787789.1	LN:446
@SQ	SN:ENST00000615252.5	LN:2750
@SQ	SN:ENST00000610897.4	LN:3145
@SQ	SN:ENST00000378609.9	LN:3163
@SQ	SN:ENST00000703692.1	LN:3265
@SQ	SN:ENST00000703693.1	LN:3484
@SQ	SN:ENST00000703694.1	LN:3139
@SQ	SN:ENST00000703696.1	LN:3019
@SQ	SN:ENST00000703697.1	LN:3247
@SQ	SN:ENST00000703699.1	LN:3184
@SQ	SN:ENST00000703700.1	LN:2875
@SQ	SN:ENST00000703701.1	LN:3214
@SQ	SN:ENST00000703702.1	LN:3008
@SQ	SN:ENST00000703703.1	LN:2923
@SQ	SN:ENST00000703704.1	LN:3141
@SQ	SN:ENST00000703705.1	LN:2493
@SQ	SN:ENST00000703706.1	LN:2579
@SQ	SN:ENST00000703707.1	LN:2340
@SQ	SN:ENST00000703708.1	LN:2841
@SQ	SN:ENST00000703709.1	LN:2304
@SQ	SN:ENST00000703710.1	LN:1789
@SQ	SN:ENST00000703711.1	LN:1650
@SQ	SN:ENST00000689170.2	LN:1140
@SQ	SN:ENST00000798462.1	LN:642
@SQ	SN:ENST00000798459.1	LN:648
@SQ	SN:ENST00000798461.1	LN:801
@SQ	SN:ENST00000798640.1	LN:355
@SQ	SN:ENST00000726655.1	LN:547
@SQ	SN:ENST00000818893.1	LN:331
@SQ	SN:ENST00000307786.8	LN:670
@SQ	SN:ENST00000378602.3	LN:1118
@SQ	SN:ENST00000310991.8	LN:935
@SQ	SN:ENST00000493964.5	LN:5247
@SQ	SN:ENST00000682832.2	LN:5355
@SQ	SN:ENST00000443930.2	LN:2283
@SQ	SN:ENST00000659674.2	LN:1330
@SQ	SN:ENST00000378585.7	LN:1914
@SQ	SN:ENST00000640067.1	LN:1632
@SQ	SN:ENST00000638771.1	LN:1707
@SQ	SN:ENST00000640949.1	LN:1684
@SQ	SN:ENST00000807393.1	LN:951
@SQ	SN:ENST00000445600.2	LN:846
@SQ	SN:ENST00000449154.1	LN:437
@SQ	SN:ENST00000378567.8	LN:2385
@SQ	SN:ENST00000400921.6	LN:2294
@SQ	SN:ENST00000832148.1	LN:706
@SQ	SN:ENST00000832149.1	LN:1139
@SQ	SN:ENST00000606533.1	LN:4196
@SQ	SN:ENST00000333854.2	LN:1253
@SQ	SN:ENST00000444529.1	LN:622
@SQ	SN:ENST00000400919.7	LN:1413
@SQ	SN:ENST00000378546.9	LN:727
@SQ	SN:ENST00000799045.1	LN:790
@SQ	SN:ENST00000442483.2	LN:326
@SQ	SN:ENST00000800005.1	LN:711
@SQ	SN:ENST00000378536.5	LN:6083
@SQ	SN:ENST00000730475.1	LN:224
@SQ	SN:ENST00000810885.1	LN:1312
@SQ	SN:ENST00000810887.1	LN:1032
@SQ	SN:ENST00000810890.1	LN:2035
@SQ	SN:ENST00000661319.1	LN:5675
@SQ	SN:ENST00000378531.8	LN:1645
@SQ	SN:ENST00000607720.1	LN:493
@SQ	SN:ENST00000602865.1	LN:2407
@SQ	SN:ENST00000417061.2	LN:214
@SQ	SN:ENST00000378529.7	LN:1500
@SQ	SN:ENST00000607858.1	LN:568
@SQ	SN:ENST00000729642.1	LN:504
@SQ	SN:ENST00000378513.7	LN:3000
@SQ	SN:ENST00000378518.5	LN:522
@SQ	SN:ENST00000605895.6	LN:3028
@SQ	SN:ENST00000378512.5	LN:1404
@SQ	SN:ENST00000488353.2	LN:2469
@SQ	SN:ENST00000288774.8	LN:2905
@SQ	SN:ENST00000447513.7	LN:2835
@SQ	SN:ENST00000507596.5	LN:1941
@SQ	SN:ENST00000449969.5	LN:5450
@SQ	SN:ENST00000378486.8	LN:4870
@SQ	SN:ENST00000419816.6	LN:4837
@SQ	SN:ENST00000424657.1	LN:455
@SQ	SN:ENST00000442305.1	LN:514
@SQ	SN:ENST00000378466.9	LN:2641
@SQ	SN:ENST00000435556.8	LN:2524
@SQ	SN:ENST00000378453.4	LN:1324
@SQ	SN:ENST00000644246.1	LN:1531
@SQ	SN:ENST00000829790.1	LN:1140
@SQ	SN:ENST00000448624.3	LN:1807
@SQ	SN:ENST00000829788.1	LN:1187
@SQ	SN:ENST00000452793.2	LN:1064
@SQ	SN:ENST00000416860.4	LN:3570
@SQ	SN:ENST00000432521.3	LN:3624
@SQ	SN:ENST00000830164.1	LN:1640
@SQ	SN:ENST00000409119.5	LN:896
@SQ	SN:ENST00000355716.5	LN:1702
@SQ	SN:ENST00000456687.3	LN:1297
@SQ	SN:ENST00000830048.1	LN:1339
@SQ	SN:ENST00000424215.2	LN:1500
@SQ	SN:ENST00000686752.3	LN:694
@SQ	SN:ENST00000378425.9	LN:2665
@SQ	SN:ENST00000444521.6	LN:2827
@SQ	SN:ENST00000419916.8	LN:2747
@SQ	SN:ENST00000378424.9	LN:2765
@SQ	SN:ENST00000537325.6	LN:1096
@SQ	SN:ENST00000378427.6	LN:2689
@SQ	SN:ENST00000378412.8	LN:2879
@SQ	SN:ENST00000502556.5	LN:1943
@SQ	SN:ENST00000723522.1	LN:789
@SQ	SN:ENST00000723528.1	LN:950
@SQ	SN:ENST00000401095.9	LN:7780
@SQ	SN:ENST00000637179.1	LN:1775
@SQ	SN:ENST00000648684.1	LN:593
@SQ	SN:ENST00000638002.1	LN:1565
@SQ	SN:ENST00000457440.1	LN:607
@SQ	SN:ENST00000664694.2	LN:721
@SQ	SN:ENST00000429389.1	LN:429
@SQ	SN:ENST00000790074.1	LN:774
@SQ	SN:ENST00000727914.1	LN:503
@SQ	SN:ENST00000767974.1	LN:523
@SQ	SN:ENST00000641229.2	LN:2120
@SQ	SN:ENST00000378404.4	LN:1437
@SQ	SN:ENST00000818092.1	LN:584
@SQ	SN:ENST00000818100.1	LN:719
@SQ	SN:ENST00000321399.8	LN:2230
@SQ	SN:ENST00000445317.1	LN:4247
@SQ	SN:ENST00000667159.1	LN:1275
@SQ	SN:ENST00000818108.1	LN:479
@SQ	SN:ENST00000511072.5	LN:4282
@SQ	SN:ENST00000378391.6	LN:5447
@SQ	SN:ENST00000270722.10	LN:8698
@SQ	SN:ENST00000514189.5	LN:4236
@SQ	SN:ENST00000635819.1	LN:61
@SQ	SN:ENST00000440516.1	LN:469
@SQ	SN:ENST00000818384.1	LN:649
@SQ	SN:ENST00000624175.1	LN:2677
@SQ	SN:ENST00000818534.1	LN:655
@SQ	SN:ENST00000607061.1	LN:3461
@SQ	SN:ENST00000818621.1	LN:787
@SQ	SN:ENST00000818619.1	LN:1014
@SQ	SN:ENST00000665088.1	LN:2784
@SQ	SN:ENST00000732444.1	LN:730
@SQ	SN:ENST00000749363.1	LN:744
@SQ	SN:ENST00000378378.9	LN:2822
@SQ	SN:ENST00000378373.5	LN:2211
@SQ	SN:ENST00000378371.6	LN:2219
@SQ	SN:ENST00000606489.1	LN:382
@SQ	SN:ENST00000356575.9	LN:7443
@SQ	SN:ENST00000697102.1	LN:7056
@SQ	SN:ENST00000294599.8	LN:4501
@SQ	SN:ENST00000385042.1	LN:96
@SQ	SN:ENST00000838837.1	LN:381
@SQ	SN:ENST00000838667.1	LN:727
@SQ	SN:ENST00000688510.2	LN:1341
@SQ	SN:ENST00000838671.1	LN:1121
@SQ	SN:ENST00000838670.1	LN:743
@SQ	SN:ENST00000838669.1	LN:965
@SQ	SN:ENST00000378344.7	LN:2401
@SQ	SN:ENST00000344579.5	LN:2189
@SQ	SN:ENST00000378322.7	LN:1998
@SQ	SN:ENST00000270708.12	LN:1692
@SQ	SN:ENST00000378295.9	LN:5192
@SQ	SN:ENST00000604074.5	LN:4806
@SQ	SN:ENST00000603362.6	LN:1778
@SQ	SN:ENST00000604479.6	LN:1733
@SQ	SN:ENST00000354437.8	LN:2140
@SQ	SN:ENST00000443034.1	LN:754
@SQ	SN:ENST00000713570.1	LN:5200
@SQ	SN:ENST00000713572.1	LN:5145
@SQ	SN:ENST00000378280.5	LN:2062
@SQ	SN:ENST00000378285.5	LN:2117
@SQ	SN:ENST00000378288.8	LN:5120
@SQ	SN:ENST00000378290.4	LN:1831
@SQ	SN:ENST00000416554.1	LN:351
@SQ	SN:ENST00000648526.1	LN:1193
@SQ	SN:ENST00000418088.6	LN:3697
@SQ	SN:ENST00000611447.1	LN:161
@SQ	SN:ENST00000647817.1	LN:4601
@SQ	SN:ENST00000649123.1	LN:4164
@SQ	SN:ENST00000648553.1	LN:3110
@SQ	SN:ENST00000649348.1	LN:3772
@SQ	SN:ENST00000637775.1	LN:1455
@SQ	SN:ENST00000742845.1	LN:657
@SQ	SN:ENST00000294600.7	LN:2125
@SQ	SN:ENST00000642557.4	LN:506
@SQ	SN:ENST00000561886.2	LN:509
@SQ	SN:ENST00000444870.7	LN:547
@SQ	SN:ENST00000378251.3	LN:4303
@SQ	SN:ENST00000581512.2	LN:297
@SQ	SN:ENST00000607459.1	LN:531
@SQ	SN:ENST00000378230.8	LN:6431
@SQ	SN:ENST00000674623.1	LN:6559
@SQ	SN:ENST00000675666.1	LN:6363
@SQ	SN:ENST00000675677.1	LN:6233
@SQ	SN:ENST00000676052.1	LN:6449
@SQ	SN:ENST00000674558.1	LN:6305
@SQ	SN:ENST00000674544.1	LN:5295
@SQ	SN:ENST00000675375.1	LN:5326
@SQ	SN:ENST00000428079.6	LN:3152
@SQ	SN:ENST00000461667.2	LN:3328
@SQ	SN:ENST00000494653.5	LN:2174
@SQ	SN:ENST00000378223.3	LN:1121
@SQ	SN:ENST00000625756.2	LN:649
@SQ	SN:ENST00000338895.7	LN:3105
@SQ	SN:ENST00000378209.8	LN:2833
@SQ	SN:ENST00000361605.4	LN:1645
@SQ	SN:ENST00000680169.1	LN:1567
@SQ	SN:ENST00000680535.1	LN:1512
@SQ	SN:ENST00000757271.1	LN:1396
@SQ	SN:ENST00000757273.1	LN:2057
@SQ	SN:ENST00000439488.2	LN:1966
@SQ	SN:ENST00000412674.1	LN:3242
@SQ	SN:ENST00000635247.1	LN:1646
@SQ	SN:ENST00000671015.1	LN:1253
@SQ	SN:ENST00000816721.1	LN:1458
@SQ	SN:ENST00000642026.2	LN:758
@SQ	SN:ENST00000641078.2	LN:1259
@SQ	SN:ENST00000641562.1	LN:540
@SQ	SN:ENST00000742918.1	LN:1144
@SQ	SN:ENST00000642139.2	LN:5152
@SQ	SN:ENST00000743045.1	LN:1140
@SQ	SN:ENST00000742914.1	LN:500
@SQ	SN:ENST00000743266.1	LN:1490
@SQ	SN:ENST00000835193.1	LN:432
@SQ	SN:ENST00000835192.1	LN:915
@SQ	SN:ENST00000449232.1	LN:372
@SQ	SN:ENST00000777414.1	LN:439
@SQ	SN:ENST00000761402.1	LN:1807
@SQ	SN:ENST00000785550.1	LN:547
@SQ	SN:ENST00000423197.2	LN:2077
@SQ	SN:ENST00000819253.1	LN:1051
@SQ	SN:ENST00000641472.1	LN:3402
@SQ	SN:ENST00000764213.1	LN:976
@SQ	SN:ENST00000438791.2	LN:356
@SQ	SN:ENST00000730455.1	LN:401
@SQ	SN:ENST00000667354.1	LN:713
@SQ	SN:ENST00000659083.1	LN:1213
@SQ	SN:ENST00000661628.1	LN:1531
@SQ	SN:ENST00000420522.1	LN:682
@SQ	SN:ENST00000772752.1	LN:1279
@SQ	SN:ENST00000772750.1	LN:942
@SQ	SN:ENST00000797399.1	LN:1329
@SQ	SN:ENST00000378191.5	LN:12102
@SQ	SN:ENST00000378190.7	LN:2383
@SQ	SN:ENST00000658045.1	LN:3030
@SQ	SN:ENST00000837674.1	LN:611
@SQ	SN:ENST00000641403.1	LN:1580
@SQ	SN:ENST00000838601.1	LN:411
@SQ	SN:ENST00000838678.1	LN:733
@SQ	SN:ENST00000443270.1	LN:449
@SQ	SN:ENST00000741292.1	LN:835
@SQ	SN:ENST00000785386.1	LN:1290
@SQ	SN:ENST00000819942.1	LN:612
@SQ	SN:ENST00000641871.1	LN:1225
@SQ	SN:ENST00000786863.1	LN:2516
@SQ	SN:ENST00000786913.1	LN:855
@SQ	SN:ENST00000732267.1	LN:720
@SQ	SN:ENST00000641583.1	LN:609
@SQ	SN:ENST00000641860.1	LN:2210
@SQ	SN:ENST00000649109.1	LN:830
@SQ	SN:ENST00000831856.1	LN:819
@SQ	SN:ENST00000564261.1	LN:1697
@SQ	SN:ENST00000762612.1	LN:432
@SQ	SN:ENST00000637697.1	LN:135
@SQ	SN:ENST00000727915.1	LN:1013
@SQ	SN:ENST00000579887.1	LN:73
@SQ	SN:ENST00000727751.1	LN:770
@SQ	SN:ENST00000728083.1	LN:1070
@SQ	SN:ENST00000728172.1	LN:520
@SQ	SN:ENST00000728173.1	LN:1061
@SQ	SN:ENST00000701409.1	LN:1484
@SQ	SN:ENST00000727754.1	LN:1606
@SQ	SN:ENST00000753707.1	LN:360
@SQ	SN:ENST00000582517.1	LN:70
@SQ	SN:ENST00000378156.9	LN:4955
@SQ	SN:ENST00000622020.4	LN:3004
@SQ	SN:ENST00000764466.1	LN:348
@SQ	SN:ENST00000378097.6	LN:4302
@SQ	SN:ENST00000666163.1	LN:3878
@SQ	SN:ENST00000671676.1	LN:4084
@SQ	SN:ENST00000653262.1	LN:3835
@SQ	SN:ENST00000341524.6	LN:3853
@SQ	SN:ENST00000462676.3	LN:997
@SQ	SN:ENST00000352527.6	LN:4001
@SQ	SN:ENST00000663169.1	LN:719
@SQ	SN:ENST00000656198.1	LN:736
@SQ	SN:ENST00000602612.5	LN:2396
@SQ	SN:ENST00000428161.7	LN:3875
@SQ	SN:ENST00000666299.1	LN:1552
@SQ	SN:ENST00000652845.1	LN:932
@SQ	SN:ENST00000669250.1	LN:3883
@SQ	SN:ENST00000164247.5	LN:4273
@SQ	SN:ENST00000668559.1	LN:2209
@SQ	SN:ENST00000378092.6	LN:1498
@SQ	SN:ENST00000472700.7	LN:720
@SQ	SN:ENST00000378083.8	LN:4176
@SQ	SN:ENST00000458166.6	LN:1336
@SQ	SN:ENST00000662363.1	LN:2958
@SQ	SN:ENST00000262450.8	LN:9850
@SQ	SN:ENST00000484532.6	LN:663
@SQ	SN:ENST00000234875.9	LN:2061
@SQ	SN:ENST00000497965.5	LN:786
@SQ	SN:ENST00000455744.2	LN:640
@SQ	SN:ENST00000722469.1	LN:865
@SQ	SN:ENST00000377939.5	LN:3981
@SQ	SN:ENST00000343813.10	LN:4795
@SQ	SN:ENST00000796173.1	LN:1699
@SQ	SN:ENST00000377898.4	LN:710
@SQ	SN:ENST00000706530.1	LN:710
@SQ	SN:ENST00000377893.3	LN:4198
@SQ	SN:ENST00000608083.5	LN:1403
@SQ	SN:ENST00000361521.9	LN:1806
@SQ	SN:ENST00000377842.7	LN:1813
@SQ	SN:ENST00000377845.7	LN:1432
@SQ	SN:ENST00000377855.6	LN:1614
@SQ	SN:ENST00000607670.1	LN:837
@SQ	SN:ENST00000377837.5	LN:1222
@SQ	SN:ENST00000377836.8	LN:507
@SQ	SN:ENST00000377834.8	LN:4262
@SQ	SN:ENST00000487437.5	LN:968
@SQ	SN:ENST00000489730.1	LN:730
@SQ	SN:ENST00000645284.1	LN:3543
@SQ	SN:ENST00000636330.1	LN:4731
@SQ	SN:ENST00000585139.1	LN:63
@SQ	SN:ENST00000419034.1	LN:351
@SQ	SN:ENST00000461727.6	LN:1339
@SQ	SN:ENST00000356876.8	LN:1968
@SQ	SN:ENST00000377782.7	LN:1632
@SQ	SN:ENST00000351959.9	LN:1441
@SQ	SN:ENST00000348333.7	LN:1119
@SQ	SN:ENST00000351748.7	LN:705
@SQ	SN:ENST00000535355.6	LN:3695
@SQ	SN:ENST00000400913.6	LN:3668
@SQ	SN:ENST00000377725.5	LN:3475
@SQ	SN:ENST00000340850.10	LN:3699
@SQ	SN:ENST00000377728.8	LN:3580
@SQ	SN:ENST00000377748.6	LN:3689
@SQ	SN:ENST00000377732.5	LN:3753
@SQ	SN:ENST00000400915.8	LN:3731
@SQ	SN:ENST00000673471.2	LN:3759
@SQ	SN:ENST00000377740.5	LN:4191
@SQ	SN:ENST00000675694.1	LN:3637
@SQ	SN:ENST00000675123.1	LN:2708
@SQ	SN:ENST00000537245.6	LN:3381
@SQ	SN:ENST00000750764.1	LN:288
@SQ	SN:ENST00000761774.1	LN:689
@SQ	SN:ENST00000761962.1	LN:482
@SQ	SN:ENST00000377705.6	LN:6627
@SQ	SN:ENST00000517213.1	LN:111
@SQ	SN:ENST00000456162.2	LN:401
@SQ	SN:ENST00000333172.11	LN:2764
@SQ	SN:ENST00000351136.7	LN:1871
@SQ	SN:ENST00000377674.9	LN:2347
@SQ	SN:ENST00000377658.8	LN:4487
@SQ	SN:ENST00000377663.3	LN:6445
@SQ	SN:ENST00000467612.5	LN:1056
@SQ	SN:ENST00000463043.1	LN:667
@SQ	SN:ENST00000729011.1	LN:858
@SQ	SN:ENST00000806413.1	LN:163
@SQ	SN:ENST00000377648.5	LN:3632
@SQ	SN:ENST00000054650.9	LN:1361
@SQ	SN:ENST00000307896.10	LN:1046
@SQ	SN:ENST00000377627.7	LN:2053
@SQ	SN:ENST00000377577.10	LN:3201
@SQ	SN:ENST00000294401.11	LN:2210
@SQ	SN:ENST00000421469.4	LN:698
@SQ	SN:ENST00000432429.5	LN:1686
@SQ	SN:ENST00000641757.1	LN:987
@SQ	SN:ENST00000783081.1	LN:559
@SQ	SN:ENST00000442889.1	LN:415
@SQ	SN:ENST00000303635.12	LN:8314
@SQ	SN:ENST00000473578.5	LN:567
@SQ	SN:ENST00000557126.5	LN:486
@SQ	SN:ENST00000700415.1	LN:5986
@SQ	SN:ENST00000700416.1	LN:2206
@SQ	SN:ENST00000467404.6	LN:546
@SQ	SN:ENST00000476864.2	LN:6282
@SQ	SN:ENST00000700417.1	LN:5929
@SQ	SN:ENST00000433407.1	LN:286
@SQ	SN:ENST00000456701.1	LN:349
@SQ	SN:ENST00000384328.1	LN:165
@SQ	SN:ENST00000849843.1	LN:639
@SQ	SN:ENST00000849780.1	LN:332
@SQ	SN:ENST00000849781.1	LN:423
@SQ	SN:ENST00000427317.1	LN:365
@SQ	SN:ENST00000751307.1	LN:930
@SQ	SN:ENST00000411708.2	LN:669
@SQ	SN:ENST00000722702.1	LN:451
@SQ	SN:ENST00000837339.1	LN:678
@SQ	SN:ENST00000759561.1	LN:636
@SQ	SN:ENST00000821780.1	LN:499
@SQ	SN:ENST00000789005.1	LN:326
@SQ	SN:ENST00000700420.1	LN:3691
@SQ	SN:ENST00000700421.1	LN:3886
@SQ	SN:ENST00000602640.1	LN:1721
@SQ	SN:ENST00000602973.1	LN:570
@SQ	SN:ENST00000602916.2	LN:573
@SQ	SN:ENST00000710284.1	LN:4288
@SQ	SN:ENST00000710285.1	LN:4575
@SQ	SN:ENST00000700423.1	LN:3133
@SQ	SN:ENST00000700424.1	LN:3102
@SQ	SN:ENST00000700425.1	LN:2954
@SQ	SN:ENST00000772897.1	LN:448
@SQ	SN:ENST00000054666.11	LN:2178
@SQ	SN:ENST00000470357.1	LN:954
@SQ	SN:ENST00000602406.1	LN:393
@SQ	SN:ENST00000377532.8	LN:6365
@SQ	SN:ENST00000377541.5	LN:1524
@SQ	SN:ENST00000613533.4	LN:6318
@SQ	SN:ENST00000614998.4	LN:6261
@SQ	SN:ENST00000361923.2	LN:6203
@SQ	SN:ENST00000789962.1	LN:940
@SQ	SN:ENST00000451646.1	LN:830
@SQ	SN:ENST00000377516.6	LN:1601
@SQ	SN:ENST00000361696.10	LN:591
@SQ	SN:ENST00000054668.5	LN:420
@SQ	SN:ENST00000788099.1	LN:318
@SQ	SN:ENST00000377507.8	LN:5872
@SQ	SN:ENST00000603760.1	LN:355
@SQ	SN:ENST00000759764.1	LN:991
@SQ	SN:ENST00000493678.5	LN:1088
@SQ	SN:ENST00000377493.9	LN:795
@SQ	SN:ENST00000338639.10	LN:1127
@SQ	SN:ENST00000377491.5	LN:977
@SQ	SN:ENST00000377488.5	LN:783
@SQ	SN:ENST00000363474.1	LN:103
@SQ	SN:ENST00000641354.1	LN:2101
@SQ	SN:ENST00000641100.1	LN:1043
@SQ	SN:ENST00000642135.1	LN:2236
@SQ	SN:ENST00000474874.5	LN:479
@SQ	SN:ENST00000377482.10	LN:3097
@SQ	SN:ENST00000467067.1	LN:2097
@SQ	SN:ENST00000469499.5	LN:995
@SQ	SN:ENST00000777655.1	LN:1169
@SQ	SN:ENST00000445300.2	LN:2077
@SQ	SN:ENST00000777653.1	LN:1112
@SQ	SN:ENST00000399343.2	LN:800
@SQ	SN:ENST00000777659.1	LN:1366
@SQ	SN:ENST00000777658.1	LN:833
@SQ	SN:ENST00000777666.1	LN:928
@SQ	SN:ENST00000778015.1	LN:950
@SQ	SN:ENST00000778014.1	LN:665
@SQ	SN:ENST00000777670.1	LN:1283
@SQ	SN:ENST00000777671.1	LN:1138
@SQ	SN:ENST00000777798.1	LN:1142
@SQ	SN:ENST00000453364.1	LN:1075
@SQ	SN:ENST00000684850.2	LN:1012
@SQ	SN:ENST00000778537.1	LN:1079
@SQ	SN:ENST00000778536.1	LN:1027
@SQ	SN:ENST00000778346.1	LN:527
@SQ	SN:ENST00000777821.1	LN:1557
@SQ	SN:ENST00000670361.1	LN:683
@SQ	SN:ENST00000635451.2	LN:1004
@SQ	SN:ENST00000777822.1	LN:1815
@SQ	SN:ENST00000777812.1	LN:755
@SQ	SN:ENST00000364105.1	LN:164
@SQ	SN:ENST00000777819.1	LN:879
@SQ	SN:ENST00000424689.1	LN:477
@SQ	SN:ENST00000753408.1	LN:630
@SQ	SN:ENST00000775652.1	LN:540
@SQ	SN:ENST00000775483.1	LN:659
@SQ	SN:ENST00000775480.1	LN:343
@SQ	SN:ENST00000775478.1	LN:591
@SQ	SN:ENST00000775482.1	LN:787
@SQ	SN:ENST00000516168.1	LN:107
@SQ	SN:ENST00000471889.7	LN:2496
@SQ	SN:ENST00000289877.8	LN:2401
@SQ	SN:ENST00000516445.1	LN:113
@SQ	SN:ENST00000337907.7	LN:8026
@SQ	SN:ENST00000400908.7	LN:8009
@SQ	SN:ENST00000377464.5	LN:6733
@SQ	SN:ENST00000465125.2	LN:6395
@SQ	SN:ENST00000400907.6	LN:2973
@SQ	SN:ENST00000476556.5	LN:4598
@SQ	SN:ENST00000653698.1	LN:1052
@SQ	SN:ENST00000659924.1	LN:2990
@SQ	SN:ENST00000704049.1	LN:998
@SQ	SN:ENST00000408156.1	LN:125
@SQ	SN:ENST00000605785.1	LN:369
@SQ	SN:ENST00000437586.1	LN:658
@SQ	SN:ENST00000428803.2	LN:703
@SQ	SN:ENST00000796433.1	LN:579
@SQ	SN:ENST00000410579.2	LN:103
@SQ	SN:ENST00000445254.1	LN:415
@SQ	SN:ENST00000433876.2	LN:353
@SQ	SN:ENST00000436229.2	LN:369
@SQ	SN:ENST00000234590.10	LN:1781
@SQ	SN:ENST00000647408.1	LN:1782
@SQ	SN:ENST00000618792.1	LN:89
@SQ	SN:ENST00000442636.2	LN:757
@SQ	SN:ENST00000364855.1	LN:107
@SQ	SN:ENST00000425872.1	LN:743
@SQ	SN:ENST00000847252.1	LN:1491
@SQ	SN:ENST00000424862.2	LN:352
@SQ	SN:ENST00000431968.2	LN:163
@SQ	SN:ENST00000847409.1	LN:550
@SQ	SN:ENST00000377443.7	LN:1334
@SQ	SN:ENST00000480186.7	LN:1493
@SQ	SN:ENST00000377436.6	LN:942
@SQ	SN:ENST00000377442.3	LN:747
@SQ	SN:ENST00000702996.1	LN:755
@SQ	SN:ENST00000830815.1	LN:572
@SQ	SN:ENST00000583026.2	LN:299
@SQ	SN:ENST00000400906.2	LN:1944
@SQ	SN:ENST00000377424.9	LN:4085
@SQ	SN:ENST00000377414.7	LN:2344
@SQ	SN:ENST00000516595.1	LN:184
@SQ	SN:ENST00000377411.5	LN:5197
@SQ	SN:ENST00000782879.1	LN:930
@SQ	SN:ENST00000635687.1	LN:4211
@SQ	SN:ENST00000385130.1	LN:110
@SQ	SN:ENST00000701624.2	LN:625
@SQ	SN:ENST00000783336.1	LN:391
@SQ	SN:ENST00000635405.2	LN:4457
@SQ	SN:ENST00000437157.4	LN:708
@SQ	SN:ENST00000635271.2	LN:1724
@SQ	SN:ENST00000783010.1	LN:1996
@SQ	SN:ENST00000782999.1	LN:652
@SQ	SN:ENST00000783016.1	LN:636
@SQ	SN:ENST00000783003.1	LN:1390
@SQ	SN:ENST00000783006.1	LN:1698
@SQ	SN:ENST00000783208.1	LN:459
@SQ	SN:ENST00000783111.1	LN:2236
@SQ	SN:ENST00000377403.7	LN:9147
@SQ	SN:ENST00000602477.1	LN:5590
@SQ	SN:ENST00000785043.1	LN:474
@SQ	SN:ENST00000328089.11	LN:3106
@SQ	SN:ENST00000722150.1	LN:597
@SQ	SN:ENST00000357898.3	LN:1439
@SQ	SN:ENST00000377399.2	LN:1007
@SQ	SN:ENST00000736034.1	LN:985
@SQ	SN:ENST00000735987.1	LN:704
@SQ	SN:ENST00000827163.1	LN:1083
@SQ	SN:ENST00000641006.1	LN:1765
@SQ	SN:ENST00000641325.1	LN:2442
@SQ	SN:ENST00000775399.1	LN:2767
@SQ	SN:ENST00000775386.1	LN:689
@SQ	SN:ENST00000517147.1	LN:110
@SQ	SN:ENST00000775519.1	LN:1116
@SQ	SN:ENST00000775669.1	LN:521
@SQ	SN:ENST00000775393.1	LN:913
@SQ	SN:ENST00000775397.1	LN:1499
@SQ	SN:ENST00000821536.1	LN:587
@SQ	SN:ENST00000737624.1	LN:776
@SQ	SN:ENST00000441033.2	LN:1111
@SQ	SN:ENST00000302692.7	LN:3865
@SQ	SN:ENST00000435277.1	LN:559
@SQ	SN:ENST00000340381.11	LN:3815
@SQ	SN:ENST00000340305.9	LN:3851
@SQ	SN:ENST00000822679.1	LN:493
@SQ	SN:ENST00000377346.9	LN:5412
@SQ	SN:ENST00000698709.1	LN:5095
@SQ	SN:ENST00000698710.1	LN:5184
@SQ	SN:ENST00000698712.1	LN:5061
@SQ	SN:ENST00000377320.3	LN:1823
@SQ	SN:ENST00000426570.3	LN:421
@SQ	SN:ENST00000776029.1	LN:546
@SQ	SN:ENST00000415330.5	LN:1009
@SQ	SN:ENST00000698713.1	LN:5307
@SQ	SN:ENST00000698714.1	LN:5157
@SQ	SN:ENST00000698715.1	LN:5281
@SQ	SN:ENST00000361110.6	LN:3508
@SQ	SN:ENST00000698716.1	LN:3804
@SQ	SN:ENST00000377298.9	LN:4760
@SQ	SN:ENST00000361311.4	LN:4647
@SQ	SN:ENST00000603781.1	LN:246
@SQ	SN:ENST00000639753.1	LN:1983
@SQ	SN:ENST00000377263.6	LN:3006
@SQ	SN:ENST00000454104.1	LN:424
@SQ	SN:ENST00000400904.7	LN:1206
@SQ	SN:ENST00000377258.5	LN:852
@SQ	SN:ENST00000377256.1	LN:451
@SQ	SN:ENST00000738599.1	LN:769
@SQ	SN:ENST00000738456.1	LN:541
@SQ	SN:ENST00000738451.1	LN:752
@SQ	SN:ENST00000738448.1	LN:511
@SQ	SN:ENST00000738450.1	LN:970
@SQ	SN:ENST00000738452.1	LN:824
@SQ	SN:ENST00000377223.6	LN:4989
@SQ	SN:ENST00000400903.6	LN:1405
@SQ	SN:ENST00000377213.1	LN:945
@SQ	SN:ENST00000403197.5	LN:1094
@SQ	SN:ENST00000377205.6	LN:3734
@SQ	SN:ENST00000365545.1	LN:319
@SQ	SN:ENST00000636827.2	LN:444
@SQ	SN:ENST00000578045.1	LN:78
@SQ	SN:ENST00000413148.1	LN:436
@SQ	SN:ENST00000294435.8	LN:625
@SQ	SN:ENST00000253251.12	LN:4772
@SQ	SN:ENST00000672724.1	LN:6184
@SQ	SN:ENST00000343090.11	LN:5905
@SQ	SN:ENST00000377153.5	LN:1273
@SQ	SN:ENST00000456484.1	LN:337
@SQ	SN:ENST00000416729.2	LN:680
@SQ	SN:ENST00000364876.1	LN:107
@SQ	SN:ENST00000377093.9	LN:7800
@SQ	SN:ENST00000676179.1	LN:10855
@SQ	SN:ENST00000696501.1	LN:890
@SQ	SN:ENST00000263934.10	LN:6816
@SQ	SN:ENST00000696502.1	LN:7017
@SQ	SN:ENST00000696503.1	LN:6879
@SQ	SN:ENST00000696504.1	LN:6879
@SQ	SN:ENST00000377086.5	LN:10669
@SQ	SN:ENST00000577266.1	LN:86
@SQ	SN:ENST00000377083.5	LN:5885
@SQ	SN:ENST00000377081.5	LN:8746
@SQ	SN:ENST00000620295.2	LN:8624
@SQ	SN:ENST00000622724.3	LN:8588
@SQ	SN:ENST00000362692.1	LN:107
@SQ	SN:ENST00000584329.2	LN:293
@SQ	SN:ENST00000641619.1	LN:917
@SQ	SN:ENST00000641117.1	LN:1392
@SQ	SN:ENST00000641335.1	LN:1369
@SQ	SN:ENST00000270776.13	LN:2268
@SQ	SN:ENST00000607572.1	LN:797
@SQ	SN:ENST00000400900.6	LN:1469
@SQ	SN:ENST00000470413.6	LN:626
@SQ	SN:ENST00000309048.8	LN:905
@SQ	SN:ENST00000602787.6	LN:571
@SQ	SN:ENST00000602296.6	LN:1326
@SQ	SN:ENST00000462462.1	LN:584
@SQ	SN:ENST00000465026.1	LN:494
@SQ	SN:ENST00000377049.4	LN:914
@SQ	SN:ENST00000377038.8	LN:6035
@SQ	SN:ENST00000424487.1	LN:467
@SQ	SN:ENST00000377036.2	LN:1403
@SQ	SN:ENST00000356607.9	LN:1922
@SQ	SN:ENST00000824750.1	LN:401
@SQ	SN:ENST00000663738.1	LN:2876
@SQ	SN:ENST00000461850.3	LN:280
@SQ	SN:ENST00000377022.8	LN:7934
@SQ	SN:ENST00000606802.1	LN:7923
@SQ	SN:ENST00000344008.5	LN:4405
@SQ	SN:ENST00000757011.1	LN:432
@SQ	SN:ENST00000830438.1	LN:361
@SQ	SN:ENST00000830207.1	LN:567
@SQ	SN:ENST00000830206.1	LN:503
@SQ	SN:ENST00000830354.1	LN:619
@SQ	SN:ENST00000450782.2	LN:238
@SQ	SN:ENST00000832855.1	LN:1485
@SQ	SN:ENST00000377004.9	LN:2798
@SQ	SN:ENST00000400899.2	LN:494
@SQ	SN:ENST00000639083.1	LN:2269
@SQ	SN:ENST00000629725.2	LN:1031
@SQ	SN:ENST00000240185.8	LN:4185
@SQ	SN:ENST00000315091.7	LN:1835
@SQ	SN:ENST00000649624.1	LN:810
@SQ	SN:ENST00000616545.4	LN:920
@SQ	SN:ENST00000621790.4	LN:1008
@SQ	SN:ENST00000700088.1	LN:1581
@SQ	SN:ENST00000700091.1	LN:2464
@SQ	SN:ENST00000700092.1	LN:2641
@SQ	SN:ENST00000700093.1	LN:2638
@SQ	SN:ENST00000700095.1	LN:1752
@SQ	SN:ENST00000400897.8	LN:2455
@SQ	SN:ENST00000699958.1	LN:1956
@SQ	SN:ENST00000700097.1	LN:1658
@SQ	SN:ENST00000400898.3	LN:726
@SQ	SN:ENST00000376957.7	LN:1260
@SQ	SN:ENST00000715290.1	LN:2401
@SQ	SN:ENST00000715292.1	LN:1069
@SQ	SN:ENST00000304457.11	LN:2721
@SQ	SN:ENST00000376936.9	LN:2796
@SQ	SN:ENST00000452378.1	LN:2682
@SQ	SN:ENST00000703140.1	LN:8487
@SQ	SN:ENST00000361445.9	LN:8721
@SQ	SN:ENST00000445982.5	LN:705
@SQ	SN:ENST00000517277.1	LN:103
@SQ	SN:ENST00000376819.4	LN:2224
@SQ	SN:ENST00000384720.1	LN:107
@SQ	SN:ENST00000448289.1	LN:150
@SQ	SN:ENST00000838067.1	LN:479
@SQ	SN:ENST00000376810.6	LN:3654
@SQ	SN:ENST00000376804.2	LN:825
@SQ	SN:ENST00000433562.1	LN:437
@SQ	SN:ENST00000719688.1	LN:801
@SQ	SN:ENST00000641979.1	LN:742
@SQ	SN:ENST00000719690.1	LN:822
@SQ	SN:ENST00000784693.1	LN:1214
@SQ	SN:ENST00000784692.1	LN:787
@SQ	SN:ENST00000784785.1	LN:497
@SQ	SN:ENST00000435243.2	LN:565
@SQ	SN:ENST00000760481.1	LN:1017
@SQ	SN:ENST00000294484.7	LN:5265
@SQ	SN:ENST00000649975.1	LN:1051
@SQ	SN:ENST00000304391.6	LN:1495
@SQ	SN:ENST00000793460.1	LN:295
@SQ	SN:ENST00000453135.2	LN:1351
@SQ	SN:ENST00000642131.1	LN:2094
@SQ	SN:ENST00000354287.5	LN:1287
@SQ	SN:ENST00000251546.8	LN:1896
@SQ	SN:ENST00000376770.5	LN:3320
@SQ	SN:ENST00000251547.10	LN:2928
@SQ	SN:ENST00000376768.5	LN:959
@SQ	SN:ENST00000376760.5	LN:822
@SQ	SN:ENST00000376762.8	LN:1734
@SQ	SN:ENST00000376753.9	LN:1444
@SQ	SN:ENST00000376692.9	LN:1053
@SQ	SN:ENST00000235310.7	LN:1860
@SQ	SN:ENST00000376672.5	LN:1002
@SQ	SN:ENST00000456915.2	LN:1338
@SQ	SN:ENST00000376669.9	LN:864
@SQ	SN:ENST00000376667.7	LN:872
@SQ	SN:ENST00000294485.6	LN:7365
@SQ	SN:ENST00000779472.1	LN:548
@SQ	SN:ENST00000812970.1	LN:1000
@SQ	SN:ENST00000376637.7	LN:1067
@SQ	SN:ENST00000400895.6	LN:786
@SQ	SN:ENST00000314340.10	LN:1130
@SQ	SN:ENST00000376629.8	LN:1100
@SQ	SN:ENST00000376627.6	LN:1055
@SQ	SN:ENST00000452018.6	LN:809
@SQ	SN:ENST00000510878.1	LN:849
@SQ	SN:ENST00000433342.6	LN:4545
@SQ	SN:ENST00000688073.1	LN:4672
@SQ	SN:ENST00000376620.3	LN:1868
@SQ	SN:ENST00000376592.6	LN:8378
@SQ	SN:ENST00000376590.9	LN:7018
@SQ	SN:ENST00000376583.7	LN:7044
@SQ	SN:ENST00000376585.6	LN:8094
@SQ	SN:ENST00000423400.7	LN:2715
@SQ	SN:ENST00000641407.1	LN:2387
@SQ	SN:ENST00000641820.1	LN:1569
@SQ	SN:ENST00000312413.10	LN:5631
@SQ	SN:ENST00000346436.11	LN:5589
@SQ	SN:ENST00000376496.4	LN:2922
@SQ	SN:ENST00000622391.1	LN:173
@SQ	SN:ENST00000618496.1	LN:149
@SQ	SN:ENST00000376480.7	LN:855
@SQ	SN:ENST00000376476.1	LN:728
@SQ	SN:ENST00000617059.1	LN:108
@SQ	SN:ENST00000376468.4	LN:708
@SQ	SN:ENST00000438808.1	LN:2637
@SQ	SN:ENST00000661075.1	LN:952
@SQ	SN:ENST00000649268.2	LN:743
@SQ	SN:ENST00000833922.1	LN:900
@SQ	SN:ENST00000362477.1	LN:120
@SQ	SN:ENST00000660618.1	LN:1715
@SQ	SN:ENST00000364931.1	LN:120
@SQ	SN:ENST00000376572.8	LN:2819
@SQ	SN:ENST00000376576.3	LN:2539
@SQ	SN:ENST00000196061.5	LN:2976
@SQ	SN:ENST00000660216.1	LN:595
@SQ	SN:ENST00000444836.5	LN:4531
@SQ	SN:ENST00000674817.1	LN:4514
@SQ	SN:ENST00000675053.1	LN:4555
@SQ	SN:ENST00000675817.1	LN:4766
@SQ	SN:ENST00000675298.1	LN:3584
@SQ	SN:ENST00000674548.1	LN:4572
@SQ	SN:ENST00000674658.1	LN:4320
@SQ	SN:ENST00000674910.1	LN:4539
@SQ	SN:ENST00000675231.1	LN:4772
@SQ	SN:ENST00000675113.1	LN:4461
@SQ	SN:ENST00000235329.10	LN:4407
@SQ	SN:ENST00000675919.1	LN:4497
@SQ	SN:ENST00000676293.1	LN:4529
@SQ	SN:ENST00000603287.1	LN:93
@SQ	SN:ENST00000235332.6	LN:1541
@SQ	SN:ENST00000365591.1	LN:113
@SQ	SN:ENST00000618194.1	LN:65
@SQ	SN:ENST00000496974.3	LN:275
@SQ	SN:ENST00000263932.7	LN:3760
@SQ	SN:ENST00000417814.3	LN:3593
@SQ	SN:ENST00000364265.1	LN:104
@SQ	SN:ENST00000439324.2	LN:255
@SQ	SN:ENST00000647616.1	LN:1196
@SQ	SN:ENST00000413146.6	LN:2363
@SQ	SN:ENST00000722477.1	LN:303
@SQ	SN:ENST00000782365.1	LN:587
@SQ	SN:ENST00000622420.1	LN:96
@SQ	SN:ENST00000376259.7	LN:3687
@SQ	SN:ENST00000536782.2	LN:557
@SQ	SN:ENST00000743341.1	LN:666
@SQ	SN:ENST00000584158.1	LN:61
@SQ	SN:ENST00000744993.1	LN:758
@SQ	SN:ENST00000453852.2	LN:316
@SQ	SN:ENST00000517160.1	LN:124
@SQ	SN:ENST00000620676.6	LN:16357
@SQ	SN:ENST00000613099.4	LN:16245
@SQ	SN:ENST00000729191.1	LN:524
@SQ	SN:ENST00000543766.2	LN:3838
@SQ	SN:ENST00000459326.1	LN:152
@SQ	SN:ENST00000688646.3	LN:1980
@SQ	SN:ENST00000810571.1	LN:1152
@SQ	SN:ENST00000843080.1	LN:1092
@SQ	SN:ENST00000714541.1	LN:1246
@SQ	SN:ENST00000714542.1	LN:1948
@SQ	SN:ENST00000616661.5	LN:2201
@SQ	SN:ENST00000714544.1	LN:1462
@SQ	SN:ENST00000714545.1	LN:1711
@SQ	SN:ENST00000714546.1	LN:1630
@SQ	SN:ENST00000408413.1	LN:101
@SQ	SN:ENST00000622213.1	LN:67
@SQ	SN:ENST00000812171.1	LN:398
@SQ	SN:ENST00000693657.3	LN:2362
@SQ	SN:ENST00000688638.3	LN:767
@SQ	SN:ENST00000812282.1	LN:446
@SQ	SN:ENST00000812283.1	LN:357
@SQ	SN:ENST00000376221.2	LN:2027
@SQ	SN:ENST00000436879.2	LN:112
@SQ	SN:ENST00000359318.8	LN:4055
@SQ	SN:ENST00000614859.5	LN:3564
@SQ	SN:ENST00000376210.3	LN:695
@SQ	SN:ENST00000357726.5	LN:2889
@SQ	SN:ENST00000332296.7	LN:2160
@SQ	SN:ENST00000818566.1	LN:527
@SQ	SN:ENST00000619922.1	LN:1845
@SQ	SN:ENST00000438176.2	LN:1417
@SQ	SN:ENST00000317869.7	LN:1134
@SQ	SN:ENST00000240189.2	LN:1642
@SQ	SN:ENST00000235349.6	LN:1840
@SQ	SN:ENST00000736449.1	LN:505
@SQ	SN:ENST00000235347.4	LN:1525
@SQ	SN:ENST00000697200.1	LN:1866
@SQ	SN:ENST00000330881.6	LN:1560
@SQ	SN:ENST00000384703.1	LN:107
@SQ	SN:ENST00000418187.1	LN:1139
@SQ	SN:ENST00000415464.6	LN:1720
@SQ	SN:ENST00000376189.5	LN:1720
@SQ	SN:ENST00000610289.2	LN:1450
@SQ	SN:ENST00000436041.6	LN:1947
@SQ	SN:ENST00000617807.3	LN:1897
@SQ	SN:ENST00000681473.1	LN:1721
@SQ	SN:ENST00000614839.4	LN:1863
@SQ	SN:ENST00000619661.3	LN:1919
@SQ	SN:ENST00000611860.1	LN:1447
@SQ	SN:ENST00000458709.1	LN:891
@SQ	SN:ENST00000621994.3	LN:1156
@SQ	SN:ENST00000434606.2	LN:2035
@SQ	SN:ENST00000448180.1	LN:1452
@SQ	SN:ENST00000751273.1	LN:410
@SQ	SN:ENST00000437631.1	LN:384
@SQ	SN:ENST00000697343.1	LN:2398
@SQ	SN:ENST00000624207.2	LN:1909
@SQ	SN:ENST00000323770.8	LN:1718
@SQ	SN:ENST00000415919.3	LN:2465
@SQ	SN:ENST00000625019.3	LN:2163
@SQ	SN:ENST00000638454.1	LN:1331
@SQ	SN:ENST00000624297.3	LN:2125
@SQ	SN:ENST00000729779.1	LN:797
@SQ	SN:ENST00000504262.1	LN:1371
@SQ	SN:ENST00000622421.3	LN:1855
@SQ	SN:ENST00000431596.1	LN:1068
@SQ	SN:ENST00000384780.1	LN:107
@SQ	SN:ENST00000621519.5	LN:1570
@SQ	SN:ENST00000357367.7	LN:1558
@SQ	SN:ENST00000437300.2	LN:1518
@SQ	SN:ENST00000376152.2	LN:1865
@SQ	SN:ENST00000432559.2	LN:384
@SQ	SN:ENST00000334600.7	LN:2164
@SQ	SN:ENST00000376101.4	LN:2123
@SQ	SN:ENST00000376098.4	LN:1578
@SQ	SN:ENST00000602960.2	LN:1597
@SQ	SN:ENST00000830278.1	LN:494
@SQ	SN:ENST00000727253.1	LN:992
@SQ	SN:ENST00000376085.4	LN:2168
@SQ	SN:ENST00000780698.1	LN:791
@SQ	SN:ENST00000780699.1	LN:720
@SQ	SN:ENST00000563570.1	LN:477
@SQ	SN:ENST00000401091.2	LN:371
@SQ	SN:ENST00000294489.10	LN:3104
@SQ	SN:ENST00000376057.8	LN:2801
@SQ	SN:ENST00000621990.5	LN:2737
@SQ	SN:ENST00000510906.5	LN:786
@SQ	SN:ENST00000509009.5	LN:571
@SQ	SN:ENST00000376061.8	LN:1368
@SQ	SN:ENST00000513143.5	LN:1305
@SQ	SN:ENST00000487038.5	LN:607
@SQ	SN:ENST00000475043.5	LN:849
@SQ	SN:ENST00000411020.1	LN:101
@SQ	SN:ENST00000441809.2	LN:379
@SQ	SN:ENST00000728760.1	LN:1097
@SQ	SN:ENST00000517276.1	LN:130
@SQ	SN:ENST00000311066.10	LN:7279
@SQ	SN:ENST00000376048.9	LN:2688
@SQ	SN:ENST00000235372.11	LN:7957
@SQ	SN:ENST00000413440.5	LN:6175
@SQ	SN:ENST00000343137.8	LN:5797
@SQ	SN:ENST00000503842.5	LN:705
@SQ	SN:ENST00000505823.5	LN:568
@SQ	SN:ENST00000690275.1	LN:688
@SQ	SN:ENST00000801165.1	LN:1328
@SQ	SN:ENST00000636564.1	LN:1197
@SQ	SN:ENST00000636203.1	LN:6874
@SQ	SN:ENST00000516342.1	LN:103
@SQ	SN:ENST00000657859.1	LN:1239
@SQ	SN:ENST00000449215.2	LN:713
@SQ	SN:ENST00000666654.1	LN:1343
@SQ	SN:ENST00000661309.1	LN:888
@SQ	SN:ENST00000665002.1	LN:1227
@SQ	SN:ENST00000447908.3	LN:869
@SQ	SN:ENST00000670776.1	LN:1404
@SQ	SN:ENST00000784531.1	LN:238
@SQ	SN:ENST00000376030.7	LN:6049
@SQ	SN:ENST00000503743.5	LN:1475
@SQ	SN:ENST00000416175.1	LN:326
@SQ	SN:ENST00000666715.1	LN:1453
@SQ	SN:ENST00000721914.1	LN:389
@SQ	SN:ENST00000724557.1	LN:1278
@SQ	SN:ENST00000720244.1	LN:383
@SQ	SN:ENST00000720243.1	LN:342
@SQ	SN:ENST00000361144.9	LN:3838
@SQ	SN:ENST00000400798.6	LN:3643
@SQ	SN:ENST00000400797.3	LN:1295
@SQ	SN:ENST00000310916.6	LN:7100
@SQ	SN:ENST00000404665.4	LN:6919
@SQ	SN:ENST00000669314.1	LN:3126
@SQ	SN:ENST00000660005.1	LN:1332
@SQ	SN:ENST00000849204.1	LN:579
@SQ	SN:ENST00000428417.5	LN:1942
@SQ	SN:ENST00000376014.7	LN:1843
@SQ	SN:ENST00000400796.7	LN:1842
@SQ	SN:ENST00000376008.3	LN:1971
@SQ	SN:ENST00000434578.6	LN:1861
@SQ	SN:ENST00000832098.1	LN:622
@SQ	SN:ENST00000625027.2	LN:441
@SQ	SN:ENST00000400795.3	LN:710
@SQ	SN:ENST00000612442.1	LN:966
@SQ	SN:ENST00000683790.1	LN:5610
@SQ	SN:ENST00000688493.1	LN:5542
@SQ	SN:ENST00000358897.8	LN:5090
@SQ	SN:ENST00000375998.8	LN:4355
@SQ	SN:ENST00000375997.8	LN:1459
@SQ	SN:ENST00000375995.3	LN:785
@SQ	SN:ENST00000774218.1	LN:1965
@SQ	SN:ENST00000428747.1	LN:3105
@SQ	SN:ENST00000439788.1	LN:727
@SQ	SN:ENST00000774030.1	LN:580
@SQ	SN:ENST00000774220.1	LN:775
@SQ	SN:ENST00000427824.1	LN:5178
@SQ	SN:ENST00000667833.2	LN:1538
@SQ	SN:ENST00000774214.1	LN:621
@SQ	SN:ENST00000375980.9	LN:2422
@SQ	SN:ENST00000375943.6	LN:3147
@SQ	SN:ENST00000375949.5	LN:3482
@SQ	SN:ENST00000359621.5	LN:916
@SQ	SN:ENST00000375910.8	LN:915
@SQ	SN:ENST00000546424.5	LN:4463
@SQ	SN:ENST00000333868.10	LN:2808
@SQ	SN:ENST00000348549.9	LN:1621
@SQ	SN:ENST00000375890.8	LN:1351
@SQ	SN:ENST00000375838.5	LN:2357
@SQ	SN:ENST00000616884.4	LN:5882
@SQ	SN:ENST00000375849.5	LN:3446
@SQ	SN:ENST00000375847.8	LN:6034
@SQ	SN:ENST00000516057.1	LN:140
@SQ	SN:ENST00000606186.1	LN:346
@SQ	SN:ENST00000375826.4	LN:3095
@SQ	SN:ENST00000428945.1	LN:2845
@SQ	SN:ENST00000826426.1	LN:1292
@SQ	SN:ENST00000454346.1	LN:447
@SQ	SN:ENST00000516608.1	LN:68
@SQ	SN:ENST00000723910.1	LN:957
@SQ	SN:ENST00000723906.1	LN:729
@SQ	SN:ENST00000422383.1	LN:225
@SQ	SN:ENST00000480945.6	LN:10667
@SQ	SN:ENST00000711098.1	LN:10604
@SQ	SN:ENST00000711099.1	LN:10665
@SQ	SN:ENST00000345034.2	LN:2321
@SQ	SN:ENST00000606262.1	LN:256
@SQ	SN:ENST00000375799.8	LN:4134
@SQ	SN:ENST00000375793.2	LN:4004
@SQ	SN:ENST00000642363.1	LN:3775
@SQ	SN:ENST00000718276.1	LN:3324
@SQ	SN:ENST00000453804.1	LN:645
@SQ	SN:ENST00000294454.6	LN:3129
@SQ	SN:ENST00000763275.1	LN:551
@SQ	SN:ENST00000375782.2	LN:1443
@SQ	SN:ENST00000746726.1	LN:1259
@SQ	SN:ENST00000375771.5	LN:3498
@SQ	SN:ENST00000375766.8	LN:3314
@SQ	SN:ENST00000441801.6	LN:1543
@SQ	SN:ENST00000332305.5	LN:1530
@SQ	SN:ENST00000746511.1	LN:1302
@SQ	SN:ENST00000746515.1	LN:1186
@SQ	SN:ENST00000746507.1	LN:2106
@SQ	SN:ENST00000746536.1	LN:875
@SQ	SN:ENST00000746545.1	LN:722
@SQ	SN:ENST00000746504.1	LN:1019
@SQ	SN:ENST00000431782.1	LN:490
@SQ	SN:ENST00000483273.2	LN:2180
@SQ	SN:ENST00000696689.1	LN:276
@SQ	SN:ENST00000321418.6	LN:438
@SQ	SN:ENST00000317122.2	LN:2473
@SQ	SN:ENST00000375759.8	LN:12385
@SQ	SN:ENST00000604816.1	LN:211
@SQ	SN:ENST00000375743.9	LN:2720
@SQ	SN:ENST00000537142.5	LN:2511
@SQ	SN:ENST00000375733.6	LN:2770
@SQ	SN:ENST00000416882.2	LN:563
@SQ	SN:ENST00000424379.1	LN:260
@SQ	SN:ENST00000613591.1	LN:236
@SQ	SN:ENST00000505954.1	LN:962
@SQ	SN:ENST00000329454.2	LN:3039
@SQ	SN:ENST00000437156.1	LN:466
@SQ	SN:ENST00000411503.5	LN:2128
@SQ	SN:ENST00000375718.4	LN:2415
@SQ	SN:ENST00000311890.14	LN:2144
@SQ	SN:ENST00000487046.1	LN:844
@SQ	SN:ENST00000406363.2	LN:648
@SQ	SN:ENST00000375692.5	LN:2581
@SQ	SN:ENST00000439316.6	LN:1997
@SQ	SN:ENST00000331433.5	LN:2491
@SQ	SN:ENST00000824600.1	LN:1637
@SQ	SN:ENST00000447882.1	LN:704
@SQ	SN:ENST00000684324.1	LN:3331
@SQ	SN:ENST00000684545.1	LN:2592
@SQ	SN:ENST00000683578.1	LN:2938
@SQ	SN:ENST00000682338.1	LN:2869
@SQ	SN:ENST00000682793.1	LN:3121
@SQ	SN:ENST00000375679.9	LN:2562
@SQ	SN:ENST00000375667.7	LN:2129
@SQ	SN:ENST00000375662.5	LN:1720
@SQ	SN:ENST00000358432.8	LN:3946
@SQ	SN:ENST00000424774.3	LN:1862
@SQ	SN:ENST00000793386.1	LN:741
@SQ	SN:ENST00000793382.1	LN:1206
@SQ	SN:ENST00000793381.1	LN:952
@SQ	SN:ENST00000748738.1	LN:737
@SQ	SN:ENST00000270747.8	LN:3322
@SQ	SN:ENST00000475369.4	LN:1492
@SQ	SN:ENST00000747292.1	LN:889
@SQ	SN:ENST00000442385.6	LN:624
@SQ	SN:ENST00000602586.1	LN:1720
@SQ	SN:ENST00000671994.1	LN:2662
@SQ	SN:ENST00000375599.8	LN:1574
@SQ	SN:ENST00000719072.1	LN:882
@SQ	SN:ENST00000719073.1	LN:599
@SQ	SN:ENST00000421314.1	LN:186
@SQ	SN:ENST00000375592.8	LN:6227
@SQ	SN:ENST00000471507.5	LN:892
@SQ	SN:ENST00000401089.3	LN:3447
@SQ	SN:ENST00000401088.9	LN:3480
@SQ	SN:ENST00000492354.1	LN:3401
@SQ	SN:ENST00000445689.1	LN:381
@SQ	SN:ENST00000335496.5	LN:2015
@SQ	SN:ENST00000540400.1	LN:1773
@SQ	SN:ENST00000375577.5	LN:1136
@SQ	SN:ENST00000612240.1	LN:603
@SQ	SN:ENST00000504551.6	LN:768
@SQ	SN:ENST00000457722.6	LN:935
@SQ	SN:ENST00000337132.10	LN:2018
@SQ	SN:ENST00000443980.6	LN:1929
@SQ	SN:ENST00000715305.1	LN:638
@SQ	SN:ENST00000457898.1	LN:3245
@SQ	SN:ENST00000263511.8	LN:5368
@SQ	SN:ENST00000715306.1	LN:483
@SQ	SN:ENST00000420820.8	LN:2137
@SQ	SN:ENST00000590118.5	LN:574
@SQ	SN:ENST00000816378.1	LN:1949
@SQ	SN:ENST00000383925.1	LN:164
@SQ	SN:ENST00000648419.1	LN:1558
@SQ	SN:ENST00000737634.1	LN:1519
@SQ	SN:ENST00000415386.2	LN:1548
@SQ	SN:ENST00000516290.1	LN:144
@SQ	SN:ENST00000754650.1	LN:2028
@SQ	SN:ENST00000438396.1	LN:882
@SQ	SN:ENST00000430580.6	LN:5932
@SQ	SN:ENST00000607700.2	LN:759
@SQ	SN:ENST00000719521.1	LN:1121
@SQ	SN:ENST00000639481.1	LN:1296
@SQ	SN:ENST00000639594.1	LN:2175
@SQ	SN:ENST00000639456.2	LN:2832
@SQ	SN:ENST00000412962.4	LN:2773
@SQ	SN:ENST00000715311.1	LN:2041
@SQ	SN:ENST00000362058.2	LN:2029
@SQ	SN:ENST00000715313.1	LN:926
@SQ	SN:ENST00000715322.1	LN:1007
@SQ	SN:ENST00000715331.1	LN:619
@SQ	SN:ENST00000639399.1	LN:166
@SQ	SN:ENST00000719930.1	LN:790
@SQ	SN:ENST00000719727.1	LN:511
@SQ	SN:ENST00000457982.3	LN:2291
@SQ	SN:ENST00000715333.1	LN:1583
@SQ	SN:ENST00000633763.1	LN:817
@SQ	SN:ENST00000384782.1	LN:164
@SQ	SN:ENST00000719615.1	LN:2157
@SQ	SN:ENST00000624828.1	LN:1351
@SQ	SN:ENST00000741124.1	LN:2205
@SQ	SN:ENST00000741125.1	LN:1586
@SQ	SN:ENST00000419267.1	LN:435
@SQ	SN:ENST00000741206.1	LN:893
@SQ	SN:ENST00000741128.1	LN:1377
@SQ	SN:ENST00000270691.10	LN:3774
@SQ	SN:ENST00000826918.1	LN:480
@SQ	SN:ENST00000624517.2	LN:463
@SQ	SN:ENST00000492551.2	LN:1171
@SQ	SN:ENST00000849134.1	LN:2129
@SQ	SN:ENST00000633433.1	LN:819
@SQ	SN:ENST00000384659.1	LN:164
@SQ	SN:ENST00000457096.1	LN:498
@SQ	SN:ENST00000849357.1	LN:1464
@SQ	SN:ENST00000455405.6	LN:3184
@SQ	SN:ENST00000624762.3	LN:3995
@SQ	SN:ENST00000442552.7	LN:2185
@SQ	SN:ENST00000545160.1	LN:559
@SQ	SN:ENST00000849269.1	LN:451
@SQ	SN:ENST00000422345.1	LN:735
@SQ	SN:ENST00000414128.1	LN:882
@SQ	SN:ENST00000583661.1	LN:73
@SQ	SN:ENST00000789963.1	LN:625
@SQ	SN:ENST00000438002.1	LN:2520
@SQ	SN:ENST00000362684.1	LN:144
@SQ	SN:ENST00000654227.4	LN:1681
@SQ	SN:ENST00000692472.2	LN:696
@SQ	SN:ENST00000790095.1	LN:434
@SQ	SN:ENST00000790084.1	LN:666
@SQ	SN:ENST00000453917.1	LN:508
@SQ	SN:ENST00000384278.1	LN:164
@SQ	SN:ENST00000790471.1	LN:474
@SQ	SN:ENST00000703056.2	LN:876
@SQ	SN:ENST00000375541.10	LN:6660
@SQ	SN:ENST00000375534.7	LN:970
@SQ	SN:ENST00000375535.4	LN:1045
@SQ	SN:ENST00000654887.2	LN:408
@SQ	SN:ENST00000446261.1	LN:636
@SQ	SN:ENST00000341676.9	LN:3681
@SQ	SN:ENST00000326735.13	LN:3996
@SQ	SN:ENST00000452699.5	LN:3981
@SQ	SN:ENST00000617114.5	LN:312
@SQ	SN:ENST00000714031.1	LN:1112
@SQ	SN:ENST00000463045.3	LN:1164
@SQ	SN:ENST00000485515.6	LN:948
@SQ	SN:ENST00000714032.1	LN:841
@SQ	SN:ENST00000375499.8	LN:1015
@SQ	SN:ENST00000714034.1	LN:1179
@SQ	SN:ENST00000714037.1	LN:877
@SQ	SN:ENST00000375486.9	LN:4361
@SQ	SN:ENST00000375481.1	LN:1607
@SQ	SN:ENST00000755422.1	LN:639
@SQ	SN:ENST00000412427.1	LN:4676
@SQ	SN:ENST00000755425.1	LN:901
@SQ	SN:ENST00000755424.1	LN:613
@SQ	SN:ENST00000634972.1	LN:590
@SQ	SN:ENST00000755426.1	LN:637
@SQ	SN:ENST00000755427.1	LN:589
@SQ	SN:ENST00000755429.1	LN:387
@SQ	SN:ENST00000755428.1	LN:621
@SQ	SN:ENST00000635428.1	LN:1228
@SQ	SN:ENST00000375471.5	LN:3846
@SQ	SN:ENST00000375460.3	LN:3189
@SQ	SN:ENST00000582732.1	LN:87
@SQ	SN:ENST00000375453.5	LN:841
@SQ	SN:ENST00000375448.4	LN:2267
@SQ	SN:ENST00000619609.1	LN:2396
@SQ	SN:ENST00000439577.1	LN:311
@SQ	SN:ENST00000375436.9	LN:4040
@SQ	SN:ENST00000375433.3	LN:2030
@SQ	SN:ENST00000835437.1	LN:436
@SQ	SN:ENST00000702957.2	LN:150
@SQ	SN:ENST00000828052.1	LN:1017
@SQ	SN:ENST00000819778.1	LN:604
@SQ	SN:ENST00000361221.8	LN:4625
@SQ	SN:ENST00000375415.5	LN:4035
@SQ	SN:ENST00000375408.7	LN:3685
@SQ	SN:ENST00000789018.1	LN:914
@SQ	SN:ENST00000670395.1	LN:943
@SQ	SN:ENST00000653706.1	LN:700
@SQ	SN:ENST00000375406.2	LN:1841
@SQ	SN:ENST00000617065.1	LN:1670
@SQ	SN:ENST00000737116.1	LN:989
@SQ	SN:ENST00000737018.1	LN:1292
@SQ	SN:ENST00000641892.1	LN:2013
@SQ	SN:ENST00000786211.1	LN:1458
@SQ	SN:ENST00000569711.1	LN:2471
@SQ	SN:ENST00000251296.4	LN:1892
@SQ	SN:ENST00000624418.1	LN:6473
@SQ	SN:ENST00000719176.1	LN:1164
@SQ	SN:ENST00000718980.1	LN:539
@SQ	SN:ENST00000419667.2	LN:430
@SQ	SN:ENST00000718981.1	LN:394
@SQ	SN:ENST00000718832.1	LN:393
@SQ	SN:ENST00000420211.1	LN:491
@SQ	SN:ENST00000724234.1	LN:319
@SQ	SN:ENST00000400664.3	LN:5045
@SQ	SN:ENST00000596113.1	LN:266
@SQ	SN:ENST00000450125.2	LN:223
@SQ	SN:ENST00000769462.1	LN:1184
@SQ	SN:ENST00000420770.7	LN:6213
@SQ	SN:ENST00000713640.1	LN:6309
@SQ	SN:ENST00000375375.7	LN:2260
@SQ	SN:ENST00000400661.3	LN:1700
@SQ	SN:ENST00000837662.1	LN:558
@SQ	SN:ENST00000375371.4	LN:2520
@SQ	SN:ENST00000290597.9	LN:2124
@SQ	SN:ENST00000375341.8	LN:3139
@SQ	SN:ENST00000538839.5	LN:2957
@SQ	SN:ENST00000538309.5	LN:1940
@SQ	SN:ENST00000577305.1	LN:74
@SQ	SN:ENST00000408735.1	LN:78
@SQ	SN:ENST00000849231.1	LN:684
@SQ	SN:ENST00000455833.7	LN:6179
@SQ	SN:ENST00000732035.1	LN:464
@SQ	SN:ENST00000833753.1	LN:913
@SQ	SN:ENST00000823875.1	LN:509
@SQ	SN:ENST00000606379.1	LN:3402
@SQ	SN:ENST00000375225.7	LN:1533
@SQ	SN:ENST00000375254.8	LN:15892
@SQ	SN:ENST00000375224.1	LN:3475
@SQ	SN:ENST00000375218.3	LN:4031
@SQ	SN:ENST00000437898.4	LN:683
@SQ	SN:ENST00000842451.1	LN:910
@SQ	SN:ENST00000842450.1	LN:526
@SQ	SN:ENST00000477853.6	LN:6640
@SQ	SN:ENST00000688219.1	LN:6517
@SQ	SN:ENST00000690732.1	LN:6478
@SQ	SN:ENST00000690823.1	LN:5488
@SQ	SN:ENST00000375199.7	LN:5408
@SQ	SN:ENST00000375208.7	LN:4084
@SQ	SN:ENST00000486405.2	LN:2991
@SQ	SN:ENST00000842627.1	LN:1540
@SQ	SN:ENST00000330263.5	LN:2049
@SQ	SN:ENST00000650657.1	LN:339
@SQ	SN:ENST00000429712.5	LN:1313
@SQ	SN:ENST00000361640.5	LN:1215
@SQ	SN:ENST00000604801.1	LN:525
@SQ	SN:ENST00000830854.1	LN:1239
@SQ	SN:ENST00000330072.10	LN:3209
@SQ	SN:ENST00000235835.8	LN:1360
@SQ	SN:ENST00000363533.1	LN:107
@SQ	SN:ENST00000375153.8	LN:2175
@SQ	SN:ENST00000375155.7	LN:1805
@SQ	SN:ENST00000400548.6	LN:1548
@SQ	SN:ENST00000264202.8	LN:1675
@SQ	SN:ENST00000375142.6	LN:1788
@SQ	SN:ENST00000264203.7	LN:2068
@SQ	SN:ENST00000375144.6	LN:5943
@SQ	SN:ENST00000674432.1	LN:4370
@SQ	SN:ENST00000433834.5	LN:1462
@SQ	SN:ENST00000817245.1	LN:472
@SQ	SN:ENST00000481521.3	LN:288
@SQ	SN:ENST00000816990.1	LN:526
@SQ	SN:ENST00000648702.1	LN:655
@SQ	SN:ENST00000816790.1	LN:701
@SQ	SN:ENST00000816783.1	LN:852
@SQ	SN:ENST00000364739.1	LN:141
@SQ	SN:ENST00000816896.1	LN:448
@SQ	SN:ENST00000816897.1	LN:442
@SQ	SN:ENST00000617872.4	LN:3678
@SQ	SN:ENST00000322753.7	LN:3723
@SQ	SN:ENST00000602662.1	LN:1623
@SQ	SN:ENST00000602384.5	LN:999
@SQ	SN:ENST00000457263.1	LN:455
@SQ	SN:ENST00000817147.1	LN:353
@SQ	SN:ENST00000289749.6	LN:731
@SQ	SN:ENST00000622566.4	LN:2109
@SQ	SN:ENST00000621723.4	LN:2133
@SQ	SN:ENST00000375136.8	LN:2024
@SQ	SN:ENST00000618761.4	LN:2051
@SQ	SN:ENST00000615215.4	LN:2160
@SQ	SN:ENST00000548815.2	LN:1953
@SQ	SN:ENST00000289753.2	LN:3800
@SQ	SN:ENST00000375127.5	LN:2403
@SQ	SN:ENST00000294543.11	LN:2946
@SQ	SN:ENST00000375121.4	LN:1255
@SQ	SN:ENST00000454736.2	LN:460
@SQ	SN:ENST00000375120.4	LN:6515
@SQ	SN:ENST00000834716.1	LN:483
@SQ	SN:ENST00000375116.3	LN:785
@SQ	SN:ENST00000488028.3	LN:301
@SQ	SN:ENST00000400520.8	LN:871
@SQ	SN:ENST00000649436.1	LN:813
@SQ	SN:ENST00000482011.3	LN:846
@SQ	SN:ENST00000375111.7	LN:970
@SQ	SN:ENST00000747726.1	LN:877
@SQ	SN:ENST00000375108.4	LN:1918
@SQ	SN:ENST00000375105.8	LN:2651
@SQ	SN:ENST00000617227.1	LN:1856
@SQ	SN:ENST00000825565.1	LN:397
@SQ	SN:ENST00000375102.4	LN:2721
@SQ	SN:ENST00000431027.1	LN:2493
@SQ	SN:ENST00000429261.2	LN:3249
@SQ	SN:ENST00000679259.1	LN:1621
@SQ	SN:ENST00000247992.5	LN:453
@SQ	SN:ENST00000375099.4	LN:5562
@SQ	SN:ENST00000659784.2	LN:657
@SQ	SN:ENST00000641138.1	LN:1548
@SQ	SN:ENST00000289815.13	LN:9143
@SQ	SN:ENST00000375079.6	LN:3859
@SQ	SN:ENST00000444923.1	LN:229
@SQ	SN:ENST00000805036.1	LN:630
@SQ	SN:ENST00000426428.5	LN:2993
@SQ	SN:ENST00000816635.1	LN:2208
@SQ	SN:ENST00000421114.1	LN:376
@SQ	SN:ENST00000641937.1	LN:1156
@SQ	SN:ENST00000641097.2	LN:793
@SQ	SN:ENST00000743511.1	LN:734
@SQ	SN:ENST00000375078.4	LN:2326
@SQ	SN:ENST00000690199.2	LN:750
@SQ	SN:ENST00000264198.5	LN:2428
@SQ	SN:ENST00000443195.1	LN:763
@SQ	SN:ENST00000332947.6	LN:2448
@SQ	SN:ENST00000375071.4	LN:809
@SQ	SN:ENST00000321556.5	LN:2657
@SQ	SN:ENST00000622012.1	LN:110
@SQ	SN:ENST00000451424.1	LN:4443
@SQ	SN:ENST00000415136.6	LN:2126
@SQ	SN:ENST00000602624.7	LN:1941
@SQ	SN:ENST00000743340.1	LN:563
@SQ	SN:ENST00000375044.5	LN:3572
@SQ	SN:ENST00000400463.8	LN:3958
@SQ	SN:ENST00000247986.2	LN:3969
@SQ	SN:ENST00000440621.1	LN:479
@SQ	SN:ENST00000444387.7	LN:3898
@SQ	SN:ENST00000375031.5	LN:3705
@SQ	SN:ENST00000759186.1	LN:660
@SQ	SN:ENST00000436642.2	LN:930
@SQ	SN:ENST00000438032.6	LN:6406
@SQ	SN:ENST00000312239.10	LN:3884
@SQ	SN:ENST00000375003.6	LN:4822
@SQ	SN:ENST00000375000.5	LN:928
@SQ	SN:ENST00000374935.7	LN:5567
@SQ	SN:ENST00000264211.13	LN:5793
@SQ	SN:ENST00000685872.1	LN:6528
@SQ	SN:ENST00000602326.6	LN:6397
@SQ	SN:ENST00000686579.1	LN:6631
@SQ	SN:ENST00000684485.1	LN:7832
@SQ	SN:ENST00000400422.6	LN:5762
@SQ	SN:ENST00000634879.2	LN:5325
@SQ	SN:ENST00000693470.1	LN:5688
@SQ	SN:ENST00000516105.1	LN:62
@SQ	SN:ENST00000356916.7	LN:2179
@SQ	SN:ENST00000682284.1	LN:2088
@SQ	SN:ENST00000408881.1	LN:119
@SQ	SN:ENST00000420703.1	LN:385
@SQ	SN:ENST00000431514.2	LN:115
@SQ	SN:ENST00000430808.1	LN:296
@SQ	SN:ENST00000669329.1	LN:1111
@SQ	SN:ENST00000415912.6	LN:5099
@SQ	SN:ENST00000374893.11	LN:5067
@SQ	SN:ENST00000649812.1	LN:3153
@SQ	SN:ENST00000357071.8	LN:3763
@SQ	SN:ENST00000436918.6	LN:2328
@SQ	SN:ENST00000264205.10	LN:2381
@SQ	SN:ENST00000416959.1	LN:723
@SQ	SN:ENST00000449034.1	LN:2479
@SQ	SN:ENST00000743073.1	LN:428
@SQ	SN:ENST00000486095.1	LN:376
@SQ	SN:ENST00000443127.1	LN:649
@SQ	SN:ENST00000444647.1	LN:607
@SQ	SN:ENST00000453025.1	LN:661
@SQ	SN:ENST00000481504.2	LN:1234
@SQ	SN:ENST00000436658.1	LN:830
@SQ	SN:ENST00000732919.1	LN:297
@SQ	SN:ENST00000732920.1	LN:429
@SQ	SN:ENST00000454000.6	LN:2133
@SQ	SN:ENST00000318249.10	LN:3767
@SQ	SN:ENST00000342104.9	LN:3704
@SQ	SN:ENST00000455962.2	LN:327
@SQ	SN:ENST00000619554.1	LN:1831
@SQ	SN:ENST00000374840.8	LN:2536
@SQ	SN:ENST00000539907.5	LN:2241
@SQ	SN:ENST00000540617.5	LN:2131
@SQ	SN:ENST00000755136.1	LN:683
@SQ	SN:ENST00000696766.1	LN:144
@SQ	SN:ENST00000755137.1	LN:594
@SQ	SN:ENST00000374832.5	LN:2193
@SQ	SN:ENST00000811704.1	LN:503
@SQ	SN:ENST00000457706.2	LN:832
@SQ	SN:ENST00000844409.1	LN:324
@SQ	SN:ENST00000374763.6	LN:3334
@SQ	SN:ENST00000374761.6	LN:3318
@SQ	SN:ENST00000374765.9	LN:3322
@SQ	SN:ENST00000542643.6	LN:3426
@SQ	SN:ENST00000495204.5	LN:2489
@SQ	SN:ENST00000308271.14	LN:4419
@SQ	SN:ENST00000400301.5	LN:4309
@SQ	SN:ENST00000374732.7	LN:3037
@SQ	SN:ENST00000529637.5	LN:3228
@SQ	SN:ENST00000421625.6	LN:2818
@SQ	SN:ENST00000434488.2	LN:307
@SQ	SN:ENST00000344642.7	LN:4016
@SQ	SN:ENST00000543870.1	LN:1180
@SQ	SN:ENST00000374695.8	LN:14341
@SQ	SN:ENST00000811000.1	LN:573
@SQ	SN:ENST00000423231.1	LN:483
@SQ	SN:ENST00000775046.1	LN:1163
@SQ	SN:ENST00000775043.1	LN:1270
@SQ	SN:ENST00000637118.2	LN:1182
@SQ	SN:ENST00000636906.1	LN:844
@SQ	SN:ENST00000337107.11	LN:906
@SQ	SN:ENST00000650360.1	LN:1469
@SQ	SN:ENST00000485776.3	LN:297
@SQ	SN:ENST00000365049.1	LN:104
@SQ	SN:ENST00000290122.8	LN:906
@SQ	SN:ENST00000466485.3	LN:297
@SQ	SN:ENST00000364403.1	LN:104
@SQ	SN:ENST00000657670.2	LN:1016
@SQ	SN:ENST00000667783.2	LN:1176
@SQ	SN:ENST00000635097.3	LN:1039
@SQ	SN:ENST00000655353.1	LN:1039
@SQ	SN:ENST00000774643.1	LN:831
@SQ	SN:ENST00000635675.2	LN:1404
@SQ	SN:ENST00000695855.1	LN:2384
@SQ	SN:ENST00000634712.2	LN:1388
@SQ	SN:ENST00000634451.2	LN:687
@SQ	SN:ENST00000695856.1	LN:2181
@SQ	SN:ENST00000452322.2	LN:1391
@SQ	SN:ENST00000649486.1	LN:2574
@SQ	SN:ENST00000642137.1	LN:222
@SQ	SN:ENST00000400259.5	LN:2274
@SQ	SN:ENST00000344548.8	LN:2297
@SQ	SN:ENST00000667384.2	LN:6035
@SQ	SN:ENST00000411827.2	LN:2825
@SQ	SN:ENST00000695857.1	LN:2351
@SQ	SN:ENST00000695858.1	LN:2099
@SQ	SN:ENST00000695859.1	LN:6133
@SQ	SN:ENST00000315554.15	LN:1435
@SQ	SN:ENST00000656825.1	LN:10503
@SQ	SN:ENST00000695860.1	LN:2262
@SQ	SN:ENST00000695796.1	LN:3134
@SQ	SN:ENST00000695797.1	LN:2577
@SQ	SN:ENST00000662562.2	LN:2986
@SQ	SN:ENST00000695798.1	LN:2824
@SQ	SN:ENST00000431803.2	LN:692
@SQ	SN:ENST00000695799.1	LN:3962
@SQ	SN:ENST00000695800.1	LN:3797
@SQ	SN:ENST00000604049.1	LN:488
@SQ	SN:ENST00000695801.1	LN:3848
@SQ	SN:ENST00000695802.1	LN:2635
@SQ	SN:ENST00000809025.1	LN:481
@SQ	SN:ENST00000290167.11	LN:3968
@SQ	SN:ENST00000809087.1	LN:324
@SQ	SN:ENST00000808862.1	LN:820
@SQ	SN:ENST00000725701.1	LN:859
@SQ	SN:ENST00000725703.1	LN:841
@SQ	SN:ENST00000725704.1	LN:662
@SQ	SN:ENST00000725705.1	LN:527
@SQ	SN:ENST00000725708.1	LN:641
@SQ	SN:ENST00000725710.1	LN:491
@SQ	SN:ENST00000581169.1	LN:62
@SQ	SN:ENST00000721561.1	LN:598
@SQ	SN:ENST00000788801.1	LN:1175
@SQ	SN:ENST00000487348.1	LN:492
@SQ	SN:ENST00000624125.1	LN:1853
@SQ	SN:ENST00000767035.1	LN:971
@SQ	SN:ENST00000375647.5	LN:8701
@SQ	SN:ENST00000374651.8	LN:8368
@SQ	SN:ENST00000404138.5	LN:8992
@SQ	SN:ENST00000785184.1	LN:587
@SQ	SN:ENST00000438551.1	LN:273
@SQ	SN:ENST00000166244.8	LN:5019
@SQ	SN:ENST00000374644.8	LN:1802
@SQ	SN:ENST00000614019.2	LN:109
@SQ	SN:ENST00000695738.1	LN:848
@SQ	SN:ENST00000695739.1	LN:1307
@SQ	SN:ENST00000695740.1	LN:1091
@SQ	SN:ENST00000695747.1	LN:833
@SQ	SN:ENST00000695741.1	LN:1542
@SQ	SN:ENST00000695742.1	LN:1597
@SQ	SN:ENST00000695743.1	LN:1771
@SQ	SN:ENST00000695744.1	LN:1564
@SQ	SN:ENST00000695745.1	LN:1408
@SQ	SN:ENST00000695746.1	LN:1420
@SQ	SN:ENST00000374642.8	LN:1091
@SQ	SN:ENST00000402322.2	LN:981
@SQ	SN:ENST00000438241.2	LN:1045
@SQ	SN:ENST00000695749.1	LN:1073
@SQ	SN:ENST00000695750.1	LN:1346
@SQ	SN:ENST00000695751.1	LN:1205
@SQ	SN:ENST00000695752.1	LN:1548
@SQ	SN:ENST00000695753.1	LN:1139
@SQ	SN:ENST00000374640.9	LN:1158
@SQ	SN:ENST00000374639.7	LN:1183
@SQ	SN:ENST00000374637.1	LN:1089
@SQ	SN:ENST00000836788.1	LN:312
@SQ	SN:ENST00000695754.1	LN:1107
@SQ	SN:ENST00000695755.1	LN:1209
@SQ	SN:ENST00000695756.1	LN:1260
@SQ	SN:ENST00000695757.1	LN:1165
@SQ	SN:ENST00000695758.1	LN:1068
@SQ	SN:ENST00000695759.1	LN:1149
@SQ	SN:ENST00000695760.1	LN:1120
@SQ	SN:ENST00000695761.1	LN:1107
@SQ	SN:ENST00000695762.1	LN:1020
@SQ	SN:ENST00000509305.6	LN:1098
@SQ	SN:ENST00000695763.1	LN:1570
@SQ	SN:ENST00000544305.5	LN:1709
@SQ	SN:ENST00000374630.8	LN:11035
@SQ	SN:ENST00000400191.7	LN:10816
@SQ	SN:ENST00000374632.7	LN:3677
@SQ	SN:ENST00000581646.1	LN:82
@SQ	SN:ENST00000374627.1	LN:4014
@SQ	SN:ENST00000419644.1	LN:480
@SQ	SN:ENST00000581187.1	LN:68
@SQ	SN:ENST00000426928.7	LN:1950
@SQ	SN:ENST00000751937.1	LN:324
@SQ	SN:ENST00000566855.4	LN:512
@SQ	SN:ENST00000440767.3	LN:664
@SQ	SN:ENST00000622840.2	LN:479
@SQ	SN:ENST00000688680.1	LN:3984
@SQ	SN:ENST00000691694.1	LN:2797
@SQ	SN:ENST00000691404.1	LN:3853
@SQ	SN:ENST00000691682.1	LN:3710
@SQ	SN:ENST00000692975.1	LN:3793
@SQ	SN:ENST00000686339.1	LN:2483
@SQ	SN:ENST00000693156.1	LN:2673
@SQ	SN:ENST00000465864.2	LN:3039
@SQ	SN:ENST00000685102.1	LN:3099
@SQ	SN:ENST00000686270.1	LN:2778
@SQ	SN:ENST00000686771.1	LN:2787
@SQ	SN:ENST00000690627.1	LN:2847
@SQ	SN:ENST00000692056.1	LN:2736
@SQ	SN:ENST00000692209.1	LN:2652
@SQ	SN:ENST00000692853.1	LN:2835
@SQ	SN:ENST00000356634.7	LN:3033
@SQ	SN:ENST00000400181.9	LN:3085
@SQ	SN:ENST00000427154.1	LN:666
@SQ	SN:ENST00000577915.1	LN:68
@SQ	SN:ENST00000583845.1	LN:77
@SQ	SN:ENST00000302291.9	LN:8412
@SQ	SN:ENST00000314174.5	LN:3715
@SQ	SN:ENST00000713865.1	LN:51
@SQ	SN:ENST00000450968.1	LN:818
@SQ	SN:ENST00000384208.1	LN:107
@SQ	SN:ENST00000516769.1	LN:101
@SQ	SN:ENST00000691668.2	LN:1109
@SQ	SN:ENST00000374619.2	LN:3319
@SQ	SN:ENST00000799515.1	LN:1404
@SQ	SN:ENST00000442089.1	LN:460
@SQ	SN:ENST00000790438.1	LN:652
@SQ	SN:ENST00000655082.1	LN:5301
@SQ	SN:ENST00000647667.1	LN:3732
@SQ	SN:ENST00000641772.1	LN:604
@SQ	SN:ENST00000302271.11	LN:7751
@SQ	SN:ENST00000470941.6	LN:7574
@SQ	SN:ENST00000463552.6	LN:7683
@SQ	SN:ENST00000478691.5	LN:7646
@SQ	SN:ENST00000374616.7	LN:2691
@SQ	SN:ENST00000374612.5	LN:2694
@SQ	SN:ENST00000476451.3	LN:2518
@SQ	SN:ENST00000675048.1	LN:2099
@SQ	SN:ENST00000606561.5	LN:1837
@SQ	SN:ENST00000314011.9	LN:4465
@SQ	SN:ENST00000374608.3	LN:3788
@SQ	SN:ENST00000711404.1	LN:3637
@SQ	SN:ENST00000454117.2	LN:1266
@SQ	SN:ENST00000724029.1	LN:697
@SQ	SN:ENST00000364535.1	LN:93
@SQ	SN:ENST00000605350.1	LN:650
@SQ	SN:ENST00000450454.7	LN:1719
@SQ	SN:ENST00000476978.3	LN:1674
@SQ	SN:ENST00000374601.7	LN:1197
@SQ	SN:ENST00000461794.1	LN:713
@SQ	SN:ENST00000445848.2	LN:426
@SQ	SN:ENST00000734269.1	LN:745
@SQ	SN:ENST00000734268.1	LN:662
@SQ	SN:ENST00000495646.5	LN:2552
@SQ	SN:ENST00000336689.8	LN:4051
@SQ	SN:ENST00000711427.1	LN:3823
@SQ	SN:ENST00000437606.6	LN:2865
@SQ	SN:ENST00000361729.3	LN:5196
@SQ	SN:ENST00000826972.1	LN:1601
@SQ	SN:ENST00000827205.1	LN:741
@SQ	SN:ENST00000827204.1	LN:992
@SQ	SN:ENST00000827212.1	LN:1054
@SQ	SN:ENST00000827206.1	LN:1131
@SQ	SN:ENST00000451217.1	LN:456
@SQ	SN:ENST00000827319.1	LN:771
@SQ	SN:ENST00000374561.6	LN:950
@SQ	SN:ENST00000827410.1	LN:362
@SQ	SN:ENST00000827063.1	LN:533
@SQ	SN:ENST00000827061.1	LN:742
@SQ	SN:ENST00000648225.1	LN:1322
@SQ	SN:ENST00000477916.5	LN:1781
@SQ	SN:ENST00000451300.2	LN:1186
@SQ	SN:ENST00000799478.1	LN:501
@SQ	SN:ENST00000374550.8	LN:660
@SQ	SN:ENST00000643754.2	LN:1017
@SQ	SN:ENST00000458455.2	LN:879
@SQ	SN:ENST00000655402.1	LN:1502
@SQ	SN:ENST00000613537.5	LN:4838
@SQ	SN:ENST00000833496.1	LN:771
@SQ	SN:ENST00000833494.1	LN:1123
@SQ	SN:ENST00000833492.1	LN:1168
@SQ	SN:ENST00000833497.1	LN:858
@SQ	SN:ENST00000833498.1	LN:821
@SQ	SN:ENST00000833501.1	LN:1240
@SQ	SN:ENST00000833503.1	LN:696
@SQ	SN:ENST00000246151.9	LN:1590
@SQ	SN:ENST00000374524.1	LN:1292
@SQ	SN:ENST00000836713.1	LN:669
@SQ	SN:ENST00000836714.1	LN:347
@SQ	SN:ENST00000374503.8	LN:929
@SQ	SN:ENST00000374514.8	LN:1635
@SQ	SN:ENST00000374501.1	LN:1117
@SQ	SN:ENST00000617979.5	LN:1516
@SQ	SN:ENST00000374497.7	LN:1488
@SQ	SN:ENST00000374490.8	LN:1570
@SQ	SN:ENST00000436439.6	LN:1354
@SQ	SN:ENST00000374479.4	LN:2043
@SQ	SN:ENST00000374472.5	LN:5265
@SQ	SN:ENST00000412176.1	LN:1267
@SQ	SN:ENST00000411815.3	LN:210
@SQ	SN:ENST00000578143.1	LN:78
@SQ	SN:ENST00000761346.1	LN:662
@SQ	SN:ENST00000421430.2	LN:368
@SQ	SN:ENST00000647887.1	LN:2428
@SQ	SN:ENST00000374468.1	LN:814
@SQ	SN:ENST00000334351.8	LN:2400
@SQ	SN:ENST00000579103.1	LN:171
@SQ	SN:ENST00000492112.3	LN:7656
@SQ	SN:ENST00000344989.10	LN:3487
@SQ	SN:ENST00000453840.7	LN:1808
@SQ	SN:ENST00000484146.6	LN:1089
@SQ	SN:ENST00000374452.9	LN:1194
@SQ	SN:ENST00000374453.7	LN:866
@SQ	SN:ENST00000343255.9	LN:2917
@SQ	SN:ENST00000761050.1	LN:480
@SQ	SN:ENST00000442164.2	LN:328
@SQ	SN:ENST00000761051.1	LN:289
[truncated: 163,101 more rows]
[truncated: 10 more columns]
