# Supplementary material for: Evidence of off-target probe binding affecting 10x Genomics Xenium gene panels compromise accuracy of spatial transcriptomic profiling
Source: eLife. 2026 May 1;14:RP107070. doi: 10.7554/eLife.107070 (PMC13134852; doi:10.7554/eLife.107070)
Supplement: Supplementary file 10. — Results include all possible RNA species, and using a pad length (-pl) of 10. [file elife-107070-supp10.zip › xenium_probeset_results/human_skin_10pl_all/track.unmapped.txt]

ENSG00000171848|RRM2|133_9
ENSG00000197061|HIST1H4C|6_1
ENSG00000197061|HIST1H4C|6_2
ENSG00000197061|HIST1H4C|6_3
ENSG00000197061|HIST1H4C|6_4
ENSG00000187479|C11orf96|231_1
ENSG00000187479|C11orf96|231_2
ENSG00000154096|THY1|306_9
