# Supplementary material for: Evidence of off-target probe binding affecting 10x Genomics Xenium gene panels compromise accuracy of spatial transcriptomic profiling
Source: eLife. 2026 May 1;14:RP107070. doi: 10.7554/eLife.107070 (PMC13134852; doi:10.7554/eLife.107070)
Supplement: Supplementary file 10. — Results include all possible RNA species, and using a pad length (-pl) of 10. [file elife-107070-supp10.zip › xenium_probeset_results/human_5k_10pl_all/missing_in_src_names.txt]

PHB
CBSL
SLC9A3R1
FAM126B
SPATA5L1
GPR1
ACPP
DDX58
EPRS
SPATA5
GBA
H3F3B
ARNTL
DUSP13
ZBED9
H2AFX
CBWD2
CCDC113
TMEM173
CD3EAP
EEF1AKNMT
HSPB11
SLC9A3R2
WARS
CYHR1
TDGF1
