# Supplementary material for: Evidence of off-target probe binding affecting 10x Genomics Xenium gene panels compromise accuracy of spatial transcriptomic profiling
Source: eLife. 2026 May 1;14:RP107070. doi: 10.7554/eLife.107070 (PMC13134852; doi:10.7554/eLife.107070)
Supplement: Supplementary file 10. — Results include all possible RNA species, and using a pad length (-pl) of 10. [file elife-107070-supp10.zip › xenium_probeset_results/human_5k_10pl_all/fwd_oriented.fa]

>ENSG00000000005|TNMD|12414_1
CTGGAGATTTGTGATAACGTGACCATGTATTG
>ENSG00000000005|TNMD|6811_1
AAGCAAGTGAGGAAGAACTTCCAATAAATGAC
>ENSG00000000419|DPM1|239_1
TCTGGAACTCGCTACAAAGGAAATGGAGGTGT
>ENSG00000000419|DPM1|10008_1
ATCGTGTTTATGGTGAATCCAAGTTGGGAGGA
>ENSG00000000419|DPM1|10237_1
TAAAGTTGCTGGCCTAATGAGCAATGTTCTCA
>ENSG00000000938|FGR|2834_1
GCATGAATAAACGGGAAGTGTTGGAACAGGTG
>ENSG00000000938|FGR|7527_1
ATCTACATCGTGACCGAGTTCATGTGTCACGG
>ENSG00000000938|FGR|1662_1
TTGGAAAGATTGGGAGAAAGGATGCAGAGAGG
>ENSG00000000971|CFH|12934_1
GTAATGAGGGGTATCAATTGCTAGGTGAGATT
>ENSG00000000971|CFH|1869_1
CCGAGATGTACCTTGAAACCTTGTGATTATCC
>ENSG00000001617|SEMA3F|952_1
GAGCGCAATGATGATAAGCTTTACTTCTTCTT
>ENSG00000001617|SEMA3F|8092_1
GTCTACTCCATGGCTGATATTCGCATGGTCTT
>ENSG00000001617|SEMA3F|10092_1
ATTTATTGGGGATAGGAGAAGAGGCATCCTGC
>ENSG00000001626|CFTR|14064_1
GAAGTAGTGATGGAGAATGTAACAGCCTTCTG
>ENSG00000001626|CFTR|3462_1
TATGACCCGGATAACAAGGAGGAACGCTCTAT
>ENSG00000002016|RAD52|16921_1
TCAACAATGGCAAGTTCTACGTGGGAGTCTGT
>ENSG00000002016|RAD52|15762_1
CTGTAACTGTCTCAGAACCACTCCTGGAGAAA
>ENSG00000002016|RAD52|15762_2
GAAGTGTAGCCGCAGGGTCTTCTGATTCTCTG
>ENSG00000002016|RAD52|1402_1
GGCTCTGGACAGATGAATACCTTTTCTTCGGC
>ENSG00000002330|BAD|14072_1
TCTTGAATATGGGCGGAAGTACTTCCCTCAGG
>ENSG00000002330|BAD|14072_2
CTGACTCAGAAGCCCAACACGCAGAGAATGTA
>ENSG00000002330|BAD|2533_1
GCCGTGCTCACTACCAAATGTTAATAAAGCCC
>ENSG00000002330|BAD|6667_1
GTGCCTTGACTACGTAACATCTTGTCCTCACA
>ENSG00000002586|CD99|6980_1
CCTGAAAATGTTCAAAAATACTCTGTGGATGC
>ENSG00000002586|CD99|6980_2
CTGTTGTTGATGGAGAAAATGACGACCCACGA
>ENSG00000002586|CD99|18247_1
CGGAGACCCTGCCGGATGTGGTATGTTATAAA
>ENSG00000002586|CD99|18247_2
GAGCGTCCTGACCGTAATCGTTTTATCTGCTA
>ENSG00000002586|CD99|18247_3
GCCAGCTGTTCAGCGTACTCTTTTAGAGAAAT
>ENSG00000002822|MAD1L1|10134_1
GCAGCGATTGTGAAGAACATGAAGTCTGAGCT
>ENSG00000002822|MAD1L1|995_1
GCATCAGGACTCCAGAAGACCTTTCCAGATTC
>ENSG00000002822|MAD1L1|8421_1
CAAGGAGGTTTTCCAGACCAAGATCCAGGAGT
>ENSG00000002834|LASP1|5926_1
ATAAAATACCATGAGGAGTTTGAGAAGAGCCG
>ENSG00000002834|LASP1|4502_1
TCGACTTCTTGGTTTTCTCTCTGGATGGAACG
>ENSG00000002834|LASP1|9603_1
GGTGGAGGCAAGTGGAATATCTTATATTGGGC
>ENSG00000002919|SNX11|2308_1
TGGGTTCTGCTCTGAGATGGTCAGAGAAGATG
>ENSG00000002919|SNX11|12478_1
TCACTGATACCACTGAATGGAACTGGTGCTGT
>ENSG00000003096|KLHL13|7338_1
GGGGTCACTTTAGACAACTGTGTTGAAGTTGG
>ENSG00000003096|KLHL13|12036_1
ATCGCCGTCATTGGAAATTTTCTCTATGTGGT
>ENSG00000003096|KLHL13|3635_1
CTGGAACTGTGTATGGAGGAGTGATGTATATT
>ENSG00000003147|ICA1|3820_1
GAACTATTAGACATGAAATCTGAGGAAGGTGC
>ENSG00000003147|ICA1|3820_2
TTGTTTGACATTGCTAAAGGGGAGATTGTACA
>ENSG00000003147|ICA1|6651_1
CCTGGGGGCTAGCAGAAGTATAAAGTGATCAG
>ENSG00000003147|ICA1|6651_2
TGCTACAGAAAGGGAAAGAAGGCCAGCAAATT
>ENSG00000003400|CASP10|6298_1
ATCTGCTGAGTGAGGAAGACCCTTTCTTCCTG
>ENSG00000003400|CASP10|6194_1
TGAAATGACCTCCCTAAGTTTCCTGGCATTTC
>ENSG00000003400|CASP10|13207_1
ATCAAGGAGAGGAAGAACTAGTTTCCCAAACA
>ENSG00000003402|CFLAR|3522_1
GGTGAGGATTTGGATAAATCTGATGTGTCCTC
>ENSG00000003402|CFLAR|1424_1
CTGCAAGACCCTTGTGAGCTTCCCTAGTCTAA
>ENSG00000003402|CFLAR|1424_2
TGGAATTACAGAGTCAAAGGACATGCATTTTT
>ENSG00000003436|TFPI|12132_1
CTGGAAGAATGCAAGAACATTTGTGAAGATGG
>ENSG00000003436|TFPI|834_1
TGTGAAGGAAATCAGAATCGATTTGAAAGTCT
>ENSG00000003436|TFPI|244_1
GGAAGAAGATCCTGGAATATGTCGAGGTTATA
>ENSG00000003436|TFPI|15541_1
AGGTTTCATCCAAAGAATATCAAAAGGAGGCC
>ENSG00000003436|TFPI|15541_2
ATGTATACGTGATGCCTTTGATAGCATACTGC
>ENSG00000004142|POLDIP2|10462_1
TGTATCCGTTTGGAGAACCTTGACAGTGATGT
>ENSG00000004142|POLDIP2|9255_1
GGAGGTGAAAGGCAAAACTCACACTTACTATC
>ENSG00000004142|POLDIP2|14128_1
TGAGGTTTGATCAGTAAACCAGTGCACGCTTG
>ENSG00000004468|CD38|4796_1
ACATGTAGACTGCCAAAGTGTATGGGATGCTT
>ENSG00000004468|CD38|18245_1
GGTGATACATGGTGGAAGAGAAGATTCCAGAG
>ENSG00000004468|CD38|8670_1
TCAAGCTAGAGACTGAATTTGAACTCAACTCT
>ENSG00000004487|KDM1A|17126_1
GGATTTGGCAACCTTAACAAGGTGGTGTTGTG
>ENSG00000004487|KDM1A|18400_1
ATGAAATGGTAGAGCAAGAGTTTAACCGGTTG
>ENSG00000004487|KDM1A|12244_1
AGCTCGACAGTTACAAAGTTTTGGAATGGATG
>ENSG00000004700|RECQL|16836_1
GATTCTTGGATGGGAAAGGGTGCAGCAAAACT
>ENSG00000004700|RECQL|4568_1
GAATTGCTGTGGATGAAGTTCACTGCTGTAGT
>ENSG00000004700|RECQL|16351_1
AATGTGGGACAGCAGAAGCTTTATGAGATGGT
>ENSG00000004766|VPS50|4771_1
AAATGCTGGAGGAGGAAGATTATCCAGGAGCT
>ENSG00000004766|VPS50|5774_1
AAATATGAGCTGGAGAAGCTTCCACCTGTTCT
>ENSG00000004766|VPS50|1222_1
TGGAACGGTGGATCAAAGAGCACAGGGAATAT
>ENSG00000004779|NDUFAB1|16240_1
TAGACAGTTTGGACCAAGTGGAGATTATCATG
>ENSG00000004779|NDUFAB1|1768_1
TCAGCTGTCCTCACAAAAGCAGAACATTGTAC
>ENSG00000004838|ZMYND10|10885_1
CTGGGAAAAGCATGGAAAGACTTGTGTCCTGG
>ENSG00000004838|ZMYND10|1360_1
ATCTGACCCTAACTGAAACCCAGCCTCCTAAG
>ENSG00000004838|ZMYND10|11224_1
TTTGAGATTGCACTGAAGGCCCTCTCAGTACT
>ENSG00000004848|ARX|110_1
GTTCTTACTTTCCTGAAAATATCGGGGAGGTT
>ENSG00000004848|ARX|15888_1
AAAGGGGCGTCTTGTTCTTGTTCTCTTCTTTA
>ENSG00000004848|ARX|14680_1
GTTTGTCCTCCCGTAGATTCTTACTGTGTTGT
>ENSG00000004864|SLC25A13|15333_1
CTTTGCTGACTTACGAATTGCTACAGCGATGG
>ENSG00000004864|SLC25A13|15472_1
TTTCAGCTGTTTGACAAAGCTGGCAAAGGAGA
>ENSG00000004864|SLC25A13|11904_1
AAAACTCGAATGCAGAACCAACGATCAACTGG
>ENSG00000004897|CDC27|16358_1
CTTCCATCATTTCAGAAGGGAAAATATCCACA
>ENSG00000004897|CDC27|18278_1
GGTGGAGTGTTTAATAAGCAGAAAAGCCATGA
>ENSG00000004897|CDC27|16835_1
GGAAAGGTTTACAAGAAGTTAGGTCAAACGCA
>ENSG00000004939|SLC4A1|14042_1
GAGTTGAAAGACGTGAAAGTGGTGAGAGATGG
>ENSG00000004939|SLC4A1|13880_1
CTGATTTCAAGGTCCGAGCTCTGTCCTCTGTC
>ENSG00000004939|SLC4A1|8324_1
TAAAGGAGACAGTGCAAGAAAAGGCCTTGGTT
>ENSG00000004948|CALCR|1313_1
TCCTGAAAACAATCGAACCTGGTCCAACTATA
>ENSG00000004948|CALCR|12796_1
CTGGCTGAGTGTGGAAACCCATTTGCTTTACA
>ENSG00000004948|CALCR|16187_1
CCTTTGAATATCATAGAGCAAGAGTCATCTGC
>ENSG00000004975|DVL2|8424_1
GATTTCGGGGTGGTGAAGGAAGAAATTTCAGA
>ENSG00000004975|DVL2|5913_1
GAATCTGGAGCCTGAGACAGAAACCGAGTCAG
>ENSG00000004975|DVL2|16070_1
GAGATTTGGGCCATGTAGCTGCCTTTGTTACT
>ENSG00000005007|UPF1|11834_1
TTGTTGGCTGAGTTGAACTTCGAGGAAGATGA
>ENSG00000005007|UPF1|5261_1
TGGAACCACCTGCTGAACTACTATAAGGAGCA
>ENSG00000005007|UPF1|3922_1
CAGCGGATCGTGTGAAGAAGGGATTTGACTTC
>ENSG00000005073|HOXA11|7091_1
TTGAAAAGAGGTGTGCAAGAGAGGGATGCATG
>ENSG00000005073|HOXA11|5984_1
TTCTTTCTACCAAATGAGGGTCTTGGTTCCAG
>ENSG00000005073|HOXA11|10897_1
CTTCCAAGAGCCTGAGAGTGAGGTGGAATTAT
>ENSG00000005156|LIG3|5187_1
AAGTCTTCTCCAGTGAAAGTAGGGGAGAAGCG
>ENSG00000005156|LIG3|10091_1
GAAGAGCTGGAAGATAATGAGAAGGAACAGAT
>ENSG00000005156|LIG3|11081_1
GGCTGAAAGTGAAGAAAGACTATTTGAACGAG
>ENSG00000005175|RPAP3|8136_1
GACAAGTCAGGATTGAAGGATAGTTCTGTCGA
>ENSG00000005175|RPAP3|11758_1
CTCGATTTGCTTTGCAAAAATTAGAAGAGGCC
>ENSG00000005175|RPAP3|11459_1
ATTTTTGGGAAAGCTAAATGAGGCAAAACAAG
>ENSG00000005339|CREBBP|14212_1
AGCGGCTCTAGTATCAACCCAGGAATAGGAAA
>ENSG00000005339|CREBBP|15459_1
ATGAACGATGGCTCCAACTCTGGTAACATTGG
>ENSG00000005339|CREBBP|4696_1
TGGCTCTATAATCGCAAGACATCCCGAGTCTA
>ENSG00000005379|TSPOAP1|7555_1
TGGAAATCAGCATTGAATATGATTCGGAGGAT
>ENSG00000005379|TSPOAP1|17033_1
CTACTATGGGGAATTAAATGGACAAAGGGGCC
>ENSG00000005379|TSPOAP1|10813_1
TACACGGCTTCCATATCTGTGTGAATGGGGAG
>ENSG00000005381|MPO|9148_1
GATTGTTTGAGCAGGTCATGAGGATTGGGCTG
>ENSG00000005381|MPO|18521_1
TGGGTGCAGCTGAGAAAATGAGTGACTAGACG
>ENSG00000005381|MPO|14071_1
CAAGAAAGAGATACCAAGATGCCATCTGTGTC
>ENSG00000005421|PON1|8307_1
TTGCCTCTGTGTACAAAGGGAAACTGCTGATT
>ENSG00000005421|PON1|12996_1
TTGGAGATACTGCCTAATGGACTGGCTTTCAT
>ENSG00000005421|PON1|4746_1
CTGCCTAATTTGAATGATATTGTTGCTGTGGG
>ENSG00000005471|ABCB4|6078_1
GAAGGGGTGTACTTCAAACTTGTCAACATGCA
>ENSG00000005471|ABCB4|4303_1
GAAGCAAAGAAACTCAATGTCCAGTGGCTCAG
>ENSG00000005471|ABCB4|5293_1
AAACTATCTGAGGGAAATCATTGGTGTGGTGA
>ENSG00000005486|RHBDD2|18508_1
AGGATATCCGTGTTCAAGTACGTCTCAGGGTC
>ENSG00000005486|RHBDD2|12867_1
TTGGGTACTTTGATCAATGCCCCTGTTTCAGT
>ENSG00000005486|RHBDD2|3952_1
TGTCTGCCTTTGTATAAAGAAACAGCCTCTGA
>ENSG00000005513|SOX8|10940_1
TCGGGCAAAGAGTAGAATTTAAGACAAAACGG
>ENSG00000005513|SOX8|9517_1
GAAAGTGGTGGCTTCAGAAGTGATCTTGGCTC
>ENSG00000005513|SOX8|18180_1
GAGCATAGAGCATACAATAGCGCCTACTTCAC
>ENSG00000005844|ITGAL|12285_1
GGTTTCTTCAAACGGAACCTGAAGGAGAAGAT
>ENSG00000005844|ITGAL|5802_1
GAGACATGAACTCAGAAGGAATATAGCTGTCA
>ENSG00000005844|ITGAL|11303_1
GGAGTGCTCCTATTCAACCAGTAACAAGATGA
>ENSG00000005884|ITGA3|13449_1
GTGCCTACAACTGGAAAGGAAACAGCTACATG
>ENSG00000005884|ITGA3|5491_1
TGAGTCTGGCATGAAAACTGTGGAGGATGTAG
>ENSG00000005884|ITGA3|7508_1
AAAAAAGCCAAGTCTGAGACTGTGCTGACCTG
>ENSG00000005889|ZFX|14380_1
AATGGATGACAATGAAATCAAAACCTTCATGC
>ENSG00000005889|ZFX|4820_1
ATAGGGAAAACTGGCAACATGCTAGTTACTTT
>ENSG00000005889|ZFX|14924_1
GAAAGGGATTTAGGCAACAGAGTGAGCTTAAA
>ENSG00000005893|LAMP2|6431_1
GGCACTGTGACATATAATGGAAGCATTTGTGG
>ENSG00000005893|LAMP2|2360_1
AGAATGATGTTGTCCAACACTACTGGGATGTT
>ENSG00000005961|ITGA2B|2145_1
GTGCAAGATTCACTGAATCCTGCTGTGAAGAG
>ENSG00000005961|ITGA2B|12655_1
CTCTCCTTTGACTCCAGCAACCCAGAGTACTT
>ENSG00000006042|TMEM98|5939_1
GAGGCCATTCTGGAGAATGAAGACTGGATCGA
>ENSG00000006042|TMEM98|10038_1
GCAAGAGGAGTATTGAAAACTGGTGGACTGTC
>ENSG00000006062|MAP3K14|4975_1
ATTGACCTCACCCAGAATTGTCCCTTTGTATG
>ENSG00000006062|MAP3K14|3703_1
TGGTGTGAAAGTCCAAATACAGTCTCTTAATG
>ENSG00000006062|MAP3K14|10736_1
TTGACTTTGAGCAAGGAGGAGTCTGGGATGTG
>ENSG00000006071|ABCC8|7628_1
TTTGAGAGTCCCTTCAACAAACAACGGTACAA
>ENSG00000006071|ABCC8|2393_1
ATCCTTGAGTTCGATAAGCCAGAGAAGCTGCT
>ENSG00000006071|ABCC8|1955_1
ACTATGTGGCCATTGAAACTGGAATTAACTTG
>ENSG00000006116|CACNG3|2515_1
GCAGGAAGAATGAAGAAGTAATGACCCATTCG
>ENSG00000006116|CACNG3|8453_1
TTTCATCATCGCAGAAATTGTAGGAGTGGTTG
>ENSG00000006116|CACNG3|2982_1
GGGGAAGTGTACAGAGATGTCTCTGAGGTTGC
>ENSG00000006128|TAC1|7124_1
GCAGTTCTTTGGATTAATGGGCAAACGGGATG
>ENSG00000006128|TAC1|2824_1
TTTGTGTCAATGGGCAATGACAGGTAAATTAA
>ENSG00000006128|TAC1|9100_1
TCTCTGAAGCATGTTTCATGTTTTGTGACTAT
>ENSG00000006210|CX3CL1|3015_1
CGGAGCTGTGGTAGTAATTCATATGTCCTGGT
>ENSG00000006210|CX3CL1|7223_1
TGTCTTTTCTTGCATGAGGCTAGTGTGGTGTT
>ENSG00000006210|CX3CL1|17460_1
CTAGGAAGACTTTGGAAAGAGTAGGAAGACTT
>ENSG00000006283|CACNA1G|10209_1
AGTCTTTCTGGCTGAAATGACAGTGAAGGTGG
>ENSG00000006283|CACNA1G|17706_1
GGGCATCTTTGGGAAAAAGTGTTACCTGGGAG
>ENSG00000006283|CACNA1G|6768_1
CGCTATTACCAGACAGAGAACGAGGATGAGAG
>ENSG00000006327|TNFRSF12A|18036_1
TGGCTCACACAAAACAGCTGACACTGACTAAG
>ENSG00000006327|TNFRSF12A|468_1
GTTCCATCACTCTCCAAGCTTCATTCACAATC
>ENSG00000006468|ETV1|2925_1
TGATGATTAAACAGGAACCCAGAGATTTTGCA
>ENSG00000006468|ETV1|17804_1
GTAGCTCTTCTGGATGACCCTTCAAATTCTCA
>ENSG00000006468|ETV1|15862_1
CCCACCCCTACAACGAAGGCTACGTGTATTAA
>ENSG00000006606|CCL26|6756_1
GGGTGCGAAGCTATGAATTCACCAGTAACAGC
>ENSG00000006606|CCL26|12303_1
GAGTGACATATCCAAGACCTGCTGCTTCCAAT
>ENSG00000006606|CCL26|14990_1
TTACTGAAAACTCCGAAACAATTGTGACTCAG
>ENSG00000006606|CCL26|8321_1
GAATCTTTTCTGAAGGCTACATGGACCCGCTG
>ENSG00000006638|TBXA2R|6418_1
TGCTCTTTGACCCTGAATTTGACCTACTTGCT
>ENSG00000006638|TBXA2R|17007_1
CATTGGAAGAGGGTCTTGCATTGCTATTTTTT
>ENSG00000006638|TBXA2R|231_1
TCTTGAGTGTTTCCTAATCACTTGATGGGTGG
>ENSG00000006652|IFRD1|17687_1
TAACTGATAGCATTGAACGCTGCCTGAAAAAA
>ENSG00000006652|IFRD1|13646_1
AGTGAAACCTTTGATCAAATTCACTCTTCCAT
>ENSG00000006652|IFRD1|13646_2
TTTTATGAAGACATGGAGTCCTTGACGCAGAT
>ENSG00000006659|LGALS14|8555_1
CAGAGATATCTCCCTGACCAGAGTGCTTATCA
>ENSG00000006659|LGALS14|3642_1
AGAAATGCTACTATTTACCCTTTGAAGATGGC
>ENSG00000006659|LGALS14|17920_1
GGACTCAGATATTGCTTTCCAATTCCGACTGC
>ENSG00000006744|ELAC2|707_1
GAAACCGGGCTTCCAAAGTGTGTACTTTCTGG
>ENSG00000006744|ELAC2|2187_1
CTTTTGTGGTGGTAGAATGTCCAGATGAAAGC
>ENSG00000006744|ELAC2|4498_1
CCCAGCAGAGAAAAGAAGTCAGTACCCAGAAA
>ENSG00000006747|SCIN|2143_1
AGCAGAGTATGTAGCAAGTGTCCTAAAGTGCA
>ENSG00000006747|SCIN|1851_1
CAAGAATGGAACATCAAAGAAAGGAGGTCAGG
>ENSG00000006747|SCIN|8600_1
AAAACTCATATGGTGAATTCTATGGTGGTGAC
>ENSG00000006788|MYH13|16318_1
GACTGAATTCTGCAGAAATGCTGAAGGGCCTG
>ENSG00000006788|MYH13|3456_1
TCTGAATTGGTTGCCAAGAAGAGGAATCTGGA
>ENSG00000006788|MYH13|6257_1
TCCTCAAGATTTGGGAAGTTCATTCGGATTCA
>ENSG00000006831|ADIPOR2|537_1
GAAGAATTTGTTTGTAAGGTATGGGAAGGTCG
>ENSG00000006831|ADIPOR2|1784_1
GCTTTTTCCCTGGCAAATGTGACATCTGGTTT
>ENSG00000006837|CDKL3|2905_1
AACCATTGAACCACCAAACCCTATCAATCCCA
>ENSG00000006837|CDKL3|15756_1
GTGGATATCTGGGCTTTGGGCTGTATGATCAT
>ENSG00000006837|CDKL3|15024_1
CAGAATATCTTTTCCAAGAGCCCCATTTTTGC
>ENSG00000007062|PROM1|16336_1
ATGTGTCGTTGCTGTAACAAATGTGGTGGAGA
>ENSG00000007062|PROM1|6065_1
ATATTGGCCCAGTACAACACTACCAAGGACAA
>ENSG00000007062|PROM1|17808_1
GCGGTAAAACTGGCTAAGTACTATCGTCGAAT
>ENSG00000007080|CCDC124|10765_1
TACTGGAAGGACGACGACAAACACGTCATGAG
>ENSG00000007171|NOS2|13433_1
AGAGAGATTCCATTGAAAGTCTTGGTCAAAGC
>ENSG00000007171|NOS2|16445_1
AGAAGCGCTATCACGAAGATATCTTTGGTGCT
>ENSG00000007171|NOS2|7503_1
CTGAAATTGAATGAGGAGCAGGTCGAGGACTA
>ENSG00000007174|DNAH9|17486_1
CCCTCTGAGCTTTAGTACGTGTGTTGGTTATG
>ENSG00000007174|DNAH9|17486_2
CAAATACGTGGTGGGAAGAGCCCTAGATTTTG
>ENSG00000007174|DNAH9|13376_1
TTTCTAGGTCCGTGTGAGATTATACAGGTGGA
>ENSG00000007174|DNAH9|13376_2
GATCATTACAGAGGCAAAGCTGAAGGATCTGA
>ENSG00000007174|DNAH9|8787_1
GTTCCACTGCTGTATGGCCTGGGAAAATTCAC
>ENSG00000007174|DNAH9|8787_2
ATTCATTCGACCAGAAATGTTAGAAGGAGAAC
>ENSG00000007312|CD79B|6856_1
CAGAGGAACACGCTGAAGGATGGTATCATCAT
>ENSG00000007312|CD79B|2682_1
GACCAGACAGCCACCTATGAGGACATAGTGAC
>ENSG00000007312|CD79B|582_1
GGCTTCACGGTGAAAATGCACTGCTACATGAA
>ENSG00000007350|TKTL1|12729_1
TACTACAGTCTGGACAATCTTGTGGCAATCTT
>ENSG00000007350|TKTL1|10661_1
GAATTACTGTGTATGAAGCCTTAGCAGCTGCT
>ENSG00000007350|TKTL1|16812_1
TGAGAGCCAGATACAGACCAGCAGGAATCTTG
>ENSG00000007372|PAX6|13538_1
TTGAGGCCCTGGAGAAAGAGTTTGAGAGAACC
>ENSG00000007372|PAX6|8301_1
AACCTGATATGTCTCAATACTGGCCAAGATTA
>ENSG00000007372|PAX6|8301_2
AAGTCGGAGACAGTCAATCCCATCACTTTTAA
>ENSG00000007372|PAX6|4761_1
TGTCATCAATAAACAGAGTTCTTCGCAACCTG
>ENSG00000007392|LUC7L|9549_1
AGTCCTTTATTGCTGAATGTGATCGGAGAACT
>ENSG00000007392|LUC7L|4836_1
TTCTTATGGAAGTGGAAAAAGTTCGTGCGAAG
>ENSG00000007392|LUC7L|12050_1
GAGAAGAGAAATCAGGATCGCTTGAGGAGGAG
>ENSG00000007908|SELE|13292_1
ATCAGAAAAGTCAACAATGTGTGGGTCTGGGT
>ENSG00000007908|SELE|4835_1
GATTTGAACTAATGGGAGCCCAGAGCCTTCAG
>ENSG00000007933|FMO3|290_1
GGGCATTGACTGTGTAATCTTTGCAACAGGGT
>ENSG00000007933|FMO3|8708_1
TTTATGCACAACAGCAAGATCCAGGAATATAT
>ENSG00000007933|FMO3|13083_1
AGCAGAACAGGTCATGATCAGTTCCAGAAGTG
>ENSG00000007944|MYLIP|9518_1
TAGCCCAATTAATAGGATAGCTTATCCTGTGG
>ENSG00000007944|MYLIP|10053_1
TCTTTGATGTCAGTGAAGTGGCAACATAGCCA
>ENSG00000007952|NOX1|2946_1
ACAGAGGAGAGCATGAATGAGAGTCATCCTCG
>ENSG00000007952|NOX1|2229_1
ATGTTTTCCAGTATGAAGTGGCTGTGCTGGTT
>ENSG00000007952|NOX1|7723_1
AGTCTGGATCCTAGAAAGGTTCAATTCTACTT
>ENSG00000008196|TFAP2B|18064_1
TCAGTTGAAGATGCCAATAACAGCGGCATGAA
>ENSG00000008196|TFAP2B|14946_1
GAGATCTTTGCGAGAAAGGCTAGAAAAAATCG
>ENSG00000008196|TFAP2B|12722_1
GAATCTTCTGGGATGAAAATGAGTGTGGTTGG
>ENSG00000008196|TFAP2B|12955_1
TTTATGAGCTTCTTCAAAGAGGACTTGGGCTT
>ENSG00000008226|DLEC1|13122_1
GAAGATTCATGCAGGAAGAAGCTTGCTGAGTT
>ENSG00000008226|DLEC1|16252_1
TCGGCTTTGTTGAACAACCTCCTTTTGGAATC
>ENSG00000008226|DLEC1|12758_1
ATGGTGTTTACTCAGAACCTGCTCCTGGAGTA
>ENSG00000008300|CELSR3|15555_1
CTTTCCAGAATGGTGAAGATGGGGATGGAGAT
>ENSG00000008300|CELSR3|15638_1
AAAGATGTGGATGGCAATGACCTCCTGTCCTA
>ENSG00000008300|CELSR3|13031_1
AAGTTTCTGTCTTGGAAAATGCTCCCTTGGGT
>ENSG00000008710|PKD1|13015_1
TCTCAGCATCAGATGAAGACCTGATCCAGCAG
>ENSG00000008710|PKD1|16321_1
GTCCAACAACATCTCTGCTGCCAATGACTCAG
>ENSG00000008710|PKD1|6052_1
CAGTGGTGTCGTATACACTTGGTCCTTGGAGG
>ENSG00000008735|MAPK8IP2|13587_1
CAGGATGACTTCCAGGAGTTTGAGATGATCGA
>ENSG00000008735|MAPK8IP2|7994_1
CTCTCTGCTTGGTGTGACATTGGCTGTTTCTA
>ENSG00000008735|MAPK8IP2|15292_1
CTCTAGGGACAGGTAATGTCGGCTTCCAAGTG
>ENSG00000008869|HEATR5B|15155_1
GGCTTTGGAAAACTCAAATTATGGGGTACGAG
>ENSG00000008869|HEATR5B|1497_1
GTAGAAGCAGTAGTGAATGACACAAGTGGAGA
>ENSG00000009709|PAX7|13101_1
TTTATGGAGAGCTACAAGGTGGTGTCAGGGTG
>ENSG00000009709|PAX7|13101_2
GTTGATTATCTGGCCAAAAATGTGAGCCTCTC
>ENSG00000009709|PAX7|18603_1
CAGGAAGTGGGCTCAGAAGGCACTTTCATAAC
>ENSG00000009709|PAX7|11792_1
TTGGGAGGATGATTCAAACCCTCAATTCCTCC
>ENSG00000009724|MASP2|13163_1
GTACTGCTGCATATGAAAAGCCACCCTATCCA
>ENSG00000009724|MASP2|17071_1
GATGCTGGCTTTGACAATGACATAGCACTGAT
>ENSG00000009724|MASP2|13419_1
CTCCATCTTTTGCGAGACTGGCTATGAGCTTC
>ENSG00000009790|TRAF3IP3|14579_1
GTTCTGGGAGTCTGTTAAGTCCGGGATGTGTG
>ENSG00000009790|TRAF3IP3|14579_2
AACTGCCTTGGGTGAAAATCAGAAGCAAGCAA
>ENSG00000009790|TRAF3IP3|11988_1
TCAGAGACCAGCTGCAAAAGAAGACTTTGCAG
>ENSG00000009950|MLXIPL|6028_1
ATGCGAGACATGTTTGATGACTACGTCCGAAC
>ENSG00000009950|MLXIPL|9755_1
GCCTTCCTGAGTTCTGATTTCCTCCTTCCTGA
>ENSG00000009950|MLXIPL|5010_1
TTTGGACCGCTGTGTTTCAATCTGCAAAATGG
>ENSG00000010017|RANBP9|16415_1
TGCAAGCAATGAGTGAACAGCTAAGGAGAGAC
>ENSG00000010017|RANBP9|8460_1
GAGATCGAGAAGGAGAATGGCAGACCATGATA
>ENSG00000010017|RANBP9|7937_1
ATGGTACAGATAGTGAAGTACGATGTTTGGGA
>ENSG00000010165|EEF1AKNMT|11505_1
ACCTGTTGTAAGGTCTTCTCTTCCTCATCTGT
>ENSG00000010165|EEF1AKNMT|3045_1
CAGAACAGGATCTCATTCACTTCACCCTCAAT
>ENSG00000010165|EEF1AKNMT|12393_1
TCCCCTTGCACATCCTCAATGACATAGTCACC
>ENSG00000010318|PHF7|12592_1
GTGAAGACTTATCCCAACAGAGTGTTGAGAAC
>ENSG00000010318|PHF7|2120_1
ATGGATTTCTGCCTGAAGACATCAAAAAGGAG
>ENSG00000010318|PHF7|9922_1
AGATCTAACAGTAAGAAATGGGAGTGTGAGGA
>ENSG00000010327|STAB1|11665_1
CGGGAGAAATGTGTAAACTGCACCAGGAGATT
>ENSG00000010327|STAB1|16533_1
CTGGACCCCTGCTCTAAGAACAATGGAGGATG
>ENSG00000010327|STAB1|77_1
GTCTCTCTAAACTGCAGGAGTTGGTGCGGTAC
>ENSG00000010610|CD4|16472_1
AGAAGGTGGAGTTCAAAATAGACATCGTGGTG
>ENSG00000010610|CD4|12887_1
CTTTGGGACCAAGGAAACTTTCCCCTGATCAT
>ENSG00000010610|CD4|16472_1
CTCAGTGCAATGTAGGAGTCCAAGGGGTAAAA
>ENSG00000010610|CD4|13458_1
ATCACCTTTGACCTGAAGAACAAGGAAGTGTC
>ENSG00000010610|CD4|12887_1
AGTTCTCCTTCCCACTCGCCTTTACAGTTGAA
>ENSG00000010610|CD4|13458_1
TCATTGGGCTAGGCATCTTCTTCTGTGTCAGG
>ENSG00000010671|BTK|15704_1
CTTTGAACGTGGGAGAAGAGGCAGTAAGAAGG
>ENSG00000010671|BTK|6487_1
ATCTTGGAGGAAAGCAACTTACCATGGTGGAG
>ENSG00000010671|BTK|11948_1
GGAGAACAGGAATGGAAGCTTAAAACCTGGGA
>ENSG00000010704|HFE|4487_1
TGGAGTCATCAGTGGAATTGCTGTTTTTGTCG
>ENSG00000010704|HFE|3176_1
GGAACTGTCTCTCATGAACCTCAAGCTGCATC
>ENSG00000010704|HFE|17922_1
TAGCAGGTAGGAGGCAAATATCTTGAAAGGGG
>ENSG00000010810|FYN|12208_1
GATTGGGATGATATGAAAGGAGACCATGTCAA
>ENSG00000010810|FYN|15192_1
ACCGAGTATATGAACAAAGGAAGTTTACTGGA
>ENSG00000010818|HIVEP2|14639_1
TTGGCAGCAAACTAGAAAGGAAACTAGTGGGA
>ENSG00000010818|HIVEP2|6964_1
CTGAGAAGGAGAAGGAAGCCCAGAGCAAAGAG
>ENSG00000011028|MRC2|14870_1
CTGGATGAGATGGAGAATGTGTTTGTCTGGGA
>ENSG00000011028|MRC2|12931_1
GGTGTCAGACATGGAAATGAATGAGCAACAAG
>ENSG00000011028|MRC2|2881_1
TTGAAACTGCAGATGAATTTTGAGTGGTCTGA
>ENSG00000011105|TSPAN9|1033_1
GAACGGGCTGCTATGAAAAGGTGAAGATGTGG
>ENSG00000011105|TSPAN9|16594_1
TTTAATGGTTTGACTTTTTTTCCCTGAGGGTG
>ENSG00000011105|TSPAN9|2802_1
CGTTGGCATTATCAGGATTCGTGTTTTGTGGG
>ENSG00000011304|PTBP1|6882_1
GTGAAGATCCTGTTCAATAAGAAGGAGAACGC
>ENSG00000011304|PTBP1|11670_1
GTCTCCGAGGAGGATCTCAAGGTCCTGTTTTC
>ENSG00000011304|PTBP1|17699_1
TCCGTAAAAGCGTGTAACAAGGGTGTAAATAT
>ENSG00000011422|PLAUR|10711_1
GGTGGAGAAAAGCTGTACCCACTCAGAGAAGA
>ENSG00000011422|PLAUR|9601_1
TATTCCCGAAGCCGTTACCTCGAATGCATTTC
>ENSG00000011422|PLAUR|18492_1
AAGCTACTCATGTATAAATGCCATGTGGAGAT
>ENSG00000011422|PLAUR|18492_2
CCAAAGCTATATGGTAAGAGGCTGTGCAACCG
>ENSG00000011422|PLAUR|13034_1
TTGTGTGCCTATATCAAAACATCATGGAAGGA
>ENSG00000011422|PLAUR|13034_2
GTGTGAAGCAGAAGAGAAAAGCTGGAGGAAGG
>ENSG00000011478|QPCTL|5443_1
AGTCTCATCCCCAGGAAGTGATGTACTTCCAA
>ENSG00000011478|QPCTL|7125_1
GTAAACACTTGGTCCAAAGGTTTGCAGGGACC
>ENSG00000011478|QPCTL|13799_1
CCAATGACTGTGGAGAGGACTGTGAGAGAGAA
>ENSG00000011566|MAP4K3|12197_1
CAATAGTGTGCCTACAAGACAGTGTGCTAGCT
>ENSG00000011566|MAP4K3|3597_1
TGCCTTAGGAAATGGAATGAGCTCCTTCCAGT
>ENSG00000011566|MAP4K3|10969_1
AAATCCCTGAAACCAAATGGTGCCAGAAGTGT
>ENSG00000011677|GABRA3|3773_1
GATGGTTCTCGCTTGAACCAGTATGACCTTTT
>ENSG00000011677|GABRA3|6377_1
CTCTTTGCCATATTCAATCTGGTCTATTGGGC
>ENSG00000011677|GABRA3|4132_1
GACATGGCATGATGAAAGACTGAAATTTGATG
>ENSG00000012048|BRCA1|1563_1
GAATTGCGGGAGGAAAATGGGTAGTTAGCTAT
>ENSG00000012048|BRCA1|1563_2
ATTAAATTCCTTGCTTTGGGACACCTGGATTT
>ENSG00000012048|BRCA1|5089_1
TCTTCAGGGGGCTAGAAATCTGTTGCTATGGG
>ENSG00000012048|BRCA1|15382_1
AAGGAGCCTACAAGAAAGTACGAGATTTAGTC
>ENSG00000012061|ERCC1|13914_1
GGAATTTGGCGACGTAATTCCCGACTATGTGC
>ENSG00000012061|ERCC1|7119_1
GTGAAGTCAGTCAACAAAACGGACAGTCAGAC
>ENSG00000012061|ERCC1|16436_1
TTGTCTTCTGGCTCGAAGGTTTCTTTCCCTTT
>ENSG00000012124|CD22|14603_1
AGTCCAAGACTGAGAAATGGATGGAACGAATA
>ENSG00000012124|CD22|15949_1
GTGGGCGACTATGAGAACGTCATTCCAGATTT
>ENSG00000012124|CD22|6319_1
TGGTTTGACTGGAATAACCAAAGCCTCCCCTA
>ENSG00000012504|NR1H4|9789_1
ATCAGACCGTGAATGAAGACAGTGAAGGTCGT
>ENSG00000012504|NR1H4|879_1
TTTGACGGAAATGGCAACCAATCATGTACAGG
>ENSG00000012504|NR1H4|5360_1
GTATTGGGGAACTGAAAATGACTCAAGAGGAG
>ENSG00000012779|ALOX5|12307_1
GAGCATTTTATCGAGAAGCCTGTGAAGGAAGC
>ENSG00000012779|ALOX5|920_1
TCCAGTTTGATAGTGAAAAAGGAGTGGACTTT
>ENSG00000012779|ALOX5|18158_1
GCATGGAGAGCAAAGAAGACATCCCCTACTAC
>ENSG00000012817|KDM5D|9524_1
GGGGATGAAGATGATAAGCTTCTTTTCTGTGA
>ENSG00000012817|KDM5D|1218_1
ATATTTCTAAGGTCCAAGGGCTGCTGGAGAAT
>ENSG00000012817|KDM5D|9730_1
AGCTGGAAAAATTTGAACATCAAGGGAGTCGG
>ENSG00000012983|MAP4K5|2061_1
ATGGGATGCAGGGTAAAAGCTTCAAGTCAGAT
>ENSG00000012983|MAP4K5|17013_1
TTTGTTGATGGTGCAAATACTGGCAAATCAAC
>ENSG00000013306|SLC25A39|18154_1
CTGACTCTACCCTTTGACGTGGTAAAGACCCA
>ENSG00000013306|SLC25A39|2301_1
ACTTCCTCAGACACAACTTCTTCCTGCTGCTC
>ENSG00000013364|MVP|3607_1
CTTGATTTTGAGGATAAAGATGGAGACAAGGT
>ENSG00000013364|MVP|17387_1
GTGGTCAAGGGAGAGAAGTCTTTTTTCCTCCA
>ENSG00000013364|MVP|2290_1
GAGAACGAGGGCATCTATGTGCAGGATGTCAA
>ENSG00000013725|CD6|734_1
GCTCCCTCATCTTCATAGCCTTCATCCTCTTG
>ENSG00000013725|CD6|6285_1
TACTAGGGTCTGCTGAGCTGTTGTCACTGATC
>ENSG00000013725|CD6|395_1
GCAAGGAGCATAGAGATGTTTTCCAGGAAGGG
>ENSG00000014216|CAPN1|3868_1
ACCTTTGACTTGTTTAAGTGGTTGCAGCTGAC
>ENSG00000014216|CAPN1|6916_1
GGAGTTCTGGATGTCATTCCGAGACTTCATGC
>ENSG00000014216|CAPN1|13475_1
GGACTCTTCAGGGACTTGTGTACTGGTTATGG
>ENSG00000014257|ACPP|17143_1
GGACAGGAGGGACAATTCTGACAATTCTCTCA
>ENSG00000015285|WAS|539_1
GGATTTGACGTGAACAACCTCGACCCAGATCT
>ENSG00000015285|WAS|5031_1
ATCAAATCCGGCAGGGAATTCAGCTGAACAAG
>ENSG00000015285|WAS|8156_1
AAAAGGAATCAGAGGCAAAGTGGAGACAGACG
>ENSG00000015475|BID|6189_1
TGGAAAGCAGGTTTCAAGGAAGTAGAAACAAA
>ENSG00000015475|BID|3997_1
AGACAGGCTGGAAGATAGCTGTGACTTCTATT
>ENSG00000015475|BID|11863_1
AGGTTTCTAAGCATAAAAGATGAAAGAGCAGT
>ENSG00000015520|NPC1L1|8104_1
TCCGTGGGGGCTGATAACATCTTCATCTTTGT
>ENSG00000015520|NPC1L1|14474_1
GACTATTCTGAGGCAGAGGCCCTGATCATGAC
>ENSG00000015520|NPC1L1|15647_1
CTAACCGGTCCAGCTACAGGTATGACTCTCTG
>ENSG00000016082|ISL1|2257_1
TGTTAGGGATGGGAAAACCTACTGTAAAAGAG
>ENSG00000016082|ISL1|11484_1
TTTTCCCTGTTGGAGAAAGTGGGAAATTATAA
>ENSG00000016082|ISL1|12177_1
TTTCTAGTCCATCCTAATCTGAATGGTGCTGT
>ENSG00000017427|IGF1|75_1
GAGCTGTGATCTAAGGAGGCTGGAGATGTATT
>ENSG00000017427|IGF1|3400_1
ACCACCTCCCTTCATAACCTTTATATTTGCCG
>ENSG00000017427|IGF1|3400_2
GAGAATCTCGCTAAGAAACATGGAGAAAACGG
>ENSG00000018280|SLC11A1|2692_1
GTCTCCTTTATCATCAACCTCTTTGTCATGGC
>ENSG00000018280|SLC11A1|3601_1
ACGCTTGTTTATGAGAAGAATTTCCTCTTTCT
>ENSG00000018408|WWTR1|15992_1
TCCAGATGGAGAGAGAAAGGATTCGAATGCGC
>ENSG00000018408|WWTR1|2845_1
TGTCTTCCAGGAACAAACGTTGACTTAGGAAC
>ENSG00000019169|MARCO|5535_1
GAAAGAGGTGAAAACTCAGTGTCCGTCAGGAT
>ENSG00000019169|MARCO|2181_1
CATATGTGGGAAGGCAGAGGATCTCTGAGGAG
>ENSG00000019186|CYP24A1|7765_1
AAGCCTGTCTGAAAGAATCTATGAGGCTTACG
>ENSG00000019186|CYP24A1|521_1
CTCGTGTTGTATGAGAAGAGATTTGGGCTTCT
>ENSG00000019186|CYP24A1|10571_1
CCATTTGGCGTTGGAAAAAGAATGTGCATTGG
>ENSG00000019549|SNAI2|548_1
GACCCTGGTTGCTTCAAGGACACATTAGAACT
>ENSG00000019549|SNAI2|5607_1
ATGAAGAGGAAAGACTACAGTCCAAGCTTTCA
>ENSG00000019549|SNAI2|6621_1
GCTGATGGCTAGATTGAGAGAATAAAAGACAG
>ENSG00000019991|HGF|2461_1
AAAGGACGCAGCTACAAGGGAACAGTATCTAT
>ENSG00000019991|HGF|14382_1
GATGATAATTATTGCCGCAATCCCGATGGCCA
>ENSG00000019991|HGF|14382_2
CTGTGTGGCACCTGAAAGGAGTTGAATGAAGC
>ENSG00000019991|HGF|14382_3
ATGACATTTGAAATCAATCCTACCCTAGTCCA
>ENSG00000019991|HGF|5016_1
CGGAGGATCATTGATAAAGGAGAGTTGGGTTC
>ENSG00000019991|HGF|5016_2
CCTGCATTCTGTTTCGATCTGTCTTTTAGCAG
>ENSG00000019991|HGF|5016_3
ATGCACATTTTGGTGAAAATGTGCCTAGAATC
>ENSG00000019991|HGF|5016_4
TTAGCAGCTTATTGGAATATCTGCATGATGGT
>ENSG00000020181|ADGRA2|7820_1
ATCAAAGAGCTGGTAGAGGTGATGGTGGACAT
>ENSG00000020181|ADGRA2|9912_1
ATGAAGACCGGACTCTGGAAGAGCGAAACTAC
>ENSG00000020181|ADGRA2|9057_1
TCTAGTCATGCCCTAAAGCTAGTCCTGTAAAC
>ENSG00000020577|SAMD4A|16119_1
AGGATATCGACAGCAAAGAAATCGAGGCTTTG
>ENSG00000020577|SAMD4A|8954_1
AACTGCACCAGATGATCCTGACTCCGATCAAG
>ENSG00000020633|RUNX3|3295_1
GATAGGTCCTAGCAGAAGGCATTGAGGTGAGG
>ENSG00000020633|RUNX3|2717_1
TAGCTCTGTGATTATAAGCAACATCCCCGCCC
>ENSG00000020633|RUNX3|7212_1
GAAGTCTTGCCCCTGAATTTTGCAAAATGGGA
>ENSG00000020922|MRE11|87_1
TAAGACTTGCCCAGGAAAATGAAGTGGATTTT
>ENSG00000020922|MRE11|10534_1
TGCCTTGGACATTTTAAGTTGTGCTGGATTTG
>ENSG00000020922|MRE11|17655_1
TGCCCTCGAAGACAAAATCGATGAGGAGGTAC
>ENSG00000020922|MRE11|17655_2
ACAGTGATGGCAATGAAACAGAAATGGGAGGG
>ENSG00000021826|CPS1|7894_1
TGTTGGCAAAGATGGAAGGGTTATCTCTCATG
>ENSG00000021826|CPS1|9696_1
AAGGCCATTGATGACAACATGTCCCTTGATGA
>ENSG00000021852|C8B|16888_1
AGCATGAAATGGACCAATACTGGGGAATTGGC
>ENSG00000021852|C8B|10274_1
ACCCTCGTTATGAACAAAGAGGCCATGGAGAG
>ENSG00000021852|C8B|2546_1
GAGAAAATGGCAAGCAAGTCTGGTTTCAGTTT
>ENSG00000022267|FHL1|5690_1
GCTCCTGTCCTGTAAAATGGCATTTGAATCTC
>ENSG00000022267|FHL1|8224_1
CATCACATCTGGAGGAATCACTTACCAGGATC
>ENSG00000022355|GABRA1|5236_1
ATTGGGAGAGCGTGTAACCGAAGTGAAGACTG
>ENSG00000022355|GABRA1|8748_1
ATACCTGCCATGCATAATGACAGTGATTCTCT
>ENSG00000022355|GABRA1|10352_1
CCCGCTGCTATTTGGAATCTTTAACTTAGTCT
>ENSG00000022556|NLRP2|17164_1
CATAGGAGTTAAGGGAATGAAGTTCCTGTGTG
>ENSG00000022556|NLRP2|10647_1
TTATTGATACTGAGAAACATCATCCCTGGGCA
>ENSG00000022556|NLRP2|5127_1
GAGATAGCAAAGAGGTCCAGGTTATGGCTGAG
>ENSG00000023516|AKAP11|1295_1
AAGAGCATGAGGACGAAGTAGAAGGTTTGGGG
>ENSG00000023516|AKAP11|4017_1
AGTGAGGAGAGATGCAAGTCGCTGTTTGATTG
>ENSG00000023516|AKAP11|13196_1
AGTATGTGAGTGCAGAAAGTGTAGTGCCATCG
>ENSG00000023839|ABCC2|12524_1
TGGTTTTGCTGATCCAATACAGCAGACAATGG
>ENSG00000023839|ABCC2|10866_1
ACTGACTTTTACTTTCACCTACCAATTGTCAG
>ENSG00000023839|ABCC2|10866_2
CATCCTGTTCTCTGGAAGCCTGAGGATGAATC
>ENSG00000023839|ABCC2|4776_1
GGCTTTAGGGTCTCCAAATAAACACATGTTGA
>ENSG00000023839|ABCC2|4776_2
GGACAGTGACAAGGTAATGGTCCTAGACAACG
>ENSG00000023902|PLEKHO1|8142_1
GCAGTGAGTCCAGAAGAGAAGGAATCGTGGAT
>ENSG00000023902|PLEKHO1|12360_1
CTTGTCGGGTTGGACAGACTCTTATCTCCGTG
>ENSG00000023909|GCLM|6542_1
AAGGCTACATTTTACAAGCTAAAAGAAGGGGT
>ENSG00000023909|GCLM|7808_1
GAGATATATCAGAGTAACTGGAGTAGCTGGGA
>ENSG00000023909|GCLM|13268_1
TAATAACTGACTAGGAAGGACTAAAAGCCAGA
>ENSG00000025423|HSD17B6|16981_1
AGGCATTCTTACACCAATTACCTTATGTGAGT
>ENSG00000025423|HSD17B6|17166_1
GTGGAAGCCTTTTCAGATATTCTGAGGCGTGA
>ENSG00000025434|NR1H3|8280_1
TCAGTTATAACCGGGAAGACTTTGCCAAAGCA
>ENSG00000025434|NR1H3|1361_1
CCTGTCAGAAGAACAGATCCGCCTGAAGAAAC
>ENSG00000025434|NR1H3|16392_1
GCTGCCTCCTAGAAGTGGAACAGACTGAGAAG
>ENSG00000025708|TYMP|15480_1
GCCTCCATTCTCAGTAAGAAACTCGTGGAGGG
>ENSG00000025708|TYMP|7491_1
CGGACGGAATCCTATATGCAGCCAGAGATGTG
>ENSG00000025772|TOMM34|13143_1
AAAGCCAGAGTTCTGAAGGAAGAAGGCAATGA
>ENSG00000025772|TOMM34|4992_1
CTCAAGCTGGATGGAAAGAACGTGAAGGCATT
>ENSG00000025772|TOMM34|8570_1
GCCTATGTTGACTATAAGACTGTGCTGCAGAT
>ENSG00000025800|KPNA6|6726_1
GGAGAGTGTGATCACAAGAGAGATGGTGGAGA
>ENSG00000025800|KPNA6|13578_1
TGACTTGCTGACTGTAATGGATTCGAAGATTG
>ENSG00000025800|KPNA6|17064_1
GAGCTGCTTAATTCAGACTTTGAGGATGTTCA
>ENSG00000026103|FAS|13981_1
GTAGATTGTGTGATGAAGGACATGGCTTAGAA
>ENSG00000026103|FAS|10308_1
GGCTTTGTTCGAAAGAATGGTGTCAATGAAGC
>ENSG00000026103|FAS|17876_1
TTAATAGCTGGCTGTAAATACTGCTTGGTTTT
>ENSG00000026508|CD44|12353_1
GATGGAGAAAGCTCTGAGCATCGGATTTGAGA
>ENSG00000026508|CD44|13583_1
CCCGCTATGTCCAGAAAGGAGAATACAGAACG
>ENSG00000026751|SLAMF7|7927_1
GAAACATCAAGGAAGAATGAAGAACGTTGACT
>ENSG00000026751|SLAMF7|7074_1
TGTCAGGATTATACCAAGAGTCTTGCTACCAG
>ENSG00000026751|SLAMF7|3633_1
GTCAGTCTGGCACGTAAGATGAACATCCCTAC
>ENSG00000026950|BTN3A1|7876_1
GGAACTCAGATGGAGAAGTATCCAGTATGCAT
>ENSG00000026950|BTN3A1|9756_1
AGACATTCAGCCTATAATGAATGGAAAAAGGC
>ENSG00000026950|BTN3A1|10963_1
GAGTTAGCTCTAGGGAAGTGGAGGTTTCCATT
>ENSG00000026950|BTN3A1|10963_2
TTCCCCTCTGGACACAAGATACCTGATACCTG
>ENSG00000027075|PRKCH|6749_1
GGAAGAGCCAGTTTTAACTCCAATTGATGAGG
>ENSG00000027075|PRKCH|12086_1
CACCATGACCGAGAAAAGGATCCTGTCTCTGG
>ENSG00000027644|INSRR|4667_1
TTTTCAAGAACCTCAAACTAATCCGGGGAGAC
>ENSG00000027644|INSRR|13602_1
AGCGCCTCTGATATGTATGTCCCTGATGAATG
>ENSG00000027644|INSRR|15588_1
GTGTGTGTCCCGTCTTCGATATGCGAAGTTTG
>ENSG00000027697|IFNGR1|10700_1
CAGCCATCTGACTCCAATAGAGAGAGAGAGTT
>ENSG00000027697|IFNGR1|13574_1
TGGATGATAGCGGTAAAGAGTCCTTGATTGGT
>ENSG00000027697|IFNGR1|849_1
ACAATGTGTATGTGAGAATGAACGGAAGTGAG
>ENSG00000027869|SH2D2A|14337_1
CAAACTTTGGAAGCAAAAGCCAGGACCCAAAC
>ENSG00000027869|SH2D2A|988_1
CTGCATTCTGAGAACTCTGTGATTGGGCAAGG
>ENSG00000028137|TNFRSF1B|15086_1
ATAATAGGAGTGGTGAACTGTGTCATCATGAC
>ENSG00000028137|TNFRSF1B|6635_1
AGGAGCATGGGGATAAAGGAGAAGGCATGAAA
>ENSG00000028277|POU2F2|8646_1
CTATGGGAAGGTGGAAATTTCAGGCAAGAGGG
>ENSG00000028277|POU2F2|4750_1
AAAAGAGAAGATGCCAGCTTCCTAATCCCAGC
>ENSG00000028277|POU2F2|4810_1
TGAGGACTCTTCAAGAATAAGATGGAACCGCG
>ENSG00000028528|SNX1|18286_1
GGTTTGAGAAAGAGAAATCCAAGGACTTCAAG
>ENSG00000028528|SNX1|3926_1
ATTTGGTTTGAGGAGAAGCTCCAGGAGGTAGA
>ENSG00000028528|SNX1|17905_1
GGGATGACAAAAGTGAAAGTTGGGAAGGAAGA
>ENSG00000029364|SLC39A9|8810_1
CAGAAAAATCAGTTGTCCATGAACATGAGCAC
>ENSG00000029364|SLC39A9|10961_1
GGTAGCTAGGGACTGAACACAGGAACCGTATG
>ENSG00000029364|SLC39A9|7807_1
CCTTGGGAGACTGAGAATCATGACCAGATTCA
>ENSG00000029534|ANK1|14085_1
CGAACGCAAAAGTGAATGAGGGCTTTTTGTGG
>ENSG00000029534|ANK1|12110_1
GCCCAGATAGAAACCAAGACCAAGGACGAATT
>ENSG00000029534|ANK1|8950_1
AGGAGCAGGCATCTAAAGAGTATGATGAGGAC
>ENSG00000029993|HMGB3|8846_1
GCTGGGTGAGATGTGGAATAATTTAAATGACA
>ENSG00000029993|HMGB3|10063_1
TCAAAGTGCTCTAGAAATTGTCAGTGGTTTAC
>ENSG00000029993|HMGB3|3526_1
TGGTTATTGGCTAGAAATCCTGAGTTTTCAAC
>ENSG00000030110|BAK1|4890_1
ATCAACCGACGCTATGACTCAGAGTTCCAGAC
>ENSG00000030110|BAK1|16539_1
GAAGATCAGCACCCTAAGAGATGGGACTAGGA
>ENSG00000030110|BAK1|1812_1
CATCTGGAGGGTTCTAAGTGGGAGAAGGACTA
>ENSG00000030419|IKZF2|8615_1
GAGAGAAGCCGTTCAAATGTCCTTTCTGTAGC
>ENSG00000030419|IKZF2|8615_2
TTGTTGTTGGGTAAAAAATGTGGAAACGTCAC
>ENSG00000030419|IKZF2|8145_1
AACTTAACATATGAGAAGGAGGCTGAGCTGAT
>ENSG00000030419|IKZF2|10316_1
TGGAGAAGGAGAACAGATTAGGGCCTTCAAGT
>ENSG00000030582|GRN|3856_1
GCGATCCTGCTTCCAAAGATCAGGTAACAACT
>ENSG00000030582|GRN|9826_1
CAAGACACTGTGTGTGACCTGATCCAGAGTAA
>ENSG00000031823|RANBP3|14751_1
TTGAGGGACAGAGTTAAGCTGATAAATGAGAG
>ENSG00000031823|RANBP3|7366_1
GAAGTGTTTGTTGGAAAAAGTGGAAGTCATCA
>ENSG00000031823|RANBP3|13572_1
GATGAGCGAACAAACAAGAACATTTCCTCCCT
>ENSG00000032389|EIPR1|12891_1
CCATCAAGCGGGTGAAATCTGGCATATTAGCG
>ENSG00000032389|EIPR1|18156_1
CGGGACCTTGACTTTAATCCCAATAAGCAGTA
>ENSG00000032389|EIPR1|18156_2
TTGAGTTATGACTGCAAGAAGTCAGCCATATG
>ENSG00000032444|PNPLA6|16044_1
GCACATCGGAGTACTAAAGGCATTAGAGGAGG
>ENSG00000032444|PNPLA6|7066_1
GGAGTCAGATTGTCTGACAGAGTATGAGGAGG
>ENSG00000032444|PNPLA6|1067_1
CATCGGGTCTTCCAGGATAAGCAGATTGAGGA
>ENSG00000033030|ZCCHC8|10396_1
CACTGACTCTAGAAGAACTTGAAGAACAGCAG
>ENSG00000033030|ZCCHC8|15815_1
GGCAGAATCTACTGGAATGTACCTCAGGATAA
>ENSG00000033030|ZCCHC8|13412_1
ATAATGGCAGTGTCGTACCAAACTGTGACATC
>ENSG00000033170|FUT8|9916_1
CCTTCCATCCCATTGAAGAGTACATGGTGCAT
>ENSG00000033170|FUT8|3214_1
TACAAAGTTCGAGAGAAGATAGAAACGGTCAA
>ENSG00000033327|GAB2|9978_1
TGGTGGCTGAGACAGAAGAGGACATGAATAAG
>ENSG00000033327|GAB2|5213_1
GGATCAGTGGTCAAGTCCATGGCTTCTATAGC
>ENSG00000035403|VCL|12885_1
AAGGTAGCTATGGCCAACATTCAGCCTCAGAT
>ENSG00000035403|VCL|13257_1
ATGCGCCTAACAGGGAAGAGGTATTTGATGAG
>ENSG00000035720|STAP1|11217_1
AGAATCAAGCACTACAAAGTGATGAGCGTAGG
>ENSG00000035720|STAP1|6103_1
AGACTATGTGAGACAGAGGGAGAAAACAGCCA
>ENSG00000035862|TIMP2|7725_1
TTTGCAGAAACTTTTGAGGGTCGTTGCAAGAC
>ENSG00000035862|TIMP2|33_1
GGTTAGGATAGGAAGAACTTTCTCGGTAATGA
>ENSG00000036257|CUL3|6395_1
GCAACATCTACAGGCAACTGGTGTATCTTTAG
>ENSG00000036257|CUL3|16162_1
GGGAGTCAAAGGGCTAACAGAACAAGAAGTAG
>ENSG00000036257|CUL3|4289_1
GCGGATAATGAAATCTAGAAAGAAGATGCAGC
>ENSG00000036530|CYP46A1|9058_1
GAGGTCATTGGTTCTAAGAGGTACCTGGATTT
>ENSG00000036530|CYP46A1|13342_1
TGGTTAGCTTAATGGAAACATTCAACGAGAAG
>ENSG00000036530|CYP46A1|2710_1
GGAAGAGGAGACCTTGATTGATGGGGTCAGAG
>ENSG00000036828|CASR|5996_1
GAGAGGTCACGAAGAAAGTGGCGACAGGTTTA
>ENSG00000036828|CASR|13842_1
GATGGGGAGTATAGTGATGAGACAGATGCCAG
>ENSG00000036828|CASR|4641_1
GAGAAATTCCGAGAGGAAGCTGAGGAAAGGGA
>ENSG00000037280|FLT4|197_1
TAGAGAGCAGGCATAGACAAGAAAGCGGCTTC
>ENSG00000037280|FLT4|3083_1
GATAAGGGCAGCATGGAGATCGTGATCCTTGT
>ENSG00000037280|FLT4|4891_1
TGGGCTGAGTTTAACTCAGGTGTCACCTTTGA
>ENSG00000037474|NSUN2|6852_1
CAAAGTCTGGTGTAGAAATAACAGCGGTGAAG
>ENSG00000037474|NSUN2|14178_1
GAGAATAATGGCAGTAAGAAAGATGGCGTGTG
>ENSG00000037474|NSUN2|5694_1
GGATTTGTTATTGCGAATGATGTGGACAACAA
>ENSG00000037637|FBXO42|12691_1
GACTCATGGACAAGAAACAGAATGTGAAGTAC
>ENSG00000037637|FBXO42|12895_1
TTTAGGATCCCGGCAAATGAGCAATGATGTCT
>ENSG00000038532|CLEC16A|5792_1
GTATAGGAGCATGACAATGAAGCCCATGAACG
>ENSG00000038532|CLEC16A|2526_1
TTTCAACCACCCTGAAAGCATGGTTAGAATTG
>ENSG00000038532|CLEC16A|14135_1
ACCCGCTAGCTGAAAGACTCATCAGGATCATG
>ENSG00000038945|MSR1|16566_1
GAAATTCTGGACCAAAAGGCCAGAAAGGGGAA
>ENSG00000038945|MSR1|5798_1
AAGTGGGAAACGAAGAATTGCTCAGTTAGTTC
>ENSG00000038945|MSR1|7761_1
CAAGAGGAAATCAGTAAATTAGAGGAGCGTGT
>ENSG00000039068|CDH1|15859_1
TCTTTGTGCCTCCTGAAAAGAGAGTGGAAGTG
>ENSG00000039068|CDH1|10249_1
TTCTTCTGTGAGAGGAATCCAAAGCCTCAGGT
>ENSG00000039068|CDH1|11536_1
TATTATTGAAAGAGAAACAGGATGGCTGAAGG
>ENSG00000039123|MTREX|9503_1
CCGAAGTTATGAGAGAAGTTGCTTGGGTTATA
>ENSG00000039123|MTREX|5502_1
CCAGGTCGTTTGGTAAAGGTAAAGAATGAAGG
>ENSG00000039123|MTREX|8714_1
TTTACAAATGCCCGCAAATTTGATGGGAAGGA
>ENSG00000039139|DNAH5|997_1
AAACGCGTATGTGGAAATGTAGCTGGTCTTTG
>ENSG00000039139|DNAH5|16895_1
TGGACTTCTGATAGCAAGGGAAGAGATAGACA
>ENSG00000039139|DNAH5|9489_1
CTGTTAAAGCTGTGGAAGCATGAGTGTAAACG
>ENSG00000039523|RIPOR1|17340_1
GTGGGACAGTGAAGAAACCATCTTTCTCCCTC
>ENSG00000039523|RIPOR1|13652_1
GACGAAGATGAAGACAATGATGTTCCTGGGGA
>ENSG00000039537|C6|18579_1
CAAACAGGAAGATGGAAATACTGCATCCTGGA
>ENSG00000039537|C6|6362_1
CCTGATTCGAGGTGGAAGGAGTGAATATGGAG
>ENSG00000039537|C6|1859_1
GTAGCCATCATTCAGAAGATCTCTGTGTGTTT
>ENSG00000039560|RAI14|8094_1
TTAAGCCACCTGTGGAAGAGTACGAGGAAATG
>ENSG00000039560|RAI14|15210_1
AAGAAACTCAGAGCAAATACGAGGAGGCTATG
>ENSG00000039560|RAI14|10171_1
AAAGCAGAGCATGAGAAACTGATGCAATTGAC
>ENSG00000039600|SOX30|8897_1
GTCCAGGGAAGCGAAAACGATTCCCTCTAAGT
>ENSG00000039600|SOX30|6339_1
CAAGTCAATGTCACCGACAGTGATGAGGAGGA
>ENSG00000039600|SOX30|9438_1
TTTCAGTCGTGATTTGAGGAGTTAAAACCAAA
>ENSG00000040341|STAU2|18075_1
ACCACCACATATGAAAAGCTTTGTTACTCGAG
>ENSG00000040341|STAU2|18075_2
AAATTCTGATGCCCAGACTTTATGTGGACTAA
>ENSG00000040341|STAU2|11637_1
AGGCAGTATAACTCCAACTGTGGAACTGAATG
>ENSG00000040341|STAU2|10937_1
GACAAAGATGCAAATAAGTCTGAGATCAGCTT
>ENSG00000040341|STAU2|10937_2
ACTTTGGTTGCTTGGAATTGGACAGAAATAAC
>ENSG00000040633|PHF23|338_1
CGAAAGAAGGACCGAAAGAACCGAAAGTTGGG
>ENSG00000040633|PHF23|14941_1
TTGGAATTGGGATGGAATGGGACAGTTGTCTA
>ENSG00000040633|PHF23|9935_1
AATAATATCGGCCGCTGTTTGTACAGACAGCC
>ENSG00000041802|LSG1|13803_1
CTGGGAGAAAGGTGAAAGATGGGCAACTTACG
>ENSG00000041802|LSG1|15699_1
GAGAGTCATTGAGAGAAGTGATATTGTGGTCC
>ENSG00000041802|LSG1|16063_1
ATACCGAGGAGACCAAACTGGAACCAAAATAC
>ENSG00000041880|PARP3|6889_1
CACATCTGGAAAGTAAACCAAGAAGGGGAGGA
>ENSG00000041880|PARP3|8614_1
CATATCAACACGGACAACCCCAGCTTGAAGAG
>ENSG00000041880|PARP3|11740_1
GAAATTTCGGGAAAAGACCAAGAACAACTGGG
>ENSG00000041982|TNC|11775_1
AATGTGTATGTGAGCAAGGCTTCAAGGGCTAT
>ENSG00000041982|TNC|7656_1
GTCTAGCTCCTGGGCAAGAGTATGAGATATCT
>ENSG00000041988|THAP3|18430_1
AGCTATGCCCTTTTGGACTTAGATTCCCTGAA
>ENSG00000041988|THAP3|18430_2
GCCTCTGCTTTCAGGAAAGGTTTATTGTGGTG
>ENSG00000041988|THAP3|4896_1
GTGAGTGGGCAGTGTAATAAAGTGTCTTTCTA
>ENSG00000041988|THAP3|4896_2
GTTACAGAATTGGACAACCCGAACTGCTTTTC
>ENSG00000041988|THAP3|17834_1
AGACGACTAATTTCCAAACCCGTTTGTTCTCA
>ENSG00000042317|SPATA7|18498_1
ACTCTGATGAAGAAGAACTGTTGTATCTGAGT
>ENSG00000042317|SPATA7|10165_1
AACGGATAGAAGCTGAAACCCAGACTGAATTA
>ENSG00000042317|SPATA7|8585_1
TCTTAAAATCATGGAAATGAGCATTGAGGACT
>ENSG00000042832|TG|1494_1
GGTGGAGAGAACTACAAGGAGTTCAGTGAGCT
>ENSG00000042980|ADAM28|15026_1
TCTGAGGAATGTACCAATATTTGCTGTGATGC
>ENSG00000042980|ADAM28|308_1
CTGCCTGAAATGTGTAATGGTAAATCTGGTAA
>ENSG00000043039|BARX2|10216_1
GCAGAAGTATTTGTCAACCCCAGACAGGTTGG
>ENSG00000043039|BARX2|6720_1
CTGGGTCTATGTTGCAAGCCCTATATCCTAGC
>ENSG00000043039|BARX2|10223_1
CATCCCTGAAACTGCAATGCAGATATGTTCAG
>ENSG00000043355|ZIC2|10601_1
CTCCGAGGTGGTTTTAAAGGCTTTTTGGTGTA
>ENSG00000043355|ZIC2|18230_1
GTAACTATAGACTGGAAAAAATGAGCCGTGCC
>ENSG00000043355|ZIC2|9072_1
ACAATTGTGGGCATAAACTGTTTCAGATTTTT
>ENSG00000043591|ADRB1|11375_1
GGAAGGGAGAAGCATTAGGAGGGGATTAAAAT
>ENSG00000043591|ADRB1|14844_1
ATCAATATTAGTTGGAAGGACCAGGCGCAGAG
>ENSG00000043591|ADRB1|9588_1
GTGAATTTGCTGGTGAAAGTTAGCACTTGTGT
>ENSG00000044115|CTNNA1|5646_1
CCTGAGGAGTTGGATGACTCTGACTTTGAGAC
>ENSG00000044115|CTNNA1|5790_1
TGAAGGCACCAGAGAAAAAGCCATTGGTGAAG
>ENSG00000044459|CNTLN|8415_1
TTGAAGCAAGGAAAGAAGTTGAAGTATCACAG
>ENSG00000044459|CNTLN|7573_1
ATAAATTGGCATTCAGACAGCTTCTGTGAAAC
>ENSG00000044459|CNTLN|7573_2
GAAGATGATGAGGTCAAGAGGAGTACTCCAGA
>ENSG00000044524|EPHA3|18232_1
TGCTGGCTATGAAGAAAGAGGTTTTATGTGCC
>ENSG00000044524|EPHA3|7793_1
GGTCCTGTCAACAAGAAGGGATTTTATTTGGC
>ENSG00000044524|EPHA3|18557_1
TGTGGGTGGAATATAAAACAGTGTGAGCCATG
>ENSG00000046604|DSG2|13283_1
ACCATTTTTTCTGCTAACAGGTTACGCTTTGG
>ENSG00000046604|DSG2|16115_1
GAAGTTACGCGCATAAAAGTGTTCGATGCAGA
>ENSG00000046604|DSG2|17058_1
GATGCAGAGTATGTGAATGTTACTGCAGAGGA
>ENSG00000046774|MAGEC2|4408_1
GAGAGCCCATTCAGAAAGCATCAAGAAGAAAG
>ENSG00000046774|MAGEC2|12026_1
CACATCCTCTTCTCTGATTCTTGGTGGTCCTG
>ENSG00000046774|MAGEC2|7314_1
AATGCTTTTCCTTTGAATAGCAGGTAGTTAGC
>ENSG00000047056|WDR37|16462_1
AACGTTTAGCTGCTGAAGGACAAGCGATTGAT
>ENSG00000047056|WDR37|16656_1
GGAGATTGGGCCTCTAAGGTAGTAGTTAAGGT
>ENSG00000047056|WDR37|16656_2
ACGGACTCTGCCATTAACAGGATCAATGTATG
>ENSG00000047056|WDR37|17026_1
CATGAAATGTACAGAGAAATGTGTGGTCGTAT
>ENSG00000047188|YTHDC2|561_1
ATGTTATCGTGGATGAAGTGCATGAAAGGGAT
>ENSG00000047188|YTHDC2|6396_1
TTTGATTGTAGGAGAAACTGGGTCTGGAAAGA
>ENSG00000047188|YTHDC2|8019_1
CATGGTTAATAAAGGAAATGGATGCTTGCCTT
>ENSG00000047249|ATP6V1H|7138_1
ATGGGAGTGTTGAGTAACAAGTGTGGCTTTCA
>ENSG00000047249|ATP6V1H|15829_1
GGAGTCCTGTGCACAAATCTGAGAAATTTTGG
>ENSG00000047249|ATP6V1H|7147_1
ATGATATGCTGCAGGAAAATCATCAGCGTGTT
>ENSG00000047315|POLR2B|1514_1
CCTGCGTTTTGGAGAAATGGAACGAGATTGTC
>ENSG00000047315|POLR2B|8826_1
CATGCCATTTACGACAAGCTGGATGATGATGG
>ENSG00000047315|POLR2B|12726_1
CTTTGGGTAGAAGAGAACTAGATGACAGAGAT
>ENSG00000047457|CP|10983_1
GTGGGAGATGAAGTCAACTGGTATCTGATGGG
>ENSG00000047457|CP|6577_1
CAAAGGGAGTGGGAAAAGGAGCTGCATCATTT
>ENSG00000047579|DTNBP1|8070_1
CTGAAGGAGCGGCAGAAGTTTTTTGAGGAAGC
>ENSG00000047579|DTNBP1|9166_1
GCCAATAATGTGTGAGAAACTTAAAGAACAGC
>ENSG00000047579|DTNBP1|9166_2
TCACATTCATGCAGCAAATATGGGCTGAGGTG
>ENSG00000047579|DTNBP1|6054_1
ATTTGCCCTCATCCTGAGAAGGCCAGAATACT
>ENSG00000047849|MAP4|892_1
AGACAGCTAGCTACAAATTGAGCCCTGGGAAA
>ENSG00000047849|MAP4|892_2
CTGGATGTTGATGAGAAAACCGGGAACTCAGA
>ENSG00000047849|MAP4|8416_1
GATCTAGGAGAGGAGAACCAGATTCTATCCTC
>ENSG00000047849|MAP4|8416_2
AGAACCAGTTGAGATTAGTACTGTACAATGGT
>ENSG00000047849|MAP4|11083_1
GTAAGTGTTAGAGGGAACAGGGCGGAGATATC
>ENSG00000047849|MAP4|11083_2
ATGGATTCTGGACAGAAGACACTTGAGGGTGA
>ENSG00000047936|ROS1|7589_1
CCCAAGAGGAGATTGAAAATCTTCCTGCCTTC
>ENSG00000047936|ROS1|5546_1
CGGAAGGTGCATATGAAGAGGAAGTACTGGAA
>ENSG00000047936|ROS1|10312_1
AAACTTCATGCAGCCAAGGTCCTGCTTATGTC
>ENSG00000048052|HDAC9|12395_1
ATGCTCAGATCCAGGAAATGGAATCTGGGGAG
>ENSG00000048052|HDAC9|12708_1
GTAAATCAGCAACGAAAGACACTCCAACTAAT
>ENSG00000048462|TNFRSF17|13132_1
AAGAATGCACCTGTGAAGACTGCATCAAGAGC
>ENSG00000048462|TNFRSF17|10451_1
ACGGAGATAGAGAAATCAATTTCTGCTAGGTA
>ENSG00000048462|TNFRSF17|12738_1
TACTGTTGGGAGCTTAATGGTAGAAACTTCCT
>ENSG00000048471|SNX29|5620_1
GTGGAGGAACGGAGAAAGCAGCTCCAGAATTA
>ENSG00000048471|SNX29|2719_1
TTGTGATGGATGAAGAAAGGTCCAGTATGCTT
>ENSG00000048545|GUCA1A|15896_1
TTAGTGGAGACTCTTAACACCAGTTCTCTGGC
>ENSG00000048545|GUCA1A|15702_1
CAGCCCTGTGATTTCATCACACCTTGCACATC
>ENSG00000048545|GUCA1A|12165_1
TTTCTTGATGGTGAGGTGGAACTTCTGGTGGT
>ENSG00000048991|R3HDM1|9621_1
AGGATGATAAAGGTGAAGACTTTCAGAAACGT
>ENSG00000048991|R3HDM1|3338_1
AGTCCAGTTGTGTATAATCCTCCTATGACTCA
>ENSG00000049130|KITLG|10565_1
TGTAGTGGCATCTGAAACTAGTGATTGTGTGG
>ENSG00000049130|KITLG|15972_1
GCAGGACTCTATTTTAAGGACTGCGGGACTTG
>ENSG00000049130|KITLG|16528_1
GTAGAAAGCAGTGGGAACTGTGATTGGATTTG
>ENSG00000049245|VAMP3|1140_1
TTGCAAGATGTGGGCAATCGGGATTACTGTTC
>ENSG00000049245|VAMP3|4517_1
ACTATGGCTATGACCAAAGCTTCTATTTTGCC
>ENSG00000049245|VAMP3|17502_1
CAATTCTGTAGCCTCAAGTAAGACCACCTGTG
>ENSG00000049246|PER3|5316_1
TGGAGGTGAAGACAGAAAGCAAGAGAAGTGTC
>ENSG00000049246|PER3|8834_1
AATCCCTGGAGCCGGAAGATTTCTTTCATCAT
>ENSG00000049246|PER3|11431_1
TAATATTCCTTAGCTTATTGACTGCCCTCTGA
>ENSG00000049246|PER3|11431_2
CTCAATGTCGTCAGCAATGAGTCCAACTCTGG
>ENSG00000049247|UTS2|7378_1
TTGAGAAAGTTTCAGGATTTCTCTGGACAAGA
>ENSG00000049247|UTS2|8863_1
TGGTAGGGCTGGAGCGACCTCTTTTGTATAAA
>ENSG00000049247|UTS2|5020_1
TGGACAGTATGTGCTAATGTGTTGTGAGAAAA
>ENSG00000049249|TNFRSF9|11012_1
CTGTTCTTTGGATGGAAAGTCTGTGCTTGTGA
>ENSG00000049249|TNFRSF9|8633_1
CACCACTTTTAACAGAACAGACAGATGAGGAC
>ENSG00000049249|TNFRSF9|7997_1
GGAGGAAGTTTTGGAAAGAGTTCAAGTGTCTG
>ENSG00000049323|LTBP1|4412_1
GAATGCGATGAGTTGAACAACCGGATGTCTCT
>ENSG00000049323|LTBP1|9722_1
AAACTGATGTCTACCAAGATTTGTGCTGGGAA
>ENSG00000049540|ELN|11512_1
CCATCTTTTTGTGTCTCGCTGTGATAGATCAA
>ENSG00000049540|ELN|4159_1
ATCCGGGGAGCTGTATCCCCAGTAGAAAAAAC
>ENSG00000049656|CLPTM1L|7499_1
GCGAATCTGAGAGGAAAACCGAGGAGTACGAT
>ENSG00000049656|CLPTM1L|18497_1
GATAAACGCAGAGTGAACGAGTTTGGGGAGTC
>ENSG00000049656|CLPTM1L|5124_1
GATGCTGATGAGGTGAAAGGAATTTTTGTAGA
>ENSG00000049759|NEDD4L|13950_1
AGGAGGACTTAATGCTATTTATGTTGTGCCTC
>ENSG00000049759|NEDD4L|16927_1
AAATTACTCAGTGGGAAGACCCAAGACTGCAG
>ENSG00000049759|NEDD4L|4385_1
GCCGTATTTCATGGGAAGCTCTTAGATGGTTT
>ENSG00000049768|FOXP3|6388_1
GTGAGAAGGTCTTCGAAGAGCCAGAGGACTTC
>ENSG00000049768|FOXP3|4290_1
CACGCATGTTTGCCTTCTTCAGAAACCATCCT
>ENSG00000049768|FOXP3|6388_1
CAGGGACCAAGAAGTGAGGTTTCCACTGTCTT
>ENSG00000049768|FOXP3|6424_1
TTACTTCAGGGCTGGAAAAGTCACACAGACAC
>ENSG00000049768|FOXP3|4290_1
GCCTCAGTACACTCAAACAACCTCAAAGCTGC
>ENSG00000049768|FOXP3|6424_1
CCATGCCTCAGCTTAGACTGCAGAGGAACTAC
>ENSG00000049860|HEXB|17514_1
CTTTTCATTGGTGGAGAAGCTTGTCTATGGGG
>ENSG00000049860|HEXB|8718_1
TGGAGGAAATACTATAAAGTGGAACCTCTTGA
>ENSG00000049860|HEXB|8718_2
GGTAGAAATTAAAGGTAGGCATGGTGGTCACA
>ENSG00000049860|HEXB|14604_1
GATTACGAGGAATTCGAGTCCTGCCAGAATTT
>ENSG00000049883|PTCD2|17513_1
ATCAAAATTTGTGAAAAGACATGTGTTCTCGG
>ENSG00000049883|PTCD2|11538_1
TAGAGATGAAAAACCAAGATGTGAAGTTCACC
>ENSG00000049883|PTCD2|5918_1
ATTTTACCATGTTAGAAAACAGCCCAGGATTT
>ENSG00000050165|DKK3|10871_1
CTACATGGCTTTGATAATTGTTTGAGGGGAGG
>ENSG00000050165|DKK3|10871_2
GGATTTCACAGGACAGAGGTTGGCTTGGAAAG
>ENSG00000050165|DKK3|5490_1
CGTAGCATACAGGTTAACCTGCAGAAACAGTA
>ENSG00000050344|NFE2L3|5674_1
AGACAACTTTGATCCAATCGATGTTTCTCAGC
>ENSG00000050344|NFE2L3|17112_1
AACTCACTTCAGCAGAATGATGATGATGAAAA
>ENSG00000050344|NFE2L3|6616_1
GCGCAGAACTGTCGTAAACGCAAATTGGACAT
>ENSG00000050628|PTGER3|10648_1
GTCTCCGCTCCTGATAATGATGTTGAAAATGA
>ENSG00000050628|PTGER3|15639_1
CACCTTTTTCGGGCTGACCATGACTGTTTTCG
>ENSG00000050628|PTGER3|17630_1
TGAGTCTGCCATTCGTAGCTGAATATGTGATT
>ENSG00000050748|MAPK9|12037_1
TCAGACTGCACCCTGAAGATCCTTGACTTTGG
>ENSG00000050748|MAPK9|1451_1
TACAGTTCTTGGGATAAATGTTGCAGTCAAGA
>ENSG00000050748|MAPK9|4831_1
TAGGTTAGAAATAGCAAACCTGTCAGCATTGA
>ENSG00000050748|MAPK9|4831_2
TAGCCTTCTTTCCTCATTTGCCATTCTTCCAT
>ENSG00000050748|MAPK9|4831_3
GTTAGTCTGACCCTGAACGTTAGTCTCTTGCA
>ENSG00000050767|COL23A1|12289_1
GTGGTGATCGACTATGATGGCAGGATCTTGGA
>ENSG00000050767|COL23A1|2904_1
TACCTGTGGCCTTTTAACATTCAAGAGTATGC
>ENSG00000050767|COL23A1|9731_1
TGCTTGCCTTCCATTTCCGTGTAGATGGAGAT
>ENSG00000050820|BCAR1|5149_1
GTATGAAGAAGGGAGTAGGGCTGGGTGATTCG
>ENSG00000050820|BCAR1|5149_2
CTGTGCCTCATCTGTAACAAGAGAGGAACAGC
>ENSG00000050820|BCAR1|7025_1
CCTCCTGATCTTACCTCTACAGAGGTTGTCCC
>ENSG00000050820|BCAR1|7025_2
CATGACAGATGGACAGACTGAAGTGGGAGGTG
>ENSG00000050820|BCAR1|6516_1
TGGGGCCAAGAGGAGAATTCATTTTTGGAACA
>ENSG00000051180|RAD51|14051_1
CTTTTCTGATGGTATAAACAGGAGACAGGTCA
>ENSG00000051180|RAD51|1896_1
AGGGAATTAGTGAAGCCAAAGCTGATAAAATT
>ENSG00000051180|RAD51|9991_1
GTTTCCAAGAGAACTAAAGCTGGAGAGACCTG
>ENSG00000051382|PIK3CB|8530_1
GAATGCCGTGAAGTTAAACAGAGCCAAAGGGA
>ENSG00000051382|PIK3CB|5707_1
TGGATTTACTCTGGAAAGAAGCTGGTTTGGAT
>ENSG00000051382|PIK3CB|10484_1
CAATCAAGTGGAATAAACTTGAGGATGTTGCT
>ENSG00000051523|CYBA|15385_1
CCCTTTACCAGGAATTACTATGTTCGGGCCGT
>ENSG00000051523|CYBA|4520_1
CATGGGATACAGTGATCTCTCTGAGAGGCCAG
>ENSG00000051825|MPHOSPH9|2525_1
GGATAGTTGCTCAGTAAGCAGTGGATATGGCA
>ENSG00000051825|MPHOSPH9|18463_1
GATGTCTGATTCAGGAACAGGATTGACTTACT
>ENSG00000051825|MPHOSPH9|1194_1
GGAACGAATTGAAGAAATGAGAACAAGCAGTA
>ENSG00000052749|RRP12|16173_1
ATTGATGGCTCTGAGGAGACTCTGGATTTCCC
>ENSG00000052749|RRP12|7787_1
GAGGAGATTTTAGCTGACTCAGAGGACGAGGA
>ENSG00000052749|RRP12|3832_1
GTTCTGCATCCAGGAGATTGAGAAGTCTGGAG
>ENSG00000053438|NNAT|18476_1
GCACAGTTGAGGAAGGAGGGTGGTTAAGAAAT
>ENSG00000053438|NNAT|8155_1
CATGCAGTTGTGGTCAATATTGTGGTAATCGC
>ENSG00000053747|LAMA3|1174_1
GAATTCAGAGCTACCAAAAGAGAGAGGAGTTG
>ENSG00000053747|LAMA3|15438_1
GCAGCTGATGGAGAAAAGCCAGAAGGAATATG
>ENSG00000053747|LAMA3|14768_1
TACTATCGGGATCATAAAGGCTTGTATACCGG
>ENSG00000053918|KCNQ1|2842_1
TACTTTGTGGCCAAGAAGAAATTCCAGCAAGC
>ENSG00000053918|KCNQ1|1862_1
CCCAAACCCAAGAAGTCTGTGGTGGTAAAGAA
>ENSG00000053918|KCNQ1|11795_1
AATTGTGCAAGCTTTTCCTAATAAACGTGGAG
>ENSG00000054179|ENTPD2|4227_1
CCAGATCACTTTTGAGACAACCAGTCCAGCTG
>ENSG00000054179|ENTPD2|6519_1
GAGAATCAGCCCTTAGAGGCTCCTTCTGTGTA
>ENSG00000054219|LY75|16665_1
AAAGGGAGTGTCTGAAAAGTAACATGCAGCTG
>ENSG00000054219|LY75|96_1
GGTAAATGAGCTGAGAATGTTCAGCTGTGACT
>ENSG00000054219|LY75|8851_1
AGAGTATAACTGGGCAACTGTTGGTGGAAGAA
>ENSG00000054598|FOXC1|18406_1
CTAAAGGAACCCATCAAGGCAAAATCGAAACT
>ENSG00000054598|FOXC1|13096_1
AAAGTCCCCGTTTATGAAAGTCGCTTTCTTTT
>ENSG00000054598|FOXC1|18569_1
TAGTCAGCTTGCTTTGAGGCTAGTAAAAAGAT
>ENSG00000054796|SPO11|3546_1
AGGAAGATGGCACCAAAGTGAATTGTACCTGT
>ENSG00000054796|SPO11|2271_1
TAGATGGCTTGGTCTTCTCCCTTCTGATCTTA
>ENSG00000054796|SPO11|16222_1
AATTTGAGATGTTGCAAATGAATTGTGGTGTC
>ENSG00000054803|CBLN4|1272_1
AAACTGGAGAAAGGTAATTTGGTTGGAGGCTG
>ENSG00000054803|CBLN4|6608_1
TGGAGTCTGTCTTTGTAGCACCAAGAAAAGGA
>ENSG00000054803|CBLN4|10235_1
GTGGATATGGATTCTAAGGATTCTAGCCTGTC
>ENSG00000054938|CHRDL2|15870_1
GATCCATGTTCCAGTGATGCTGGGAGAAAGAG
>ENSG00000054938|CHRDL2|522_1
AGAAAGTCAGGAAGCAAGACTTCCAGAAAGAG
>ENSG00000054938|CHRDL2|522_2
CAGGAAGGATGAAAGTCACTGACTGAGCATAG
>ENSG00000054938|CHRDL2|7629_1
ACAGTTGCAGATATGAGCTGTATAATTGTTGT
>ENSG00000054965|FAM168A|15650_1
AAAGCTGCTTTTTCTAATCTCCTGCCTCTCCC
>ENSG00000054965|FAM168A|16541_1
AGAACCTGGGGAAAAAAGTCTTTAGAATTTGG
>ENSG00000054965|FAM168A|10731_1
AAGGTGAGGATAGTGAAGGAAAAGCAATAGCA
>ENSG00000054967|RELT|2865_1
CAGGTCTATAAAGGGAAGGGGTAGCAGAAAGT
>ENSG00000054967|RELT|4479_1
AAATAGACTTGATCCCGGCAGGACTGTGATAC
>ENSG00000054967|RELT|18567_1
CAGAGGAGACCCATCAACTCATCTGGTTCTCA
>ENSG00000055118|KCNH2|3352_1
CAATTTCGAGGTGGTGATGGAGAAGGACATGG
>ENSG00000055118|KCNH2|3281_1
TCACCTTCAACCTGCGAGATACCAACATGATC
>ENSG00000055130|CUL1|1831_1
CGAGTGGATGGTGAAAAGGACACCTACAGTTA
>ENSG00000055130|CUL1|770_1
GGAAGATGAAAATGCAAATGTTGATGAGGTGG
>ENSG00000055130|CUL1|11204_1
GGATGGAGAAGATTTGATGGATGAGAGTGTAC
>ENSG00000055163|CYFIP2|5832_1
GTCTTCTGGGAACTGAACTTTGACTTTCTCCC
>ENSG00000055163|CYFIP2|14125_1
CTTTGGCCTCTACCTAATGGATGGAAATGTCA
>ENSG00000055163|CYFIP2|3906_1
ATAGAAGCTGAGGTGAACCTGTGTTTTGATCA
>ENSG00000055208|TAB2|13219_1
TCCCGTAGTCAACCTAAGGTCTATATTTCAGC
>ENSG00000055208|TAB2|17636_1
AAATAATCTAACTCGAAGGCGCCTGAAAAGAT
>ENSG00000055332|EIF2AK2|8553_1
AGGCCTTATCAATAGAATTGCCCAGAAGAAAA
>ENSG00000055332|EIF2AK2|625_1
ATGAATGGTCTCAGAAATAATCAAAGGAAGGC
>ENSG00000055332|EIF2AK2|1426_1
GGCGAGAAACTAGACAAAGTTTTGGCTTTGGA
>ENSG00000055483|USP36|341_1
GTCTCCTTCATCCGAGACCTGAAAAAGATCGC
>ENSG00000055483|USP36|8169_1
CCTACATGTGTGCTAAATGCAAGAAGAAGGTT
>ENSG00000055483|USP36|8169_2
TTGAGTTGTGGCAATAAGTGATTGAAATGGCA
>ENSG00000055483|USP36|5299_1
TAAAGCTTACGGGAGAAAAGTTCTGACCTGGG
>ENSG00000055957|ITIH1|5866_1
TGTACCTCCTTGACTAAGCTGGTTCCTTGTGT
>ENSG00000055957|ITIH1|5870_1
ACAAGAATTCAGTATAACCTGCCTAGTGGATG
>ENSG00000055957|ITIH1|2886_1
AACCTGACAAACATGAACAAGAACGTGGTTTT
>ENSG00000056277|ZNF280C|13363_1
ATGAGCCTTGCTTTGAAGAACATAAGGTGTCG
>ENSG00000056277|ZNF280C|18117_1
TCTGTTACTGTTGAGAATGCGTCTAAACCTGA
>ENSG00000056277|ZNF280C|15381_1
GAGAAAGCTGAACATAAGGCGCAGCATCGTAC
>ENSG00000056291|NPFFR2|11718_1
GTATGGAAGGATTGGAATTTCACTCTTCAGGG
>ENSG00000056291|NPFFR2|1590_1
CTTTACGTTAGTTGCAATTGCTGTAGATAGGT
>ENSG00000056291|NPFFR2|5936_1
ATTTATGGTTTCTTCAACGAGAATTTCCGCCG
>ENSG00000056487|PHF21B|9005_1
CTCCTTCCTTTTGCCAATCTCTTGGACTCAGT
>ENSG00000056487|PHF21B|5929_1
AGTAGTCTCTGCTTCAAGGTACAAATGGGAAC
>ENSG00000056487|PHF21B|11864_1
TGAGTTACATGTTTTAACAGTGTAATGGGAGG
>ENSG00000056558|TRAF1|16287_1
TCATCGTGATCATGAGAGGGGAGTATGATGCG
>ENSG00000056558|TRAF1|14940_1
AAGTGTATGGTTTGGGAGTTGTTTGTACTGAG
>ENSG00000056558|TRAF1|799_1
GTTTGAATGCAGTCTGTCCAGGCTCGTCATTG
>ENSG00000056586|RC3H2|13566_1
GTCAACTGGTGGAGGAAGAAGGTCGTGTAAGA
>ENSG00000056586|RC3H2|2171_1
TTGGTCATGTTGTGCAACTACTGTATCGAGCT
>ENSG00000056586|RC3H2|2171_2
TGAATCCTGAGACTCAACCCGTCTTTATATGT
>ENSG00000056736|IL17RB|18560_1
CTTTCCAATGACGTCAACAGTGTGTGCGATGG
>ENSG00000056736|IL17RB|9102_1
TTCCCTGTAGAGCTGAACACAGTCTATTTCAT
>ENSG00000056736|IL17RB|781_1
CCCTTGCCTTTAACCTTTTCTGCAGTGATCTA
>ENSG00000056972|TRAF3IP2|1947_1
GCAGATTGAGTTCATAAAACAAGGAAGCATGA
>ENSG00000056972|TRAF3IP2|16052_1
GCAAGTAGATAATGTAAGGGATGTGGCAGCAA
>ENSG00000056972|TRAF3IP2|16334_1
TGGAAAAACGTAATCAATGGCTGGTATCTCAG
>ENSG00000056998|GYG2|10373_1
TTTTGGGGTCCATGAAACCTTGGAACTACAAG
>ENSG00000056998|GYG2|9009_1
GTCGATGAGCTGTTTGACAGGGGAGAGTTTTC
>ENSG00000056998|GYG2|13712_1
AACGTAGAGTATAGAAATCCACCTTAAAGCCC
>ENSG00000057252|SOAT1|1991_1
AATGATAGTCGGAAAAAGCCGATTTGGAATGT
>ENSG00000057252|SOAT1|5780_1
TAGATTACATTGATGAAGGAAGGCTGGTGCTT
>ENSG00000057294|PKP2|4058_1
AATTGGAGGTGGCTGAACTAAATGGGGTACCT
>ENSG00000057294|PKP2|6261_1
CAGTACAGCTCCCAGAAGTCCGTGGAAGAAAG
>ENSG00000057294|PKP2|16853_1
GAGAAAAGCGATGAGAAGATGTGACGGACTCA
>ENSG00000057593|F7|2288_1
GTCCTGTTGTTGGTGAATGGAGCTCAGTTGTG
>ENSG00000057593|F7|10333_1
GGAGACAGAGACAGAAACAGAGAGAGACAGAG
>ENSG00000057593|F7|3603_1
CTGAAGGCGGTTGTTTAGCTCTCACTTTTCTG
>ENSG00000057657|PRDM1|16548_1
GAGAACGGCCTTTCAAATGTCAGACTTGCAAC
>ENSG00000057657|PRDM1|13489_1
AGCATGAATGGCATCAACAACTTTGGCCTCTT
>ENSG00000057657|PRDM1|14460_1
TTGACGGCTTTAATGAAGAGAAAAGCAACTGG
>ENSG00000057663|ATG5|2076_1
AGACCTTTCATTCAGAAGCTGTTTCGTCCTGT
>ENSG00000057663|ATG5|17277_1
ATTAGGGCTTTTCTGAATAGGCCTGATTAGCA
>ENSG00000057663|ATG5|17277_2
ACAGGGGTATTTCCTAAGGTGACCATGGTTGA
>ENSG00000057663|ATG5|13910_1
ACCTTGGTGGGGAAGAAGAGATTGTTTAGGAC
>ENSG00000057663|ATG5|13910_2
GGATATAGGGCATAGGATTACTTGTCTCAGAA
>ENSG00000057757|PITHD1|4299_1
CTTGCTTTTCCAGTTAATGTGGCCATGTGATT
>ENSG00000057757|PITHD1|6504_1
TCTATGTGTGTGGGTAATCTGGTCAGTAAGAT
>ENSG00000057757|PITHD1|7933_1
TCTAACTAGTGTTGTAAGTCCGATGCCAGAAT
>ENSG00000058085|LAMC2|15635_1
ATGATGTGATTCTGGAAGGTGCTGGTCTACGG
>ENSG00000058091|CDK14|2788_1
TGAGATTGCAACCAGAAGCTGGAGAAAGCATG
>ENSG00000058091|CDK14|8578_1
GTTGCATCTTTGTTGAAATGATCCAAGGAGTT
>ENSG00000058404|CAMK2B|9434_1
CTAGTTGTGCCTGAGAGTTGCTGTTGTTCCTG
>ENSG00000058404|CAMK2B|15673_1
CTTTGTGTCTGGGCATATTCGTCTGCTGATGG
>ENSG00000058799|YIPF1|2612_1
CTGTTCGTTGGATTCTAGTCATGATTGCCCTG
>ENSG00000058799|YIPF1|8182_1
ACCATTATGTGCCCGAATTCCGAAAAGTGTCC
>ENSG00000058799|YIPF1|14166_1
CAGCCAAGTCCAGCTAATGAGGAAATTCTCTT
>ENSG00000059122|FLYWCH1|8491_1
CAGCAGATTTATGGGGACATCAAAGACGTCAG
>ENSG00000059122|FLYWCH1|2890_1
TTCTGTGCTCCTTCCAAGTTAAATTAAACCCC
>ENSG00000059122|FLYWCH1|14489_1
GAGGCGAATCAGAGGAAGAATATCGGCTTCTC
>ENSG00000059377|TBXAS1|410_1
TGAGAGCTGACCTAGAAGAGGTCAATGATTTG
>ENSG00000059377|TBXAS1|410_2
AACAAACTCATTAGGAATGTGATTGCCTTGCG
>ENSG00000059377|TBXAS1|4814_1
TAAGCCTTCAGGACTAAGTTCAAGTTCCCTAG
>ENSG00000059377|TBXAS1|4814_2
CTATCTGGACATGGTGATTGCAGAGACGCTGA
>ENSG00000059728|MXD1|15498_1
GACAGGGAAGAAATCGACGTTGACGTGGAGAG
>ENSG00000059728|MXD1|17821_1
TTTGTAACTGTTTTCAAGGAGGTGCTTAGGAT
>ENSG00000059758|CDK17|5426_1
AAGAGATTCAGTTGCAAAAGGACCCGGGTTTT
>ENSG00000059758|CDK17|5096_1
GAATTTGGTGGCATTAAAAGAGATCCGATTGG
>ENSG00000059758|CDK17|7989_1
AATGCCCAGAAATGGAAGCAGATTAGATATTG
>ENSG00000059804|SLC2A3|17255_1
TTTATGGGACTGTGTAAAGTAGCTAAGTCGGT
>ENSG00000059804|SLC2A3|93_1
TCCGCTGCTCACTATTTAGGAGCCTACGTTTT
>ENSG00000059804|SLC2A3|18415_1
GAATAAAAATGCACGTAGCTGAGGCCGGATGC
>ENSG00000059804|SLC2A3|3712_1
ATGGGCATTGTAGTTAATGATGGTTGATGGGT
>ENSG00000059915|PSD|11605_1
AGAAGGAGGCCTACCTGGAGTTTGAGAAATCC
>ENSG00000059915|PSD|15853_1
CTTTCAGAGACGGAGCTCAAGAATGCCATCAG
>ENSG00000059915|PSD|4178_1
GATAATGTTTTGCACTTTTTCGTACAGGGTGG
>ENSG00000060140|STYK1|14584_1
GAGACATCCGTGGAAAACTTTCTGGGAGCTAC
>ENSG00000060140|STYK1|7300_1
GAATTCCTGCAGGAGAAGCATTTGTTCCATGG
>ENSG00000060140|STYK1|512_1
AAAGCTGCCACTCTATATGGTGTTGGAGGATG
>ENSG00000060491|OGFR|12786_1
GAGGACATTCTTCAGAACTGGACGGACAACTA
>ENSG00000060491|OGFR|9915_1
CAGAACTACCAGAAGCGCTTCCAGAACCTGAA
>ENSG00000060491|OGFR|8994_1
AGTCTGATACCAAGCAAGGCCTTTTCTGAATA
>ENSG00000060656|PTPRU|8953_1
GTCGTGGACATTTACAACTGTGTGAAGACTCT
>ENSG00000060656|PTPRU|16254_1
CAGCTGATGAAGACTTAGTGGCTCGAGTCTTC
>ENSG00000060656|PTPRU|4675_1
AAGCCTGAGATGGTCTATGACTTCTGGCGTAT
>ENSG00000060718|COL11A1|14233_1
GCATGGTATTCAGCAAATTGGTGTTGAGGTTG
>ENSG00000060718|COL11A1|15976_1
AATCACGGTTTTTGGAACAAGGATTTTGGATG
>ENSG00000060718|COL11A1|11644_1
AAATGGCCATGGTGCATATGGAGAGAAAGGAC
>ENSG00000061337|LZTS1|12258_1
TTTACTGGTTCTTGCAAATGGGAGCTGAGCAG
>ENSG00000061337|LZTS1|217_1
GTGGTAGAGAGAGATAAAAGGTGGAGTTTCTC
>ENSG00000061337|LZTS1|11694_1
AAACCTGGAATCTACAAGCCAAAAGTCCCTCC
>ENSG00000061455|PRDM6|16304_1
TTATTGATGGTGGGGAACCTAGTAAGTCGAGC
>ENSG00000061455|PRDM6|1357_1
TGACTGGTTGGAATTAAACTGCAAGGAAAGTC
>ENSG00000061455|PRDM6|8584_1
TTTAAGGCTGGAGATAAGGTGTTAGGCTTCAT
>ENSG00000061936|SFSWAP|10051_1
ACAAGCGATTGAGTGAAGCACTAGCAGAGGAT
>ENSG00000061936|SFSWAP|18131_1
CAATCAAGGCCAAAGAAAATGATCTGCTTCCC
>ENSG00000061936|SFSWAP|17521_1
TATAAGTTCATCCAGAAAGCCATGAAAGAGGG
>ENSG00000061938|TNK2|18612_1
CGGACAGGATTGACGAACTGTATCTGGGAAAC
>ENSG00000061938|TNK2|7351_1
CAAGAAGGTCAGCAGCACCCACTATTACTTGC
>ENSG00000061938|TNK2|4624_1
TTTGAGTACGTCAAGAATGAGGACCTGGAGAA
>ENSG00000061987|MON2|8303_1
GCATCCAAACTCTCGAATGAGAGAATGGGGAG
>ENSG00000061987|MON2|16580_1
TAGTGGGCATGACAGAAATGACTCGGACGTTT
>ENSG00000061987|MON2|9448_1
GTGGATTCTGGGATTAAAGCCTAGTAGTGGCG
>ENSG00000062038|CDH3|4523_1
CAGTTTGTGAGGAACAACATCTATGAAGTCAT
>ENSG00000062038|CDH3|10990_1
GAAGATGACACCCGTGACAACGTCTTCTACTA
>ENSG00000062038|CDH3|815_1
TGTAGAGAAGGAGACAGGCTGGTTGTTGTTGA
>ENSG00000062194|GPBP1|3969_1
ATCCTCCGAATCCTAAATCTAGAGCTCCAAGG
>ENSG00000062194|GPBP1|9774_1
TGTGCTCCCTTAACTGAGGATGAAATGAGAGA
>ENSG00000062524|LTK|646_1
AGTCCAGAGAAGTTGAAAAGCTGGGGAGGTAG
>ENSG00000062524|LTK|12908_1
CTGATGTCTGGAGGGGACATGAAGAGTTTCCT
>ENSG00000062524|LTK|18089_1
ATGGCACGAGATATCTACCGGGCCAGTTATTA
>ENSG00000062650|WAPL|993_1
TTGTGCTGTTGGAACAACTGGCCAGAAATCTA
>ENSG00000062650|WAPL|10772_1
AGAGTGGAGAGTGGCAAGAAACAAGTGGAGAA
>ENSG00000062650|WAPL|18615_1
AGTAAAGATGGCCTGAATCAGGCAAAGAAAGG
>ENSG00000062725|APPBP2|8410_1
ATGGATCATGGTGTTAAAGTTGCTTCAGTCTT
>ENSG00000062725|APPBP2|14357_1
TTTGCGATCTATAGCAATTGGGAAGAAACTTT
>ENSG00000062725|APPBP2|969_1
CGAAATGGAAACTGCAAATATCATTTGGGTGA
>ENSG00000062822|POLD1|2724_1
TCTGAGCTGTATCAGAAGGAGGTATCCCATCT
>ENSG00000062822|POLD1|18575_1
AAACTGGGCCTGACTGAGGATCAGTTCATCAG
>ENSG00000062822|POLD1|1097_1
GAGTTTGAGAAGGTCTACTTCCCATACCTGCT
>ENSG00000063241|ISOC2|18162_1
TTCAAGGAGATCCAGAAACTCATCAAGGAGCC
>ENSG00000063241|ISOC2|7077_1
CCCGGAAATGCAAATGAGACTCCTGGAAACTG
>ENSG00000063241|ISOC2|2128_1
GACACGGACTCGCAGAATAAACATATATGTGG
>ENSG00000063244|U2AF2|10659_1
GTGAGTACGTGGACATCAACGTCACGGATCAG
>ENSG00000063244|U2AF2|11817_1
AAGAAGAAGGTCCGTAAATACTGGGACGTGCC
>ENSG00000063244|U2AF2|6728_1
TCTGTGGCAGTTTCATATTTGCTAAGACGAAT
>ENSG00000063438|AHRR|15121_1
CATCTGTTGATGGTGAATATTGCAGGACTGAT
>ENSG00000063438|AHRR|15121_2
CTAGATGTGTCCATCAAGATGGAGAAGGACTC
>ENSG00000063438|AHRR|2447_1
GCCCCATATGGGTGTTAGTTGTAAATTCATGG
>ENSG00000063438|AHRR|2447_2
TAAAATTCCTGTTTGGACAGAAGAAGAAGGCG
>ENSG00000063438|AHRR|14634_1
AGCATGACAGCATTTCTCTTTGAGGAATTAAA
>ENSG00000064012|CASP8|8246_1
AAGTGAGCAGATCAGAATTGAGGTCTTTTAAG
>ENSG00000064012|CASP8|13590_1
GTGTGGGGTAATGACAATCTCGGACTCTCCAA
>ENSG00000064012|CASP8|13590_2
ATTAGAAGCCTGCAGAATCCAGCTACGAATAT
>ENSG00000064012|CASP8|11883_1
TAAACAAATCAAATGTTAGCAGGGACCAGGTA
>ENSG00000064012|CASP8|11883_2
GGGATAACTACCAGAAAGGTATACCTGTTGAG
>ENSG00000064199|SPA17|1175_1
AAAAGAAGAGGTTGCTGCTGTCAAAATCCAAG
>ENSG00000064199|SPA17|1023_1
CATTTCTTCCTGAGGAAGGAAGATTTGATGTT
>ENSG00000064199|SPA17|9224_1
TTCACTCCTAGTGGTAAAGAATTTCACTGCTT
>ENSG00000064199|SPA17|9431_1
CCTCTGCCTCCTTGTAAGTTTAACCCACTGGT
>ENSG00000064205|CCN5|12921_1
ACCATGCAGAACACCAATATTAACACGCTGCC
>ENSG00000064205|CCN5|15221_1
GGCAAGAGATGGGACAAGCAGTCCCTTAATAT
>ENSG00000064300|NGFR|15580_1
TCTGTCTTCAAGGGCTTACACGTGGAGGAATG
>ENSG00000064300|NGFR|7281_1
GGTTTGGGGGCTTGCAAGTATGTTTTAGCATG
>ENSG00000064300|NGFR|1773_1
GCCTAAGATGAAGAGGATCGGAGGCTTGTCAG
>ENSG00000064393|HIPK2|3394_1
TGGATCCATCTAGACAACCATACAGAGTCAAG
>ENSG00000064393|HIPK2|320_1
ATTGACCTGTTGAAGAAGATGCTGACCATTGA
>ENSG00000064419|TNPO3|2083_1
CCGAATGTCTTAGTGAACTATGTTCTGTTCAG
>ENSG00000064419|TNPO3|2227_1
CCTGGGAGGTGACAGAAGCGGTTCTCTTTATC
>ENSG00000064419|TNPO3|16263_1
GACTTTGAATTACGGAAAGAACTGATTGGACA
>ENSG00000064601|CTSA|3568_1
TATGAGCAGAATGACAACTCCCTGGTCTACTT
>ENSG00000064601|CTSA|5928_1
CTCCCGCTAGGAGAGTCCTCTTCTAAGCAAAG
>ENSG00000064607|SUGP2|11962_1
AAGAGGATCAGCAGCAAGTCATTGAAGGTTGG
>ENSG00000064607|SUGP2|11892_1
CCAGGCTGATTGAGAAAGAGTGTTTGGAGAAG
>ENSG00000064607|SUGP2|13555_1
TACGAGCTAAGTGTCAAGATGAAGACCCTCAG
>ENSG00000064651|SLC12A2|8365_1
AAATCTCCTGGCACCAAGGATGTGGTAGTAAG
>ENSG00000064651|SLC12A2|18078_1
TCACGTATACTGCAGAAAGTAAAGGAGTCGTG
>ENSG00000064687|ABCA7|1568_1
ACTAAGAAGTGGGTGAATGAGGTCAGATACGG
>ENSG00000064687|ABCA7|6893_1
GTGTTGGTGCTGAGGAACTTGACCAAGGTATA
>ENSG00000064687|ABCA7|8133_1
CTCTTCTCTGATCAGAAGCTGCAGGAGGTGAG
>ENSG00000064703|DDX20|11935_1
CTGGTCTGATGGAAGAATGTGTGGATTGGGAT
>ENSG00000064703|DDX20|2990_1
CGTTGACTTTTGCTGAATTGGTAGAGGATTAT
>ENSG00000064703|DDX20|3153_1
GGGATTGATGCTGAGAAGGTGAATCTGGTTGT
>ENSG00000064835|POU1F1|18429_1
AATGCATGCAAACTGAAAGCAATATTATCCAA
>ENSG00000064835|POU1F1|14264_1
TTTCTCCCGTTTCATTCCTTTCTCTTCCTCAA
>ENSG00000064835|POU1F1|15032_1
ACCAATGTTCTGCTTTCTACCAACTCTACTAA
>ENSG00000064932|SBNO2|8668_1
GAAGAAAGCATTGTGGTTCAGCGTCTCCAACG
>ENSG00000064932|SBNO2|11908_1
GTGGCGCCTGCGGTTTCTATGTATTTATAGCA
>ENSG00000064933|PMS1|1704_1
AGAAGCCTTGGGGTCAATTTGTTGTATAGCTG
>ENSG00000064933|PMS1|5411_1
AACTATGGATTTGATAAAATTGAGGTGCGAGA
>ENSG00000064933|PMS1|9548_1
TACTCGGTGAATACAAATATATTGCTTTGGGC
>ENSG00000064933|PMS1|9548_2
ATTGAAGAACTGTGGAAGACATTGAGTGAAGA
>ENSG00000064989|CALCRL|5875_1
GTTTTACCTGACCATAATTGGACACGGATTGT
>ENSG00000064989|CALCRL|12803_1
TTAATGGAGAGGTTCAAGCAATTCTGAGAAGA
>ENSG00000064989|CALCRL|13333_1
GAAGGAAAGATTGCAGAGGAGGTATATGACTA
>ENSG00000064999|ANKS1A|4488_1
ACTGGAGGTGGTGAAAATGCTCCTTAATGCAC
>ENSG00000064999|ANKS1A|9281_1
CAGCAGTATGAGAGCAAGTTGCTTCTGAATGG
>ENSG00000065000|AP3D1|4471_1
TATGGGATGGTGTCCAAGAAGAACCTGATGGA
>ENSG00000065000|AP3D1|10310_1
CCCATGGTAGAAAAGAAGAGCAAGAAACCCAA
>ENSG00000065000|AP3D1|7030_1
TCCACGCTACTGAGCAACTTGTTAGAAGAGAT
>ENSG00000065029|ZNF76|12774_1
CGTAATGGAAAAGGGCAGCAAGTTGGAGACAG
>ENSG00000065029|ZNF76|3245_1
GGTCTCTGGGGTGAGAAGACAGCAAGAAAACT
>ENSG00000065029|ZNF76|17135_1
TGGTGGTGGCACATGGATGAATGAGTATTTAA
>ENSG00000065054|SLC9A3R2|4731_1
CTGAAGATTTCACGCTTCCTGTTCCAGTCCAT
>ENSG00000065054|SLC9A3R2|11510_1
GTGTGGAGCTGGAGATCTTTTTGGAAAAAAAG
>ENSG00000065150|IPO5|10402_1
TGTTTGAAAAGTTTGAAACCTGTGTAGCACTG
>ENSG00000065150|IPO5|10402_2
GGTTGGGAATTTGTGAACCTTGGAGATCAGCA
>ENSG00000065150|IPO5|17656_1
GTGATATTGCGGCAGAACTGGCCAGGAATTTA
>ENSG00000065150|IPO5|89_1
GTAGGGAAAATCATGAAGTTCAAGCCTGACTG
>ENSG00000065320|NTN1|3110_1
GGGAGGAGAACTGTGAATTCTCAAGCCCGTAG
>ENSG00000065320|NTN1|8170_1
CAAAAGGGTCATACCAAGTATGAAGCTCGGCC
>ENSG00000065320|NTN1|6669_1
CGAAGAGGTGGTAGAAAGGTGTTTTTAGAAAG
>ENSG00000065361|ERBB3|9014_1
AATATATGAATCGGCAACGAGATGGAGGTGGT
>ENSG00000065361|ERBB3|13110_1
AACAAGAAGCTAGAGGAAGTAGAGCTGGAGCC
>ENSG00000065361|ERBB3|1684_1
CCGGGTTAGAGGAAGAGGATGTCAACGGTTAT
>ENSG00000065413|ANKRD44|3301_1
GGGTGGAGATTGATGAAATCAATGTCTATGGA
>ENSG00000065413|ANKRD44|18458_1
GAGTTTCTGCTTCAAAATGATGCAAATCCATC
>ENSG00000065413|ANKRD44|18458_2
AATTAAGTGCCTTTTAATGACAGAGGCAAAGA
>ENSG00000065491|TBC1D22B|151_1
GCAGCCTTCTTGATCAAGTGGAGGAAAGAGAT
>ENSG00000065491|TBC1D22B|12460_1
GTCCCTGCCAACTACAAGGTCATAAAGTCCAG
>ENSG00000065491|TBC1D22B|11964_1
CGGAAGCGGGAGGAATATTTTGGCTTCATTGA
>ENSG00000065534|MYLK|16788_1
AGAAGTTGTGGAGGGAAGTGCTGCTAGATTTG
>ENSG00000065534|MYLK|18374_1
TTCCAACTAGTCCTAAATTGTGAGGCTTTACT
>ENSG00000065534|MYLK|18374_2
GAAGAAGGTGAGTACAAAGACCCTATCGGAAG
>ENSG00000065559|MAP2K4|7315_1
GTGGACTCTATTGCCAAGACAAGAGATGCTGG
>ENSG00000065559|MAP2K4|12291_1
GGATTTGGATGTAGTAATGCGGAGTAGTGATT
>ENSG00000065559|MAP2K4|1535_1
AGAGCTTCTGAAACATCCCTTTATTTTGATGT
>ENSG00000065600|PACC1|14078_1
GAGACAAGTGTGGTTAACTACATTGACCAGAG
>ENSG00000065600|PACC1|16266_1
AGAAAGAGATACCTTAAAAGAAGAGGTCAGGC
>ENSG00000065600|PACC1|8908_1
TTTAAAGAGCTGGCCAATGACTTTTGAATAGG
>ENSG00000065618|COL17A1|11919_1
CAGAGGACGGAGTCAAACACGAGAGAGTGAAA
>ENSG00000065618|COL17A1|15787_1
GGAGATCTGGATTACAATGAGCTGGCTGTGAG
>ENSG00000065618|COL17A1|15787_2
GATCTGCTGAGTCAGAAGCTGCAGTTCAACAA
>ENSG00000065675|PRKCQ|14665_1
AGATCAACTGGGAGGAACTTGAACGGAAGGAG
>ENSG00000065675|PRKCQ|7070_1
GGAATGTGCAAGGAGAACATGTTAGGAGATGC
>ENSG00000065675|PRKCQ|10577_1
AACAGATCTTCAGAGAAGGTCCGGTTGAAATT
>ENSG00000065833|ME1|11026_1
GATATGGCTGCCTTCAATGAACGGCCTATTAT
>ENSG00000065833|ME1|5807_1
GTTATTCTTGGCCTGAAGAGGTGCAGAAAATA
>ENSG00000065833|ME1|9258_1
GGATGTGGGAACCGAAAATGAGGAGTTACTTA
>ENSG00000065970|FOXJ2|7019_1
TTCCCCTATTACAAGAATGCTGGCATTGGTTG
>ENSG00000065970|FOXJ2|14863_1
GTGGAGACTATGTTGAAAAGGAAGCATAGGAG
>ENSG00000065970|FOXJ2|14863_2
ATCCCTGATGACTTCGACTGGGACTTGATCAC
>ENSG00000065970|FOXJ2|16031_1
CCAAATTGAGCAGTGGAACTAGTTTATCAGTT
>ENSG00000065970|FOXJ2|16031_2
TCAGGCTGGAAGATGAAGCCATGATAGCTACA
>ENSG00000065989|PDE4A|8883_1
CAACATTCCTGGACAAACAGAATGAAGTGGAG
>ENSG00000065989|PDE4A|8179_1
CTCATGTACAACGATGAGTCGGTGCTCGAGAA
>ENSG00000065989|PDE4A|18531_1
CTCCTCTGCCTCAAAGACTCTTGTCCTCTTGT
>ENSG00000066044|ELAVL1|16230_1
GTGATCAAAGACGCCAACTTGTACATCAGCGG
>ENSG00000066044|ELAVL1|5025_1
GTTTGTCTTTGTCTGAATGAGAAGTGAGAAGG
>ENSG00000066044|ELAVL1|11950_1
AATGGGAATGGACCAAAGAGTTTCAGGGAAAC
>ENSG00000066056|TIE1|13570_1
GAAACTGTGACGATGAAGTGTACGAGCTGATG
>ENSG00000066056|TIE1|8886_1
GGGCCTGTAAGAACCGAGGTTACTTGTATATC
>ENSG00000066056|TIE1|13443_1
TACAGCCTCTGACTTAAGCTGCCTCAAGGAAT
>ENSG00000066084|DIP2B|8933_1
CCACCAGTCTGTCTTAATTCCTCCTATGGAGT
>ENSG00000066084|DIP2B|8685_1
TGTTCGTGGTTGGGAAAATGGATGGCTTACTG
>ENSG00000066135|KDM4A|7706_1
CATGTTGATGAGTGGAATATTGGCCGGCTGAG
>ENSG00000066135|KDM4A|4338_1
CTGTGCTCCTGTAGAAAGGACATGGTGAAGAT
>ENSG00000066135|KDM4A|14371_1
TGCAGCACGGACATCAACCTTTCTACTCCTTA
>ENSG00000066230|SLC9A3|13394_1
CTTCTGGATGGAGACAAGGTCAAGGAGAAGAA
>ENSG00000066230|SLC9A3|6005_1
GAGGTCCATGTCAACGAGGTCCTGTTCATCAT
>ENSG00000066230|SLC9A3|17517_1
CTTTGAACTGCAGGTAAAGTGGCAGGAACGTC
>ENSG00000066279|ASPM|1612_1
AGCCTCTGATGTACGAAGTAGGTCCAAAGTTG
>ENSG00000066279|ASPM|5831_1
CTGCCTGCAAGATTCAAGCCTGGTATAGATGT
>ENSG00000066279|ASPM|8815_1
ACTTCAGAGCTATACAAAGAGCTCCTAGAAAA
>ENSG00000066294|CD84|11_1
ACCTCCTGGGACTTCAAGCTATGAAATTGTGA
>ENSG00000066294|CD84|8992_1
TCTGCTTGTTCTCATTCTGTCTTCAGTGTTTT
>ENSG00000066294|CD84|18452_1
GACGCAGGAGACTACAAAGCAGACATAAATAC
>ENSG00000066336|SPI1|15985_1
ATCTATACCAACGCCAAACGCACGAGTATTAC
>ENSG00000066336|SPI1|14866_1
AGCAGGGATGTGTGTGATATAAGTGTGTGTGA
>ENSG00000066382|MPPED2|3735_1
TCGAGACTGGGTTCCAAAGGAGCTTCAAAGAG
>ENSG00000066382|MPPED2|8830_1
GGTGCCTCCAGCCTGAAGACAATTCCATATTT
>ENSG00000066382|MPPED2|8830_2
TGGGGCATCCATTTGAAATCAGAGGAACATTG
>ENSG00000066405|CLDN18|43_1
CTCCTGGTATCCATCTTTGCCCTGAAATGCAT
>ENSG00000066405|CLDN18|2154_1
TATGTGTAATGCTCTAAGACCTCTCAGCACGG
>ENSG00000066405|CLDN18|13185_1
AAACTTTTGAAAGGAAAGAGTAGACCCAAAGA
>ENSG00000066405|CLDN18|13556_1
CTGTCGCGGGTCAGAAATTGTCCCTAGATGAA
>ENSG00000066427|ATXN3|7447_1
AAATGATGGCTCAGGAATGTTAGACGAAGATG
>ENSG00000066427|ATXN3|8536_1
TCTTGGCTCAATTACAACAGGAAGGTTATTCT
>ENSG00000066427|ATXN3|2833_1
AGCGGTTTGCAAACAAAATGATGGGAAAGTGG
>ENSG00000066427|ATXN3|2833_2
AAATTTCCCTGGATTAAGGAGCAGTTACCAAA
>ENSG00000066468|FGFR2|18455_1
TTAAGCTGCTGAAGGAAGGACACAGAATGGAT
>ENSG00000066468|FGFR2|18455_2
TTAATTGGGCAGGTGAAAAGGGTACAGATGTG
>ENSG00000066468|FGFR2|10409_1
CAGTGGGAATTGACAAAGACAAGCCCAAGGAG
>ENSG00000066468|FGFR2|10409_2
TTGGTTTTAAAAGAGAAGCATCATTTCCCCAA
>ENSG00000066827|ZFAT|11014_1
AGGCACTTGAAGAACAAACATGGCTTGAAGGT
>ENSG00000066827|ZFAT|11425_1
GAGACCTGGAGTGTGAATACTGTGGCAAACTT
>ENSG00000066827|ZFAT|1106_1
ACTTGTGAATACTGCAACAAGGTCTTCAAGTT
>ENSG00000066926|FECH|6634_1
GGAGTGTGGAGTTGAAAACATCAGAAGAGCTG
>ENSG00000066926|FECH|6729_1
CATTTTCCACTTGAGAAGAGAAGCGAGGTGGT
>ENSG00000066926|FECH|14520_1
ATCAAGATATGGACTTCCAAGCAGGGAGAGGG
>ENSG00000067048|DDX3Y|8562_1
GGACATTTTAGGTGCAACAGGGAGTGATTCAC
>ENSG00000067048|DDX3Y|2361_1
CCAGGAGAAGCTTTGAAGGCTGTGAAGGAAAA
>ENSG00000067048|DDX3Y|3949_1
GAGTGACTATGATGGTATTGGCAATCGTGAAA
>ENSG00000067057|PFKP|7911_1
TATTCAGAAGAGGGCAAAGGCGTGTTTGACTG
>ENSG00000067057|PFKP|7031_1
TTATTATTGTGGCTGAAGGAGCAATTGATACC
>ENSG00000067057|PFKP|15691_1
TTGTGTGCTGGGAATAAGCAAAAGAAACGTTA
>ENSG00000067182|TNFRSF1A|10589_1
GGCATTATTGGAGTGAAAACCTTTTCCAGTGC
>ENSG00000067182|TNFRSF1A|4021_1
CAGATTGAGAATGTTAAGGGCACTGAGGACTC
>ENSG00000067182|TNFRSF1A|4021_2
ACTCAAGCTCATGGTGAGAACCACATAGAATG
>ENSG00000067182|TNFRSF1A|17929_1
TTCGTCCCTGAGCCTTTTTCACAGTGCATAAG
>ENSG00000067182|TNFRSF1A|17929_2
GCCCACCTCTCAGGATTGAGGATTAAGCAAAA
>ENSG00000067208|EVI5|17705_1
GTCCAGACGACTTAGAACTCCTGGCTAAACTG
>ENSG00000067208|EVI5|11526_1
AACCAAGTATGGCAGAATTGGGCCTTTGTATG
>ENSG00000067208|EVI5|15956_1
ATCTTCGAAGAGCAGAACAAGAGGTGATTAGC
>ENSG00000067221|STOML1|9269_1
GCGTTCTGTGCTTCTTACCAGAGGTTTGCAAG
>ENSG00000067221|STOML1|7535_1
CATTGACTCCTTTCAGAGGGTGGATCTGAGGA
>ENSG00000067221|STOML1|12995_1
GTGTGTCAATCAGAGAAGGCTTTCCTGAGGAG
>ENSG00000067225|PKM|3264_1
TGGACTACAAGAACATCTGCAAGGTGGTGGAA
>ENSG00000067225|PKM|8082_1
CCAGGCCTGTTGCTATAGAGCCTACCTGTATG
>ENSG00000067248|DHX29|9232_1
AGGAATGATTTCTGGAAGACTTACTGCCAAAA
>ENSG00000067248|DHX29|515_1
CTGCACTGTCCTTGGAATCAGCAAATGTGGAA
>ENSG00000067248|DHX29|10385_1
TTGGTGGTGATATAGAAGTTCAGCACCGAGAA
>ENSG00000067369|TP53BP1|13300_1
AGATGGTCCTACAGGAAGCAGTGAAGAAGAGG
>ENSG00000067369|TP53BP1|16207_1
TGAGCTGTATCTGTGAAGCCAGGCAAGAGAAT
>ENSG00000067369|TP53BP1|11392_1
GTGAAAGGACATAGGAAGGAGTCTGGGGAACT
>ENSG00000067445|TRO|1445_1
TGGCCATTTTACAAGAAAGGGCTAATAAGTTG
>ENSG00000067445|TRO|13873_1
CTCAAGTTTGCATGCAGGGTGCAGAAGAAAGA
>ENSG00000067445|TRO|10892_1
GGTGTCATGTGATGGAAAAATCTGTTTGCTGT
>ENSG00000067533|RRP15|4846_1
GATGGATGGAAGTACAAATGAGACTGCTTCAA
>ENSG00000067533|RRP15|18073_1
ATAAAACAGCGTGATAAGAGGCTGGAGTGGGA
>ENSG00000067533|RRP15|17420_1
TTGCTTTGTGTTGGGAAGTTATTGAGAAAACC
>ENSG00000067560|RHOA|10365_1
TGTTCAGCAAAGACCAAAGATGGAGTGAGAGA
>ENSG00000067560|RHOA|15018_1
AATTAGACACTTTGGAAGATGGCATAACCTGT
>ENSG00000067606|PRKCZ|235_1
TGAAAGTGGTGAAGAAAGAGCTGGTGCATGAT
>ENSG00000067606|PRKCZ|14885_1
GTTCCTGTCCGTCAAAGCCTCCCATGTTTTAA
>ENSG00000067606|PRKCZ|12456_1
CGTGATTGACCCTTTAACTGTATCCTTAACCA
>ENSG00000067704|IARS2|10671_1
GGAGAAAAGATGTCCAAGTCTCTTGGGAATGT
>ENSG00000067704|IARS2|3328_1
CTATATGCCTGAATCAAAGTATGCTGTTGTGA
>ENSG00000067704|IARS2|298_1
GTCCTCGATGTGCAGAAGTTGTCAGTGGAAAA
>ENSG00000067840|PDZD4|1672_1
GATGACTTCCTGGATGACTTTGGCTCTGAGAA
>ENSG00000067840|PDZD4|15092_1
TTTGTTAGCAGAGAGAAGCCCCTGAGGAGAAG
>ENSG00000067840|PDZD4|3990_1
CTTCTCTTCTGAGTGAACTGAGGAAGGTGCTT
>ENSG00000067900|ROCK1|8193_1
TTGACGCAAGAAAGCAAGAAAGCTGCTTCAAG
>ENSG00000067900|ROCK1|8339_1
GAGGTGCATTTGGAGAAGTTCAATTGGTAAGG
>ENSG00000067900|ROCK1|8431_1
ATCTATTGAAGAGGCAAAGTCTGTGGCAATGT
>ENSG00000067955|CBFB|5625_1
CCTAGTCCTGGTTCCAATTTAGGTGGTGGTGA
>ENSG00000067955|CBFB|17445_1
GGAGTTGAAACTATCAACTGTAAAGCTCCTTT
>ENSG00000067955|CBFB|4743_1
AAAAGTCAATCAGAAAAGGGATACTGGAGCTT
>ENSG00000068024|HDAC4|6305_1
TCTGAACCGAATCTGAAATTACGGTCCAGGCT
>ENSG00000068024|HDAC4|13118_1
TGGCTGGGTTTTCTGAAGTCTGAGGAACAATG
>ENSG00000068024|HDAC4|17016_1
TCAAGGTGCTTATGGAAAGGGATCCTGATTGA
>ENSG00000068028|RASSF1|13173_1
TTTGTCCTGAAGGAAAATGACTCTGGGGAGGT
>ENSG00000068028|RASSF1|13502_1
AGGATATCCTTATCAGAGCTAAGGGTGGGTGC
>ENSG00000068028|RASSF1|4934_1
CTGGGGCCTGAGAGAATTGGCTCAATAAAGAT
>ENSG00000068078|FGFR3|3457_1
AGAGACAGCTACACAGAGCTTTGGTCTGTGTG
>ENSG00000068078|FGFR3|5864_1
AATTACGGGTACCTGAAGATGGGAGCCTTTAC
>ENSG00000068078|FGFR3|513_1
GGTTGTTAATAGTTGGAGGTGATTCCAGTGAA
>ENSG00000068079|IFI35|17114_1
TCGGTACTGGTGCTCAACATTCCTGATATCTT
>ENSG00000068079|IFI35|9569_1
GAGATCTTCTTTGGCAAGACTAGGAACGGAGG
>ENSG00000068079|IFI35|862_1
GCTTGGGTGCCCATATAGGAGGTCTGTATGTT
>ENSG00000068097|HEATR6|1499_1
ACCGGACTCTTAATGAAGTTGAGTGACTTGGC
>ENSG00000068097|HEATR6|9149_1
ATGGTGGGAGAATGAAACTAACACAGACTGAT
>ENSG00000068097|HEATR6|4793_1
TACGATCAGCTATAGAAGCATCCAAGGATAAA
>ENSG00000068120|COASY|11145_1
CGGGTGTTTGGGAATAAGAAGCAGCTGAAGAT
>ENSG00000068120|COASY|10984_1
GTGCTGCTATACTCCGATTATGGGATAGGAGA
>ENSG00000068120|COASY|16935_1
CAGAGGTCCAAGCTATACTGTGCAGGACATGG
>ENSG00000068305|MEF2A|5317_1
TCTAGTAGCTCCTATGATGGCAGTGATCGGGA
>ENSG00000068305|MEF2A|2638_1
CAGTAGAAAAGCAGGAACCAAGAAAGCAATAC
>ENSG00000068323|TFE3|1022_1
TCAGAGAAGGAGATTGATGATGTCATTGATGA
>ENSG00000068323|TFE3|15361_1
GTGCAGGTATTTCAGAAGGAGAAGGCTGGAGA
>ENSG00000068323|TFE3|424_1
GGTATTTCAGGTGTGAAAGAATCAGTAGGACC
>ENSG00000068366|ACSL4|3481_1
AGCTAAAAGACTGGCAAGAAGGCGGTTATACA
>ENSG00000068366|ACSL4|5813_1
TGACAGGCCAGTGTGAAAGAATACCTGGACTG
>ENSG00000068366|ACSL4|1533_1
GATGCTTTCAAACTGAAAAGGAAGGAGCTGAG
>ENSG00000068489|PRR11|13857_1
CGGAAACTGCTTAGAAAAGTCGATGTAGAGAG
>ENSG00000068489|PRR11|16282_1
GATGACGCAGGCCTTAAGGAGAAAGTTTCAGC
>ENSG00000068489|PRR11|7_1
GTGCCAGAACTGCATAACCCAGAGTTTAGAAG
>ENSG00000068796|KIF2A|10729_1
GGGCAGTGTTCCAGGAATCTATTCGGTGGTTA
>ENSG00000068796|KIF2A|554_1
AGAAAAGGAGATTGCAACAGCAAGAACTTAGA
>ENSG00000068903|SIRT2|17777_1
AGCTGGATGAAAGAGAAGATCTTCTCTGAGGT
>ENSG00000068903|SIRT2|13377_1
CCTGGGCTAAGGAGTAACCTCCCTCATCTCTA
>ENSG00000068976|PYGM|17809_1
CCTTTGTGGATGATGAAGCTTTCATTCGGGAT
>ENSG00000068976|PYGM|6685_1
AAGAGGGAGCCCAATAAGTTTTTTGTGCCTCG
>ENSG00000069011|PITX1|2830_1
TGTTTACAGCGTCCCTGTGTATGTTGGACTGA
>ENSG00000069011|PITX1|7928_1
AAATCTGTCTATATCGACTTGTCCATGTACGT
>ENSG00000069018|TRPC7|9888_1
GGATTATTAGTTGTGAATGCATCTGACCGATT
>ENSG00000069018|TRPC7|6795_1
GAGCTTCTTGAGGAAAAATCTCAAGCTACTGG
>ENSG00000069018|TRPC7|6773_1
ATTGAGGAGGATGCAGATGTGGAATGGAAGTT
>ENSG00000069188|SDK2|1546_1
CTCGTGCTGGGCTATAAGGTGATGTATAAGGA
>ENSG00000069188|SDK2|18217_1
CTACATATCATTTGGAAGAAGGACGGGGTATT
>ENSG00000069188|SDK2|5305_1
GAGATGATGAGCTTGGATGAAAGCAGCTTCCC
>ENSG00000069329|VPS35|10362_1
TCAGTTGGAAGGTGTAAATGTGGAACGTTACA
>ENSG00000069329|VPS35|10276_1
CAGATGAGTTTGCTAAAGGAAGGAAAGTGGCA
>ENSG00000069329|VPS35|14418_1
GGATGACAAATGGGAAAAGAAATGCCAGAAGA
>ENSG00000069399|BCL3|1946_1
GAGCTCGACATCTACAACAACCTACGGCAGAC
>ENSG00000069399|BCL3|18189_1
GTCAACCCTTCTGGAAACTGTGAAGATCTCAC
>ENSG00000069399|BCL3|9829_1
GGAATGCCACCCACATCTTCCATTTCCATGTC
>ENSG00000069431|ABCC9|17860_1
CAAGTAGGATGTGGGAAGTCCTCTCTTCTCCT
>ENSG00000069431|ABCC9|17860_2
AATACCTAAGAGTGAAATCTCTGGGTCATACA
>ENSG00000069431|ABCC9|14321_1
GCCTGTTCAGATCATAATGGGCGTGATTCTGC
>ENSG00000069431|ABCC9|14321_2
TTTGATAATGTTTTCCTTCTAGTCTGTGGCAT
>ENSG00000069431|ABCC9|14321_3
AAGGTATGGAACAAGAATCACAGATGGGCTAT
>ENSG00000069482|GAL|13834_1
CCGAAGATGACATGAAACCAGGAAGCTTTGAC
>ENSG00000069482|GAL|9999_1
GGATAATCTTCGGCCAATTTATGCAGAGTCAG
>ENSG00000069535|MAOB|4978_1
GTGGGACAACATGACAATGAAGGAGCTACTGG
>ENSG00000069535|MAOB|10070_1
CTGCCAATGATGAGAAACCAGATGATCACTCG
>ENSG00000069535|MAOB|6986_1
GATTGGAGACCTACAAAGTGAATGAGGTTGAG
>ENSG00000069702|TGFBR3|2799_1
CTGGAGTCAGGTGATAATGGATTTCCGGGAGA
>ENSG00000069702|TGFBR3|16589_1
TAAATTGGGCCCGAAAAGAGTATGGAGCAGTT
>ENSG00000069869|NEDD4|14274_1
GCGATTTGTAAACCGAATCCAGAAGCAAATGG
>ENSG00000069869|NEDD4|11379_1
GTTGGAGAATGTAGCAATAACTGGACCAGCAG
>ENSG00000069869|NEDD4|18015_1
TGAGTTTGATGGTGAAAAGGGATTGGATTATG
>ENSG00000069974|RAB27A|2883_1
GAGGTTTCGTAGCTTAACGACAGCGTTCTTCA
>ENSG00000069974|RAB27A|6689_1
CGCAGAGAAATATGGAATCCCCTACTTTGAAA
>ENSG00000069974|RAB27A|5008_1
TCTCACCATCCCCATTAGACCTACGAATAAAG
>ENSG00000070018|LRP6|10155_1
GATAGAACGTGCTGGAATGGATGGTTCAAGTC
>ENSG00000070018|LRP6|16034_1
AATATGCTTGGGCTCAACCGTGAAGTTATAGC
>ENSG00000070018|LRP6|9464_1
ATTACGATCCTGTGGAAGGCTACATCTACTGG
>ENSG00000070019|GUCY2C|14651_1
GTGGTAAAGTCTCTGAAGGAGAAAGGCTTTGT
>ENSG00000070019|GUCY2C|15810_1
TCTTCGGGGTGATAGAATACTGTGAGAGAGGA
>ENSG00000070019|GUCY2C|3404_1
GGAGTTGTGGGAATCAAGATGCCTCGTTATTG
>ENSG00000070081|NUCB2|2767_1
TAAAAGAGGTATGGGAAGAGACTGATGGATTG
>ENSG00000070081|NUCB2|6587_1
TGAAAAGGCAAGAAGTAGGAAGGTTAAGAATG
>ENSG00000070193|FGF10|10144_1
ACCAAGTACTTTCTCAAGATTGAGAAGAACGG
>ENSG00000070193|FGF10|10298_1
AGTAGATTGAAAGGCAAAGACACGTTGCAGAT
>ENSG00000070193|FGF10|18091_1
TGCTCATTCAAGCCTAATGAATCAATGAACAG
>ENSG00000070404|FSTL3|6800_1
GTGGTGAGTCTGCAGAAGAGGAAGAGAACTTC
>ENSG00000070404|FSTL3|3490_1
ATTATTGCTACTATCAAGAGGGCTGGGCATTC
>ENSG00000070404|FSTL3|8904_1
TATGGAGGATCTAGCCTGGGTGAGTATGGAGG
>ENSG00000070501|POLB|14615_1
GAGAACCCCTGCCAGTGGATAGTGAAAAAGAC
>ENSG00000070501|POLB|13744_1
AATTACGTAAACTGGAAAAGATTCGGCAGGAT
>ENSG00000070501|POLB|15020_1
AGCGAATTGGGCTGAAATATTTTGGGGACTTT
>ENSG00000070718|AP3M2|9309_1
GAAGAGATGCTTGACAATGGTTTTCCATTGGC
>ENSG00000070718|AP3M2|16999_1
CCTTGTGTTCGTTTCAAACGCTGGGAATCTGA
>ENSG00000070729|CNGB1|10272_1
GAAGAGTCATTCAAGGAGGAGGAAGTGGCTGT
>ENSG00000070729|CNGB1|5886_1
TACAGCCTGCATTTGAATTCCTGTCTTTATTA
>ENSG00000070729|CNGB1|3336_1
ATCGACGTGAACTACAACATCGTTAGCAAAGT
>ENSG00000070759|TESK2|2536_1
ATCTAAGAACTGCCTGATAAAGAGGGATGAGA
>ENSG00000070759|TESK2|622_1
GCTTCTGAGGAGATGGAGGTAGAAGAAAGGCC
>ENSG00000070761|CFAP20|15251_1
AGACGCTGGGAATTAAACTTCCTTTCCTTGTC
>ENSG00000070761|CFAP20|11488_1
TTTTTAAAAGGAAACTATGTGGAGGACGATGC
>ENSG00000070761|CFAP20|15606_1
TAACTCTGTGACTGCATTGTAAGTGCAGTGGG
>ENSG00000070770|CSNK2A2|16129_1
TTCTGGGTACAGAAGAACTGTATGGGTATCTG
>ENSG00000070770|CSNK2A2|14857_1
GAAAAAGCTGCGACTGATAGATTGGGGTCTGG
>ENSG00000070770|CSNK2A2|857_1
TCGAAAACTTGGTCGGGGAAAATATAGTGAAG
>ENSG00000070808|CAMK2A|17103_1
AACTGTTTGAAGATATCGTGGCCCGGGAGTAT
>ENSG00000070808|CAMK2A|11809_1
TCAGATTATTGTGAGAAGGGTCAGGTTGGAAG
>ENSG00000070808|CAMK2A|4713_1
AGGCTGTCAGGATGGAAATACCTGGACTTTTC
>ENSG00000070814|TCOF1|1417_1
TCAGAGAGCAGTAGTGAGGAGTCATCAGACAG
>ENSG00000070814|TCOF1|8720_1
GAAAAAGCCAAGGCAGAGACAGAGAAAGCTGG
>ENSG00000070831|CDC42|11687_1
CCGGAAACTCAACCCAAAAGGAAGTGCTGTAT
>ENSG00000070831|CDC42|11687_2
AGAATGTATTTGACGAAGCAATATTGGCTGCC
>ENSG00000070831|CDC42|8582_1
CGTGGCATTAACTTTAAATAGAGGTCCCTTTG
>ENSG00000070831|CDC42|8582_2
TAGAGTGTAATGGGGAAGGGAGGATTCTTTTC
>ENSG00000070831|CDC42|8582_3
TCCAGTATTTGATGAAACTCATGAAAGTGGGT
>ENSG00000070886|EPHA8|11111_1
GTCTATGCTGAGATCAAGTTTACCCTGCGCGA
>ENSG00000070886|EPHA8|15817_1
GGATGATGTGTCATGAATGAGGAGGTGTGTGA
>ENSG00000070886|EPHA8|5235_1
TAGGATCAGGGACCAGAGGATCCTATCTTCTC
>ENSG00000070950|RAD18|8871_1
GTCTTTAAAGCAGGGGAGCAGGTTAATGGATA
>ENSG00000070950|RAD18|8725_1
AAAGTGCTGAGATTGAACCAAGAAACAAGCGT
>ENSG00000070950|RAD18|18441_1
GTGGATCAGGCTAGAAAAGGATACAAGAAAAT
>ENSG00000070961|ATP2B1|16943_1
CTGTTGTGGGGATTGAAGATCCTGTGAGACCT
>ENSG00000070961|ATP2B1|5461_1
AAGGAGAGATTGAGCAAGAGAGGATAGACAAG
>ENSG00000071054|MAP4K4|1848_1
GCCTTATGGGGAGTGAATTTGCTAGTGGGTAC
>ENSG00000071054|MAP4K4|12929_1
CTGGTGATTGCTTTGAAGAGTTCTGTGGAAGT
>ENSG00000071537|SEL1L|7468_1
GGAGTATGATGAATGTACATCAGATGGGAGGG
>ENSG00000071537|SEL1L|6488_1
AGTGGAAAATCCAGGAATGAACAGTGGAATGC
>ENSG00000071537|SEL1L|6488_2
ATCTACATGTAAATGAAAGTTGGTGGAGTCCA
>ENSG00000071537|SEL1L|3498_1
GAGATATGTTCACCCAACTTGATATGGACCAG
>ENSG00000071537|SEL1L|3498_2
GGAGTTATTTGTGCAGAATGACTCCAGAGAGC
>ENSG00000071539|TRIP13|16908_1
TCTCTGGCAGTGGACAAGCAGTTTGAAGAGAG
>ENSG00000071539|TRIP13|9703_1
GGACTGAGTTTGATGAACCTTTTTTGACCAGA
>ENSG00000071539|TRIP13|8313_1
GTGTTCGTGCTGATTGATGAGGTGGAGAGTCT
>ENSG00000071564|TCF3|9551_1
GTTTGAAACGGCGAGAAGAGGAAAAGGTGTCA
>ENSG00000071564|TCF3|10257_1
ACTTTAAAACGACCCTCTTTCAGGTGGATTCA
>ENSG00000071564|TCF3|11726_1
TAGATGAAAATTAGCAAGGATGCTGCCTTTGG
>ENSG00000071575|TRIB2|10271_1
ACCTCAAGCTGCGGAAATTCATCTTTAAGGAC
>ENSG00000071575|TRIB2|16521_1
TCCTGGGTGAGACCAAAGCCTATGTGTTCTTT
>ENSG00000071575|TRIB2|7102_1
GAGCTTGTCTTCCCTAACATAGCCTGGGAGAC
>ENSG00000071626|DAZAP1|13611_1
TGGGCAAAAAAGTGGAAGTTAAACGAGCTGAG
>ENSG00000071626|DAZAP1|2010_1
TCTGGGAGCTTCTAGAAGAAATCTACTGAGTG
>ENSG00000071626|DAZAP1|14809_1
CCCATTGACCAGTTTGACCCTGGTTTGAATAA
>ENSG00000071889|FAM3A|18098_1
CACGTGAAGAACAGTAAGCACAGCAACAAGTA
>ENSG00000071889|FAM3A|11837_1
CGGGCTAAACATGTTTCCAGTGTGATTCCTTC
>ENSG00000072062|PRKACA|15432_1
TTTGGGAACCTCAAGAATGGGGTCAACGATAT
>ENSG00000072062|PRKACA|7337_1
AAGGTGGTGAAACTGAAACAGATCGAACACAC
>ENSG00000072062|PRKACA|12947_1
CCTCAAATCCATTTTAAAGAGAAGCAGACTGA
>ENSG00000072071|ADGRL1|14421_1
GCAATGGGGTGGTCAAAGTTGTCTTCATCCTC
>ENSG00000072071|ADGRL1|17879_1
CTCCTCTTCATCAACAAGGAGTCGGTGGTCAT
>ENSG00000072071|ADGRL1|12926_1
TGTAAGGATTATATCAAGGCCGTGGTGGAGAC
>ENSG00000072110|ACTN1|8758_1
CGTCAACTACAAGCCAAAGATTGATCAGCTGG
>ENSG00000072110|ACTN1|12345_1
ACCATTGACCAGCTGTACTTGGAGTATGCCAA
>ENSG00000072121|ZFYVE26|202_1
GATTTCTGGCTGATGAATTTGCAATAGGGGCC
>ENSG00000072121|ZFYVE26|3814_1
GGTTAAAGGTCAGCAAACCCAGCTTGTCATGG
>ENSG00000072121|ZFYVE26|9582_1
ATCCCTGGAAAGTACAAGTAGTGAGCTGAGCA
>ENSG00000072210|ALDH3A2|169_1
ATAATCGGAGCTTGGAATTACCCCTTCGTTCT
>ENSG00000072210|ALDH3A2|15294_1
TTGCTTGAAGGACAAAAGATAGCTTTTGGTGG
>ENSG00000072210|ALDH3A2|6902_1
TGAACTGGGAGGGAAAAGTCCATGTTATATTG
>ENSG00000072274|TFRC|11184_1
AGAGCTGCTGCAGAAAAGCTGTTTGGGAATAT
>ENSG00000072274|TFRC|912_1
GTCAGTTCGTGATTAAACTAACCCATGATGTT
>ENSG00000072310|SREBF1|16289_1
GAGGCAAAGCTGAATAAATCTGCTGTCTTGCG
>ENSG00000072310|SREBF1|124_1
TCTCCTTGGTGCTTCTCTTTGTCTACGGTGAG
>ENSG00000072310|SREBF1|1997_1
CCGTCGTGGGAGAGAGACGTGTACATAGTGTA
>ENSG00000072315|TRPC5|15577_1
GGGTGAGATTAAGGAAATGTGGGATGGTGGAT
>ENSG00000072315|TRPC5|1731_1
TGAAGGTGGCAATCAAATACCACCAGAAAGAG
>ENSG00000072315|TRPC5|1051_1
CAGAGGATGTATTTGAAACTTGGGGAGAGGCT
>ENSG00000072401|UBE2D1|304_1
TCCAAAAATACCCTTAAGACTGTGATGAGAGC
>ENSG00000072401|UBE2D1|7912_1
GTGTCTCCCTTGTCTTAGGATATTCTGTAGAT
>ENSG00000072401|UBE2D1|2644_1
TGATCCCTTGCTGTAGAGGAGAATTTAGAGTA
>ENSG00000072501|SMC1A|12010_1
CTGGCCTCAAAGAACAAGGAGATCGAGAAGGA
>ENSG00000072501|SMC1A|9066_1
AGGATGAGGTGTTTGAAGAGTTTTGTCGGGAG
>ENSG00000072501|SMC1A|14771_1
CGGGAAATTGAAGAGAATCAGAAGCGGATTGA
>ENSG00000072506|HSD17B10|11991_1
CGAGTTCTTGATGTGAATCTCATGGGCACCTT
>ENSG00000072506|HSD17B10|3014_1
GAGAACCCATTCCTCAATGGAGAGGTCATCCG
>ENSG00000072506|HSD17B10|14972_1
GAAAGTTTGGCCGTGTGGATGTAGCTGTCAAC
>ENSG00000072518|MARK2|4803_1
GAGTAACAACGCAGAAAATAAGCGGCCTGAGG
>ENSG00000072518|MARK2|15444_1
CGAAGATGATGAACTAAAGCCTTACGTGGAGC
>ENSG00000072518|MARK2|4154_1
GGCGGAGAGGTATTTGATTACCTAGTGGCTCA
>ENSG00000072571|HMMR|2152_1
GGAGGAAGACTTTAGAAAACAGCTGGAAGATG
>ENSG00000072571|HMMR|2902_1
ATTGGAAGAGGAAGCAAAATCTAGAGCTGAAG
>ENSG00000072571|HMMR|9624_1
CCAGAAGAATTTGAGAATTCTAAGCTTGGAGT
>ENSG00000072609|CHFR|1293_1
AGTGGAACAGTGATTAACAAGCTGAAGGTTGT
>ENSG00000072609|CHFR|8336_1
TCAGCACTGGAGGTGAAGAGAGCGTGTTTTTA
>ENSG00000072609|CHFR|13872_1
AAGATGGAGGAGACGCTGACATGCATCATCTG
>ENSG00000072694|FCGR2B|11468_1
CTGGAAGAGCCTGATGACCAGAACCGTATTTA
>ENSG00000072694|FCGR2B|8794_1
ACAGATAATAGCAACTTGGGAAATGCTTATGT
>ENSG00000072694|FCGR2B|15334_1
TCTGTTTACCTTTTCAAGGCTGTATTGGTTGG
>ENSG00000072736|NFATC3|14251_1
GGGGAAGTGTGACAGAAGATACGTGGCTCAAT
>ENSG00000072736|NFATC3|11596_1
AAATGGAGGTCATGAAATGGTTGTGACTGGAT
>ENSG00000072736|NFATC3|966_1
TTCAAATTCAGGCTCAACAGGACATCTCTTAG
>ENSG00000072803|FBXW11|17902_1
CAGAGCTGGTATGTAAAGAATGGCAGCGAGTG
>ENSG00000072803|FBXW11|2976_1
GATTTGGGATTTCTTAAATGTGCCTCCCAGTG
>ENSG00000072803|FBXW11|18516_1
TGTCTGCAGTATGATGAGCGTGTCATTGTAAC
>ENSG00000072818|ACAP1|11467_1
ACTCATGGGAGCCAGAACTAGTGAAGCTCATG
>ENSG00000072818|ACAP1|16735_1
ATTGAGGACAAGAGGAAGTTTGACATCATGGA
>ENSG00000072818|ACAP1|17286_1
AGCTGCTAATTCTCTTCTGGCCTGTGAGTTTC
>ENSG00000072958|AP1M1|4441_1
GGCATCAAGTATCGGAAGAATGAGGTGTTCTT
>ENSG00000072958|AP1M1|14081_1
TATGGGTGTTCCTGGAACTTGTCTTTGTGCAT
>ENSG00000072958|AP1M1|13201_1
CACCCTGTGTGTGTTTATGTCATAGTTACATT
>ENSG00000073008|PVR|1942_1
CCAAGGAGCAGAGAAAACTACTAGATGTGAAC
>ENSG00000073008|PVR|10317_1
TATTCCAAGGGCTTAGAGATGAATGCCCAGGA
>ENSG00000073008|PVR|8741_1
GCTAAATGGGAATGCAAAGCTTGAGCTGCTCT
>ENSG00000073050|XRCC1|5140_1
GAGTCTCCCAAAGGGAAGAGGAAGTTGGATTT
>ENSG00000073050|XRCC1|14860_1
GAGGACTATATGAGTGACCGGGTTCAGTTTGT
>ENSG00000073050|XRCC1|10055_1
ACACACGATGCATTTAATAAAGATGAGTTGGT
>ENSG00000073060|SCARB1|12883_1
CCGATCCATGAAGCTAATGTACAAGGAGTCAG
>ENSG00000073060|SCARB1|7181_1
CCTGTGACCCTTTTCTACTGGAATAGAAATGA
>ENSG00000073060|SCARB1|7181_2
ATAGAAATACAGCGTGAGCCACGTGTGAGGTT
>ENSG00000073111|MCM2|3034_1
TTGCTCTTCATACTGAAGCAGTTAGTGGCAGA
>ENSG00000073111|MCM2|2543_1
GGGAACTGACCGATGAAGATGTGAAGATGATC
>ENSG00000073111|MCM2|3889_1
TGACCGAGGAGTGTGTCTCATTGATGAATTTG
>ENSG00000073150|PANX2|2215_1
AGAACTTCGCAGAGGAACCCATTTACTGTTAC
>ENSG00000073150|PANX2|14420_1
GAGAACGGTCGTGAGTACTGTGGAGTTTTGAG
>ENSG00000073150|PANX2|12059_1
GACAGGATGGGTTTAAAGCAGGATGGTGTGTG
>ENSG00000073282|TP63|4183_1
ATGCTGTTGAAGATCAAAGAGTCCCTGGAACT
>ENSG00000073282|TP63|15484_1
CCCTCCTAGTCATTTGATTCGAGTAGAGGGGA
>ENSG00000073282|TP63|1439_1
AGCCACTAGTGAGAGAATCTTTTGAAGGGACT
>ENSG00000073282|TP63|1439_2
GGTGAGCGTGTTATTGATGCTGTGCGATTCAC
>ENSG00000073331|ALPK1|13025_1
GAGGGAGCTGTTTTCAACAAGTCTCTGAGTGG
>ENSG00000073331|ALPK1|15437_1
GGAGGTATGTTGGGAAAGACTATAAGGAGCAG
>ENSG00000073331|ALPK1|4957_1
GAGGACAAGACAATAAAGGGATGTATCAGTGT
>ENSG00000073464|CLCN4|3723_1
TTCTCCAAGTACAGCAAGAATGAGGGCAAGAG
>ENSG00000073464|CLCN4|10728_1
CAAACCAGGACCCCGAATCCATCATGTTTAAT
>ENSG00000073464|CLCN4|4965_1
ATGGAAACGGTGGTGGATATCTTCCGGAAACT
>ENSG00000073536|NLE1|3806_1
CTCTCATCAACCAGGTGCTCTTCTCTCCTGAC
>ENSG00000073536|NLE1|12125_1
TGTGTGTTGGGTTCTAATTCCTTGTCCTAGAA
>ENSG00000073536|NLE1|16456_1
GTTGTGATAGTGGCCAAGGAGAATCTAGGGCT
>ENSG00000073578|SDHA|15031_1
GTTGTCTCATTACGGAAGGATGTCGTGGAGAG
>ENSG00000073578|SDHA|17213_1
CCCTCCAATTAAACCAAACGCTGGGGAAGAAT
>ENSG00000073578|SDHA|12027_1
AGAAGGAGTACATTGAAGGGAGATTGGCACCT
>ENSG00000073584|SMARCE1|13465_1
TTGTGGGAGATTGGCAAGATTATTGGTGGCAT
>ENSG00000073584|SMARCE1|13465_2
GTAGAGGCTGGTCTTTCAGACCTGGCTTTTTC
>ENSG00000073584|SMARCE1|13465_3
GCAGATCTTGCTATTGAATCTTATTCCACTCC
>ENSG00000073584|SMARCE1|2711_1
GGTTGTGCGGTCTGAAAGTAGAAGTGGATATG
>ENSG00000073584|SMARCE1|2711_2
ATCAGACTAGATATGTACAACGAGAAGTGCAT
>ENSG00000073584|SMARCE1|2711_3
ATTCCAGTAGACTATAAAGTCCTATGCTTGCT
>ENSG00000073584|SMARCE1|1160_1
CCTTTGATGCTGCAGAATCTACTCTTACAATG
>ENSG00000073584|SMARCE1|1160_2
ACCAGGTATTTCTGCAAAATTTAATCCAGCAG
>ENSG00000073584|SMARCE1|1160_3
CATTCCTTCTTGGCGAATGTTAAGAACTGAAC
>ENSG00000073584|SMARCE1|1160_4
GCCTCTGACAATGCATCATCTTGACAAACTTG
>ENSG00000073605|GSDMB|9129_1
ACCCTTCCTCTGTTGAAGGACCAGGTGAAATC
>ENSG00000073605|GSDMB|8778_1
TGAAAAGCGACCGGCAATATAAATTTTGGAGC
>ENSG00000073605|GSDMB|7688_1
CTCAACGGGAGAGTTGATAGTGAGATTACCCA
>ENSG00000073711|PPP2R3A|9359_1
ATATTCTACACAGTCAACAGATCTTGGAGTGG
>ENSG00000073711|PPP2R3A|9360_1
AATACTTAGACCATGAACAGAGAGATCCCTTT
>ENSG00000073711|PPP2R3A|10457_1
GTGAATAATGTTGTGAATGCGCCATTGTCCAT
>ENSG00000073754|CD5L|2876_1
TCTGTCTGTGATGACAACTGGGGAGAAAAGGA
>ENSG00000073754|CD5L|306_1
AGTGGTATTTTGTATGAGCCACCAGCAGAAAA
>ENSG00000073754|CD5L|3294_1
TCTGCTTGTTCTCCTGAGCCCTGATTATCCTC
>ENSG00000073756|PTGS2|3531_1
GCTACAAAAGCTGGGAAGCCTTCTCTAACCTC
>ENSG00000073756|PTGS2|2266_1
GCAGTTGTTCCAGACAAGCAGGCTAATACTGA
>ENSG00000073756|PTGS2|7029_1
TGCCATCTTTGGTGAAACCATGGTAGAAGTTG
>ENSG00000073792|IGF2BP2|8918_1
ATGGACTTTTGGCTCAATATGGGACAGTGGAG
>ENSG00000073792|IGF2BP2|9201_1
GAAGACTGATTGGAAAAGAAGGCAGAAATTTG
>ENSG00000073792|IGF2BP2|2409_1
GACGGATCTTTGGGAAACTGAAAGAGGAAAAC
>ENSG00000073849|ST6GAL1|10931_1
ATGATCATGACGCAGTCCTGAGGTTTAATGGG
>ENSG00000073849|ST6GAL1|7692_1
GTTTGTGGATCAGAGAAGGCTTTATAGCACAG
>ENSG00000073861|TBX21|15100_1
CCAGAATGCCGAGATTACTCAGCTGAAAATTG
>ENSG00000073861|TBX21|9541_1
ACCGACTAATTTGGGAAACGGATGAAGGACTG
>ENSG00000073861|TBX21|2807_1
CCTGCTCAAACACAGTGGGGATCAGAGAAAAG
>ENSG00000073921|PICALM|17038_1
TGGCATCGGAAATGGAACCACTAAGAATGATG
>ENSG00000073921|PICALM|14124_1
AGGATATGACATGTCTACATTTATTAGGCGGT
>ENSG00000074047|GLI2|15914_1
AAAATAACATGCCTGTGCAGTGGAATGAGGTG
>ENSG00000074047|GLI2|12860_1
GAGCATTTGGGTTTGAATCTGAATGCTATACT
>ENSG00000074047|GLI2|11262_1
AGTGTTTGCATGTAGAATGTAGCCCTTCCTGA
>ENSG00000074181|NOTCH3|2038_1
GAGGATGAGGCAGATGACACATCAGCTAGCAT
>ENSG00000074181|NOTCH3|18596_1
AAATGCCTAGACCTGGTGGACAAGTACCTCTG
>ENSG00000074266|EED|7051_1
TGCTGGAAACCTGGCAAGATGGAAGATGATAT
>ENSG00000074266|EED|4989_1
TTATAGCTGTTTGTGATGATGCCAGTATTTGG
>ENSG00000074266|EED|16951_1
AATCAGGCTGAGCTGAATGTAGTGATGTTTAC
>ENSG00000074276|CDHR2|2100_1
GTCTGCGTGAATGTGAAAGACGTGAACGACAA
>ENSG00000074276|CDHR2|8870_1
GATGATTCAGGGAACAATGGCGTCATCCTGTT
>ENSG00000074276|CDHR2|2111_1
AAGAGCTACAACCGGAAGCTTCAAGCTATGAA
>ENSG00000074319|TSG101|16693_1
CCCGTTTAGATCAAGAAGTAGCCGAGGTTGAT
>ENSG00000074319|TSG101|18595_1
ACTGAGATGGCGGATGAAGGAGGAAATGGATC
>ENSG00000074319|TSG101|11878_1
GGAAATGCTTATACCAATAGCCTGTATGAAGC
>ENSG00000074319|TSG101|11878_2
AAACTTTTTGTGCTGAATGTTGGGACTGCTAA
>ENSG00000074356|NCBP3|17441_1
GGTGAGACTGGAGACAATCTATATTTGCGGAG
>ENSG00000074356|NCBP3|1751_1
TGAATGTTCCCGAGGAACCCATTGAAGAGGAG
>ENSG00000074356|NCBP3|10483_1
GCTACAAAAGATGACAAAAAGGAACTTGGAGC
>ENSG00000074410|CA12|14502_1
AGGAAGAGTATCAAAAAAGGTGATAACAAGGG
>ENSG00000074410|CA12|4775_1
ACAAATGGGGACAGGAAGGATCAAGTTGTAGA
>ENSG00000074410|CA12|12971_1
TAGAGGGACAAAGAGAATGAGAAGACATGGAT
>ENSG00000074527|NTN4|14195_1
GAAGATGATGTTGTCAAGAAGGGCGCTATTTG
>ENSG00000074527|NTN4|10388_1
AAAGGTACTCATGTTGAGGTCAATGTGAAGAT
>ENSG00000074527|NTN4|9282_1
TAATGTGTGGGAGGCATCAGGGAATCGTAGTG
>ENSG00000074603|DPP8|6041_1
TGCACTACCTTCAAGAAAACCTTGGATCACGT
>ENSG00000074603|DPP8|2539_1
CTTACGATTATCACCAAGGAAGTGGAACATTT
>ENSG00000074603|DPP8|4232_1
AGTTGATGAAGTCAGAAGGCTGGTATATTTTG
>ENSG00000074621|SLC24A1|12443_1
GCGAAACTGCTGGTGAAGGTGAAACTGAAGAG
>ENSG00000074621|SLC24A1|14818_1
GAAGATGGTGAAATGAAAGGTAATGAAGGTGA
>ENSG00000074621|SLC24A1|3139_1
GGCTCTGCTGTGTTCAACATTCTCTTTGTCAT
>ENSG00000074966|TXK|1706_1
ATTTGCAAGTCGTGGAAGCTATTTCTGAAGGC
>ENSG00000074966|TXK|14882_1
ACAAGGTACGTTTTGGATGATGAGTATGTCAG
>ENSG00000074966|TXK|6574_1
ATTCAAAGCTAGTGCAACTTTATGGAGTCTGT
>ENSG00000075043|KCNQ2|199_1
AGGAACCTCAAGAGTAAATCTGGACTCGCTTT
>ENSG00000075043|KCNQ2|199_2
TTTCCATTTGTTCTTAAACCCCACTTTTTGTT
>ENSG00000075043|KCNQ2|2993_1
GCCCAAATACAGAGCTATTGGTTGGCGTCTTC
>ENSG00000075043|KCNQ2|16936_1
GAGGGAGAGGACTTTGAAAGCAGCATTTGAGG
>ENSG00000075073|TACR2|15059_1
ATGAAGAAGTTTGTGAAGACCATGGTGCTGGT
>ENSG00000075073|TACR2|10029_1
GATCTCTTTGCACACAACACTTCCCTTCCACT
>ENSG00000075073|TACR2|7576_1
TCAGAGAGCACTTCAGAGGATCCAGTAAGGGT
>ENSG00000075142|SRI|12150_1
GGGATACTGCTCAGCAAGGTGTTGTGAATTTC
>ENSG00000075142|SRI|9364_1
ATTGCTGGAGGATACAAACCTTTTAACCTGGA
>ENSG00000075213|SEMA3A|783_1
ATGGACCCAACTATCAATGGGTGCCTTATCAA
>ENSG00000075213|SEMA3A|7153_1
AGAAGAGATGAATGCAAGTGGGCTGGAAAAGA
>ENSG00000075213|SEMA3A|7597_1
ATGAGTTCTGTGAACAAGTTTGGAAAAGGGAC
>ENSG00000075223|SEMA3C|9189_1
GGAGATGAATCACAGAAAATGAGAGGGGACTA
>ENSG00000075223|SEMA3C|10554_1
AGTGGCTGTTACAGAAAGACAAAGACAGGAGG
>ENSG00000075239|ACAT1|7328_1
CCAGATTTAGTTTCAGAACTGTTTGTCATGGA
>ENSG00000075239|ACAT1|7328_2
TGTAAAAGACGGGCTAACTGATGTCTACAATA
>ENSG00000075239|ACAT1|15260_1
CAGTATTTGCAATGGAGGAGGAGGTGCTTCTG
>ENSG00000075239|ACAT1|12232_1
TGCTGTAATCAGTGTGACTACTGTGGGTCAGC
>ENSG00000075275|CELSR1|15413_1
TATGGGATGGACCAGAACAAGGCAGATATCGG
>ENSG00000075275|CELSR1|6002_1
TTCGAGGATGTCCAGAAATACTCGCTGAGCAT
>ENSG00000075275|CELSR1|6912_1
TGTTTGAGAAGGACGAACTGGAGCTGTTTGTT
>ENSG00000075303|SLC25A40|18053_1
GCAAGAAAGTATCTGAAGATGGTTGGATTTCC
>ENSG00000075303|SLC25A40|17234_1
ATGTTCGAAGGCAGCAATACTAGTGATGCTGT
>ENSG00000075303|SLC25A40|11150_1
TTACTCCTTAGCATCAAAAGCAGTCTCTTGAA
>ENSG00000075388|FGF4|2069_1
TTACTTCGGGTACAGAAAGTGCGGTGTTGAAG
>ENSG00000075388|FGF4|1290_1
ACCCTAGTGATGAAAAATAATTTGTGATGGCA
>ENSG00000075388|FGF4|267_1
GGTCGGTGATGTTTAAAAAAAGTTCCGAGGTG
>ENSG00000075420|FNDC3B|7272_1
TACCTTGCCCTTGAGAAGTCCTTCATGGAAAG
>ENSG00000075420|FNDC3B|7272_2
GCAATAACGGATCTGAAATCCTTGCTTACACC
>ENSG00000075420|FNDC3B|5687_1
GTGGCCTTATCAGACAAAGGACGAGATGGAAA
>ENSG00000075429|CACNG5|2731_1
CACGGTCAATGTTCTAAAGATGATCCGCTCAG
>ENSG00000075429|CACNG5|11051_1
GGGGTGATGTCTGTGTACCTGTTTATGAAGCG
>ENSG00000075429|CACNG5|10255_1
GACTATGATCAGATGTCCTCTTCACCCTGCTG
>ENSG00000075461|CACNG4|6904_1
AAAAAGAACCATTACAACTACGGCTGGTCTTT
>ENSG00000075461|CACNG4|7398_1
AACTTGGGAAGACAAAATTGAGCCATTATCTC
>ENSG00000075461|CACNG4|6346_1
AACAGTGGCCAATAAAAACCCTAGAGAACAAA
>ENSG00000075618|FSCN1|421_1
GAGTTCTGCGACTATAACAAGGTGGCCATCAA
>ENSG00000075618|FSCN1|5294_1
CTGGGCGTGTAGTGTAACTGGAATCTTTTGCC
>ENSG00000075651|PLD1|10690_1
CCATGATTTGGGACCAAAGGGCATAGAAGGTA
>ENSG00000075651|PLD1|10690_2
ATACCTGAAGGAGACTTGCATTGAAGGTCCTA
>ENSG00000075651|PLD1|11155_1
GTCCATGTGATAGAGAACAGCAGGCACTATAT
>ENSG00000075651|PLD1|11155_2
CTCAATTCCATCCTCTTTCCCTGTCTCACAGC
>ENSG00000075651|PLD1|13553_1
TGGTCTGCTGGTATAAAGTACCATGAAGAGTC
>ENSG00000075651|PLD1|13553_2
ATTATATCGCTACTTTTGCACTTTGTAGCCAT
>ENSG00000075711|DLG1|3131_1
TCATGAAGAAGCAGTAACTGCCTTAAAGAACA
>ENSG00000075711|DLG1|11613_1
GAAGCTAAAATACATGATTTACGGGAGCAGAT
>ENSG00000075785|RAB7A|4407_1
GAGGTGGAGCTGTACAACGAATTTCCTGAACC
>ENSG00000075785|RAB7A|2631_1
AGTCATTCTGATATGGAGTTGGCATTGGAAGC
>ENSG00000075785|RAB7A|5169_1
TCCCTTCTGTGTCTAAATTTTCCAAAACGTTG
>ENSG00000075856|SART3|8289_1
GGGAGTACGAGTGGGAATATGACGAAGAGGAG
>ENSG00000075856|SART3|8986_1
GATATAGCTGTTCAGAAAACTGAAACCCGATT
>ENSG00000075856|SART3|8986_2
TTTTATATCTGGTGGGAGCTTTTACAGGGTAT
>ENSG00000075856|SART3|3138_1
AAGAAAAGGCTGAACAACGGAAAAGAGCTCGG
>ENSG00000075891|PAX2|1410_1
CTCCAATGGTGAGAAGAGGAAACGTGATGAAG
>ENSG00000075891|PAX2|15957_1
TGGCTCTTTCTCTGTAATTCCGTGTTTTCGCT
>ENSG00000075891|PAX2|17061_1
AGAAGAAAACGACTTTCTGCAGGAGGAAGAGC
>ENSG00000075975|MKRN2|6906_1
AGGAAGGCTCATGAAAAGATCTGCATGTTGAC
>ENSG00000075975|MKRN2|6130_1
AGAACGAGTTGATTGAAGCTTTCAAACAGGGG
>ENSG00000075975|MKRN2|4097_1
GCCATGGGGAAGAGTGAAAGATATAAAGTAAC
>ENSG00000076003|MCM6|12104_1
ACTAAAGCAGGAGTGAAGGCTACTCTGAACGC
>ENSG00000076003|MCM6|6579_1
AGGAGCGAGCTTGTTAACTGGTACTTGAAGGA
>ENSG00000076003|MCM6|11615_1
ATGGATATGAGACAGAAGGCATTCGAGGACTC
>ENSG00000076043|REXO2|14310_1
GATGGCCTGTCTGATAACTGACTCTGATCTCA
>ENSG00000076043|REXO2|2971_1
TCGTTATCTGGAGGCAACTTCTGGTGGTTTTT
>ENSG00000076067|RBMS2|8381_1
ATGGAGTCCACAGAGAAGTGTGAAGCCATCAT
>ENSG00000076067|RBMS2|14904_1
CCTTCTTCCAGTGTTTCAGTCGAGGAGAGCAG
>ENSG00000076067|RBMS2|13730_1
TTTTCCCCTACCTTGAAGAGACATGGTGGTCG
>ENSG00000076242|MLH1|9288_1
AAGATGGTCCCAAAGAAGGACTTGCTGAATAC
>ENSG00000076242|MLH1|12039_1
TTTGAAAGCCTCAGTAAAGAATGCGCTATGTT
>ENSG00000076242|MLH1|9097_1
AACTACTCAGTGAAGAAGTGCATCTTCTTACT
>ENSG00000076248|UNG|10579_1
TCCTGGCTAAATCAGAACTCGAATGGCCTTGT
>ENSG00000076248|UNG|10423_1
GCGGGGAGTTCGGGAAACCGTATTTTATCAAG
>ENSG00000076248|UNG|4501_1
ATAAGAGACCGAGAGAAGTAAGCTGGGTCTTG
>ENSG00000076382|SPAG5|5738_1
GTGGCAATTGAGGAAAAGCAGGAGGTTTCTAG
>ENSG00000076382|SPAG5|7394_1
AAGAACAGCATCAGGAAGTCCAGAAGGCAAAA
>ENSG00000076382|SPAG5|6903_1
GGACCCAGAGGAGGAAATTGTAGAGCATGGAG
>ENSG00000076513|ANKRD13A|2426_1
ACATTGGAAGGCCGAAAGAGCTGACGATTAGA
>ENSG00000076513|ANKRD13A|4333_1
TTGCTGGGATTTGAAAACATGAGCTGGATAAG
>ENSG00000076513|ANKRD13A|16089_1
GGCTGGAGGACAGATAAAGCAGAAGTTGTTAA
>ENSG00000076555|ACACB|1759_1
CATGGTGGCCTTCAAAATGAGGTTTAAGACCC
>ENSG00000076555|ACACB|18109_1
CCGCGGCTATATGAAAACAGTGGTGTTGGATC
>ENSG00000076555|ACACB|4931_1
GCGGATTCACTACTGAACCTCGTAGATGTGGA
>ENSG00000076604|TRAF4|4404_1
GGACATTCGAAAGCGAAACTATGTGCGGGATG
>ENSG00000076604|TRAF4|11753_1
GAGAAAGGGTAGTTCAAAGAGTCTGTCTTGAG
>ENSG00000076604|TRAF4|11426_1
TTGTGGGCTCTAGAGAAGAGTTAATGAGGCAG
>ENSG00000076662|ICAM3|1144_1
TATCGTACTGGCCTTAATGTACGTCTTCAGGG
>ENSG00000076662|ICAM3|17169_1
TCTTTAGCTTCCTAGGACCCATTGTGAACCTC
>ENSG00000076662|ICAM3|2758_1
CTGTATGGTCCCAAAATTGACCGAGCCACATG
>ENSG00000076685|NT5C2|16775_1
AGTCGATGCCTATGGAAACCTCTTGGTCTGTG
>ENSG00000076685|NT5C2|9753_1
CGTCAGGTGGATACTAAAACTGGCAAGCTGAA
>ENSG00000076685|NT5C2|102_1
CATGTGCTATGGGATGATGGGAAGCCTGTTTC
>ENSG00000076706|MCAM|6173_1
GAAGTTAAGTCAGATAAGCTCCCAGAAGAGAT
>ENSG00000076706|MCAM|5650_1
TTTCGAGTTCAGGTGAATTAGCCTCAATCCCC
>ENSG00000077092|RARB|13711_1
TGCTGGAGAATTCTGAAGGACATGAACCCTTG
>ENSG00000077092|RARB|17731_1
AGACTTCGAAGCAAGAATGCACAGAGAGCTAT
>ENSG00000077092|RARB|3203_1
GCCAGGACCTTGAGGAACCGACAAAAGTAGAT
>ENSG00000077097|TOP2B|10849_1
AATGATGCTGGTGGTAAACATTCCCTGGAGTG
>ENSG00000077097|TOP2B|17270_1
GCTTGTAAACTACCCAACTATGATGCTAGGGA
>ENSG00000077097|TOP2B|4493_1
GTAGTAGAGGCTGTAAACTCTGACTCGGATTC
>ENSG00000077150|NFKB2|3350_1
GTCCTGCATGTGACTAAGAAGAACATGATGGG
>ENSG00000077150|NFKB2|14869_1
CTGTTGCATATGCCTGACTTTGAGGGACTGTA
>ENSG00000077150|NFKB2|7695_1
GGTGGAGATGAAGTTTATCTGCTTTGTGACAA
>ENSG00000077152|UBE2T|11966_1
CATTGATTCTGCTGGAAGGATTTGTCTGGATG
>ENSG00000077152|UBE2T|14025_1
AGACAGTGGACAGAGAAGCATGCAAGACAGAA
>ENSG00000077152|UBE2T|7143_1
AAGAAATTTCATCCTGATGTTTAGGGGACTTG
>ENSG00000077232|DNAJC10|5265_1
AAGGGACTTGAGGATAATCAAGGTGGCCAGTA
>ENSG00000077232|DNAJC10|3819_1
CATGGAGACAGATCAAAGGAGAGTTTAGTGAG
>ENSG00000077232|DNAJC10|14296_1
GTTAGAAGGGCCTTTTATACTCGTTTGTGTTT
>ENSG00000077232|DNAJC10|14296_2
AAAAGTGAAAGCTGGAAAAGTAGACTGTCAGG
>ENSG00000077235|GTF3C1|7504_1
TGGGTGGAAAGTTGTAAACCTACACCCATTGA
>ENSG00000077235|GTF3C1|2729_1
CCAGGAAAGAGGATGAACTTAACAGCGTGGAT
>ENSG00000077235|GTF3C1|3000_1
GGGAAAACTAGAAGCAAGAATGCTGTGCCGAC
>ENSG00000077238|IL4R|14423_1
AGCATCACCAAGATTAAGAAAGAATGGTGGGA
>ENSG00000077238|IL4R|18200_1
GGGAAATCGATGAGAAATTGAACTTCAGGGAG
>ENSG00000077279|DCX|16447_1
AACTGGAGGAAGGGGAAAGCTATGTCTGTTCC
>ENSG00000077279|DCX|12130_1
CTCTGGATGAAAATGAATGCCGAGTCATGAAG
>ENSG00000077279|DCX|7834_1
ATATTTGCCCTGTCTAATTTTGCCCATACAGT
>ENSG00000077327|SPAG6|10637_1
TGGTCATATGCTTGGAAGATTTTGACCCTGGA
>ENSG00000077327|SPAG6|8622_1
TGTACATGTCAACAGAAAGTTCTGAGGATCTC
>ENSG00000077327|SPAG6|16450_1
TTAGAGAGATTGCAAAACATACACCCGAGCTT
>ENSG00000077458|FAM76B|6823_1
ACAAAGAAACTGTGGAACAACTTCAGGCCAAA
>ENSG00000077458|FAM76B|9239_1
CAGTAGCCATCACAAAATCAGCAATCTAAGTC
>ENSG00000077458|FAM76B|5839_1
GCATTTATTGGTACCAAGTGTCAGCGTTGCAC
>ENSG00000077463|SIRT6|12833_1
GTGGAAGAATGTGCCAAGTGTAAGACGCAGTA
>ENSG00000077463|SIRT6|10739_1
TGGGGCTTTTTGTAGAAACTGTGGATTCTTTT
>ENSG00000077463|SIRT6|6266_1
CCTGGTCTCCAGCTTAAACAGGAGTGAACTCC
>ENSG00000077522|ACTN2|15798_1
AGAGGCTGATGGAAGAATATGAGAGGCTAGCG
>ENSG00000077522|ACTN2|4603_1
TGAGGTGGAGACTCAGATCCTGACGAGAGATG
>ENSG00000077782|FGFR1|4010_1
CCAGAAAAGATGGAAAAGAAATTGCATGCAGT
>ENSG00000077782|FGFR1|10497_1
ATGAAGAGTGGTACCAAGAAGAGTGACTTCCA
>ENSG00000077782|FGFR1|4685_1
GTTGAAGTCGGACGCAACAGAGAAAGACTTGT
>ENSG00000077984|CST7|11927_1
TATGCTGGAGGTGGAAATTGGCAGAACTACCT
>ENSG00000077984|CST7|10026_1
CATGACAAACACCAGGATGCATGCTCCTTGTC
>ENSG00000078018|MAP2|12108_1
AAGAGAAAGAAGCTCAACATAAAGACCAGACT
>ENSG00000078018|MAP2|2843_1
TGGCGGACGTGTGAAAATTGAGAGTGTAAAAC
>ENSG00000078070|MCCC1|3916_1
CTGTGTACTTGTTTGAAAGAGACTGTAGTGTG
>ENSG00000078070|MCCC1|2170_1
TACGGCAAGGAGACGAAGTTTCCGTGCATTAT
>ENSG00000078070|MCCC1|903_1
GAGGAAGAATCAGACAAAAGGGAATCGGAATA
>ENSG00000078081|LAMP3|589_1
GGTATGGGTGTCTATAAAATCCGCCTAAGGTG
>ENSG00000078081|LAMP3|15188_1
TCAGGTTCTAAACGGAAGCAGACTCTGTATAA
>ENSG00000078098|FAP|182_1
CGTGGGTTACTGATGAACGAGTATGTTTGCAG
>ENSG00000078098|FAP|16960_1
TCTTCTCATCCACGGAACAGCAGATGATAATG
>ENSG00000078098|FAP|1807_1
GCAATGAATTTGAAGAATACCCTGGAAGAAGA
>ENSG00000078114|NEBL|4534_1
CGTGGAGATGGACAGGAGACCTGGAATCATTG
>ENSG00000078114|NEBL|3722_1
TTGCTTTTGAGTCATGAGGCAATTTCCAATAT
>ENSG00000078142|PIK3C3|11294_1
AAGTTCACCCTTGGAAAGCATACAGTCTGATG
>ENSG00000078142|PIK3C3|11294_2
AAGTGAGAATGGGCCAAATGGGATTAGTGCTG
>ENSG00000078142|PIK3C3|13789_1
TCTGGCCTAATGTAGAAGCAGATGGATCAGAA
>ENSG00000078142|PIK3C3|13789_2
AATCTATGTACTAACAAGATAAGTTGCGGCCT
>ENSG00000078142|PIK3C3|14790_1
TAGGAGTGCCTCTTTAATGTCTGGAGGAAGTT
>ENSG00000078142|PIK3C3|14790_2
TGAGAAGATTCAGCCAAGCATTGTTGAAGGGT
>ENSG00000078142|PIK3C3|14790_3
ACTGAACCTATTAGCAAATCTTGTCTACTCCT
>ENSG00000078177|N4BP2|7200_1
AGAGAGACCCTGGAAAAGAAGTAGGCATGTGC
>ENSG00000078177|N4BP2|14079_1
TTTGGACATGCAGCTAACTGAAGACCTGGATT
>ENSG00000078295|ADCY2|6967_1
TTGCGAGTGGGTATTAACCATGGACCTGTGAT
>ENSG00000078295|ADCY2|2660_1
TGGAAAGTTTGATCAAATTGCAAAGGAGAATG
>ENSG00000078399|HOXA9|3443_1
TGAAGAAAATCAACAAAGACCGAGCAAAAGAC
>ENSG00000078399|HOXA9|7857_1
ATTCAATTTGAACTCAGGTTGTTTATGAGGGG
>ENSG00000078399|HOXA9|9957_1
TAATTGGAGGAAATGAATGCTGATTGTAACGG
>ENSG00000078401|EDN1|16640_1
GAAGAAGTTCAGAGGAACACCTAAGACAAACC
>ENSG00000078401|EDN1|3218_1
GTGGAGTTTCTGACGAAGGTCCTAAGGGAGTG
>ENSG00000078401|EDN1|16116_1
GTAGAAGTCTGGTCTAATGTGTCAGCAGTAGA
>ENSG00000078549|ADCYAP1R1|3836_1
GTACAAGCGGAGATCAAGCGAAAATGGCGAAG
>ENSG00000078549|ADCYAP1R1|12953_1
TACTGTGTTGTGTCCAACTACTTCTGGCTGTT
>ENSG00000078549|ADCYAP1R1|16383_1
AGACCGAAACCATTGGAGAGTCTGATTTTGGT
>ENSG00000078596|ITM2A|609_1
ATTCGTGAGGATGACAACATTGCAATCATTGA
>ENSG00000078596|ITM2A|15743_1
ATAGGGTTTAGATTTCTGAAAGCAGCATGAAT
>ENSG00000078725|BRINP1|6022_1
AGGCAGTTCTACATCAAGATCTCAGACGTGCA
>ENSG00000078725|BRINP1|6022_2
TTGAGCCAAGTCTGAAAGGGAGCTAATCTAAC
>ENSG00000078725|BRINP1|4082_1
CTCTACTGTAATGAGAATGGGTTTTGGGGAAC
>ENSG00000078725|BRINP1|4082_2
GAGCAGGCACTCAATAAATCTCAACTGAATAA
>ENSG00000078747|ITCH|14560_1
AAAAGCCCTTACCTGAAGGTTGGGAAATGAGA
>ENSG00000078747|ITCH|7657_1
AGAGGAATACATCAGAATGGTAGCTGAGTGGA
>ENSG00000078747|ITCH|2414_1
AGAGCCAACAGAGACAATAGGAGACTTGTCAA
>ENSG00000078900|TP73|11755_1
TTTGAGATCCTGATGAAGCTGAAAGAGAGCCT
>ENSG00000078900|TP73|4800_1
CGTGGAAGGCAATAATCTCTCGCAGTATGTGG
>ENSG00000078900|TP73|12403_1
AGCCTGTCCTTAGAGGACTGGAAATTGTCAAT
>ENSG00000078902|TOLLIP|16451_1
ATTTTTGTAAACTTGAAGTGTGTGGTGGCCGT
>ENSG00000078902|TOLLIP|5174_1
TCCTGTTTGAAGGCTTACTGTAGAAGTGGCTT
>ENSG00000078902|TOLLIP|1630_1
AGAACGTGCGCTTCTGATTATTTTACTGGGGT
>ENSG00000079102|RUNX1T1|5409_1
CTGCTTCTCGATGTGAACGAAAACGGGAAGAG
>ENSG00000079102|RUNX1T1|1613_1
CTTGACCATCTGTTAAACTGCATAATGGACAT
>ENSG00000079102|RUNX1T1|1613_2
TTTTACAGAGTTTTGAATCTCTGGCCTGGGAC
>ENSG00000079215|SLC1A3|16359_1
TGTGGTGATTGGCATAATCATTGTCATCATCA
>ENSG00000079215|SLC1A3|7903_1
AACAACTTGAATTACAACCGGTTATCAGTTGG
>ENSG00000079246|XRCC5|193_1
TGTGAATCCTGCTGAAAACTTCCGTGTTCTAG
>ENSG00000079246|XRCC5|1079_1
GTGAGAGTCTGAGAAAACTGTGCGTCTTCAAG
>ENSG00000079246|XRCC5|3178_1
GCAGCCGATTCAGCAAAAGTCAGCTGGATATT
>ENSG00000079263|SP140|15359_1
TTGTTCAGCAGGATTAACCTGATGGCCTATCC
>ENSG00000079263|SP140|3140_1
AGCTGACTCTGGAGAAAGAAGTTGAAGTGGAT
>ENSG00000079263|SP140|3140_2
AAGAAGGAGAATCAGAAGAGCTTGCTTCTAGC
>ENSG00000079263|SP140|17039_1
TTGACACCCTGTGCTAAGGAATCTGGAGTTTA
>ENSG00000079263|SP140|17039_2
GAAATTGCAGCAAGGAATCTTGGTGAAGTGTA
>ENSG00000079277|MKNK1|4200_1
AGTGGGATGAAACTGAACAACTCCTGTACCCC
>ENSG00000079277|MKNK1|17392_1
AAGGGGTTGTCTTTGAAAAGGAAAGCAATCAC
>ENSG00000079277|MKNK1|5638_1
GAGAAGCAAGAAGCATCAGTTGACAGAGGCTG
>ENSG00000079335|CDC14A|327_1
AGCTGGTCTTGGAAGAACAGGGACATTGATAG
>ENSG00000079335|CDC14A|11336_1
TTATGAGCGAGTTGAAAATGGTGACTTCAACT
>ENSG00000079335|CDC14A|10997_1
CTTTCTGGCCTAGATGATATGTCTATTGGTGG
>ENSG00000079337|RAPGEF3|18621_1
CGTGAGAACTCATGAGATGGAGGAGGAGTTGG
>ENSG00000079337|RAPGEF3|3095_1
GAGATGATTTTGGACAGCTGGCTCTGGTGAAT
>ENSG00000079337|RAPGEF3|18517_1
GAGCAGAAGAATCTCAATTCCTTCTTTGCCGT
>ENSG00000079337|RAPGEF3|18517_2
TTATCCCTTAGCCTGGAAGGGTCTTTCTCTGG
>ENSG00000079385|CEACAM1|14428_1
TCCAATGACCCACCTAACAAGATGAATGAAGT
>ENSG00000079385|CEACAM1|613_1
TAATAGTGGATCCTATACCTGCCACGCCAATA
>ENSG00000079385|CEACAM1|10610_1
GTGCTGATGTATTTCAAGTCTCTCACCCTCAT
>ENSG00000079387|SENP1|16049_1
ATGGGTGGGATAAACAATGAAGCCTGCAGAAT
>ENSG00000079387|SENP1|8399_1
ACTCTAAACCATCTGAATTGGCTCAATGATGA
>ENSG00000079387|SENP1|11385_1
ATGTTAGTACAGCAGAAGAGACAGTTCAAGAA
>ENSG00000079393|DUSP13|1183_1
GTTCTCACAGATCATGAGGAAGGCCAGGACAA
>ENSG00000079393|DUSP13|13000_1
AGTACTCCAGGGACATTCCACGGTAGAATTTG
>ENSG00000079393|DUSP13|3739_1
GTTTACATCTCAGGGTCACTAGAAACAGCAGA
>ENSG00000079435|LIPE|17512_1
AGAGCTGGGATTTCTAACAAAACTTCAGGAAC
>ENSG00000079435|LIPE|16523_1
AGGAAAAGAATCTATAACTCAACAGGAGCCAG
>ENSG00000079435|LIPE|10113_1
TCCTCATGGCTCAACTCCTTCCTGGAGTTAAG
>ENSG00000079459|FDFT1|8395_1
ATATGCCAGCTGTCAAAGCCATCATATATCAG
>ENSG00000079459|FDFT1|3078_1
AGCAGGTATGTTAAGAAGTTAGGGGATTTTGC
>ENSG00000079459|FDFT1|5425_1
GAAATCTGGCTGAGAAATACCAAACAGTGATT
>ENSG00000079557|AFM|17472_1
TGGATAAGTGCTGCAAAGCAGAGAGTCCTGAA
>ENSG00000079557|AFM|4689_1
GTGAAAATGTGTGTCAAGAACGAGATGCTGAC
>ENSG00000079557|AFM|18061_1
TTTGAGGAGGTGGCCAAATCATGTTGTGAAGA
>ENSG00000079689|SCGN|4528_1
TGGATGGGTTTGTCAAAGACATGATGGAGCTT
>ENSG00000079689|SCGN|858_1
CTGTGATCTTGCTGGTAGAATTGTATCTGTGC
>ENSG00000079739|PGM1|2635_1
ATCGATAGCTATGAGAAGGACGTTGCCAAGAT
>ENSG00000079739|PGM1|6670_1
AGACCATGAAGTCAGGAGAGCATGATTTTGGG
>ENSG00000079785|DDX1|8820_1
GTGGTGGAAGCTATAAAGGCCATGTGGATATT
>ENSG00000079785|DDX1|9494_1
GCAGAGAAGTAAAGGAATGGCATGGGTGTAGA
>ENSG00000079785|DDX1|9060_1
CCTGCCTGTGTTTTGAAGAATGCTGAACTGAA
>ENSG00000079805|DNM2|16945_1
TTACAGACTTTGATGAAGTCCGGCAGGAGATT
>ENSG00000079805|DNM2|6227_1
GAGAACGAAGGACCAGATTCTTCTGCTGATCG
>ENSG00000079805|DNM2|10908_1
GGTGGATTTTGAGAAGAGGATCGAGGGCTCAG
>ENSG00000079950|STX7|3094_1
ACAGCGTCAAAGGAAAATACAGAAGGATCGCT
>ENSG00000079950|STX7|13517_1
AGATTTGGGAATGATGATTCATGAACAAGGAG
>ENSG00000079950|STX7|11435_1
TGTCACTGCTGACATAACTCCCTTGGTCTTCA
>ENSG00000079950|STX7|11435_2
AACCATTCGGTTTTCAATGACAGCATTATGAT
>ENSG00000079974|RABL2B|15884_1
TTCCAGATTTTCGTGTACCCATTCTGTTTCAG
>ENSG00000079974|RABL2B|15884_2
TTTTAAAATAGGTAGAAACAGGCTGGGCGCGG
>ENSG00000079974|RABL2B|8075_1
CCTTGGGCTTCTCCTGAGGTAATGATTTACCC
>ENSG00000079974|RABL2B|8075_2
CTCAGTTGTCTTTCAGAGTTCTGCCCTTAAGA
>ENSG00000079999|KEAP1|9788_1
GGGACAAACCGCCTTAATTCAGCTGAGTGTTA
>ENSG00000079999|KEAP1|10231_1
GGGAGTACATCTACATGCATTTTGGGGAGGTG
>ENSG00000079999|KEAP1|15511_1
TTGTTTCTTGGGCAAAAATACAGTCCAATGGG
>ENSG00000080007|DDX43|10195_1
TGATAGATTGGGATCAAATTAGAGAGGAAGGT
>ENSG00000080007|DDX43|3947_1
TACAACTTTGACTAGAAATGATTGGAGGGTTG
>ENSG00000080007|DDX43|2568_1
AGAGAGATCGGGAGAAAGCATTAGAGAACTTT
>ENSG00000080166|DCT|890_1
TTTGTTGTGTCTGGAAAGAGATCTCCAGCGAC
>ENSG00000080166|DCT|10239_1
GGTTCTTCATTCCTTTACTGATGCCATCTTTG
>ENSG00000080200|CRYBG3|3037_1
AGGGTTTGGAAGAGCAAGGCATGGAAAACATG
>ENSG00000080200|CRYBG3|4193_1
TGAAGGGGATATTGGAAAGGCTGAAGTGATGC
>ENSG00000080200|CRYBG3|11283_1
AAGGTCTGAGAGTAGAACTGACCTTGTCCATC
>ENSG00000080503|SMARCA2|3796_1
GGCAGTGGGTTTTAAAAGGGCAAGAAAGTATC
>ENSG00000080503|SMARCA2|3796_2
TGAACAGTCAGAAGGAAGTGGGACGGATGATG
>ENSG00000080503|SMARCA2|2678_1
TGGAGGATCATAGAGAACTGAGATTTGGGAAC
>ENSG00000080503|SMARCA2|2678_2
CGAAGAAATGTGGATAAAGATCCTGCAAAAGA
>ENSG00000080503|SMARCA2|2356_1
GTCACAGACATCACCAAGCATTGGTATTTTTA
>ENSG00000080503|SMARCA2|2356_2
ACCAAATGGGCCTCAAAGATTCAGATTGAAAC
>ENSG00000080561|MID2|9039_1
AGGCAAAACTTATGGAAGAATGTGACGAGTTG
>ENSG00000080561|MID2|16576_1
AATGAATGGATTGGCAAGAATGCCTCCTCATG
>ENSG00000080561|MID2|6441_1
TGCCTGGACCATGAGAATGAGAAAGTGAACAT
>ENSG00000080603|SRCAP|17604_1
CTGTGTATGGGACTGAAGTCCTGGATTTCTGT
>ENSG00000080603|SRCAP|847_1
TTACTGCGCCGAGTTAAGGTGGATGTTGAGAA
>ENSG00000080603|SRCAP|10918_1
GAGCTTGCAGAATTTAATGAGAACGATGGGTT
>ENSG00000080608|PUM3|6976_1
ATGGTAGAAGCGATGAATCAGCAGCCAAGAAG
>ENSG00000080608|PUM3|11782_1
GGTATGAAGAACCTGAAGTCCTGGGCTAGTGT
>ENSG00000080608|PUM3|1390_1
GAAAACAGGCTTTTGAAGAATTGCGAGATGAT
>ENSG00000080618|CPB2|5555_1
TCAGAACCAGAAGTGAAGGCAGTGGCTAGTTT
>ENSG00000080618|CPB2|11567_1
TTGCCGCTGTCTCTAAAATAGCTTGGCATGTC
>ENSG00000080618|CPB2|968_1
CGAATGTGGAGAAAGAACCGTTCTTTCTATGC
>ENSG00000080644|CHRNA3|9195_1
TGGACGACAAGACCAAAGCCTTACTCAAGTAC
>ENSG00000080644|CHRNA3|4788_1
TTGAGCGGCTGTTTGAAGATTACAATGAGATC
>ENSG00000080815|PSEN1|330_1
GAAGGATGGGCAGCTAATCTATACCCCATTCA
>ENSG00000080815|PSEN1|4532_1
AGCCTTTTATGGACCAATTAGCATTCCATCAA
>ENSG00000080815|PSEN1|7749_1
GGCATATCTCATTATGATTAGTGCCCTCATGG
>ENSG00000080854|IGSF9B|13177_1
TACTGGCAGGACGAGAACGTCTACTTTCAGAA
>ENSG00000080854|IGSF9B|11746_1
TATGATGGAGGCTACGAGCAGACATTCTCAGT
>ENSG00000080854|IGSF9B|3309_1
CTGATGGAGGATGGCTCCATTCGAATTGAGGA
>ENSG00000081019|RSBN1|13371_1
GAAAGCGAGAATTAGAAGTTGACTCCCAATGT
>ENSG00000081019|RSBN1|670_1
ACAATAAGGAAGTACAAACCGTCTGTGCTGGC
>ENSG00000081026|MAGI3|17052_1
CTTGGACCTCATGACAACTGCTGCTCGAAATG
>ENSG00000081026|MAGI3|16847_1
TGTCAGCAAGATGGAAAGAATGGATAGCTCTC
>ENSG00000081041|CXCL2|9522_1
GAAAAGATGCTGAAAAATGGCAAATCCAACTG
>ENSG00000081041|CXCL2|5530_1
GGTTATGATTGAATCTACTTGCACACTCTCCC
>ENSG00000081041|CXCL2|2247_1
GACGGCAGGGAAATGTATGTGTGTCTATTTTG
>ENSG00000081041|CXCL2|15952_1
TAATGTTAATTATGCAGTGTTTCCCTCTGTGT
>ENSG00000081052|COL4A4|218_1
AGGAATTGATGGAGCAAGAGGACCTAAAGGAA
>ENSG00000081052|COL4A4|18515_1
CAGGATTAAAGGGAGAACTAGGACTGGTTGGA
>ENSG00000081052|COL4A4|14398_1
GGCTTTCAGGAGAGAAAGGAATGAGAGGGGAC
>ENSG00000081059|TCF7|12437_1
TTCTGCTATAGGTCAGAGATGGGCTGAACTGA
>ENSG00000081059|TCF7|6371_1
AAGTTGGACCAGAGGAAGCCCCTTACTATGAT
>ENSG00000081059|TCF7|5667_1
CAGAGCCTTTTTCACAATTCCATTTCCAGTTC
>ENSG00000081138|CDH7|9214_1
GACCCAGATTCTTCCAATAGCCCTGTGAGGTA
>ENSG00000081138|CDH7|2821_1
GCTGAAATGGAGTACAAGATTGTGGATGGTGA
>ENSG00000081138|CDH7|6830_1
AGGATATGGTTGGTCAAAATGGAGGACTGTCA
>ENSG00000081181|ARG2|6008_1
GAGAGACGTGGACCCTCCTGAACATTTTATTT
>ENSG00000081181|ARG2|8445_1
ATGGTTGTCTGGGTCAATACTGCCTTAATGAG
>ENSG00000081181|ARG2|5072_1
TACCTTGGTATATCATACTGGTCTTGTTGCTG
>ENSG00000081189|MEF2C|13236_1
TCTCTGAGTAGTGCAGACCTGTCATCTCTGTC
>ENSG00000081189|MEF2C|657_1
GATATGCATTATATGTGCCGTGTGTGGAAAAA
>ENSG00000081479|LRP2|18388_1
TGTGTGACCAAGATCAAGACTGTGATGATGGC
>ENSG00000081479|LRP2|17503_1
GAAATTCTCGCAGCTAACAGGGTGGAAAATGT
>ENSG00000081479|LRP2|12824_1
CAGAAGTGTGATTGGAAAGTTGATTGCAGGGA
>ENSG00000081692|JMJD4|17005_1
GTGTACTTCTCGTCCGACTGGCTGAATGAGTT
>ENSG00000081692|JMJD4|11519_1
CAGGAATACAACTCGAACCCCAAAGAGCACAT
>ENSG00000081692|JMJD4|16276_1
CTGCTCTGTTCAGTGAATCATGTGAAGTGCTT
>ENSG00000081870|HSPB11|10520_1
CCACAATTTCTTCATTTTGAAGCTGCCCCTCT
>ENSG00000081870|HSPB11|10520_2
ACTAAAATATTAGCCTTACCTGGAGCACCAAA
>ENSG00000081870|HSPB11|4595_1
ATGACTACTCACCTTCACATCTCTTATCTGGT
>ENSG00000081870|HSPB11|4595_2
TGCCTACAGAATCAAATGAAAGAAAGCAAACC
>ENSG00000081870|HSPB11|4595_3
TCCTAATAGGGCCTTTTGCCAAAGACTTTTAC
>ENSG00000081870|HSPB11|18483_1
TCTCAAAAACCTTAAATGGTTCCAGTGTTACA
>ENSG00000081870|HSPB11|18483_2
AATTAACATTCAATTTTGGCATCGCGACCCTT
>ENSG00000081870|HSPB11|18483_3
TCAACAAGAATTTGACAAATAACTCCAGGACA
>ENSG00000081913|PHLPP1|4083_1
CCGAAGTATTGGAGAAATTGACTGCTGTGGAT
>ENSG00000081913|PHLPP1|10215_1
TCAGAGTTTTCCAGCAAGTAAAATGGCGAAAC
>ENSG00000081985|IL12RB2|9761_1
CCTTGTTTGTCTGCAAACTGGCCTGTATCAAT
>ENSG00000081985|IL12RB2|409_1
GAAAGTTCCCACGGAAATGAGAGGGAATTTTG
>ENSG00000081985|IL12RB2|18220_1
AAGCTACATCTTTATAAGGGAAGTTGGAGTGA
>ENSG00000082175|PGR|10158_1
TTCTTGGATGAGCTTAATGGTGTTTGGTCTAG
>ENSG00000082175|PGR|6654_1
ACCTGTGGGAGCTGTAAGGTCTTCTTTAAGAG
>ENSG00000082175|PGR|5115_1
GCTGCACAATTACCCAAGATATTGGCAGGGAT
>ENSG00000082397|EPB41L3|4357_1
GTTAGGAGTTTGTGCAAGTGGTCTGTTGATAT
>ENSG00000082397|EPB41L3|16470_1
TAGCGAGCTGAAAAGAACCTTCTTAGAAACCT
>ENSG00000082438|COBLL1|9279_1
ATAAGAGTCCCTGTGAAGCAGGAAGAGTGAGG
>ENSG00000082438|COBLL1|10508_1
CTTGGTGTGTCTGATAAGGAAAATAACTCTGC
>ENSG00000082482|KCNK2|14216_1
TTGCCTCCCTTACTGAAGACTGAGAGTATCTA
>ENSG00000082482|KCNK2|11321_1
TGTGATCCAGAAGCAAACATTCATATCCCAAC
>ENSG00000082482|KCNK2|13567_1
GAAAAGGAATTGCCAAAGTGGAAGATACGTTT
>ENSG00000082512|TRAF5|15759_1
TGAGACCTTTGATGGAAGCAGTTGATACAGTG
>ENSG00000082512|TRAF5|15057_1
AAACTGAGGTAGATGAACACCTGGCTGTATGT
>ENSG00000082512|TRAF5|999_1
GGAAAGCTCATTTGGAAGGTGACAGATTACAA
>ENSG00000082556|OPRK1|8052_1
TGGGACCTCTTCATGAAGATCTGCGTCTTCAT
>ENSG00000082556|OPRK1|12673_1
ACGGTCTACTTGATGAATTCCTGGCCTTTTGG
>ENSG00000082556|OPRK1|4946_1
ATCGATGGGATGAATAAACCAGTATGACTAGT
>ENSG00000082641|NFE2L1|7232_1
GGGGTCTGTTAGATGAAGCTATGTTGGATGAG
>ENSG00000082641|NFE2L1|12976_1
CGTGAGGTTTTTGACTATAGTCACCGCCAGAA
>ENSG00000082641|NFE2L1|663_1
CTGAGTATTCCAAGTTCTGCCGCATGAGCTAC
>ENSG00000082701|GSK3B|2085_1
GGATCAGTTGGTAGAAATAATCAAGGTCCTGG
>ENSG00000082701|GSK3B|5051_1
GTATCAGCTGTTCCGAAGTTTAGCCTATATCC
>ENSG00000082701|GSK3B|10351_1
AAATGTCAAACTACCAAATGGGCGAGACACAC
>ENSG00000082781|ITGB5|3843_1
CCTGATACCTGGAACAACGGTGGAGATTTTAG
>ENSG00000082781|ITGB5|7473_1
GGGTCTTTTGTTGATAAGGACATCTCTCCTTT
>ENSG00000082781|ITGB5|2667_1
GAGTTTGGCAAGATCTATGGGCCTTTCTGTGA
>ENSG00000082805|ERC1|6096_1
AGAGATGAGCGAGAGAAGCAAGAGGAAATTGA
>ENSG00000082805|ERC1|7840_1
TGATCGACTCTTAGAAATCTTGAAGGAGGTGG
>ENSG00000082898|XPO1|15466_1
CAGGAATATGTGGCTAATCTCCTTAAGTCGGC
>ENSG00000082898|XPO1|3222_1
TGATATTGTTGGAGCAAGTAGGACCAGCGAAA
>ENSG00000082898|XPO1|7728_1
GATTAAATCTCAGGGAAACTCTTATGGAGGCC
>ENSG00000083067|TRPM3|10068_1
TTCACTGGAGGGGTTAACACAGGTGTTATTCG
>ENSG00000083067|TRPM3|3622_1
AGCTTGGAGTTCAAGAACAAAGACGACATGCC
>ENSG00000083067|TRPM3|3622_2
TCTGACTGCCTCAACAAAATGAGTTGAAGTGA
>ENSG00000083067|TRPM3|3622_3
AGACGATACTTTCAGAACTATTTTCCTAGGGC
>ENSG00000083093|PALB2|4531_1
GGAATGCTGAGTTTAAAGCAACTACTGTCTTT
>ENSG00000083093|PALB2|5395_1
TGAGGAGACTATACTAACTTTTGCTGAGGTCC
>ENSG00000083093|PALB2|11985_1
CATTGGTCTTTTGTGAAATGGTCGGGTACAGA
>ENSG00000083290|ULK2|7865_1
CAGCCCTTCTTTTGGAAGGCCTAAGTAGGATT
>ENSG00000083290|ULK2|7881_1
GACGTGCTTCAAATGAATTCTTGGTGTGTGGA
>ENSG00000083290|ULK2|6063_1
TCAGATCAACAAGGAAAGACTCCTATATGTCG
>ENSG00000083307|GRHL2|654_1
CTCTTGTACGTGAGGAAGGAGACTGACGATGT
>ENSG00000083307|GRHL2|2689_1
AGTGAAGCCCAGAGTAATTTGAGTGGAGGAGA
>ENSG00000083307|GRHL2|8524_1
GAGATGGGGAAGAGCAACGAGTGGTTATCTTT
>ENSG00000083457|ITGAE|17676_1
TGAGGAACTTCTATGAAAAGTGTTTTGAGTGC
>ENSG00000083457|ITGAE|7620_1
GTGGGAGAAGAATTTAAGAGTGCTAGGACTGC
>ENSG00000083457|ITGAE|18468_1
TCTGTCCTGATCATGAACTGCAGGATTGGTCA
>ENSG00000083520|DIS3|11501_1
ATAGATCTGCAGACCAAGGAACTTAGGGAAAC
>ENSG00000083520|DIS3|5197_1
CTCGCTGTATGATGCAAGCTGTGTACTTCTGT
>ENSG00000083520|DIS3|6114_1
GAACTCGAAAATGGAAATTTGGAGGTTGGTGT
>ENSG00000083535|PIBF1|4339_1
ACTGCAGAAATTGAAAATGAAGATGAGGCTGA
>ENSG00000083535|PIBF1|4190_1
ACTTGAACAGGAAGTAATTGAGCTTAGGAGAA
>ENSG00000083535|PIBF1|2483_1
AGGTTAAAATTATTGGATCCCAGTTGTGCATG
>ENSG00000083535|PIBF1|2483_2
AATTGGCAGCAATGAAACAGATTCTCGTTAAG
>ENSG00000083544|TDRD3|15421_1
ATGAATGCTGCTGGTAACCGAAATAGGGAAGT
>ENSG00000083544|TDRD3|7231_1
GCTGAAGACAGAATCAAATGTGATAGACCGTA
>ENSG00000083544|TDRD3|18488_1
TTGGTGGTGAAGTGGAACACCTTATTGAGAAA
>ENSG00000083799|CYLD|13704_1
GAGTTGAATTGCTGGAAGAAGGTCGTGGTCAA
>ENSG00000083799|CYLD|8864_1
AGAAGGCTTGGAGATAATGATTGGGAAGAAGA
>ENSG00000083799|CYLD|12081_1
ATGTTTTGCCAGGAAAAGAAAGCTTAGGATAT
>ENSG00000083857|FAT1|11450_1
CGTGAGTACGTCAGAAAACCTGGACTACGAAC
>ENSG00000083857|FAT1|10067_1
TACTTACTGCAGGTGAAGGTGGCAGATAATGG
>ENSG00000083857|FAT1|18000_1
GGAGGTACATAGTGAAATCATCCAGGTTGAAG
>ENSG00000084070|SMAP2|5879_1
GGAGCAAATCAGAAGAAATAGGCAAGAAACAG
>ENSG00000084070|SMAP2|15165_1
AAAGATGACAAGTGGAAAAGAGGGAGCGAACC
>ENSG00000084073|ZMPSTE24|107_1
AACATGGCTTCAATCAACAGACTTTGGGGTTC
>ENSG00000084073|ZMPSTE24|5948_1
AACTTGGGAAGGCTAAAGACTTATATTCTGCT
>ENSG00000084073|ZMPSTE24|4386_1
CAATGAGGAAGAAGGGAACAGTGAAGAAATAA
>ENSG00000084092|NOA1|17861_1
CCTTCCCTTATGTACAACGTGAGGAAGAAGAA
>ENSG00000084092|NOA1|1573_1
TGGTTATGTCGTAGGAAGAGTTGGAAGGACAT
>ENSG00000084092|NOA1|4112_1
TGAAGACATTATGTTAAAAGAAGGACTGGGGG
>ENSG00000084093|REST|8086_1
GGAGAAGGACTTGAAGAGTCTGCTGATATAAA
>ENSG00000084093|REST|8936_1
TGCTACAATGGCAGCAAATGAGTCTCAGGAAA
>ENSG00000084093|REST|4272_1
ATGTGTACTATCTTGAAGAAGCAGCTCAAGGG
>ENSG00000084674|APOB|12230_1
TTGGAAATATGGGCCAAACCATGGAGCAGTTA
>ENSG00000084674|APOB|11537_1
AAATTCTACCATGGGAACAGAATGAGCAAGTG
>ENSG00000084676|NCOA1|690_1
ACAGTAGAAGGGAGAAATGATGAGAAGGCTCT
>ENSG00000084676|NCOA1|5123_1
GCGATAGGAAACAACAATGTGTTCAGTCAAGC
>ENSG00000084710|EFR3B|975_1
CAAGTCAATGAGGAGAACTTGCCTGTCTACAA
>ENSG00000084710|EFR3B|144_1
GAGGATCGTTTATCCAAGAGGAGGAGCATTGG
>ENSG00000084710|EFR3B|12822_1
AGACGGTGAATGATGAACTGCAGGCCAATATC
>ENSG00000084734|GCKR|12090_1
TAGTGGAGCAGGTGAAAGAGAAGACCAACCAC
>ENSG00000084734|GCKR|12097_1
TGAAGACTGGAGTTCAACATTCCGACAAGTAG
>ENSG00000084734|GCKR|9652_1
ATCATTGCCATCATGGATGGAGTAGAGTGCAT
>ENSG00000084754|HADHA|13315_1
CCGACATGGTGATTGAAGCTGTGTTTGAGGAC
>ENSG00000084754|HADHA|9903_1
CAGACAGGGCAAAGAAAATGGGACTGGTTGAC
>ENSG00000084754|HADHA|3792_1
TGTGGTAAAGACTGGAATTGAGCAAGGGAGTG
>ENSG00000084774|CAD|14119_1
CTCGAATCCAGAAGGAACGATTTGGCTCTACC
>ENSG00000084774|CAD|6278_1
TTTGAGCTGGTGATTAACCTGTCAATGCGTGG
>ENSG00000084774|CAD|3260_1
TCGATATCTTTCTGGAAACTGTGAAAGAGGCC
>ENSG00000085063|CD59|8497_1
GGCTTGATATTTTCCAAATGGATCCTGTTGGG
>ENSG00000085063|CD59|13720_1
GTGTGACTTGAACTAGATTGCATGCTTCCTCC
>ENSG00000085117|CD82|11563_1
CTTCTACCTGCCCTCAAGGGTGTGTATATTGT
>ENSG00000085117|CD82|4236_1
GTGGGTTTTACCTGATATTAAGGGGTGGCACC
>ENSG00000085117|CD82|11440_1
TGTGCACCATTCTGTAAAACACACTCAAGATT
>ENSG00000085185|BCORL1|13802_1
CTGACTTCGGATTCCAAGCTGGTATCTCTGGA
>ENSG00000085185|BCORL1|7540_1
CGAGTGAAAATGGAGAAGGTGGATGGTGATGT
>ENSG00000085185|BCORL1|3984_1
AAACGAAGACGGCAGAAGAGCCGAAAATATCA
>ENSG00000085224|ATRX|1679_1
CTTGCTCAAGGAAGGAATGTGAAGAGTCGGAA
>ENSG00000085224|ATRX|9338_1
GTGATTAAGGTCTGGAATTCAAGATCTCGGGG
>ENSG00000085224|ATRX|4313_1
TTCTATAGGTGAGGGAAGCAGCGATGAACAGA
>ENSG00000085265|FCN1|6708_1
GCACAAGGCTTCTAGGAGATGATGGAGAAGGG
>ENSG00000085265|FCN1|17351_1
GGATTAGACTAGGCCTACCTGGATGATCTGGG
>ENSG00000085274|MYNN|6486_1
GCTGCTGACTATCTCAAAGTGGAAGAGGTGGT
>ENSG00000085274|MYNN|14300_1
TCTCAAGATTCATGCAAGGAAGCATAGTGGAG
>ENSG00000085274|MYNN|5429_1
GAAACTATGGATGTGAAGCCTTCTGATATGAC
>ENSG00000085276|MECOM|12281_1
GAAGAGAGGGAATACAAGTGTGATCAGTGTCC
>ENSG00000085276|MECOM|2499_1
GGGCTCTGATCTGGAAAGTGACATTGAAAGTG
>ENSG00000085377|PREP|12235_1
ACAACTTTGAAGGGGAATATGACTACGTGACC
>ENSG00000085377|PREP|4662_1
AAAGTTGATGGTGCCAAAGAGCTTCCAGATGT
>ENSG00000085377|PREP|5824_1
ATTTTCTACCCTAGCAAGGATGGTACGAAGAT
>ENSG00000085514|PILRA|13430_1
GGAACCCTTCCAAAACACAGAGGAGCCATATG
>ENSG00000085514|PILRA|14799_1
AATGGACAGCCCTCTCAAGACTGAATGGTGAG
>ENSG00000085514|PILRA|54_1
TGTCACTGTGCTCGGAATCATGATTTTGGGAC
>ENSG00000085563|ABCB1|12451_1
ACAGGGTTCTTCATGAATCTGGAGGAAGACAT
>ENSG00000085563|ABCB1|3249_1
CAGCTGATGAATCCAAAAGTGAAATTGATGCC
>ENSG00000085662|AKR1B1|5093_1
TTTTCCTTGCAAATGTAGTATGGCCTGTGTCA
>ENSG00000085662|AKR1B1|2080_1
TAACGGTTGAGTTTTGACTGCTTGGAACTGGA
>ENSG00000085733|CTTN|588_1
CTGCTGTAGGCTTTGAATACCAGGGGAAGACT
>ENSG00000085733|CTTN|17466_1
AAAGGGTTTGGAGGAAAATTTGGTGTGCAGAC
>ENSG00000085733|CTTN|5815_1
GCCATGTCAGATGGGAAATCTGCCTATGTCAT
>ENSG00000085978|ATG16L1|12561_1
ACAGGGAAAGTGGAAAAGGTTCTTTCAAAGCA
>ENSG00000085978|ATG16L1|10828_1
GGAATTACAAGCATTGAATTTGATAGTGCTGG
>ENSG00000085978|ATG16L1|15482_1
TGAATGGGATTTCTGAAGATTTGACTGAGGTC
>ENSG00000085998|POMGNT1|14601_1
ATTCAAGTCGCAGCAAAGTATATGTGGCAGTG
>ENSG00000085998|POMGNT1|3449_1
AGCAAAGTTGAGGGCTATGGAAGTGTATGCAG
>ENSG00000085998|POMGNT1|6730_1
CATCGTCGGCCTCAACATGAATGGCTACTTTC
>ENSG00000085999|RAD54L|14582_1
CAGAGAGAGGGAGTGAAATTCCTGTGGGAGTG
>ENSG00000085999|RAD54L|12049_1
GTGAAGAACTGGTACAATGAGGTTGGGAAATG
>ENSG00000085999|RAD54L|5609_1
TCTGGCGAGATGGTCAAAAGAAGACTTGCTAT
>ENSG00000086061|DNAJA1|17186_1
TAAAAGCTGCAACGGAAGGAAGATAGTTCGAG
>ENSG00000086061|DNAJA1|7308_1
TTTGTGACAAATGTGAAGGTAGAGGAGGTAAG
>ENSG00000086102|NFX1|6958_1
GACAAGCGGTGTAACAAGAAACGGTTGTGTGG
>ENSG00000086102|NFX1|13111_1
AGAGGACCAAAAGTCAAGGGGAAACTCAAATG
>ENSG00000086102|NFX1|1958_1
AAACTCCTCTCAGCCAATTGCTAGAACTTGGA
>ENSG00000086200|IPO11|9793_1
AGGAGATGCTAGGAGAACAAGGTTTCCAGTCC
>ENSG00000086200|IPO11|433_1
AGATAGCAGCCCTGAAACTCTTGAAGCCCATA
>ENSG00000086200|IPO11|16374_1
AATGTGGGTTGATCGAATGGACAACATTACCC
>ENSG00000086205|FOLH1|8160_1
CAGCTGTTGTTCATGAAATTGTGAGGAGCTTT
>ENSG00000086205|FOLH1|2068_1
GCCTGGGGAGAAGTGAAGAGACAGATTTATGT
>ENSG00000086289|EPDR1|5943_1
CACAATGTTGTCAGCTTCTGCCTTGAAAATCC
>ENSG00000086289|EPDR1|5943_2
ACTAGTCAAGATGTGAATGCTAATTGGAGAGA
>ENSG00000086289|EPDR1|18644_1
AGGAAGATGCACATTGATGTGGGGTTTTGATG
>ENSG00000086289|EPDR1|16439_1
AGAAACATTTTGAGCAAGGCAGTTTAGAGAAT
>ENSG00000086300|SNX10|18427_1
GTTTCTGGGCAGACTAAGTACTCTGTGGAAGA
>ENSG00000086300|SNX10|17093_1
AAGAGTAACAGTGTAGACCAGACTGCCTCTCT
>ENSG00000086300|SNX10|17615_1
ATCACTAGATAACTTTCAGTATCAGTGGTGGT
>ENSG00000086570|FAT2|17990_1
CCTACTTACTCCAGGAACGAACGCTGGGAATA
>ENSG00000086570|FAT2|6838_1
TCTCTGTCAACATCCAAGTGGGAGACGTCAAT
>ENSG00000086570|FAT2|4264_1
AACTTTTGTGGGCCAAATTAGTGAAGCAGCTC
>ENSG00000086696|HSD17B2|16156_1
AGTGACAAGTGGGAAAAGCTGGAGAAGGACAT
>ENSG00000086696|HSD17B2|16983_1
ACTTATCTGGCCAAGAATTGTTACCTGTGGAT
>ENSG00000086696|HSD17B2|8735_1
GCAATGGAAGCCCTCAAAGAAGTCGGAATGTC
>ENSG00000086758|HUWE1|13398_1
GGTATATGGTGGACGAATGGCTGAATCGATGC
>ENSG00000086758|HUWE1|5401_1
GGACAGGAACTAGAGAAGACGCTGGAAGAAAG
>ENSG00000086758|HUWE1|14902_1
TTTTGTGGATGAGCCAAAGCTCAATACTAGCC
>ENSG00000086848|ALG9|14383_1
TTGGCTGGCATTAGGAACTGTCTTCCTGTTTG
>ENSG00000086848|ALG9|52_1
GAATGTCTGTGTGGGAAAAGAGTGGTATCGAT
>ENSG00000086848|ALG9|12004_1
TCTTTACTCCTCATGGACCTGATCTTTATGGT
>ENSG00000086991|NOX4|2158_1
CGGTGGAAACTTTTGTTTGATGAAATAGCAAA
>ENSG00000086991|NOX4|737_1
TTGGGGTTCATCTTAAAATAGTAGGAGACTGG
>ENSG00000086991|NOX4|9055_1
ATGTGAGAATGTGGCAAGATGACCGTCACATT
>ENSG00000087085|ACHE|7637_1
CACGGCTACGAGATCGAGTTCATCTTTGGGAT
>ENSG00000087085|ACHE|12689_1
AAGGATGAGGGCTCGTATTTTCTGGTTTACGG
>ENSG00000087085|ACHE|11851_1
TTGTTGTTTGAATGGAAATGGAAAAGCCAGTA
>ENSG00000087088|BAX|10769_1
CTTTTTCCGAGTGGCAGCTGACATGTTTTCTG
>ENSG00000087088|BAX|7837_1
TCAGATGTGGTCTATAATGCGTTTTCCTTACG
>ENSG00000087088|BAX|10084_1
CTGTGACCTTGACTTGATTAGTGCCTTCTGCC
>ENSG00000087116|ADAMTS2|6231_1
AAGCATGGTTACATCAAGATGTTTGAGATCCC
>ENSG00000087116|ADAMTS2|2300_1
ATTGATGAGATGCGGAAGAAAGAGATGCTCGG
>ENSG00000087116|ADAMTS2|2300_2
CTCTCTGTCTATGGAAAGCTCCCCTGACTCTG
>ENSG00000087116|ADAMTS2|16065_1
CCGAGCCCCTATGAAAAGACCAGAAACCAAAG
>ENSG00000087116|ADAMTS2|16065_2
CATCCACCTTTTGCCAAGGTTGAGGTTTCCAA
>ENSG00000087128|TMPRSS11E|2847_1
CATCCTATGAGTTTCAACCAGGTGATGTGATG
>ENSG00000087128|TMPRSS11E|6294_1
TTGGTGGGACAGAAGTAGAAGAGGGTGAATGG
>ENSG00000087191|PSMC5|8389_1
GCCATGGATAAGAAGAAAGTGTTGGTCAAGGT
>ENSG00000087191|PSMC5|6044_1
AAGATTCATTCTCGGAAGATGAACCTGACCCG
>ENSG00000087191|PSMC5|2321_1
TGATGATGGTGGAGAAAGTACCAGATTCAACT
>ENSG00000087237|CETP|7443_1
AAGGGAGTCGTGGTCAATTCTTCAGTGATGGT
>ENSG00000087237|CETP|5967_1
ATCCTTTCAGATGGAGACATTGGGGTGGACAT
>ENSG00000087237|CETP|14783_1
TGGAAGTTGGGTTAGGAGTACGGAGATGGAGA
>ENSG00000087258|GNAO1|1821_1
ATCTCCCCTCCTTAGAAGAACTTTCCTTGCCT
>ENSG00000087258|GNAO1|1821_2
GAAGAGAAGATCAAGAAGTCCCCGCTCACCAT
>ENSG00000087258|GNAO1|1821_3
AACAAGTTCTTCATCGATACCTCCATCATTCT
>ENSG00000087258|GNAO1|4658_1
GTGACTGAGGGTGACAAATGAGATTTGGCTCC
>ENSG00000087258|GNAO1|4658_2
ACCCATCGTATAAGGAAATCCAGCCCCATAGA
>ENSG00000087274|ADD1|11395_1
AGATTGGTGAGCAGGAATTTGAAGCCCTCATG
>ENSG00000087274|ADD1|7221_1
GCATTCTGGTTGATGAAGAGGAAAAAGTTTTG
>ENSG00000087301|TXNDC16|3706_1
TACAAGAAAGGCGAGAACCCAGTATCTTATGC
>ENSG00000087301|TXNDC16|2450_1
GTGCAGGAGAATGATAAGGAACAACATGAAGA
>ENSG00000087494|PTHLH|10074_1
CTAACTCAGGAAACTAACAAGGTGGAGACGTA
>ENSG00000087494|PTHLH|12617_1
TGACACAATGAAGTGTCTCTATTTTGTGGTTG
>ENSG00000087494|PTHLH|12617_2
ATCTTGAGCACAGTGAATGACCTATCCTGCAA
>ENSG00000087494|PTHLH|12617_3
ATATTCAAGCTTCAGAAGCTAGTGACCATCTT
>ENSG00000087494|PTHLH|7578_1
TGTACCAACCTCATAGAGTTTGGTGTCAACTA
>ENSG00000087494|PTHLH|7578_2
AAGAAGCTGACTTCAGAGGGGGAAACTTTCTT
>ENSG00000087502|ERGIC2|5359_1
TTCAGAGTAGGCTACAAGAAGAGCATTCACTT
>ENSG00000087502|ERGIC2|15749_1
AGACTTGGATCCTATAAACCTGTCAATTCTGT
>ENSG00000087502|ERGIC2|15324_1
TGGATGAAGTATGAATACGAAGTAGACAAGGA
>ENSG00000087586|AURKA|15377_1
CTTTGGAAGACTTTGAAATTGGTCGCCCTCTG
>ENSG00000087586|AURKA|3118_1
ATAACAGAATTGGCAAATGCCCTGTCTTACTG
>ENSG00000087586|AURKA|7866_1
CTGGAGCCTTGGAGTTCTTTGCTATGAATTTT
>ENSG00000087589|CASS4|149_1
CTCTTTGTCAGCAGGAAGTGGAGATTCCGAGA
>ENSG00000087589|CASS4|149_2
AGTCAGGTATGAGGTAAAGACCTTGTGAAGTT
>ENSG00000087589|CASS4|9720_1
GGAACTGTGAAAAGGAAGAGACTGTGCAGTTG
>ENSG00000087589|CASS4|9720_2
TTACTGAACCCAGCCAACCAATGCATTCATAA
>ENSG00000087589|CASS4|12326_1
CCCAAAGAGAAACTGAATCACACCAAAAGAGT
>ENSG00000087589|CASS4|12326_2
ACCACAATGGCAGAGAAAGGAAGAGCTAATTT
>ENSG00000087903|RFX2|3380_1
GGGTCAGTGTTCAAGAAGGAAAGCAGTTGTTG
>ENSG00000087903|RFX2|17962_1
TTTATCAGCAGCAGGAAGGATGTGGGACTCTG
>ENSG00000087995|METTL2A|13316_1
TGGAGAACAAGAGTGAAGTACCTGAATGTAGA
>ENSG00000087995|METTL2A|7248_1
GACTGGAAAAAGTTCAGAACCTGGTGGATCGC
>ENSG00000087995|METTL2A|8369_1
TGTGTCTAAAGAATTAAAAGAATTTGGCCGGG
>ENSG00000088035|ALG6|6826_1
TTTGTGTTGCTAGTTAAGCTAGCTTGTATTGT
>ENSG00000088035|ALG6|5944_1
TTATGTGGGATTCCAAAAGTGGAAGAAATCAG
>ENSG00000088035|ALG6|15313_1
CAGTATTGGGGATTGGATTACCCACCTCTTAC
>ENSG00000088053|GP6|9643_1
CTGGCCTCTTTCTTCAACCTCTCTAATATGGG
>ENSG00000088053|GP6|5808_1
CTGTGATCCTAATAATCCTGGCGGGGTTTCTG
>ENSG00000088053|GP6|11614_1
TTCTGAAGGAAATGTTAGGTCTTCTCAAGGTA
>ENSG00000088247|KHSRP|6031_1
GTGGCGAGAATGTGAAAGCCATAAACCAGCAG
>ENSG00000088247|KHSRP|12035_1
TGGAAGATGGAGATCAACCGGAGAGCAAGAAG
>ENSG00000088247|KHSRP|8502_1
AGGACTGGTCTGTTGTCTTTTCATCTGTTCAA
>ENSG00000088256|GNA11|800_1
CTTTTGTCAACGGCAAAGGCAGCCTTTTTCTG
>ENSG00000088256|GNA11|8906_1
TGGGGACTTTTACAGAATATTCTCAGGTGTGT
>ENSG00000088256|GNA11|3941_1
TTTTTGTGCCAGGTGTCTACCTAAGAGGGTTG
>ENSG00000088305|DNMT3B|6336_1
GAGTATCAGGATGGGAAGGAGTTTGGAATAGG
>ENSG00000088305|DNMT3B|3929_1
AATGTTGTAGCCATGAAGGTTGGCGACAAGAG
>ENSG00000088305|DNMT3B|11995_1
GCCCCTCTGAAGGACTACTTTGCATGTGAATA
>ENSG00000088325|TPX2|1736_1
CTGGAGAAGAGTATGAAAATGCAGCAAGAGGT
>ENSG00000088325|TPX2|16268_1
TGAACTTGATCCCAGAATACTTGAAGGTGGGC
>ENSG00000088325|TPX2|11454_1
AGGCAAGAACTGTGGAAATATGCCCTTTCTCG
>ENSG00000088386|SLC15A1|2358_1
GACTGGGCTAAAGAGAAATACGATGAGCGGCT
>ENSG00000088386|SLC15A1|13616_1
GTGGAGATCAGTTTGAAGAGGGCCAGGAGAAA
>ENSG00000088386|SLC15A1|3699_1
AAACTGACAAGGATAAACATTTCTTCTCCTGG
>ENSG00000088387|DOCK9|6919_1
GAAAAGGCAGGATTCAAAGATACCAAGACCTC
>ENSG00000088387|DOCK9|4340_1
CGAAGATGATGAACAAAGCAAATTGGAAGGTT
>ENSG00000088826|SMOX|8030_1
AGGACGTGGTTGAGGAATTCAGCGATTTATAC
>ENSG00000088826|SMOX|12809_1
CTCCTGCCTTCCTGATCCTCTGTAGAAAGGAT
>ENSG00000088826|SMOX|1595_1
CTACAGTTTGTGTGGGAGGACGAAGCAGAGAG
>ENSG00000088827|SIGLEC1|18149_1
GCTGATACTGGCTTCTACTTCTGTGAGGTGCA
>ENSG00000088827|SIGLEC1|16702_1
CTGGAGGAAACTGACAGTGGGGAGTACAAGTG
>ENSG00000088827|SIGLEC1|8353_1
CGTGTTTGTAAGCAGAGCATGGGCGAGAATTC
>ENSG00000088888|MAVS|4708_1
CATGGCCCAGAGGAGAATGAGTATAAGTCCGA
>ENSG00000088888|MAVS|2585_1
ATTTCTGAGCTCTGCAAGGGACAAGAACTAGA
>ENSG00000088888|MAVS|15563_1
GGGTAGCTTTGAAAAAAGTATCTCAAAAAGGC
>ENSG00000088926|F11|9596_1
TACAGAAACACTGCCAAGAGTGAATAGGACAG
>ENSG00000088926|F11|4547_1
AAAGCTTTTGCCATCAACTTTATGCCAGAATT
>ENSG00000088926|F11|4547_2
CCTTAGTGACCAACGAAGAGTGCCAGAAGAGA
>ENSG00000088926|F11|6522_1
GGGGTAGAGTCACCTAAGATTTTGCGTGTCTA
>ENSG00000089012|SIRPG|13644_1
AGAAGCTCCTGTTGGTCACAGTTGGAAAGACA
>ENSG00000089012|SIRPG|1703_1
GAATGAGCCAGTGAGAAGCTTCTCTAGACTTG
>ENSG00000089012|SIRPG|6215_1
TTGCCTCTTGAATACAAATGCACTCCCAAAGT
>ENSG00000089041|P2RX7|59_1
GCAGCTACTAGGGAGAAGTCTGCAAGATGTCA
>ENSG00000089041|P2RX7|17338_1
CTGACCGAGGTTGTAAAAAGGGATGGATGGAC
>ENSG00000089041|P2RX7|9056_1
CCAAGGTGAAGGGGATAGCAGAGGTGAAAGAG
>ENSG00000089048|ESF1|4505_1
AGAAAGCGTTAGTGAAATAGGAAGTGATGAGG
>ENSG00000089048|ESF1|6277_1
ATGGCCTGGAATTTGAAAGTAGTTGTTCTTTC
>ENSG00000089048|ESF1|3049_1
TGGAAATGGAAATTAAATGGGTTCCAGGTCTT
>ENSG00000089057|SLC23A2|1601_1
TCCAGAGGAAAGAGGAATCCGGAAATGGAAGA
>ENSG00000089057|SLC23A2|5232_1
CTCTCCTGTGTTCTTGATGGCATATTTGGTAC
>ENSG00000089057|SLC23A2|386_1
TACAGATGCTTCAGCTACTTACCCATCAGCCC
>ENSG00000089127|OAS1|3594_1
GAGAGCATTTTCCGTGAAGTTTGAGGTCCAGG
>ENSG00000089127|OAS1|7660_1
AATTACCCATGCTTTAAGAATTGGGATGGGTC
>ENSG00000089127|OAS1|12983_1
TGGTACCAAAATTGTAAGAAGAAGCTTGGGAA
>ENSG00000089154|GCN1|4739_1
AACGATTGCAGCGAGAACATTGGGAGATCTTG
>ENSG00000089154|GCN1|5909_1
GCAGTGATGTTCAGGAAATGATCCTGAGCAGT
>ENSG00000089154|GCN1|7496_1
CTGGCTCTCTGGTGTAACCGATTCACTATGGA
>ENSG00000089159|PXN|12016_1
GTGGAGAGTCTCTTGGATGAACTGGAGAGCTC
>ENSG00000089159|PXN|9805_1
CATCCTGGAGAACTATATCTCAGCCCTCAACA
>ENSG00000089159|PXN|4362_1
GGTGGCTCTGGTGTGAAGTTTGCTTTGTACTG
>ENSG00000089225|TBX5|8017_1
GTGAAAGCGGATGAAAATAATGGATTTGGCTC
>ENSG00000089225|TBX5|153_1
AAATTCGCAGATAATAAATGGTCTGTGACGGG
>ENSG00000089225|TBX5|14010_1
TTCACCCAATGTTCACATCTGCACTCAAGGTC
>ENSG00000089250|NOS1|5663_1
GAGGGGAGAACAATGAACTGCTCAAGGAGATA
>ENSG00000089250|NOS1|15598_1
AACTTAGACATGAGGAAGACGTCCTCCCTGTG
>ENSG00000089280|FUS|900_1
GGGTGAGAATGTTACAATTGAGTCTGTGGCTG
>ENSG00000089280|FUS|16966_1
ACAGGATCGCAGGGAGAGGCCGTATTAATTAG
>ENSG00000089289|IGBP1|15266_1
GAAAATCACACTGCCAATTCCTCCATGGCTTA
>ENSG00000089289|IGBP1|7230_1
ACCCTAGATGATATGAACCAGCAGTCTTGTTT
>ENSG00000089289|IGBP1|9618_1
TATGGGAACCGACAGAACATGGGCTGATCTTC
>ENSG00000089351|GRAMD1A|10218_1
GAAGTGACATGTCTGAAGAAGGAAAAGACGGC
>ENSG00000089351|GRAMD1A|6340_1
GTGGAGAAGGGATCAGATAGCTCCTCAGAGAA
>ENSG00000089351|GRAMD1A|17506_1
GTGAAGTCGCTCATTGAGAAGAACTCGTGGAG
>ENSG00000089558|KCNH4|17956_1
ACCTGGTTCTTCATCGACCTTATTGCTGCTCT
>ENSG00000089558|KCNH4|14739_1
CTGGACTTTTTAATGAAGCGTGGTTACCTCTG
>ENSG00000089558|KCNH4|7976_1
CTGGGCTCACTTTTGGATAGGAAATAAACTCT
>ENSG00000089597|GANAB|5908_1
AACCTCTTTGTCTGGAATGACATGAACGAACC
>ENSG00000089597|GANAB|5665_1
TGTGGCATCTGATTGGAGTATTCACCTGCGAT
>ENSG00000089597|GANAB|9745_1
GTCTCTGGTCGTGATGAGAACAGTGTGGAGTT
>ENSG00000089685|BIRC5|831_1
ATGGGCTTTGTTTTGAACTGAGTTGTCAAAAG
>ENSG00000089685|BIRC5|831_2
TCAGGGAGGGACTGGAAGCAAAAGAATTTCTG
>ENSG00000089685|BIRC5|831_3
AAGAAAGAATTTGAGGAAACTGCGGAGAAAGT
>ENSG00000089685|BIRC5|14008_1
TGGATGAGGAGACAGAATAGAGTGATAGGAAG
>ENSG00000089685|BIRC5|6625_1
GCTGAAGTCTGGCGTAAGATGATGGATTTGAT
>ENSG00000089692|LAG3|3971_1
ATCACCACTTAGCGGAAAGCTTCCTCTTCCTG
>ENSG00000089692|LAG3|15687_1
AGACAATGGCGACTTTACCCTTCGACTAGAGG
>ENSG00000089692|LAG3|14334_1
CCTTTGGCTTTCACCTTTGGAGAAGACAGTGG
>ENSG00000089775|ZBTB25|12778_1
TTTCAGCCATACTGTGACAGCTGGTCTGATGT
>ENSG00000089775|ZBTB25|5997_1
AAAATACAACCAACTGACATCCAACCTGACAT
>ENSG00000089902|RCOR1|7069_1
GCGAGGATGAACTGGAAGAGGCAAATGGAAAC
>ENSG00000089902|RCOR1|13847_1
AAGAATGGGAGGCAGAACATGGTAAAGAAGAG
>ENSG00000089902|RCOR1|6930_1
GAAAAGTCATTGGCTGATTTGCCCAACTTTAC
>ENSG00000090020|SLC9A1|7898_1
CCTGCCTCATGAAGATAGGTTTCCATGTGATC
>ENSG00000090020|SLC9A1|3811_1
ATTGCCTTCTACCACAAGATGGAGATGAAGCA
>ENSG00000090020|SLC9A1|3811_2
AGAGTGACTGATCAGAATGTAAAGGAACCAGA
>ENSG00000090020|SLC9A1|5315_1
GAAGAGCTGAAGGGCAAAGTCTTAGGGTTGAG
>ENSG00000090316|MAEA|16940_1
GATTTCTGGCGACGTGATGAACGAGAACAATC
>ENSG00000090316|MAEA|4577_1
ACTTCCTGCTTCGAGAATGTATAACGTGGAAA
>ENSG00000090316|MAEA|6108_1
GAGAACCGTATCGTAGAGGTTTGTAGTTAGTG
>ENSG00000090339|ICAM1|1889_1
AGCGGAAGATCAAGAAATACAGACTACAACAG
>ENSG00000090339|ICAM1|6641_1
ACCATGAGGACATACAACTGGGAAATACTGAA
>ENSG00000090372|STRN4|14477_1
CGGCGCTAGATGTGGAACCTATACATGCTTTC
>ENSG00000090372|STRN4|15608_1
AACAGATCGAGGAGCAGATAAAGAGGAACGCG
>ENSG00000090372|STRN4|12869_1
GTGAAAACTTGTCTCAATAAACCCTTTGGAGT
>ENSG00000090512|FETUB|2313_1
ATAAAAATTCCCAGGAAAAGGGCCCTCAGGAG
>ENSG00000090512|FETUB|431_1
GTGGTCGGCCCTTCTTACTTTGTGGAATACTT
>ENSG00000090512|FETUB|9147_1
GAAAGAAGGCATGGCAAGACTGTGGAATGAGG
>ENSG00000090534|THPO|9308_1
ACTTTAGCTTGGGAGAATGGAAAACCCAGATG
>ENSG00000090534|THPO|2697_1
CGAACTCTTGAATGGAACTCGTGGACTCTTTC
>ENSG00000090534|THPO|3213_1
ACAGAGGGAGAGACTAACCTTGAGTCAGAAAA
>ENSG00000090554|FLT3LG|7831_1
CTGACTACCTGCTTCAAGATTACCCAGTCACC
>ENSG00000090554|FLT3LG|16196_1
CGGAGATACACTTTGTCACCAAATGTGCCTTT
>ENSG00000090554|FLT3LG|948_1
TGCCATTATGATCCCAAGGCATAGAGAGGTAA
>ENSG00000090554|FLT3LG|948_2
ATTTACCCAACTCTGTACAAAGCCCTTGTCCC
>ENSG00000090621|PABPC4|5600_1
GGATCCCTCTTTGAGAAAATCTGGTGTGGGAA
>ENSG00000090621|PABPC4|17189_1
CCAACCAGTATATGCAACGAGTGGCTGGAATG
>ENSG00000090621|PABPC4|2312_1
GAAGAGGTGGATGATGAGAGTCTGAAAGAGCT
>ENSG00000090659|CD209|13653_1
GCTCCAGGGATGAAGAACAGTTTCTTTCTCCA
>ENSG00000090659|CD209|17967_1
GGATTTGGGACTCTGAACAGTTCTGTCTCTAC
>ENSG00000090659|CD209|7985_1
CTCTCCTGGCTCTTTGACATGTGCTAGTGAGA
>ENSG00000090932|DLL3|8531_1
ATTGGAATCGCCCTGAAGATGTAGACCCTCAA
>ENSG00000090932|DLL3|13830_1
CTCTTTCATCATCGAAACCTGGAGAGAGGAGT
>ENSG00000090932|DLL3|11462_1
GAGGCTTTGGAGTTCAATCTTGAAGGGGTGTC
>ENSG00000091009|RBM27|9647_1
AGAAGAGGCAGGAGTAAGAGTCGGAGTAAGAG
>ENSG00000091009|RBM27|4516_1
TTGTGGCATAGGGAAAATAATGAGCAACCGAC
>ENSG00000091009|RBM27|14564_1
TCGTCCCAAAGCACTAACAGTTGGAGGATTCA
>ENSG00000091010|POU4F3|10569_1
GGGTAATATATTTGGAAGCTTTGATGAGAGCC
>ENSG00000091010|POU4F3|17829_1
AAACAGAAACGAATGAAGTATTCGGCTGTCCA
>ENSG00000091010|POU4F3|3147_1
GGCGTAAATTCTCATAAGGTAGCATGAAGATT
>ENSG00000091138|SLC26A3|9306_1
TGATGCAGTTTGCTGAAATAGGCAGATTGTGG
>ENSG00000091138|SLC26A3|6796_1
TTCAGGAGCAGTTTCAAAAGCAGTCCCAGATC
>ENSG00000091140|DLD|17685_1
CAGAAGAGCAGTTGAAAGAAGAGGGTATTGAG
>ENSG00000091140|DLD|1168_1
AGAATTTGGGACTAGAAGAGCTGGGAATTGAA
>ENSG00000091140|DLD|194_1
AGAGTACTGCAGTAAAAGCTTTAACAGGTGGA
>ENSG00000091181|IL5RA|2000_1
AGTGAAAATAAACGCTCCAAAAGAAGATGACT
>ENSG00000091181|IL5RA|17456_1
TGAAAGGGACCACTGAATCAAGAATGAACTTT
>ENSG00000091181|IL5RA|17456_2
CTAAGTACGATGTTCAAGTGAGAGCAGCAGTG
>ENSG00000091181|IL5RA|5337_1
GTCCAGTGAGACGGAAATTGAAGTCATCTGTT
>ENSG00000091181|IL5RA|5337_2
TTGGAAAGTTTAGGTAATTGGCTTAACTCTGT
>ENSG00000091181|IL5RA|5337_3
GCCTTTTCAATCAGGAATAGATTTGCCATGAA
>ENSG00000091262|ABCC6|14713_1
GCAAAACTCTAGGATAAAGCATCACAGCCAGG
>ENSG00000091262|ABCC6|14713_2
GACTCTTGGATACACAAGGTAATTTTAGAGCC
>ENSG00000091262|ABCC6|4888_1
TCGCTTGGGAGAGAAAACTCCTCAGAAGAACT
>ENSG00000091262|ABCC6|4348_1
GAGTCCAGTCATCTGGAGTGCTGTTTGGTTAC
>ENSG00000091409|ITGA6|16429_1
ACATTCAGTGGCCAAAAGAAATTAGCAATGGG
>ENSG00000091409|ITGA6|11372_1
TTGATAGAGATGGAGAAGTTGGAGGTGCAGTG
>ENSG00000091409|ITGA6|2721_1
ATATTCAATTGCTGGAAACATGGACCTTGATC
>ENSG00000091436|MAP3K20|4929_1
CTTGAGAGGCTAAAGAAACTAGAGCGTGATCT
>ENSG00000091436|MAP3K20|18063_1
GTGTGGTTCTCTGGGAGATGCTAACAAGGGAG
>ENSG00000091483|FH|17484_1
AATTGATCTTGCCTGAAAATGAACCAGGAAGC
>ENSG00000091483|FH|10392_1
GCAATAGAGCAATTGAAATGTTAGGAGGTGAA
>ENSG00000091483|FH|11329_1
TTACTCTTGGGCAGGAATTTAGTGGTTATGTT
>ENSG00000091527|CDV3|3794_1
CCCAGAACCAGCGATGACTAGTGGTGTGTATA
>ENSG00000091527|CDV3|12432_1
TGCATTAGGATTGTGAAATGTCTCGTGAGTAT
>ENSG00000091536|MYO15A|2466_1
GAAGAGATATGTGCTGAGATGGCTCTGACACG
>ENSG00000091536|MYO15A|7436_1
AAGACCCTGGTAGATGACTTCATCTTGGAGCT
>ENSG00000091536|MYO15A|6188_1
ACTAAGAGGAGGCAGGAGGAGCAACTCAAATC
>ENSG00000091542|ALKBH5|432_1
GAGCAGCCATCTTTTAAGTGGGGCTGTATCAG
>ENSG00000091542|ALKBH5|13980_1
CGTGTGATTATTTGGAACAGTTAGACTTGCCA
>ENSG00000091542|ALKBH5|12061_1
CATCGTGTCCGTGTCCTTCTTTAGCGACTCTG
>ENSG00000091592|NLRP1|1003_1
GTCTTGGAGGATGAGAAGGGGAGAGGTAAACA
>ENSG00000091592|NLRP1|1648_1
TGACCGTTGAGATTGAATTCTGTGTGTGGGAC
>ENSG00000091592|NLRP1|13158_1
AATGGCCTCTGGATGAAACGTCAGGAATTTAC
>ENSG00000091651|ORC6|12732_1
ACTGGGCCTGAATTCAAATATTGGAATAAGAG
>ENSG00000091651|ORC6|12292_1
ATCGACTGTGTAAACAACTAGAGAAGATTGGA
>ENSG00000091651|ORC6|6021_1
TAGATAGATAAACGGAATTGGAGCCATTTTGC
>ENSG00000091656|ZFHX4|8419_1
GGCAGTGTTGCTAGTAACTATGGCATCAGTGG
>ENSG00000091656|ZFHX4|11656_1
AGGCAAAGACATCCAAAGTAGAAAGTGACCAG
>ENSG00000091656|ZFHX4|2547_1
GGCTAATGTGGAAGTAAAGAATGAGGAGCAGA
>ENSG00000091664|SLC17A6|16118_1
TACTAGAGGGGTAGCAATCTCATTCTTGGTAC
>ENSG00000091664|SLC17A6|303_1
TTAGGTGCAATGGAAAAATTCAAGACTCCATG
>ENSG00000091664|SLC17A6|3321_1
AGACCCGGAGGAAACAAGTGAAGAAAAATGTG
>ENSG00000091831|ESR1|4559_1
CATCTGTACAGCATGAAGTGCAAGAACGTGGT
>ENSG00000091831|ESR1|4559_2
ATATTTGGAAACAAGTGGTTTCCTCGTGTCTA
>ENSG00000091831|ESR1|245_1
GATACGAAAAGACCGAAGAGGAGGGAGAATGT
>ENSG00000091831|ESR1|17663_1
GCCAGTACCAATGACAAGGGAAGTATGGCTAT
>ENSG00000091879|ANGPT2|8159_1
ACCTTAAAGACTGGGAAGGGAATGAGGCTTAC
>ENSG00000091879|ANGPT2|2425_1
AAAGTGGGATTTGGTAACCCTTCAGGAGAATA
>ENSG00000091972|CD200|3968_1
ATCCAGCCTGCCTATAAGGACAAGATAAACAT
>ENSG00000091972|CD200|7944_1
ACTGTGACCGACTTTAAGCAAACCGTCAACAA
>ENSG00000091972|CD200|7311_1
TTGAATCCCAAGAGGAAGTCAGTTTACCTCTC
>ENSG00000091986|CCDC80|14027_1
ATGATGAGCCTGCTGAAGGACGATGTGTACTG
>ENSG00000091986|CCDC80|12702_1
TGAGGTACCAATAACAATGAAGTCTGTGTTTG
>ENSG00000092009|CMA1|8989_1
ATCCCAGGAAGACAAAATCTGCATTTAAGGGA
>ENSG00000092009|CMA1|4041_1
CCAGATCCTGCAGGCAAATTAATCCTGGATCC
>ENSG00000092009|CMA1|17119_1
TTCCTTATAAGACGGAACTTTGTGCTGACGGC
>ENSG00000092020|PPP2R3C|17180_1
CTATGATTGGAGAGGAAGCGATGATCAATTAC
>ENSG00000092020|PPP2R3C|8723_1
TTCTGGACTTACGAGAACAGAGAGGCTCTTGT
>ENSG00000092020|PPP2R3C|8723_2
GTTTCAAGGAGCATCAATTAAACAGCTTGGAC
>ENSG00000092020|PPP2R3C|9515_1
TGATTTATTGGAGCTAAGGGATGAGGAACTGT
>ENSG00000092098|RNF31|6714_1
GAACTGGAAACGCATGAACGACCCAGAATACC
>ENSG00000092098|RNF31|11631_1
GAAGACAAGGTTGAAGATGATATGCTGCAGCT
>ENSG00000092098|RNF31|12155_1
AACTATGAGTTGGGGGATGTGGTAGAAGCTGT
>ENSG00000092203|TOX4|15848_1
CCTCCCATTGTGAGTAAGGACTGGGACAATGA
>ENSG00000092203|TOX4|16477_1
ACTAGTTCACTTCACGAGGATGGTGTTGAGGA
>ENSG00000092203|TOX4|16650_1
TGGGATAGTCTTGGAGAGGAGCAAAAACAGGT
>ENSG00000092295|TGM1|7411_1
ATTTTTGCTGAGGTGAATAGTGACAAGGTGTA
>ENSG00000092295|TGM1|11188_1
AGTCAGATGAGCAAGGACATTGCCCCAAGATA
>ENSG00000092295|TGM1|10442_1
CATGCTAGTAGTGAACGGTGTGGACTTGCTGA
>ENSG00000092345|DAZL|17245_1
AGTTCATGAAGCTACTCCACCCTCTGGAAATG
>ENSG00000092345|DAZL|10109_1
TTGATCCTCCTGGCTTATCTAGTTACATGGGA
>ENSG00000092345|DAZL|665_1
TGTCCAGAAGAGTCAAAGTAGTTAGTTTTGGT
>ENSG00000092377|TBL1Y|8715_1
CTGGAACAGTGATGGAACACTATTGGCTATGG
>ENSG00000092377|TBL1Y|7882_1
AAGATCTGGAGTATGAAGCAGGATGCATGCGT
>ENSG00000092377|TBL1Y|2254_1
CCTGATAGTTGCTGTGATTCCTGATGTGGTGC
>ENSG00000092439|TRPM7|15516_1
TGATGATGGTCCTGTAAGACCTTCTGTATGGA
>ENSG00000092439|TRPM7|16457_1
GAAAGTATGGGGCGGAAGTCAGACTGAGAAGA
>ENSG00000092439|TRPM7|9139_1
GGGAGGAGGTTTACGAAGAGCTGTCAAAGTAC
>ENSG00000092445|TYRO3|14437_1
CTCATCCTGCTTCGAAAGAGACGGAAAGAGAC
>ENSG00000092445|TYRO3|8165_1
GGATGTTGGGCAAAGGAGAGTTTGGTTCAGTG
>ENSG00000092445|TYRO3|15185_1
CAGATTCAGGCCTCATCTTGGAGTGGGAAGAA
>ENSG00000092529|CAPN3|2641_1
CTCTGGAACAAGATTAAGGCCTGGCAGAAAAT
>ENSG00000092529|CAPN3|1649_1
TGGAGGGCATGTTCAGAGCTTTTCATGCATTT
>ENSG00000092531|SNAP23|2652_1
ATGAGAGAGACAGAGAAGACTTTAACAGAACT
>ENSG00000092531|SNAP23|6805_1
AAGTTGCATAGCCACAACGAAGATCTAGTTGG
>ENSG00000092531|SNAP23|17820_1
TTGGAAAAGTTTGACAAAGCATACCACATGAA
>ENSG00000092607|TBX15|17859_1
CTGCCATGAGAGTGAAAATCACTGGCCTAGAT
>ENSG00000092607|TBX15|6348_1
GAAAGCCAGCTGTGTAATCTAAACCTCTCTGA
>ENSG00000092607|TBX15|7849_1
AGATTACCAGATTAAAAATTGACCGAAACCCT
>ENSG00000092621|PHGDH|2480_1
ACAGAGCTGAATGGAAAGACCCTGGGAATTCT
>ENSG00000092621|PHGDH|16892_1
CCACCCACTGTGATCAATAGGGAGAGAAAATC
>ENSG00000092621|PHGDH|7539_1
GAACTTGGTGAACGCTAAGCTGCTGGTGAAAG
>ENSG00000092847|AGO1|6949_1
CTTTTCTGTGCTGACAAGAATGAGCGAATTGG
>ENSG00000092847|AGO1|17498_1
TTTGGGATCAAAGTGAAGGATGACATGACGGA
>ENSG00000092964|DPYSL2|12582_1
TGAAGTACTGAGTGTGATCCGGGATATTGGCG
>ENSG00000092964|DPYSL2|6397_1
GATGGGACACCTGAGGACATTCTGAGACTTCT
>ENSG00000092969|TGFB2|5393_1
TGTCCCAAGATTTAGAACCTCTAACCATTCTC
>ENSG00000092969|TGFB2|4291_1
CAGACCCTACTTCAGAATTGTTCGATTTGACG
>ENSG00000092969|TGFB2|12925_1
TGAAGAACTAGAAGCAAGATTTGCAGGTATTG
>ENSG00000093010|COMT|11278_1
CCCCAGCTGAAGAAGAAGTATGATGTGGACAC
>ENSG00000093010|COMT|7753_1
CACAGACTGATGCTTAAGGAGCCTCACATCAG
>ENSG00000093010|COMT|7753_2
AGTGCACACACTACCAATCGTTCCTGGAATAC
>ENSG00000093010|COMT|17959_1
GTGAGGATGAGGTTAGACCTGTCTTCTGGAGC
>ENSG00000093010|COMT|17959_2
CAATCATGACTTCTTTACTAACACTGGCTAGC
>ENSG00000093144|ECHDC1|5899_1
GTAATTGAATTGGAAAATTGGACAGAGGGGAA
>ENSG00000093144|ECHDC1|7783_1
AGCTATATTTGGAGGAAGCATTACAGAACGAA
>ENSG00000094631|HDAC6|4496_1
GGTTTGCTGAAAAGGAAGAGCTGATGTTGGTT
>ENSG00000094631|HDAC6|1934_1
CTATGTGGCTTGAGGAAAGCTAGCTTCCAGAG
>ENSG00000094631|HDAC6|1934_2
GGGTCATGAAGGTAGAAGACAGAGAAGGACCC
>ENSG00000094631|HDAC6|9442_1
CAGAGAACATTACCTGAACTGAGGCGGGCTAG
>ENSG00000094631|HDAC6|9442_2
GGAACAATCCAAGAGAATTGGGTGTGTCTCTC
>ENSG00000094755|GABRP|6744_1
CCAATTTTGGTGGAGAACCCGTACAGATAGCG
>ENSG00000094755|GABRP|9701_1
TGGGGCTATGATGGAAATGATGTGGAGTTCAC
>ENSG00000094755|GABRP|8507_1
TGTATTTCATTTTGGAAACCTACGTTCCTTCC
>ENSG00000094755|GABRP|17239_1
GTTTGTCTTCCGAGAAAAGATGGGCAGGATTG
>ENSG00000094804|CDC6|8966_1
ATTCTGCAAGACCTCAAGAAGGAACTGAAAGG
>ENSG00000094804|CDC6|9032_1
GATCAGGTTCTGGACAATGCTGCAGTTCAATT
>ENSG00000094804|CDC6|5458_1
GGATTAAAGAGAAACAAGGAAACCCGTTTGAC
>ENSG00000094916|CBX5|898_1
TGAAGAGAGACTGACATGGCATGCATATCCTG
>ENSG00000094916|CBX5|17206_1
TCACCTTAGAGTCTTGATCTTTTCAGGGTTGG
>ENSG00000094916|CBX5|15770_1
AGCATTCCTGTTACCAAAGAGGCTTCAAACCT
>ENSG00000095002|MSH2|2326_1
TGAATTGGGAAGAGGAACTTCTACCTACGATG
>ENSG00000095002|MSH2|7988_1
GAACCAGCAGCAAAGAAGTGCTATCTGGAAAG
>ENSG00000095002|MSH2|17598_1
TGGAAGCTTTTGTAGAAGATGCAGAATTGAGG
>ENSG00000095015|MAP3K1|6462_1
CTTGTTATCAGGCTCAAGATGTGGGAACTGGA
>ENSG00000095015|MAP3K1|2278_1
GATTCAGGTGTTTGGAATGGAACTCGTTGGCT
>ENSG00000095015|MAP3K1|8220_1
GTCAATACAGAGCTCAACTCCAGTATTGAGGA
>ENSG00000095303|PTGS1|13925_1
TTCAATGAGTACCGCAAGAGGTTTGGCATGAA
>ENSG00000095303|PTGS1|8645_1
CTCTTTAAGGATGGGAAACTCAAGTACCAGGT
>ENSG00000095303|PTGS1|8247_1
CAAGGGTCTCCTAGGGAATCCCATCTGTTCTC
>ENSG00000095370|SH2D3C|10600_1
GGGAGAGGCTAAAGGAACTGTCAGAAAATGGG
>ENSG00000095370|SH2D3C|10516_1
CCAGAGAAACTCCACAAGGAATTGGAGGAGGA
>ENSG00000095370|SH2D3C|1627_1
AAGGACACTGTGATCAACCCGAGAATGTTCTG
>ENSG00000095564|BTAF1|6110_1
GTGGAGCATGACTGGAATCCTATGCGAGATCT
>ENSG00000095564|BTAF1|13691_1
TGATTCAGCAGCATCAAGAGTGGTTGGAAGAC
>ENSG00000095564|BTAF1|6066_1
ACAAGGTTTGGATGGAACTGTTGAGTAAGGCT
>ENSG00000095585|BLNK|15211_1
CTATTTCAGAACAGGAAGCTGGCGTTCTCTGC
>ENSG00000095585|BLNK|8940_1
CATGTGGACTTGTTCTATTGCCTGACCTGATG
>ENSG00000095585|BLNK|953_1
AGGCTGATTATGTGGTCCCCGTGGAAGATAAT
>ENSG00000095713|CRTAC1|3339_1
TTCTGCGACAATGAGAATGGGCCTAACTTCCT
>ENSG00000095713|CRTAC1|6881_1
TTGTGCTGCTGCCTAGACAGTAGGGATGTAAA
>ENSG00000095713|CRTAC1|6881_2
CTCAAGTGGCCTTTTTAGGTGGGTATTCTTCA
>ENSG00000095752|IL11|18533_1
CTTTGTGAGACAGAGAACAGGGAATTAAATGT
>ENSG00000095752|IL11|16838_1
GAGAGGCTTGCTTGGGATATAGAAAGATATCC
>ENSG00000095752|IL11|9564_1
TTGTGGGTGACTTTTAATGTGTATGATTGTCT
>ENSG00000095970|TREM2|18420_1
CATTACGCTGCGGAATCTACAACCCCATGATG
>ENSG00000095970|TREM2|4678_1
GACTCCTTGTTCTGCTCTGGCAAGAGACTACT
>ENSG00000095981|KCNK16|5871_1
TTGCTTTCATCACTCTCAGCACCATTGGCTTT
>ENSG00000095981|KCNK16|5041_1
GTGAAAGGTGTGAACCCCAAAGGCAACTCTAC
>ENSG00000095981|KCNK16|5220_1
CAGGGGCCCCAAGACAATAAAGTTGGTCTCTA
>ENSG00000095981|KCNK16|5220_2
CTGGAAATTTTGGCCTTTGCCTCTCCCATCAT
>ENSG00000096063|SRPK1|15471_1
AATATCGTTCCTTGGAAGTTCTAATCGGATCT
>ENSG00000096063|SRPK1|13165_1
ATCAAACGCTTATGGAACGTGATACAGAGGGT
>ENSG00000096063|SRPK1|11645_1
GTATGGTTATCATGGGATATTCAGGGGAAGAA
>ENSG00000096093|EFHC1|136_1
ATGCTGGTGAATGATAACAAGGTGCTTCGTTA
>ENSG00000096093|EFHC1|347_1
CCAAGGAATTGAGTTAAATCCACCAGAGAAGA
>ENSG00000096264|NCR2|1766_1
CTTGGACCTCTCGATTCACAATCTGGGACGAC
>ENSG00000096264|NCR2|11641_1
GGGACATATGGTGGAAAACCATGATGGAGCTC
>ENSG00000096264|NCR2|7195_1
ATATCACACTGTTGCAAGGACTAAGATAAGCG
>ENSG00000096433|ITPR3|18229_1
GACGTGGAGAACTACAAGGTGATCAAGTCGGA
>ENSG00000096433|ITPR3|12940_1
GCCCAGATGATCAAGAACAAGAACCTGGACTG
>ENSG00000096433|ITPR3|7386_1
CTGATGATGAGTGACAAGAAGTCAGAGCGCTT
>ENSG00000096717|SIRT1|10243_1
AGATGTGTCTGAATCAAAAGGTTGTATGGAAG
>ENSG00000096717|SIRT1|13900_1
CTGATGGAGATGATCAAGAGGCAATTAATGAA
>ENSG00000096717|SIRT1|11341_1
TGCGGGAATCCAAAGGATAATTCAGTGTCATG
>ENSG00000096968|JAK2|9044_1
GCAGTGGAGGAGATAAACCTCTAAGTGCTCTG
>ENSG00000096968|JAK2|4300_1
TACTGAAGAGCACCTAAGAGACTTTGAAAGGG
>ENSG00000096968|JAK2|10559_1
AACTGGAAACGGTGGAATTCAGTGGTCAAGAG
>ENSG00000096996|IL12RB1|17703_1
GACTGCGGACCTCAGGATGATGATACTGAGTC
>ENSG00000096996|IL12RB1|8349_1
TACAACGTGGCTGTCATCTCCTCGAACCAATT
>ENSG00000096996|IL12RB1|1620_1
GAACCCTAGATGCTGCCATGAAATGGAAGCTG
>ENSG00000097007|ABL1|6690_1
CATCCCTCTCATATCAACCCGAGTGTCTCTTC
>ENSG00000097007|ABL1|2411_1
GTGGCCAGTGGAGATAACACTCTAAGCATAAC
>ENSG00000097007|ABL1|11333_1
GTGTATGAGCTGCTAGAGAAGGACTACCGCAT
>ENSG00000099250|NRP1|10177_1
CCTCATTCCTACATCAATGAGTGGCTCCAAAT
>ENSG00000099250|NRP1|630_1
ATACGGTTGCAAGATAACAGATTATCCTTGCT
>ENSG00000099250|NRP1|8407_1
GAGGATTCCTACCGAGAGTGGATACAGGTAGA
>ENSG00000099260|PALMD|17624_1
CAGTTGAAGTAGAGGAACTTCTAAGACAAGCC
>ENSG00000099260|PALMD|12142_1
ATTTGATGCTCAGACAACTGGAGATGGGACTG
>ENSG00000099260|PALMD|14352_1
TACAGAACCGGTGACAATGATTTTCATGGGGT
>ENSG00000099290|WASHC2A|17791_1
ATCATAGTGACAATGAACAAAACCGGCACACC
>ENSG00000099290|WASHC2A|441_1
AGTGCGAGTAAGTTAAAAGGTGCGTCTCTGCT
>ENSG00000099290|WASHC2A|14242_1
GCTCATCGTTCACCCAATGTACTTGGTATTTT
>ENSG00000099326|MZF1|7258_1
GAGTCAGAGGTTACAGAGGACTCAGATTTCCT
>ENSG00000099326|MZF1|17256_1
CTGTCATGGTGAAGCTAGAGGACTCTGAGGAG
>ENSG00000099326|MZF1|11548_1
CTACTGTAGGTGTCCAATAAACAGTAGATGGA
>ENSG00000099326|MZF1|11548_2
GTAGGTACCTGCCATCTTGGCTATGACCCAAG
>ENSG00000099337|KCNK6|15331_1
TGAGAAATAGGCAGGAAGAAGTTGTACCTGAC
>ENSG00000099337|KCNK6|3979_1
ATACAACTTCAAAAGGATTTCAGGCTGAGTGT
>ENSG00000099337|KCNK6|16491_1
GTTATCCCTGAGAGAAAGAGCAGGTTTTAGCG
>ENSG00000099385|BCL7C|11371_1
GTCTGTTGTACTAGGAAATAATAACGCCTCCC
>ENSG00000099385|BCL7C|11371_2
ACAGTCTTGTTAACTGAGTGCCAATTACGCTC
>ENSG00000099385|BCL7C|1245_1
CAAGGGTTTACTCTGTACCAGGCATTGTGACT
>ENSG00000099385|BCL7C|1245_2
GCCCCTTTGGCTTTTTACAAATAAAGACCCTT
>ENSG00000099385|BCL7C|4647_1
TCTGGTGAATTACAGAAAACGCTTTCTACACT
>ENSG00000099385|BCL7C|4647_2
AAAGTAGAGCGACTGGACCTCTCTTGTATTTC
>ENSG00000099399|MAGEB2|12978_1
AAGCTTTGAAAGATGAAGAGAAAGCCGGAGTC
>ENSG00000099399|MAGEB2|3523_1
TTCAAAAGGCCTGTTAACCTTTGTTCTTGTTA
>ENSG00000099399|MAGEB2|15458_1
TTTGTAATCCAGGACAAGAAAATGTGGCATTA
>ENSG00000099625|CBARP|11854_1
CCCTATTTCAAGGTCAAGAAGTGGAAGCTGGA
>ENSG00000099625|CBARP|3606_1
GGCCAGGTCCAAGCTTCCCAAGCTTTATTTAT
>ENSG00000099625|CBARP|8355_1
GTGACTCCCGGAGAGAAGCATGTTGACTTTTC
>ENSG00000099715|PCDH11Y|10697_1
GCATCCAGTTGATGAAAGTAAGTGCAACGGAT
>ENSG00000099715|PCDH11Y|11376_1
AAATTCCAGAAAACGTCCTGATAGGCAACTTG
>ENSG00000099715|PCDH11Y|10334_1
TAAGGCTGCTCAGAAAAACATGCAGAATTCTG
>ENSG00000099783|HNRNPM|7665_1
GGTGGTGGTATGGAAAACATGGGTCGATTTGG
>ENSG00000099783|HNRNPM|5440_1
AGAGATTGACGTTCGAATTGATAGAAACGCTT
>ENSG00000099783|HNRNPM|9206_1
GTGGAGCTCTTAATGGACGCTGAAGGAAAGTC
>ENSG00000099804|CDC34|4270_1
TCCGTGATGTACAGGAAGTGGAAAGAGAGCAA
>ENSG00000099804|CDC34|16972_1
TGACACCACCAGAATAAACTTGCCGAGTTTAC
>ENSG00000099804|CDC34|1841_1
GCCGACTCTTTTCCCTGCTTTGGTTTGTTTGA
>ENSG00000099810|MTAP|161_1
GAGGTGGTTCTTGCTAAGGAGGCTGGAATTTG
>ENSG00000099810|MTAP|7284_1
CCAAAGAATGTGAGGAAGAAATGGGACTCTTT
>ENSG00000099810|MTAP|7284_2
GACTGACTTAACTCCAACTGCTTCTTCCCTCA
>ENSG00000099810|MTAP|12096_1
GGAGGGCAATTTGGTAAAATGCATCAAAAGAC
>ENSG00000099810|MTAP|12096_2
AGGTGAGCATCAGATGATCATCAGGTGGTTGT
>ENSG00000099817|POLR2E|8618_1
GGTTGGGTGTTTTCAAATGGTAAAGATGTTTT
>ENSG00000099817|POLR2E|10899_1
ACTAGAGTCGTCAGAGACTGGAAGTAGGATGG
>ENSG00000099817|POLR2E|4852_1
CAAAAAACTTTAAGATTACCTGGGCACAGTGG
>ENSG00000099822|HCN2|11092_1
ATCTTCCTTATCGTGGAGAAGGGCATTGACTC
>ENSG00000099822|HCN2|12267_1
AGAAGCCATAGACGAGACGTAGGTAGCCGTAG
>ENSG00000099822|HCN2|9341_1
GGAGGATCGTTTTCTAAGTGCAATACTTGGCC
>ENSG00000099899|TRMT2A|3280_1
ACTGAGTATCGTAATAAGTGTGAGTTTCTGGT
>ENSG00000099899|TRMT2A|14320_1
AAGGTAAAGAGGGTCATTGGGGTCGAGCTATG
>ENSG00000099899|TRMT2A|5435_1
ACTGTGAGATGCTCATCCTGTTTGAGAGGGTG
>ENSG00000099937|SERPIND1|2103_1
TATCTGGACCTGGAGAAGATATTCAGTGAAGA
>ENSG00000099937|SERPIND1|15362_1
GTGGAGAGATGGCAAAAAAGCATGACAAACAG
>ENSG00000099937|SERPIND1|14841_1
TCATCGCCTCTTCAGGAGGAATTTTGGGTACA
>ENSG00000099942|CRKL|5978_1
GACCTGCCCTTTAAAAAGGGTGAGATCCTAGT
>ENSG00000099942|CRKL|4765_1
CATAGTCGTATTGTCAAAGAGTAGCCGATTTT
>ENSG00000099942|CRKL|7492_1
AACTGAAGCTGCTGTAACTAAAGGAATCTGAA
>ENSG00000099953|MMP11|3493_1
GGTCCCGAGAAGAACAAGATCTACTTCTTCCG
>ENSG00000099953|MMP11|17566_1
GAATATCAGGCTAGAGACCCATGGCCATCTTT
>ENSG00000099953|MMP11|10662_1
AGTGTCCTTGCTGTATCCCTGTTGTGAGGTTC
>ENSG00000099956|SMARCB1|14523_1
GAGATTCTGGATGGCAACGATGAGAAGTACAA
>ENSG00000099956|SMARCB1|18023_1
AAGGAGAACTCACCAGAGAAGTTTGCCCTGAA
>ENSG00000099956|SMARCB1|13042_1
CTGGGGTCAGGAAGAAACCTTATTTTAGGTTG
>ENSG00000099958|DERL3|3886_1
GATTGCGGTGGGCCATATCTACTACTTCCTGG
>ENSG00000099958|DERL3|13409_1
GTCTTCATGTTTCTCTTCGGGGGCGTCCTTAT
>ENSG00000099958|DERL3|4128_1
ATCTCAGCGACCAAGAACCCCAATCCCTAATC
>ENSG00000099958|DERL3|11327_1
CCTTATCCGACCCCTGTGGCTCATTTTTCTCT
>ENSG00000099968|BCL2L13|7732_1
CCAGGTACTGTTAACAAAAGCGGGTTACTAGT
>ENSG00000099968|BCL2L13|7732_2
CTGAATAGCCAAGAGCACAGGCTGGGACTATA
>ENSG00000099968|BCL2L13|7732_3
AGATAAACGCAAGGGAAGAGAGCCTTGTGGAA
>ENSG00000099968|BCL2L13|9693_1
TGTTGTAATTTGCCCAACAGTCAGTGATTCTG
>ENSG00000099968|BCL2L13|9693_2
AGTTGTATTGGCTGGAATTTGAACCTCCAGCA
>ENSG00000099968|BCL2L13|11122_1
AGCCACTATGCATCTGAGGGTTTGAGTTAATT
>ENSG00000099968|BCL2L13|11122_2
GAAGAATTGGGATAGAAATTCCCAGCTGAGAG
>ENSG00000099985|OSM|14819_1
CTGAACATCGAGGACTTGGAGAAGCTGCAGAT
>ENSG00000099985|OSM|11056_1
CTCCTATGCCTCATCATGTCCCAAACCAGACA
>ENSG00000099985|OSM|11056_2
CTTGTGTGACCTGAGTAGGACCTTCTCCTGAG
>ENSG00000099985|OSM|5084_1
TGGATTCCCTGACGTAAGGTGGATATTAAAAA
>ENSG00000099995|SF3A1|5513_1
GATAAGACGGAATGGAAACTGAATGGGCAGGT
>ENSG00000099995|SF3A1|14877_1
TTCAGGAGCGCTATGAAAAGTTTGGGGAGAGT
>ENSG00000099995|SF3A1|13837_1
CTTCGGTGTAGAGGAAACAGCCATTGGTAAGA
>ENSG00000100012|SEC14L3|14798_1
GAGAGGCTAGGGAAGAAGATTGAGACCATCGT
>ENSG00000100012|SEC14L3|17138_1
GAAAGTGAGTCTGGGAAGTCTTGCTGTCATCT
>ENSG00000100012|SEC14L3|17138_2
ACGAGGGCATGCAGAAATATGATAAGGAGCTC
>ENSG00000100012|SEC14L3|17629_1
TTTGTCTGTGTGAGTAACTGGCCTGTGTGTAA
>ENSG00000100012|SEC14L3|17629_2
GTTAGTGAGTACAGAAAGAGATGCCCTGGGGA
>ENSG00000100014|SPECC1L|14719_1
CTAAGGTAGAGGATGAATACCGAGCCTTCCAA
>ENSG00000100014|SPECC1L|15525_1
ACAATAAGGAAGCTCAAGAAATGATAGGGGCA
>ENSG00000100014|SPECC1L|1808_1
CAGCATTGGCCAGAGAATATGGAGGATCAAAG
>ENSG00000100028|SNRPD3|6389_1
GGAAATGTTTAAGCTAAATAAATCTGGGGGGT
>ENSG00000100028|SNRPD3|6918_1
GCACTTTGTTCAGTTAACATTTGTGGAGCTGT
>ENSG00000100028|SNRPD3|8704_1
GGTAGAGGATTGTTTGAGAGGAGTTCAAAACC
>ENSG00000100030|MAPK1|7374_1
TCAAGTTCGACATGGAATTGGATGACTTGCCT
>ENSG00000100030|MAPK1|13766_1
CACTTTATGATAGGGAAGGCTACTACCTAGGG
>ENSG00000100030|MAPK1|3844_1
GGTGTAACACTTGTCAAGAAGCGTTATGTGCA
>ENSG00000100033|PRODH|6898_1
GAAGATGACCTTCTATGGGCATTTTGTAGCCG
>ENSG00000100033|PRODH|1903_1
GGAAACTTCTAGGACAGAGGCTATTCAACAAG
>ENSG00000100033|PRODH|12128_1
AAGCCCTTGTCTGGCATTTGTCAGGAATATAG
>ENSG00000100038|TOP3B|3065_1
GTGGAGAGACATGATAAAATCCAGTCCTTCAA
>ENSG00000100038|TOP3B|15130_1
AAAGAAGCTAACCCCAAGCTGAACATGGTGAA
>ENSG00000100038|TOP3B|14247_1
CGGTGAAGCGGTTGTTAGCAGAAGGTATCAAC
>ENSG00000100053|CRYBB3|16607_1
TTGTACGAACTAGAGAACTTCCAAGGCAAACG
>ENSG00000100053|CRYBB3|13081_1
AAGATGGAGATAGTGGATGATGACGTGCCCAG
>ENSG00000100053|CRYBB3|461_1
GTCCACCCTTCCCTGGAATCTGCTCAATAAAG
>ENSG00000100065|CARD10|14093_1
CTCCTAGAAGTTCAGGAGAAATGCCTGCCCTC
>ENSG00000100065|CARD10|9390_1
CAGGACAAGGGACCAGATGGACTGTCGTTTTA
>ENSG00000100065|CARD10|5118_1
ATGGGTGTCTGTGGTTCTCTCCTGTGTAAATG
>ENSG00000100075|SLC25A1|5122_1
GTGGTGAAGCTGCTCAACAAAGTGTGGAAGAC
>ENSG00000100075|SLC25A1|1554_1
TCTGTGCATTGTGGCTGTCAAATCCATGTGTC
>ENSG00000100075|SLC25A1|9520_1
CTGTGCCTGTGTTTCATGTTCTGTGTCACGTG
>ENSG00000100095|SEZ6L|16442_1
CTGATGGACAAAGGTGAGAATGAGCTGACTGG
>ENSG00000100095|SEZ6L|19_1
GACTCCCTTCAAACCGAGAGTGTCCCTTTTGA
>ENSG00000100146|SOX10|1900_1
CACGAGGTAATGTCCAACATGGAGACCTTTGA
>ENSG00000100146|SOX10|882_1
CCTTACCACTCCTATGACTCCTGTTTTCTCTC
>ENSG00000100146|SOX10|7947_1
GGCTGAAGACACTAGAATCCTGACCTGTACAT
>ENSG00000100170|SLC5A1|7059_1
ATCCAAGAAGGCCCTAAGGAGACCATTGAAAT
>ENSG00000100170|SLC5A1|18100_1
CTTGCTATTTTCTGGAAGAGAGTCAATGAGCC
>ENSG00000100170|SLC5A1|6240_1
TGGGTTCATCTTTGGGATGTCCATCCTTACCT
>ENSG00000100197|CYP2D6|11547_1
GCAGCTTCAATGATGAGAACCTGCGCATAGTG
>ENSG00000100197|CYP2D6|18625_1
CATATGACATCCCGTGACATCGAAGTACAGGG
>ENSG00000100197|CYP2D6|5484_1
CTAGCCAGAGGCTCTAATGTACAATAAAGCAA
>ENSG00000100207|TCF20|3770_1
GAGGGCAGCAGTGAAAAGACTGTTTTGGACTC
>ENSG00000100207|TCF20|14208_1
TTGCTACATGAGGAGAACTTCTCGGTGAGGTG
>ENSG00000100207|TCF20|672_1
AGAAGGGGTACCAGAAAAGCGACTGACAGATC
>ENSG00000100219|XBP1|13404_1
TCTCAGTGAAGGAAGAACCTGTAGAAGATGAC
>ENSG00000100219|XBP1|2118_1
TGGAGGATAGCAGAGAAGCCTGTCTGTACTTC
>ENSG00000100220|RTCB|14306_1
CTGGTAGCTATGGAGAAGGCCATGAAGAGAGA
>ENSG00000100220|RTCB|16563_1
CCTGAGTCCTATAAGAATGTGACAGATGTGGT
>ENSG00000100220|RTCB|13934_1
ATATGAATGACCCTGAAGCAGTAGTATCCCCA
>ENSG00000100226|GTPBP1|3296_1
TTGGCTGGTCATGAGAAGTACCTGAAAACCAC
>ENSG00000100226|GTPBP1|7626_1
AAACGAGTAGGAGACAATGACTTCCTGGAGGT
>ENSG00000100226|GTPBP1|9356_1
AACCTAGATCTGCTGAAGATGTTCCTCAACCT
>ENSG00000100280|AP1B1|16824_1
GCTGAAAGAGTACGCAACAGAAGTGGATGTGG
>ENSG00000100280|AP1B1|2011_1
GTGAAGGTGCTGATGAAGTTCATGGAGATGTT
>ENSG00000100280|AP1B1|7879_1
GATATTCCCAATGAGAATGAGGCCCAGTTCCA
>ENSG00000100285|NEFH|9205_1
TCGAAAAGCCCAAAGAATCCAAAGTTGAAGCC
>ENSG00000100285|NEFH|17370_1
AGTGAAGGAAGAAGCAAAGTCCCCTGAGAAGG
>ENSG00000100290|BIK|8056_1
ACTTAAGGAGAACATAATGAGGTTCTGGAGAT
>ENSG00000100290|BIK|11816_1
TGCTGGAACACTGCTGAGGTTTTATACTCAGG
>ENSG00000100290|BIK|13951_1
TTCCTATGGCTCTGCAATTGTCACCGGTTAAC
>ENSG00000100292|HMOX1|16781_1
GTTGCTGTAGGGCTTTATGCCATGTGAATGCA
>ENSG00000100292|HMOX1|13541_1
CTGTCTCAAACCTCCAAAAGCCCTGAGTTTCA
>ENSG00000100297|MCM5|3694_1
ATTGACGAGTTTGACAAGATGCGAGAAGATGA
>ENSG00000100297|MCM5|9637_1
GAGATTGACCTGGCCAAGCTGAAGAAGTTTAT
>ENSG00000100297|MCM5|15035_1
AGTTTCCTTATCTGTAAGCAGGCTGATACTAG
>ENSG00000100300|TSPO|7222_1
AAGTTTATTTTGCCCAAAGCCGGTTAGAGGCC
>ENSG00000100300|TSPO|17891_1
GAACTCCCTTGAGGGTCTCAGAATATCTGGGA
>ENSG00000100302|RASD2|4985_1
TTCCTCTCCTGGGGTTGGAAGAAATGTTGATG
>ENSG00000100302|RASD2|15286_1
TGGTTGCAGCTGTTTTCGTGTCATGTATAGTA
>ENSG00000100302|RASD2|5932_1
GCATGGTGGGTTTTGAACCCATAAACCAAAGG
>ENSG00000100307|CBX7|4706_1
AAAATACCGAGCAGCAAAAGGGGAGAAGATCC
>ENSG00000100307|CBX7|10536_1
AGAGTCTACTGAGGCAAGGAGAGGGTGATTCT
>ENSG00000100307|CBX7|1916_1
CCCAGCGGAGGTAAAGATGATAGAGGGTTGTG
>ENSG00000100311|PDGFB|11553_1
TGGGCAGGGTTATTTAATATGGTATTTGCTGT
>ENSG00000100311|PDGFB|14677_1
CTCTCAGGTGGGTTAGAGATGGAGTTTGCTGT
>ENSG00000100311|PDGFB|3742_1
CTGGCAGATGTAGGTAAAGAGGAAAAGGATCC
>ENSG00000100324|TAB1|4256_1
ATCCTTGAGAGACTCAAGACGTTAGAGAGGGA
>ENSG00000100324|TAB1|15055_1
ACATGACCCTGCTAGTGAGGAACTTTGGCTAC
>ENSG00000100324|TAB1|6155_1
GGACTTGTTTGAAAGAAAGAGGAGTGGAAAAT
>ENSG00000100325|ASCC2|15557_1
GAAAGCAGCTGTGACAACATTCAGGGCTTCAT
>ENSG00000100325|ASCC2|18040_1
AATGATGCAGACTCTGATGACGAGCTCATCAG
>ENSG00000100325|ASCC2|12313_1
ATCGAAGTGTTTTTCTCACCTTCCTCCGCATG
>ENSG00000100342|APOL1|13848_1
AGGCCAGCAGTACAGAAACTGGTTTCTGAAAG
>ENSG00000100342|APOL1|14021_1
GTACTCTTGGAACCTGGGATGGAGTTGGGAAT
>ENSG00000100342|APOL1|1110_1
AGAATATATTGACGGAAGAATAGAGAGGAGGC
>ENSG00000100344|PNPLA3|4161_1
GCATCTCTCTTACCAGAGTGTCTGATGGGGAA
>ENSG00000100344|PNPLA3|10260_1
GGTGCTGGGAGAGATATGCCTTCGAGGATATT
>ENSG00000100344|PNPLA3|14369_1
GTCAGGTGGTCTGCAAAGATGATAACCTTGAC
>ENSG00000100345|MYH9|3848_1
ACAGGAGTATGATGCAAGACCGAGAAGATCAA
>ENSG00000100345|MYH9|11243_1
AGGAATAAAGCTGAGAAGCAGAAACGGGACCT
>ENSG00000100365|NCF4|3060_1
GGATGAGGACGTCCGGATCTTCTTTTACCAGT
>ENSG00000100365|NCF4|7833_1
AACTGGCTGCGTTGCTACTACTACGAAGACAC
>ENSG00000100365|NCF4|4560_1
GCAAAAACCTTCAGCTCTCAGAGGAGATTGGG
>ENSG00000100368|CSF2RB|17867_1
CAGGAGATGTGTCATTCCCTGCCAGAGTTTTG
>ENSG00000100368|CSF2RB|498_1
GGAAAAGTCAGGGGAAACTGCCAAACAAAGGA
>ENSG00000100368|CSF2RB|15533_1
TGTTGGGTGCTATCATTTTCTGATTAAGTCTT
>ENSG00000100372|SLC25A17|635_1
CATTCGCGATGAAGGAATCTCGGCTTTATGGA
>ENSG00000100372|SLC25A17|2369_1
TTGGGGTGGCAGTTGGACTAATGTGAAAAAAA
>ENSG00000100372|SLC25A17|6318_1
GGTGTTTTCCTCCCTAAAACTAACATTAGGGC
>ENSG00000100373|UPK3A|9348_1
GAAACGACTCACGACTCCCAAATCACTCAGGA
>ENSG00000100373|UPK3A|8736_1
GAAAAGCCTCTCTGCATGTTTGACAGCAAAGA
>ENSG00000100373|UPK3A|7500_1
CCCTCCAACTGCAGGAAAACCCTTAATAAAAT
>ENSG00000100385|IL2RB|10616_1
CTTAGTGTACTTGCTGATCAACTGCAGGAACA
>ENSG00000100385|IL2RB|14764_1
CATCCAGGACTTCAAGCCCTTTGAGAACCTTC
>ENSG00000100385|IL2RB|1975_1
CAGACCCACAAGAGAAGCTGATGGGGAGTAAA
>ENSG00000100387|RBX1|17586_1
TGGATCTTTGCATAGAATGTCAAGCTAACCAG
>ENSG00000100387|RBX1|2009_1
AGTTTGCTGTTTCTGTAGCCATATTGTATTCT
>ENSG00000100387|RBX1|11253_1
CTCTGTACTGTGGGCTTCTGAGGACTAAGTGG
>ENSG00000100393|EP300|15137_1
GAGGTGTAGGAGTTCAAACGCCGAGTCTTCTT
>ENSG00000100393|EP300|3407_1
CAAAACCGTGGAAGTAAAACCAGGCATGAAAG
>ENSG00000100393|EP300|11297_1
GTTGCATATGCTCGGAAAGTTGAAGGGGACAT
>ENSG00000100401|RANGAP1|5352_1
CTGTGTTCAAGGACGAAGCTACTGTGAGGATG
>ENSG00000100401|RANGAP1|954_1
CATGTGTCCTGTCAGTCCCCTGAGTATGTGTG
>ENSG00000100401|RANGAP1|12380_1
GAGTGTTGACAACCCAAAGCTGTTCTCCAGTC
>ENSG00000100429|HDAC10|1832_1
CTCCTGTACCTCTTAGATGGGATGCTGGATGG
>ENSG00000100429|HDAC10|13245_1
CCAGGGGATCCAGTATCTCTTTGAGGATGACC
>ENSG00000100429|HDAC10|3378_1
GTTCTGTGTGTTCAACAACGTGGCCATAGCAG
>ENSG00000100433|KCNK10|13100_1
GAACCATCTTTGGGAAAAGCATTGCAAGAGTG
>ENSG00000100433|KCNK10|9641_1
ACGGAAAAGATGTGTAACTCAGACAACTCCAG
>ENSG00000100433|KCNK10|11796_1
AACGCTGGCATCAATTATCGGGAGTGGTATAA
>ENSG00000100448|CTSG|4030_1
CAGCGGACCATCCAGAATGACATCATGTTATT
>ENSG00000100448|CTSG|14030_1
CATGGCGTATCTTCAGATCCAGAGTCCAGCAG
>ENSG00000100450|GZMH|9950_1
GGCATCCTAGTGAGAAAGGACTTTGTGCTGAC
>ENSG00000100450|GZMH|13605_1
GTAAGGACGTAGCCCAAGGTATTCTCTCCTAT
>ENSG00000100450|GZMH|17564_1
GGGTTGCAGGACTGTAATAAATGGATCTCTGG
>ENSG00000100453|GZMB|3367_1
TTACGCCATTATTACGACAGTACCATTGAGTT
>ENSG00000100453|GZMB|4861_1
GCATTGTCTCCTATGGACGAAACAATGGCATG
>ENSG00000100453|GZMB|4861_2
GATATTTCTCTCTGGAAAGAGAAGAGGGGACT
>ENSG00000100461|RBM23|17104_1
ATACAGGCCGCTCTAAAGGTTATGGTTTCATC
>ENSG00000100461|RBM23|17162_1
CGAATTCGGCCTCGAGATCTGGAGGACTTTTT
>ENSG00000100461|RBM23|12102_1
CTGAGGGCATGGACATTGTCTCTGAGGAAATT
>ENSG00000100462|PRMT5|7039_1
TAGACCGAGTACCAGAAGAGGAGAAGGATACC
>ENSG00000100462|PRMT5|4748_1
CGATGCAGCAATTCCAAGAAGGTGTGGTATGA
>ENSG00000100462|PRMT5|18259_1
ACCTTCAGCCATCCCAACAGAGATCCTATGAT
>ENSG00000100473|COCH|7955_1
CTATATGAGTGGTGGAACAGCTACTGGTGATG
>ENSG00000100473|COCH|604_1
TGTTTGCCATAAAGGAAGTAGGTTTCAGAGGG
>ENSG00000100473|COCH|8985_1
TGGCATCCAGTCTCAAATGCTTTCTAGATGGT
>ENSG00000100490|CDKL1|14550_1
CTCGGCTTTTGACTGGACCGAGTGACTACTAT
>ENSG00000100490|CDKL1|11803_1
AAAGGCTGACATGTGAACAGCTGTTGCATCAC
>ENSG00000100490|CDKL1|17183_1
AGCATCCTTCCAGCTTTGGATAATAAGAAGTA
>ENSG00000100490|CDKL1|17183_2
GGTACAGAGAGTTGGAATCTAGACTTGAGGAT
>ENSG00000100503|NIN|1324_1
AGGAGAACATGAAGCAAAGGCATGAGAACGAA
>ENSG00000100503|NIN|11176_1
AGTACAACCTCAGGAAACTGGATGAAGAGTAC
>ENSG00000100503|NIN|5720_1
CAAATGTCCCGGATGAAATCTGACCTACGAGT
>ENSG00000100504|PYGL|16962_1
CTGCTTTGGACAAGAAAGGGTACGAGGCAAAA
>ENSG00000100504|PYGL|9313_1
GCTCATAGCAGAGAAAATTGGAGAAGACTATG
>ENSG00000100526|CDKN3|18299_1
ACAGAAGAACTAAAGAGCTGTGGTATACAAGA
>ENSG00000100526|CDKN3|4033_1
GTAGTTTCTTGGGGCTATTGTAACAAAGTACC
>ENSG00000100526|CDKN3|4033_2
ACCACCAGTGTTATCAACTTGAATGTAAATGT
>ENSG00000100526|CDKN3|14717_1
AGGGCCTGCTCTAATTCGTCTTAACTTGAATA
>ENSG00000100532|CGRRF1|5329_1
AGAAGTTTGTTGGAAAAGGTGGGACTCTCTGA
>ENSG00000100532|CGRRF1|14903_1
TTGACCTTAGCTGATGAGGATGACCGGGAAAT
>ENSG00000100532|CGRRF1|4716_1
ACATGGAATCTACAGTACTGACCATCAATGAA
>ENSG00000100577|GSTZ1|16288_1
GGTGGCAAATGCTGAAAGATTCAAGGTGGATC
>ENSG00000100577|GSTZ1|1450_1
CTGAAGAGGCCTGGAAACGAGAGTCTTAATTG
>ENSG00000100577|GSTZ1|15954_1
TGAGGCTGAGATGAGAATGCGGATTAAAATGC
>ENSG00000100600|LGMN|4194_1
AAACTGATGAACACCAATGATCTGGAGGAGTC
>ENSG00000100600|LGMN|8909_1
TGATCAGAGACTGGAGAGGTGGAGTGAGAAGT
>ENSG00000100614|PPM1A|2280_1
GCTGGAGAAAGAACGAATTCAGAATGCAGGTG
>ENSG00000100614|PPM1A|11824_1
AAAGAATGGAATCAGAACAGGTTTTCTGGAGA
>ENSG00000100614|PPM1A|16224_1
AAGGAGGCAGAGTTGGACAAGTACCTGGAATG
>ENSG00000100629|CEP128|10946_1
TCTCGAAGGTTATTGAATCAATCAGAAGGCAG
>ENSG00000100629|CEP128|12463_1
TAAAAGAAAGCTTGGAACAATCAATCGACCAA
>ENSG00000100644|HIF1A|9424_1
AAACTGATGACCAGCAACTTGAGGAAGTACCA
>ENSG00000100644|HIF1A|451_1
GATATGTCTGGGTTGAAACTCAAGCAACTGTC
>ENSG00000100644|HIF1A|4125_1
AGCAGACTCAAATACAAGAACCTACTGCTAAT
>ENSG00000100644|HIF1A|15904_1
CGAGGAAGAACTATGAACATAAAGTCTGCAAC
>ENSG00000100644|HIF1A|5635_1
ATGGTCAATGAATTCAAGTTGGAATTGGTAGA
>ENSG00000100652|SLC10A1|12519_1
ATGCGCTATGTCATCAAGGGAGGGATGATCAT
>ENSG00000100652|SLC10A1|15454_1
TTTGGTGCTATGAGAAATTCAAGACTCCCAAG
>ENSG00000100652|SLC10A1|2_1
CTTGCTGGGATCTCTAAAAGTGTCTGATAAGC
>ENSG00000100697|DICER1|10268_1
GTGCTCCCGGTAATTAAAAGGACTGATCGGGA
>ENSG00000100697|DICER1|18519_1
CAGTTTCAGCTTGAGAAGAATGAAATGCAAGG
>ENSG00000100697|DICER1|11535_1
AATCAAGACAAAAGCAACACAGATAAATGGGA
>ENSG00000100711|ZFYVE21|11357_1
CCAAGCTCCTCTATGAATCTCGGGACCAGTAA
>ENSG00000100711|ZFYVE21|8209_1
TGGGAGAGACTGAGCTACACTACTGCTAAACT
>ENSG00000100714|MTHFD1|16906_1
TGCCAGAATGTTTGGAATTCCAGTAGTAGTGG
>ENSG00000100714|MTHFD1|233_1
ATTCCTTGTACGCCTAAGGGATGCTTGGAACT
>ENSG00000100714|MTHFD1|17163_1
TGATCCAGAAACCATAACTTGGCAAAGAGTGT
>ENSG00000100721|TCL1A|18558_1
GAGGAATGGACAGACAGAGGATGAGCTCTACC
>ENSG00000100721|TCL1A|15230_1
TCTATCCTTGACTTAGATTCTGGTGGAGAGAA
>ENSG00000100726|TELO2|18387_1
TGAAATTCCAGTACGAAGAGGATGAACTGAGC
>ENSG00000100726|TELO2|8025_1
TTTGTGATGACCCAGAAGCTTCTGTTCTTACA
>ENSG00000100726|TELO2|6701_1
GACAGCGATGATGAGTTTGTCCCCTACGACAT
>ENSG00000100739|BDKRB1|17433_1
AGGATTGTGGAGTTAAATATTCTGGGTTTCCT
>ENSG00000100739|BDKRB1|17526_1
ATCCAGTAATTTATGTCTTTGTGGGCCGGCTC
>ENSG00000100739|BDKRB1|17971_1
GATCGATGCTGTGGGAAAAGGTAATATATCTG
>ENSG00000100784|RPS6KA5|15501_1
ATGAAAGATCCCAAGAAGAGATTGGGATGTGG
>ENSG00000100784|RPS6KA5|5785_1
GATTTTGGTCTGAGTAAGGAGTTTGTGGCTGA
>ENSG00000100784|RPS6KA5|1714_1
TTGTGAAGTTGCATGAAGTTTTTCATGATCAG
>ENSG00000100804|PSMB5|13762_1
CATGGATCGGGGCTATTCCTATGACCTGGAAG
>ENSG00000100804|PSMB5|16868_1
AAGCTCTGGCACATTGACCTCTATGTGTTACC
>ENSG00000100804|PSMB5|10389_1
AATCTATGAGCTTCGAAATAAGGAACGCATCT
>ENSG00000100811|YY1|16285_1
TTCGATGGTTGTAATAAGAAGTTTGCTCAGTC
>ENSG00000100811|YY1|10995_1
GGGGATATGCTTAGTAATGCTACGTGTGATTT
>ENSG00000100811|YY1|9983_1
GCAAGAATATGGCAGAACAAGATCTGTAAGCA
>ENSG00000100823|APEX1|3659_1
ATGAATGCTCGATCCAAGAATGTTGGTTGGCG
>ENSG00000100823|APEX1|436_1
CTGGACTCTCTCATCAATACTGGTCAGCTCCT
>ENSG00000100823|APEX1|10748_1
GCCTGGATTAAGAAGAAAGGATTAGATTGGGT
>ENSG00000100842|EFS|15659_1
CTGGAAGGCTTTGTTAAGGGACTAGGAGAAAT
>ENSG00000100842|EFS|16778_1
GTGCGGGCAAGACATAAACTGTCCAGAGTTTG
>ENSG00000100842|EFS|16223_1
CAGGCACAGTTCTGCAAGTATATTGTGAATGT
>ENSG00000100865|CINP|12749_1
AAAAGGTGTGTCTGGAATATAACGAGGAACTG
>ENSG00000100865|CINP|5985_1
CTGTCTTCAACTACCAAGGGAATTTGTGAACT
>ENSG00000100867|DHRS2|11171_1
TCCATTGCAGCTTATAATCCAGTAGTGGCGCT
>ENSG00000100867|DHRS2|14363_1
CTAGGTGATCATTTGGATCTGGAGGCAGAGTC
>ENSG00000100902|PSMA6|6384_1
CGCTATGAGGCAGCTAACTGGAAATACAAGTA
>ENSG00000100902|PSMA6|17105_1
ACTAAACATTGTCGTTAGTTTACCAGATCCGT
>ENSG00000100902|PSMA6|15288_1
AACCTTCAGAAATAGAAGTTGGAGTAGTGACA
>ENSG00000100968|NFATC4|11905_1
TACTTTTATGTCTCCAATGGGCGGAGGAAACG
>ENSG00000100968|NFATC4|8060_1
GAATGGACTGGAGTGAAGGCGTGTCTAGAGTG
>ENSG00000100968|NFATC4|6156_1
GTTGGAAAGAGATGGAATGTGGCTGGGAACAT
>ENSG00000100979|PLTP|16860_1
TTCCGAATCTATTCCAACCATTCTGCACTGGA
>ENSG00000100979|PLTP|10863_1
AGGAACTGCTGCGGGAATAAAGTGCTAACTTG
>ENSG00000100979|PLTP|10863_2
AGTTATCTGGAGGGTAACGATCCAGGCTAGTT
>ENSG00000100983|GSS|3265_1
TTGTGGATGGCCAGGAAATTGCTGTGGTTTAC
>ENSG00000100983|GSS|5392_1
GGTATAGCTCAGGGTAAGCTGCTCTGAGGTAA
>ENSG00000100983|GSS|10588_1
CTGACTTGGGATAGGACTGAGTGGTAGGAGGA
>ENSG00000100985|MMP9|6678_1
TTCACTTTCCTGGGTAAGGAGTACTCGACCTG
>ENSG00000100985|MMP9|15113_1
CCAGTACCGAGAGAAAGCCTATTTCTGCCAGG
>ENSG00000100994|PYGB|5906_1
TGGGTGACAGGTTGAAAGTGATCTTCCTGGAG
>ENSG00000100994|PYGB|6164_1
AACTCGAGGAGATAGAAGAAGATGCTGGCCTT
>ENSG00000100994|PYGB|15955_1
AAGGAGTGGACCAAGAAGGTCATCAGGAACAT
>ENSG00000101000|PROCR|2828_1
CATGTCTTCTTCGAAGTGGCTGTGAATGGGAG
>ENSG00000101000|PROCR|18173_1
AGAGGAGAGGTGGACAAAGTACTTGGTTTGCT
>ENSG00000101000|PROCR|4718_1
ATGGGACGCTGATATAATAGGGTAGAAAGAAG
>ENSG00000101017|CD40|14849_1
GTGCTGGTCTTTATCAAAAAGGTGGCCAAGAA
>ENSG00000101017|CD40|3135_1
CTCCCAACTTGTATTAAAGACAGAGGCAGAAG
>ENSG00000101017|CD40|1205_1
TTGTTTGTGATAGTGAACAACTGGAAGCTGCT
>ENSG00000101019|UQCC1|10499_1
CTGAACTGACCTCTGAACAGCATCTGTCAAAT
>ENSG00000101019|UQCC1|10499_2
TTGGTGAATGGAGGGAATCAAATGATAATCCA
>ENSG00000101019|UQCC1|12515_1
AAGGAAGGGATGGTGTAGGTTCAAAAGGGAAA
>ENSG00000101019|UQCC1|12515_2
ATAGCTGGTTATACAGATCATAGTGTGTCCGG
>ENSG00000101057|MYBL2|11618_1
GTGGATGAGGATGTGAAGCTGATGATGTCCAC
>ENSG00000101057|MYBL2|10855_1
GTTCTAGCCTCTCTGAAGCCCTGGACTTGATC
>ENSG00000101057|MYBL2|7854_1
TGGCTGAGAGTTTTGAATCCAGACCTTGTCAA
>ENSG00000101076|HNF4A|12092_1
GTGTGAGTATGTATGGATGCGTGGATATCTGT
>ENSG00000101076|HNF4A|12092_2
CCTGCTCTGGATAACAAGACTTTGACTTGGGG
>ENSG00000101076|HNF4A|17477_1
TTGGAGTGGAGAGGAAAAGCATCAGAAAGAGG
>ENSG00000101076|HNF4A|11444_1
GTCCTGATCAGCTTCAAGGAGTATGCAGGGAG
>ENSG00000101096|NFATC2|13312_1
GAGAAGATAGTGGGCAACACCAAAGTCCTGGA
>ENSG00000101096|NFATC2|11219_1
TTACATCCGAGTCCAAAGTTGTGTTTACTGAG
>ENSG00000101096|NFATC2|16595_1
ATTAAACAGGAGCAGAACTTGGACCAGACCTA
>ENSG00000101098|RIMS4|17133_1
CAATTACCTTGGCTGAAGGAAAGATGGCGGTA
>ENSG00000101098|RIMS4|11702_1
CTCTTCTGGTGGCTCTAGGAATTGGGGTTCAG
>ENSG00000101098|RIMS4|14833_1
TTATGAGGGACTCCTAAGGGTTGTAGGACCTT
>ENSG00000101104|PABPC1L|3411_1
ACGACAAACTGAGGAAAGAGTTCTCTCCCTAT
>ENSG00000101104|PABPC1L|3411_2
AGGGAAACTACAACATTCACAACAGAAATAGG
>ENSG00000101104|PABPC1L|13249_1
AAAATGCTGAGTGTGAAGGTGATGAGGGACAA
>ENSG00000101104|PABPC1L|13249_2
CCAGGATTGTACACCTTAGTCCCTCAAGATAG
>ENSG00000101104|PABPC1L|10778_1
TATACTTGGGCTCTGTATGTGAATGAAGGTTG
>ENSG00000101104|PABPC1L|10778_2
ATCTGATCAGTCTTCTTGATCACGAAGAGAGC
>ENSG00000101109|STK4|4684_1
ATGACTGATGGAGCCAATACTATGATTGAGCA
>ENSG00000101109|STK4|2112_1
CAAGCGGAATACAGTGATAGGAACACCATTTT
>ENSG00000101115|SALL4|3897_1
AGGTACGGACGGAAAAAGAGTCTCAGAAATCT
>ENSG00000101115|SALL4|14279_1
AAGAAAAATTGCACTAAAAATCCACCTGTCCT
>ENSG00000101115|SALL4|15672_1
TTGTTTTGTAAGAACTCATCTCCTCCTGTTTT
>ENSG00000101126|ADNP|12284_1
GTGTCCGTGATTGTGAAAAGTACAAGCCTGGC
>ENSG00000101126|ADNP|3288_1
GTGGCAGAATAGCACAATTGACAGTGAGGATG
>ENSG00000101126|ADNP|12342_1
GGACAATACCTGCGAAATGAAACCAGGAACCT
>ENSG00000101134|DOK5|15464_1
GTATGGACGTGATACTACGTGGTTCACTTTTG
>ENSG00000101134|DOK5|3091_1
GAATGACAGCAAGGGAAATGACGACCAAGAGA
>ENSG00000101134|DOK5|15624_1
TGTGATTTTCCTTCCAAGTGTTTCAGTTGTAT
>ENSG00000101144|BMP7|7679_1
TGTGAGAGTATTAGGAAACATGAGCAGCATAT
>ENSG00000101144|BMP7|9272_1
GTCTGTGCGAAAGGAAAATTGACCCGGAAGTT
>ENSG00000101144|BMP7|894_1
TAGTAAATCCATGTGAAATTGCAGAGGGGACA
>ENSG00000101180|HRH3|18072_1
CTGACTACTGGTACGAAACCTCCTTCTGGCTC
>ENSG00000101180|HRH3|15300_1
GTTCCTGGGATGTTTAATCAAGAGAGACAAAA
>ENSG00000101180|HRH3|12222_1
CTGCAAACCGTGAGGTCACAATAAAGTGTATT
>ENSG00000101188|NTSR1|16668_1
ATGAGCAGTGGACTCCGTTCCTCTATGACTTC
>ENSG00000101188|NTSR1|15029_1
CTAAGCCTAAGAGAAGACAGTCCCAGGAGAAG
>ENSG00000101188|NTSR1|109_1
TCCCGTTGATGTCTTGATGCTCCTATCTGTGC
>ENSG00000101190|TCFL5|5746_1
AAGTTTTGCCTGAGCAAGTTTGGATTAAAGTG
>ENSG00000101190|TCFL5|2243_1
CCCTCGATGGAGATCAAGTGATCGGACTGAAC
>ENSG00000101190|TCFL5|2243_2
GGAGCTTTGCATTTGAAGTTTCTATCTGGGCT
>ENSG00000101190|TCFL5|718_1
CCAGATACTTGCTTTAAAGCTACTTTTGTCCA
>ENSG00000101190|TCFL5|718_2
TCCTCGTCATATTGGAAGTCCTCGATTTCCAC
>ENSG00000101197|BIRC7|434_1
TTCCTGCTCCGGTCAAAAGGAAGAGACTTTGT
>ENSG00000101197|BIRC7|8264_1
CATCAGGACAAGGTGAGGTGCTTCTTCTGCTA
>ENSG00000101197|BIRC7|1204_1
GGGATGGCTTAACTGTACCTGTTTGGATGCTT
>ENSG00000101204|CHRNA4|8951_1
AATTTTCCTTCCTGTTCTGTGTCTGCTGTAAG
>ENSG00000101204|CHRNA4|5763_1
CCTTGGAGAACAGAGTTTTGTGGAGCTGGTTC
>ENSG00000101204|CHRNA4|16184_1
GTGTTCTTCTGTCTGAATAAACTAAGACGCAG
>ENSG00000101210|EEF1A2|16877_1
GTAGGCGTCATCAAGAACGTGGAGAAGAAGAG
>ENSG00000101210|EEF1A2|15739_1
TCAATGTGAAGAACGTGTCGGTGAAGGACATC
>ENSG00000101213|PTK6|16611_1
TGTCTTGTGTCTTGAGAGCTTGGCCTTATGAC
>ENSG00000101213|PTK6|5328_1
TTTGGTTTTGACTCACCTGAAAGTTTTTTTGG
>ENSG00000101213|PTK6|6740_1
TTTGGGAGTTTCTGGAAAGGTACTAGGATTTC
>ENSG00000101216|GMEB2|10674_1
GATGCTGTACTTCTCAACAACATCGTGCAGAA
>ENSG00000101216|GMEB2|14823_1
TCACGTGGTCTGCAGAACCAAAGAGAGGAATC
>ENSG00000101216|GMEB2|11192_1
CCATGTCAAGCTACTGAGGCTGTGTCTTGTTT
>ENSG00000101255|TRIB3|12000_1
ACAGCCTTGAGATGTAAGGAGTGTCATCCCAG
>ENSG00000101255|TRIB3|12000_2
CATCCTTGAGCTGACAACACTTTTCCATGACC
>ENSG00000101255|TRIB3|11673_1
TCTTGTACCTTTTCAGAGAAAGGGAGGTATCC
>ENSG00000101255|TRIB3|6030_1
ACAATCCCAGGTCCATACTCTAGGTTTTGGAT
>ENSG00000101265|RASSF2|7814_1
TCCCTGTATGCCTAGAAGGATCAGTGAATGTA
>ENSG00000101265|RASSF2|16628_1
TGATGTTCTATGTGGAAACCTGTGAAGAGTGG
>ENSG00000101265|RASSF2|6790_1
TTTCAGGTTGAAGGGAAATGTCGAGGCTACCT
>ENSG00000101266|CSNK2A1|14170_1
CAAGAGAGGCAATGGAGCACCCCTATTTCTAC
>ENSG00000101266|CSNK2A1|14170_2
AGCACTGCCTGTAACTTTCAGTTCACTGTTTA
>ENSG00000101266|CSNK2A1|14170_3
TGCCCTTTGAGAACCAGAGAGTTTAAGTATTT
>ENSG00000101266|CSNK2A1|14170_4
CTGAAACAAACTGGGAAACACATGCCTCTTCA
>ENSG00000101266|CSNK2A1|17904_1
GGTGAAACACTTCAGAAGCACCGTGTCTGAAC
>ENSG00000101266|CSNK2A1|17904_2
TCTCTGTATTAAGTAGCAAGGTCCAAATAGCT
>ENSG00000101266|CSNK2A1|5598_1
ATTACCTGCAGGTGGAATATTTCATGGACAAA
>ENSG00000101266|CSNK2A1|5598_2
CAGTTTCCACCAAGGAATGCAACCTTGAGACA
>ENSG00000101292|PROKR2|9436_1
CTTACTTTGCAACAGAAACGGTCCTCTTTATT
>ENSG00000101292|PROKR2|10563_1
ATCGGTAACTTTGTCTTTATCGCTGCCCTCAC
>ENSG00000101292|PROKR2|10672_1
ACAGAAGAGGTGGACTGTATCAGGCTGAAGTG
>ENSG00000101306|MYLK2|7980_1
CAGAGAGCCAGAAGGAAGTGGGAGAGAAAACC
>ENSG00000101306|MYLK2|887_1
TCCCAGATCTTGCTTAAGAAATACCTCATGAA
>ENSG00000101306|MYLK2|2027_1
GAGAGGATTGTGGATGAGGACTACCATCTGAC
>ENSG00000101307|SIRPB1|6311_1
GGTGTCTCTGCCATCTACATCTGCTGGAAACA
>ENSG00000101307|SIRPB1|6311_2
GGTGTCTCTGTCATCTATGTCTACTGGAAGCA
>ENSG00000101307|SIRPB1|9958_1
ATCTAAACACACCAGGACTTCTCCCATCCGTC
>ENSG00000101307|SIRPB1|9958_2
CTACTTCCTTCCTTGAATGGCTCTGACTGAGA
>ENSG00000101307|SIRPB1|4845_1
AAACCAAAAGCTGTTTTGCAGTGCTTGCCAAT
>ENSG00000101307|SIRPB1|4845_2
GGATGGATTCATCATGAATGACTTGGTGTTAT
>ENSG00000101310|SEC23B|5065_1
CCGTGTGTGTCAGAAAATGAGCTTGGTGTTGG
>ENSG00000101310|SEC23B|4557_1
TTGTGCCCTTGATCAAACTGGACTTTTGGAGA
>ENSG00000101310|SEC23B|11852_1
CATTCTAGCTGACAGAATTTTGCTGATGGATA
>ENSG00000101327|PDYN|17221_1
TCTGGGTCATTCCTGAAGGAGCTGGAGAAAAG
>ENSG00000101327|PDYN|3333_1
TGCGTGGGAGTATGTTATTTCTCTGGGGTCTG
>ENSG00000101327|PDYN|14947_1
GCCTCTTGAATGCTTAAATGATCAAGGAGGGA
>ENSG00000101336|HCK|2868_1
GCATCCCTGGTGTGTAAGATTGCTGACTTTGG
>ENSG00000101336|HCK|1281_1
TTGCTGGACTTTCTGAAAAGTGATGAGGGCAG
>ENSG00000101336|HCK|12588_1
AGGGAGATACCGTGAAACATTACAAGATCCGG
>ENSG00000101337|TM9SF4|450_1
TTCCAGGTTCTCATGAACAGCGAGAAGAAGTG
>ENSG00000101337|TM9SF4|8822_1
TGTCCACTGGGAGGAAAGTGATATCAAATGGG
>ENSG00000101337|TM9SF4|24_1
AGTGCTATCTGGGAGAATCAGTTCTATTACCT
>ENSG00000101347|SAMHD1|17226_1
AATGGACGCATGAACAAGGCTCAGTTATGATG
>ENSG00000101347|SAMHD1|6820_1
AAGAAGGTGGACAGAAAGAGTTTGTATGCCGC
>ENSG00000101347|SAMHD1|1421_1
TGAAAATCTTGGAGTAAGTTCCTTGGGGGAGA
>ENSG00000101384|JAG1|6280_1
GCTGAGCTCTGTCTTAACTGTGGCTTGGATCT
>ENSG00000101384|JAG1|17594_1
ACAACAGAGACTTGGAAAGTGCCCAGAGCTTA
>ENSG00000101384|JAG1|10605_1
GACCAGAATGGCAACAAAACTTGCATGGAAGG
>ENSG00000101391|CDK5RAP1|10649_1
GCGGAGGGGATATTCAAGAGAAGCTTATGTGG
>ENSG00000101391|CDK5RAP1|8970_1
ATGGCTGAGAGGTTGAAGGAGGAGATTCTCAA
>ENSG00000101391|CDK5RAP1|1918_1
GGCAGGAATGATGGAAACCTTAAGGTGATCTT
>ENSG00000101407|TTI1|11332_1
TTGCTGAACTACCTCAAAGAGAAGGATGTGGC
>ENSG00000101407|TTI1|2379_1
GTCTTGAAACTGAGGAAATGGGAGAGGAGCTG
>ENSG00000101407|TTI1|16519_1
ATTTACCTCAGTGTCAAACAGCCCGTGAAATT
>ENSG00000101412|E2F1|12670_1
ATGGTTATGGTGATCAAAGCCCCTCCTGAGAC
>ENSG00000101412|E2F1|11429_1
CATACTGAAGGAACTGAGGCCTGGGTGATTTA
>ENSG00000101412|E2F1|11882_1
CGCTGTTTTGGTCCTAACTCAAAAGCAGATCC
>ENSG00000101441|CST4|7422_1
TATGATGCAGACCTCAATGATGAGTGGGTACA
>ENSG00000101441|CST4|5380_1
CTAATAGACCTGGTACATGGTACACACACCCC
>ENSG00000101444|AHCY|6751_1
GTGGAGATCGATGTCAAGTGGCTCAACGAGAA
>ENSG00000101444|AHCY|2599_1
CAGTAGTGGAGTCACAAAGCCCATGTGTTTTG
>ENSG00000101444|AHCY|342_1
TTTTACAGGGGTTAGAATAGACTGTTAAGGGG
>ENSG00000101445|PPP1R16B|1415_1
ACCAACCTGTATAGGAAGGAGTATGAGGGAGA
>ENSG00000101445|PPP1R16B|10521_1
TTTGTGGATCGTATCAAGGTCACTGGGTTTTA
>ENSG00000101460|MAP1LC3A|2340_1
CATGTCAACATGAGCGAGTTGGTCAAGATCAT
>ENSG00000101460|MAP1LC3A|15019_1
TCCACGTGGTGTATGGATCTGTGGTCATTGTC
>ENSG00000101460|MAP1LC3A|16155_1
GAGATTCTTCAGTTCTCCATGTGGAAAAGCAG
>ENSG00000101474|APMAP|17257_1
TTTAGAGGGAAGTGTAACATATCTGCCATGAG
>ENSG00000101474|APMAP|13869_1
TATAACGTGCGGTCATACCTTTCTTCGTTGTG
>ENSG00000101596|SMCHD1|7579_1
GTCAACATGGAGGAAAATGGCCTTACTGGTTT
>ENSG00000101596|SMCHD1|1529_1
CATCAGGATGAGGTTAATTGGATAGCGGGTGA
>ENSG00000101665|SMAD7|7358_1
AACTACTTTGCTGCTAATATTTTCCTCCTGAG
>ENSG00000101665|SMAD7|9559_1
CGGTCATCATTTCACTTGTCAGGAGTGTGTGT
>ENSG00000101665|SMAD7|11569_1
TTTGTGTCTCTTATGGATGTCCCCAGCAGAGA
>ENSG00000101670|LIPG|14377_1
AGAGAGAAAGACGCCAATGTAGTTGTGGTTGA
>ENSG00000101670|LIPG|10048_1
CCTCTTTGTTGACTCTCTGGTGAATCAGGACA
>ENSG00000101670|LIPG|11489_1
TGTGCATGTCCTAGGAAAGGGAATCTTTACAA
>ENSG00000101670|LIPG|11489_2
TGACATTTTGTACAGAAGACCCTGAGAACACC
>ENSG00000101746|NOL4|14346_1
GCTGAGTCCAACTGAAATCAATGCCGTGAGAC
>ENSG00000101746|NOL4|5755_1
GCTGCAGAGAGCTTTAATGGCAATGAGACTCT
>ENSG00000101773|RBBP8|1312_1
GACTGTGTGATGGATAAACCTCTGGATCTGTC
>ENSG00000101773|RBBP8|15005_1
TGAATGATAGCTTGGAAGATATGTTTGATCGG
>ENSG00000101773|RBBP8|3704_1
AACAGCAAGAGTTTGAAAATATCCGGCAGCAG
>ENSG00000101843|PSMD10|266_1
CTGGGTTTAATACTCAAGAGAATGGTGGAAGG
>ENSG00000101843|PSMD10|6379_1
TGGTTAATTTGGAGTAACTAATTCTGTGGCTG
>ENSG00000101843|PSMD10|8710_1
AGTGGACCACATTTTAAGTTGGATGGTGTGCT
>ENSG00000101846|STS|6680_1
GGATCAAGGTTATTCAACAGCACTGATAGGGA
>ENSG00000101846|STS|11423_1
GAGGACAGGATCATTGATGGACGTGATCTGAT
>ENSG00000101846|STS|6789_1
CTACTCCACGTGCCTCTAGGCGTTTTTTTCAG
>ENSG00000101888|NXT2|16780_1
ATTGCTTCCGTTTTCAAGATTGGTCTAGTAGT
>ENSG00000101888|NXT2|10506_1
ACATGATCTTGGTACTAACATACTCACTGTGA
>ENSG00000101888|NXT2|1987_1
TAAGGAGGGTGGCCAAATGGTAAACTATTGGT
>ENSG00000101901|ALG13|14908_1
ATTTGCATTGGGTCCAAATCCTAATTGCAGTT
>ENSG00000101901|ALG13|14908_2
ATCGCTTTCCTGGAAAACCTCCAACTTATGTC
>ENSG00000101901|ALG13|11228_1
GCTCTGTGAAATGAAAAGTTCAATCATTGCCT
>ENSG00000101901|ALG13|11228_2
AATTTAGAGGAGGGCAATGGCCAGAGTGAAAA
>ENSG00000101901|ALG13|3013_1
CGTGCCTAATGTCAAAACTTTACTGGTTTGAG
>ENSG00000101901|ALG13|3013_2
TCTACTCTGCTACTCAAGTAGTGGTCACTATG
>ENSG00000101911|PRPS2|9277_1
AACATTGCCGAGTGGAAGAACTGTATCATTGT
>ENSG00000101911|PRPS2|5286_1
TTCCAGTTTTTGGGGAAATGGTGGTGGTTATT
>ENSG00000101916|TLR8|17249_1
CTAGATTTAAGCGGGAACTGTCCGAGGTGCTT
>ENSG00000101916|TLR8|12302_1
CTAGTGCTCTTACTGAATTGTCCGACTTGGAA
>ENSG00000101916|TLR8|16372_1
AGGCTTGTTTTGGCAAACTCTGAGAAATGTGG
>ENSG00000101945|SUV39H1|14482_1
GTCCGTATTGAATGCAAGTGTGGGACTGAGTC
>ENSG00000101945|SUV39H1|15831_1
GAGAAGATTCGCAAGAACAGCTTCGTCATGGA
>ENSG00000101945|SUV39H1|8889_1
TTCTTCAGGGCTGCATATCTGAGAAGTGGATG
>ENSG00000101951|PAGE4|10016_1
AGCATGCTAAGACTAAAGAAGCAGGAGATGGG
>ENSG00000101951|PAGE4|2035_1
AAAAAATCCTTGTGTTCTGTTTAGAGCTGGTA
>ENSG00000101951|PAGE4|10401_1
CTGTTGGTTTATCCCTACGTCCTTTTGGATTT
>ENSG00000101955|SRPX|12278_1
GTTAAAGTAAGAGTCAAACGCTGTGGCAAACT
>ENSG00000101955|SRPX|12805_1
CACTTTTCCCTTGAGAAAAGAAGAGATGGTCC
>ENSG00000101955|SRPX|12505_1
AGAAATTAGAACCCATAACCATACACAGGCTA
>ENSG00000101958|GLRA2|13926_1
TTTAATTTTAGCGGTTATGGGATGGGTCACTG
>ENSG00000101958|GLRA2|18019_1
GTAAAAGCGATTGACATCTGGATGGCGGTGTG
>ENSG00000101966|XIAP|5062_1
TGAAAACTATCTGGGAAGCAGAGATCATTTTG
>ENSG00000101966|XIAP|17244_1
ACAAGAAGCTATACGAATGGGGTTCAGTTTCA
>ENSG00000101966|XIAP|7979_1
AGGAGAAGCTTTGCAAAATCTGTATGGATAGA
>ENSG00000101986|ABCD1|13125_1
GGACTGCAAGTCAGGAACACTACATGTCACTT
>ENSG00000101986|ABCD1|13125_2
TTCCAGGTATTTGAAGATGTTCAGCGCTGTCA
>ENSG00000101986|ABCD1|5172_1
CAGCTCTTGCACCCTAAGGTGTTTTAGAGGAG
>ENSG00000101986|ABCD1|5172_2
TCCCTGTGGAAATACCACACACACTTGCTACA
>ENSG00000101986|ABCD1|1995_1
GTAAAAGCCTCCACTGGCAAATGCAGTCCTTC
>ENSG00000102003|SYP|9801_1
TACATCTTCCTGCAGAACAAGTACCGAGAGAA
>ENSG00000102003|SYP|12765_1
GACAGTTTAGGACCCAAGGTGGTCTTGGAGAG
>ENSG00000102003|SYP|12765_2
GGAGGTGGGTCTTAGAAGTGACTGATAAGCCA
>ENSG00000102003|SYP|12401_1
AGAAGAGTCGAGTGATATGGCTTGTAGGGTGA
>ENSG00000102007|PLP2|16103_1
CCTGTCGGTGATTGAGATGATCCTTGCTGCTA
>ENSG00000102007|PLP2|9952_1
GAACCCTCATAGCGGCAATCCTCTACCTGATC
>ENSG00000102024|PLS3|6306_1
GAGAAACTCGTGAAGAAAGAACCTTCCGTAAC
>ENSG00000102024|PLS3|13191_1
GTCAATGGCTAGAAGAATCGGAGCCAGAGTGT
>ENSG00000102024|PLS3|15074_1
ATACCAATGAACCCTAACACCGATGACCTGTT
>ENSG00000102034|ELF4|10381_1
GAAGACTGGGAAATCAAAGAAGAGAATCCGGA
>ENSG00000102034|ELF4|1927_1
AGGCAGTTTTTTGCTGACAGATGACAATGAGG
>ENSG00000102034|ELF4|3268_1
CCATGACATATAAGCAAAGGGGTCAGGGCAAG
>ENSG00000102038|SMARCA1|15505_1
CGGAATTAACCTGGCAAGTGCTGATGTGGTTA
>ENSG00000102038|SMARCA1|15812_1
GCGCATTCAGTATGGAACCAGCAAAGGAAAGA
>ENSG00000102038|SMARCA1|18643_1
TACTTGGGGCTGAGTAAGATGCAACGAGAATG
>ENSG00000102054|RBBP7|13792_1
TTCCTGAAGTGACTAAACCTGAAGGAAAAGAT
>ENSG00000102054|RBBP7|9936_1
TGCTAAACCAGACCCAAGTGGAGAATGTAATC
>ENSG00000102054|RBBP7|9775_1
ACCGTAGCTTTATGGGATCTGCGTAACTTAAA
>ENSG00000102076|OPN1LW|3126_1
CTGCATCATCCCACTCGCTATCATCATGCTCT
>ENSG00000102076|OPN1LW|13164_1
CTATCAGCATTGTGAACCAGGTCTCTGGCTAC
>ENSG00000102076|OPN1LW|14926_1
GTGGCAAAGCAGCAGAAAGAGTCTGAATCCAC
>ENSG00000102096|PIM2|649_1
CCCTACACTGACTTTGATGGGACAAGGGTGTA
>ENSG00000102096|PIM2|16302_1
TGATTCTGGAGGGGGAACTTCTTGCTTCTCAT
>ENSG00000102096|PIM2|17673_1
GGGCTAGGGGAAATAAGGCTTGCTGTTTGTTC
>ENSG00000102098|SCML2|6038_1
TACCTGAAGCCAGATAATCGTGGAGGAGAAGT
>ENSG00000102098|SCML2|7734_1
CCTGGTCTGTGGATGAAGTGATACAGTTTATG
>ENSG00000102098|SCML2|7734_2
TTCCTGGTAAGGAGCAAGGCTATCCTATCATT
>ENSG00000102098|SCML2|13944_1
TGATAACCTTTTGAGTAGCCAGCCTTTTAGTT
>ENSG00000102104|RS1|13836_1
AACTGGATTTACTACAAGGACCAGACTGGAAA
>ENSG00000102104|RS1|6920_1
TATATTTCGCAAAGCAATTGTAACTGCAGTGC
>ENSG00000102104|RS1|12020_1
GAGGCTATACGTGACAAATGACCAAAAGCCCA
>ENSG00000102119|EMD|13777_1
ACTTGAATTCGACTAGAGGGGATGCAGATATG
>ENSG00000102119|EMD|6425_1
TCTTCTTCTGAAGAGGAGTGCAAGGATAGGGA
>ENSG00000102119|EMD|3591_1
CTGGACCTGTCCTATTATCCTACTTCCTCCTC
>ENSG00000102144|PGK1|17311_1
ATGAAGAAGGAGCTGAACTACTTTGCAAAGGC
>ENSG00000102144|PGK1|14649_1
GATTGTGTGGAATGGTCCTGTGGGGGTATTTG
>ENSG00000102145|GATA1|10625_1
CCCTGACTTTTCCAGTACCTTCTTTTCTCCCA
>ENSG00000102145|GATA1|9500_1
CCCTGGCTTGAACCTTCAAAGCTTTTGTAAAA
>ENSG00000102145|GATA1|1300_1
GAAGGATGGTATTCAGACTCGAAACCGCAAGG
>ENSG00000102174|PHEX|12789_1
GAAGAAAGCTGGCTTAAATGTCAAGGGGAAGA
>ENSG00000102174|PHEX|15429_1
TCCCGAAGATATGCCAAGCTATGGGGTTTATC
>ENSG00000102174|PHEX|4598_1
TACTTCCAGGAAGATAAGAAGGAAATGATGGA
>ENSG00000102225|CDK16|6995_1
CTGGAGACCTACATTAAGCTGGACAAACTGGG
>ENSG00000102225|CDK16|17854_1
CTTCCGTATCTTAGGAACCCCAACTGAGGAGA
>ENSG00000102225|CDK16|2124_1
TACATCTTCCCTGCTTACTCTCTGCCTACCTG
>ENSG00000102226|USP11|14644_1
CTGCATGAGGACCTTAATCGGGTGAAGAAGAA
>ENSG00000102226|USP11|15565_1
GAGCCAGAGATGAAGAAGCGTTACTATGACGA
>ENSG00000102226|USP11|6121_1
GATATCTTCGTCTATGAGGTGTCAGGTCGCAT
>ENSG00000102245|CD40LG|8781_1
GCTTCGGTGTTTGTCAATGTGACTGATCCAAG
>ENSG00000102245|CD40LG|2454_1
CTGTGAGGAGATTAAAAGCCAGTTTGAAGGCT
>ENSG00000102245|CD40LG|15457_1
TTTGATTTATCAGTGAAGATGCAGAAGGGAAA
>ENSG00000102271|KLHL4|15630_1
CAGCTCCATCCTTCAAACTGCTTAGGGATTCG
>ENSG00000102271|KLHL4|7028_1
CACTCTTGAAGGACCAATGTATGCTGTAGGTG
>ENSG00000102271|KLHL4|12739_1
TACTGGCAGATCTTGAAACCAGTTCCATGTTT
>ENSG00000102290|PCDH11X|10779_1
GACGAAAGTAAGTGCAATGGATGCAGACAGTG
>ENSG00000102290|PCDH11X|986_1
GTACTGCTATTTTGCAAGTGAGTGTTACTGAT
>ENSG00000102312|PORCN|15318_1
CTGGCTTTTATCACTTACGTGGAGCATGTCCT
>ENSG00000102312|PORCN|5986_1
CTTTACCGAGGAGAAGGATCACCTGGAATGGG
>ENSG00000102312|PORCN|8762_1
ATCTGTGGACCCTCATAACCCTCTTAAGACCC
>ENSG00000102390|PBDC1|3413_1
ATTGAAATTGCTCGGAACCGGGAAGGCTATAA
>ENSG00000102390|PBDC1|3192_1
GCTGACAAAGAAATCAACAAAAGTGGTGAAAA
>ENSG00000102390|PBDC1|789_1
ATTCTTGTACAATTGAAGGATACGCAGAAGGA
>ENSG00000102393|GLA|940_1
GTCTCAGAAGGCTGGAAGGATGCAGGTTATGA
>ENSG00000102393|GLA|16761_1
CTTAGACAGGGAGACAACTTTGAAGTGTGGGA
>ENSG00000102393|GLA|16970_1
GACTGGACATCTTTTAACCAGGAGAGAATTGT
>ENSG00000102445|RUBCNL|14322_1
GGACAGAGTGAAGGAAATTCAGGAGCAGCTCT
>ENSG00000102445|RUBCNL|9998_1
ACAGAGAGCTGGAGTAAAGAAGTCAGTGGGTT
>ENSG00000102445|RUBCNL|466_1
TTAAGTCTAGGATCAGAGGGACTGAAGACTGG
>ENSG00000102468|HTR2A|4988_1
TCAAGTCACTCCAGAAAGAAGCTACTTTGTGT
>ENSG00000102468|HTR2A|10727_1
GGGTTCAATGCTACAAAATGTGTGCTTGGAAA
>ENSG00000102468|HTR2A|1567_1
TCTATTTTCAAGTGGAAACCTTGCTGCTATGC
>ENSG00000102524|TNFSF13B|15921_1
TTCAGCTGGCATTGCAAAACTGGAAGAAGGAG
>ENSG00000102524|TNFSF13B|1577_1
CAGCTTTAAAAGGGGAAGTGCCCTAGAAGAAA
>ENSG00000102524|TNFSF13B|1682_1
GTTAAATGCACTCCCTCCTTTTCAGTTAACAT
>ENSG00000102531|FNDC3A|8999_1
AAAATCAAGTCTGGGAAGGGGAAAGGTGGTAC
>ENSG00000102531|FNDC3A|16859_1
AAGACAATGGTGTTCGAAGAGTTGTCGTGGTC
>ENSG00000102531|FNDC3A|16995_1
TCACGCTTTTATTCTGAATCTTTAAGTTGGCT
>ENSG00000102531|FNDC3A|16995_2
GTGATCATGGTTCGGAAATCCTTGCCTACAGC
>ENSG00000102554|KLF5|14936_1
GCAATGGACACTCTTAATGTTTCTATGTCAGC
>ENSG00000102554|KLF5|17121_1
TGGAGAAACGACGCATCCACTACTGCGATTAC
>ENSG00000102575|ACP5|526_1
ACTTCATCCTGTCTCTAGGGGACAATTTTTAC
>ENSG00000102575|ACP5|9708_1
GGAAAGCTTCCTCCTAAATCAAGCATCTTTCT
>ENSG00000102606|ARHGEF7|11354_1
GCTGCTCTCTGCTACAAGGAGGATCTTAGTAA
>ENSG00000102606|ARHGEF7|14103_1
TCGTACAGTCTTTAGAAGAATGCACCAAGTTG
>ENSG00000102678|FGF9|11191_1
ACAGTGGACTCTACCTCGGGATGAATGAGAAG
>ENSG00000102678|FGF9|15399_1
CTTTGTCGCATGCATAATGTATGATGGAGGCT
>ENSG00000102678|FGF9|15979_1
AGATAGGCATTTTGGAAGCTTTAGGCTCTGTA
>ENSG00000102753|KPNA3|3304_1
GCTGTTGTGCAGTCTAATGCAGTACCTCTTTT
>ENSG00000102753|KPNA3|7490_1
CAGATGGAGGTAATGAACAGATACAGATGGTT
>ENSG00000102753|KPNA3|15712_1
CTGAAATAATAGAGGAATGTGGAGGTTTGGAG
>ENSG00000102763|VWA8|1462_1
CTAGGTCATGAAGGGAAGATGGCTGTGGAAGG
>ENSG00000102763|VWA8|17372_1
GTCCGAGTTAGTGAAAATTTCCGAGTGATTGC
>ENSG00000102763|VWA8|16108_1
TAGATGAGGCTGACAAAGCTCCAACAAATGTC
>ENSG00000102794|ACOD1|474_1
TTGGTATTGAAGTGCAAGGCCGATTACTGCAT
>ENSG00000102794|ACOD1|17570_1
CCAACTGACTACATTAAGAGAATTGTGCTCAG
>ENSG00000102794|ACOD1|1950_1
TATGCTGCTTTTGTGAACGGTGTGGCTATTCA
>ENSG00000102805|CLN5|18566_1
ATGGAGGGTGATGATGACATTGAAGTTTTTCG
>ENSG00000102805|CLN5|16938_1
AATAGGTTTGTGGGGAACTGGTTATGTTAAGT
>ENSG00000102805|CLN5|16938_2
GTTGCTGAAAGTTGGAATTGTGTTGCAAGTGC
>ENSG00000102805|CLN5|16938_3
GTTCAACCAAATGGCAAAGTGGGTGAAACAGG
>ENSG00000102805|CLN5|16938_4
CCGGCCTACTATAAGAATTCTACCCCAAAGAG
>ENSG00000102854|MSLN|13680_1
GCTTTGCTTGAAGTCAACAAAGGGCACGAAAT
>ENSG00000102878|HSF4|2432_1
GGTCATTGGCAAGCTGATCCAGTGTCTCTTTG
>ENSG00000102878|HSF4|1747_1
CTGATGGACTTGGACATGGAGCTGTCCTTGAT
>ENSG00000102878|HSF4|2926_1
ACTAAATGGCCTCTCTCCACTACCCCGACTAT
>ENSG00000102882|MAPK3|11653_1
GAGACTGACCTGTACAAGTTGCTGAAAAGCCA
>ENSG00000102882|MAPK3|5684_1
GCTGGACCGGATGTTAACCTTTAACCCCAATA
>ENSG00000102882|MAPK3|16787_1
TATACCAAGTCCATCGACATCTGGTCTGTGGG
>ENSG00000102898|NUTF2|3075_1
ACAAGTTGCTCTAGTAACCCAAAGAAGTGAAG
>ENSG00000102898|NUTF2|9897_1
GGAGAGATGATCCTGAATCCTGTTGAAGCTGG
>ENSG00000102898|NUTF2|4939_1
TGGATATCTTTACCCAAAGGCAGGTAACCCGA
>ENSG00000102900|NUP93|8560_1
TTACGGTGAACCAGCAACCCTTCCTCTACTTC
>ENSG00000102900|NUP93|8034_1
GCAGAGCTCGATGATAAGAGCATTTCCGACAT
>ENSG00000102900|NUP93|4909_1
GAATGACGGAAGTAGAAAGCCTGGAGTCATAG
>ENSG00000102904|TSNAXIP1|7501_1
CAATACATGGATGAGAAGGACGAGTACTTACA
>ENSG00000102904|TSNAXIP1|4818_1
TGAGAGCTGAGGAGAAATATGAAATCTCCCTG
>ENSG00000102904|TSNAXIP1|15948_1
CGGAGTGAGAATGTGTATGTCACCCAGAAGGA
>ENSG00000102908|NFAT5|11309_1
GAGGACTTGCTGGATAACAGTCGGATGTCCTG
>ENSG00000102908|NFAT5|12461_1
TTCAGACCATGGTCCAAATGCAACATAGTGGG
>ENSG00000102924|CBLN1|14466_1
ACGGAGTCCTAATCCAAATGGAGAAAGGCGAC
>ENSG00000102924|CBLN1|15643_1
TTTTCAGTTTGGAAAGGGGTAAAGTTTTGTTG
>ENSG00000102924|CBLN1|3733_1
TTTTCTTTGCATTCCAAATGCATCAGGAATAG
>ENSG00000102962|CCL22|1151_1
TGGAAGAATTTTAGGAACTGTGAGAGGGGGAC
>ENSG00000102962|CCL22|2185_1
GGGTGTAATTGAGTGAAGGAATCCTGGGTAGA
>ENSG00000102967|DHODH|6873_1
GTGGACGGACTTTATAAGATGGGCTTTGGTTT
>ENSG00000102967|DHODH|2173_1
AAAGAGTTGGGCATCGATGGGCTGATTGTTAC
>ENSG00000102967|DHODH|18323_1
TTCTTTGTGGATTCAAACCCTAGGATCCATCA
>ENSG00000102970|CCL17|6619_1
GCCATTCCCCTTAGAAAGCTGAAGACGTGGTA
>ENSG00000102970|CCL17|9377_1
GCTCCAGGGATGCCATCGTTTTTGTAACTGTG
>ENSG00000102970|CCL17|8829_1
GGCACAAAGGGCCCAGATTAAAGTCTTTATCC
>ENSG00000102974|CTCF|1139_1
TGCGCTCTAAGAAAGAAGATTCCTCTGACAGT
>ENSG00000102974|CTCF|14670_1
CAGTCATAGCCCGAAAAAGTGATTTGGGTGTC
>ENSG00000102974|CTCF|7878_1
TGAGGGTTTACTGTGAAGTGCTGAGGACAGTG
>ENSG00000102978|POLR2C|14976_1
CAGGGGTGGCTTTTGAATACGATCCAGACAAT
>ENSG00000102978|POLR2C|16208_1
GGATGCAGTGGTGTTTAGGCAGGATAGGTCTT
>ENSG00000102978|POLR2C|13920_1
CTGGTGTTGAGGATCAAGTGCCATAGCCTTTA
>ENSG00000103021|CCDC113|5384_1
CTTCACTCCATCGAATTTCAGCCTCCTCAATG
>ENSG00000103021|CCDC113|6242_1
TCACTCACCTCTTCCTTCTGCCTCAATTGTAA
>ENSG00000103034|NDRG4|2244_1
CAGCATTTCGGGTTCAAGTATGTGATTGGCAT
>ENSG00000103034|NDRG4|9250_1
CATGTTTGGAGATGAGAGAGGCTTCGAGAGGG
>ENSG00000103034|NDRG4|1755_1
GTTCTGGACATGAACAAGGGTCAGGTAGAAGA
>ENSG00000103042|SLC38A7|7408_1
CAAGATTATAGCTGTGATGGCGAAAGAGCCGG
>ENSG00000103042|SLC38A7|18369_1
GGAACCCATCTCTTAGAGCTATGGGGCCATTC
>ENSG00000103042|SLC38A7|14006_1
GTCGGTAGATCTCATAAGAAAGAATCCAGTCT
>ENSG00000103056|SMPD3|9595_1
CTGGCTGATTTCCGAAAATCTACCTCCTCGTC
>ENSG00000103056|SMPD3|17779_1
GTTTGACAAGCGAGCAGCCACCAAATTGAAAG
>ENSG00000103056|SMPD3|12831_1
TCTGTATCTCCTCTTAAGCTTCGTCCAGGGTT
>ENSG00000103126|AXIN1|3262_1
TGCCGACCTTAAATGAAGATGAGGAATGGAAG
>ENSG00000103126|AXIN1|15428_1
GAGGATGCGGAGAAGAACCAGAAAATCATGCA
>ENSG00000103126|AXIN1|4829_1
GAGAAGATCATCGGCAAAGTGGAGAAGGTGGA
>ENSG00000103154|NECAB2|7835_1
GCGTCCTTAATGAGAAAGAACTGGAGGATCTC
>ENSG00000103154|NECAB2|14627_1
TTCACCTTTGTCATCTATGAGTTCTGGGAGAC
>ENSG00000103154|NECAB2|17403_1
CCCCTTCTTCTTGTGAAGGAAATCCCGTTTTT
>ENSG00000103160|HSDL1|7035_1
CGCTGAAGAGTTAGCAAGCCGAGGTCTCAATA
>ENSG00000103160|HSDL1|18017_1
TGTTGTGTTACCGGGAATGGTGGAGAGAAAGA
>ENSG00000103160|HSDL1|14862_1
TTGCCAACTCCTGGGAACCTCGATATTCTGAC
>ENSG00000103175|WFDC1|7841_1
GGACCCTTATCTGTGAATCAAGAGGCAAAAGA
>ENSG00000103175|WFDC1|7841_2
GAATATCCAGAAGGTGACTCAAAGAATGTGGC
>ENSG00000103175|WFDC1|7674_1
GGATTTAAACGGAGCATTCCGTCTCCCTGATC
>ENSG00000103175|WFDC1|7674_2
ATGAAAGCATTTCTGAAGCCCCTTTCTAAGAC
>ENSG00000103175|WFDC1|10640_1
TGCTTACTAATGTGTGATTCCTAGTTGTAGCC
>ENSG00000103194|USP10|18010_1
GTGGGCTGATCAATAAAGGGAACTGGTGCTAC
>ENSG00000103194|USP10|5218_1
GCGGAAGTTTTGGAAAATGATGGTGTCTCAGG
>ENSG00000103194|USP10|1843_1
AGTTGCTAATGGACAAATACTTGAATCCTCGG
>ENSG00000103197|TSC2|15491_1
AGGAGAGATACTTTGAACTGGTGGAGAGATGT
>ENSG00000103197|TSC2|4677_1
CTTCTGGTGCTGGTGAACTTGGTCAAATTCAA
>ENSG00000103197|TSC2|15961_1
AGTCCCTGCGCTATAAAGTGCTCATCTTTACT
>ENSG00000103222|ABCC1|482_1
TGATCGTCTTGGACAAAGGAGAAATCCAGGAG
>ENSG00000103222|ABCC1|6639_1
TCAACGAGTCTGCCGAAGGAGAGATCATCATC
>ENSG00000103222|ABCC1|12075_1
CTGAAGGTGCTGAAGAAGTCTGCCTACCTGTC
>ENSG00000103226|NOMO3|10211_1
TTTTAAAGCAAACCCAGGGACTTACAAAGTGC
>ENSG00000103226|NOMO3|11741_1
CTGTGATGGATGTGGCCTTTGTACAGTTCTTG
>ENSG00000103226|NOMO3|870_1
ACGCCATCACTCTGGAATTTTATCAGGATGGA
>ENSG00000103241|FOXF1|18174_1
TGTAACTTTGTTGGCAATATTTGCCGTGTAGA
>ENSG00000103241|FOXF1|15579_1
TCCTTCGCTTCAGCCTCTTCTGTTATGTTTTG
>ENSG00000103241|FOXF1|4221_1
AAATTGTTAAGAAATGTTAGTGGTGGGTCTGA
>ENSG00000103257|SLC7A5|15981_1
GTCTGTTGTGGAAAGTAGCTGCTAGTGAAATG
>ENSG00000103257|SLC7A5|13699_1
AGGGGACTGTCTCAGAAGACTTGATTTTTCCG
>ENSG00000103266|STUB1|6380_1
CCCAACTTGGCTATGAAGGAGGTTATTGACGC
>ENSG00000103266|STUB1|13790_1
CAAGTTCTGCTGTTGGACTCTGGACTGTTTCC
>ENSG00000103266|STUB1|17197_1
CGCCACTATCTGTGTAATAAAATCCGTGAGCA
>ENSG00000103275|UBE2I|6248_1
GAAGGAGGCTTGTTTAAACTACGGATGCTTTT
>ENSG00000103275|UBE2I|11229_1
GCATTATTATCATTGAAAGTGAGAGGAGGCGG
>ENSG00000103275|UBE2I|6813_1
CTGAGCTCTCGGTCTGACGTCTGATGTTTGTG
>ENSG00000103335|PIEZO1|7420_1
GAGGAGTTGTACGCCAAGCTCATCTTCCTCTA
>ENSG00000103335|PIEZO1|18038_1
AACATCTTCATCATCAAATGCAGCCGAGAGAC
>ENSG00000103335|PIEZO1|8391_1
GAGAAGACTGACGGCTACATCAAGTACGACCT
>ENSG00000103363|ELOB|14476_1
CAGTGTCCTGGTTTGACAGCATGTTCAACGAG
>ENSG00000103363|ELOB|7521_1
CAGCCTCAGGGACAAGAGATTCCAGTTTTAGG
>ENSG00000103375|AQP8|17716_1
TGTTGGACTGCTCATTAGGTGCTTCATTGGAG
>ENSG00000103375|AQP8|650_1
GTGAGTCCTGAGGAGAGGTTCTGGAATGCATC
>ENSG00000103375|AQP8|14534_1
ACTTCCTTGCTTCTCAAGCTGACAATTCTCAC
>ENSG00000103423|DNAJA3|6679_1
GACTCAGACAGACCAGAAGATTCGGATGGGTG
>ENSG00000103423|DNAJA3|6146_1
GACTCTTGCAGGGCTAAAACTCTAATTTGGAA
>ENSG00000103423|DNAJA3|3989_1
CTGTCCCTGACTATTGAGTCCTGTTGTTGTAA
>ENSG00000103479|RBL2|4085_1
GTTCCAACTGTAAGCAAAGGGACAGTGGAAGG
>ENSG00000103479|RBL2|11583_1
TGAAAATGGAGGGATAACATTCTTCCCTGTCC
>ENSG00000103479|RBL2|1018_1
GTTTTATCTGTTGGGAATTTAGATGAGCGGAT
>ENSG00000103490|PYCARD|5867_1
CCAAGCAAGATGCGGAAGCTCTTCAGTTTCAC
>ENSG00000103490|PYCARD|10622_1
GAGCTCAAGAAGTTCAAGCTGAAGCTGCTGTC
>ENSG00000103490|PYCARD|10531_1
CCTGGCAATCCCACCAAATCATCCTGAATCTG
>ENSG00000103507|BCKDK|5783_1
TACTCGTCTCTCACCAAAGAAGATTATTGAGA
>ENSG00000103507|BCKDK|8598_1
GTACCTGCAGCAAGAACTTCCAGTGAGGATTG
>ENSG00000103507|BCKDK|17185_1
CTAGACACTCCCTACAATGTCCCAGATGTGGT
>ENSG00000103522|IL21R|12067_1
ATTGTGGAGGCTATGGAAGAAGATATGGGCCG
>ENSG00000103522|IL21R|7945_1
GATATGGACACGTTTGACAGTGGCTTTGTGGG
>ENSG00000103522|IL21R|11798_1
CTGAATCCCGACTCTGATACCTTCTGGCTGTG
>ENSG00000103546|SLC6A2|9591_1
TGTCTGGATCTACATTCTGGGCTGTTGTGTTT
>ENSG00000103546|SLC6A2|6133_1
TGATCGCCCTGTACGTTGGCTTCTACTACAAC
>ENSG00000103546|SLC6A2|2587_1
GTGGTCAGCATCATCAACTTCAAGCCACTCAC
>ENSG00000103569|AQP9|4015_1
GTCTTCAGAGCTGGAAACAACTTCTGGTGGAT
>ENSG00000103569|AQP9|12892_1
TTCATCCTCGATGGGAATTCTTGCTAGGTAAG
>ENSG00000103653|CSK|5794_1
CCCTGAGAGAGAAGAAATTCTCCACTAAGTCT
>ENSG00000103653|CSK|5671_1
GAGGAGGTGTACTTTGAGAACCTCATGCAGCT
>ENSG00000103653|CSK|13496_1
CCACCCGCCTTGTGAGATGGAATTGTAATAAA
>ENSG00000103723|AP3B2|17473_1
AACGAATCCCTACTAGAGGAGAACGCGGAAAA
>ENSG00000103723|AP3B2|17473_2
TATCCAGAAGTTCTGTAGGTTGCTGGGTAGAC
>ENSG00000103723|AP3B2|11780_1
ATGGACCAAGTGCTCAAATCGGGAGAAGAGAA
>ENSG00000103723|AP3B2|11780_2
TGGTGGTCACTGTTGAAGAGACTCTCCTATGA
>ENSG00000103723|AP3B2|11780_3
TTCACCTATAGTCTCTACCAACTGACCCTGTC
>ENSG00000103723|AP3B2|1349_1
GCTGTAATGGGCATTAATTTCTGTGACTCAAC
>ENSG00000103723|AP3B2|1349_2
CTGTGCTTCTTTCCAAAGCTTGACAATGCTTG
>ENSG00000103723|AP3B2|1349_3
GTCTCTATGCCACACATTGTGCTAGATTTCTT
>ENSG00000103769|RAB11A|12077_1
CAGCATATTATCGTGGAGCTGTAGGTGCCTTA
>ENSG00000103769|RAB11A|2611_1
CATCCACTTGTCCCGAATGACTGCAGCTTTTT
>ENSG00000103769|RAB11A|17393_1
GGGGCACTTTTTCTGGAGAATTCTCTTAGTAA
>ENSG00000103811|CTSH|7044_1
GAGTATATCCTGTACAACAAGGGGATCATGGG
>ENSG00000103811|CTSH|6223_1
CCTTACTGGATCGTGAAAAACTCTTGGGGTCC
>ENSG00000103852|TTC23|8624_1
TACCCATATTGAGAGAATTAGCAGGTGTAGAG
>ENSG00000103852|TTC23|16335_1
TTACTCTCCCTTCAAAAATTTAAGGAAGCTGC
>ENSG00000103852|TTC23|3682_1
GACACGAGCACCATGATGTAGCTGAGCAGTAT
>ENSG00000103855|CD276|2343_1
TTCGTGTGCTGGAGAAAGATCAAACAGAGCTG
>ENSG00000103855|CD276|17642_1
AGTGATGACATTTGGAAATACAGGAGATAGGT
>ENSG00000103855|CD276|17642_2
TTCTCCAATGGCCGTGATACACTAGTGATCAT
>ENSG00000103855|CD276|5988_1
GAGAATCTGGTGGTGTCCAAAATGTCTGTCCA
>ENSG00000103932|RPAP1|13223_1
GCTGTGGCTCATGTCAATAGCTTCATCTTCTC
>ENSG00000103932|RPAP1|11836_1
CTTCAACAGTGCTCCAAAATGGGGTATCAGAG
>ENSG00000103932|RPAP1|14360_1
CCTTCTCTTGGTACCATGGAGCTTTGACGTTC
>ENSG00000103994|ZNF106|13131_1
GGTGAAAGGGCTGAAAATGTTGCTACCCAAAG
>ENSG00000103994|ZNF106|6554_1
TGTAAGTGTGGCAGAAACTCAGACTGTGATCT
>ENSG00000104067|TJP1|4062_1
AGATAGTTTGGCAGCAAGAGATGGCAATATTC
>ENSG00000104067|TJP1|7721_1
CTCCCATACGTAGAGAAACAAGCCAGCAGAGA
>ENSG00000104067|TJP1|7721_2
ATTATGATCCTTCTCTCCAGAAAAATGTGCAT
>ENSG00000104093|DMXL2|16152_1
GTTCTGCTTGATCGGAAGATTGAAACGCTGCT
>ENSG00000104093|DMXL2|14895_1
CTAGCTGGTTCATTGAAAGATGCCATAGAGGT
>ENSG00000104093|DMXL2|5715_1
GATGAGGAACCTCTTAATCTTGATTGGGGTGA
>ENSG00000104129|DNAJC17|2127_1
CTACGGCTTTTGCAGAAGTATGGTGAGGTTCT
>ENSG00000104129|DNAJC17|17973_1
ATAGATGAGAAAACAGAGGGGTTAATCAGGTT
>ENSG00000104129|DNAJC17|18049_1
GTTTAATTGATGCTGAAAGACCATGAAGCAGA
>ENSG00000104177|MYEF2|3873_1
TCAGTGTGGTCATGTAATGTTTGCAGAAATAA
>ENSG00000104177|MYEF2|3873_2
CTAGCTACAACATAGCTGGCCCCAAAGAAACC
>ENSG00000104177|MYEF2|12879_1
GGTGGAGTAATGGGAAATTTAGGTCCAGGTGG
>ENSG00000104177|MYEF2|11516_1
AGCGGGCAGATATTAAAGAAGACAAAGATGGC
>ENSG00000104213|PDGFRL|8847_1
GTAGAGCTTCGATGTAAAGGGAGTAGAATTGG
>ENSG00000104213|PDGFRL|17538_1
ATCTTGGCTTCTTCAAACAAAGTGAAAAGTGG
>ENSG00000104213|PDGFRL|13422_1
CGATGTTGTCTACTTGAACCCGGACAGACAGG
>ENSG00000104218|CSPP1|15167_1
TTTTATGGGTCCAGGAATACTTTCGATCCCAG
>ENSG00000104218|CSPP1|2130_1
GAGGTGAAGATCGAGAACTTATTCAGAGAAGG
>ENSG00000104290|FZD3|4699_1
CGACTTGTGGATCTGAATTTAGCTGGAGAACC
>ENSG00000104290|FZD3|12788_1
TGAATCGGGTTATTGAAGAAGATGGAACCAGT
>ENSG00000104290|FZD3|8716_1
AAAATTGAAGGTGACAATATTAGTGGCGTGTG
>ENSG00000104312|RIPK2|13074_1
AGTGGATGGGCACAAAATCCAGATGAAAGACC
>ENSG00000104312|RIPK2|13265_1
ATAGTGGTTCTCCTGAAACTTCAAGGTCCCTG
>ENSG00000104312|RIPK2|333_1
GGGACTTGATCATGAAAGAGGACTATGAACTT
>ENSG00000104313|EYA1|9836_1
GACGGGTCTTTAAACAATTTCTCAGGTTCAGC
>ENSG00000104313|EYA1|5290_1
GCGAAAGTCCTGCTGTATGGGTTAGGAATTGT
>ENSG00000104313|EYA1|9989_1
TTGCTTACTGGGTCCTACGCCAACAGATATGG
>ENSG00000104320|NBN|5582_1
ACACAGAATCAGAGCAAGCAGATACATGGGAT
>ENSG00000104320|NBN|8047_1
ACTAGAAGAGTGGCTAAGGCAGGAAATGGAGG
>ENSG00000104320|NBN|3473_1
TTGGGAAGAAACGTGAACTCAAGGAAGACTCA
>ENSG00000104321|TRPA1|7553_1
GTGCAGGGCATGAATAATGAGGTGATGAAGGT
>ENSG00000104321|TRPA1|17688_1
GATCAAAGAGCTGGTAATGGATGAAGACAACG
>ENSG00000104321|TRPA1|5373_1
AGGAATAGCAGATGGAATACTGTGTTGAGAGC
>ENSG00000104327|CALB1|11953_1
ATGATGGGAAGCTGGAATTAACTGAGATGGCC
>ENSG00000104327|CALB1|6310_1
GGATCTTGCTCTTATTCTCTGTGCTGGGGATA
>ENSG00000104327|CALB1|14133_1
CAAAACTATCGGTTCAAGTTGATGTGACAAGG
>ENSG00000104332|SFRP1|13682_1
TAAGGTCAAGCCCAGAAAGTGATAAGTGCAGG
>ENSG00000104332|SFRP1|10800_1
AAAGCAAGGGCCATTTAGATTAGGAAGGTTTT
>ENSG00000104341|LAPTM4B|2150_1
ATCTGATGGACCTAGAAGTCTGCTTTTGTACC
>ENSG00000104341|LAPTM4B|8896_1
CTGACTGTTCTTGTGGATCTTGTGTCCAGGGA
>ENSG00000104365|IKBKB|8526_1
GTTAGCGAAGACTTGAATGGAACGGTGAAGTT
>ENSG00000104365|IKBKB|6534_1
GCTGTACAGGAGACTAAGGGAAAAACCTCGAG
>ENSG00000104365|IKBKB|5571_1
GTGGTGAGCTTAATGAATGAGGATGAGAAGAC
>ENSG00000104368|PLAT|13052_1
TACACCAAGGTTACCAACTACCTAGACTGGAT
>ENSG00000104368|PLAT|2416_1
GGCAAACATAATTACTGCCGGAATCCTGATGG
>ENSG00000104369|JPH1|8935_1
GAGTGGGCAAATAACAAGAGGCATGGATATGG
>ENSG00000104369|JPH1|7791_1
TTTCAGGAAGGTGTAGATGCTAAAGAAAATCC
>ENSG00000104369|JPH1|7585_1
GTGTGACTAAACTGGAAATGTATGGAGCTGCA
>ENSG00000104375|STK3|14364_1
GGGACCATGGTGATAAACAGTGAGGATGAGGA
>ENSG00000104375|STK3|16107_1
TCACCGATTTTGTTAAAAAGTGTTTGGTGAAG
>ENSG00000104375|STK3|6570_1
GAAAAGACAGCCCATTCTGGATGCGATGGATG
>ENSG00000104415|CCN4|13271_1
AAAAATGCCTGTCTCTAGCTGTTCTGGACTAC
>ENSG00000104415|CCN4|1655_1
GGGTCCATTCAGATGAATAGATGGAATTTGGA
>ENSG00000104415|CCN4|7907_1
CTTGGGGTTCATAGGAATTGGTAAGGCCTCTG
>ENSG00000104419|NDRG1|15728_1
TTTTGGGAAGGAAGAAATGCAGAGTAACGTGG
>ENSG00000104419|NDRG1|6572_1
GTTGGTGCATCTAGAAAGCTTTGAATGCAGAA
>ENSG00000104427|ZC2HC1A|9864_1
CCTGGAAACTTACCAAAATTCTGCCATGAGTG
>ENSG00000104427|ZC2HC1A|17522_1
ACAGATACCAAAGGAAAACCAACTTCTCGGAC
>ENSG00000104427|ZC2HC1A|13924_1
GCAGGAGCTAATGTCAAACCCCGAAATTCCAC
>ENSG00000104432|IL7|9835_1
GGAGTGGCAATATAGAAACACGAACTTTAGCT
>ENSG00000104432|IL7|8745_1
AATGCCGGTGAGAATAAGAGAGTCATAAACCT
>ENSG00000104432|IL7|12046_1
TAAGAGTGAAAATTGTCTTCTTCTGTGCTGGA
>ENSG00000104435|STMN2|18479_1
AAGATGGCGGAGGAAAAGCTGATCCTGAAAAT
>ENSG00000104435|STMN2|9519_1
TCTTACATGTCCTGTAACAGGCTTTTGATGTT
>ENSG00000104435|STMN2|4214_1
TGGATTATGTGCTACAAATGTGCTTTGGCTTT
>ENSG00000104447|TRPS1|1875_1
ATGGCAGGACAAGATAACAGTCAAAGCAGGAG
>ENSG00000104447|TRPS1|7870_1
GCAGACAAAGACTCTAAGGGATAGTCCCAATG
>ENSG00000104450|SPAG1|16221_1
GATGTTGAGCCTGATAATGATTTGGCCAAGAA
>ENSG00000104450|SPAG1|10979_1
AAATTACAGAACTGGAATAGTGCTTTTCAGGA
>ENSG00000104450|SPAG1|6269_1
CCAGTTTTACAGCTGAAGAATGGGAAAAAATT
>ENSG00000104472|CHRAC1|4142_1
ACAGTCGATTTTGAAGAGCTTCTACATATCGG
>ENSG00000104472|CHRAC1|7050_1
AAATGCATGGTTTTGTAACCAATCGATAGGAC
>ENSG00000104497|SNX16|4541_1
GGAGATGGAATCACTAAAGAAACTGCTCAGTG
>ENSG00000104497|SNX16|3813_1
CTGTATCAGAGATAGAAGTAGCAGAAGTGGCA
>ENSG00000104497|SNX16|6201_1
ACTGGGTTATGAAGTGATGGAAGAAAGAGCTA
>ENSG00000104517|UBR5|11846_1
CTTGGTAGAAAAGTCAATTGGCATGATTTTGC
>ENSG00000104517|UBR5|15763_1
CCATGGCTCTAGTCGAAGTGTAGTAGATATGG
>ENSG00000104517|UBR5|13617_1
TAAATGGCTGCGGTGAAGTCAATGTGCAAATG
>ENSG00000104549|SQLE|18007_1
ATGGGAGTTCAGTACAAGGATAAAGAGACTGG
>ENSG00000104549|SQLE|10972_1
AAAAGAGCCTGACAGAATAGTTGGAGAATTCC
>ENSG00000104549|SQLE|15368_1
ACTTACTGGTGGAGGAATGACTGTTGCTTTTA
>ENSG00000104660|LEPROTL1|8293_1
TCGTGTCAGCTTTTGGACTCCCTATTGTATTT
>ENSG00000104660|LEPROTL1|17012_1
CAAAATATGAAGTGGTTGGCGGTCAGTGAGGA
>ENSG00000104660|LEPROTL1|17012_2
TTTGCATTGGTTAGGAATTCAGAATTCCGCCG
>ENSG00000104660|LEPROTL1|17012_3
AGATGACAAGATTCTGACACTCCTCCAATTGC
>ENSG00000104687|GSR|12131_1
CAAGTTGTGAGGGTAAATTCAATTGGCGTGTT
>ENSG00000104687|GSR|2861_1
TGTGAAGACCTATTCAACGAGCTTTACCCCGA
>ENSG00000104687|GSR|14938_1
ATTGTTGGTGCAGGTTACATTGCTGTGGAGAT
>ENSG00000104689|TNFRSF10A|7259_1
GGATGCCTTGTATGCAATGCTGATGAAATGGG
>ENSG00000104689|TNFRSF10A|18634_1
CTGATTGTCTGTTGTTGCATCGGCTCAGGTTG
>ENSG00000104689|TNFRSF10A|13812_1
GTCCTTGGAGTGAAAGACTCTTTTTACCAGAG
>ENSG00000104722|NEFM|9477_1
GGAAGGCTCTAGTGAAAAAGAGGAAGGTGAGC
>ENSG00000104722|NEFM|2315_1
AAGATGGCTCTGGATATAGAAATCGCTGCGTA
>ENSG00000104722|NEFM|7384_1
TATTTTACTTTGTGCAATATGAGGGGACTGCA
>ENSG00000104738|MCM4|4012_1
ACTTGTGATCTGGGGAACAGATGTAAATGTGG
>ENSG00000104738|MCM4|10030_1
GAGCTGTGCCTATTCGAGTCAATCCAAGAGTG
>ENSG00000104738|MCM4|13759_1
CCCTGGCAGATGATGATTTCCTGACAGTGACT
>ENSG00000104756|KCTD9|16326_1
GAAGGTGCTAATCTGAAAGGTGTGGATATGGA
>ENSG00000104756|KCTD9|12744_1
AGGGAGCTATATTTGAAGAGATGCTGACACCA
>ENSG00000104756|KCTD9|4476_1
TGGGTGTGTTAGAAGAAGCAAGATTTTTTGGT
>ENSG00000104774|MAN2B1|8071_1
GGCGCCTTGATTATCAAGATAAGTGGGTACGG
>ENSG00000104774|MAN2B1|817_1
TTGATGGAGATTATGAACATGAATCAGCAACT
>ENSG00000104774|MAN2B1|726_1
TCAGTTCAATGGAAGGAGGTGGATGGTTAGGT
>ENSG00000104783|KCNN4|12578_1
CCCGAGTGCTACAAGAAGCCTGGATGTTCTAC
>ENSG00000104783|KCNN4|6314_1
CACTGGTTCGTGGCCAAGCTTTACATGAACAC
>ENSG00000104783|KCNN4|14254_1
CCTGGTGGGACAACAAAGAGGACACCATTTTT
>ENSG00000104812|GYS1|14158_1
TACAACAACCTGGAGAACTTCAACGTGGACAA
>ENSG00000104812|GYS1|17067_1
GGAGGAAGCTTTATGAATCCTTACTGGTTGGG
>ENSG00000104812|GYS1|3717_1
GGGCTGAATGTGAAGAAGTTTTCTGCCATGCA
>ENSG00000104827|CGB3|16346_1
CGATCCTCCCACAATAAAGGCTTCTCAATCCG
>ENSG00000104827|CGB3|9561_1
CTAGTCCCTAGCACTCGACGACTGAGTCTCTG
>ENSG00000104833|TUBB4A|1464_1
CTAACAATACCTTTGGAGCTCGCTTTACCTCT
>ENSG00000104833|TUBB4A|2981_1
CTGCCGACCTTAGCTTATCTGGGAGAGAAACA
>ENSG00000104856|RELB|10062_1
CATCCAGTGTGTGAGGAAGAAGGAGATTGAGG
>ENSG00000104856|RELB|11347_1
AAGGTGCAGAAAGAGGACATATCAGTGGTGTT
>ENSG00000104856|RELB|13845_1
GAGATCATCGACGAGTACATCAAGGAGAACGG
>ENSG00000104866|PPP1R37|10707_1
ACTGTCTGGACCTGAAAGGTGAGAAGCTTGAC
>ENSG00000104866|PPP1R37|8743_1
AAGAAAGAGGCGGTGAAGAGCTTCATCGAGAC
>ENSG00000104866|PPP1R37|6610_1
GGCAGGAGACACTGTGACACTTTAGTTCCCTT
>ENSG00000104872|PIH1D1|10994_1
AGACCAACTCCTCGGAAGGGAAGGTTTTCATC
>ENSG00000104872|PIH1D1|3688_1
TTATATCCCGCTGCAGATCAACTCTCATGAGA
>ENSG00000104872|PIH1D1|9432_1
GACTTCTACCGGAGGATGCAGAACAGCGATTT
>ENSG00000104884|ERCC2|13041_1
GTGCCAGAGATTGAGAAGGTGATTGAAGAGCT
>ENSG00000104884|ERCC2|17475_1
GAAGACGGTGCTCAGGATCAAAGAGACAGACG
>ENSG00000104884|ERCC2|12349_1
CATACTCTGGAGATCACCGACCTTGCTGACTT
>ENSG00000104885|DOT1L|1442_1
AAAGCCCGCAAGAAGAAGCTAAACAAGAAGGG
>ENSG00000104885|DOT1L|14316_1
GACCGCGAGTTCAGGAAGTGGATGAAATGGTA
>ENSG00000104885|DOT1L|17199_1
CCTGAGAGTGAAGCCAAGAGGAGGATTGTGTT
>ENSG00000104888|SLC17A7|13547_1
TTGTGCAGTACTCAGGATGGAGCTCTGTTTTC
>ENSG00000104888|SLC17A7|9739_1
TCAGGGCTTTATTTGAATGGACAGTTCGACCT
>ENSG00000104888|SLC17A7|17658_1
GCATAATGTCTGGGGAAACAACCAAAATCGCA
>ENSG00000104899|AMH|7349_1
CCTTCCCATATTTATTCGGACCCCAAGCATCG
>ENSG00000104918|RETN|851_1
ATGGAAGAAGCCATCAATGAGAGGATCCAGGA
>ENSG00000104921|FCER2|12163_1
GTGACAAAGCTAAGGATGGAGTTGCAGGTGTC
>ENSG00000104921|FCER2|2328_1
TTTGTGGCTGAAAGGTCCCTGTGACATTTTCT
>ENSG00000104921|FCER2|1259_1
TGAGTCCTCCTGTCCAGCCTGCATCAATAAAA
>ENSG00000104936|DMPK|8687_1
GTGTATTCGCCTATGAAATGTTCTATGGGCAG
>ENSG00000104936|DMPK|16048_1
CGTTCAGCGAGGTAGCGGTAGTGAAGATGAAG
>ENSG00000104936|DMPK|5962_1
CCTGCTTACTCGGGAAATTTGCTTTTGCCAAA
>ENSG00000104938|CLEC4M|10117_1
ACAATAGCGGGAATGAAGACTGTGCGGAATTT
>ENSG00000104938|CLEC4M|13175_1
TTGCCAGAGAAATCCAAGCTGCAGGAGATCTA
>ENSG00000104938|CLEC4M|13546_1
CTTTATAAGTGACCTGAGTGGGATGCATTTAG
>ENSG00000104953|TLE6|18293_1
CCCATCCCAGCTTTTGATTAAACAAAATTACC
>ENSG00000104953|TLE6|18293_2
CAGAGGACCATCATGAAACCTCTGGAGTACCA
>ENSG00000104953|TLE6|13946_1
TATCCTGATGGAGTCAAGAGTATCGTGGTCAA
>ENSG00000104953|TLE6|5923_1
AAAAAGACAGCGTCATCCTGAGCGTCAAGTTC
>ENSG00000104960|PTOV1|11587_1
CAGATCGTCAACAACAAGTTTCTGGCATGGAG
>ENSG00000104960|PTOV1|10219_1
GACCCTACTCTGACTCCACTGCAAAGCTGAAG
>ENSG00000104960|PTOV1|14640_1
GTGCACTTTTCCTACAAAGCATCGTGTGAGAT
>ENSG00000104972|LILRB1|11080_1
TGACCCATGGCGTCTAAGATCAACGTACCAAT
>ENSG00000104972|LILRB1|10408_1
GACTCTGGGAACTTTTAGGGGTCACTCAATTC
>ENSG00000104972|LILRB1|17653_1
GTAGCTGAGAAAACTAAGTCAGAAAGTGCATT
>ENSG00000104974|LILRA1|12266_1
TCTGGACTGTCTGCCAATCATTTTTAGAGGGA
>ENSG00000104974|LILRA1|6017_1
TGCCTATTCTGTCTGAAAACATTTCAATCTCC
>ENSG00000104974|LILRA1|14558_1
TTGAGTCCTAGCATTAAAGAGTTCAACATGTC
>ENSG00000104983|CCDC61|18177_1
TCCTGCAGCGATTTGGAGGATTTCTCTGAGTC
>ENSG00000104983|CCDC61|17690_1
TACATGAACCGACTGGACATGCGGTCATAACG
>ENSG00000104983|CCDC61|2934_1
TGCATTTTGTAAATAAACATATTTGCCCTGGG
>ENSG00000105011|ASF1B|10814_1
GAGAACTCCATGGACTGCATCTAACTGCAGGA
>ENSG00000105011|ASF1B|10814_2
CTTCCTGCTTCCCACAAGGCCGTTCTTTATAC
>ENSG00000105011|ASF1B|7146_1
TGGTGTCACAGGCGGGAATGTTAGTTAGTAGG
>ENSG00000105011|ASF1B|8376_1
CTGTCCTCTGCTAGGACCAGGGTGATTTCAAG
>ENSG00000105088|OLFM2|3829_1
GGCTCCCTGTTCTATAACAAGTACCAGAGCAA
>ENSG00000105088|OLFM2|6443_1
TACAATGTCACCCTGTTTCACGTCATCAGCAC
>ENSG00000105088|OLFM2|10716_1
CCCAGGAGTTGAGTGCATGGATCTGTTTCTTT
>ENSG00000105127|AKAP8|15452_1
TTAGGAGGTGAGGATAAGAAAGAGACACCTGA
>ENSG00000105127|AKAP8|18009_1
CGGATGCTGAAGTGGAACAAACTGATGCAGAG
>ENSG00000105127|AKAP8|7873_1
TAGTGCACTTGGAATAATAAAGGTTGGGTGAT
>ENSG00000105146|AURKC|4298_1
GGAGAACATATGATGAAAAGGTGGATTTGTGG
>ENSG00000105146|AURKC|11911_1
ATCCTGCGCCTGTATAACTATTTCCATGATGC
>ENSG00000105146|AURKC|15678_1
CTCTCCTGGCTCTGCCACCTCATTTGTCTTTA
>ENSG00000105173|CCNE1|14110_1
TCTTCTGGATTGGTTAATGGAGGTGTGTGAAG
>ENSG00000105173|CCNE1|5993_1
ACACCTGACAAAGAAGATGATGACCGGGTTTA
>ENSG00000105173|CCNE1|15801_1
TGCTATGGAAGGTGCTACTTGACCTAAGGGAC
>ENSG00000105197|TIMM50|14301_1
CTGGTCTCGGAATCTAAAAACCCTCGCTGTGT
>ENSG00000105197|TIMM50|9025_1
CAAAGATTATAGACAGATGATCATCGAGCCCA
>ENSG00000105197|TIMM50|17908_1
ACGCCAGTTGTTCAAAAGAAGCAAGAACTTGG
>ENSG00000105198|LGALS13|15595_1
ATGGATGTTGGAGGAGACAACAGACTACGTGC
>ENSG00000105198|LGALS13|510_1
GAGAGATATCTCCCTGACCTCAGTGTGTGTCT
>ENSG00000105198|LGALS13|17878_1
TCCCTGCTCACATTTTCCCCTACACTTTGTCA
>ENSG00000105202|FBL|10138_1
CGGAAGGAGATGACAAAATTGAGTACCGAGCC
>ENSG00000105202|FBL|531_1
GACATCGTTGGTCCGGATGGTCTAGTCTATGC
>ENSG00000105202|FBL|8021_1
CGAGAGATGTGTGTTGATACTGTTGCACGTGT
>ENSG00000105204|DYRK1B|11136_1
GGTTATGATGACGACAACCATGACTACATCGT
>ENSG00000105204|DYRK1B|7180_1
GTATTTGAGCTGCTGTCCTACAACCTGTACGA
>ENSG00000105204|DYRK1B|11020_1
CTCATCTCTCTCCTTGACTGGAATTGCTGCTA
>ENSG00000105221|AKT2|12724_1
GCTAAAGTGACCATGAATGACTTCGACTATCT
>ENSG00000105221|AKT2|17678_1
CTCACCCTATGGATGAGGCAGGAGGAACATTT
>ENSG00000105221|AKT2|11410_1
GCGATGTTGTTATCTGACAGTTCTCCGTCCCT
>ENSG00000105246|EBI3|1425_1
GAGATCTTCTCACTGAAGTACTGGATCCGTTA
>ENSG00000105246|EBI3|6416_1
GGGCTGACTGAACTGTCACTGTGAGATATTTT
>ENSG00000105281|SLC1A5|1166_1
AAGATCGTGGAGATGGAGGATGTGGGTTTACT
>ENSG00000105281|SLC1A5|6607_1
TTATGAGGAATGGATAAATGGATGAGCTAGGG
>ENSG00000105281|SLC1A5|378_1
CCAACTCAAGGCTAGAAAACAGCAAGATGGAG
>ENSG00000105321|CCDC9|15698_1
GAGGAAGACCGTAAGAAAGCTGAACTTGAGGG
>ENSG00000105321|CCDC9|4217_1
CAATCTCTGACCGTAAATCCAAGGAGTGGGAG
>ENSG00000105321|CCDC9|1482_1
AGAATGGGAGGACATAAGTGAGGATGAGGAAG
>ENSG00000105323|HNRNPUL1|5613_1
GCAATTCCAGAGTCGAAAGAGGCCTTATGAAG
>ENSG00000105323|HNRNPUL1|18600_1
GAACTGTCTTTTACCAAGAATGGAAAGTGGAT
>ENSG00000105323|HNRNPUL1|5434_1
AAAAGACCGAACAATAAAGCGAACCGACGAGG
>ENSG00000105325|FZR1|16297_1
CACTGGAGGAGGATGTCTGCTCTGGACTTATC
>ENSG00000105325|FZR1|4201_1
CTAGTCCTGGAAATGTTTGAGGCTAGACGGGG
>ENSG00000105325|FZR1|11085_1
TTCTGTTGATCCTGGAATGTAGCTGGTGCAGT
>ENSG00000105327|BBC3|7484_1
GGGTCCTGTACAATCTCATCATGGGACTCCTG
>ENSG00000105327|BBC3|9671_1
GAAGAGCAAATGAGCCAAACGTGACCACTAGC
>ENSG00000105327|BBC3|13531_1
TACCGGAATGAATTTTCTGTACATGTTTGGTT
>ENSG00000105329|TGFB1|6743_1
AACTATTGCTTCAGCTCCACGGAGAAGAACTG
>ENSG00000105329|TGFB1|13675_1
ACCAGTGGGGAACACTACTGTAGTTAGATCTA
>ENSG00000105369|CD79A|17293_1
CTGGACGACTGCTCCATGTATGAGGACATCTC
>ENSG00000105369|CD79A|17293_2
GCCTCAACATAGGAGATGTCCAGCTGGAGAAG
>ENSG00000105369|CD79A|3555_1
GATCATCCAGAATGTGAACAAGAGCCATGGGG
>ENSG00000105369|CD79A|17359_1
CTTAATCGCTGCCTCTAGGGGAGCTGATTGTA
>ENSG00000105369|CD79A|3555_1
GGGCCACTTAGTGATAATAAATTCTTCCCAAC
>ENSG00000105370|LIM2|4329_1
CCCAACTTCATCTGGAAGTTAAAGTGAGGCCA
>ENSG00000105370|LIM2|2808_1
AACTTTCTGGGGCCTAATAAAACTGATGTGAA
>ENSG00000105370|LIM2|180_1
GTATTCCAGATGGAGAACTCTGCGGCTCAAAG
>ENSG00000105371|ICAM4|2382_1
CCGGCTGAGCGAGAAAAAGAGGAATATGAAAC
>ENSG00000105371|ICAM4|280_1
TAAATATTGGCGGGGGAACCCTCTGGAATCAA
>ENSG00000105371|ICAM4|13972_1
GTCTTAAAGGGCAGGAAATACACTTTGCGCTG
>ENSG00000105376|ICAM5|12835_1
CAGAATCTGAGTCCTGATGTCACCCTCGAAGG
>ENSG00000105376|ICAM5|8925_1
ATGGATGAATCTACCTGCCCAAGTCACCAGAC
>ENSG00000105376|ICAM5|15002_1
CTAGTCCCAGAGCTCCCAGAATCCCTAGAGTC
>ENSG00000105383|CD33|2621_1
CCTGGCTATGGATCCAAATTTCTGGCTGCAAG
>ENSG00000105383|CD33|2621_2
ATTCAGCATTTCCAGAACTGAGCTTATTGTCT
>ENSG00000105383|CD33|6767_1
CCATTGAAAAGATAGTTTCTTGGCCGGGCACA
>ENSG00000105383|CD33|6767_2
CATTATGCTTCCCTCAACTTTCATGGGATGAA
>ENSG00000105383|CD33|15851_1
ACATGGCCCTGGGTTTATTAAGGAGGATTGTG
>ENSG00000105383|CD33|15851_2
CGGGGACCAAAGGCTGATTCTTGGAGATTTAA
>ENSG00000105397|TYK2|4922_1
AATATCATGGTGACAGAGTACGTGGAGCACGG
>ENSG00000105397|TYK2|18244_1
TGCCTGAAGGAGTATAAGTTCTACTATGCGTC
>ENSG00000105397|TYK2|18244_2
AGAAGGGATGCAGCTTTGAGCTCTGATTCTGT
>ENSG00000105397|TYK2|9514_1
CTCATACCCATTCTGAAGACAGTCCATGAGAA
>ENSG00000105397|TYK2|9514_2
CTGAAATCAAGTCTCTTACTTGCCTTCTGTGT
>ENSG00000105398|SULT2A1|9307_1
ATGGTTTTGTCAAGGAACTGTGCTATATGGGT
>ENSG00000105398|SULT2A1|5701_1
TGACTAGGGTTCAGAGAACCAGGGTTCAAAGC
>ENSG00000105401|CDC37|4027_1
CCTGAGGAACTCCAGAAGTGCTTCGATGTGAA
>ENSG00000105401|CDC37|10005_1
AAAGACGGCTTCAGCAAGAGCATGGTAAATAC
>ENSG00000105401|CDC37|9512_1
CATTCAAGTCTCTGCTTTGAGTCAAGGGGCTT
>ENSG00000105419|MEIS3|10164_1
GTGGGGATGAGTTTGAACTTGGAAGGAGAATG
>ENSG00000105419|MEIS3|9926_1
GCCCTGGTCTTTGAGAAATGTGAACTGGCTAC
>ENSG00000105419|MEIS3|6302_1
CACCTACCCACTCATTACCCATCTGACCACAC
>ENSG00000105419|MEIS3|6302_2
CCATGGATCTCCCTCTCTGTCTGTCTCTCTCT
>ENSG00000105429|MEGF8|2793_1
GAAAACTGGGTGACAGAGGGTCCTAGTGAAGA
>ENSG00000105429|MEGF8|489_1
CTCTATGTCTCCACCTCCTATGACACCTTCGT
>ENSG00000105429|MEGF8|14307_1
CTCTGAGAATGACTGTCGGATCAACCAGCGAG
>ENSG00000105443|CYTH2|11562_1
CTTCTTTTGGGTGGCAATGGTTTGGATATCGT
>ENSG00000105443|CYTH2|16226_1
AGTTTTCGAGTTGCCCAGGCAAATCTCATGTA
>ENSG00000105443|CYTH2|16226_2
CAGGGATTCAGGGTCAAGGTCTAGCATTCATT
>ENSG00000105443|CYTH2|4711_1
AGTGGAAAGAAGCCTGAGTGAACTCTTCTCCC
>ENSG00000105443|CYTH2|4711_2
GTTACTTGACAGCCATCAGCCAGTTACGCTAC
>ENSG00000105447|GRWD1|14939_1
CAATAAAGGACCAGGAAGAGGCCTGAGGTGTA
>ENSG00000105447|GRWD1|1014_1
AGGGGTTCATTCAGGTCTGTTGACTGAGACTG
>ENSG00000105447|GRWD1|13773_1
TCTCTGTCCTCTCTCAAGGTCTCTGTCCCTTT
>ENSG00000105464|GRIN2D|9396_1
CTTCAGGTCATCTTTGAGGTGCTGGAGGAGTA
>ENSG00000105464|GRIN2D|6115_1
CTCTCTGGGATCTGCCACAATGACAAAATCGA
>ENSG00000105464|GRIN2D|17845_1
GCAGTGTTTGGAATAAACCATGTTTTTATGCC
>ENSG00000105483|CARD8|17842_1
GTGTCTAATTCTGCTAACCTGAAAGTAATGCC
>ENSG00000105483|CARD8|6711_1
GAGGTTCTTACTGAGAATGAGAAGGAGCTGGT
>ENSG00000105483|CARD8|13190_1
ACAGCAGAATTTGTAAAATGAGTCAGTTAGGT
>ENSG00000105492|SIGLEC6|17919_1
GGTTATACATCTTCCAAGCTCTCTGTGCGTGT
>ENSG00000105492|SIGLEC6|16660_1
CCTGCAAATCTCTCTGAGTCTCTTTGTGCATT
>ENSG00000105492|SIGLEC6|5803_1
TGTTAGAGGTCTGAGAACAAGGTGTTATCAGG
>ENSG00000105550|FGF21|4206_1
AGCCGGGAGTTATTCAAATCTTGGGAGTCAAG
>ENSG00000105550|FGF21|14455_1
CTTGAGGACGGATACAATGTTTACCAGTCCGA
>ENSG00000105550|FGF21|14327_1
CGCTTCCTGAAGCCAGAGGCTGTTTACTATGA
>ENSG00000105568|PPP2R1A|4500_1
AAATACTTTGCCCAGGAGGCTCTGACTGTTCT
>ENSG00000105568|PPP2R1A|7943_1
TGCCTTCCAGAACCTGATGAAAGACTGTGAGG
>ENSG00000105568|PPP2R1A|7116_1
TCTGTAAAATGGGACTCCAGCTAGTGACATGG
>ENSG00000105568|PPP2R1A|7116_2
TAGGAGTAGCTTGTTAAGTCTTTATGAGCTCA
>ENSG00000105609|LILRB5|10717_1
GGGACCCAGATCTCATACTCAACAGAAGGAGA
>ENSG00000105609|LILRB5|12577_1
ACAAGAGGAGTTACTAATGAGGGCTACGTGAA
>ENSG00000105609|LILRB5|9099_1
TGTCAAGGGGATTTGTCTTGGTTTTTGTGTGA
>ENSG00000105618|PRPF31|14504_1
GACAAGTGCAAGAACAATGAGAACCTGCAGCA
>ENSG00000105618|PRPF31|14900_1
AAGCTATGGGATAGTAAGATGTTTGCTGAGAT
>ENSG00000105618|PRPF31|8241_1
AAGGATGAGATCGAGCGCAAATTCGACAAGTG
>ENSG00000105639|JAK3|12430_1
CTGGACTTTGCCATCAACAAGCTCAAGACTGG
>ENSG00000105639|JAK3|13776_1
GATGCCAAGCACAAGAACTGCATGGAGTCATT
>ENSG00000105639|JAK3|15099_1
GGACTTTCAGCGGGAGATTCAGATCCTCAAAG
>ENSG00000105641|SLC5A5|61_1
CCGCTATACATTCTGGACTTTTGTGGTGGGTG
>ENSG00000105641|SLC5A5|12858_1
AGAAGAGATGCAGAGAAACACATGGGGAAGAT
>ENSG00000105641|SLC5A5|452_1
AGAGGCAGTGGTTGGATCAATGCATCTACGAG
>ENSG00000105647|PIK3R2|13571_1
AAAGGCGGGAACAATAAGCTGATCAAGGTCTT
>ENSG00000105647|PIK3R2|7813_1
GTGGCTGGGGATTAAAAATGAGACTGAGGACC
>ENSG00000105647|PIK3R2|5087_1
TCAGGGCTTCTCTTCGATCATGTTGGGTTTTG
>ENSG00000105664|COMP|14139_1
GGTTGGAAGGACAAGAAGTCCTATCGTTGGTT
>ENSG00000105664|COMP|1412_1
GACTTTGATGCAGACAAGGTGGTAGACAAGAT
>ENSG00000105668|UPK1A|13795_1
TGGTGCTCATGCTCATCGTCTACATCTTCGAG
>ENSG00000105668|UPK1A|5238_1
GTATCTCGTGGTTTGGGTTTGCCATCCTGATG
>ENSG00000105668|UPK1A|1604_1
CTGTCACGGTCACTTTACTGTCCCCATCATCA
>ENSG00000105697|HAMP|15350_1
CTCTGTTTTCCCACAACAGACGGGACAACTTG
>ENSG00000105697|HAMP|3018_1
CTCCCTTCCTTATTTATTCCTGCTGCCCCAGA
>ENSG00000105700|KXD1|9325_1
GTAGAGATGAAACGGGACCTGGACAGCATCTT
>ENSG00000105700|KXD1|6272_1
AGGTGATGGGATTCTAATGTGCTTGGGTACAG
>ENSG00000105700|KXD1|6272_2
TTCTGTGTTTCTCTGAATAGAGGTGTGGAACC
>ENSG00000105723|GSK3A|10448_1
AGACGAGCTTTACCTAAATCTGGTGCTGGAAT
>ENSG00000105723|GSK3A|228_1
CTGGTGAACTCTCCATCCAACCGTCTCTCAAC
>ENSG00000105723|GSK3A|6172_1
CTTAGTTTCCACAGTAAGGTTTGCCTGTGTAC
>ENSG00000105737|GRIK5|6476_1
TGTCAGATCTTACCCAAAGGGGTTGTGTCTGT
>ENSG00000105737|GRIK5|6622_1
CATTGGTGGCATTTTTATCGTGCTCATCTGTG
>ENSG00000105737|GRIK5|5422_1
GTCTCAGGCCTCATGTATATGAGGTAGCAGTG
>ENSG00000105767|CADM4|1065_1
GCTGCTGGTGTTTCTGATCATATGTGTGCTAG
>ENSG00000105767|CADM4|10262_1
TAAGGACGACGGTGGTATCATCATCTGTGAGG
>ENSG00000105767|CADM4|171_1
GGGCGTGGAAATAGGGATTCTGTGTCTTTGTG
>ENSG00000105793|GTPBP10|10340_1
TCAAACAGATATCAGTAGCTGATCTTCCGGGT
>ENSG00000105793|GTPBP10|5553_1
GGGCAGTGGAGGATTGAGGAGATATTGGTCAA
>ENSG00000105793|GTPBP10|15653_1
AGGTAATGCACGTTAATTAGCTATATTGAGCC
>ENSG00000105810|CDK6|13754_1
TGGAAAGGTGCAAAGAAAACCTGGATTCCCAC
>ENSG00000105810|CDK6|12017_1
TTTTGAAATCAATGCAAGAGTGATTGCAGCTT
>ENSG00000105825|TFPI2|17682_1
GGAGGGAATGACAATAACTTTGTTAGCAGGGA
>ENSG00000105825|TFPI2|9051_1
GCTGGAGGATAGAAAAAGTTCCCAAAGTTTGC
>ENSG00000105825|TFPI2|8535_1
ACATTGTGGGTTGGAGACCACTAAACTTATAA
>ENSG00000105851|PIK3CG|15109_1
TATCTGGGAAGGGAGAAGACCAAGGAAGCTTC
>ENSG00000105851|PIK3CG|846_1
GAAGTTTGCAGAGACAAAGGATGGACTGTGCA
>ENSG00000105851|PIK3CG|3774_1
GGAAGTCTGGGATCAAAGTGCTTTGGATGTTG
>ENSG00000105854|PON2|3410_1
ACAGTTTATGCCAACAATGGGTCTGTTCTCCA
>ENSG00000105854|PON2|18588_1
AATTTAACTCAGTTGAAGGTACTTGAGCTGGA
>ENSG00000105877|DNAH11|6303_1
GAGTGCTATCAAGGCAATTGCCGTCATGGAAG
>ENSG00000105877|DNAH11|5448_1
GGAAGATGATGTCCGAAGGATTGTGGACAAGG
>ENSG00000105877|DNAH11|16102_1
AGGCAGGAGATCATGAACAGAGTGGTGAATGT
>ENSG00000105953|OGDH|15066_1
GAACTATGTGGAGGAGATGTACTGTGCTTGGC
>ENSG00000105953|OGDH|10183_1
GATCATGCAGTTCACAAATGAGGAGAAACGGA
>ENSG00000105953|OGDH|18231_1
ATAAGATCTGTGAGGAAGCTTTTGCCAGATCT
>ENSG00000105971|CAV2|3779_1
GTGATTTTCCTTGCATACATAAGGCTGGGCTG
>ENSG00000105971|CAV2|3779_2
AGGTCTGGAGATTGGGATACTGTAATACTTCT
>ENSG00000105971|CAV2|714_1
TGATGATTGAACTGGAATAATATTGGGGACCA
>ENSG00000105976|MET|12924_1
TCAGTGAGAAGGCTAAAGGAAACGAAAGATGG
>ENSG00000105976|MET|12816_1
ATCCAGTGTCTCCAGAAGTGATTGTGGAGCAT
>ENSG00000105976|MET|1478_1
AGCCCAAACCATTTCAACTGAGTTTGCTGTTA
>ENSG00000105989|WNT2|9498_1
GGTGGCTGCAGTGATAACATTGACTATGGGAT
>ENSG00000105989|WNT2|16085_1
AAAATCTGATGTAACAAGGTGGGGACGTGTGT
>ENSG00000105989|WNT2|11871_1
CAAGATTGGTGAACTAAAATGCTGACAGAGAG
>ENSG00000106004|HOXA5|8729_1
TTACCTGACCCGCAGAAGGAGGATTGAAATAG
>ENSG00000106004|HOXA5|17523_1
TTATAGCGCCTGTATAAGTAGATCTGCTTTCT
>ENSG00000106004|HOXA5|1883_1
AAGTCTGGCTGTTTTAAGCAAACTGTGATCAG
>ENSG00000106018|VIPR2|17957_1
GAGAATAGGGGAGCCAAGGAGGAAATGTGGAA
>ENSG00000106018|VIPR2|11346_1
ATACAGCTGAGTGGGAACCGGAAACCTATTCT
>ENSG00000106018|VIPR2|1702_1
AAATGAATGTCTTGTTCCTGTGCATTGGTGGC
>ENSG00000106025|TSPAN12|4906_1
GGAACGGTGAAAAGAAATCTGTTGCTTCTTGC
>ENSG00000106025|TSPAN12|14526_1
TTTTGAGAGGAACCAAACAACTGCAGGTGCTG
>ENSG00000106031|HOXA13|2239_1
AAGAACTTGAACGGGAATACGCCACGAATAAA
>ENSG00000106031|HOXA13|108_1
ATAGATTTAGAGGGGAAACGAGAAGGTACTGA
>ENSG00000106031|HOXA13|18640_1
TTGTGGCATTTGAACTATATTTACTGCTCCAA
>ENSG00000106066|CPVL|2924_1
GCCTTATGTTGTCACAAGTAACATGACCTTGC
>ENSG00000106066|CPVL|4640_1
AGAATTCCTGTACCAAATTGGCTTGTTGGATG
>ENSG00000106077|ABHD11|17999_1
GGCTCTTCGGCAGCAAAACTAACTTCAACTCC
>ENSG00000106077|ABHD11|10834_1
GAAAACTGGCGGATGAACAGCTCAGTTCTGTC
>ENSG00000106089|STX1A|13849_1
TGTGCATGATCTCTGTGAGTGTGCGTCTGTAC
>ENSG00000106089|STX1A|3169_1
GTCTTGCGCTCTGGGAAGTCAGATGTCATTTC
>ENSG00000106089|STX1A|5820_1
CAAAGGTCTTGGTACAACCAGCTGCCCATTTT
>ENSG00000106100|NOD1|13310_1
TAAAGGTGCTAAGCGAAGAGCTGACCAAATAC
>ENSG00000106100|NOD1|907_1
AGGCCAAAGTCTATGAAGATGAGAAGCGGATT
>ENSG00000106100|NOD1|15442_1
GCATGTTCAGCTGCTTCAAGGAAAGTGACAGG
>ENSG00000106113|CRHR2|16142_1
GGAATGCCTATCGAGAATGCTTGGAGAATGGG
>ENSG00000106113|CRHR2|7547_1
GGATGGGAATAGCAGAAACCAACCATGTCTTC
>ENSG00000106113|CRHR2|5457_1
ATGTATCCCGTCTTGCACATTTTTAAGTTGAC
>ENSG00000106123|EPHB6|10229_1
GATCCTGCTTATATCAAGATTGAGGAGGTCAT
>ENSG00000106123|EPHB6|3550_1
GTGATGAGTTATGGAGAACGGCCTTACTGGGA
>ENSG00000106123|EPHB6|10773_1
CTCTTCAATGTCGTGTGCAAGGAGTGTGAAGG
>ENSG00000106144|CASP2|1116_1
GAGAGAAAGAACTGGAATTTCGCTCTGGAGGG
>ENSG00000106144|CASP2|3064_1
GCTCAAGTGTTTTCTGAGCGGGCTTGTGATAT
>ENSG00000106144|CASP2|9837_1
AGAGTGAGAGTTTGGAAGGTGTCCAAATTTAA
>ENSG00000106178|CCL24|1930_1
CTTTGTTTCCAAGAGAATTCCTGAGAACCGAG
>ENSG00000106178|CCL24|11628_1
TACATGAAGAACCTGGACGCCAAGCAGAAGAA
>ENSG00000106178|CCL24|8607_1
CACAGTGATGGGGGGAAGAGCTAATTTTCCTG
>ENSG00000106236|NPTX2|12989_1
ATTCTGTTGCTGTTTGAAGTAGTGCCAGGGTC
>ENSG00000106236|NPTX2|370_1
CATCATCCTTCCTTAGACTGATGCTTTGACTG
>ENSG00000106236|NPTX2|18211_1
TGATGATGGAATTTCGATTAAAGTGCACTGAA
>ENSG00000106246|PTCD1|3738_1
GAGATGAGCAAATGGAACCGGAGCCCAAATTA
>ENSG00000106246|PTCD1|509_1
AAAAACTTCGAGCTCAACTTGAAAACATACCA
>ENSG00000106246|PTCD1|17720_1
AGAGACGTGGGGCTCGAGAGATTTAAAGATTT
>ENSG00000106258|CYP3A5|2573_1
TCTAAAGGTGGATTCAAGAGATGGAACCCTAA
>ENSG00000106258|CYP3A5|2573_2
TTGGTGTTAAGTCTGAAAATCCTTTGCTTAGC
>ENSG00000106258|CYP3A5|15556_1
GTAAACAGAATGAAGAAAAGTCGCCTCAACGA
>ENSG00000106258|CYP3A5|15556_2
GGTAGGCATATTGTCAAAACTCAGCTGAGTAT
>ENSG00000106266|SNX8|6786_1
TCGGATGTGCAGAACAAGTTAAAGGAGTCAGC
>ENSG00000106266|SNX8|7710_1
GTGAATTTTCTAGGGAAATTGCTGCAGTCAAC
>ENSG00000106268|NUDT1|2013_1
CCACTCCTGCTTCAGAAGAAGAAATTCCACGG
>ENSG00000106268|NUDT1|3036_1
AAAGTGCAAGAAGGAGAGACCATCGAGGATGG
>ENSG00000106268|NUDT1|2595_1
CAGAGCCGGGTTTCATCTGGAATTAACTGGAT
>ENSG00000106278|PTPRZ1|18204_1
GAAGGCGCTATTGTGAATCCTGGTAGAGACAG
>ENSG00000106278|PTPRZ1|16475_1
TGCGGACCGATTTTCAAGTTTTGAGGAAGCAG
>ENSG00000106299|WASL|11585_1
GGCCGTCGACAAAGGAAATCTGAGAAAAGACG
>ENSG00000106299|WASL|13608_1
GGTGTTGAAGCTGTTAAAAATGAACTGCGGAG
>ENSG00000106299|WASL|11058_1
AGGGTGCTCAGCTAAAAAAAGTGGAGCAGAAC
>ENSG00000106305|AIMP2|2604_1
CCTGAAAACCTTCTCAAGTGCTTTGGAGAACA
>ENSG00000106305|AIMP2|3840_1
CAATGTGCAGAGGTGGATGAGGTCTTGTGAAA
>ENSG00000106305|AIMP2|7442_1
TTTAGGCCAGTTGTCAAGTGTCAATAAAAGCA
>ENSG00000106327|TFR2|18167_1
GTCAGTGAGGATGTCAACTATGAGCCTGACCT
>ENSG00000106327|TFR2|5852_1
AGCGGGGATGTCTGGAACATTGATAACAACTT
>ENSG00000106327|TFR2|11593_1
ATACCTAGAGACCACTCTGGGAGGTTTGCTAG
>ENSG00000106348|IMPDH1|6014_1
CAGGTGTGACGTTGAAAGAGGCAAATGAGATC
>ENSG00000106348|IMPDH1|9215_1
ATAGACTTCATAGCTGATGAGGTGGACCTGAC
>ENSG00000106348|IMPDH1|5120_1
TACTTCAGCGAGGGGGATAAAGTGAAGATCGC
>ENSG00000106366|SERPINE1|8118_1
GTCAAGCAAGTGGACTTTTCAGAGGTGGAGAG
>ENSG00000106366|SERPINE1|6993_1
GCATGGGTTATTTTGGAGTGTAGGTGACTTGT
>ENSG00000106399|RPA3|3705_1
TCTCTGGAATTGTGGAAGTGGTTGGAAGAGTA
>ENSG00000106399|RPA3|5082_1
GTCCAGTTTAAAGAAGATAGCCATCCTTTTGA
>ENSG00000106399|RPA3|3319_1
ATTAGATGCAAGAATAAAGCAGTTGTCCGAGT
>ENSG00000106415|GLCCI1|7690_1
ACCCTTCATGCATGAAAGACAAAGCTACTCAG
>ENSG00000106415|GLCCI1|2435_1
GGATGTGAGCGAGTGAAGGTCTTTGAGGAAAT
>ENSG00000106415|GLCCI1|4828_1
TTTACGTCTCTTTCTGATGACACCAGCACAGC
>ENSG00000106459|NRF1|3678_1
GTGGTGCGTAAGTACAAGAGCATGATCCTGGA
>ENSG00000106459|NRF1|4966_1
GTTAAAAACTGTTATAAACAGCATGGGCGGGA
>ENSG00000106459|NRF1|13307_1
TCGGAGCACTTACTGGAGTCCAAGATGCTAAT
>ENSG00000106460|TMEM106B|6403_1
CAGTACCTACCGTTATAGCAGAGGAAATGAGT
>ENSG00000106460|TMEM106B|12620_1
GGTTAGTGATTGCCTAACACTTATAAGCCAAA
>ENSG00000106460|TMEM106B|2997_1
GTCTTTTCACTTACCAAGTTCTAGGGACATTT
>ENSG00000106462|EZH2|18548_1
ATTGAACCTCCTGAGAATGTGGAGTGGAGTGG
>ENSG00000106462|EZH2|6281_1
GTATGTCGGCATCGAAAGAGAAATGGAAATCC
>ENSG00000106462|EZH2|14179_1
TACACGGGGATAGAGAATGTGGGTTTATAAAT
>ENSG00000106483|SFRP4|2832_1
GGAACAGCGGAGAACAGTTCAGGACAAGAAGA
>ENSG00000106483|SFRP4|11207_1
TACAGAAGGTGAGTTAAAGCTGGTGGAAAAGG
>ENSG00000106484|MEST|17704_1
CGGGTGATTGCCCTTGATTTCTTAGGCTTTGG
>ENSG00000106484|MEST|12156_1
TAGTCCACCTCCCATTACTTTGATATCTGATC
>ENSG00000106537|TSPAN13|6538_1
TTTGGCTGACCTACAGATACAGGAACCAGAAA
>ENSG00000106537|TSPAN13|4999_1
TGTGTAGATAGTTCCTACTGGAAAAAGAGTGG
>ENSG00000106537|TSPAN13|9259_1
TTGACTTTTACAGGTAAGTGCAAAGGAGAAGT
>ENSG00000106546|AHR|12912_1
TTCATCATCCGTCAGAAGCCAGACCTTTTCCT
>ENSG00000106546|AHR|13098_1
TGTTTACCACTGGAGAAGCTGTGTTGTATGAG
>ENSG00000106546|AHR|1347_1
CGAGTCCCATATCCGAATGATTAAGACTGGAG
>ENSG00000106571|GLI3|14217_1
GACAAAGATGAAAGCAAACAGGAGCCTGAAGT
>ENSG00000106571|GLI3|1207_1
AGCACGTAAAACTAGAAAGGCTAAAACAAGTG
>ENSG00000106571|GLI3|8287_1
TAGCGGAAGAAAGCAAATTCCTTGCAGTTATG
>ENSG00000106605|BLVRA|16205_1
ACGAGGAGCATGTTGAACTCTTGATGGAGGAA
>ENSG00000106605|BLVRA|12913_1
CTTGGAGAATGTGCCAAATGTAGGAGTGAATA
>ENSG00000106605|BLVRA|12259_1
TGGAAGAGCGAAAGGAAGATCAGTATATGAAA
>ENSG00000106608|URGCP|464_1
GAGATGCCTACTCGAAAACATCAGGAACGGCT
>ENSG00000106608|URGCP|8711_1
GAGGATTACCAGGAAAATCAAAGACTCGGATG
>ENSG00000106608|URGCP|11849_1
TTGCCTGACTCGGAGAACCACTACCATACATT
>ENSG00000106615|RHEB|14066_1
GCTTTCAAAGAAGAGAAGCCTTGTCCTGAGTT
>ENSG00000106615|RHEB|2594_1
TCGATGTCCGTGTCAGACAGGAGATGATTGAG
>ENSG00000106617|PRKAG2|5333_1
TCTTGCTGCTGAGAAAACATACAATAACCTAG
>ENSG00000106617|PRKAG2|1270_1
GGTGCCAAACAAAAGGAGACAGAAACGGAGTG
>ENSG00000106624|AEBP1|1783_1
GATTACTGGCGAATCTTGAACCCGGGTGAGTA
>ENSG00000106624|AEBP1|4912_1
TCAAATAACTGGCAGAATCCAGGAGAGGAGAC
>ENSG00000106635|BCL7B|6785_1
CGTGTCTGACGTCTATCAGCTTAAGGTGGACA
>ENSG00000106635|BCL7B|12745_1
CTTTGTTCTCACCTCTACCTGTCATTCCAGCA
>ENSG00000106635|BCL7B|321_1
AGTTTAAGAAAATGGAAATGGGCAACAGTGAG
>ENSG00000106638|TBL2|16200_1
TGAAGGTTTGGGAAGTCTGCTTTGGAAAGAAG
>ENSG00000106638|TBL2|10339_1
TGTCATGAAAGTGGTAAAAGTGGGAACCAGTG
>ENSG00000106638|TBL2|8976_1
AACACATTCCTTGGGAAGGCAAAGTTTTCTGG
>ENSG00000106683|LIMK1|11460_1
TCTGAGCAAATCACCAAGGGACTGGTTATGGT
>ENSG00000106683|LIMK1|6391_1
GTGAGACAGGTGAGGTGATGGTGATGAAGGAG
>ENSG00000106683|LIMK1|3966_1
GACGAGATTGACCTGCTGATTCAGGAAACCAG
>ENSG00000106688|SLC1A1|2959_1
AATATGTTCCCTGAGAATCTTGTCCAGGCCTG
>ENSG00000106688|SLC1A1|14879_1
ATAGTCGTACGAAAGAACCCTTTCCGATTTGC
>ENSG00000106692|FKTN|10735_1
CAAAGGAATTACTGCAACTAGCAGCGAAAACA
>ENSG00000106692|FKTN|1874_1
AATTTGGGAAGGTAGAAGACAGCTTGGAACTA
>ENSG00000106692|FKTN|12248_1
TATCCAGGAGCTTTTGACAGGCCAGAGTTACA
>ENSG00000106714|CNTNAP3|2751_1
CCGTCTGGGCTTTACTATATTGATGCAGATGG
>ENSG00000106714|CNTNAP3|5548_1
CTGGTGGGTTGGAAGAACCAATGAAACACACA
>ENSG00000106714|CNTNAP3|17556_1
CCCTGGGACCATTTCTTGTGTACTGCAATATG
>ENSG00000106723|SPIN1|3366_1
GAGTTTCTGCGCTTGAAGTCCTCCCTGATAGA
>ENSG00000106723|SPIN1|15096_1
AGGGGAGTTACAGGCAAGTTTGGTAAAAGTTA
>ENSG00000106723|SPIN1|18447_1
CAATCTGGAGCCCTTAAACCATAAGTCCAAAT
>ENSG00000106799|TGFBR1|16944_1
GCTTAGTATTCTGGGAAATTGCTCGACGATGT
>ENSG00000106799|TGFBR1|5782_1
CAAGAAAGCATTGGCAAAGGTCGATTTGGAGA
>ENSG00000106804|C5|11388_1
TCTTACAGTGTGTGGAAGGGTGGAAGTGCTAG
>ENSG00000106804|C5|15911_1
AAAGCTGGTTGTGGGAAGTTCATCTTGTTCCC
>ENSG00000106819|ASPN|1518_1
GCAAACCCTCTTGATAATAATGGGATAGAGCC
>ENSG00000106819|ASPN|14308_1
GAATGAGCGTTCAGCTTGGGAACTTTGGAATG
>ENSG00000106819|ASPN|10780_1
AAAGAACTGTACTGTAAATGGAATGCTTGACT
>ENSG00000106952|TNFSF8|326_1
GGAAATTGCTCAGAAGACCTCTTATGTATCCT
>ENSG00000106952|TNFSF8|9172_1
GCCTTGAAACTCTACAACCCTGAACCTTGATG
>ENSG00000106952|TNFSF8|9172_2
AGTGTGTGAGTCTGGAATGCAAACGAAACACG
>ENSG00000106952|TNFSF8|4327_1
CTTTGTTGTTCTAGGAAAGTTTTTGACACAGC
>ENSG00000106952|TNFSF8|4327_2
GTGAAGTATCTTTCAGATAGCAGGCAGGGAAG
>ENSG00000106976|DNM1|17981_1
GTGGAGGAATACAAGAACTTCCGCCCTGATGA
>ENSG00000106976|DNM1|278_1
GGCTGGCTGACTATCAATAATATTGGCATCAT
>ENSG00000106976|DNM1|1195_1
CAAGGGAAAGAAATTCACCGACTTCGAGGAGG
>ENSG00000106991|ENG|14813_1
CATGCAGGTGTCAGCAAGTATGATCAGCAATG
>ENSG00000106991|ENG|12282_1
GGAAGGGAGAACTTGAAACAGATTCAGGCCAG
>ENSG00000107014|RLN2|710_1
AGTGCATTGGCTAATAAATGTTGCCATGTTGG
>ENSG00000107014|RLN2|5403_1
AGTCGCGGACTCATGGATGGAGGAAGTTATTA
>ENSG00000107014|RLN2|13286_1
GATGTCAGAATTTGTTGCTAATTTGCCACAGG
>ENSG00000107018|RLN1|18057_1
TGGCACTGTTTGAGAAATGTTGCCTAATTGGT
>ENSG00000107018|RLN1|9933_1
CAACCATCATTACCAGAGCTACAGCAGTATGT
>ENSG00000107018|RLN1|977_1
ATGACACTTTCTATGCTGAAGTCTTTTTGTCT
>ENSG00000107130|NCS1|3497_1
ATCTTTGCCATGATGGATAAGAATGCCGACGG
>ENSG00000107130|NCS1|4807_1
ATCTTTAGGTTTCTCAACTCTTGCTTTGGTGT
>ENSG00000107130|NCS1|1980_1
CTGCGTGGCTAGGATGATTAATTATGAGGATG
>ENSG00000107147|KCNT1|14483_1
ATCGACCTTCTCATGGACTTCCTGAACGAGTT
>ENSG00000107147|KCNT1|18626_1
TATTCTGTGGGTGGAGAGAAAGATGACACTGT
>ENSG00000107147|KCNT1|216_1
TGTCATGAATCGGGTAAACCTGGGATATTTGC
>ENSG00000107159|CA9|14873_1
ATCTGGACTGTGTTTAACCAGACAGTGATGCT
>ENSG00000107159|CA9|743_1
GATCTACCTGGAGAGGAGGATCTACCTGAAGT
>ENSG00000107159|CA9|13064_1
GAAAACAGTGCCTATGAGCAGTTGCTGTCTCG
>ENSG00000107164|FUBP3|16662_1
GGGGTGAGAACATCAAAAGCATCAACCAGCAG
>ENSG00000107164|FUBP3|4961_1
CTGTGTACTTACCGGAACCCCAGAAAGTATTG
>ENSG00000107164|FUBP3|9959_1
TATCTGTGCCTAGGTTTGCTGTGGGGATTGTA
>ENSG00000107175|CREB3|756_1
GTGAGAGCTGTAGAAAAGAGGGGACCCAGATG
>ENSG00000107175|CREB3|3073_1
CTAAGACAGAGGAACAAATTCTGAAACGTGTG
>ENSG00000107175|CREB3|17721_1
CAGGCCATGGTGATTGAGATATCAAACAAAAC
>ENSG00000107186|MPDZ|3287_1
GCAGAGACATTCCAGAATTACCAGAGCGAGAA
>ENSG00000107186|MPDZ|18572_1
AGCTGCATATGATTGAACTGGAGAAAGGTCAT
>ENSG00000107201|DDX58|10397_1
GTCAGAAGGAAGCACTTGCTACCTCTTGCTCT
>ENSG00000107201|DDX58|18610_1
CCTGCTCTCTTCATCTTTGTCTGGCATCTGGA
>ENSG00000107201|DDX58|17818_1
TCCAGTTCCTCCAGATTGTGTTTGACTGTTGC
>ENSG00000107372|ZFAND5|10612_1
AAGAAAAAGCTCCTGAATTGCCCAAACCAAAG
>ENSG00000107372|ZFAND5|6489_1
TTTGGCGCCATATATAAGCCTGGTTAAATTGG
>ENSG00000107404|DVL1|1887_1
GAGATCTTTGATGACAATGCCAAGCTTCCCTG
>ENSG00000107404|DVL1|12531_1
TGTAGATACTGTATCAAAGTCCCAGCGTTTAG
>ENSG00000107404|DVL1|9798_1
CACGCTCAACATGGAAAGACATCACTTTCTGG
>ENSG00000107447|DNTT|6144_1
CTGAAGACTTCTGAGAAGTGGTTCAGGATGGG
>ENSG00000107447|DNTT|18304_1
CTGTGAGTTTAGAGAAAATGAAGACTCCTGTG
>ENSG00000107447|DNTT|10757_1
GCGCATCTGGGATTGGATTATATTGAACCGTG
>ENSG00000107485|GATA3|1027_1
CAGGAGCAGTATCATGAAGCCTAAACGCGATG
>ENSG00000107485|GATA3|15056_1
ATTTAACAGGGTCTCTAGTGCTGTGAAAAAAA
>ENSG00000107485|GATA3|6937_1
GCGAATCATTTGTTCAAAGCTGTTGGCCTCTG
>ENSG00000107551|RASSF4|7891_1
CCCTGCTGCTGAACAAATTTAGGGTGGAAGAT
>ENSG00000107551|RASSF4|10733_1
ATGTCTGTTTTGAGGAAAGGGCTTTGAATTCC
>ENSG00000107562|CXCL12|14149_1
ATTGACCCGAAGCTAAAGTGGATTCAGGAGTA
>ENSG00000107562|CXCL12|15835_1
ACTTTTGACAAAGGCAAGCACTTGTGGGTTTT
>ENSG00000107562|CXCL12|15835_2
TCCGAGAGCATGCTTAATCTTGCTTCTGCTTC
>ENSG00000107581|EIF3A|11152_1
TGACCGGCGTGATCTAAGAGAAAGACGAGATC
>ENSG00000107581|EIF3A|15310_1
CGATTGGAAGAACGGAAAAGGCAGCGTAAAGA
>ENSG00000107581|EIF3A|16670_1
TGATGATCGCCTTTCAAGACGTGCTGATGATG
>ENSG00000107593|PKD2L1|14469_1
GATGCTGTAGGCTCAAAGCTGAAAATGCTGGA
>ENSG00000107593|PKD2L1|13406_1
TGCTTTTCGGGACCCAAGTGGAAAACTTTAGC
>ENSG00000107593|PKD2L1|2930_1
ACCAAAGTGATGTCTGAGCTCTTCTTACATAC
>ENSG00000107611|CUBN|12007_1
CCTATACCTCCAGTGAAGATGCAGTGTGTGGT
>ENSG00000107611|CUBN|9469_1
CCGGGTTATACTGGAAATGGTTATGGGCCAAA
>ENSG00000107611|CUBN|18372_1
TTACTCCGACTCTTCAATCTCAGGGAAGGGAT
>ENSG00000107625|DDX50|14169_1
TCTACAGTGGGTCTGAAGGGAGGGCTATTATT
>ENSG00000107625|DDX50|17289_1
TCGACAAGATGGTAGAAGACGAAGTGGGAATA
>ENSG00000107625|DDX50|13838_1
CTTTGATGTTCCTACAACTGAGTCAGAAAGGT
>ENSG00000107643|MAPK8|13011_1
GTTTACATAGTCATGGAGCTCATGGATGCAAA
>ENSG00000107643|MAPK8|15969_1
TGTGTCTTCAATGTCAACAGATCCGACTTTGG
>ENSG00000107643|MAPK8|5847_1
CTACTGTAAATGATGAACGTGTTAGGAGACCT
>ENSG00000107679|PLEKHA1|7541_1
AGCAGGACCTAGTGGAATGGGTAAATGTGTTA
>ENSG00000107679|PLEKHA1|14194_1
AGGAGCAGTGATGAAAAACTGGAAGAGAAGAT
>ENSG00000107679|PLEKHA1|1929_1
ACCTTTACCATGGAGAAGCGAGGATTTTACGA
>ENSG00000107736|CDH23|6149_1
GCTACGACTTTGATCTCTTTGCCAATGAGAGT
>ENSG00000107736|CDH23|6784_1
GAAGGTGAACATCCAGGTTGGGGATGTGAATG
>ENSG00000107736|CDH23|5326_1
ATCGAGGTGTTTGATGAGAATGACAACCCTCC
>ENSG00000107738|VSIR|17739_1
GCTGCTCTTCTGTCAGACTTCCTCTTTGTACC
>ENSG00000107738|VSIR|11821_1
CATCTCTGTACACTCTGGGGGTAAAACAGGGA
>ENSG00000107779|BMPR1A|9597_1
TACGCCGGACAATAGAATGTTGTCGGACCAAT
>ENSG00000107779|BMPR1A|9981_1
AAGGCCGATATGGAGAAGTATGGATGGGCAAA
>ENSG00000107779|BMPR1A|7340_1
GAGGGATCGTGGAAGAATACCAATTGCCATAT
>ENSG00000107789|MINPP1|16027_1
TTGCAGCTACTTTGCAAGTGCCAGTAAATGAT
>ENSG00000107789|MINPP1|17708_1
AGACTCCTAAAGAACAATTCCGAGTGCAGATG
>ENSG00000107789|MINPP1|13596_1
AGGACACCTTCACTGAAGCAAGTCGGAAAGTA
>ENSG00000107798|LIPA|11069_1
AAGGAGCTCTGTGGAAATCTCTGTTTTCTTCT
>ENSG00000107798|LIPA|115_1
TTTAATTAGGGCTGGAATAGGAAGCCAGTGTC
>ENSG00000107798|LIPA|17510_1
AGAGCTCTCTAGTCTAACGGTCTTGTAGTTAG
>ENSG00000107833|NPM3|10837_1
GCCAAAGACGAGTGTAATGTGGTAGAAGTTGT
>ENSG00000107833|NPM3|3754_1
ATTGTTACGATGAGCAATGATGTTTCTGAGGA
>ENSG00000107833|NPM3|8818_1
TTTGGATAAAGGTTGAAATAAAGTGGTGTGGA
>ENSG00000107862|GBF1|15942_1
GAGCAGTTCAATCAGAAACCAAAGAAGGGGAT
>ENSG00000107862|GBF1|2524_1
CCTAGAGATGCTGCTAAGGATTGTGTTGGAGA
>ENSG00000107862|GBF1|6933_1
TGCTTAAGTGTGTGGAATCGCTGTCCTTCATT
>ENSG00000107864|CPEB3|10305_1
GGACCCCAGAAAAACTATCTTTGTTGGGGGAG
>ENSG00000107864|CPEB3|17584_1
AAAGGTGTTTGTTGGAGGACTTCCTCCTGATA
>ENSG00000107864|CPEB3|9352_1
CTTACAGTGTTCTGGAAATCTGTGCATTCGTT
>ENSG00000107874|CUEDC2|11389_1
TCAGAGGAGAACTTCGATATGGAGGCTTTCAC
>ENSG00000107874|CUEDC2|15903_1
GTGGATAGCGCAGAGGATCAGAAGATTCACCG
>ENSG00000107874|CUEDC2|1142_1
TTGCTCCATAGTGTTAACCTACTCTCGGAGCT
>ENSG00000107929|LARP4B|10180_1
TTGGCTACCGGAAGAAAAGGGAGGAGAAGTTT
>ENSG00000107929|LARP4B|11832_1
GACTCTCTGCCTGAAAATAGCGAGACAGGAGG
>ENSG00000107929|LARP4B|11760_1
CCGTGGAAGAAGTAGAAGCACTATTTAAAGGA
>ENSG00000107937|GTPBP4|10182_1
GTGTATCTGAGAGTGAAGACGAAGAGATGCTG
>ENSG00000107937|GTPBP4|9741_1
GCTCAGAAGAAGATGAATCGGTTGGGGAAGAA
>ENSG00000107937|GTPBP4|15435_1
GAGATCTTGAGCTGGAAATGGGAGATGATTAT
>ENSG00000107938|EDRF1|5167_1
CCCGACAGTGATGAAAATGGATCCTATAGCAC
>ENSG00000107938|EDRF1|16729_1
CAGTTCAGATCAGACAAATGATTCGGAAGGGG
>ENSG00000107938|EDRF1|17911_1
TGGCAACTCTACAGCAAGATTATGCTCCGTTA
>ENSG00000107949|BCCIP|7121_1
TGACGAGGAAGTGAATATTGAATTTGAAGCTT
>ENSG00000107949|BCCIP|6349_1
TGATGATATGGATGAAGATGAGGTTTTTGGTT
>ENSG00000107949|BCCIP|8733_1
CTTGTCTGGGAGGCAAATGGTCTTTTGATGAC
>ENSG00000107949|BCCIP|8733_2
ATACAAGCCAGGATGAATGAAGCCAATAGGAA
>ENSG00000107949|BCCIP|8733_3
AAGTGATTTCCAGGGAACCTTCATGACTGTTG
>ENSG00000107951|MTPAP|4900_1
AGATTTGGCCCGAGAAAGTGCCTGGATTTTAC
>ENSG00000107951|MTPAP|9409_1
GATTTGACTACGAACAATAGGATTGCCTTGAC
>ENSG00000107951|MTPAP|3020_1
AACCAGTGGGAAGAGAACAATTAGTACTCAGA
>ENSG00000107984|DKK1|4490_1
TGTGTCTTCTGATCAAAATCATTTCCGAGGAG
>ENSG00000107984|DKK1|4838_1
AAACCTTTTATGACCTTCATCAACTCAATCCT
>ENSG00000107984|DKK1|6821_1
TAGAGTCTAGAACGCAAGGATCTCTTGGAATG
>ENSG00000108018|SORCS1|5814_1
GAGGTAGCAGGGATAAAGGGAATGTTCTTGGC
>ENSG00000108018|SORCS1|7108_1
TATATAAGAAGCGAAAATCAGAGCGGAAGTGT
>ENSG00000108021|TASOR2|4470_1
GGATGTAGCTGAGGAAATAGGTGAACCGGAAG
>ENSG00000108021|TASOR2|10065_1
ATCACACCTACCAAGAACTGTTTCGTGCAGGA
>ENSG00000108039|XPNPEP1|17937_1
GAGAAAGAGGTTCCCAAAGGTGGTGTGACAGA
>ENSG00000108039|XPNPEP1|7747_1
AAAATGGCTGAGAGGAACGTCATGTGGTTTGT
>ENSG00000108039|XPNPEP1|13659_1
TTTTAATAACCGGGGAAGCCTGACCTTTGAAC
>ENSG00000108055|SMC3|4883_1
GTGTATGACGAACGAAAGGAAGAAAGCATCTC
>ENSG00000108055|SMC3|4575_1
AGACAAGAGCAGATTAAGCAGAGGACTAAGTT
>ENSG00000108055|SMC3|162_1
GAAAACGCTTGGACCAAGTAGAACAGGAACTT
>ENSG00000108064|TFAM|15852_1
AGTGGCAGGTATATAAAGAAGAGATAAGCAGA
>ENSG00000108064|TFAM|9185_1
GTGCTGAGGAGTGTTAAAAGTAGAAGATTGAG
>ENSG00000108064|TFAM|8893_1
GTTTAAGAGACAGCCAACTATGGCCTGTGGAT
>ENSG00000108091|CCDC6|13212_1
TAATCGCCTCTGGAAAAGGATGGATAAGCTTG
>ENSG00000108091|CCDC6|5538_1
GGGCTGAGCAGGAAGAAGAATTCATTAGTAAC
>ENSG00000108091|CCDC6|6657_1
GTGAGTCCAGCTTAGAAATGGACGACGAAAGG
>ENSG00000108094|CUL2|14090_1
ATCATAGGTACTGGGAAGAATACAGCAAGGGT
>ENSG00000108094|CUL2|1368_1
TTCTGATAGACAAACAATACATAGAACGCAGC
>ENSG00000108094|CUL2|6758_1
TGGAAGTGCATGGTAAATTTGTTCAGCTTATC
>ENSG00000108100|CCNY|2451_1
AGGACATGAACGAGCTAGAGCGACAGTTTCTT
>ENSG00000108100|CCNY|13_1
CCTGGAGGAGGAAATAAAGGGAAAGGGAAGTC
>ENSG00000108175|ZMIZ1|13045_1
CTGTCCTGTGTTCACTTTGTTTCAGGCTGGTC
>ENSG00000108175|ZMIZ1|10597_1
AAAATACCTGGACTCAATGACAAAGACCGAGT
>ENSG00000108175|ZMIZ1|12580_1
TAATACTTTCTCCCTAATGGAAGCCCTGATCC
>ENSG00000108179|PPIF|8929_1
GAATCTTTCGGCTCTAAGAGTGGGAGGACATC
>ENSG00000108179|PPIF|1471_1
GACAGTCAGTTTTGCAAAAGGACTCTAATACC
>ENSG00000108187|PBLD|11402_1
AGAAATGTAAGGGGCTGCCTTTAGCAAATGTG
>ENSG00000108187|PBLD|11402_2
TGCCCTAGAGACCAGAAAGCTAGGGAGAGTAC
>ENSG00000108187|PBLD|9028_1
TGTTGTTTTAGAGGGCACACTGACAGCCTAGA
>ENSG00000108187|PBLD|17921_1
TCTGAGGAGTGATACTAAACCATTTGAGCTTA
>ENSG00000108219|TSPAN14|2139_1
GAAGACTGGGACCTCAACGTCTACTTCAATTG
>ENSG00000108219|TSPAN14|4600_1
GGGGCTGCTCTTGGAAATGAAGTCTTAAGTAC
>ENSG00000108219|TSPAN14|14117_1
TTCTCTTTGACTGCCAAACTCTTTTATGGAAT
>ENSG00000108312|UBTF|3230_1
AACGACCTGTCTGAGAAGAAGAAGGCCAAGTA
>ENSG00000108312|UBTF|7630_1
GCAGCCGAAGACCAAAAGCGATATGAGAGAGA
>ENSG00000108312|UBTF|17132_1
GATGAGGATGAAGATAATGAGTCCGAGGGCAG
>ENSG00000108342|CSF3|4039_1
CTTCCCTGCATTTCTGAGTTTCATTCTCCTGC
>ENSG00000108342|CSF3|5280_1
GAATCATGTCAGGCCTGTGTGTGAAAGGAAGC
>ENSG00000108344|PSMD3|5101_1
GATCAGTTTGGGGAGAAGTTTCAAGCAGATGG
>ENSG00000108344|PSMD3|5915_1
AGACCTTGTAGCCGCAAAGTGTTACTATTATC
>ENSG00000108344|PSMD3|15257_1
GGAGTTTGCCAAGGAGATGGCAGAAGATGATG
>ENSG00000108375|RNF43|13472_1
CCTCTCGATCTTACCAAGAACCAGGTCGAAGA
>ENSG00000108375|RNF43|6793_1
GGTAATGACGCTGAGAAGCTGATGGAGTTTGT
>ENSG00000108375|RNF43|13373_1
AGTTTTTGAGGGCAGAAAGCTAGCTATGGGTA
>ENSG00000108379|WNT3|5764_1
CTAGGGTCTGATAGGAACAGACCTGAGGCTTA
>ENSG00000108379|WNT3|6691_1
GGATTTGGAGTTTGGAAGAACTGGCAGCTCAG
>ENSG00000108379|WNT3|3275_1
GTAGTGGACCTTGTAAATAGGCTATGTAAGGG
>ENSG00000108405|P2RX1|17069_1
TACCGTCACCTCTTCAAGGTGTTTGGGATTCG
>ENSG00000108405|P2RX1|8632_1
GGGTGCATAGTAGGAGAGACCTGTGCAAATCT
>ENSG00000108405|P2RX1|10643_1
TTCAACTGCTCAGTAGATACGTGTGGTTAGTG
>ENSG00000108423|TUBD1|4475_1
GATATGATTGTTGGGAAGGCATGGAATATGTT
>ENSG00000108423|TUBD1|17648_1
AAGGACCTGCATTTTAACACTTCCATTGCTAA
>ENSG00000108423|TUBD1|9291_1
TTCTTGTTGACATGGAACCCAAAGTTATCAAT
>ENSG00000108424|KPNB1|7812_1
ATGAGGTGGCTTTACAAGGGATAGAATTCTGG
>ENSG00000108424|KPNB1|4976_1
GGGAAAGCTGCTTGGAAGCCTATACTGGAATC
>ENSG00000108424|KPNB1|390_1
AAGTGTTGGGTGGTGAATTCCTCAAGTACATG
>ENSG00000108468|CBX1|13886_1
AGAAGATGTCCTTTGAAGAGCCAGTATAGTTT
>ENSG00000108468|CBX1|5289_1
GGGAAATGGTGAAGCAATGGAAAAGAACAGAC
>ENSG00000108468|CBX1|18127_1
AGCGTAGCATGTGTGTAGTTTTTGGCTATTAC
>ENSG00000108479|GALK1|6936_1
TGGGCCAACTATGTCAAGGGAGTGATTCAGTA
>ENSG00000108479|GALK1|16694_1
CCAGTTCATCTCACTTATGGGACAGAAAGGCC
>ENSG00000108479|GALK1|5775_1
CATATCCGGGTGCTCAATAAACTTGTGCCTCC
>ENSG00000108511|HOXB6|16161_1
CTGTGCCTGACGGAGAGGCAGATCAAGATATG
>ENSG00000108511|HOXB6|14720_1
GCACATACTACCTAGAAGTAAGAAGAGGAGCC
>ENSG00000108511|HOXB6|14173_1
TTTGTAGTCTTGTCTTAGCTCTGGACGTGAAA
>ENSG00000108523|RNF167|7537_1
AAGAAACTCAAGGGCAAGAGGAGGGTGATGAA
>ENSG00000108523|RNF167|5911_1
GGCCATGGGAGCAGTAATGATAGCTCGTTGTA
>ENSG00000108523|RNF167|17266_1
TTATTGCGCTGCTTCGAAGATTCGACTGCAAC
>ENSG00000108528|SLC25A11|11405_1
CGGATGATTGATGGGAAGCCGGAATACAAGAA
>ENSG00000108528|SLC25A11|6139_1
TCGTCCTGATCCTGTGATTTCTCTGTCCTTGG
>ENSG00000108528|SLC25A11|12436_1
GGAGGAGACTGGACAAAGAAGCTGGAGAATAG
>ENSG00000108551|RASD1|7636_1
AGCCGAGGGTGGATTTATCTTCTCAAAGACCT
>ENSG00000108551|RASD1|10302_1
ACACGAACAAAACCTTACCCAGGTGTTTATAC
>ENSG00000108561|C1QBP|12210_1
TCTTCTCTATCAGGGAAGTTAGCTTTCAGTCC
>ENSG00000108561|C1QBP|9086_1
ATGGGACAGAAGCGAAATTAGTGCGGAAAGTT
>ENSG00000108561|C1QBP|10227_1
CTTATATGACCACCTAATGGATTTCCTTGCCG
>ENSG00000108561|C1QBP|6965_1
GATGAGGTTGGACAAGAAGACGAGGCTGAGAG
>ENSG00000108561|C1QBP|1938_1
TTTGGCCAGTGAACAAATCCTACTCTGAAGCT
>ENSG00000108576|SLC6A4|17242_1
CTGAGATGAGGAATGAAGATGTGTCTGAGGTG
>ENSG00000108576|SLC6A4|17142_1
ATCTGCCCGATTTTCAAAGGGATTGGTTATGC
>ENSG00000108576|SLC6A4|11281_1
GGGTTACTGCATAGGAACCTCATCTTTCATTT
>ENSG00000108576|SLC6A4|9863_1
TTTCCTTCTCTCAGTGATTGGCTATGCTGTGG
>ENSG00000108622|ICAM2|6858_1
CCCGAAGATGTTGGAGATCTATGAGCCTGTGT
>ENSG00000108622|ICAM2|467_1
CTGTTCCGTGGCAATGAGACTCTGCACTATGA
>ENSG00000108622|ICAM2|18580_1
GACCTCTCTAGATAAGATTCTGCTGGACGAAC
>ENSG00000108688|CCL7|3359_1
CCCTGTCCTTTCTCAGAGTGGTTCTGAGATTA
>ENSG00000108688|CCL7|14333_1
TGGGATTAATACTTCAACTACCTGCTGCTACA
>ENSG00000108688|CCL7|13331_1
ATGGGGGTATTGTATAAGTCCTTGCAAGAATC
>ENSG00000108700|CCL8|16286_1
GAGAGATGGGTCAGGGATTCCATGAAGCATCT
>ENSG00000108700|CCL8|6239_1
TTTTCCTGTGAGCTCAACTAAGTTCACGGCAA
>ENSG00000108700|CCL8|17262_1
CTCCCATGGATCATCAAGGTGAAACACTTTGG
>ENSG00000108702|CCL1|3373_1
GAGGGCTTAATATTCAAGCTGAAGAGAGGCAA
>ENSG00000108702|CCL1|6565_1
GATCTGCTTGGTCTTGATAAGCTATGTTGTTG
>ENSG00000108702|CCL1|7742_1
CCTCTGGGTCTCTTGGATTTCAGAGTGAAAAC
>ENSG00000108773|KAT2A|11915_1
GAGATCTATGGGGCAAACTCTCCAATCTGGGA
>ENSG00000108773|KAT2A|14277_1
ATGTTCGAGCTCTCAAAGATGTTCTTGCTCTG
>ENSG00000108773|KAT2A|1534_1
GCCAATGAAACCTGTAAGTGTAATGGCTGGAA
>ENSG00000108786|HSD17B1|4709_1
CTCTGTGCTGGACGTGAATGTAGTAGGGACTG
>ENSG00000108786|HSD17B1|11042_1
CCTTTCAATGACGTTTATTGCGCCAGCAAGTT
>ENSG00000108786|HSD17B1|16169_1
CAGCTGTGGGTGGCTAATTAAGATAGATCGCG
>ENSG00000108797|CNTNAP1|14190_1
CAGCGCTTTATTCTCAATGGAGACTTCGAGAG
>ENSG00000108797|CNTNAP1|8882_1
TTCGAGTTCAGGGAGAACTGTCCGAATCTAAT
>ENSG00000108797|CNTNAP1|17167_1
CTTGGATTCTATGCTGAGGTCCTCTTTGATAC
>ENSG00000108798|ABI3|10868_1
ATGGGGAAGAGCTGGAAACCAAGAAGTTTGTC
>ENSG00000108798|ABI3|1543_1
CAACCAATCAAGGGCAGGGTGAGACTCAAAAC
>ENSG00000108798|ABI3|1543_2
CAGCATCTTCCCATTTCCTCAGTACCCACAAA
>ENSG00000108798|ABI3|4080_1
CCTCTGCAGCCATTGACTGCAACTTGTTCTTT
>ENSG00000108799|EZH1|2864_1
GTCCCAGATGACATGAAGGAGAGGTATCGAGA
>ENSG00000108799|EZH1|4148_1
AAGTCCATGGTGAAGAAGAGATGATCCCTGGA
>ENSG00000108813|DLX4|3208_1
TATAAGAAGCTCCTGAAGCAGAATTCTGGGGG
>ENSG00000108813|DLX4|13077_1
TTTTCTCTGGAGGACAAGCAGTTAGAGGAGAA
>ENSG00000108813|DLX4|6412_1
AGAAGAGATGCAGAGAAATGTGGAATTTGTGG
>ENSG00000108819|PPP1R9B|13339_1
TGGACAAGATCTCAGAACTGGAAGGAAACTTG
>ENSG00000108819|PPP1R9B|11441_1
AATGATCTCCTGGTGGAGGTGGATGGAACAAG
>ENSG00000108819|PPP1R9B|9052_1
ATAACCTCGTCTTGGAACTGTTATGTGGCCTC
>ENSG00000108823|SGCA|12494_1
AGCCTACAATCGGGACAGCTTTGATACCACTC
>ENSG00000108823|SGCA|3375_1
AGGACATTCAGAATAAATATCTGCTGCTCTGC
>ENSG00000108823|SGCA|1101_1
TTTTTCTACTTGCCTGAAGATGGTGGCATCCC
>ENSG00000108829|LRRC59|13543_1
GAGAAGAAACCTAAGAAGGAAGCAAATCAGGC
>ENSG00000108829|LRRC59|13543_2
CTGGATGTATTCGAGAATGAATGAGTGACTTG
>ENSG00000108829|LRRC59|8373_1
TTTGGATTCCTATGGAATTGGGTTCTGCTGGA
>ENSG00000108829|LRRC59|8373_2
TTTCTGCCGTTGATAAATTACATTTGCCTTGG
>ENSG00000108829|LRRC59|16211_1
ACTTGCAGACAGAGAAACTGAGGTCTTCCATG
>ENSG00000108839|ALOX12|1551_1
AGATTCCATGAGGAGAAGAGGCTGGACTTTGA
>ENSG00000108839|ALOX12|3719_1
CATCTCAGATGGAGGAATTTTTGATAAGGCAG
>ENSG00000108839|ALOX12|6647_1
GAATATCTGAAGCCCAGCTGCATAGAGAACAG
>ENSG00000108840|HDAC5|18484_1
CTGAACCCAACTTGAAAGTGCGTTCAAGGCTA
>ENSG00000108840|HDAC5|1921_1
ATTGGAGACGTGGAGTACCTTACAGCCTTCAG
>ENSG00000108840|HDAC5|8026_1
CCCATTTTCCTGCATTCTGTCTGTCCTTTTCC
>ENSG00000108846|ABCC3|11643_1
CAGGTAAAGCAAATGAAATTGAAGGACTCGCG
>ENSG00000108846|ABCC3|5214_1
TTTTTCTCCGCAAAGAATGTCGACCCTAACCC
>ENSG00000108846|ABCC3|16666_1
TTCAAGCTTATCCAGGACCTGCTCTCCTTCAT
>ENSG00000108854|SMURF2|15676_1
TAACAGCCATTGAAGAAACATGTGGATTTGCT
>ENSG00000108854|SMURF2|13198_1
ATTGCTTGGGAAGTCAATTACCTTGGATGACA
>ENSG00000108854|SMURF2|6974_1
GGAGAGTCAGGTCACAACGACATAGAAATTAC
>ENSG00000108883|EFTUD2|17041_1
TTGATTCGGAATGTCAAGTTTAAGATCCTGGA
>ENSG00000108883|EFTUD2|11246_1
GAAAGCGCTATGACCAAGATCTGTGCTATACT
>ENSG00000108883|EFTUD2|8308_1
GGGAATTCATGATCAAAACCCGCCGTAGGAAG
>ENSG00000108946|PRKAR1A|11227_1
GTTTGTTGAAGTGGGAAGATTGGGGCCTTCTG
>ENSG00000108946|PRKAR1A|16848_1
GAGGGAGCTTTGGAGAACTTGCTTTGATTTAT
>ENSG00000108946|PRKAR1A|15549_1
GCTCAGACATCCTCAAACGAAACATCCAGCAG
>ENSG00000108946|PRKAR1A|15549_2
ACCCAAACTCACACCAAGCTCTGTCTAAGGAC
>ENSG00000109061|MYH1|6884_1
GGACAAACTGCAAGCAAAGGTGAAATCCTACA
>ENSG00000109061|MYH1|11608_1
CTTGAAGCTTCTCAAAAGGAATCCCGCTCACT
>ENSG00000109061|MYH1|17982_1
AGCTGCAGAAGAAAATCAAGGAGTTACAAGCC
>ENSG00000109061|MYH1|3847_1
GGCTTTACTTCAGATGAAAGAGTGTCCATCTA
>ENSG00000109062|SLC9A3R1|6481_1
TCACGACTGTTCTCCTTCTGTATCTCCCCATT
>ENSG00000109062|SLC9A3R1|3081_1
GCTGAAGAGTTCGTTTTTCTTGCTCCAGTCCA
>ENSG00000109062|SLC9A3R1|9024_1
GTTCTTTGATCAGCCCTGGACCCATTTATCAC
>ENSG00000109084|TMEM97|10395_1
CAAGATGGTGTCAGGAACCATGTCAAACCCTC
>ENSG00000109084|TMEM97|8592_1
TGTGGGCTAGGTTATAAGGAAGTGGTACCAAA
>ENSG00000109084|TMEM97|13816_1
AAGTCCCTGTATCTGAAGTCTAGCATCTCAAG
>ENSG00000109089|CDR2L|13274_1
CTCTGAGTTCAAAGCCAAATGTCCCCACTACC
>ENSG00000109089|CDR2L|12899_1
TTCCTGAGACCTTAGAAACCAGAAGAGCCATA
>ENSG00000109089|CDR2L|8177_1
TCCTTCTGTACGTGCAACTGGGAAACTTTTGT
>ENSG00000109099|PMP22|2007_1
AAATGTCCAAAAGCCCTTTTCTGGTGGGTGAC
>ENSG00000109099|PMP22|15876_1
CAAGGACTGTCTGGCAATGACTTGTATTGGCC
>ENSG00000109101|FOXN1|12596_1
GTACTGGTGACCTCATCCCCGACATCATCTTC
>ENSG00000109101|FOXN1|12023_1
GGAAGCTGATATCATAATTATTGGCTCACCTG
>ENSG00000109101|FOXN1|12023_2
ATCGGGCTCACCTTAAAGGTCAAGGAAGGAAA
>ENSG00000109101|FOXN1|10705_1
GCCCTCGGAAACTTGAACATGTCCTTTTTCCC
>ENSG00000109103|UNC119|7469_1
CTGGTGATGCACAATAAAGCAGACTATTCCTA
>ENSG00000109103|UNC119|14286_1
GACTTTGTCAGGTTTAAGATTCGGGACATGGA
>ENSG00000109118|PHF12|2957_1
AGAATGATGTCGACGAAGACATCATTGACGTG
>ENSG00000109118|PHF12|5675_1
GACAGATCGGCCAGCAAAACTGAACTAAAGGC
>ENSG00000109118|PHF12|14192_1
CTCATCCAGTGTGACTATTGCCCTCTCCTGTT
>ENSG00000109132|PHOX2B|15869_1
AAAGACAAATTAAAGGAGGGGCTAGGGGAGAA
>ENSG00000109132|PHOX2B|14570_1
TGCCTTTTCATCTGCAAACTCTGCAAAATGTG
>ENSG00000109132|PHOX2B|16542_1
GATGGACTGTATATTGAGGGTTCCATTCTTCG
>ENSG00000109133|TMEM33|2238_1
TGTCGGACCTTATTTAATGAACTGAGGATTGT
>ENSG00000109133|TMEM33|4507_1
TCTCGGTGGAAAAATAATCATTTTCTTGGCAT
>ENSG00000109133|TMEM33|1034_1
ACAGCTTTCCCTTCAAAGAGCCATTGAGAAAC
>ENSG00000109158|GABRA4|18294_1
ACATTTGGGGCATTTAACATGGTTTATTGGGT
>ENSG00000109158|GABRA4|9895_1
CAAGTGAAACCATCAAATCAATTACGGGTGAA
>ENSG00000109158|GABRA4|2388_1
GAACAATATGATGGTAACGAAAGTGTGGACCC
>ENSG00000109163|GNRHR|884_1
ATTTACTGTCTGCTGGACTCCCTACTATGTCC
>ENSG00000109163|GNRHR|4426_1
GCTCTGGACAGACAAAAGTTTTCTCTCAATGT
>ENSG00000109163|GNRHR|5602_1
TGGAGCATGTTTACATACAAACAAAGTAGGAT
>ENSG00000109255|NMU|2347_1
GATTACAGCCTGAACAACAGCTACAGTTGTGG
>ENSG00000109255|NMU|10405_1
CGGAATGGAAGAAGGTCAGCAGGGTTCATTTA
>ENSG00000109255|NMU|15171_1
AAATGTACTCTGTTGAAAATCCCTGTGTTGTC
>ENSG00000109320|NFKB1|15824_1
TGATCACTAAGCAGGAAGATGTGGTGGAGGAT
>ENSG00000109320|NFKB1|1743_1
ATGGTGGAGTCTGGGAAGGATTTGGAGATTTT
>ENSG00000109332|UBE2D3|9594_1
AGAAGTATGCCATGTGATGCTACCTTAAAGTC
>ENSG00000109332|UBE2D3|13702_1
TGCTCTAACATGCTGAAGAAATCATCTGAGGG
>ENSG00000109332|UBE2D3|8605_1
TTAGCTGCCTGGATTAATCAGTATGGGAAACA
>ENSG00000109339|MAPK10|7238_1
CAGGGACTTGTTGTCAAAGATGCTAGTGATTG
>ENSG00000109339|MAPK10|7238_2
ATGACTATCAGACACAAGGCTGAGGGCTGATT
>ENSG00000109339|MAPK10|1396_1
AAAATGGTGTAGTAAAAGGACAGCCTTCTCCT
>ENSG00000109339|MAPK10|1396_2
TTGATTATGAGACACAAATCTTGTGTCCACTT
>ENSG00000109339|MAPK10|1396_3
GCTAATTGATACCTTGACTACTTCCAGGACTC
>ENSG00000109452|INPP4B|4442_1
ACAGTCTATGATGTCAAGGATAAGTCTCATGA
>ENSG00000109452|INPP4B|4442_2
TTCAAGTCATCATGGAACTGTATTGTTGATCC
>ENSG00000109452|INPP4B|249_1
ACTGCTTAATTCTGCAAGCCAGCATTCTCCAG
>ENSG00000109458|GAB1|9665_1
CAGTCTTGATGGAGGAAGCAGCCCTATGATCA
>ENSG00000109458|GAB1|15586_1
CGAGTGTAGAGACTCAAATGAGGCATGTATCT
>ENSG00000109471|IL2|618_1
CTAGAAGAAGAACTCAAACCTCTGGAGGAAGT
>ENSG00000109471|IL2|4258_1
GGATTACCTTTTGTCAAAGCATCATCTCAACA
>ENSG00000109471|IL2|18434_1
GCCCTAGGGGCTCTAAAATGGTTTCACTTATT
>ENSG00000109501|WFS1|9095_1
GAGGAATTTCAAGGGCACCTACTGCTACCTTG
>ENSG00000109501|WFS1|7983_1
GAAAGCCAGGGTCCTGAGTGGCTGAAATAAAA
>ENSG00000109511|ANXA10|3430_1
TTCCAGGAATTTCAAAATATTTCTGGGCAAGA
>ENSG00000109511|ANXA10|15156_1
AGGATGATGATTGCAGAGGCATACCAGAGCAT
>ENSG00000109511|ANXA10|14919_1
TGCTGAGGACTACTAAAATGAAGAGGACTTGG
>ENSG00000109572|CLCN3|644_1
GCAGTCATGACCAGTAAATGGGTTGGAGATGC
>ENSG00000109572|CLCN3|3391_1
GGGATCTAATGAAACAACATTTGAAGAGAGGG
>ENSG00000109572|CLCN3|8440_1
GCCATTGAAGCTTCGAAGCATTCTTGACATGA
>ENSG00000109610|SOD3|4894_1
TCTTTTCAGGAGAGAAAGCTCTCTTGGAGGAG
>ENSG00000109610|SOD3|6548_1
GGGGGAATGTTTGGCAACCTTTGTGTTACAGA
>ENSG00000109625|CPZ|5699_1
CAGTACCTGTGCTCTGAGTACCTGCTTGGTAA
>ENSG00000109625|CPZ|6816_1
GAAATTTCCCGGACCTGACGTCCGAGTACTAC
>ENSG00000109625|CPZ|2619_1
AATCCGTGATTTCAGAAGCTCTGATTCCTGCA
>ENSG00000109667|SLC2A9|7388_1
TGTGAAGATGATTGGAAAGGTTCTTGGGAGGA
>ENSG00000109667|SLC2A9|21_1
CTGTGAAAGCCTTCCAAACGTTCTTGGGTAAA
>ENSG00000109670|FBXW7|4777_1
CAGCTCAGATGATGGAACTGTAAAACTATGGG
>ENSG00000109670|FBXW7|596_1
GTTTTGTGGTAACCGAATAGTTAGTGGTTCTG
>ENSG00000109670|FBXW7|10708_1
GCATCTTCATGAAAAAAGAGTTGTTAGCGGTT
>ENSG00000109674|NEIL3|17044_1
TATGTACTTTGGACCAAAAGCTTTACGGATTC
>ENSG00000109674|NEIL3|1029_1
GCTAGGTGATGTGCTAATGGATCAGAACGTAT
>ENSG00000109674|NEIL3|18297_1
TAGATGAGGAGTTTCAAAACTCTCCTCCTGCT
>ENSG00000109684|CLNK|18188_1
TCCAGAAGTCCAGAGAATGCCCAGTCAGATAA
>ENSG00000109684|CLNK|11896_1
GATGATGACTATGATGACCCTGAGCTTCGGAT
>ENSG00000109684|CLNK|11659_1
ATTTTCTGTGCCTTCAAGGGACAACTTTTTTA
>ENSG00000109685|NSD2|13418_1
GTGATTTGGTGTGGTCCAAAGTGTCGGGTTAC
>ENSG00000109685|NSD2|8297_1
TGACAAAACGGCCAGAACAAGCTCTTACAAGG
>ENSG00000109685|NSD2|13851_1
GCCTCGTAGCTTTTGAAGGAGAAGGACAGTTT
>ENSG00000109689|STIM2|18120_1
CATTCCACCCTATCCAATTGCTGGAGGAGTTG
>ENSG00000109689|STIM2|10353_1
AAGATGGTGGAATTGAAGTAGAGGAAAGTGAT
>ENSG00000109689|STIM2|13181_1
ATGATGGATGAAATCAATTATGCAAAGGAGGA
>ENSG00000109738|GLRB|5509_1
ACAACGGACTTGGGAAATCTCAGGCTAAGAAC
>ENSG00000109738|GLRB|13770_1
ACCTACTCCTTTCATAAATGCCAATCTGTGAG
>ENSG00000109738|GLRB|3331_1
GTTTTGGATCCATTCAAGAAACAACAATGGAC
>ENSG00000109743|BST1|18083_1
GAAAAGAGGCTGAAGGACATGGGGTTCCAGTA
>ENSG00000109743|BST1|5405_1
GATGTTCTGTATGGCAGGGTTGCAGATTTCTT
>ENSG00000109743|BST1|13755_1
TTCGTGTTCTGTGTATACCAAATGATTCTGTT
>ENSG00000109814|UGDH|7851_1
ATCAAGGACCTAAAGAACCCAGACAGAGTACT
>ENSG00000109814|UGDH|18203_1
AGTACCTAGGGAACAAATAGTTGTGGATCTTT
>ENSG00000109814|UGDH|18307_1
ATCCACCTAACAAGAAACCTAAAGTGTAGAGA
>ENSG00000109819|PPARGC1A|2831_1
CTGTGGATGAAGACGGATTGCCCTCATTTGAT
>ENSG00000109819|PPARGC1A|2831_2
ACTGAGTTTTGCTGGAACCCAGCATATAATAC
>ENSG00000109819|PPARGC1A|11620_1
GCTTCCACCAAGAGCAAGTATGACTCTCTGGA
>ENSG00000109819|PPARGC1A|11620_2
TGGCCAACATTTTGGTATACTCATGCTTAATA
>ENSG00000109819|PPARGC1A|814_1
GGTACACAAGGCAATAACTCCACCAAGAAAGG
>ENSG00000109819|PPARGC1A|814_2
AATAGAGAACCCATGAATTTGGGTGACAGCCA
>ENSG00000109832|DDX25|18527_1
TGATGATTGACACTCAAGGATTCTCAGATCAT
>ENSG00000109832|DDX25|16959_1
GGTTGAGCAGATGGGAAAATTCTGTGTGGATG
>ENSG00000109832|DDX25|10664_1
CGGGATGGGAAAGAGAAGGTTCTCATAACAAC
>ENSG00000109854|HTATIP2|6233_1
TGCCTATTGTGATTATCGCTATCACTACATCC
>ENSG00000109854|HTATIP2|6233_2
GTTGTTTTACTATCCTCAGGCATCCATTCCAA
>ENSG00000109854|HTATIP2|17797_1
GGATTTGTTCGTGTTGACCGAGATTATGTGCT
>ENSG00000109854|HTATIP2|7445_1
GTCACAGCAGCCATGAAAACCTTATGACCGTG
>ENSG00000109861|CTSC|15754_1
TTTGAGATTGTGTTGAATGACTACAAGTGGTT
>ENSG00000109861|CTSC|3416_1
ATCCTAAGCCCTCAGGAGGTTGTGTCTTGTAG
>ENSG00000109861|CTSC|3416_2
TTTGGATTTCCTGGTAAATTCCAGTCTGTGAG
>ENSG00000109906|ZBTB16|1868_1
TGCAGTGGACAGTTTGATGACCATAGGACAGT
>ENSG00000109906|ZBTB16|16364_1
CTTTTATGTGTCCAGAAATGGAGGCTAGAAAG
>ENSG00000109917|ZPR1|12013_1
GATGATCCTGAGATGAAGGTGGAGCGTTACAA
>ENSG00000109917|ZPR1|12579_1
GCTCTGGAGGACATGAACAGAGAAGTGGTGAA
>ENSG00000109917|ZPR1|18424_1
GATGAGTTCATTGTCAAACTGAAGGAGCTAAA
>ENSG00000109919|MTCH2|3389_1
CTACAAAAAGAGGGGAATATGAGCCGAGGAAA
>ENSG00000109919|MTCH2|9560_1
GGCAGAGAATCCAAGTACTGTGGACTTTGTGA
>ENSG00000109919|MTCH2|8360_1
GAGTATGTTGACCTATCCCTTTGTGCTTGTCT
>ENSG00000109943|CRTAM|10978_1
GCTGAGGAAAGCACATGTGATATGGAAGAAAG
>ENSG00000109943|CRTAM|11679_1
AGGATTTTTTGATGCTTTGCTCTAATGGAACT
>ENSG00000109943|CRTAM|2246_1
AGATGTAACCAGCACAAAGCAATGTCAGGGAG
>ENSG00000109956|B3GAT1|8984_1
ACGTTTACAGAGCATAAGGCTGTCTTGGATCC
>ENSG00000109956|B3GAT1|8984_2
GCACAGTTGGGATTTAAACCTGGTGTCTCTGC
>ENSG00000109956|B3GAT1|6359_1
ATGTTATTTCTCCCTAAGTCAGGAGCATGCAG
>ENSG00000109956|B3GAT1|6359_2
AAACTGTGGCATGGAGAACGGAAATGACTTGG
>ENSG00000109956|B3GAT1|9872_1
CTAGGAGTTCTAAGAACAGAGGCTGGGGTGAG
>ENSG00000109956|B3GAT1|9872_2
GTGTCTTGGCCAAAGAACCAAAACGTGTCTTG
>ENSG00000109971|HSPA8|14554_1
TATTGTCCTGGTTGGTGGTTCTACTCGTATCC
>ENSG00000109971|HSPA8|229_1
GTCTCTGCTGTGGACAAGAGTACGGGAAAAGA
>ENSG00000109991|P2RX3|2675_1
AATGAGACTACGCTGAAAATCGCGGCTTTGAC
>ENSG00000109991|P2RX3|11754_1
GCATCCCAAATTTAGAAGGAAACAGAAGGCAT
>ENSG00000109991|P2RX3|17679_1
AGATAGCCAGGATGTGAGAGAGCTGGGATTTG
>ENSG00000110013|SIAE|18261_1
TGTAGTGGGCAGAGTAACATGCAGATGACTGT
>ENSG00000110013|SIAE|1150_1
GCAATATGACTCTGAAAGGGGTAGTATGGTAC
>ENSG00000110013|SIAE|6831_1
TGGCCTTGTGAATATAAGCAGTGTCCCCTATA
>ENSG00000110025|SNX15|2248_1
CAGTTCATCTCAAAGAAGGACCCAGAGGATGT
>ENSG00000110025|SNX15|18460_1
GCCATTTCTGTAGGTAACTGGACCAAGAATGA
>ENSG00000110025|SNX15|1739_1
CATGTCTGTCTGTCTTGATGTGTGAGCAGCAG
>ENSG00000110031|LPXN|6324_1
TCCTTCTTTGAACTGGATGGACGTCCATTCTG
>ENSG00000110031|LPXN|14545_1
GGATAAAGTGCTGACAGCAATGAACCAGACCT
>ENSG00000110031|LPXN|5717_1
AACTGATCCATAGCCTCTTCAGATTCCTTATA
>ENSG00000110046|ATG2A|10166_1
TACGAGAGCATCTACAACAGGATCAACAACGA
>ENSG00000110046|ATG2A|7718_1
TTGGAACTTGTGATTAAAACCTGGAAAGGGAG
>ENSG00000110074|FOXRED1|9530_1
TTTTACTTGGGAGAGAAGATCCAGGAGAACAA
>ENSG00000110074|FOXRED1|4908_1
CCTGTGGAGCCGAGGAAAAGGTATGTGTATGT
>ENSG00000110074|FOXRED1|6907_1
GAAGAAGCTGGAGAGCAGACGAGGTGCTATTC
>ENSG00000110076|NRXN2|13388_1
ATGTATAAGTACCGCAATCGTGATGAGGGCTC
>ENSG00000110076|NRXN2|12518_1
TTGTGGCGACCTTCAAAGGCAATGAGTTCTTC
>ENSG00000110076|NRXN2|11731_1
CGAAAAGGCTCCATCTCAGTGAATAGTCGCAG
>ENSG00000110090|CPT1A|17292_1
GGAGGAAATCAAACCAATTCGTCTTTTGGGAT
>ENSG00000110090|CPT1A|6656_1
GTGGAACAGAGGCTGAAGTTGTTCAAGTTGGC
>ENSG00000110090|CPT1A|2119_1
TGAAGAAGGATACAGAAGTGAAGACCCGGATA
>ENSG00000110092|CCND1|5467_1
GGAGGGCAGTTTTCTAATGGAATGGTTTGGGA
>ENSG00000110092|CCND1|14161_1
GTGCTACAGATGATAGAGGATTTTATACCCCA
>ENSG00000110104|CCDC86|13431_1
CACCAAAGTGTTCTCAGGACCAGGGAGTACTG
>ENSG00000110104|CCDC86|487_1
CATTCTTCTGGTTCCTCAGTGAGCTGGTGACT
>ENSG00000110104|CCDC86|6555_1
AGGAGCTTTCATTCTGATGGAGAGAAAACATA
>ENSG00000110107|PRPF19|5133_1
TCTGGGACTTGAAGGAACGTACTAATGTGGCC
>ENSG00000110107|PRPF19|8988_1
CTCAGTAGAGGGGTAGAATTAGGGTTTGGGGG
>ENSG00000110107|PRPF19|6099_1
TGTGCAGGGTTTTGTAAGCAGTGATCTAGTTT
>ENSG00000110108|TMEM109|3171_1
TGAATGCCTTGGGACTAGCTGGTGATTACCTC
>ENSG00000110108|TMEM109|17563_1
CATACTGTATGTAGGAAAGTGTTCTGTGGCTG
>ENSG00000110108|TMEM109|1746_1
TTTCCTTTGAGGCTCTAGTGGAGGTGGATGTC
>ENSG00000110148|CCKBR|11161_1
ATGCCAGTTTTCCTCATCCCCAGGAAGATGAT
>ENSG00000110148|CCKBR|11161_2
ATGCTTGTGTAGTGCAAGTTTCCTAGGTGACT
>ENSG00000110148|CCKBR|11161_3
GCGAATGTTGCTGGTGATCGTTGTGCTTTTTT
>ENSG00000110148|CCKBR|17348_1
TAGCTTACCTGACACAAGAGGAATAAGAATGG
>ENSG00000110148|CCKBR|15596_1
ACAGTGACCCTTCCCAATCAGCACTGAAAATA
>ENSG00000110195|FOLR1|6593_1
CTGTTCTGTGCAATGAAATCTGGACTCACTCC
>ENSG00000110195|FOLR1|5885_1
CTTCTGATACCTGGAAATCCCTGCCCTGTTCA
>ENSG00000110195|FOLR1|7211_1
CTGACAGCCACTTTGAATAAACCAGACACCGC
>ENSG00000110218|PANX1|13153_1
ATGCTACTCCTGACAAACCTTGGCATGATCAA
>ENSG00000110218|PANX1|3340_1
CTCAGTTCCAGGTGTTACCGAGAACTTAGGGC
>ENSG00000110218|PANX1|15722_1
TTTCCTTGAGCTGTAAATCTGTGACTTCTGCG
>ENSG00000110324|IL10RA|16008_1
TCCTAACCTCTGGAGAAGTGGGAGAGTTCTGT
>ENSG00000110324|IL10RA|9898_1
TTTTGAAGGTGTCCCCAGAGCTGAAGAACTTG
>ENSG00000110324|IL10RA|9669_1
GGTCATTTTTAGGGGAAAAAGGAGGATATGAT
>ENSG00000110330|BIRC2|8471_1
TGAGTTCTTGATACGAATGAAAGGCCAAGAGT
>ENSG00000110330|BIRC2|11527_1
GAGACCTGGTGAAACAAACAGTTCAAAGTAAA
>ENSG00000110330|BIRC2|10293_1
GGAAATGCTGCGGCCAACATCTTCAAAAACTG
>ENSG00000110367|DDX6|3002_1
GAAGATTACTGTTTGAAACGGGAGTTACTGAT
>ENSG00000110367|DDX6|11621_1
TTGGATGAGGCAGATAAGTTGCTGTCACAGGA
>ENSG00000110367|DDX6|4657_1
ATCGCTTCAACCTGAAAAGTATTGAGGAGCAG
>ENSG00000110375|UPK2|803_1
ACTCCTGTCAGAGTTGACTTTCCTCCCATTTT
>ENSG00000110395|CBL|4897_1
GGTGATCCTACAACAAATGTCACTGAAGGTTC
>ENSG00000110395|CBL|5689_1
TGCCGATGTGAAATTAAAGGTACTGAACCCAT
>ENSG00000110395|CBL|1107_1
ATAAACCTCTCTTCCAAGCACTGATTGATGGC
>ENSG00000110400|NECTIN1|9681_1
GTGTGGTATCCTGGGAAACTCGGTTAAAAGGT
>ENSG00000110400|NECTIN1|6855_1
CTGTGGCTTTAGTGTTACTGTATCTTCCCTTT
>ENSG00000110400|NECTIN1|8581_1
GTACTGGATAGGGTGAAGTTAGGGGAGAAAAT
>ENSG00000110422|HIPK3|1314_1
GATGGATTTGGAAGGAAGTGATCTTTTGGCTG
>ENSG00000110422|HIPK3|7662_1
TTGGCCAGGTAGTTAAATGCTGGAAAAGAGGG
>ENSG00000110436|SLC1A2|12927_1
TTTATAGCCCAAATGAATGGTGTTGTCCTGGA
>ENSG00000110436|SLC1A2|18239_1
TGGAAAGATCATTGCAATCAAGGACTTAGAAG
>ENSG00000110448|CD5|7089_1
CGAACTTTGGGAGAGAAATTCCTACTGCAAGA
>ENSG00000110448|CD5|17327_1
AGCATTGCTTCAGGAAAATCAAGCCCCAGAAA
>ENSG00000110448|CD5|3751_1
AAAGGGGCGCCTAGTAAACCTTAACCAACTTG
>ENSG00000110583|NAA40|17252_1
TCCTGTACTGCTATGAAGTGCAGTTGGAAAGC
>ENSG00000110583|NAA40|5320_1
TTAACGGAGACTGGGAAGATCTTTTGTGCCAA
>ENSG00000110583|NAA40|5740_1
CCTGAAAGGACCAACAATGAGGTGTTCTTGGG
>ENSG00000110675|ELMOD1|9986_1
ATCGTTGGGTACAGGAACCTTATTGCAGATGT
>ENSG00000110675|ELMOD1|3232_1
ATAAGTTTTGGATCGAAGAGGACCCCATGGAC
>ENSG00000110680|CALCA|2856_1
TCTGTCCTGCTTCTGAATGTGCTGATCATTTG
>ENSG00000110693|SOX6|2323_1
CGGATTGGGGAGTATAAGCAACTGATGAGGTC
>ENSG00000110693|SOX6|17931_1
GCAGGAATGAAAAGGAAAGAACGCGCTTTGAG
>ENSG00000110711|AIP|10225_1
AACAAGTACGACGACAACGTCAAGGCCTACTT
>ENSG00000110711|AIP|11568_1
CTCATCATTGGCAAGAAGTTCAAGCTGCCTGT
>ENSG00000110711|AIP|5559_1
GTGCTGCGTCATGCTTCTGTGTATATAAAGGC
>ENSG00000110713|NUP98|11763_1
GCATATGGTCAGAACAAAACTGCCTTTGGAAC
>ENSG00000110713|NUP98|11970_1
GAAGGGCTAAATAGGAAGGCTGAAGTTACATT
>ENSG00000110713|NUP98|13844_1
AGCAGGATGGAGATGAAGATTCCCTTGTTTCA
>ENSG00000110721|CHKA|18241_1
GACTGTCAAGAAGGTAATATCTTGTTGCTGGA
>ENSG00000110721|CHKA|9873_1
GGCGATTAGATACTGAAGAATTAAGTTTGCCA
>ENSG00000110721|CHKA|1230_1
ACTAAAGACGGTATTAAAATGGAGCGACGTTT
>ENSG00000110756|HPS5|16333_1
TTGAGTCCCTTCTGCAACCAGAGTCTTTAAGG
>ENSG00000110756|HPS5|16333_2
TTATCTTGTGCACGGAATTTCTCTGAAGTGTT
>ENSG00000110756|HPS5|7144_1
GGTGATCATGCTGGGAAGGTTTCTGCTATCAA
>ENSG00000110756|HPS5|1056_1
AGGATGTGGGAAGTGAACTTTGATGGAGAAGT
>ENSG00000110777|POU2AF1|12967_1
GAATTGTAGACCTGTAAACCTTCCTTCCCTTC
>ENSG00000110777|POU2AF1|2221_1
GGAAGGCTGAGGAATGACTTGGCTCCAGATTA
>ENSG00000110786|PTPN5|2855_1
ATGATCCAGACATGCGAGCAGTACCAGTTTGT
>ENSG00000110786|PTPN5|11103_1
TTTGTGTCCTGCTGCAATGTGTTCTGTCTGTC
>ENSG00000110786|PTPN5|16296_1
GCATGACTCTTTGGCAACATGTATTATCTTGG
>ENSG00000110876|SELPLG|4936_1
GATTCAGCAGCTATGGAGATACAGACCACTCA
>ENSG00000110876|SELPLG|17209_1
TACTGAAGAGTGACGGACTTCTGAGGCTGTTT
>ENSG00000110876|SELPLG|5557_1
AGGTCCAGTGCAGGCAATAAATATGTGATGGA
>ENSG00000110880|CORO1C|3785_1
CAGAAGAGTGGTTCGAAGGCAAGAATGCAGAC
>ENSG00000110880|CORO1C|9013_1
ACACAATCTGCAATCAAGATGAGCGTATTTCC
>ENSG00000110880|CORO1C|5446_1
TATTTTGAGATCACGGATGAATCCCCGTACGT
>ENSG00000110881|ASIC1|4867_1
TTCGAAGCAGGCATCAAAGTGCAGATCCATAG
>ENSG00000110881|ASIC1|15947_1
GAGAAGGACCAGGAGTACTGCGTGTGTGAAAT
>ENSG00000110881|ASIC1|12333_1
CCTCTTGTCTGTGGTAAGGAAGGAGTCTTGAC
>ENSG00000110887|DAO|4784_1
CAAGCTCTTTGGGAGAATCCTGGAAGAAAAGA
>ENSG00000110887|DAO|1522_1
TCCATGAGTCTTCAGAAGAAAGGACAGCTCAG
>ENSG00000110887|DAO|18532_1
AGTTCTTCCAGCGGAAAGTGGAGTCTTTTGAG
>ENSG00000110906|KCTD10|5287_1
TATGAGGAGACCCTGAACATTTTGCTGTATGA
>ENSG00000110906|KCTD10|3355_1
AGGGTCCTGTTCATAAAGGATGTTATTGGGGA
>ENSG00000110906|KCTD10|5630_1
AGCGTCTAAATCGTTGAGACCAGTGCAACTTT
>ENSG00000110911|SLC11A2|8310_1
CAGGTAAACCGGAACAATAAGCAGGAAGTTCG
>ENSG00000110911|SLC11A2|17223_1
TCTACTTGGGTTGGCAATGTTTGATTGCACTG
>ENSG00000110911|SLC11A2|12480_1
GGTTACTGGGCTGCATCTTGCTGAAGTATGTC
>ENSG00000110944|IL23A|2853_1
CTGATTTTTTATGAGAAGCTGCTAGGATCGGA
>ENSG00000110944|IL23A|13737_1
TGTGAGCCAACAGGTTAATTAGTCCATTAATT
>ENSG00000110958|PTGES3|4870_1
AGTGTCGACTTCAATAATTGGAAAGACTGGGA
>ENSG00000110958|PTGES3|16468_1
TCCCAGACTTTCATGAAGCTGTTGAGGTCCTA
>ENSG00000111012|CYP27B1|5374_1
CATCCTGGGAAATGTGACAGAGTTGCTATTGG
>ENSG00000111012|CYP27B1|17581_1
ATTTTTTGTAGGCACAAGACCAAGGTATACAT
>ENSG00000111012|CYP27B1|47_1
TTCGTCTTTGCATGTAAGCTCTTTGAGAGGAA
>ENSG00000111077|TNS2|1185_1
CGCCATTATCCAGTGAACAGCATCACCTTCTC
>ENSG00000111077|TNS2|18288_1
GTCGTACTATACTGCAAGGGAAACAAGGGCAA
>ENSG00000111077|TNS2|8881_1
TCATCACCAAAGTTCTACTGGGCCAGAGAAAA
>ENSG00000111087|GLI1|771_1
TGATCCTTACCTCCCAACCTCTGTCTACTCAC
>ENSG00000111087|GLI1|8199_1
CTGAATCTGTGTATGAAACTGACTGCCGTTGG
>ENSG00000111087|GLI1|14184_1
CGGACCCATTCCAATGAGAAGCCGTATGTATG
>ENSG00000111110|PPM1H|9000_1
AAGGAGAGTACAGAGAAAGGAGCTTGGAAAGA
>ENSG00000111110|PPM1H|16561_1
TGGGACGTTTTATCAAATGAAGAAGTAGCAGA
>ENSG00000111110|PPM1H|4904_1
ACAAAGGCTGCTACCAAGTGTTGTTGTATTTC
>ENSG00000111144|LTA4H|12205_1
GAAAGAGCAGGTGGAAAAGTCTGCTTATGAGT
>ENSG00000111144|LTA4H|242_1
GATATGACTCTGACAAATGCTTGTATTGCCTT
>ENSG00000111144|LTA4H|2521_1
TGGGGAGAACTACAGAATTCGGTAAAGACATT
>ENSG00000111145|ELK3|16490_1
TGTGCTTATATAGACTATAACCAGTTGTGCCT
>ENSG00000111145|ELK3|15905_1
TCATCAAGAAGGTGATCGGGCAGAAGTTTGTG
>ENSG00000111181|SLC6A12|11862_1
TCCTGTCATTGTTTGAAGTGGTCTGCATAAGC
>ENSG00000111181|SLC6A12|16993_1
ATCATCTACTACTTGAAGCCAGATTTGTTCCG
>ENSG00000111186|WNT5B|16028_1
GAGAAGAACTTTGCCAAAGGATCAGAGGAGCA
>ENSG00000111186|WNT5B|8563_1
AGGACTCTCAGGATGTAGGGACTTGGAAATAT
>ENSG00000111186|WNT5B|17951_1
CAGGTGTACGGTTTCTCTCTGACATTAAATGC
>ENSG00000111199|TRPV4|292_1
GACTTGTTCATGAAGAAATGCCCTGGAGTGAA
>ENSG00000111199|TRPV4|12143_1
CCCGGGCAAGAATGAGACCTACCAGTATTATG
>ENSG00000111199|TRPV4|10710_1
ATTTATTTGCTCTGCTCTCAGGAAGCGACGTG
>ENSG00000111206|FOXM1|17746_1
AGCGCATGACTTTGAAAGACATCTATACGTGG
>ENSG00000111206|FOXM1|6355_1
ATCCAGTGGCTTCGAAAGATGAGTTCTGATGG
>ENSG00000111206|FOXM1|3640_1
GGCTCCTCAGTTCAGAACCCTTAGACCTCATC
>ENSG00000111218|PRMT8|5506_1
GTAGACTTGGATTTTAAGGGACAGCTGTGTGA
>ENSG00000111218|PRMT8|17877_1
CAAGTGGCTGAAACCTGGAGGGCTTATGTTTC
>ENSG00000111218|PRMT8|6971_1
GGACTACACACTTGAAAACCAGAGTTTTCAAC
>ENSG00000111224|PARP11|13197_1
CACTGGGAGAATGTGAATACTCAAGTACCATA
>ENSG00000111224|PARP11|2967_1
GGAGAATAAATGGTATACATGGTGCTGTCTTT
>ENSG00000111224|PARP11|12937_1
GTGTCCCTTTAGAGGAATTGATCCTTTGTAAA
>ENSG00000111249|CUX2|4692_1
CCCCATAACGTGGAGAAGCTGAGGGATATGAA
>ENSG00000111249|CUX2|2911_1
AAGTGAGGATCAAGCAGGAACAGATGGAGGAG
>ENSG00000111275|ALDH2|15633_1
CAGGAGGACATCTATGATGAGTTTGTGGAGCG
>ENSG00000111275|ALDH2|10347_1
GTGTGGGTCAACTGCTATGATGTGTTTGGAGC
>ENSG00000111275|ALDH2|16194_1
GGGTTGGCTGAGGGTAAGAGTATATGAGGAAC
>ENSG00000111276|CDKN1B|8285_1
GGAGCGGGGTATGAAGAGCTTGCTTTGATTTA
>ENSG00000111276|CDKN1B|13512_1
TGCTTGGGAGTTTTGAATGTTAAGAATTGACC
>ENSG00000111276|CDKN1B|16737_1
TGCTGTGTTGGGTAGAATAGGTTTTCCCCTCT
>ENSG00000111319|SCNN1A|2349_1
GGGTACTGCTACTATAAGCTCCAGGTTGACTT
>ENSG00000111319|SCNN1A|6612_1
GGTACCCGGAAATTAAAGAGGAGCTGGAGGAG
>ENSG00000111319|SCNN1A|10061_1
TAAGGGCTCAGGAAGTTGCTCCAAGAACAGTA
>ENSG00000111321|LTBR|1782_1
CTCTAACAGGGGCCCAAGGAACCAATTTATCA
>ENSG00000111321|LTBR|17844_1
CTTTCCAGTTGAATCTGGCAGCCAAACCTCTC
>ENSG00000111321|LTBR|17844_2
GGTAGACCCTGCATGAAGATGAAATTATAGGG
>ENSG00000111321|LTBR|11265_1
TTCCTAGGTATGGGGAAGAGTTTTGGAAGGGG
>ENSG00000111331|OAS3|17744_1
AGATCTTGAGGACTGGATGGATGTTAGCCTGG
>ENSG00000111331|OAS3|11866_1
AGCTGTCTTGTTACTGATTTGTTGAAGCTCTT
>ENSG00000111331|OAS3|11866_2
GTTTTCTGGACTGTCAACTATGGCTTCGAGGA
>ENSG00000111331|OAS3|206_1
CCTGCTTTCTGAGTAGAGACGGGACATCTGTG
>ENSG00000111339|ART4|11799_1
ATTCTGACTTTACTAGAGCCATGGCCTCTGTT
>ENSG00000111339|ART4|626_1
GTTATAAATATGAGCTACCACCCAAGAGGAGA
>ENSG00000111339|ART4|12826_1
GGCCTTTTGGCTAGAAATGGACATTTATTTTC
>ENSG00000111364|DDX55|7719_1
GCAAAATAACTGAAGAAGAATTTGAGAAGGGC
>ENSG00000111364|DDX55|9783_1
GATGCCCAAGATGCCAGAATTGAGAGGAAAGC
>ENSG00000111364|DDX55|3761_1
GTGGAATACTATGGGAAGGCTCTGGAAGTGCT
>ENSG00000111364|DDX55|3761_2
CAACAGTTGAAAAGGAATTGTTTCGCTTTTGT
>ENSG00000111424|VDR|1663_1
TTGTGCTCGAAGTGTTTGGCAATGAGATCTCC
>ENSG00000111424|VDR|13528_1
GACTGATGTTGAGGGAACAGACAGGAGAAATG
>ENSG00000111424|VDR|14701_1
TCCGTGATGTAGGGTAAGGTGCCTTCTTATTC
>ENSG00000111432|FZD10|9822_1
AGCCGTAGGTTAAAGAAGAAGAGCCGGAGAAA
>ENSG00000111432|FZD10|7241_1
GATTTGGAGTTGCTTAAAATAGACTCCGGCCT
>ENSG00000111432|FZD10|15420_1
GTGGCTTTTTAATGGAAACCAAGCCAATGTTA
>ENSG00000111445|RFC5|16914_1
TGGAACATGTCGTGGAAGAAGAGAAAGTTGAT
>ENSG00000111445|RFC5|13736_1
TTTGTGCATAGAGTTGACTTTCCATCTTCAGT
>ENSG00000111445|RFC5|8164_1
GATGGGAGAACAGAGGACAGTTCCAGGATAAA
>ENSG00000111452|ADGRD1|9199_1
AAGTGATGGCCGTGCTCCTACACTACTTCTTC
>ENSG00000111452|ADGRD1|1190_1
CATCCCATCATAACCAACCTGACAGAAGAGAG
>ENSG00000111490|TBC1D30|11189_1
TATGCCCGATGGAACAAAACTGTTGGGTACTG
>ENSG00000111490|TBC1D30|5270_1
CTTTGAAGGTTCAGAAATCATCCTAAGGGTGT
>ENSG00000111490|TBC1D30|9177_1
CAAATTAAAGAGCCAAATGAGGAGCAGAGTCT
>ENSG00000111530|CAND1|11831_1
AACTCGTCCTGTACAAAGTTGGCTATGTGACC
>ENSG00000111530|CAND1|11201_1
ACCAGAGAGCTTTGAAACTGGGTACTCTTTCT
>ENSG00000111530|CAND1|17942_1
TGCAGTGAGGAAAAGAACCATTATCGCTCTTG
>ENSG00000111536|IL26|10955_1
CAGCTAGAGAGATGAAATCCATTACCAGGATG
>ENSG00000111536|IL26|3238_1
ATACTGACGGCATGTTAGGTGATTCAGAATAG
>ENSG00000111536|IL26|17060_1
GGAGGGGGAATGACAGATTTCTGGAATGCAAT
>ENSG00000111537|IFNG|3250_1
TGTAGCGGATAATGGAACTCTTTTCTTAGGCA
>ENSG00000111537|IFNG|11825_1
CCTATATCCTGTGACTGTCTCACTTAATCCTT
>ENSG00000111537|IFNG|16164_1
TGCCTGGTGCTTCCAAATATTGTTGACAACTG
>ENSG00000111554|MDM1|826_1
CTGGAACATTCTACCAAGGTTCTTTCAGAAAA
>ENSG00000111554|MDM1|8879_1
GATAGACTTCTGCGTAAGAAAGCTGGATTGAC
>ENSG00000111554|MDM1|12112_1
AAGCTTACTCCTTGGAAACATCAAAGGCTTGG
>ENSG00000111554|MDM1|12112_2
TGAAAGGGAACAAGGAAGGTGATGTGTGAGTC
>ENSG00000111581|NUP107|2211_1
TTAGAGAGGATGCCAAAGAAGACCATGAAAGA
>ENSG00000111581|NUP107|13166_1
AATAAGTTGCTGGAGAATGGCAGAAGATGAGC
>ENSG00000111605|CPSF6|503_1
AGAGTCGACGTCATAAATCCCGTAGTAGAGAC
>ENSG00000111605|CPSF6|17294_1
GGAAATGGATACTGCAAGAACGCCATTGAGTG
>ENSG00000111605|CPSF6|11822_1
TTGGTGTTGGATCTGAAGCATCTTCAAAAAAG
>ENSG00000111641|NOP2|6507_1
AGGAAGACTCTGAAGAAGATGGTATGGTGAAC
>ENSG00000111641|NOP2|8011_1
GGACTAGTGGTGTATGATTCTTCTGTGCCCAT
>ENSG00000111641|NOP2|2964_1
CTATGCTCTGAAAAAGAGGAATGTGCGACTGG
>ENSG00000111644|ACRBP|12943_1
ATGAGATGTCTGCAGAATGAGACTTACAGTGC
>ENSG00000111644|ACRBP|12943_2
ATAGGAAGTTTTGACTCTGTCATCCACCCTGC
>ENSG00000111644|ACRBP|13606_1
AAGTACATGGAGGAGGAGATCCTTGGTTTCGG
>ENSG00000111664|GNB3|15540_1
AACTGCAATGTCTGGGACTCCATGAAGTCTGA
>ENSG00000111664|GNB3|17825_1
TTGAGACTGGGCAGCAGAAGACTGTATTTGTG
>ENSG00000111664|GNB3|12107_1
CCGACCCCATCTCATTCAGGTGTTCTCTTCTA
>ENSG00000111665|CDCA3|10383_1
TGAAACAGCTGAGTGAAGTATTTGAAACTGAA
>ENSG00000111665|CDCA3|10920_1
AGGCTAAGAGACTGAAAGAGGATTAGCTGTAG
>ENSG00000111665|CDCA3|10920_2
CTTCTTTCCCAGGGATACTGAGGAATGGCTTG
>ENSG00000111665|CDCA3|1982_1
CTTCATGGAGTCCCAGACATTGCAGTTGAAGT
>ENSG00000111665|CDCA3|1982_2
GGAAACTTTCTGGAATTGAGAGGCCTAAAACA
>ENSG00000111667|USP5|3227_1
GCGAGGAGAAGTTTGAATTAGACGAGGATGTG
>ENSG00000111667|USP5|16019_1
ATGCAGAAGACAGACAAGACGATGACTGAGTT
>ENSG00000111667|USP5|9393_1
AGGAAGTATGTGGATAAGCTGGAGAAGATCTT
>ENSG00000111674|ENO2|6177_1
TTTATCGTGATGGCAAATATGACTTGGACTTC
>ENSG00000111674|ENO2|11064_1
TCTCTCTTCCCTCAGAAACTAGAAATGTGAAT
>ENSG00000111679|PTPN6|13383_1
CGCCCAGTTCATTGAAACCACTAAGAAGAAGC
>ENSG00000111679|PTPN6|12117_1
TTTGAGAGTTTGCAGAAGCAGGAGGTGAAGAA
>ENSG00000111679|PTPN6|6837_1
GATGGACAGACTCACAACCTGAACCTAGGAGT
>ENSG00000111696|NT5DC3|14865_1
ATGAGCAACTTGTTGAATCCAGATGCCATTTT
>ENSG00000111696|NT5DC3|7478_1
GAAGCTTACTGGATGGAGAGGATCCAGAGTGT
>ENSG00000111700|SLCO1B3|919_1
GTAATTTGGACATGCAAGACAATGCTGCTGCC
>ENSG00000111700|SLCO1B3|14726_1
TTAAATATATGGAGCAACAGTACGGTCAGTCT
>ENSG00000111700|SLCO1B3|9069_1
AGGTAGTTTGAATGCAATAGGAATGATTGGTC
>ENSG00000111704|NANOG|11255_1
CCAGTCAATCTCATGGAGGGTGGAGTATGGTT
>ENSG00000111704|NANOG|13676_1
CTTAGAAATGCATAGAAATAGCTGAGCGTGGT
>ENSG00000111704|NANOG|14747_1
TTGGTGATGAAGATGTATTCGTATTGTTTGGG
>ENSG00000111725|PRKAB1|14540_1
TAATGGTGGATTCCCAAAAGTGCTCCGATGTG
>ENSG00000111725|PRKAB1|14160_1
CCTCGGGGACTCATCAAGTCCAAGAAAAGAGG
>ENSG00000111725|PRKAB1|1774_1
ATGCTTTCCCCAAGAGGGAATGGACTGTACAT
>ENSG00000111729|CLEC4A|8237_1
TGGCAAGACAGTGAGAAGGACTGTGCTAGAAT
>ENSG00000111729|CLEC4A|5891_1
GGCTGGAATGATGTTAATTGTCTTGGTCCTCA
>ENSG00000111729|CLEC4A|13492_1
AAGGGAGGTCCATAGAATTTAGGTGGTCTGTC
>ENSG00000111732|AICDA|1473_1
GAAGGGCTGCATGAAAATTCAGTTCGTCTCTC
>ENSG00000111732|AICDA|7320_1
ATTGGTGCAGTTTTGAATGCAACATTGTCCCC
>ENSG00000111732|AICDA|11001_1
GAAGGAAGTTGCTTGAATGTTGGGGAGAGGAA
>ENSG00000111783|RFX4|15548_1
GTGAGACGGGCAAGAAAGAAGTGAGCAAACAG
>ENSG00000111783|RFX4|9135_1
AAGGAAGCACTGCAGAAGTCCGAGAAGAGATC
>ENSG00000111796|KLRB1|10110_1
GCAGTGTGGACATTCAACAGAGCAGGAATAAA
>ENSG00000111796|KLRB1|16697_1
AAATTGTAGATTCAGAAAGGGAGAGCTGACCT
>ENSG00000111832|RWDD1|12407_1
ATGAGTCTTTGTTCCAAGAAATGGATGACTTG
>ENSG00000111832|RWDD1|5796_1
GGAATTTCTATGCTGGAGACTTTGGCTACTTC
>ENSG00000111837|MAK|5905_1
CTGGAGATAGCTGGGAAGAGTTGGAGGACTAT
>ENSG00000111837|MAK|13127_1
TGATTCCGAATTGTCAACTGCTCCAACCTCTA
>ENSG00000111843|TMEM14C|17118_1
GTTGGAGTTAGTATGTTCAACAGACCCCATTA
>ENSG00000111843|TMEM14C|12847_1
AGGTGGCGAGTATGTAACACAAGAGCTTAATA
>ENSG00000111845|PAK1IP1|12990_1
CGTGGAATCTTGTAGAAGGAAGATCAGCATTC
>ENSG00000111845|PAK1IP1|12669_1
AAAGAAACGCGGTTTAACAGGTGACAGTAAGA
>ENSG00000111845|PAK1IP1|5372_1
GTGATGGTTTCATCAAAATGTGGAAGCTTAAG
>ENSG00000111846|GCNT2|14022_1
GGAAACGGAGACTTAAAGTGGCTGGTTAATTC
>ENSG00000111846|GCNT2|18543_1
GTCACCACTGTGCTCAACCAGACAGATAGTGA
>ENSG00000111846|GCNT2|4785_1
GCTTCAGGACCTGGCTACGTAATTATACTTAA
>ENSG00000111859|NEDD9|16797_1
AGGAGTTTGAGAGGCAACAGAAAGAGCTATTG
>ENSG00000111859|NEDD9|16797_2
TAATGTGAAGCCTATAAAGATGTTCTCTGCCT
>ENSG00000111859|NEDD9|16655_1
GCAGGGCTTAGGGAAAAAGACTATGACTTCCC
>ENSG00000111859|NEDD9|16655_2
CATTTTAATAAAGTGTCCTGAGTTTGGAGGCT
>ENSG00000111859|NEDD9|17583_1
GACTGTAGCAGCAGTGATGGTTCTGAGAGGAG
>ENSG00000111859|NEDD9|17583_2
GTCCATGATTTCTGGAAGTCAAAGTCAAAAGG
>ENSG00000111863|ADTRP|15850_1
GTCACCTGCCTGGATGATGTGCTGAAAAGAAC
>ENSG00000111863|ADTRP|2596_1
ATGAGGCAGCCACGGAAGAAGAGGAAGTAATT
>ENSG00000111863|ADTRP|8273_1
CTTCAGTTTACAGAGAAGGATGCTGAGGACCT
>ENSG00000111877|MCM9|14958_1
TCAGGAACAGGTTCAAAGGCTATCTGTTGGAA
>ENSG00000111877|MCM9|2475_1
CGAACAAGTCTGGTGAAGGTTCTGGAGTTTGA
>ENSG00000111877|MCM9|12966_1
GATGAGGAGGTCCAAAAGGAATTCGAAGATTT
>ENSG00000111885|MAN1A1|7847_1
GAAAGAAAGCAGTGGAACTTGGGGTAAAATTG
>ENSG00000111885|MAN1A1|9736_1
AGAGACATCCTACTGGAGAAGAAGAAGGTGGC
>ENSG00000111885|MAN1A1|2327_1
CATGAGAGTTATGATGATGTGCAGCAGAGTTT
>ENSG00000111961|SASH1|4169_1
AGAGGAGAGACACATAAGAAAGCTCCTATCTG
>ENSG00000111961|SASH1|2773_1
GGATATGAAGATTTGGACACCTTTAAGCTGCT
>ENSG00000112033|PPARD|10655_1
GAACTTGATGACAGTGACCTGGCCCTATTCAT
>ENSG00000112033|PPARD|7856_1
GAAAAACTTCAACATGACCAAAAAGAAGGCCC
>ENSG00000112033|PPARD|1512_1
TCACTGAAGAGGAGCAAGTCTCAAGAGAAGGA
>ENSG00000112038|OPRM1|4427_1
ACCTGGTACTGGGAAAACCTGCTGAAGATCTG
>ENSG00000112038|OPRM1|16654_1
AACATCTACATTTTCAACCTTGCTCTGGCAGA
>ENSG00000112038|OPRM1|5979_1
ACGGCCAATACAGTGGATAGAACTAATCATCA
>ENSG00000112062|MAPK14|878_1
GCTGTTGACTGGAAGAACATTGTTTCCTGGTA
>ENSG00000112062|MAPK14|6429_1
TTGACTCAGATGCCGAAGATGAACTTTGCGAA
>ENSG00000112062|MAPK14|14347_1
GTGGGAGGGTAAGACAATATGAACAAACTATG
>ENSG00000112077|RHAG|14699_1
AGAAAGGGGCATGAAAATGAAGAGTCCGCATA
>ENSG00000112077|RHAG|45_1
TGACCTTCCTGAAGAAATATGGCTTCAGCAGT
>ENSG00000112077|RHAG|3402_1
AGACTTGTTTGCAATGATTGGGACTCTCTTTC
>ENSG00000112077|RHAG|607_1
CTCTATCGGAACAGCAGTTGTTGGAGGTCTGA
>ENSG00000112077|RHAG|9865_1
CCCCACCCAAATGCTGATCATGACAATTTTAG
>ENSG00000112078|KCTD20|8648_1
GATGATGTCTTGGAGGACCAGGAGATATTAAT
>ENSG00000112078|KCTD20|9251_1
AGGGACCAAACTGAAAAGGTGACAATCTCTAA
>ENSG00000112115|IL17A|10031_1
GAGATATCCCTCTGTGATCTGGGAGGCAAAGT
>ENSG00000112115|IL17A|12448_1
AAATGGCAGTGCAAAATTTCTGAGTCTTTACA
>ENSG00000112115|IL17A|6875_1
AAAGAAGATAAGATTCTGGGCTTGGGAATTTT
>ENSG00000112116|IL17F|17054_1
CCAGGAGGTAGTATGAAGCTTGACATTGGCAT
>ENSG00000112116|IL17F|8342_1
GTTTCTTTCCAGTTGGAGAAGGTGCTGGTGAC
>ENSG00000112116|IL17F|18554_1
ATATCCACTCAGCTGAAGAAGCTGTAGAAATG
>ENSG00000112118|MCM3|8858_1
GATGCTACCTATGCCAAGCAGTATGAGGAGTT
>ENSG00000112118|MCM3|4916_1
GAAACGTAAGAAGCGAAGTGAGGATGAATCAG
>ENSG00000112118|MCM3|9997_1
AAGATGCAGGATGACAATCAGGTCATGGTGTC
>ENSG00000112149|CD83|5901_1
AGAAACCTAAGTGGCAAGGTGATCTTGAGAGT
>ENSG00000112149|CD83|17350_1
GATAGAGAGCTATTTAATGGCCGGCTGGAAAT
>ENSG00000112164|GLP1R|257_1
CGGTCTTATCTGAGCAATGGATCTTCAGGCTC
>ENSG00000112164|GLP1R|3252_1
GTGGTGTTGAGAAAGAATGAGCATTGAGACGG
>ENSG00000112164|GLP1R|7160_1
TTAAAGACGCTCAAGAATCCTCTGGGGTTCAT
>ENSG00000112175|BMP5|13381_1
CGCAGTATCAACGTAAAATCTGCTGGTCTTGT
>ENSG00000112175|BMP5|10111_1
GCTCCAACCAAATTAAATGCCATCTCTGTTCT
>ENSG00000112175|BMP5|648_1
TACAAGGACCGGAGCAACAACCGATTTGAAAA
>ENSG00000112182|BACH2|6327_1
TGAGCAGTCTTATGGAACCAACTCCAGTGACG
>ENSG00000112182|BACH2|5718_1
GTCTCTGTTCAGCATAACGAAAAGTGTGGAGC
>ENSG00000112182|BACH2|17461_1
GAATGTGAAATCCGCAAATTGGTGTGTGAGAA
>ENSG00000112195|TREML2|5190_1
AGTATCGATCTTATGAAGCTGGAGGACTTGTG
>ENSG00000112195|TREML2|10623_1
CTAAGGTTAGGGAAGAAAGAATCGGGCTCACG
>ENSG00000112195|TREML2|17930_1
GGGCAATAGAGGGAAGACTGAGGCTGAAGAAT
>ENSG00000112200|ZNF451|7093_1
CATCTCTCACTAAGAAAACCCAGGAGAAGATC
>ENSG00000112200|ZNF451|7093_2
GACCAGTAACCAGTTAACTTGTGGTTGCCGTG
>ENSG00000112200|ZNF451|10266_1
TTGGACAAGATGTGAAAGCTGTTGTTGCAGAA
>ENSG00000112200|ZNF451|10266_2
AAAGGAGGAGTGTTCAAAGCATATGTCTGGAA
>ENSG00000112200|ZNF451|5377_1
AAAGGGTGACATTACAATCTGAAGCGGAGTCA
>ENSG00000112200|ZNF451|5377_2
TGTACCGACATTGCCAAGATGAGCATGACAAT
>ENSG00000112208|BAG2|6536_1
ATGAGGTGGTCAATAAGTTTCTGGATGATTTG
>ENSG00000112208|BAG2|8451_1
GTTGTCTCATTCAGCAATGTTAAGGCATCTGT
>ENSG00000112208|BAG2|15016_1
AAAGGCCCAGCAGTGAATTATATTGGGTCAAA
>ENSG00000112218|GPR63|2561_1
GTGTCTTTTCTTGGGAACTTGGTTGTTTGCCT
>ENSG00000112218|GPR63|16505_1
CAAACTGGGTCTCATGAGTCTGCAGAGACCTT
>ENSG00000112218|GPR63|3070_1
CAGTGTGTGTTTGGGTACACAACCAATCCAGG
>ENSG00000112238|PRDM13|14609_1
ACAGTGTGGTATTCTAACTCCTTGGCTCAGTG
>ENSG00000112238|PRDM13|18487_1
GACAGATCTTCTACCGAGCATTGCGAGACGTC
>ENSG00000112238|PRDM13|11931_1
CCACCGCTTATTACCCGCTCAAATTGCACTTC
>ENSG00000112242|E2F3|17057_1
GGGGTATTGGATTTGAACAAGGCAGCAGAAGT
>ENSG00000112242|E2F3|18123_1
ATTATGCTTCGTGTGAACTCTCCTTAAAAACC
>ENSG00000112242|E2F3|5994_1
GGTCTGCTAATATGGAATGGAACTGCAGCAAA
>ENSG00000112245|PTP4A1|248_1
GTGGAAGTCACATACAAGAACATGAGATTTCT
>ENSG00000112245|PTP4A1|14465_1
ACTCAAAGCACTGAGAATTTCAAGTGGAGTAT
>ENSG00000112245|PTP4A1|5696_1
ATTACTGGATTGAAGAATTGCTGCTTCTTGTT
>ENSG00000112249|ASCC3|13306_1
TTTAGATTTGGGCCTGACATGGAAGAAGATAA
>ENSG00000112249|ASCC3|13990_1
ATGGGATGTAGTGACAAGAAAGAGTGTTGGGG
>ENSG00000112249|ASCC3|13990_2
CGTTGGAGAAATCTGAATATGGGCTGGACATC
>ENSG00000112249|ASCC3|15846_1
GGGATTAAATGTGCAAATAAGATGCAGCAGTT
>ENSG00000112249|ASCC3|15846_2
ATATGGTGCTGGGTCAACTGCATATACAGATG
>ENSG00000112276|BVES|18413_1
GACCGGTAAAGATTGAAAAGGAACTCAGTGGC
>ENSG00000112276|BVES|9162_1
ATGTTGGAAATGAGGAACAGTATAGCCAGCTC
>ENSG00000112276|BVES|6226_1
GTCACCATTATTGCAGATGATAACTGCAGATT
>ENSG00000112297|CRYBG1|14952_1
CCGGAAATCAATGACAAAGAGAACAGGGACGT
>ENSG00000112297|CRYBG1|9340_1
GTGGCCGTAAAGTTGAATTCCCTACAGATCCA
>ENSG00000112319|EYA4|12506_1
CACCTTATTCTTACCAAATGCCAGGTTCTAGT
>ENSG00000112319|EYA4|13152_1
GTTGACTGGATGAGGAAGTTGGCTTTTCGTTA
>ENSG00000112339|HBS1L|14394_1
ACAAGTTTGATGTGCAGAAGGCTTTGTCAGGG
>ENSG00000112339|HBS1L|1788_1
TTGTACCGTGAAAGGAATCACTCTGCATGATG
>ENSG00000112339|HBS1L|1788_2
AATGTTCAAAGTTCTTATCCTCAGTCAGCAAA
>ENSG00000112406|HECA|14094_1
TGGGGTGAATTTAGGAAAGGAATTTGTGGTTA
>ENSG00000112406|HECA|6824_1
GTGACAAGTGAATGTAAGTCTGTGCCTGGAGA
>ENSG00000112406|HECA|9779_1
TGGAAATAATGCAAGAAGGCAGAACTCAATCA
>ENSG00000112414|ADGRG6|14854_1
CAGTGAATGTGAGACAACTGGGTCATTGTCTT
>ENSG00000112414|ADGRG6|3898_1
ATTCCTGGGAATGGGAAATTGTTGTTGGGCTC
>ENSG00000112414|ADGRG6|13514_1
TCAATTCAACCTTCCAAAATTGGAACTACACG
>ENSG00000112486|CCR6|15248_1
GGGAGGTACTCAGAAAACATTTCTCGGCAGAC
>ENSG00000112486|CCR6|15376_1
GCTGCAAATTTGGGTAAAATGAACCGATCCTG
>ENSG00000112486|CCR6|5012_1
CTGATGTTGGGGCTTGAGCTACTCTTTGGTTT
>ENSG00000112499|SLC22A2|391_1
GAGACTTGAAGAGGAAACTGGCAAGAAATTGA
>ENSG00000112499|SLC22A2|8385_1
ACGTGGATGTTAATTTTTCGCTTAATCCAAGG
>ENSG00000112499|SLC22A2|15336_1
TCTGGCCTCAGTTTTTATACCTGGTGATCTAC
>ENSG00000112499|SLC22A2|15336_2
TTCTCCAGGTGATTCAAATGCATAGCCCAACT
>ENSG00000112514|CUTA|2666_1
CCATCTATGAGTGGAAAGGGAAGATCGAGGAA
>ENSG00000112514|CUTA|17155_1
CTCTACATCTTTCAGAATGACTCAGAGCTGCT
>ENSG00000112514|CUTA|17155_2
CTGTTTGTGAGGAGAGATCGAATTCGCCTCCT
>ENSG00000112541|PDE10A|6062_1
TTGATATTGGAGAGGAAAAGGAAGGAAAACCT
>ENSG00000112541|PDE10A|15752_1
ACATTGGTCCTTTTGAAAACATGTGGCCTGGA
>ENSG00000112561|TFEB|2953_1
CGAAGGTTCAACATCAATGACCGCATCAAGGA
>ENSG00000112561|TFEB|2557_1
TACCTGTCCGAGACCTATGGGAACAAGTTTGC
>ENSG00000112561|TFEB|11334_1
CTCACTTTGTGCCTTTAGTAAACACTGTGCTT
>ENSG00000112561|TFEB|11334_2
CAGGAAAGAATCAGGAAAGCTCAAGACAGATG
>ENSG00000112562|SMOC2|5092_1
GTACGAGAACTTGCCAATGGGAAATTCATCCG
>ENSG00000112562|SMOC2|8721_1
GCCCAAAAAATGTGTGAAGAAGTTTGTTGAAT
>ENSG00000112562|SMOC2|5094_1
CTGTTTTAATCTGTGAAAATGGAGAGCTGGCT
>ENSG00000112576|CCND3|15823_1
AGGGGGAATAGTCTAGATGGCTCCTCTCAGTA
>ENSG00000112576|CCND3|5695_1
TTTGAGCACAACTTTAAGAGGACATAATGGGG
>ENSG00000112592|TBP|17214_1
GTATTAACAGGTGCTAAAGTCAGAGCAGAAAT
>ENSG00000112592|TBP|16340_1
GCGGTTTGCTGCGGTAATCATGAGGATAAGAG
>ENSG00000112592|TBP|13275_1
AACACTGCTGTTGACAAGTTGGTTTGAGGGAG
>ENSG00000112619|PRPH2|866_1
GAAATAGTGCACTCCAAGAAACGTGGATCTCC
>ENSG00000112619|PRPH2|6238_1
TTTGCTTAATGCCAGAAGTTGGGGGAAAGTTA
>ENSG00000112624|BICRAL|477_1
TGAGAGCAAACTGTCAAGCATCCTAGCAGATT
>ENSG00000112624|BICRAL|16782_1
AGCCAGCATTTGTCTAATAGCAGTCAGATTAG
>ENSG00000112655|PTK7|14966_1
TTCCTTCAAGTCTGGGACCCATTTATCTGCTG
>ENSG00000112655|PTK7|14966_2
GCTCTTTGAGGATGAGACTCCCATCACTAACC
>ENSG00000112655|PTK7|7821_1
CACAAGGTGGTTGGAAAGGTCAAATGAAGTAG
>ENSG00000112655|PTK7|7821_2
TTCCTGAGGATTTCCAAGAGCAAGGATGAAAA
>ENSG00000112655|PTK7|7075_1
TGGGAGGTAATAGTGGACAAAATTATAGGTGA
>ENSG00000112655|PTK7|7075_2
CTACAAGATGATCCAGACCATTGGGTTGTCGG
>ENSG00000112658|SRF|11912_1
CAGGGAGTGAGCAGCTACTGTAACTTTTTTAA
>ENSG00000112658|SRF|8190_1
CAAGCTGGCTTCTGTGATTAGGTGAAGGGATG
>ENSG00000112658|SRF|9827_1
GTGAGTGAATCAGGCAAAGTGCTTATAATGTG
>ENSG00000112699|GMDS|873_1
CTTCTAGATGCAGTTAAGACTTGTGGCCTTAT
>ENSG00000112699|GMDS|11463_1
GGGAATTTGTCGAGAAATCATTCTTGCACATT
>ENSG00000112699|GMDS|18256_1
TCGAAGCCTCCTCTGAATGGCTTTGTGAAATC
>ENSG00000112701|SENP6|675_1
AGAGAGCATCAAAGGAAGTTGTGGGCAAAAGG
>ENSG00000112701|SENP6|15806_1
AAGTATACGAGTAGGAACACTCTTCCGGCTGT
>ENSG00000112706|IMPG1|12873_1
AGGAAGCAGTATGGGAAGCATATCGGATCTTT
>ENSG00000112706|IMPG1|13658_1
ACCATGGAGGAGGACAAGCAACCAGAAATCTA
>ENSG00000112706|IMPG1|10469_1
CTACTTTGAGTCCAGAACTTCCTCCTGTTGAA
>ENSG00000112715|VEGFA|7883_1
AATCACCGAGCCCGGAAGATTAGAGAGTTTTA
>ENSG00000112715|VEGFA|5161_1
TTGGTGTCTTCACTGGATGTATTTGACTGCTG
>ENSG00000112742|TTK|17830_1
AGGAAGTGGAGGTTCAAGCAAGGTATTTCAGG
>ENSG00000112742|TTK|7910_1
TTGGTCGTTACAGTCAAGCAATTGAAGCGCTT
>ENSG00000112742|TTK|10906_1
CCAGATTGTGATGTGAAGACAGATGATTCAGT
>ENSG00000112759|SLC29A1|5621_1
TTGGACCTCATTAGCAAAGGAGAGGAGCCAAG
>ENSG00000112759|SLC29A1|505_1
CCTGGGAACGTTACTTCATTCCTGTGTCCTGT
>ENSG00000112759|SLC29A1|2134_1
CTTGGAGAACACGTGTGTCTCTGTGTATGTGT
>ENSG00000112812|PRSS16|1179_1
GGCAAAGGAGAGCCAGATTAAGGGTGAAGTCT
>ENSG00000112812|PRSS16|11858_1
CTAGACCTATGTGAGCAGGTGTTTGGGCTCTC
>ENSG00000112812|PRSS16|14098_1
CACTGCTCTATTTCTGACTCTCATTTTTGGTC
>ENSG00000112964|GHR|14679_1
TGGACTCAAGAATGGAAAGAATGCCCTGATTA
>ENSG00000112964|GHR|12359_1
TGGAATATTTGGGCTAACAGTGATGCTATTTG
>ENSG00000112977|DAP|10335_1
TGGGGAGTCTGGTTGGATGTCATTTGAGGATC
>ENSG00000112977|DAP|8572_1
CACCTGTGGGAGAGTAAGAACTAAGGGAATGA
>ENSG00000112977|DAP|11748_1
TGAGTTTCCTGTCTAGAGATGTCCTAGTCTGC
>ENSG00000112984|KIF20A|237_1
GTGAAGGAGATGGTAAAGGATGTACTCAAAGG
>ENSG00000112984|KIF20A|15750_1
ATCAGAAGAGTGGTGAACGGTTGAAGGAAGCA
>ENSG00000112984|KIF20A|4564_1
AACATGGTGCTAGTGAAACTGGACCTTCGGAA
>ENSG00000113013|HSPA9|4924_1
AAGAATTCAAGGACCAATTACCTGCTGATGAG
>ENSG00000113013|HSPA9|15067_1
ACGCAAGTGGAAATTAAAGTGTGTCAGGGTGA
>ENSG00000113013|HSPA9|3363_1
AGAAATATGCTGAAGAAGACCGGCGAAAGAAG
>ENSG00000113070|HBEGF|8382_1
GTTTAGGTACCATAGGAGAGGAGGTTATGATG
>ENSG00000113070|HBEGF|2563_1
GTGTTTTGAAAGCCCAAGGTGCTGATGTCAAA
>ENSG00000113083|LOX|18489_1
TTCCCCAAAGAGTGAAAAACCAAGGGACATCA
>ENSG00000113083|LOX|12390_1
AACCTGGAAACTATATCCTAAAGGTCAGTGTA
>ENSG00000113083|LOX|11902_1
GGGCAGAGATGTTGTAAGTGGGATTCTTAATA
>ENSG00000113088|GZMK|705_1
GTTAGAGTTGGGTGTAAGTAAAGCAGAGCACA
>ENSG00000113088|GZMK|16109_1
GAGATAGGCCCTTGCAACAAATGTTTAAGGGT
>ENSG00000113161|HMGCR|12905_1
GGAAACTCTGATGGAAACTCATGAGCGTGGTG
>ENSG00000113161|HMGCR|8506_1
AGATGCTAGGTGTTCAAGGAGCATGCAAAGAT
>ENSG00000113161|HMGCR|14182_1
AAATTGGATAGAGGGAAGAGGAAAATCTGTTG
>ENSG00000113161|HMGCR|5255_1
CATTAGGACTGGATGAAAATGTGTCCAAGAGA
>ENSG00000113194|FAF2|4741_1
GCCATGATTATGCTGAAGGATCGAAGGATGAC
>ENSG00000113194|FAF2|15283_1
CCCTGATGACCCTGAAAGTGTCAAGATCATCT
>ENSG00000113194|FAF2|11447_1
GGGTTATTACTTGATAATGCTTCCATTCCGGT
>ENSG00000113240|CLK4|14861_1
GTTGACGAATACAGGAATGACTACTGTGAAGG
>ENSG00000113240|CLK4|14861_2
AGTGATAGAATGCCCAATGAGTACCTTTAACT
>ENSG00000113240|CLK4|9280_1
GCAAGGTCCTTGAATGAGCGAGATTATCGGGA
>ENSG00000113240|CLK4|9280_2
GATTGCTTTCTAAATTAGCCAGCTGGGGTTAC
>ENSG00000113240|CLK4|5757_1
AAATTAACCCATACAGATCTGAAGCCTGAAAA
>ENSG00000113240|CLK4|5757_2
AGGGGGAAGGTTTATGACAGGATTTCAGAGAC
>ENSG00000113249|HAVCR1|1555_1
ACGGCCAATACCACTAAAGGAATCTATGCTGG
>ENSG00000113249|HAVCR1|13638_1
AATACAGCTGTGTCTGACAGTGGCGTATATTG
>ENSG00000113249|HAVCR1|9648_1
TTCATCTGGCATTCCAACATGTCAGTGATACT
>ENSG00000113263|ITK|12750_1
GGGAAGTTTTCAGTGAAGGCAAAATCCCGTAT
>ENSG00000113263|ITK|4847_1
ATGAATCACTGCTGGAAAGAGAGACCAGAAGA
>ENSG00000113263|ITK|16197_1
TCATCAACTATCACCAACATAATGGAGGAGGC
>ENSG00000113302|IL12B|7971_1
CTAAGATGCGAGGCCAAGAATTATTCTGGACG
>ENSG00000113302|IL12B|7024_1
TAGGTTCTGATCCAGGATGAAAATTTGGAGGA
>ENSG00000113302|IL12B|11898_1
GACAACTTTTCAAGCAAGGCTGCAAGTACATC
>ENSG00000113318|MSH3|9917_1
AGAAGAGACCATTGGAAAATGATGGGCCTGTT
>ENSG00000113318|MSH3|6116_1
GGACCGTTATTTTAGAAATTCCTGAACTCCTC
>ENSG00000113318|MSH3|8558_1
GTGGCAAAAGGATATAAGGTGGGAGTTGTGAA
>ENSG00000113327|GABRG2|4548_1
CAGCAACCGGAAACCAAGCAAGGACAAAGATA
>ENSG00000113327|GABRG2|5898_1
TTATCAATGGAAGCGAAGTTCTGTTGAAGTGG
>ENSG00000113327|GABRG2|15790_1
TTTTCTGCTGTTTTGAAGATTGTCGAACAGGA
>ENSG00000113361|CDH6|16206_1
TCAATAATCCAAAGCAAAGTAGTCGAGTACCT
>ENSG00000113361|CDH6|6700_1
GGGATTATAACTGTCAAAAAGCTCTTGGACTT
>ENSG00000113361|CDH6|13746_1
GGCTATAATAGACACGAGATGAGCACCTATCT
>ENSG00000113368|LMNB1|12595_1
GGGAAGAACTGATGGAAAGCCGCATGAGAATT
>ENSG00000113368|LMNB1|15679_1
GGGATCAAATGCAGCAACAGCTGAATGACTAT
>ENSG00000113368|LMNB1|3514_1
AAAGTAGATTTGGAGAATCGTTGTCAGAGCCT
>ENSG00000113369|ARRDC3|13170_1
AAGTGGTAACAGAGGAACAAAGGCGGAACAAT
>ENSG00000113369|ARRDC3|18066_1
TACCCCAGGTGAATCAATTCAGATATTTGCTG
>ENSG00000113369|ARRDC3|48_1
ACAGGCCTTGGCTACTACCAGTAAAATTAAAG
>ENSG00000113384|GOLPH3|10676_1
TGAGAGGAAGGTTACAACTAGAGGCTTGTGGA
>ENSG00000113384|GOLPH3|11984_1
AAAGGGTGTATTGACAACAGAGAAACAGAACT
>ENSG00000113384|GOLPH3|550_1
TTTGTACGTGTACAGGATTCTGCTGGTACGAG
>ENSG00000113389|NPR3|11257_1
AAAGAAGGTCGTTTTGAAATGCGGCCGAATGT
>ENSG00000113389|NPR3|17545_1
TGCCTGAGATTCTTTAAGGAGATAGACGGGTT
>ENSG00000113389|NPR3|14780_1
AAATCTCAAGGTTGGAAATACAGCCTTACTCT
>ENSG00000113460|BRIX1|5517_1
CTGAAGATGACTGGAAACTGTTTGAAAGGTTC
>ENSG00000113460|BRIX1|16889_1
TCCAGGGAAGTTTTGGAGGACCAACTTTATAT
>ENSG00000113460|BRIX1|7055_1
GAAGTTTGTGTTGCTAAAAATGTAGCACACTT
>ENSG00000113494|PRLR|6333_1
GATTAAAACCCGAGAAAGCAGCTGAGTGGGAG
>ENSG00000113494|PRLR|16151_1
ACTTCTGACTATGAGGACTTGCTGGTGGAGTA
>ENSG00000113494|PRLR|14705_1
AATCTCAAGTCAAGGAAGACTTGCGGTGTTCA
>ENSG00000113494|PRLR|14705_2
GGGACTCCTGAGAACAATAAGGAGTATGCCAA
>ENSG00000113520|IL4|599_1
TTACAGGAGATCATCAAAACTTTGAACAGCCT
>ENSG00000113520|IL4|10792_1
CTTCTTGGAAAGGCTAAAGACGATCATGAGAG
>ENSG00000113520|IL4|7762_1
CTTGAATTCCTGTCCTGTGAAGGAAGCCAACC
>ENSG00000113522|RAD50|7360_1
AACTTCGAGAACCACAATTTCGGGATGCTGAG
>ENSG00000113522|RAD50|15214_1
ACTCTTGGGTACAATAATGCCTGAAGAAGAAA
>ENSG00000113522|RAD50|8995_1
ATTGGCCTTTAAGTGAAGGAAAGGCTTTGAAG
>ENSG00000113525|IL5|18050_1
AGAAATCTTTCAGGGAATAGGCACACTGGAGA
>ENSG00000113525|IL5|3849_1
TTTTACTGCAGTGAGAATGAGGGCCAAGAAAG
>ENSG00000113525|IL5|4492_1
TCAGAATCATTGAAGTATTTTCCTCCAGGCAA
>ENSG00000113558|SKP1|14683_1
CGGCCAAGTTTCTTCTAGTATGATGGAAAGTT
>ENSG00000113558|SKP1|4668_1
GCTTTTGTGGACTTAAATGTGTCTCTTCACTT
>ENSG00000113558|SKP1|4668_2
AGTTTTGGCACCTGCAACTTTCTGTATAGACC
>ENSG00000113575|PPP2CA|13260_1
TGGTGCCATGACCGGAATGTAGTAACGATTTT
>ENSG00000113575|PPP2CA|8569_1
ACTTGTTTATGGGAGATTATGTTGACAGAGGA
>ENSG00000113575|PPP2CA|16077_1
CTTTGTTATTGTCAGAACCTGGTGAGTTGTTT
>ENSG00000113578|FGF1|3483_1
AAGCATGCAGAGAAGAATTGGTTTGTTGGCCT
>ENSG00000113578|FGF1|4826_1
AAGTGGGGCTAAATGAAGTGTGTTAAGGGGTC
>ENSG00000113578|FGF1|3452_1
AGGGGATACCATAAAAAGAGGATGATTTCAGA
>ENSG00000113580|NR3C1|11070_1
CCAGGTAAAGAGACGAATGAGAGTCCTTGGAG
>ENSG00000113580|NR3C1|3066_1
CATGAGACCAGATGTAAGCTCTCCTCCATCCA
>ENSG00000113594|LIFR|1668_1
GATGAAGACTCTCCTAAATCTAATGGAGGAGG
>ENSG00000113594|LIFR|13741_1
GAGTGTCTGTGAGGGAAGCAGTGCTCTTAAAA
>ENSG00000113595|TRIM23|14250_1
TATTGGAGCTTTTGGAACGACTGCAGAATGGG
>ENSG00000113595|TRIM23|16407_1
GTGTCGTCAAGAAGAAATGGCTCTAAGTGTTG
>ENSG00000113595|TRIM23|1248_1
CAAAGTTGTTAACGGAAAAAGAACTCCGAGAT
>ENSG00000113600|C9|14930_1
AAAGCTTCTCCGAGGAACCGTGATTGATGTGA
>ENSG00000113600|C9|10584_1
TGTTTCTGCATGTGAAAGGAGAAATTCATCTG
>ENSG00000113645|WWC1|15246_1
TGCGCCTTCGATATGAAGAGGCTAAGAGAAGG
>ENSG00000113645|WWC1|8044_1
AAATCCCGGGTCAACAAGCTGAAGAGAGAGAT
>ENSG00000113645|WWC1|1159_1
CTGGAGGTATGAGGAGACCAGTGAGAATGAGG
>ENSG00000113712|CSNK1A1|15291_1
GAGATCTCATTTCAGAAGAACGGCATGAACAG
>ENSG00000113712|CSNK1A1|260_1
ACTAGCCAGTGGTTGTGGACAACCATTTACTT
>ENSG00000113712|CSNK1A1|14911_1
GATATGGTAGCAACCAAAGATTCCAGTGTTTG
>ENSG00000113721|PDGFRB|18412_1
TACGAGATCCGATGGAAGGTGATTGAGTCTGT
>ENSG00000113721|PDGFRB|6274_1
TATGAGATCATGCAGAAGTGCTGGGAAGAGAA
>ENSG00000113722|CDX1|380_1
CCAATGCCTGTGAAAGAGGAGTTTCTGCCATA
>ENSG00000113722|CDX1|666_1
CACTGATCCTGGAGAAAAGGGATGGAGCTGAA
>ENSG00000113722|CDX1|12093_1
TTGTATATAGAGTGGAATCTCTTGGATGCAGC
>ENSG00000113739|STC2|2623_1
GGCAAGTCATTCATCAAAGACGCCTTGAAATG
>ENSG00000113739|STC2|12703_1
GCGAGTGGGAAGACGAACAGTCTGAGTATTCT
>ENSG00000113739|STC2|9729_1
GGGAGGAGTGTCATTTCTATGTGTAATTTCTG
>ENSG00000113749|HRH2|7604_1
GGGGATGATGCCATCAATGAGGTGTTAGAAGC
>ENSG00000113749|HRH2|18544_1
ATACTGGGGATGTAGAAATGAGATTTTTTGGG
>ENSG00000113749|HRH2|18544_2
TTGAATGGGTGAATGAATGAGAGAACGGGTGA
>ENSG00000113749|HRH2|1653_1
TTTCCTCATCGCATAGAGAGTTGGTCTTCCCT
>ENSG00000113749|HRH2|1653_2
ATCTTGAGGGACTGTAATGGTTGTGAATGGGG
>ENSG00000113758|DBN1|5331_1
CAGAGGACTTGATGTTCATGGAGTCTGCAGAG
>ENSG00000113758|DBN1|8689_1
CAAGGGAGTTCTTCAAGCAGCAGGAAAGAGTC
>ENSG00000113758|DBN1|7380_1
TCCTTCCCTGGTCCAGATTGTAGCTCTTAGTC
>ENSG00000113761|ZNF346|2465_1
TGCTGAACTCCATAGAACAGTACCAAGCTCAT
>ENSG00000113761|ZNF346|16465_1
ACCTGTCTTTCCTCTAAAGGTCAGTTTTGGGC
>ENSG00000113761|ZNF346|16465_2
CTGGCCAAGGAAATGAAATTGGGAGTTGCTGT
>ENSG00000113761|ZNF346|13718_1
GTCAAAACGCCTTACAAATCCTTTCCTTGTGG
>ENSG00000113761|ZNF346|13718_2
ACATAGGGCCTCATGAAGGTCTTTAAAGGGTT
>ENSG00000113761|ZNF346|13718_3
GTCTAGAGTATCCGAGACCAGTGAATAAGGGG
>ENSG00000113763|UNC5A|7975_1
GTCCTCATCCTCGTTTATTGCCGGAAGAAGGA
>ENSG00000113763|UNC5A|9527_1
ATTAATGTCTCAAGGCAGCAGGTCGAGAAGGT
>ENSG00000113763|UNC5A|6735_1
GCACATAGGGGTTTTATCGGGCGTGAATGTAA
>ENSG00000113810|SMC4|12264_1
CTGAGAAAGCTGGTAAAGTAGAAGCTGAGGTT
>ENSG00000113810|SMC4|18037_1
AAGAAAGTCGAGAGAAAGAACTTATGGGTTTC
>ENSG00000113916|BCL6|10861_1
GTGGACACTTGCCGGAAGTTTATTAAGGCCAG
>ENSG00000113916|BCL6|14978_1
TCTTATTCCATGTACAGCCACCTCCCTGTCAG
>ENSG00000114013|CD86|11151_1
ATTCTGGAAACTGACAAGACGCGGCTTTTATC
>ENSG00000114013|CD86|752_1
AATCCATATACCTGAAAGATCTGATGAAGCCC
>ENSG00000114013|CD86|792_1
TGGCTCATGACCTGGAAATAAAATTTAGGACC
>ENSG00000114026|OGG1|7645_1
CCTGGGCTTTTGGATTATGTGTACAGTTGGTT
>ENSG00000114026|OGG1|2748_1
GAAATGCAAAATCTCTACTGCTTTGGATCCTG
>ENSG00000114026|OGG1|13560_1
ACAAAATCCTCAGGTGATTTGTATGCTCATTG
>ENSG00000114030|KPNA1|3263_1
ATTACTTCGGGACCGAAGATGAAGACAGCAGC
>ENSG00000114030|KPNA1|5349_1
GTAGGAGACTTGTGGAACTGCTGATGCATAAT
>ENSG00000114030|KPNA1|7441_1
TTGCAGTTATTTTCAAAGCAAAACCGCCTGAC
>ENSG00000114054|PCCB|2815_1
ATTAATTCATCTGTGAAAGGGGCTCGTTTTGT
>ENSG00000114054|PCCB|4428_1
GGACGAGGCCGAATCAATGGAAGATTGGTTTA
>ENSG00000114054|PCCB|16093_1
AGAAACCAAGAACTGAATTACTGTCTGCCCAT
>ENSG00000114054|PCCB|16093_2
TCTGCTCAGCCAAAGAAGTCTGTGAAGGATAC
>ENSG00000114062|UBE3A|11208_1
TGGAATTTGAAGGAGAACAAGGAGTTGATGAG
>ENSG00000114062|UBE3A|9733_1
ATATGTGGAAGCCGGAATCTAGATTTCCAAGC
>ENSG00000114062|UBE3A|6499_1
ATGAAGGGAATGTGGAAGATGACATGATGATC
>ENSG00000114166|KAT2B|3035_1
GGAACCTGTGAAGAGAACAGAAGCTCCAGGAT
>ENSG00000114166|KAT2B|4625_1
ATTCCCTCAACCAGAAACCAAACAAGAAGATC
>ENSG00000114200|BCHE|9674_1
TGGTGGGTGTTAATAAAGATGAAGGGACAGCT
>ENSG00000114200|BCHE|16384_1
CGTTGAACTTAGCTAAATTGACTGGTTGCTCT
>ENSG00000114200|BCHE|1026_1
CTGGAAAGAAGAGATAATTACACAAAAGCCGA
>ENSG00000114204|SERPINI2|17727_1
TTCTTGAGATGGTACAACTGGGAGCCAAAGGA
>ENSG00000114204|SERPINI2|8263_1
TCATGAGTCTGGCTCAAAGCCAATTTATAGCA
>ENSG00000114209|PDCD10|8302_1
CTTCGTATGGCAGCTGATGATGTAGAAGAGTA
>ENSG00000114209|PDCD10|2844_1
ATATGTTAAGAGATGTACTTCTCAGTGGCAGT
>ENSG00000114209|PDCD10|11494_1
TAAGCCAAAAGAATTTACGCCTTAATGTGTCA
>ENSG00000114251|WNT5A|422_1
GAGATCGTGGACCAGTTTGTGTGCAAGTAGTG
>ENSG00000114251|WNT5A|15084_1
GGTAGGTTCCAGTTGAAAGAGGGTGGTAGAAA
>ENSG00000114251|WNT5A|7415_1
TTCTAATAGCTCATGAAATTTGGGCAGCAGGG
>ENSG00000114270|COL7A1|17170_1
GAGGACGAGATGGTGAAGTTGGAGAGAAAGGT
>ENSG00000114270|COL7A1|16496_1
CTTCTGGGCTTAATGTGGTGATGTTGGGAATG
>ENSG00000114315|HES1|14600_1
ATTTTGGATGCTCTGAAGAAAGATAGCTCGCG
>ENSG00000114315|HES1|3580_1
TGGATTGCGCCTTTGTATTATAAAAGCTCAGA
>ENSG00000114331|ACAP2|16344_1
CTGATGAAGAAGGGAAAGACCCTTTGAGCATA
>ENSG00000114331|ACAP2|11248_1
TAACGTAGATGCTGCAAATGGCATAGTTATGG
>ENSG00000114353|GNAI2|5611_1
AAGTTTGAGGACCTGAATAAGCGCAAAGACAC
>ENSG00000114353|GNAI2|14335_1
CTTGTCTGAGATGCTGGTAATGGCCATGGTAC
>ENSG00000114374|USP9Y|17801_1
GAGTGCGTACTTAGAAATGAGTCCATACTTCT
>ENSG00000114374|USP9Y|14552_1
AAAATGAGTTGATTGAACAGAAAGAGCAGTCT
>ENSG00000114374|USP9Y|10360_1
AAAGTGAAGCATGCCAACGTTTTTTTCGAGAT
>ENSG00000114383|TUSC2|11245_1
GTTCTATGAGGAGACAATCGTCACCAAGAACG
>ENSG00000114383|TUSC2|4249_1
AGTTTGCTGGCTATTGATAGGAGTGGGGACTG
>ENSG00000114383|TUSC2|13867_1
GGCCCCTAGCTTAGGAAGACTGTTGTGTTATT
>ENSG00000114423|CBLB|13155_1
GATGTGTTTGGGACTAATCAGCTTGTGGGATG
>ENSG00000114423|CBLB|17156_1
TCCTCGCCTGGATCTAATTCAGAAAGGCATAG
>ENSG00000114423|CBLB|8617_1
ATTTTGCGGAATTGGAATTTCTTAGCTGTGAC
>ENSG00000114446|IFT57|2186_1
CAAAACTGAAGCAAGAAACTGTAGAGATGGAC
>ENSG00000114446|IFT57|15228_1
AAGAAAGCGTTGCAGAAGATGATGCAGAATTA
>ENSG00000114455|HHLA2|3685_1
CGATAATGGCGAAGAAAATGTGCCTCTTTCAG
>ENSG00000114455|HHLA2|8854_1
AACAAAGTGGTGCTAAAGGTGGGAGTTTTTCT
>ENSG00000114455|HHLA2|435_1
TTTGATGGATCTTAATCTTTCAGACAGTGGGG
>ENSG00000114480|GBE1|13689_1
TATTTCACCGTGGGCAAAGTATGTGGTTCGTG
>ENSG00000114480|GBE1|3766_1
AAAGATGAAGACTGGAACATGGGCGATATAGT
>ENSG00000114480|GBE1|2192_1
TCAGCAGATGGATTGAATATGTTTGATGGGAC
>ENSG00000114491|UMPS|3665_1
CAGGAGTTCAGTTGGAAGCAGGAGGAGATAAT
>ENSG00000114491|UMPS|7433_1
GATCTAGTGTTTTGGAAACTGTTGAGGTTCTT
>ENSG00000114491|UMPS|11469_1
ACAGTTGGGAGAGTGAAGAGGTTTATTCAGGA
>ENSG00000114520|SNX4|12127_1
GTGTGAGGAACTGGTAACTGGGACTGTGAGAA
>ENSG00000114520|SNX4|8250_1
AGGAGAACAACAGCTAAAGTCTAAAAATCTGG
>ENSG00000114626|ABTB1|17100_1
CCAGGAGCTCTCTTGGAGACAAGCATGTGTAT
>ENSG00000114626|ABTB1|3152_1
CTTGCCTAGCCCTGAATTGCTTCTCTAAGCTG
>ENSG00000114670|NEK11|2201_1
GATGAGAAAGCCAGGAAGCTGAAAAAGATTGT
>ENSG00000114670|NEK11|1748_1
GAGGGCCGAGATCTGGACGATAAAATTCAGGA
>ENSG00000114784|EIF1B|16125_1
GGAGGTTGGCATTGTAAAGGAGGAACAGCTTA
>ENSG00000114784|EIF1B|7115_1
TGATTGAACATCCTGAATACGGAGAGGTTATT
>ENSG00000114784|EIF1B|11387_1
TTGTATTAAACCATGTACGTTGCAGCTTAACA
>ENSG00000114796|KLHL24|16218_1
CTAGCTGTGTAGGCAAACTGTTTGTGATTGGT
>ENSG00000114796|KLHL24|13290_1
TGCCGTTGATCTGAGAAGACCACTGTTACACG
>ENSG00000114812|VIPR1|8825_1
TTTAAGCCTGAAGTGAAGATGGTCTTTGAGCT
>ENSG00000114812|VIPR1|689_1
GCGTTTCTAGCAAGTGAGAGAGATGGGAGCTC
>ENSG00000114812|VIPR1|13624_1
CAAGTCTCAGTGGCTTCATCTGTCAAGTGGGA
>ENSG00000114841|DNAH1|15720_1
TGAAGCACCTCTCAGAATTCCGGGTCATCTTC
>ENSG00000114841|DNAH1|8157_1
AGAAGAACGTGGTTGAAGCCTTCAAGACCATG
>ENSG00000114841|DNAH1|17344_1
CTATACCTGGTACACAAGACAGACGAGAAAGG
>ENSG00000114861|FOXP1|12057_1
CCCAATGTAGAGTACAAATGCAGGTTGTACAG
>ENSG00000114861|FOXP1|12057_2
CTGAGACGAAGATGAGTGGACCTGTGTGTCAG
>ENSG00000114861|FOXP1|17276_1
CTTGAATCTGGTATCAAGTGTCACTCTCTCCA
>ENSG00000114867|EIF4G1|8681_1
GTTCAGGGAGATTACAAAGCCTCTGAGACCGT
>ENSG00000114867|EIF4G1|11221_1
GATGTTAACAGAGGCAATAATGCATGACTGTG
>ENSG00000114867|EIF4G1|18107_1
TGACCGAAGATATAAAACTGAACAAAGCAGAG
>ENSG00000114904|NEK4|2471_1
GTCTGTGAGCAGTTCAAGGAGCAGTGAGATGT
>ENSG00000114904|NEK4|11268_1
CTTGAGAACTGATGTAATTCGTGGCCTGGGAG
>ENSG00000114904|NEK4|15847_1
GATTACGGGGAAGGGAAAGGTCAGACAAATGA
>ENSG00000114933|INO80D|9893_1
TCGTACTCTGGTGATAATATGGCAGCTACCTT
>ENSG00000114933|INO80D|16273_1
GAGCTTCAGGAATACAATCCTTGAGCCGAGAG
>ENSG00000114933|INO80D|12547_1
GAGACAGAGATTTTAAAAGTTCGACAAGAGCA
>ENSG00000115008|IL1A|3802_1
TGTATGTGACTGCCCAAGATGAAGACCAACCA
>ENSG00000115008|IL1A|12896_1
AAGGCTGCATGGATCAATCTGTGTCTCTGAGT
>ENSG00000115008|IL1A|3200_1
TGCTGAGCATGTACTGAGCCTTGTAATTCTAA
>ENSG00000115009|CCL20|9973_1
CTGTGGCTTTTCTGGAATGGAATTGGACATAG
>ENSG00000115009|CCL20|5361_1
TGCATCATAGTTTGCTTTGTTTAAGCATCACA
>ENSG00000115020|PIKFYVE|14542_1
AGCAATTGGACAAGCAATGGTTGATGGACGTT
>ENSG00000115020|PIKFYVE|896_1
GACTTGTATCTGTGCAAGAGGATGCTGGGAAA
>ENSG00000115020|PIKFYVE|12828_1
AACAGATAGCTGAAGAAGGTGACGATAATTTG
>ENSG00000115085|ZAP70|10864_1
GAGGAGCTCAAGGACAAGAAGCTCTTCCTGAA
>ENSG00000115085|ZAP70|5529_1
CATGAGTGACTGCTGGATCTACAAGTGGGAGG
>ENSG00000115085|ZAP70|1762_1
TCAGGTGGTCAGGCGTAGATCACCAGAATAAA
>ENSG00000115138|POMC|7450_1
TGGTGACGCTGTTCAAAAACGCCATCATCAAG
>ENSG00000115138|POMC|13103_1
GATAATCAGCCTCTTAAAGCTGCCTGTAGTTA
>ENSG00000115138|POMC|12466_1
TGGATTCTCCAAAAGTATCTGCAGTGGCTGTT
>ENSG00000115138|POMC|12466_2
ACGCCATCCATAATTAAGTTCTTCCTGAGGGC
>ENSG00000115155|OTOF|9716_1
GAGTCCGAGTTTGATAACTTTGAGGACTGGCT
>ENSG00000115155|OTOF|14822_1
TCGTCCCTGATCCACAATTATAAGAAGAACCC
>ENSG00000115155|OTOF|8433_1
TCTGAGATTGAGGACGAGAACGGTCAGAGGAA
>ENSG00000115163|CENPA|13908_1
TTTTTTGAGAAGGAGAAGACTGCATGACTTTC
>ENSG00000115163|CENPA|6024_1
ATTTTGAAAACATCAGATTTGCTGTGGTATGG
>ENSG00000115163|CENPA|6025_1
TGTGTAGCTTTTCAGAAACTTAATTGGGGATG
>ENSG00000115170|ACVR1|9428_1
TTCGTGTACATCAGGAAGTGGCTCTGGTCTTC
>ENSG00000115170|ACVR1|10515_1
GTTTATGAGCAGGGAAAGATGACCTGTAAGAC
>ENSG00000115170|ACVR1|13916_1
ATGACCCAAGTTTTGAAGATATGAGGAAGGTA
>ENSG00000115221|ITGB6|5973_1
GCGACTGTCAGAAAGAAGTGGAAGTGAACAGC
>ENSG00000115221|ITGB6|5420_1
CTGAGGTGGAACTGGAAGTATTAGGAGACACT
>ENSG00000115221|ITGB6|11411_1
AAGTTGCCAAATTTGAAGCAGAACGATCAAAA
>ENSG00000115232|ITGA4|12827_1
CGAACAGAACTGAGTAAAAGAATAGCTCCGTG
>ENSG00000115232|ITGA4|7561_1
CCTCATGTCATCAGTAAACGAAGTACAGAGGA
>ENSG00000115232|ITGA4|16872_1
ACAATGATGGCTTTGAAGATGTTGCTATCGGA
>ENSG00000115234|SNX17|15519_1
AGTCCATGGTTGATGAACTGATGGTGAAGAAA
>ENSG00000115234|SNX17|10102_1
TCTTAGTTCGAGAAAAAGAGGATGGAGCCTTT
>ENSG00000115234|SNX17|6954_1
GCTCAGACGGTATCAGATATTGAGCGTGGGTG
>ENSG00000115255|REEP6|8330_1
GCATATGCCTCAATCAAAGCTATCGAGAGCCC
>ENSG00000115255|REEP6|17457_1
AGTTCTTCAGCGATCTACTCCTGTCCTGGTTC
>ENSG00000115267|IFIH1|6019_1
TGTAAGAGAGCTACTAAAAAGGATTGTGCAGA
>ENSG00000115267|IFIH1|8649_1
AAGTTTGGCAGAAGGAAGTGTCAGCTGCTTAG
>ENSG00000115267|IFIH1|10201_1
ACTTGGAAAATGGAGAAGATGCTGGTGTTCAA
>ENSG00000115306|SPTBN1|12242_1
GCGGAATGAGCTCATAAGACAGGAGAAACTGG
>ENSG00000115306|SPTBN1|10631_1
CCGATGGGAATGGTTAAGACTGATTCTGGAGG
>ENSG00000115310|RTN4|9543_1
TAAAGGGGATATTCATTTGATTATACGGGGGA
>ENSG00000115310|RTN4|16140_1
GAGATCATACCGGTAAAGCAGGAATGACAAAG
>ENSG00000115317|HTRA2|15745_1
TCTGATCGTCTTCGAGAGTTTCTGCATCGTGG
>ENSG00000115317|HTRA2|16471_1
CAGACATCGCAACGCTGAGGATTCAGACTAAG
>ENSG00000115317|HTRA2|9706_1
AACTACAGCTTCGAGAACCAAGCTTTCCCGAT
>ENSG00000115353|TACR1|13954_1
TGGCCAGAGCATCCGAACAAGATTTATGAGAA
>ENSG00000115353|TACR1|11076_1
GGTGGTCAAAATGATGATTGTCGTGGTGTGCA
>ENSG00000115365|LANCL1|12528_1
CAATATGGGTTGCTGAAGAAGGGATATGGGCT
>ENSG00000115365|LANCL1|12383_1
ATGAATGGTACCAGGAATATTATGTAGGGGCT
>ENSG00000115365|LANCL1|11317_1
CTATATCACAAGATGAACAATGAGAAGCAGGC
>ENSG00000115415|STAT1|8122_1
GTGTATAGAGCATGAAATCAAGAGCCTGGAAG
>ENSG00000115415|STAT1|16515_1
TCTGGCTTTGGATTGAAAGCATCCTAGAACTC
>ENSG00000115415|STAT1|17668_1
AGTTGGAGGAATTGGAACAGAAATACACCTAC
>ENSG00000115419|GLS|7786_1
TTGATCCTCGAAGAGAAGGTGGTGATCAAAGG
>ENSG00000115419|GLS|12175_1
ACCATTGGACTATGAAAGTCTCCAACAAGAAC
>ENSG00000115419|GLS|12175_2
CGGGAAGGAAAATCAAACCGTCCATAAGAATC
>ENSG00000115457|IGFBP2|5583_1
AACCTCAAACAGTGCAAGATGTCTCTGAACGG
>ENSG00000115457|IGFBP2|14259_1
GAGTGTCATCTCTTCTACAATGAGCAGCAGGA
>ENSG00000115474|KCNJ13|11830_1
GATTGCCCGGCCAAAAAATCGAGCTTTTTCAA
>ENSG00000115474|KCNJ13|17926_1
TGTCCCTGAATTTCCAACTCCTCTGGTTTCTA
>ENSG00000115504|EHBP1|9022_1
CCTGTGGATATGAGCAAGTACCTCTATGCTGA
>ENSG00000115504|EHBP1|14061_1
GTGGACTTGAAGCTGAAGAAGCTCCTAGAAGT
>ENSG00000115514|TXNDC9|1007_1
TGGGGAATACAGAGAAATCCCTAGTGAAAGAG
>ENSG00000115514|TXNDC9|11885_1
ATCCGAGGAAAGAAATATGATTCAGACTCTGA
>ENSG00000115514|TXNDC9|11885_2
TTAATAGGTAAAACTGAGTCTCACCGTACTCC
>ENSG00000115514|TXNDC9|9724_1
AATAACAGCATAAGGAACTTCACTGTCTCTGC
>ENSG00000115524|SF3B1|1644_1
GAATGGAACACCACCAATGAGAAAGGCTGCAT
>ENSG00000115524|SF3B1|1644_2
GATTAGCAACCCAGGAACCCATCACTTCTGAA
>ENSG00000115524|SF3B1|84_1
GTGAAGAGTACCCTGAAGTATTGGGCAGCATT
>ENSG00000115524|SF3B1|84_2
AGCCAATGCCATAGAAACGCAAAGGGTTAAAG
>ENSG00000115524|SF3B1|11087_1
TTGGCTGCTTTCTTGAAGGCTATTGGGTATCT
>ENSG00000115524|SF3B1|11087_2
TTTTCAGCCTGCATGAATTAGTAGGGATATTC
>ENSG00000115540|MOB4|17755_1
GCTGGGTTTGCCTTTTAAAATGGGAAATACTT
>ENSG00000115540|MOB4|2608_1
TTTGTCTTACCTGTTAACTTTCCCCAATTGAG
>ENSG00000115540|MOB4|8462_1
ACTACTTTAGCTGAGAAGCTTTTCACCAGACT
>ENSG00000115548|KDM3A|17116_1
AATTCTGACTGAGCCAAAAGGCAGCTGTACTC
>ENSG00000115548|KDM3A|1055_1
GCACATATATGCTGCAAAGGACACGGAGAAGA
>ENSG00000115548|KDM3A|5876_1
AAACCTCTGTTGGACAAAGCTGGTTTGGGATC
>ENSG00000115568|ZNF142|2339_1
CAGAAGGACTCCCAAAAGGCTGTGGATAAAGG
>ENSG00000115568|ZNF142|4630_1
AGATGCATGCTCATGAAAAGATCCACCAGTGT
>ENSG00000115568|ZNF142|10374_1
TCCAACTTCTACTCAGACACCTATGCCTGTCC
>ENSG00000115594|IL1R1|17019_1
AGGTGGAGGATTCAGGACATTACTATTGCGTG
>ENSG00000115594|IL1R1|9705_1
TGTGGCTGAAAAGCATAGAGGGAACTATACTT
>ENSG00000115598|IL1RL2|274_1
TGATGAATCCAAACGAATCAGAGAAGGGGTGG
>ENSG00000115598|IL1RL2|15229_1
AGAACTAGGCTCAAGAAGAAAGAAGTGTACTC
>ENSG00000115598|IL1RL2|18284_1
ATATTCGGCAGAGATGAATTCCCTGGACAAGC
>ENSG00000115602|IL1RL1|7960_1
AGGAAGGGCAAAATCAAAGTTTCAGCAATGGG
>ENSG00000115602|IL1RL1|1208_1
GACTTTGATCACCTGAACTTTCTCTAGCAAGT
>ENSG00000115602|IL1RL1|1208_2
ACCCACGGAACTACAAATCCAGTACAGATGGG
>ENSG00000115604|IL18R1|3837_1
AGAACGCCGAGTTTGAAGATCAGGGGTATTAC
>ENSG00000115604|IL18R1|11134_1
GTAGAGACGAACCGGAAGTCTTGCCTGTTCTT
>ENSG00000115604|IL18R1|3315_1
TGTCTTACCTAAAAGAATGCCGACCTGAAAAT
>ENSG00000115607|IL18RAP|7332_1
AAATCAGTTCCTCCCAATTCTAGGTTCTGGGC
>ENSG00000115607|IL18RAP|1865_1
TCAGAGCTGTTGTTCAAGTGAGAACCATTGTG
>ENSG00000115607|IL18RAP|6973_1
TTTCGTATCCTATGCAAAATGGAGCTCTTTTC
>ENSG00000115641|FHL2|15182_1
GACTGCTTTAACTGTAAGAAGTGCTCCCTCTC
>ENSG00000115641|FHL2|15182_2
CTAGGAAACACGGGTTTCTCTGTGGTTTGTGC
>ENSG00000115641|FHL2|15346_1
TACTCACGTTTGCTTAAACCCTTTAGTGCTTT
>ENSG00000115641|FHL2|15346_2
ACTGGAACTTTCTTAAGGGTGGTGCTCTCTTC
>ENSG00000115641|FHL2|10185_1
CATAAACTGACAGTGAAGCCAATTTTCAGGTC
>ENSG00000115641|FHL2|10185_2
GCTTGGGTGAATGGAAACATTAGACATTGGGT
>ENSG00000115648|MLPH|74_1
GATTCTTTTGATCGGAAATCAGTGTACCGAGG
>ENSG00000115648|MLPH|12627_1
CTGAACTGATATCTGAAGAGAGAAGTGGAGAC
>ENSG00000115648|MLPH|16338_1
TGCTTTCATGAATGGAATGGAAAAAAGATGAC
>ENSG00000115657|ABCB6|15425_1
GAGAGGCCATCATCAAATATCAGGGTTTGGAG
>ENSG00000115657|ABCB6|15133_1
TATAGGAACATTGTGAACTTGCTGACTGAGAA
>ENSG00000115657|ABCB6|7253_1
CGTATTGAGTTTGAGAACGTGCACTTCAGCTA
>ENSG00000115661|STK16|15828_1
CCATGATGTTTGGGGAAGGCCCTTATGACATG
>ENSG00000115661|STK16|6163_1
CTGCTACCATTCTTCAAGAGAGGTACGCTGTG
>ENSG00000115661|STK16|10741_1
GATATGGAACATGGCTCTGAGCAGGACTGTTG
>ENSG00000115665|SLC5A7|8238_1
ATCCCAAGACTACAGAAGAGGCAGACATGATT
>ENSG00000115665|SLC5A7|442_1
GTATCTTCAGCCCTTGATCTTCTACCCTGGCT
>ENSG00000115665|SLC5A7|5640_1
GTTTATTCCTGCACTGATGGGAGAAATGTTCT
>ENSG00000115685|PPP1R7|747_1
ATCGACACCTTAACCAACCTGGAGAGTTTGTT
>ENSG00000115685|PPP1R7|2665_1
ATCGAAGGGGTTGACAAGTTGACACGACTGAA
>ENSG00000115685|PPP1R7|14471_1
TATATCAACAGTCACAAACCCAATGGCAATAA
>ENSG00000115685|PPP1R7|17793_1
GTCTTGACCTGCAACAACCGAGGTTTTTTAGT
>ENSG00000115718|PROC|2722_1
GACTTCGAGGAGGCCAAGGAAATTTTCCAAAA
>ENSG00000115718|PROC|4495_1
CCAAGAAGCTCCTTGTCAGGCTTGGAGAGTAT
>ENSG00000115718|PROC|13598_1
GAATCTTAACTCCTAGAGCAACTCTGTGGGGT
>ENSG00000115756|HPCAL1|5581_1
AACTGTCCTTGGAAGAATTCATCAGAGGTGCC
>ENSG00000115756|HPCAL1|1715_1
GTAGGTCCCGTATTTAATGCCTCTGACTGCCT
>ENSG00000115756|HPCAL1|2972_1
CCATGCGTTTTGTGATCCCAAGTGACTCTGTG
>ENSG00000115762|PLEKHB2|15804_1
TAGTCTTTGTGCAGAAAGCACAGATGATTGCT
>ENSG00000115762|PLEKHB2|8813_1
AGCCCGCCTTTGAACAATCATGCTTCAGAAAT
>ENSG00000115825|PRKD3|1383_1
TGATCTCGATGTGGAAAGAGATGAAGAAGCCG
>ENSG00000115825|PRKD3|9740_1
TCAAGTGAAGATGAGAAAACGTTACAGTGTTG
>ENSG00000115825|PRKD3|6344_1
AAGGACTGAAATGTGAAGGCTGTGGATTAAAT
>ENSG00000115904|SOS1|17725_1
AACGAAGACTGAGTGAATCTGCATGTCGGTTT
>ENSG00000115904|SOS1|6924_1
CTTGAATCCGATGGGAAATAGCATGGAGAAGG
>ENSG00000115904|SOS1|12078_1
TAGAGAATGGAGATCAACCCTTGAGTGCAGAA
>ENSG00000115966|ATF2|18586_1
AGTTTCCATTTATGCGAAATCTGTGGTTGTAA
>ENSG00000115966|ATF2|6802_1
GAAGTGGGTTTGTTTAATGAGTTGGCGAGTCC
>ENSG00000115966|ATF2|11461_1
ACGAAGATCCTGATGAAAAAAGGAGAAAGTTT
>ENSG00000116014|KISS1R|1447_1
CTTAAGACCTGGGCTCACTGCATGTCCTACAG
>ENSG00000116014|KISS1R|3859_1
TGCTGGAACAGCGGCTATTCTTCTGTTATTAG
>ENSG00000116014|KISS1R|14121_1
TGCAGTTTCGTTGTGAAGTTTGCTATTGATAT
>ENSG00000116016|EPAS1|13615_1
CTGAGTGAGATTGAGAAGAATGACGTGGTGTT
>ENSG00000116016|EPAS1|4320_1
ACGACCTGAAGATTGAAGTGATTGAGAAGCTC
>ENSG00000116030|SUMO1|5558_1
AAGTTTATCAGGAACAAACGGGGGGTCATTCA
>ENSG00000116030|SUMO1|1608_1
CTTGTGGTGATAAATAAGATCGACCAATGCAA
>ENSG00000116030|SUMO1|15201_1
GACTTTGAAGCACTGAAAGTTACTGAAGTGCC
>ENSG00000116031|CD207|6653_1
TTTTCTCTCATTCCAAAGACCTGGTATAGTGC
>ENSG00000116031|CD207|17075_1
ATCCAGATGGTGAATGAGAGCCTGGGTTATGT
>ENSG00000116031|CD207|18505_1
TCTGTCTTGGCTGGAAATTCTCTGACGTCTTG
>ENSG00000116039|ATP6V1B1|13234_1
GGAAGACCACTTGCGAATTTACAGGGGACATC
>ENSG00000116039|ATP6V1B1|12296_1
GACTTTCTGGATATCAATGGCCAGCCCATCAA
>ENSG00000116039|ATP6V1B1|12854_1
TTGTTCAGGTGTTTGAAGGGACATCAGGGATC
>ENSG00000116044|NFE2L2|10529_1
AACAGGACATTGAGCAAGTTTGGGAGGAGCTA
>ENSG00000116044|NFE2L2|8527_1
ATGAAGAGACAGGTGAATTTCTCCCAATTCAG
>ENSG00000116044|NFE2L2|6225_1
CTGGGGATATGGTACAACCCTTGTCACCATCT
>ENSG00000116044|NFE2L2|6225_2
TTATGCTGTCCATGTTTCTGGCTATGCAATAG
>ENSG00000116044|NFE2L2|16094_1
ATACTCCCTGCAGCAAACAAGAGATGGCAATG
>ENSG00000116044|NFE2L2|16094_2
AATTTGCTGGTCTGTTTCAGCTTAAGCATTTG
>ENSG00000116062|MSH6|856_1
GTTGGCTAATCTCATAAATGCTGAAGAACGGA
>ENSG00000116062|MSH6|13771_1
AGATGCAGTGACATTAAACAACTTGGAGATTT
>ENSG00000116062|MSH6|2259_1
TTTTAGGGAAAAGCTAAGTGATGGCATTGGGG
>ENSG00000116106|EPHA4|843_1
GAATCGTTATGTGGGAAGTGATGTCGTACGGG
>ENSG00000116106|EPHA4|12273_1
GAATCAGACAACGACAAAGAGCGTTTCATCAG
>ENSG00000116106|EPHA4|9932_1
TTATAGGAGTTGGTGAATTTGGTGAGGTATGC
>ENSG00000116132|PRRX1|377_1
GGGACGTAACTTGTAAAACTCCAAGTATAGGG
>ENSG00000116132|PRRX1|377_2
AAACCATAAGACACCTATCCTGCTCTGTTATT
>ENSG00000116132|PRRX1|13044_1
GTGAGAATCCTGCTCTCTAATACATCTGCAAG
>ENSG00000116132|PRRX1|13044_2
GAAGTTTTCTCTGGGGATCAGTTTGTGTGTAT
>ENSG00000116132|PRRX1|13044_3
TCATTAAAGCCACAGAATAATTGATAGGGCAG
>ENSG00000116133|DHCR24|8500_1
AAGTGGACACCAAGAAACAGATTGTCCGTGTG
>ENSG00000116133|DHCR24|14221_1
AAAGGAAATGAGGCAGAGCTCTACATCGACAT
>ENSG00000116147|TNR|8036_1
TGAGTATGGAGTTGGAATATCTGCCGTCATGA
>ENSG00000116147|TNR|9881_1
GAGGAATACATTGTCAATGTGGTGGCTCTGAA
>ENSG00000116161|CACYBP|14667_1
ATGAAGCGAACCATTAATAAAGCCTGGGTGGA
>ENSG00000116161|CACYBP|1134_1
TTCAAGGAAGGGTTATATTGCATTCTCACGTG
>ENSG00000116183|PAPPA2|5827_1
GAGTCAGTGAAAGAGAATCCTGCAATGACCCC
>ENSG00000116183|PAPPA2|10953_1
CAAGAGGGCATACATGAGTGTGAAGGAGCTGA
>ENSG00000116183|PAPPA2|5310_1
GGTAGGGGATAGTCCTATTGGGCAATCTGAGC
>ENSG00000116205|TCEANC2|13184_1
AAATATTGAACGGGAAACGTTTCATCTCTGCT
>ENSG00000116205|TCEANC2|7748_1
ATCTTACTTCCTGTCAATTCCACTCGAGGCCC
>ENSG00000116205|TCEANC2|7748_2
GTGCTGGCTGAGGGTAAGGAGGATCTAGAATG
>ENSG00000116205|TCEANC2|2738_1
GGTTGTAGTTTGTCCAACTTACTTTCCTAAGT
>ENSG00000116213|WRAP73|6258_1
GAAAATCGGCATAGGAATGCTGGCATTTAGTC
>ENSG00000116213|WRAP73|9287_1
AAGATAGTGGTGTATAAGGAGGCCGAGAAGAG
>ENSG00000116213|WRAP73|105_1
TAACGTGTGCAGAAACAGGGCTACTCTGTGTT
>ENSG00000116254|CHD5|16329_1
ATCGGCCAGAACAAGAAGGTGATGATCTACCG
>ENSG00000116254|CHD5|13487_1
GAGTTTGAGCATGTCAACGGGAAGTACAGCAC
>ENSG00000116254|CHD5|2046_1
GAGGATCTGGAAGAGAAGTCGGAGAGTGAAGG
>ENSG00000116285|ERRFI1|51_1
TGAGGTGGAATTCCTAACTAGCTCAGATACAG
>ENSG00000116285|ERRFI1|8081_1
GAAGATGGTCAGCAGAAGTTACTTCGAGCACC
>ENSG00000116288|PARK7|9370_1
GAGTCTGCTGCTGTGAAGGAGATACTGAAGGA
>ENSG00000116288|PARK7|9510_1
AAACAGTGGTAGGTTAATGTGTTCAGAAGTCG
>ENSG00000116329|OPRD1|16857_1
AAGGCCAAGCTGATCAACATCTGTATCTGGGT
>ENSG00000116329|OPRD1|1699_1
TAGGTCTTCCAGTGGAAGGTGGATGCTTTCTG
>ENSG00000116329|OPRD1|13521_1
TTTTGGGACAGATGGAAAGAAATTGACGTCTT
>ENSG00000116396|KCNC4|10532_1
GGTATGATCGAGAGGAAACGGGCAGACTCTAA
>ENSG00000116396|KCNC4|8102_1
TTTAATATCGACCGCAACGTGACAGAGATCCT
>ENSG00000116396|KCNC4|15449_1
CCCGTCCCCTTCACTGATTTCTGTTGTTTCTG
>ENSG00000116455|WDR77|9558_1
AGTTGTTTAGAAGCCAAGCCCACAGAGACTTT
>ENSG00000116455|WDR77|6179_1
CAGCGAGGACAATAGAATTTTACTCTGGGATA
>ENSG00000116455|WDR77|11055_1
GAAAGTTTGGGGATGAAGGAGAGCTTAAAGGT
>ENSG00000116473|RAP1A|3510_1
ATAAATGTGACCTGGAAGATGAGCGAGTAGTT
>ENSG00000116473|RAP1A|6497_1
ATATGAAGAACGGCCAAGGTTTTGCACTAGTA
>ENSG00000116473|RAP1A|2437_1
GGAAAGTGCCAGCATTCCAGACTTCAAAAATA
>ENSG00000116478|HDAC1|1369_1
AGTGCTGTGAAACTTAATAAGCAGCAGACGGA
>ENSG00000116478|HDAC1|8171_1
TGTGTGGAATTTGTCAAGAGCTTTAACCTGCC
>ENSG00000116478|HDAC1|13715_1
AAAGCCAAGAGAGTCAAAACAGAGGATGAAAA
>ENSG00000116560|SFPQ|15219_1
TTGCTAAATATGGAGAACCAGGAGAAGTTTTT
>ENSG00000116560|SFPQ|1302_1
GATATGGTAGAGGGAGAGAAGAGTACGAAGGC
>ENSG00000116584|ARHGEF2|3552_1
GAGGGATCGAAATGGAAATCAGCTGAGATCAC
>ENSG00000116584|ARHGEF2|15534_1
TTTGAGATGGATGAGAAGGACTTTGCAGCTGA
>ENSG00000116584|ARHGEF2|584_1
GGAGCAGATGTGTAAGACCTACTCGGAGTTCT
>ENSG00000116668|SWT1|17331_1
AGCCTTAGTAGTCCTAAGATTGCCAGTGATGT
>ENSG00000116668|SWT1|6539_1
GGATTGAGTGATGAGAACAATGATGATCGAGT
>ENSG00000116668|SWT1|286_1
AAGGAGGAATCTACAAATTCTGGACTGTCCAT
>ENSG00000116678|LEPR|18182_1
TACTTCCTGCAATGGAACATGGTCAGAAGATG
>ENSG00000116678|LEPR|13452_1
GCTTTCGGAGTGAGCAAGATAGAAACTGCTCC
>ENSG00000116679|IVNS1ABP|4902_1
GAGGAGGAGTTTCTTAAGCTTCCAAGGCTAAA
>ENSG00000116679|IVNS1ABP|14646_1
GATTCGATGGCAATGAATTTCTGAATACGGTG
>ENSG00000116685|KIAA2013|15217_1
CCAGGAGTGGAAATGAAGAAGATCACTGACAC
>ENSG00000116685|KIAA2013|12169_1
TTTTAGGAGCCTGTGGACATCTGTGGTTTTGT
>ENSG00000116688|MFN2|328_1
TCGCAGAAGGCTTTCAAGTGAGGATGTTTGAG
>ENSG00000116688|MFN2|6253_1
TGATAGATGGCTTGAAACCCCTCCTTCCTGTG
>ENSG00000116688|MFN2|9742_1
GCATTCTTGTTGTTGGAGGAGTGGTGTGGAAG
>ENSG00000116690|PRG4|9691_1
TGGTGCTGAAGGAGAAACACCTCATATGCTTC
>ENSG00000116690|PRG4|11949_1
GGAAGTGGATTGGACAATGGTGACTTCAAGGT
>ENSG00000116691|MIIP|15590_1
TGGAGGAAGACCATGAATGCGTGTACTGTTAC
>ENSG00000116691|MIIP|17062_1
CTGGGACATTTTTCCTCCGAAGTCTGAGAAAA
>ENSG00000116691|MIIP|2683_1
TGAGGGATTCTGTGGAAGTTTGTAAATAAAGC
>ENSG00000116701|NCF2|2520_1
GTTTGTGCCTGAGACAAAAGAAGAGCTCCAGG
>ENSG00000116701|NCF2|13973_1
GAAAAACTACTGCCTGACTCTGTGGTGTGAGA
>ENSG00000116711|PLA2G4A|8150_1
AGGTGTTCCAAGGGAAACTGAGGAAGAGAAAG
>ENSG00000116711|PLA2G4A|2484_1
TGATGAATTTGAGCGAATATATGAGCCTCTGG
>ENSG00000116711|PLA2G4A|8146_1
TCTGTTTCCCTTAGTAATGTTGAGGCAAGAAG
>ENSG00000116717|GADD45A|16663_1
ATAGATGACTTTGCAGATGGAAAGAGGTGAAA
>ENSG00000116717|GADD45A|8772_1
AAAGAACCATGCAGGAAGGAAAACTATGTATT
>ENSG00000116745|RPE65|16587_1
TGCAAGCAGACAAGGAAGATCCAATAAGCAAG
>ENSG00000116745|RPE65|16898_1
ATTCATACCCATCAGAACCCATCTTTGTTTCT
>ENSG00000116747|RO60|14535_1
GCGCCCTGATGAAGAAATTTTGAAAGCATTGG
>ENSG00000116747|RO60|9854_1
TTACAAAGGGCTGGAAAGAAGTTCATGAATTG
>ENSG00000116747|RO60|634_1
ACAAGAAATGCCGCTTACTGCATTACTAAGGA
>ENSG00000116761|CTH|6500_1
GGCCTGGTGTCTGTTAATTGTGAAAGCCTTCA
>ENSG00000116761|CTH|10485_1
CAGAGCTGCTATTAGAAGCTGCTTCCTGTGAA
>ENSG00000116761|CTH|11414_1
GCAGGAGACCAAATTATTTGTATGGATGATGT
>ENSG00000116771|AGMAT|7158_1
CAAGAGGCCTATGAGAAAATTGTAGCAGCTGG
>ENSG00000116771|AGMAT|3048_1
GTAGTCCTGGCTGAAGACTGCTGGATGAAGTC
>ENSG00000116771|AGMAT|10006_1
TCATTGCTGGCTGTGAAGTCGGGATAATCAGT
>ENSG00000116774|OLFML3|7321_1
CAAGTGAGATCAATGAAGATTCTGAAGCGATT
>ENSG00000116774|OLFML3|1665_1
TACCAGATTGTCTATAAGCTGGAGATGAGGAA
>ENSG00000116774|OLFML3|1537_1
AGCTGATGAGGAAGGTCTTTGGGCTGTCTATG
>ENSG00000116786|PLEKHM2|14888_1
GAGTTCAGAGTAGACAACAATCACCTGCTCCT
>ENSG00000116786|PLEKHM2|5542_1
GCCTCCAACAAGAAGAAATTCGAGGATGCCTT
>ENSG00000116786|PLEKHM2|1059_1
GAGTTCATTCGTTTCGAGCTGGATCTGGATGC
>ENSG00000116791|CRYZ|5531_1
TGGCTGGGGTGATAGAAGCTGTTGGAGATAAT
>ENSG00000116791|CRYZ|7558_1
TGTGAAAGCTGGAGAGAGTGTTCTGGTTCATG
>ENSG00000116791|CRYZ|782_1
GGTTCTCTAGTCTCTGATTAGCCATGACTGTA
>ENSG00000116815|CD58|15897_1
ACTTGTGCATTGACTAATGGAAGCATTGAAGT
>ENSG00000116815|CD58|18032_1
TGATTGGTAACAGAAGATGAAGACAACAGCAT
>ENSG00000116815|CD58|18032_2
TGGGAAGCCAGATTGTACTCATCTGTTGGTTG
>ENSG00000116815|CD58|18032_3
AAACTTGCATTGTTTTCCAAAGGTCAGAAAAT
>ENSG00000116815|CD58|15671_1
TCAAAGTCACGTTGCTAGTAAGTGATGGGCTG
>ENSG00000116824|CD2|4292_1
AACAGAGGAGTCGGAGAAATGATGAGGAGCTG
>ENSG00000116824|CD2|232_1
TAATGAATGGAACTGACCCCGAATTAAACCTG
>ENSG00000116824|CD2|2049_1
TAGATGCGATAAATCAAGTGATTGGTGTGCCT
>ENSG00000116833|NR5A2|5511_1
CGTGGAGGAAGGAATAAGTTTGGGCCAATGTA
>ENSG00000116833|NR5A2|16614_1
TCAAGTCCAGGCTAAAATCATGGCCTATTTGC
>ENSG00000116833|NR5A2|6321_1
GTATGCAGGCTGAAGAATACCTCTACTACAAG
>ENSG00000116871|MAP7D1|5793_1
CTGGAGGAGATCATGAAGAGGACTCGGAAGTC
>ENSG00000116871|MAP7D1|12923_1
AAGAGGTGAAGAAGGCAGGAGAGAGACACAAG
>ENSG00000116871|MAP7D1|14060_1
GCCTGGAATCAGTGTTACTGCATCTGATTAAA
>ENSG00000116885|OSCP1|3975_1
TGGCTTTCAAATATCAAGTATTGCTGTGTCCC
>ENSG00000116885|OSCP1|11491_1
GTGTCTGGATCATCAAAGAACTTAGCCTCATG
>ENSG00000116885|OSCP1|5043_1
AAGGACAAAGTTCAGAATAATAACGGTCGCTT
>ENSG00000116885|OSCP1|8126_1
ATTTATGTTGTAAGGAACTGTGTGAGTCTCCC
>ENSG00000116906|GNPAT|17548_1
ACTTCCTGGGAATGAAAATGGTTGGTGAGCTG
>ENSG00000116906|GNPAT|2464_1
AAAGTGAAGCCATACAAGTGACTACGAAAGAC
>ENSG00000116906|GNPAT|6887_1
ATTCTTCTGCATTCCAACATTGCCAGCCTTGT
>ENSG00000116977|LGALS8|16779_1
TCGTCGTTAAAGGAGAAGTGAATGCAAATGCC
>ENSG00000116977|LGALS8|15224_1
ATGTGGCCTTTCATTTCAATCCTCGTTTCAAA
>ENSG00000116977|LGALS8|8621_1
GAATGGCTTCTGTGATACTGGCCTTGCTGAAA
>ENSG00000116984|MTR|18555_1
GATAGTGAATGCTGGAAACCTCCCTGTGTATG
>ENSG00000116984|MTR|931_1
GACGACTTCTTGGAGAAGGCCAGGAAGATTAA
>ENSG00000116984|MTR|6127_1
TGGCAGGAAACTATGAAGAAGCCTTGTGTGTT
>ENSG00000116985|BMP8B|15349_1
GTGAGATAGATGTGGAATGACCTGAGAGGCAC
>ENSG00000116985|BMP8B|3088_1
TAGACATGTGGAGTCAACTCAAGAAAAAGCTG
>ENSG00000116985|BMP8B|7922_1
AACAGATATGATGTAAAGTGAAACCTGGTTGC
>ENSG00000116990|MYCL|11477_1
GTAGTGATCCTAAGCAAGGCCTTGGAATACTT
>ENSG00000116990|MYCL|11477_2
GACTGTAAGGGATTGAAGGGGGTACCTTAAGA
>ENSG00000116990|MYCL|10913_1
GTTGTGACAGTAGAGAAGAGGCAGTCTCTGGG
>ENSG00000116990|MYCL|10913_2
TAAAATGCCAATAATAAATGCCCTCTTCTCGT
>ENSG00000116990|MYCL|12721_1
TTCCCTGACTCATGGGAGTGCTGTATGTTCTC
>ENSG00000116990|MYCL|12721_2
GACCATTTGATAGGGAACTGGGGAATGGGGTA
>ENSG00000117000|RLF|6420_1
GCTGTCATTCAAGTGAAAGGGATGGAGGTCAG
>ENSG00000117000|RLF|15695_1
TCCATACCTAATCCCAATGGGACTGAAAGTGG
>ENSG00000117009|KMO|4805_1
CTCATAGAGGACGACAAGCCTTGAAAGCTGTT
>ENSG00000117009|KMO|4354_1
TTGAGAAGACCATGGAACTGGATAGCTCACTT
>ENSG00000117009|KMO|10481_1
TGAATGCGGGCTTTGAAGACTGCTTGGTATTT
>ENSG00000117013|KCNQ4|2058_1
GAAGTAGCAGAGGAGAAGAGCTACCAGTGTGA
>ENSG00000117013|KCNQ4|4168_1
TCTACCACGTCTTCATATTTTTGCTGGTCTTC
>ENSG00000117013|KCNQ4|11141_1
CTCCCCTTCTTCAAGAAGATCTCCTCCTCTCT
>ENSG00000117016|RIMS3|11668_1
CTTAAGGATGTCAGGAAGAGGCCAGGATGGTG
>ENSG00000117016|RIMS3|7419_1
GGACTGAGGGCTTAGAAATGACTTTCTCTATG
>ENSG00000117020|AKT3|7194_1
GGGTTGTCATGTATGAAATGATGTGTGGGAGG
>ENSG00000117020|AKT3|7403_1
ATTTTGGTTCGAGAGAAGGCAAGTGGAAAATA
>ENSG00000117036|ETV3|6122_1
CAAGCAGGACCATTGAAGAGGAAAAAGGCACC
>ENSG00000117036|ETV3|6122_2
CACATGTTTGCAGTGAAAAGCAGTGTCTTTGA
>ENSG00000117036|ETV3|6521_1
GCTGCTGATGCTTAGAACTGGAAGTGGATTAG
>ENSG00000117036|ETV3|6521_2
ATACTCCTGCCCAAGAAAATACAGTAGTTCCC
>ENSG00000117090|SLAMF1|5437_1
AAGTTTTATCTGGAGAATCTCACCCTGGGGAT
>ENSG00000117090|SLAMF1|18095_1
GGTAAAACGAACCATTACCAGACAACAGTGGA
>ENSG00000117090|SLAMF1|7213_1
GATGAAATGGACAGTAATGTGAGTTCAGACTT
>ENSG00000117115|PADI2|11571_1
CTTGTGGAGAAAACCAACTGTGAGCTGAAGGT
>ENSG00000117115|PADI2|6292_1
ATGTCAGACTCAGACAAAGTGGGCGTGTTCTA
>ENSG00000117115|PADI2|4728_1
ACTGAATGAGGGGAGAAGGGAAGGAGATTCTG
>ENSG00000117118|SDHB|9421_1
AGGATGAATCTCAGGAAGGCAAGCAGCAGTAT
>ENSG00000117118|SDHB|6048_1
TACTTTGACCTTCCGAAGATCATGCAGAGAAG
>ENSG00000117118|SDHB|11436_1
CAAGAAAATGATGGCAACCTATAAGGAGAAGA
>ENSG00000117133|RPF1|17960_1
CAGCGGAAGGAAAAGTTGGCAGCTAAGAAAAA
>ENSG00000117133|RPF1|14853_1
ACGGCTGGGTCATTCAATTGGACGTATGTTTG
>ENSG00000117139|KDM5B|13176_1
CCTGGAGAGAGCTTTAACTGAAAGCAAGGAGA
>ENSG00000117139|KDM5B|13176_2
GATTGTCAGAATGTTGATATGGTAAAAGGGGA
>ENSG00000117139|KDM5B|10665_1
GGCTGGAATTTGAACAACATGCCAGTGATGGA
>ENSG00000117139|KDM5B|10665_2
TATTGATTCCAGGTGAACACTTTTTAGCCTAG
>ENSG00000117152|RGS4|7918_1
TCTGGATCAGCTGTGAAGAGTACAAGAAAATC
>ENSG00000117152|RGS4|12042_1
CCTAATTCTCACCTGAAGGCAGAGGGATGAAA
>ENSG00000117152|RGS4|3977_1
TAGCTTTTGGTGTTTGAGTGTTCATCAGGGTG
>ENSG00000117155|SSX2IP|4996_1
AAGAGCCAGTTGGTTAAAGCAGCAGTTTCTAA
>ENSG00000117155|SSX2IP|6977_1
TAAAGTTGCACTGCTAAGGGAAAGGTGGCATG
>ENSG00000117155|SSX2IP|6977_2
GGACTGGTAAAACTGAAGCCAGGAATGAAGAT
>ENSG00000117155|SSX2IP|63_1
AAAAGATTTGTGCCCAAGGATGACAGTGTAAA
>ENSG00000117155|SSX2IP|63_2
CAAACAGCATCAGAAAACAGTGGAGAATTTTG
>ENSG00000117222|RBBP5|4244_1
ATGGGACGAGAGGAGAACTCCTCTTGGATGTA
>ENSG00000117222|RBBP5|5459_1
ATACGGGAAACGCAAAAGGCAAGATTTTGGTC
>ENSG00000117222|RBBP5|8374_1
TTGCCCCTGAGGTAGAAGACCCAGAAGAAAAT
>ENSG00000117228|GBP1|12604_1
CTGACATACTCCCTGAAGCTGAAGAAAGGTAC
>ENSG00000117228|GBP1|14344_1
GGATCTCCAGACGAAAATGAGACGACGAAAGG
>ENSG00000117228|GBP1|250_1
CTGTATCAACTCAGGAAATCTCATAAGCTGGT
>ENSG00000117266|CDK18|4370_1
CTTTGGGAAACTGGAAACATACGTGAAACTGG
>ENSG00000117266|CDK18|17345_1
CTTGAAGACACTGCCTCCATCTTCTCCCTGAA
>ENSG00000117266|CDK18|12841_1
GTACTGTGAACGTCGTGTGACTCAGTGCAGAG
>ENSG00000117281|CD160|6806_1
GGCTTCCTACAAGAAAAGGTCTGGGTAATGCT
>ENSG00000117281|CD160|5309_1
GGGGCAAATCAGTGTAATCCTTGACTTTGCTC
>ENSG00000117281|CD160|17210_1
TTGACTTGGCATGAAAATGAGAAAATGCAGAC
>ENSG00000117298|ECE1|11762_1
CCGTGGAGATCAATGAATCCGAGCCTATTGTG
>ENSG00000117298|ECE1|7546_1
CTGACTCATGCTTTTGATGATCAAGGACGGGA
>ENSG00000117298|ECE1|17254_1
CTGAAGTGGATGGATGAGGAAACCCGAAAATC
>ENSG00000117308|GALE|2496_1
CTGAATGTCTTTGGCAATGACTATGACACAGA
>ENSG00000117308|GALE|1328_1
GATTATTACAGAGTTAACCTGACCGGGACCAT
>ENSG00000117308|GALE|15168_1
GAGTTTGAGGAGATGGACATTTTGGACCAGGG
>ENSG00000117322|CR2|3865_1
ATGGAACCTGGGATAAACCTGCTCCTAAATGT
>ENSG00000117322|CR2|5444_1
TTCTAGTCGGTGTGTAATTGCTGGACAGGGAG
>ENSG00000117322|CR2|1287_1
GTATGGAGCTGTTGTAACTCTGGAGTGTGAAG
>ENSG00000117335|CD46|15849_1
ATCCTAAACCTGAGGAAGGAATACTTGACAGT
>ENSG00000117335|CD46|5322_1
GCCACTTACCAGACTAAATCAACCACTCCAGC
>ENSG00000117335|CD46|1398_1
ACTATTTGTGATCGGAATCATACATGGCTACC
>ENSG00000117360|PRPF3|15615_1
CGAAGGTGGAGTTAAAAGACCAAACGAAACCT
>ENSG00000117360|PRPF3|7794_1
TGATCTTACAGAGGAAAATCCCAAGAGAGAAG
>ENSG00000117360|PRPF3|3271_1
GAATCATCAGGAGTAAAGAAGCGACGAATACC
>ENSG00000117394|SLC2A1|1111_1
CAGGAGATGAAGGAAGAGAGTCGGCAGATGAT
>ENSG00000117394|SLC2A1|17377_1
CGAACTATGAACTACAAAGCTTCTATCCCAGG
>ENSG00000117399|CDC20|14810_1
AGTGGTGGTAATGATAACTTGGTCAATGTGTG
>ENSG00000117399|CDC20|14065_1
TGGGCTTTGAACCTGAACGGTTTTGATGTAGA
>ENSG00000117399|CDC20|5966_1
GCGCCTGAAATCCGAAATGACTATTACCTGAA
>ENSG00000117400|MPL|8551_1
ACCTTGGACCTGAAGAATGTTACCTGTCAATG
>ENSG00000117400|MPL|9955_1
GCTCCAGAAATCAGTGATTTCCTGAGGTACGA
>ENSG00000117400|MPL|10592_1
CAGATGGACTACCGAAGATTGCAGCCTTCTTG
>ENSG00000117480|FAAH|15063_1
TTCTGAAGCTTCCCCAATGGCTTAAAGGACTG
>ENSG00000117480|FAAH|12569_1
TTTGGGGATATCTGGGACAAGATGCTGCAGAA
>ENSG00000117480|FAAH|13049_1
CTATGTGGGAAAGGCCTGGGAAGTGAACAAAG
>ENSG00000117528|ABCD3|11223_1
GGAGGACGTCTAACTAAACCTGAAAGAGGAAA
>ENSG00000117528|ABCD3|6357_1
TCAGAAAAGGAAGGGAATTTCTGACCTAGTAC
>ENSG00000117528|ABCD3|10253_1
CTGCTCGGATTACAGAATTAATGCAAGTACTG
>ENSG00000117560|FASLG|12798_1
CCTGTGTCTCCTTGTGATGTTTTTCATGGTTC
>ENSG00000117560|FASLG|8020_1
GGCAGTGTTCAATCTTACCAGTGCTGATCATT
>ENSG00000117560|FASLG|11384_1
GATTTAAGGGATGGAAAAGGAAGACTAGAGGC
>ENSG00000117569|PTBP2|10371_1
AGGGACTTGATGATCAAGGGCTAACAAAAGAT
>ENSG00000117569|PTBP2|11418_1
TGCCTGCTGTACCCTAAGGATTGATTTTTCCA
>ENSG00000117586|TNFSF4|12635_1
ATGTGAATGGCGGAGAACTGATTCTTATCCAT
>ENSG00000117586|TNFSF4|121_1
TGTGTGGCATTATCAAAATGAAGAGGAGCAAG
>ENSG00000117586|TNFSF4|16577_1
TGGACATCTCAGGGTAAAAGTCAGTACGGATT
>ENSG00000117594|HSD11B1|7811_1
GAAGCAGAGCAATGGAAGCATTGTTGTCGTCT
>ENSG00000117601|SERPINC1|10114_1
GCCTTTTTGGAGACAAATCCCTTACCTTCAAT
>ENSG00000117601|SERPINC1|6432_1
AACTGAGGATGAGGGCTCAGAACAGAAGATCC
>ENSG00000117625|RCOR3|6039_1
AACTCGCTCTAGGACAAGTTTGATGGATCGCC
>ENSG00000117625|RCOR3|12663_1
ACAGAAAATGGAAGGTGGAATTGAAGAATTCA
>ENSG00000117632|STMN1|9074_1
ACAACAACTTCAGTAAAATGGCAGAAGAGAAA
>ENSG00000117632|STMN1|3448_1
GCTGTTGATGATAGCAATGACCTTGAGACTGA
>ENSG00000117632|STMN1|3448_2
GTTGTTTTAGGGGCTAAAGGGGAGAAACTGAA
>ENSG00000117632|STMN1|5168_1
TCACTTTTCAATCCCAATTCTGTCCCAATCTT
>ENSG00000117632|STMN1|5168_2
CACAATGAGTTGTAGGCAGTATTAAGATGGCT
>ENSG00000117632|STMN1|14417_1
CTGGTAGAAATACCCAACGCACAAATGACCGC
>ENSG00000117640|MTFR1L|3891_1
TCTGAAGAGGATGACTGCGTCTCTTTGTCCAA
>ENSG00000117640|MTFR1L|9430_1
TCACTTCCTTGTCTAGATGTAGAGGTCAGGCT
>ENSG00000117650|NEK2|15717_1
GACTAGCAGAGGACAAACTGGCTAGAGCAGAA
>ENSG00000117650|NEK2|6275_1
GGATCTGGCTAGTGTAATTACAAAGGGAACCA
>ENSG00000117650|NEK2|17757_1
TGAGTTATGTGCATTAATGCCTCCATTTACAG
>ENSG00000117682|DHDDS|7081_1
TGCATGGTAATTGTTAAGGAAAACAGGCCTGG
>ENSG00000117682|DHDDS|7081_2
ATGCCCAGCCGATTCAGGGATTTTTCAAAAAG
>ENSG00000117682|DHDDS|7081_3
GAGTCTCTGCTTGATAAGTGCCTCTATACCAA
>ENSG00000117682|DHDDS|7936_1
TATTCCTTTACAAATTATACCCTCCTGGCCCT
>ENSG00000117682|DHDDS|7936_2
GAGGATTGAGGGTGAAAGTCTCCCACGAGTAC
>ENSG00000117682|DHDDS|14641_1
GGGCGATTACAATCCAATTACCTATTGTCGAC
>ENSG00000117707|PROX1|12753_1
TTATTCGGGAAGTGCAATGCAGGAAGGATTGT
>ENSG00000117707|PROX1|5291_1
ATTAAGGGGCAATGAAAATGAAAGAGAGATGG
>ENSG00000117713|ARID1A|11072_1
AGAAGGAGGAGACTTAAAGCCACCAACTCCAG
>ENSG00000117713|ARID1A|13727_1
ACTACAACCAATGAGAAGATCACCAAGTTGTA
>ENSG00000117713|ARID1A|717_1
TATGGACAAGGGATTAATAGTATGGCTGGCAT
>ENSG00000117724|CENPF|13160_1
GTGGCTGATCTGGAAAAGCAGCGAGATTGTTC
>ENSG00000117724|CENPF|9379_1
GAGATGGACAGAGAAAACCTAAGTGTCGAGAT
>ENSG00000117748|RPA2|6154_1
ATGAGTGAAGCAGGGAACTTTGGTGGGAATAG
>ENSG00000117748|RPA2|414_1
TTTGTTTGAAGCTCAGAGGGAGATGGGCAATT
>ENSG00000117748|RPA2|5655_1
AATGTTTACTGCTGAAAGATGAGCAGGACCAG
>ENSG00000117877|CD3EAP|17606_1
CTTCACTGTCTTGTCTTCTGGCTCGAAGGTTT
>ENSG00000117877|CD3EAP|5117_1
CACCTTCAGCTTTCTTTAGTTCCTCAGTTTCC
>ENSG00000117877|CD3EAP|12881_1
AAACCCCCAGTGTAATAATAAATCGTCCTCCC
>ENSG00000117906|RCN2|11943_1
TTACAGGTGGGATCCAACTGCAAATGAAGATC
>ENSG00000117906|RCN2|5201_1
GGAGGCGCTTCATCTAATTGATGAAATGGATT
>ENSG00000117906|RCN2|13117_1
GGGAACTGACAGGACAATGTTTTTAGGTTTAG
>ENSG00000117971|CHRNB4|6291_1
ATGAGGCCCTAAGTAAATATGTGAGCATTGGC
>ENSG00000117971|CHRNB4|10435_1
GGCAATGGGGATAAAGATGACTTCGTAGCAGC
>ENSG00000117971|CHRNB4|12570_1
GCCTTCCCTATCTTCTACCTGAACCTTCTTCC
>ENSG00000117983|MUC5B|401_1
TACGACAAGGACGGAAACTACTATGACGTCGG
>ENSG00000117983|MUC5B|15768_1
GTGCAATGTCAGGAGGATGCCTGCAACAATAC
>ENSG00000118046|STK11|15102_1
TCTCTGACCTGCTGAAAGGGATGCTTGAGTAC
>ENSG00000118046|STK11|11044_1
AAGATCCTCAAGAAGAAGAAGTTGCGAAGGAT
>ENSG00000118046|STK11|18552_1
TTCGACATCGAGGATGACATCATCTACACTCA
>ENSG00000118058|KMT2A|7036_1
GAAGGAGTCAAGAGGAAGATGGACCAAGGGAA
>ENSG00000118058|KMT2A|6434_1
GTGGGTAGGGTTTCCAAAGAGAAGGTTGTTGG
>ENSG00000118058|KMT2A|16413_1
GAGTGGACACATGTAAATTGTGCTTTGTGGTC
>ENSG00000118113|MMP8|4982_1
AGAGGCTGAGGTAGAAAGAGCTATCAAGGATG
>ENSG00000118113|MMP8|18536_1
AGTTACCAGAGTTGCAAGAGGCAATAAATGGC
>ENSG00000118194|TNNT2|2801_1
CAAGGAGCTGTGGCAGAGCATCTATAACTTGG
>ENSG00000118194|TNNT2|7827_1
GATCCCCGATGGAGAGAGAGTGGACTTTGATG
>ENSG00000118200|CAMSAP2|5883_1
GAGGAATTGGAATCCAAAGGGACTTTGGAACA
>ENSG00000118200|CAMSAP2|4673_1
GATGGACAAAGGAGCAAGTCACTGGCAGATAT
>ENSG00000118217|ATF6|305_1
ACAGGATTCCAGGAGAATGAACCCTAGTGTGA
>ENSG00000118217|ATF6|1890_1
GGGTTCATAGACATGAAGTAGAAAGGACCAAG
>ENSG00000118217|ATF6|10542_1
ATGGGCAGGACTACGAAGTGATGATGCAGATT
>ENSG00000118257|NRP2|8192_1
AAGGTATTTCAAGCCAACAACGATGCAACTGA
>ENSG00000118257|NRP2|15845_1
AGATCATCCTGCAGTTCCTGATCTTTGACCTG
>ENSG00000118257|NRP2|627_1
TGTAACGTTACCCTCAACAGGGAGGCTAAGTG
>ENSG00000118257|NRP2|627_2
GCTTTGAGGATGACAAAGATTTGCAGCTCCCT
>ENSG00000118260|CREB1|564_1
GTCAGTGGATAGTGTAACTGATTCCCAAAAGC
>ENSG00000118260|CREB1|18631_1
GAGAGAGGTCCGTCTAATGAAGAACAGGGAAG
>ENSG00000118260|CREB1|871_1
ATTTTCAACGCCAGGAATCATGAAGAGACTTC
>ENSG00000118298|CA14|15880_1
GAGGTGGGTGAGACTAAGAATATAGCTTATGA
>ENSG00000118298|CA14|7967_1
TTATGGCCCTTTCCCTAGATATACTGCGGGAT
>ENSG00000118412|CASP8AP2|8484_1
TTTGCCCAGACATGGAAAGGAAGCTGATGAAG
>ENSG00000118412|CASP8AP2|7122_1
GGAGAAGTCCTTGATAATGGTGTTTCTGAAGG
>ENSG00000118412|CASP8AP2|15802_1
AAGTGAGTGGGAGTTAAAGACTCCAGAGAAGC
>ENSG00000118418|HMGN3|18551_1
TTGGAAGCTGTGTGTAAGATTGATTCAGCATT
>ENSG00000118418|HMGN3|7752_1
CAGTTTTTCTAGAGCAATAATCAGTGGTGCTT
>ENSG00000118432|CNR1|13964_1
TATGATGTCTTTGGGAAGATGAACAAGCTCAT
>ENSG00000118432|CNR1|17593_1
GAAAGCCTGTTGTTTAAGTGACTGAACGATCC
>ENSG00000118495|PLAGL1|12602_1
AGGGAAATGCTGGTAAAGTAAACCTGCCCAAG
>ENSG00000118495|PLAGL1|5231_1
GGCTTATTCAGTGATGACTGGCTTGAGATGAT
>ENSG00000118495|PLAGL1|14478_1
GCGTGTTCTGTAATCAAACTGCAAATATTGTC
>ENSG00000118495|PLAGL1|14478_2
GTTGCAAGTAGGACAAAGGATATGAGTGTTTA
>ENSG00000118513|MYB|291_1
CAGAAATACGGTCCGAAACGTTGGTCTGTTAT
>ENSG00000118513|MYB|16796_1
GGTGGAACAGAATGGAACAGATGACTGGAAAG
>ENSG00000118513|MYB|16796_2
GAATGAGGGGATAGCAGCTTTGCCTCAGTTTA
>ENSG00000118513|MYB|12618_1
CACTTGCAGCTCAAGAAATTAAATACGGTCCC
>ENSG00000118515|SGK1|16026_1
GTTTCTATGCTGCTGAAATAGCCAGTGCCTTG
>ENSG00000118515|SGK1|16026_2
GATCTATTCTCCTGGAAAAATTCTGGGCCTTT
>ENSG00000118515|SGK1|3556_1
GGAGCTGTCTTGTATGAGATGCTGTATGGCCT
>ENSG00000118515|SGK1|3556_2
TGTAAGTGATCTTCCAAGTCAGTGCATCATAG
>ENSG00000118515|SGK1|6203_1
TTTCATGAAGCAGAGGAGGATGGGTCTGAACG
>ENSG00000118515|SGK1|6203_2
CCAAGAAAACCAGATAACTGATTCATCTTGCA
>ENSG00000118515|SGK1|576_1
AAGCTTAGCAATCTTATTGCACACTGTTCGCT
>ENSG00000118515|SGK1|576_2
GCACAATGCCCAGCCTACTTGTCTACTTTCTA
>ENSG00000118520|ARG1|10804_1
GAAACTTGCATGGACAACCTGTATCTTTCCTC
>ENSG00000118520|ARG1|9034_1
CCATACATAGAGTGGGACTCTTGGAATCAGGA
>ENSG00000118523|CCN2|11771_1
AGACATACCGAGCTAAATTCTGTGGAGTATGT
>ENSG00000118523|CCN2|6442_1
TATGCCTGCTATTTGAAGTGTAATTGAGAAGG
>ENSG00000118526|TCF21|6910_1
AAACCCGAGAGTGACCTGAAAGAAGTGGTGAC
>ENSG00000118526|TCF21|16312_1
TGCTCATTCCCTTACAACCCCAATCTATACAT
>ENSG00000118526|TCF21|1845_1
AAGTGGCGGGTAGTGAATTATCTGTGCCTAGA
>ENSG00000118557|PMFBP1|7049_1
AAATACATTGCCAAGCTGAGTGGCGAAAAGGA
>ENSG00000118557|PMFBP1|16897_1
GTCCAGAAGCTGAAGAACAGTCTCGAAGAGGC
>ENSG00000118557|PMFBP1|13577_1
AGTTACTAGAATGCCAAGTGAAGATGTTGCAG
>ENSG00000118689|FOXO3|106_1
AAATGTTGTACCAGTTACCATTCCGGGTTCGA
>ENSG00000118689|FOXO3|3182_1
GCCTGTGATTTCCTGTCAGTGTCCTCAGCTAA
>ENSG00000118729|CASQ2|2428_1
TGTTTGAAACATGGGAAGATGATTTGAATGGG
>ENSG00000118729|CASQ2|8588_1
ATTCCAGATGATGACGATCTTCCAACTGCTGA
>ENSG00000118762|PKD2|1035_1
ATCTTCCTCCCAATCTACAGAAGGCATGGAAG
>ENSG00000118762|PKD2|3691_1
AGGAGGATGACGATGAAGATAGCGGACATAGC
>ENSG00000118762|PKD2|12832_1
GTGCCAAAGACCTGTTTGGCTTTGCTATTATG
>ENSG00000118777|ABCG2|9592_1
AGATGTCTTAGCTGCAAGGAAAGATCCAAGTG
>ENSG00000118777|ABCG2|6664_1
GTGTTTCAGCCGTGGAACTCTTTGTGGTAGAG
>ENSG00000118922|KLF12|12662_1
AACGGCGTATCCACAGATGTGATTTTGAGGGA
>ENSG00000118922|KLF12|9048_1
AAGGTCACCTACCACAAATTGATGGCTAGAGC
>ENSG00000118946|PCDH17|9590_1
GAGGAGAACTACGACAACTTCTACACGGTGGT
>ENSG00000118946|PCDH17|18093_1
AAAGCCAACCACTTGAACAAGAACCAGAAGAG
>ENSG00000118946|PCDH17|6779_1
CTGTGGATGCAGAGGAAGTTGTGAGAGAAATT
>ENSG00000118971|CCND2|14177_1
TTGTAGTATAATTTCAAGGAACTGTGTACGCC
>ENSG00000118971|CCND2|8930_1
AAGGGTGGGATCCAGAATGGAGTCTTTTCTGT
>ENSG00000118971|CCND2|12949_1
TGGGATGGTTTATGCAAGTCATGCTGAATACT
>ENSG00000118972|FGF23|2986_1
CAGGGGCATGTATGGAATTTGCTGCTTCTCTG
>ENSG00000118972|FGF23|7164_1
ACTTGATGCTTGCTGAAATGAGGCAGGAATCA
>ENSG00000118972|FGF23|17893_1
AAGAGGCATTTAATTAAGGCTCTACTTCCAGG
>ENSG00000118997|DNAH7|2829_1
TAAGGATCAGTCAGAAACTCAGCTGCTATTTG
>ENSG00000118997|DNAH7|8394_1
AAGATCCTCGAGAGAAAGGAGATGATAAGAAG
>ENSG00000119004|CYP20A1|13609_1
CATCATCAAGGGAAGAAGCTTGGATCACTGTC
>ENSG00000119004|CYP20A1|10140_1
TGGTCTGAGATTGGAAAAGGCTTTCTAGATGG
>ENSG00000119042|SATB2|14044_1
TCTGAGATTCTGCGTAAGGAAGAAGACCCTCG
>ENSG00000119042|SATB2|142_1
GAGGCTGAGGAGGAAAATGCTGACAAAAGCAA
>ENSG00000119121|TRPM6|15302_1
TGCCAAGGGTAAAGAAAGTGAACAATGGTCTG
>ENSG00000119121|TRPM6|17811_1
GAGAGACCTTATTGGAAAAGATGTGGTGTGCC
>ENSG00000119121|TRPM6|17017_1
GGGAAGTTTACCCAAAAGGTGAAGGTATGGAT
>ENSG00000119121|TRPM6|17017_2
AGACAGGATTTTTAGAAATAGGGACCTTGGGG
>ENSG00000119125|GDA|1585_1
GTGAAAATCGTGATGAAGTTGAAGCTGTGAAA
>ENSG00000119125|GDA|18493_1
TGCAGAAGAAGTATATACCAGAGTTGTCAGGA
>ENSG00000119125|GDA|7953_1
AATATTGAAGAGGTTTATGTGGGCGGAAAGCA
>ENSG00000119139|TJP2|18545_1
TCTGGGGTGAAGAAGAACCTGAGGAAAAGTCG
>ENSG00000119139|TJP2|17129_1
CAGAGACCAACAAGGAACCCAGATACCAAGAG
>ENSG00000119139|TJP2|14281_1
ATGAAAAGCAGAGCGAACGAAGAGTATGGTCT
>ENSG00000119147|ECRG4|13068_1
ATCACCTATTGGCTTAACAGAGATCGAAATGG
>ENSG00000119147|ECRG4|6284_1
CATGGAGCCAGCGTCAACTACGATGACTACTA
>ENSG00000119147|ECRG4|6705_1
GTAAATGCCTTTTGATATTTCATGGGAATGCC
>ENSG00000119283|TRIM67|5902_1
CAGATAAGGCAAAGGAAGCAAAGGAGTTTCTG
>ENSG00000119283|TRIM67|5348_1
GAAGTGTACGTCGGTAAGGAGACTTTGTGTAC
>ENSG00000119283|TRIM67|6409_1
TTTTGGAGGGAGAGGAAGGTAGACTTTGAGAC
>ENSG00000119321|FKBP15|10762_1
GCTAGGATTCATGTGAACTTTGAGCTAATGGT
>ENSG00000119321|FKBP15|12180_1
GAAATCGAAGATGTGAACACTCTGCAAGGAGG
>ENSG00000119321|FKBP15|3326_1
GTGAAGTTTGCCAGAGATTCTGGCTCTGATGG
>ENSG00000119326|CTNNAL1|12743_1
AGCTATAGCCAATGAAAACTGGGATTTGAAAG
>ENSG00000119326|CTNNAL1|10787_1
GACTGCGAAATTGAGAAGTGGGAAGATCAGGA
>ENSG00000119326|CTNNAL1|2679_1
ATGGGTCTCAGTTACAAATAAGGACACTATGG
>ENSG00000119383|PTPA|13768_1
CAGGGATTTTGATGCAAATGGTTTTCCCTGCT
>ENSG00000119383|PTPA|13768_2
TTTCCCTTCCTGGAGTCGATGCCTTTCTAAGG
>ENSG00000119383|PTPA|15902_1
GTGGCTGTTTACCTAAAGGAGTCAGTGGGGAA
>ENSG00000119383|PTPA|6237_1
TTCATCCTTACCCTCAACGAAGGTGTGAAGGG
>ENSG00000119408|NEK6|7458_1
GAGAGGACAGTATGGAAGTACTTTGTGCAGCT
>ENSG00000119408|NEK6|1969_1
TATGGAGATAAGATGAATCTCTTCTCCCTGTG
>ENSG00000119408|NEK6|16557_1
TTCATGATCAGTGTTAAGCATTTTCCTCCATG
>ENSG00000119508|NR4A3|9426_1
GTGTTGGAATGGTAAAAGAAGTTGTCCGTACA
>ENSG00000119508|NR4A3|4545_1
TACTCGAGCAACTACGAACTCAAGCCTTCCTG
>ENSG00000119509|INVS|16452_1
CGTGTTGGCTGACAGATTGGATTGTGCAGATG
>ENSG00000119509|INVS|6082_1
AAATGAGGGATCCTGAATACTAGGGAGCCTTT
>ENSG00000119509|INVS|6082_2
TATGCTGCTCAGAGTAACTTTGCTGAAACGGT
>ENSG00000119509|INVS|1306_1
AGGCCAATAGAGAGGAATTGGGTTTAAGAGAT
>ENSG00000119509|INVS|1306_2
TGGACAGATGGAGGCAAGAGTCTACAGCATTG
>ENSG00000119523|ALG2|16928_1
GAAGATTGACATCCCAAGATTGGGAGAGGGTT
>ENSG00000119523|ALG2|1894_1
GCTAGACGGCGGAAGAAGATCCTATTTTACTG
>ENSG00000119523|ALG2|14832_1
TAAACTTGAGTCTTGAATGTGAGCCACTTTCC
>ENSG00000119535|CSF3R|2116_1
TCTATGCCTACTCTCAAGAAATGGCTCCCTCC
>ENSG00000119535|CSF3R|12474_1
CGATCTGCATACTTTAAGGACCAGATCATGCT
>ENSG00000119596|YLPM1|5184_1
GTTTGGAGGAGAACGAAGGACTTATCCTGAGG
>ENSG00000119596|YLPM1|313_1
AGGATGCAGATAGGAAAAGGGCCATAGGTTTT
>ENSG00000119596|YLPM1|1725_1
CTGAGGACCCAGAAGAAGATGCCAGGTTAAAG
>ENSG00000119614|VSX2|9849_1
GATTCTGAAGATGTTTCCTCCAGCGATCGAAA
>ENSG00000119614|VSX2|372_1
TGCTTTAAAGAGTCCTCCTTCCCAGCTCTACA
>ENSG00000119614|VSX2|3484_1
CTTTGACCTGTTCAGAAGGATGGGAAAAAGGC
>ENSG00000119630|PGF|18472_1
ATGTCACCATGCAGCTCCTAAAGATCCGTTCT
>ENSG00000119630|PGF|15714_1
TTCAACAACGTGAGAGAAAGAGAGAAGCCAGC
>ENSG00000119630|PGF|1834_1
ATTTGCTTGTACTGGGACATTGTTCTTTCCGG
>ENSG00000119669|IRF2BPL|10150_1
AAATCGCGACTATCTTAGCTGGGGATGTTAAA
>ENSG00000119669|IRF2BPL|13162_1
AAGCTGGTTTGTGTTAAGCAGTATAGTATTGG
>ENSG00000119669|IRF2BPL|6940_1
GGTGTATTTTGTTGCAAGTTTGTGAGGGGAAA
>ENSG00000119681|LTBP2|8902_1
ACAGGGGATTGCAGAGATACAGGAAGAACAAG
>ENSG00000119681|LTBP2|11065_1
TGCGTAGATGTGAATGAGTGTGATGACTTGAA
>ENSG00000119681|LTBP2|14305_1
AGAGTGGGAGCTGTGTAGATGTGAATGAGTGT
>ENSG00000119688|ABCD4|14752_1
TGATGAGAGGATCTTGAGGTTCTTGGAATTGG
>ENSG00000119688|ABCD4|340_1
CCATTGTGATGAAGCTGGTGCATCAGGAGAAG
>ENSG00000119698|PPP4R4|4242_1
GCAATGCATGGCTGGAAACTCTTCTGTCTGTT
>ENSG00000119698|PPP4R4|4533_1
GTTGGACAGAATGGAAATGTCTATGGATGCTT
>ENSG00000119698|PPP4R4|16862_1
ACTTGCAGCTTTTGAAACTTTGGTTAATCTGC
>ENSG00000119699|TGFB3|6288_1
TGAGTGGCTGTTGAGAAGAGAGTCCAACTTAG
>ENSG00000119699|TGFB3|9781_1
AAAATAGAACCAACCTATTCCGAGCAGAATTC
>ENSG00000119699|TGFB3|1742_1
AGAATCACGGTGGTAAAGAAAGTGTGGGTTTG
>ENSG00000119720|NRDE2|5729_1
TCCTTTATACCAGTGAAGGACTTGGAAGATGC
>ENSG00000119720|NRDE2|6308_1
CCGAGGGGATATAGCAAGATACAAGAGGAAAG
>ENSG00000119720|NRDE2|126_1
TAATGCATCGGATCCAAGCCCTGTTTGAAAAT
>ENSG00000119725|ZNF410|9117_1
AACTTGGTCATGCCAGATTTGTGTTCAAAACC
>ENSG00000119725|ZNF410|9117_2
CTTCCTCAAGTGGAAAAGAAGCTCAAGTGTAC
>ENSG00000119725|ZNF410|746_1
GGTGGAGAGTCCTTGAACCTACCAAATACCAA
>ENSG00000119725|ZNF410|16408_1
GGAGACGAGAGCTCAGACTGTACAGAAATCCC
>ENSG00000119772|DNMT3A|3426_1
TGCCAAAACTGCAAGAACTGCTTTCTGGAGTG
>ENSG00000119772|DNMT3A|3426_2
TTTCTCTTTCAGGTTAAGCCAGCAATTTCAGG
>ENSG00000119772|DNMT3A|16901_1
GTGATGATTGATGCCAAAGAAGTGTCAGCTGC
>ENSG00000119772|DNMT3A|16901_2
AGTAATGAGGACAACTAGCATTTGTACAGGGC
>ENSG00000119772|DNMT3A|18169_1
CACTATACTGACGTCTCCAACATGAGCCGCTT
>ENSG00000119787|ATL2|12109_1
ATTTACAGAGTATGGAAGACTTGCGATGGAAG
>ENSG00000119787|ATL2|9992_1
ACAATTTCGTTCAGTAAAAAAGATGGGTGGAG
>ENSG00000119787|ATL2|11165_1
AGTGGATCTAAAGTCACTTGTAGAGATCTTGT
>ENSG00000119812|FAM98A|16891_1
CTACTAGGGGAGATGAACTGCCCGTATCTTTC
>ENSG00000119812|FAM98A|12980_1
TATGAAGTCCGGAGAAAGCTGCTAATAAAACG
>ENSG00000119812|FAM98A|9702_1
GTAGTGAGGTCTTTCAAGAGTTGAAAGGCATA
>ENSG00000119862|LGALSL|7773_1
ATGAGACCAGGCAAGAAGGTGTTAGTGATGGG
>ENSG00000119862|LGALSL|17154_1
GTGTAAAGCAGAAGCAAACGGCCCTGAATAAC
>ENSG00000119865|CNRIP1|12424_1
GGGGACAGAGTTGTTTATACGGGTACATATGA
>ENSG00000119865|CNRIP1|12129_1
GCCCTGGTTATTTTGAAAGTGTAATTCCCCTC
>ENSG00000119865|CNRIP1|12129_2
AGAACTGGTTTAGATAATTGGCTGTGAAAAGT
>ENSG00000119865|CNRIP1|9109_1
TCCGCTCTTTCAGGGAAGGATGGTAACAAACT
>ENSG00000119865|CNRIP1|9109_2
ATCACAAGGGTTCTCAAATATCGGTATGCGTG
>ENSG00000119866|BCL11A|284_1
TAAGAATCTACTTAGAAAGCGAACACGGAAGT
>ENSG00000119866|BCL11A|284_2
AAGGTGGCTTTACACAAGGCCCTTTTTAGAGA
>ENSG00000119866|BCL11A|284_3
ACATGCTTACTCGAAAAGTTTAAGGGCATGTT
>ENSG00000119866|BCL11A|16098_1
CTTCTGAAACCAGCCAACCTAATTACCTGTAT
>ENSG00000119866|BCL11A|16098_2
TATAAATGCGAGCTGTGCAACTATGCCTGTGC
>ENSG00000119866|BCL11A|16098_3
TTGGAACATAACTGACATATCTAGTCAGCTGT
>ENSG00000119866|BCL11A|16098_4
CTCCCTCCTTTGGTTAATTTTAGCAGGGAGGC
>ENSG00000119866|BCL11A|6655_1
CCAACCCCTTGTTTCTATACATTCTATGTTGT
>ENSG00000119866|BCL11A|6655_2
AGAAGTAACGAAGCTAAGAATATGAGAGTGCT
>ENSG00000119866|BCL11A|6655_3
AGATGTGGACTTGGGGACTGATTTATAACATT
>ENSG00000119866|BCL11A|6655_4
GGCAGCTCAAGGGAAAAGGAATTAAAGGCTAG
>ENSG00000119878|CRIPT|11739_1
AATCAGCAGCCTCTTAACTAATTGCGGTTTCA
>ENSG00000119878|CRIPT|12060_1
ACAAGCAAACATCTGTCTAGATGTATTGATGG
>ENSG00000119888|EPCAM|728_1
GAGAAGGCTGAGATAAAGGAGATGGGTGAGAT
>ENSG00000119888|EPCAM|12166_1
AACTGCTTTGTGAATAATAATCGTCAATGCCA
>ENSG00000119888|EPCAM|10970_1
AAACCTTATGATAGTAAAAGTTTGCGGACTGC
>ENSG00000119888|EPCAM|7973_1
AATATAAGCAGCTTGAAACTGGCTTTACCAAT
>ENSG00000119899|SLC17A5|8647_1
TACTCAGAGCACTAGAAGGACTAGGAGAGGGT
>ENSG00000119899|SLC17A5|1470_1
TGTTGGAGAATGGCAAACCGTGTTCTATATTG
>ENSG00000119899|SLC17A5|2311_1
GAGATCCTAAGGTTCAATGTTCAAGAGAATGG
>ENSG00000119912|IDE|1823_1
GAGGTTGCATATTTAAAGACACTTACCAAGGA
>ENSG00000119912|IDE|683_1
GAAGTGGCCTGGACTAAAGATGAGTTAAAAGA
>ENSG00000119912|IDE|11310_1
AGTGGAAGCTTTCTTAATTACCATGGAAAAGT
>ENSG00000119917|IFIT3|13477_1
CTGAAGTGTGGAAGAAATGAAAGGGCGAAGGT
>ENSG00000119917|IFIT3|9911_1
AAGGTGACCTAGACAAAGCTATTGAACTGTTT
>ENSG00000119917|IFIT3|13647_1
TTCCTGTCAGCATCTGAGCTTGAGGATGGTAG
>ENSG00000119919|NKX2-3|15935_1
AAAAATATGTACGTCTAGCTCCTCAGGGCTTC
>ENSG00000119919|NKX2-3|4101_1
TAAAAGCATGAAGGAGAGAAAAATGGGGGTCG
>ENSG00000119919|NKX2-3|6493_1
CACACTACAGGAGTCAATAAACAAGGTGCAAT
>ENSG00000119922|IFIT2|979_1
TGGAATGTATGGGAAAAGAAAGTTACTGGAAC
>ENSG00000119922|IFIT2|2601_1
ATAAGATGCGTGAAGAAGGTGAAGAGGAAGGT
>ENSG00000119922|IFIT2|12713_1
ATGAAAAAATGCAACAAGCAGATGAAGACTCT
>ENSG00000119946|CNNM1|17988_1
GTAGCGATTTTGAGGAAAACGTGGGCAAGAAG
>ENSG00000119946|CNNM1|18383_1
GAAGTGGAGCCCTTTAAGTCTCTGTACCTTTC
>ENSG00000119946|CNNM1|4367_1
GAGATAAGCACCTTCTACACGCGGGAGAAGTT
>ENSG00000119969|HELLS|1614_1
AAGTAGAAGGCATGGAATGGCTTAGGATGCTT
>ENSG00000119969|HELLS|12837_1
TCCCTGTAGAATCTGAAGTTAATCTGAAGCTG
>ENSG00000119969|HELLS|12089_1
ATATTTACAAACGGAAAGGGACTTTGCAGATT
>ENSG00000120029|ARMH3|15134_1
GGTTTTGGGAGGAGCTCTTTCTCATGAAGGTG
>ENSG00000120029|ARMH3|6661_1
GAAGCTGCCTTCTTCAAAGAGCTGGTTCGATC
>ENSG00000120029|ARMH3|6661_2
TGATTGAATTTGGCCTTGCATTTAGATGTTTT
>ENSG00000120029|ARMH3|7919_1
TGGAATGGGACTTGTAATTGCTCAGGCTTTAT
>ENSG00000120049|KCNIP2|14104_1
GTAGATGACAGGCTTAATTGGGCCTTCAACCT
>ENSG00000120049|KCNIP2|12555_1
AGAATGTATAGGGAGAAATCTTGGGCCTGAGT
>ENSG00000120049|KCNIP2|3595_1
TATCGTCCCTGTTTTGAGGGCTATGACTTGAG
>ENSG00000120053|GOT1|1654_1
AATGAGAGAGTCGGGAATCTGACTGTGGTTGG
>ENSG00000120053|GOT1|15204_1
GGTTTTGCCAGTAGTGAAGAAAGTGGAGCAGA
>ENSG00000120053|GOT1|16776_1
ACATCCCTTGAGACGAATTTGGAGACTGGGAT
>ENSG00000120057|SFRP5|4263_1
GAGGGTGTTTTCACGAATGTTGTTACTGGCAC
>ENSG00000120057|SFRP5|13037_1
CCATAGGTACTAGACAACCAATACATGCAGGG
>ENSG00000120075|HOXB5|680_1
AAGGACAACAAATTGAAAAGTATGAGCCTGGC
>ENSG00000120075|HOXB5|16990_1
TTGAGTTTCAGCTGGAAACTTCTGTAAGGGGC
>ENSG00000120075|HOXB5|18236_1
TGATCCTCAGTGCAAAATGTCTTGTGTATTTC
>ENSG00000120088|CRHR1|17040_1
CCGCCTACAACTACTTCCATGTGACCAACTTC
>ENSG00000120088|CRHR1|6772_1
GAGAAGGGACATGGGAATGAATTGAAATGGGG
>ENSG00000120088|CRHR1|4141_1
GAACCCTGGAGACAGAAGTCAGGTGTCATCAT
>ENSG00000120156|TEK|2470_1
CTCGGACAGAATATGAACTCTGTGTGCAACTG
>ENSG00000120156|TEK|17046_1
TCTTAGGAGCATGTGAACATCGAGGCTACTTG
>ENSG00000120156|TEK|18228_1
ATGTTAGAGGAGCGAAAGACCTACGTGAATAC
>ENSG00000120211|INSL4|14236_1
GGAGGAAAAGCAGTGAAGGAATGAACTGGTGG
>ENSG00000120211|INSL4|7149_1
AAAGATGAATGTTAGTTTGGATGCATATCCCA
>ENSG00000120211|INSL4|9887_1
GTTTGTTTGCAGGCTAACTGAAGCTGCTACTA
>ENSG00000120215|MLANA|11162_1
AAAGCAATTATTCAGGATGGCATCTTGCTGGG
>ENSG00000120215|MLANA|11162_2
TGAGAGACAGAATTCAAGTGGGTATTCTGGGG
>ENSG00000120215|MLANA|18300_1
ACGCAGTCTAATTACATTTCACTTCAAGGCTC
>ENSG00000120217|CD274|15654_1
CCACCAATTCCAAGAGAGAGGAGAAGCTTTTC
>ENSG00000120217|CD274|14591_1
CAATGTGGGACTTAAAAGGCCCAAGCACTGAA
>ENSG00000120217|CD274|2749_1
ACATGGAGTATTTGTAAGGTGCTTGGTCTCCT
>ENSG00000120242|IFNA8|15430_1
GATTGAAGAGTAAGGAATGAGACCTGGTACAA
>ENSG00000120242|IFNA8|17848_1
CTGCCAAAACCATGCTATGAATTGAATCAAAT
>ENSG00000120242|IFNA8|9085_1
TTAAAATTGAACTCCAACCCTGATTGTGCAAA
>ENSG00000120251|GRIA2|17281_1
AATTCTGGACTGTGAAAGGGATAAAGTAAACG
>ENSG00000120251|GRIA2|8185_1
GTGGCTAGAGTGCGGAAGTCCAAAGGGAAATA
>ENSG00000120262|CCDC170|14733_1
TGTTGAACAGTTGGGAAAGGAGTCTGGGTTTC
>ENSG00000120262|CCDC170|17388_1
TCTTCTGAGTTGGAGAAGAGTTTGAAGGCCAG
>ENSG00000120262|CCDC170|13317_1
TGCGCAAAGAAAATGAATTCGTGAAAGGACAA
>ENSG00000120314|WDR55|16762_1
CAAAGCCATCCATGTTCTAGATGTGGAGCAGG
>ENSG00000120314|WDR55|7744_1
CCCGGCCTGGATATGAATTTATAATACCCTAC
>ENSG00000120314|WDR55|9268_1
CAGGACAATAAAGAAGATTCATGCTAAGCTGT
>ENSG00000120327|PCDHB14|8774_1
GGATCTGGATGCAGGAAACTATGGAAAAATAT
>ENSG00000120327|PCDHB14|10066_1
ATGGAGAGTGCTCAAGATTTGGATGTCGGAAG
>ENSG00000120327|PCDHB14|16592_1
GTGGATTCTTGGTTGTACTGTAGTTGCATGCA
>ENSG00000120337|TNFSF18|3815_1
TAGGAGGGACTTATGAATTGCATGTTGGGGAC
>ENSG00000120337|TNFSF18|3154_1
TATCATGCCTATCTGAAAGAGACTCAGGGGAA
>ENSG00000120337|TNFSF18|18133_1
TTCTTGGGCTGCTGTAATTCATTCTTCTCATA
>ENSG00000120370|GORAB|29_1
CGAAGAAAAGTCGACAACAACTTCAGCGAGAA
>ENSG00000120370|GORAB|4063_1
AGAGACCATGAAACTAAAGCGGATCCAGAAGG
>ENSG00000120370|GORAB|7984_1
TCTGCCCTACTAGTTAACCTTGTTCGTGTGCC
>ENSG00000120370|GORAB|7984_2
GCTAAAGAGAACAGAAAGTGTCAAGAACAAGC
>ENSG00000120438|TCP1|5116_1
GATGATATGTGTCTGAAGTATTTTGTGGAGGC
>ENSG00000120438|TCP1|12082_1
AGTGGTACAGGAGAGAATTTGTGATGATGAGC
>ENSG00000120451|SNX19|12256_1
CTAACAGAACAGTGGAAATGGCTATGTACCGA
>ENSG00000120451|SNX19|9183_1
CCCTGTTCCTTTTGTGATGTTGGGATTGTTGC
>ENSG00000120498|TEX11|3709_1
CAGTTGATCTAGAGCAAGGGAGAAAAGCTTCA
>ENSG00000120498|TEX11|12454_1
TGCTGTACGAGTTTGAAGTTAGAGCCAAATTG
>ENSG00000120498|TEX11|6105_1
CTTTTGACTTGCCTGAATAGAGCCTTTGTGAA
>ENSG00000120500|ARR3|10606_1
AGAGTTTCTGTGCTGAAAACCCAGAGGAGACA
>ENSG00000120500|ARR3|8375_1
AATTATTAGACCGGGAATGGACAAAGAGCTGC
>ENSG00000120500|ARR3|2567_1
GTTGTTTGTCATGTTGACATGTGCCTTTCGCT
>ENSG00000120526|NUDCD1|7333_1
TACCTTGTCAGATGGAACTGGAAGATTGTATG
>ENSG00000120526|NUDCD1|16154_1
TATTGAGCCTGATGGAAATGGTCTAATGATTG
>ENSG00000120526|NUDCD1|2017_1
TCCTTGATTAAGAAGAATGAAGGACTGACCTG
>ENSG00000120647|CCDC77|13123_1
GAGTGTGAGGCAGAAAATGAGGACTTGCTGAA
>ENSG00000120647|CCDC77|1172_1
GTGTTTGGTCTGGAGAATGAACTTAGACTCTG
>ENSG00000120647|CCDC77|10567_1
TGTCAAAGATTAAGCAATATAGGGTGCAGTGT
>ENSG00000120658|ENOX1|1123_1
TTTGATCCAAGCCTCAACATGATGACTGGAAT
>ENSG00000120658|ENOX1|7924_1
AGCTGTGTGCCTTTGAAGGAATTAAAACTACC
>ENSG00000120659|TNFSF11|12968_1
AAGTATTGGTCAGGGAATTCTGAATTCCATTT
>ENSG00000120659|TNFSF11|6169_1
AATCAGGATGGCTTTTATTACCTGTATGCCAA
>ENSG00000120659|TNFSF11|7845_1
TGTATATAGGTGTGTGAGACTACTAAGAGGCA
>ENSG00000120662|MTRF1|17814_1
GAATGAGGAAAACCGAAGGTCCTTGAACAGAA
>ENSG00000120662|MTRF1|7730_1
CAGGGCTAGTAGTAGAATGCCAACAAGAAAGA
>ENSG00000120662|MTRF1|9555_1
GAGGTGACATCTGCCAACAATTTACCCGAGAA
>ENSG00000120669|SOHLH2|10976_1
AATGGATATTGCTTTAACTGAACCACTGACAA
>ENSG00000120669|SOHLH2|12354_1
GAAGCACTTCAGAGCAACATGAGGTTTTGTAA
>ENSG00000120669|SOHLH2|12354_2
ATCTCATGATTTTGTGAGTCACCAGTTTGGGC
>ENSG00000120669|SOHLH2|14889_1
CTGTCTCTGAATTCCTTGCATACTGTCAGATA
>ENSG00000120669|SOHLH2|14889_2
CATGAGACCAGTGTGAAAGCTACATCTTCTGA
>ENSG00000120685|PROSER1|11112_1
TAACGAAGGCAAAGGAATAGCTGCACGAATTC
>ENSG00000120685|PROSER1|17885_1
CTCTTGGTTCCAGTGAAGCATTTGCTTCTACT
>ENSG00000120685|PROSER1|8300_1
GAGAAGAAACGGTGCAAGAGAATACTTGAACA
>ENSG00000120709|FAM53C|11603_1
GGGGACCTGGACTTGAATTTGATTGAGGAAAA
>ENSG00000120709|FAM53C|11963_1
TTCTGGGTGAGGGCAAATTACAGAACCAAGTG
>ENSG00000120709|FAM53C|11963_2
GGAGTGTACTTGTGGAAAGGTGTGTTTGCGTA
>ENSG00000120727|PAIP2|15599_1
GGGGTGAAGTACGGAAATATTTGAGTAGACGG
>ENSG00000120727|PAIP2|13380_1
GCCTGTATGGAGTCTAACATATGACCAATACC
>ENSG00000120729|MYOT|6074_1
TCAAGGGGAGATGTGAATGATCAGGATGCAAT
>ENSG00000120729|MYOT|18499_1
AATGGGAAAGGTTTGAATGTAAAACAAGCTTT
>ENSG00000120802|TMPO|11890_1
TTCAGCAGAAAATACAAGGCAGAATGGAAGTA
>ENSG00000120802|TMPO|2945_1
GAAGTCAGTGGAGGAAAGGGATTCAGGTTCCT
>ENSG00000120802|TMPO|2945_2
AGCTTGAGAAGAGAGAACCACTAAAGGGCAGA
>ENSG00000120802|TMPO|6979_1
CACTAGGAGGTATTCAAGCAGCCTCCACTGAG
>ENSG00000120802|TMPO|6979_2
TGTATTTGGGAAACGAAGGGTGAAACATGGTA
>ENSG00000120820|GLT8D2|16353_1
GTAGTGGGACTCCGGAATACTCTGACTCGAAT
>ENSG00000120820|GLT8D2|12182_1
TATATGGGCTATCTGGACTACCGGAAGAAGGC
>ENSG00000120820|GLT8D2|9093_1
TATTCCCTGTATAGAAATGTGGAATTGTCCCT
>ENSG00000120832|MTERF2|15379_1
TTCCATAGCTCAGATAAGAGAGACGCCAATGG
>ENSG00000120832|MTERF2|13206_1
CGAATATTTTACAAGAACTAGGTGCCGATGAG
>ENSG00000120832|MTERF2|8200_1
GAGTTGGGACTAAAAAATGTGGTCATTAGCAG
>ENSG00000120833|SOCS2|16579_1
GGAAGTATGACTGTTAATGAAGCCAAAGAGAA
>ENSG00000120833|SOCS2|12715_1
AGCTATGTAAAAGAGAACCAAAACTTGAGTGC
>ENSG00000120833|SOCS2|12836_1
AAAAAAGTGACCATGAAGTCCTGTATTTGTCT
>ENSG00000120860|WASHC3|11093_1
ATGGCGAAAGTGAGAAAACTGTAGAAGAAAGT
>ENSG00000120860|WASHC3|16636_1
TGCAAAGTTGTCATCTATCCCAGGCCTAGATG
>ENSG00000120860|WASHC3|11214_1
AAGAGATTGAGCCTGAACTCTCTTAGTCATAA
>ENSG00000120868|APAF1|4634_1
GGAGTGCATTGGGTTTCAGTTGGGAAACAAGA
>ENSG00000120868|APAF1|16150_1
ATTTGGAGGACCCTCAAGAGGATATGGAAGTG
>ENSG00000120868|APAF1|17987_1
CTTTCCATCCTTCAGAAGGACGTTAAGGTGCC
>ENSG00000120889|TNFRSF10B|17874_1
AGTTCATGTATCTAGAAGGTAATGCAGACTCT
>ENSG00000120889|TNFRSF10B|5048_1
GACACCATATCTCAGAAGACGGTAGAGATTGC
>ENSG00000120889|TNFRSF10B|12348_1
GGCCTCATGGACAATGAGATAAAGGTGGCTAA
>ENSG00000120899|PTK2B|11532_1
TTCTTCTGGCTGGAGAACAAGGATGTCATCGG
>ENSG00000120899|PTK2B|4465_1
GAGAACTTAAAGCCCAAACAGTTCCGGAAGAT
>ENSG00000120899|PTK2B|16879_1
GAAGATGTGGTCCTGAATCGTATTCTTGGGGA
>ENSG00000120903|CHRNA2|4241_1
TTCTGAGATGATCTGGATCCCCGACATTGTTC
>ENSG00000120903|CHRNA2|10574_1
AATAGTGTGGTGACCAAGTGGGGCAGAGTAAG
>ENSG00000120903|CHRNA2|1579_1
CTCCTGACCCACCTCAAACTCATCTCATTTGG
>ENSG00000120907|ADRA1A|9403_1
AGTGTCTCTGCAGAAAGCAGTCTTCCAAACAT
>ENSG00000120907|ADRA1A|9403_2
ATCATCTGTGCTCTGGAGGATGAGACAATCAA
>ENSG00000120907|ADRA1A|1907_1
AGTGTTTGGAGAAAGAAGACCAAAAGCATCAT
>ENSG00000120907|ADRA1A|1907_2
GGAGAAAGGGTTCAGAATGCTGATCTCCAGGT
>ENSG00000120907|ADRA1A|1907_3
AATAAGACAGCGCGGAAAAGCAGATTCTCGTA
>ENSG00000120907|ADRA1A|1976_1
GAGGGCCTAGAGAGGAAGAGCATTAAGATGGT
>ENSG00000120913|PDLIM2|17371_1
TTTTAAAATGGAGAGAAGTTGGCTTCCCAGGA
>ENSG00000120913|PDLIM2|17371_2
CTTGGAGACGTGGAGAAGAGGAATGCTGAGTG
>ENSG00000120913|PDLIM2|14464_1
TCTTTGTGAAAGGAATCTTGGCGCAGATGTTT
>ENSG00000120913|PDLIM2|2045_1
TGCACTGAGGAGATTAACTGAAGTGACAGATT
>ENSG00000120915|EPHX2|2272_1
GGTACCGAAACATGGAAAGGAACTGGAAGTGG
>ENSG00000120915|EPHX2|3888_1
CTAGCTATGGACATGAAAGGCTATGGAGAGTC
>ENSG00000120915|EPHX2|5760_1
GCAGCATTGTTCTGAAGGGGTTTGCAGAAAAA
>ENSG00000120937|NPPB|8760_1
GCTTCTGATTCCACAAGGGGCTTTTTCCTCAA
>ENSG00000120948|TARDBP|17419_1
GAGGACTTGATCATTAAAGGAATCAGCGTTCA
>ENSG00000120948|TARDBP|17230_1
AAGACTGGTCATTCAAAGGGGTTTGGCTTTGT
>ENSG00000120948|TARDBP|3972_1
TAATTCTGGTGCAGCAATTGGTTGGGGATCAG
>ENSG00000120949|TNFRSF8|6053_1
GTACAGAAGAGACAGTCCAAGGGGACTGGATC
>ENSG00000120949|TNFRSF8|1852_1
TCAGACGTGTATGCAAATGAGTGATGGATAAG
>ENSG00000120949|TNFRSF8|11324_1
GCCCATGATGGGAGGGATTGACATGTTTCAAC
>ENSG00000121022|COPS5|18490_1
AAAGGTGGATGGTGAAACCATGATCATTATGG
>ENSG00000121022|COPS5|18267_1
TGATCCAACAAGAACAATATCCGCAGGGAAAG
>ENSG00000121022|COPS5|6872_1
TCTGATTAGAAGTATAAGGTGCTCTGAAGTGT
>ENSG00000121058|COIL|5861_1
TCAAAGAAGCATTGGAAGAGTCGAGAGAACAA
>ENSG00000121058|COIL|9293_1
TACCTGCCTTGAGAGAACCTGGGAAATTTGAT
>ENSG00000121058|COIL|13179_1
ACTTTGGAGGCCAGAAATTCCTCAGAGAAATT
>ENSG00000121060|TRIM25|3191_1
TGAAGGAGGAGATTGAACAGAGCCTGACCAAG
>ENSG00000121060|TRIM25|14956_1
AGACCTGAGCTCCTGGAGTATTACATTAAAGT
>ENSG00000121060|TRIM25|17367_1
GCTTTGTACCCGGCTTTCTGGGTATTTTCTGC
>ENSG00000121064|SCPEP1|7941_1
CATGGCTCTGAAGATGATGAGACTGGTGACTC
>ENSG00000121064|SCPEP1|16227_1
TCTCAGAGTCCTATGGAGGAAAAATGGCAGCT
>ENSG00000121068|TBX2|15582_1
GCTGACGATTGCCGCTATAAGTTCCACAACTC
>ENSG00000121068|TBX2|13444_1
CTAGACCGCGTGATAAAACTGGGTTGAGGGAT
>ENSG00000121068|TBX2|4229_1
AAGCTTTAAGGTTCCCAGAATATGCAAATTGG
>ENSG00000121075|TBX4|12740_1
TCTCCTTGTCCCGAGAATCTTCCTTACAGTAC
>ENSG00000121075|TBX4|6718_1
GTTAAGGCTGATGAGAACAATGCTTTCGGCTC
>ENSG00000121075|TBX4|16097_1
GACTCAAGCCTCTTCTATCACTGCCTGAAAAG
>ENSG00000121101|TEX14|2584_1
CCTCGAGTCCCATAGAAGAGGACTTTGAAGGA
>ENSG00000121101|TEX14|1042_1
GCTGCTTGATTTTGGAAGATGACATAGAAGAG
>ENSG00000121101|TEX14|3827_1
GCAGAGTCCAGAAATAAAGATGATGGAAAGGT
>ENSG00000121361|KCNJ8|13424_1
TATGCTTACATGGAGAAAAGTGGAATGGAGAA
>ENSG00000121361|KCNJ8|8922_1
TCATAGTTATTCTGGAAGGAGTGGTTGAAACT
>ENSG00000121361|KCNJ8|13876_1
GGTTTTGATTCTCCAGAATATTGTGGGTTTGA
>ENSG00000121390|PSPC1|11497_1
AACGGAAGCAAATACAACTAAGACATGAAGAG
>ENSG00000121390|PSPC1|6848_1
CTCTTGATGAAATGGAAAAGCAGCAGCGTGAG
>ENSG00000121390|PSPC1|10770_1
AACTTTGAAGGCCCTAATAAGCGTCGTAGATA
>ENSG00000121481|RNF2|7082_1
TGAGGTTAGCTTTAGAAGAACTTCGAAGCAAA
>ENSG00000121481|RNF2|3390_1
AGCGAGGCAAGAAACAACAGATTGAAAATGGT
>ENSG00000121481|RNF2|9795_1
TACTGGCATTACTTTTATGGACAGATCTTGGA
>ENSG00000121486|TRMT1L|15707_1
GGAACTAGCAGCCAGAATTGTTGTAGCTGCAG
>ENSG00000121486|TRMT1L|3345_1
GGAAAGTCTCAGTTGAATTTGAAGGTTACAGG
>ENSG00000121486|TRMT1L|3242_1
TTTGGCTGAGGAACGAAAACCTTTGGAATGTC
>ENSG00000121594|CD80|11139_1
AAGGATAATTTGCTCAACCTCTGGAGGTTTTC
>ENSG00000121594|CD80|9033_1
ACTAATAACCTCTCCATTGTGATCCTGGCTCT
>ENSG00000121594|CD80|16863_1
CTGGGCCATTACCTTAATCTCAGTAAATGGAA
>ENSG00000121653|MAPK8IP1|3775_1
GACTCCCAGGAGGCCAAGGGGAATAAATGTAG
>ENSG00000121653|MAPK8IP1|5991_1
GACACGAAGACGAACTTGAGCTGGAAGTGGAT
>ENSG00000121653|MAPK8IP1|13258_1
GCAATGGGGAGAGGCAAATGCAGTTTATTGTA
>ENSG00000121671|CRY2|17110_1
TCCCCTCTCGATACATCTATGAGCCCTGGAAT
>ENSG00000121671|CRY2|8738_1
TCGAGGTTATGGCAGTGACTTTCAGCTGAGAC
>ENSG00000121671|CRY2|7670_1
TATGCCTGGTACTGTAATAGGAGCCTAAGACA
>ENSG00000121690|DEPDC7|8604_1
ATGAAGTGTGGCAAGAAGAAACAATTGGGCGT
>ENSG00000121690|DEPDC7|6071_1
GCCAGAGAATTGATCAACGTGACTATTCCAAC
>ENSG00000121690|DEPDC7|6923_1
GCTTTGTTGGTTCAGAAGCTGTGGATGTCATT
>ENSG00000121691|CAT|14785_1
TTTTGACCGAGAGAGAATTCCTGAGAGAGTTG
>ENSG00000121691|CAT|137_1
TATGTGAACGTGCTGAATGAGGAACAGAGGAA
>ENSG00000121691|CAT|13921_1
TGCAAATTCCATTATAAGACTGACCAGGGCAT
>ENSG00000121742|GJB6|9704_1
TCCGAATCATCTTTGAAGCAGCCTTTATGTAT
>ENSG00000121742|GJB6|9386_1
TCCTTCTGTAGCCTGAAGAGTTTGTAAATGAC
>ENSG00000121742|GJB6|13210_1
AGGCTTGGATGTTTTTAGTTCTGACTTTGAAT
>ENSG00000121753|ADGRB2|15402_1
GGATCTGGCTTGTCAAACAGTGCTGTTCAAGG
>ENSG00000121753|ADGRB2|4253_1
CAATGATCTGTTCACAACCGAGATGAGATATG
>ENSG00000121753|ADGRB2|14884_1
TGAGTACGTGATGCTGATGACGTGGAAGAAGG
>ENSG00000121764|HCRTR1|6794_1
TGTCAGTGGCAGTGCTAACTCTCAGCTTCATC
>ENSG00000121764|HCRTR1|17451_1
CATGGCCTATTTCCAGATATTCCGCAAGCTCT
>ENSG00000121764|HCRTR1|17923_1
TTATTGTTGTACTTCTCTCATTTGGCCATACC
>ENSG00000121766|ZCCHC17|4720_1
GGAGTTAGAGGTCAAAAGCAGCTGCCTGAATG
>ENSG00000121766|ZCCHC17|4078_1
GTGGATAAGCCCTCTGAGATAGTAGATGTTGG
>ENSG00000121766|ZCCHC17|10194_1
TCAGCAGAGTTTGAGAAGCCTGACCCTACAAG
>ENSG00000121769|FABP3|957_1
GGAGTTCGATGAGACAACAGCAGATGACAGGA
>ENSG00000121769|FABP3|5469_1
AGAAATAACGGCCTGAAGGTTACTGAGGAAGA
>ENSG00000121774|KHDRBS1|17018_1
ATGGAGGAAGTCAAGAAATTTCTAGTACCGGA
>ENSG00000121774|KHDRBS1|449_1
GACATGGGGAGGTTCAAGATTCTTATGAAGCT
>ENSG00000121774|KHDRBS1|3376_1
ACAAACATGAGGGGAAAATATCAGTTATGAGC
>ENSG00000121797|CCRL2|13996_1
GATGAGACATTCTGGAAGCATTTTCTGACTTT
>ENSG00000121797|CCRL2|8801_1
TCTCCTGGTTGTGCTTATCCTGGTAAAATATA
>ENSG00000121797|CCRL2|9446_1
AGGGAGAGGTGAGCTAACATTTGCTAAGCACT
>ENSG00000121807|CCR2|9081_1
CGGTTATTTTGGCGGAATCTTCTTCATCATCC
>ENSG00000121807|CCR2|6922_1
GAAGAGGCATAGGGCAGTGAGAGTCATCTTCA
>ENSG00000121807|CCR2|2684_1
CCAAGCGCTTCTGCAAACAATGTCCAGTTTTC
>ENSG00000121807|CCR2|2684_2
GGTCGTGGAAAAGGAAAGTCAATTGGCAGAGC
>ENSG00000121853|GHSR|16866_1
AGCTCTCCACTCTGAAAGATGAAAGTTCTCGG
>ENSG00000121853|GHSR|10890_1
ATGAGGCACGTGAGCAATCAGTACAAAAATTA
>ENSG00000121853|GHSR|8474_1
GAGGTTACCACTCAGAACAGTACAGCTCTAGA
>ENSG00000121858|TNFSF10|13642_1
AGTTATTGGGACCCCAATGACGAAGAGAGTAT
>ENSG00000121858|TNFSF10|13931_1
CATCTATCAAGGGGGAATATTTGAGCTTAAGG
>ENSG00000121858|TNFSF10|3204_1
CAGTTTGCTAGCAGAAATCTAGAAGACTGTCA
>ENSG00000121864|ZNF639|7165_1
CAGCATATGATCCTGAAGCATAAACGTACTGA
>ENSG00000121864|ZNF639|103_1
TGGGAAAGGCTTTTCAAGTATGCTAGAATATT
>ENSG00000121864|ZNF639|13561_1
TGTAGAAGTGCATGCGATTTCTGAGGATTATG
>ENSG00000121879|PIK3CA|17140_1
CTCTGTTAAAGGCCGAAAGGGTGCTAAAGAGG
>ENSG00000121879|PIK3CA|9133_1
GGAATTCTAGAGATGAAGTAGCCCAGATGTAT
>ENSG00000121879|PIK3CA|16132_1
TTATGGTTGTCTGTCAATCGGTGACTGTGTGG
>ENSG00000121898|CPXM2|12487_1
TCCGTAGAAGGCATTAACCATGACATCCGAAC
>ENSG00000121898|CPXM2|9816_1
TCCCAATATCACCAGAATTTACAACATTGGAA
>ENSG00000121898|CPXM2|5957_1
TAGCCTGGATGGAAAAAATCCCTTTTGTGCTG
>ENSG00000121903|ZSCAN20|5476_1
CTTATAAATTCTGGGAAAAGGAGCACTGCAGA
>ENSG00000121903|ZSCAN20|14553_1
TGCAAGTCTGGATTGAAGCCACTAGAGTGAAG
>ENSG00000121903|ZSCAN20|14553_2
CAGACATGGGTTTTGAAATGAGGCATGAGGAT
>ENSG00000121903|ZSCAN20|2392_1
TCTTTTCCCATGACCAAGTCTCTTTGCAAAAG
>ENSG00000121903|ZSCAN20|2392_2
GGAGGAATTCTACAGAAGAGACAGCTCCTGAA
>ENSG00000121905|HPCA|12875_1
GAAAATCTTCCGCCAAATGGACACAAACAACG
>ENSG00000121905|HPCA|14787_1
CCCACAGGAATCCTCAATGTGGATGAGTTCAA
>ENSG00000121905|HPCA|603_1
TTTATCTGGAGGGGAGAGAAGGATTCTAGGGG
>ENSG00000121905|HPCA|7806_1
GCCTTTTAGCACTTGGATACACACAGACCCAC
>ENSG00000121931|LRIF1|4921_1
AGAGAATGCTTATAACGCAATCATAAATGGGG
>ENSG00000121931|LRIF1|12188_1
TGTGTTCTGAAAGTGTCTTTGAATATGAAGCT
>ENSG00000121931|LRIF1|8384_1
CAATTCAAGAGAGGAAATCAGCTCCAAACTTA
>ENSG00000121966|CXCR4|7952_1
AAGCTGTTGGCTGAAAAGGTGGTCTATGTTGG
>ENSG00000121966|CXCR4|12862_1
CTTTCCTTGGAGCCAAATTTAAAACCTCTGCC
>ENSG00000121966|CXCR4|2696_1
GCCTTACTACATTGGGATCAGCATCGACTCCT
>ENSG00000121966|CXCR4|1564_1
GGTAGGACTGTAGAAAAGGGAACTGAACATTC
>ENSG00000121989|ACVR2A|4444_1
TGGATGTGTAGGTGAAAGAATTACCCAGATGC
>ENSG00000121989|ACVR2A|13820_1
ATTAGAGGGTGCTATAAACTTCCAAAGGGATG
>ENSG00000121989|ACVR2A|7996_1
TGTTGCTGTGAGGGCAATATGTGTAATGAAAA
>ENSG00000122012|SV2C|1418_1
TGGAATCAGAAAGGAGAGCTGACGAGGAAGAG
>ENSG00000122012|SV2C|16460_1
AGCTTGGATGATTCTGAAGTTAATTCATGACA
>ENSG00000122012|SV2C|3912_1
TCATTTGTCCAAGGTTATGGCTTCTTTCTCTT
>ENSG00000122025|FLT3|16805_1
TGGAATAGAAAGGCTAACAGAAAAGTGTTTGG
>ENSG00000122025|FLT3|10615_1
CATTTCCTTGTGAGCAAAAGGGTCTTGATAAC
>ENSG00000122025|FLT3|10693_1
CCATGGTCATTTTGAAAATGACAGAAACCCAA
>ENSG00000122126|OCRL|18512_1
CATGGGGAAAATGGGAAACAAAGGTGGGGTAG
>ENSG00000122126|OCRL|11793_1
GGTTGTGGATGAACGAAGGTACCGGAAAGTCT
>ENSG00000122126|OCRL|6012_1
CAAACATATCCTGGCAAAGCGAGAGAAAGAAT
>ENSG00000122133|PAEP|11794_1
CTATGGTACTTGCTGGACTTGAAACAGATGGA
>ENSG00000122136|OBP2A|8783_1
CCTAATACCAACCTGGAGGCCCTGGAAGAATT
>ENSG00000122136|OBP2A|7316_1
AGGATCGGTGCATCCAGAAGAAAATCCTGATG
>ENSG00000122136|OBP2A|9231_1
ACAAGGGACTCTCGGAGGAGGACATTTTCATG
>ENSG00000122176|FMOD|1327_1
AGAACCTCTACCTCCAAGGCAATAGGATCAAT
>ENSG00000122176|FMOD|15755_1
CTTTTCCAGGGACAGAAGTGGTGGTAGATGGA
>ENSG00000122176|FMOD|7023_1
CTGGGTAGCTCTTTGAAGGTGGATAAGACTTC
>ENSG00000122194|PLG|13364_1
ATGAGTTTTAGGCCAAATCTGAGAAAAGATCA
>ENSG00000122194|PLG|13364_2
TTGAGTGTGAAGAGGAATGTATGCATTGCAGT
>ENSG00000122194|PLG|10304_1
GTGGGAGTACTGTAAGATACCGTCCTGTGACT
>ENSG00000122203|KIAA1191|3311_1
CAGTGGTGAAGGCTAAAGCTACCCATGTCATC
>ENSG00000122203|KIAA1191|2434_1
CTTGTTGTGTGGAAGAAGCCATTTTGTACTGC
>ENSG00000122223|CD244|2421_1
GATGTCAAGGATCTGAAAACCAGGAGAAATCA
>ENSG00000122223|CD244|10119_1
CGCAAAGAGCTGGAGAACTTTGATGTTTATTC
>ENSG00000122223|CD244|5098_1
AGAACTTGAGTCTTCTCATCAAGGCAGCTCAG
>ENSG00000122224|LY9|14984_1
TGCTCAGATTTTTAAATTTACTGTAGCTGCCA
>ENSG00000122224|LY9|14984_2
CCTGAGAGAAACACAAAGCTTTGGATTGGGTT
>ENSG00000122224|LY9|8910_1
ATCAGTGGAAGATATGAGGTATTTGACCAGGT
>ENSG00000122224|LY9|18125_1
CAAGTCACCATGAAGTCTGTGAAGGTGTCTGA
>ENSG00000122254|HS3ST2|3040_1
AATTTTATGAAACCGTTGGGCAGGACTTCAGG
>ENSG00000122254|HS3ST2|12688_1
TAAAGGGCCTTGGAGAATTGCTTTAAGAAGAG
>ENSG00000122254|HS3ST2|10806_1
GAGCTTCATTTCTTCAAGATGCTCTGGGTGGT
>ENSG00000122299|ZC3H7A|5413_1
GTTGGGGAAGAGGATAAGGTTATATCTAGGAC
>ENSG00000122299|ZC3H7A|14714_1
ACCTGTACTGTTGGTATTGTGTTAGTGTATGG
>ENSG00000122299|ZC3H7A|16047_1
ATTAGGCCGTTTTACTAGGTGTACTTTGTCTT
>ENSG00000122299|ZC3H7A|16047_2
TCGGTATGGCTGTTTAAGGGAAGATGAGTGCT
>ENSG00000122367|LDB3|4175_1
GGACAGAATTCATGCAAGACCCTGATGAAGAA
>ENSG00000122367|LDB3|10522_1
GCATAACACCCCAGAACCAAGGGAAATGGATG
>ENSG00000122367|LDB3|10522_2
TGACAGATGATAGCTTCTCCCAGAAGTTTGCC
>ENSG00000122367|LDB3|15716_1
CAACAAAGGATTCGGGAGGCTGATGTTTCTTC
>ENSG00000122376|SHLD2|7361_1
GACTGAACCAAAGGCAAGTTACGGGGAGATAA
>ENSG00000122376|SHLD2|14774_1
GAGATTCTGCTGTAGAAATGGATCGGAGAAAT
>ENSG00000122378|PRXL2A|9202_1
CAGGGCATTCTTCTTGAGCACCGAGAAAAAGA
>ENSG00000122378|PRXL2A|5528_1
CTGTGCCTCATTACAAATGCATATGATGTTTG
>ENSG00000122417|ODF2L|5342_1
GACTGAATTGGAAGCAACACTTAAGGAAGCGG
>ENSG00000122417|ODF2L|5342_2
AATGGTATATACTAAGATTGCCATTTGACGGG
>ENSG00000122417|ODF2L|18305_1
ATGGAAGACCATGGAAAAAATTCATGTGAAGA
>ENSG00000122420|PTGFR|2646_1
GGACATCGAGACTATAAAATTCAGGCGTCGAG
>ENSG00000122420|PTGFR|1902_1
GGCAACATGGAATCAAATCTTAGATCCTTGGG
>ENSG00000122420|PTGFR|12135_1
ATGGAGCCATAGCAGTATTTGTATATGCTTCT
>ENSG00000122512|PMS2|12762_1
TCACTGAAAGGGCTAAACTGATTTCCTTGCCA
>ENSG00000122512|PMS2|18077_1
AGTGACTCCGTGTGTGAAGAGTACGGTTTGAG
>ENSG00000122512|PMS2|4905_1
GCCATTCAAACCAGGAAGATACCGGATGTAAA
>ENSG00000122515|ZMIZ2|5300_1
CGAGACTCAGTCTACAAGACCCTGATAATGAG
>ENSG00000122515|ZMIZ2|2755_1
CTGACCAACCCTGATGAGCTACTGTCCTACTT
>ENSG00000122565|CBX3|152_1
TGTTCTCATGAGCCTAAGGACCATTCTAGATT
>ENSG00000122565|CBX3|9938_1
GGTCATGATGAATGGAATATGTAAGACTTGGC
>ENSG00000122641|INHBA|112_1
AGAGGATGACATTGGAAGGAGGGCAGAAATGA
>ENSG00000122641|INHBA|15827_1
AAGAGTTGTCCAGAGAAGACAGTGGCAAAATG
>ENSG00000122641|INHBA|15858_1
AAACAAAACCTGATGAAACAGATGAAGGAAGA
>ENSG00000122641|INHBA|15858_2
TCAGGGTAAAAATAGAGGCTGCCGCTTAGACC
>ENSG00000122691|TWIST1|5250_1
TCTGCATTCTGATAGAAGTCTGAACAGTTGTT
>ENSG00000122691|TWIST1|1046_1
TGGTAACAATCAGAGGAACTATAAGAACACCT
>ENSG00000122691|TWIST1|15101_1
TGAGGACCCATGGTAAAATGCAAATAGATCCG
>ENSG00000122694|GLIPR2|1822_1
TAACTTGTTAAATGTAATGGGAAGGTGGCAGA
>ENSG00000122694|GLIPR2|14441_1
ATTCCAAATGTTTGTGATGCTGAGAAGTGAAG
>ENSG00000122694|GLIPR2|85_1
GGGCTTAGAAGTGCTAATATGGTTCTGTGTTT
>ENSG00000122707|RECK|716_1
TCTTGTTTTGCTGGCAATTTGGTGTGCTCTAC
>ENSG00000122707|RECK|15886_1
TGAGCTCTGTGAAGTAAACCGAAAAGGATGTC
>ENSG00000122707|RECK|12871_1
GCATTAGCAGAAATGAAATGGGCTCGGTTTGT
>ENSG00000122735|DNAI1|16004_1
CTGTGGAGATTGCGAAACTGGACAAACTGCTG
>ENSG00000122735|DNAI1|18201_1
GATGACATGGACCAAAACCTTAACTTCTTCTC
>ENSG00000122735|DNAI1|3629_1
ATGGAGCGGATGGTCAACCAGAATACATATGA
>ENSG00000122783|CYREN|4382_1
GGAAGGCAGGACTCAAAATGAGATCCCATTTG
>ENSG00000122783|CYREN|5186_1
GCATGATCTCTCCTGAAGGAGGAAGCCTGTTT
>ENSG00000122783|CYREN|1268_1
TTCAGTGTGGCTTTGGACAGGAATATATGAAT
>ENSG00000122861|PLAU|9315_1
CTATGAGGGGAATGGTCACTTTTACCGAGGAA
>ENSG00000122861|PLAU|10367_1
TCCATCAGCTGTAAGAAGAGACTGGGAAGATA
>ENSG00000122861|PLAU|6509_1
TCTTTTTCTGGACTGAAGCCTGCAGGAGTTAA
>ENSG00000122877|EGR2|17865_1
CTTAGGTGAGTTGACTATCAACCCAAGGCAAA
>ENSG00000122877|EGR2|1452_1
AAACTCAGAGAACAGAAGTGCAATGTGATGGG
>ENSG00000122882|ECD|3944_1
ATGTTTGGCGTGACAAAGTTTGGGGATAACAT
>ENSG00000122882|ECD|14414_1
TTAAGGGACTGATAGAAGGTTCTGCTCAGTAC
>ENSG00000122882|ECD|81_1
TAAGATTTTAGGGCCAAGGCCTAATGAGTCAG
>ENSG00000122884|P4HA1|6571_1
GATGGAACAAGCCCTAAGGCAACTGGATGAAG
>ENSG00000122884|P4HA1|9152_1
GAGAATCTGGTCCTTAAGGATATGTCAGATGG
>ENSG00000122884|P4HA1|7872_1
CTGCCAGAGAGACAGAAGTACGAAATGCTGTG
>ENSG00000122965|RBM19|17958_1
TTTGTGGATTTCAGCAATGAAGAGGAAGTGAA
>ENSG00000122965|RBM19|15195_1
GATTACCTGAAATCCAAGATGGTGAAGGCTGG
>ENSG00000122965|RBM19|9567_1
GTGACATTGGCTCGGAAGAAACAAGTTCCCAG
>ENSG00000123094|RASSF8|1441_1
GATGTAGAAATTGAGGAGGAAGAATTCTGGGA
>ENSG00000123094|RASSF8|2811_1
AACGCTTACAGGACAAAGAACAGGAACTGGAG
>ENSG00000123094|RASSF8|9744_1
AGATCGGTAAGGTCAAAGGGGAGATTGACATT
>ENSG00000123106|CCDC91|3752_1
GTGAAAAGGCTGTGGAAGAGGCAGTGAAAAGA
>ENSG00000123106|CCDC91|18410_1
CTTTAATAGCTACGGAACCAGTTGACATTGAA
>ENSG00000123106|CCDC91|5090_1
ATAAACAAGAATTGGAAGACATGAGGAAAGCT
>ENSG00000123124|WWP1|15416_1
GAGCTCATGGGAAGTAATGGGCCTCAAAAGTT
>ENSG00000123124|WWP1|6254_1
ATGGGATGAACAGCTAACTGTAAATGTTACGC
>ENSG00000123124|WWP1|14960_1
TACTCGTGAAGGTGTAAGGTACTTTGTTGATC
>ENSG00000123146|ADGRE5|9875_1
TGGAGGAGATATATGAAAGCAGCATCCGTGGT
>ENSG00000123146|ADGRE5|17407_1
ATCCAGAATGTCATCAAATTGGTGGATGAACT
>ENSG00000123146|ADGRE5|2715_1
ACAAGAAGGTTCGGGAAGAATACCGGAAGTGG
>ENSG00000123159|GIPC1|3305_1
CTGCTGGAGAGTTACATGGGTATCAGGGACAC
>ENSG00000123159|GIPC1|1446_1
CTGTTTGGGGGTCATGACCTTCCTAGTTTCCT
>ENSG00000123159|GIPC1|8405_1
GGGTTTTTGTATCTGAATTTGCTGTCTTGAAC
>ENSG00000123178|SPRYD7|5617_1
TTGTGAAATGAAAATAAGCATTTGGGCAGTTT
>ENSG00000123178|SPRYD7|8642_1
GTTCAGAGATAAGTGAATCCTCTTCATGACCC
>ENSG00000123191|ATP7B|359_1
TTGTGAAACTGGTGGAAGAGGCTCAGATGTCA
>ENSG00000123191|ATP7B|5343_1
GAGGCGCAACGGTTTAACCATTTCTAGCGATG
>ENSG00000123191|ATP7B|5869_1
ATGACATGGGATTTGAAGCTGCCATCAAGAGC
>ENSG00000123240|OPTN|7966_1
AATGGAACAGGCTAAAACAGAGGATGAAAAGT
>ENSG00000123240|OPTN|14143_1
ATGAGAAATTGAAGGAAGAGCTTGGAAAACTA
>ENSG00000123243|ITIH5|15352_1
GTGGTATTCGTGCTTGACAGCAGTGCTTCTAT
>ENSG00000123243|ITIH5|12152_1
ATGCTTATTGGAGACAAGGTGTATCAGGGCGA
>ENSG00000123268|ATF1|8806_1
ATACACGGGGCAGAAAAGGAGACGGAGAAAAT
>ENSG00000123268|ATF1|14005_1
ATCAGGTGGTCGTACAAACTGCATCAGGAGAT
>ENSG00000123268|ATF1|15304_1
ACTTGTTCTAGTGTCAAGTCTTTTTAAGTGGG
>ENSG00000123352|SPATS2|8069_1
GAATTGAAGGATGGTAAATGCGGGAGATTTTA
>ENSG00000123352|SPATS2|8069_2
TCATGTGGCTGTTCAAATGTCAGAGCAGCAAT
>ENSG00000123352|SPATS2|337_1
AAACAAAGTAAAGCTTATGTGTTGTTGGGACT
>ENSG00000123352|SPATS2|337_2
ATGGATGCCTCCATTAAGAAAATGAAACAAGC
>ENSG00000123352|SPATS2|12497_1
TTCATTTGCATGTCTGATATTTGGTCCCATGA
>ENSG00000123352|SPATS2|12497_2
ATCCCAGATTCCAGTAAATCAGTTTCCATTCA
>ENSG00000123358|NR4A1|6861_1
CCTCCTTCAAGTTCGAGGACTTCCAGGTGTAC
>ENSG00000123358|NR4A1|1136_1
CAGAAAAACGCCAAGTACATCTGCCTGGCTAA
>ENSG00000123364|HOXC13|2673_1
TATGGATGTTTCCGTAAAAGCTGGAATTCCGT
>ENSG00000123364|HOXC13|1180_1
AATCATTCCAACCAAAGCAGGGTTGGGGAATC
>ENSG00000123364|HOXC13|4848_1
GAAGATCTGGCCCTCAATTAGCTAGATGTAGA
>ENSG00000123374|CDK2|6411_1
CCAGAGCTTTTGGAGTCCCTGTTCGTACTTAC
>ENSG00000123374|CDK2|11807_1
TAGATTTGCCGTACCAATCTCTGAATGCCCCA
>ENSG00000123374|CDK2|11759_1
TGCCACAATGTTTATAAAGGCCAAATGATAGC
>ENSG00000123384|LRP1|13894_1
TGCAAAGATTTTGATGAGTGCTCAGTGTACGG
>ENSG00000123384|LRP1|15265_1
AGCTCTAGAACAACAGACTCAGTCTTCAATAA
>ENSG00000123384|LRP1|15265_2
CATTGCTAGACCTGGAACTCTACAACCCCAAG
>ENSG00000123388|HOXC11|8138_1
TTATTCGAAATTCCAGATCCGGGAACTGGAGC
>ENSG00000123388|HOXC11|9333_1
CCTTTGAAATTTCTTAATCGGTGCATTGAGGT
>ENSG00000123388|HOXC11|4113_1
AACCCCTCTCCTCTTAAAATCCTCCATGCTCC
>ENSG00000123411|IKZF4|10139_1
ACAGCGTGATTGTGGAAGATTCATTGTCTGAG
>ENSG00000123411|IKZF4|11452_1
TTCAGAGACCCTTTTGAGTGCAACATCTGTGG
>ENSG00000123411|IKZF4|16652_1
AACTCGGGTGGCTATGAAAAGGATGTGGAGTT
>ENSG00000123472|ATPAF1|7516_1
AGACCTTTAACCTCAGACCAAATGAGTTCAAA
>ENSG00000123472|ATPAF1|6320_1
AGATGCCTTTAGTGTAAGTAGCTGGCTTGGGG
>ENSG00000123473|STIL|1683_1
GCAAGCTGGAAGACAAATGGAGTTGGTTTCTG
>ENSG00000123473|STIL|9668_1
TTGGAATCTGATCCCAAGGTTTATTCTCTACC
>ENSG00000123473|STIL|10488_1
CAGCAGACGAAGATGAAGAAGGTGTAACATTG
>ENSG00000123496|IL13RA2|5594_1
GGGTTTGATCTTAACAAGGGCATTGAAGCGAA
>ENSG00000123496|IL13RA2|7810_1
AATGCTGGGAAGGTGAAGACCTATCGAAGAAA
>ENSG00000123496|IL13RA2|16398_1
GGAGAGTTCATGTGAAATTAAGCTGAAATGGA
>ENSG00000123500|COL10A1|9090_1
TAAAGGTATAGCAGTAAGAGGAGAGCAAGGTA
>ENSG00000123500|COL10A1|7292_1
CTCCTGGAGTGGGAAAAAGAGGTGAAAATGGG
>ENSG00000123500|COL10A1|15570_1
CGTGCATGTGAAAGGGACTCATGTTTGGGTAG
>ENSG00000123572|NRK|15365_1
AGTCATATTTCTGGGAACGGGTTGTAGTGATT
>ENSG00000123572|NRK|15365_2
CTGGAAAGTGAGCTGAAGCGCAGGTCAATTAA
>ENSG00000123572|NRK|17662_1
GAAGATTGGATTGCTTATATCTGCCGAGAAAT
>ENSG00000123572|NRK|3708_1
TTACAAGCAGCCTTCAAAAGAATTGGCACTGG
>ENSG00000123595|RAB9A|17401_1
AGATTGACATAAGCGAACGGCAGGTGTCTACA
>ENSG00000123595|RAB9A|7900_1
AACATGGGGATGGAGAAGAGAATTAGCGTTTG
>ENSG00000123595|RAB9A|14914_1
AAAGGCTAACTACTGAACTTGGAGAACAGACA
>ENSG00000123636|BAZ2B|5460_1
TGGTATTTCAGACCCAAAAGCAGATGGACAGA
>ENSG00000123636|BAZ2B|10382_1
GGTGGAGGAAATCGAAAATGTAATCAGGAACA
>ENSG00000123685|BATF3|17970_1
TTCATACCTGGGAGGAAGGCTTTTCCTTCACA
>ENSG00000123685|BATF3|17519_1
AAAAAAACCGAGTTGCTGCTCAGAGAAGTCGG
>ENSG00000123685|BATF3|13017_1
TAAAGATGCTTATTGTCTCTCCCTTCTCCAGT
>ENSG00000123700|KCNJ2|1569_1
GAAGACGACAGTGAAAATGGAGTTCCAGAAAG
>ENSG00000123700|KCNJ2|15913_1
AGCTCTTATCTAGCAAATGAAATCCTGTGGGG
>ENSG00000123700|KCNJ2|9576_1
TGGGTTTGACAGTGGAATCGATCGTATATTTC
>ENSG00000123901|GPR83|16829_1
AAACTGTGGCTGTGTAATATGATTGGCGATGT
>ENSG00000123901|GPR83|14018_1
CTGCTCATTGTGGCTTACTCCTTCATCATTGT
>ENSG00000123901|GPR83|2352_1
ACCCATTGTGACGATGAGTTAGAAGAGGTTGG
>ENSG00000123975|CKS2|17487_1
GTGGAGGAGACTTGGTGTCCAACAGAGTCTAG
>ENSG00000123975|CKS2|794_1
CTTAAGTGCCTGTTTGAGTTTACTGAAACAGT
>ENSG00000123975|CKS2|5126_1
AAATGTACAAATCTTTCATCCATACCTGTGCA
>ENSG00000123992|DNPEP|5562_1
CTGCAGCGAAATATCAACGAGAACTTTGGGCC
>ENSG00000123992|DNPEP|8785_1
GCTGTTCCCTTCTCTAAGCCATAATCTCTTAG
>ENSG00000123992|DNPEP|9405_1
CACTCTATGACAACGAAGAGGTGGGGTCTGAG
>ENSG00000123999|INHA|17074_1
AGTTTCATCTTCCACTACTGTCATGGTGGTTG
>ENSG00000123999|INHA|10313_1
GAAGAGGAGGATGTCTCCCAAGCCATCCTTTT
>ENSG00000123999|INHA|14341_1
CTGGGAGGAAAGGCAGAGTTGGGAAATAGATG
>ENSG00000124089|MC3R|12335_1
CTACTCGGAGAGCAAAATGGTCATTGTGTGCC
>ENSG00000124089|MC3R|15912_1
TCGTCAGTCTGCTGGAAAACATCCTGGTTATC
>ENSG00000124089|MC3R|6003_1
TTCAACACCTACCTGGTCCTCATCATGTGCAA
>ENSG00000124092|CTCFL|9698_1
AAGTGTAACGACTGCAACATGGCATTTGTCAC
>ENSG00000124092|CTCFL|11565_1
ATCCCGACTGTTTACAAATGCTCCAAGTGTGG
>ENSG00000124092|CTCFL|11565_2
CCATTCTTGGACTTGAAGCTTCATGGCATCTT
>ENSG00000124092|CTCFL|12886_1
TGATGGTGGCCAGTGAAGACAGTAAGTTAGCG
>ENSG00000124134|KCNS1|4034_1
ACCCTCAGATGTATTAAAACCAGGGATCCGTG
>ENSG00000124134|KCNS1|4070_1
TCTTCTGCCCTCATGAAGTTTGCGTGTGTTTT
>ENSG00000124134|KCNS1|18208_1
GGGCTGACATATATGAATACTGGCTTCTAAGA
>ENSG00000124145|SDC4|8267_1
ATCTGGATGACTTGGAAGACTCCATGATCGGC
>ENSG00000124145|SDC4|9187_1
GCTCTGATTACCTTTGAAGTGTTCAGAAGAGA
>ENSG00000124145|SDC4|6557_1
TCTTGAAAATGAGAGAAGAGCCGGAGAGATGA
>ENSG00000124151|NCOA3|16356_1
CTTTCCAAGGCCAAGAAGCAGCAGTAATGATG
>ENSG00000124151|NCOA3|16215_1
AGACAGAGACAAGTGAAGAGGGATCTGGAGAC
>ENSG00000124151|NCOA3|18314_1
GTGTCTAGTCCTCCCAATGCAATGATGTCGTC
>ENSG00000124164|VAPB|808_1
GAAGAAGATGGACTGCGGATGAGGAAGACAGT
>ENSG00000124164|VAPB|17665_1
GTACTCGTCATAAGTGAGAGGCGTGTGTTGAC
>ENSG00000124164|VAPB|16726_1
ATGCCATAAAAGACCAACCCAGTTCTGTTTGA
>ENSG00000124181|PLCG1|6157_1
TCTGAGGATGAAGTGAACATGTGGATCAAGGG
>ENSG00000124181|PLCG1|2194_1
CACTGAAGGGAAGATAATGGAACGGAGGAAGA
>ENSG00000124181|PLCG1|3342_1
GAGAACGACATCAGCAACTCTATCAAGAATGG
>ENSG00000124191|TOX2|1483_1
TCAAGATCTCGGGAGAAAAGAGACCTTCAGCC
>ENSG00000124191|TOX2|2860_1
GATTACGAAACCTAGAAACTGTTGGTTCCGTG
>ENSG00000124191|TOX2|1908_1
GTATTCATCTATTTTAAATTGCCGGCGACGAC
>ENSG00000124207|CSE1L|6944_1
TGACTTGCTGACAGAAATGGTGAATCGCTTTC
>ENSG00000124207|CSE1L|17088_1
GACACTGAGTATACCAAACTGTGGACTCCATT
>ENSG00000124207|CSE1L|1370_1
TTGTGCCTAACATGGAATTTAGAGCTGCTGAT
>ENSG00000124212|PTGIS|8222_1
TGGGAGAGTTCATTCAAAATGTCCAGCTTCTC
>ENSG00000124212|PTGIS|9045_1
CTTCCTAGTTCTTATGAGCTAGCATGGCCCGG
>ENSG00000124214|STAU1|1878_1
TGCAGTTGAACGAGTAAAGCCTAGAATCAAAA
>ENSG00000124214|STAU1|12529_1
TTTGTATCTCTTATCAATTGCTCCTCTCAGCC
>ENSG00000124214|STAU1|11584_1
TGGAGGTGAATGGAAGAGAATCCGAAGAAGAA
>ENSG00000124216|SNAI1|16393_1
CTCCAGACCCACTCAGATGTCAAGAAGTACCA
>ENSG00000124216|SNAI1|12405_1
TTTCCCGGGCAATTTAACAATGTCTGAAAAGG
>ENSG00000124216|SNAI1|17789_1
GGTGGGCCTGGGAGGAAGATGTTTACATTTTT
>ENSG00000124228|DDX27|15158_1
TTTGAGGAGCAGATGAAGGAGATCATCCGAAT
>ENSG00000124228|DDX27|9296_1
GAGGATAAAGAAGCCAAGTCTGGGAAGTTGGA
>ENSG00000124228|DDX27|6580_1
GGAGAAGATGAGCGGAAGATGCTGAAGGAGAT
>ENSG00000124249|KCNK15|17654_1
AATTCCTTGTAGTCCAAATTGTATGAGGGCGT
>ENSG00000124249|KCNK15|14282_1
GAGAAGCATGGGGAACAAAGGTGGACCAAATG
>ENSG00000124249|KCNK15|4553_1
CAGGAAGCAGTCATAAAGTGAAAGGGCTCCAG
>ENSG00000124253|PCK1|7117_1
AGTATCTGGAGGATCAAGTCAATGCCGACCTC
>ENSG00000124253|PCK1|5134_1
GAGTGGATGTTCAACCGGATCGATGGAAAAGC
>ENSG00000124256|ZBP1|6611_1
GGGAATGAGGACAGCAAAAGATGTGAACCGAG
>ENSG00000124256|ZBP1|6170_1
ATTTCCATTGCAAACTCCGAAGCCATCCAGAT
>ENSG00000124256|ZBP1|6208_1
TCTTTTGATGGCCAGGAGTAGATGACAGGGAG
>ENSG00000124260|MAGEA10|7622_1
TGAGTCTTTACCCAGAAGTGAGATAGATGAAA
>ENSG00000124260|MAGEA10|13696_1
CTATGATGGGATGCTGAGTGATGTCCAGAGCA
>ENSG00000124260|MAGEA10|396_1
AGGCTGAGGCTGAGGAAAATACAGTGCATAAC
>ENSG00000124299|PEPD|14690_1
CACTGTGGAAGAGATTGAAGCATGCATGGCAG
>ENSG00000124299|PEPD|11899_1
GCATTTGATCAGACCAAACAGTGCTGTTTCCC
>ENSG00000124299|PEPD|14628_1
CACCGTGAGGTAATGAAGGCTGTAAAAGTGGG
>ENSG00000124302|CHST8|16880_1
CAGGATGGTGACTTGAAGGAACCCACAGAGAG
>ENSG00000124302|CHST8|1031_1
GATTACCTGATGTTCAACTATTCCAAGCCCTT
>ENSG00000124302|CHST8|17972_1
TGCCTCATCGACTACGATTTCGTAGGCAAGTT
>ENSG00000124334|IL9R|15401_1
CCTGGCTTATACTTGAAGCCTTTGAGCTGGAC
>ENSG00000124334|IL9R|15642_1
CAACAACATTCTCAGGATCGATTGCCACTGGT
>ENSG00000124334|IL9R|8051_1
TCTCTGTGCCTTACTGAGGCACCTTTCTAGAG
>ENSG00000124469|CEACAM8|10486_1
TGCTTTAGTACAAGGAAGTTCTCCTGGCCTCT
>ENSG00000124469|CEACAM8|13016_1
AATCCACCCTCACAGTATTCTTGGTCTGTCAA
>ENSG00000124469|CEACAM8|10027_1
AATATCAAATCAACAGATTACCCCAGGGCCTG
>ENSG00000124469|CEACAM8|3098_1
ACTGGACTGTCTATGAACTTGCAAACAGGCTG
>ENSG00000124469|CEACAM8|1957_1
TCAGTGAGAATCTGCTGTCTTTATAATGGGAT
>ENSG00000124479|NDP|8602_1
GTTTGGGTTTCCAACAATTCAGCATTAGTGGG
>ENSG00000124479|NDP|11116_1
CAAAGTCCAGATACCAAGCATGTGGATATGTT
>ENSG00000124479|NDP|10746_1
CTTCTGGATGGGACAACTGTAGAGGCAGTTCG
>ENSG00000124491|F13A1|2912_1
TGGAGTAACAAGACCAATGAAGAAGATGTTCC
>ENSG00000124491|F13A1|10322_1
TAATTGTGACCAAACAAATTGGAGGAGATGGC
>ENSG00000124493|GRM4|130_1
GTGAGCGAATTGGGCAGGATTCAGCTTATGAG
>ENSG00000124493|GRM4|1127_1
CTCCAGCCCTGTCTTTCTGTTCTCTTATCTCT
>ENSG00000124493|GRM4|1127_2
GTGCAAACTCTTCCCAAGCTATTTCCCCATGA
>ENSG00000124493|GRM4|5132_1
ATTGACGACAATGTGTAGCGCATGATTGTTTT
>ENSG00000124571|XPO5|8325_1
CGTGCTTCCATGACTAACTTGGTCAAGATGGG
>ENSG00000124571|XPO5|4331_1
CTCGAATTGTAGTGGAAATGATCAAGCGAGAG
>ENSG00000124571|XPO5|1588_1
GTTTGCTGTTGAATGAACAGGAACTTCAGTTG
>ENSG00000124588|NQO2|13240_1
GCCGAGATGTACACGAAGACAGGAGTCAATGG
>ENSG00000124588|NQO2|16952_1
AAGGTTCGGGAGGCTGACCTAGTGATATTTCA
>ENSG00000124588|NQO2|12072_1
TGATGTAAACATGTAAACTGGGCCAAGGAATA
>ENSG00000124588|NQO2|12072_2
AATCCAGCTCTATGCTCAGAGAATTACCAGAA
>ENSG00000124721|DNAH8|18192_1
TTCATCAGCTGGAGGAAGTGCTGATGGTATGG
>ENSG00000124721|DNAH8|949_1
GACATGACTTGGCTGAATCTTGTGGAGCTGAG
>ENSG00000124721|DNAH8|6716_1
CCTATGTGCTGGTGGAATTCGAGGTGGTCTAT
>ENSG00000124731|TREM1|12957_1
GGGAGGATCATACTAGAAGACTACCATGATCA
>ENSG00000124731|TREM1|4927_1
CCTGACTCTGAAATCAACCTTACAAATGTGAC
>ENSG00000124731|TREM1|6341_1
ATGCTTATGTGTGGTTCTTTCCAACACTCCCA
>ENSG00000124731|TREM1|6341_2
AGCCATAACTTACATAACCATTGGCCTGTTCT
>ENSG00000124762|CDKN1A|2517_1
AAAACTAGGCGGTTGAATGAGAGGTTCCTAAG
>ENSG00000124762|CDKN1A|2332_1
TTCATTTGAGAAGTAAACAGATGGCACTTTGA
>ENSG00000124762|CDKN1A|9994_1
TTAAGATGGTGGCAGTAGAGGCTATGGACAGG
>ENSG00000124762|CDKN1A|7551_1
TGCTTAGTGTACTTGGAGTATTGGGGTCTGAC
>ENSG00000124780|KCNK17|16015_1
TGGGAATCATACAGCATCTGGAACCTTCTGCT
>ENSG00000124780|KCNK17|1814_1
ATGTTTGAGCGGCACAATAAGATAGGAAGAGT
>ENSG00000124780|KCNK17|4513_1
AAACAGAGACTGGCAAACACTAGAGCGGACAT
>ENSG00000124782|RREB1|4819_1
AAAAGGTCCTCAGAGAAGAGCGACGATGACAA
>ENSG00000124782|RREB1|14697_1
AAGGATATCGAGAAGAACATCGAGTATGTGAG
>ENSG00000124782|RREB1|219_1
AAGGAGTTTGTTTGCAAGTATGGACTGGAGAC
>ENSG00000124785|NRN1|17358_1
CCGGAAATCGAGAGGAAGATCCATTAGTTCTT
>ENSG00000124785|NRN1|16925_1
AAGGCCAGGGGAATGAATTCAAGAGAGATGTC
>ENSG00000124785|NRN1|2441_1
GCTGCTATGGTCACTGAGGGGTTAGCTTTATC
>ENSG00000124788|ATXN1|6210_1
AACGGGGAGCTAAAGAAGGTGGAAGACTTAAA
>ENSG00000124788|ATXN1|8931_1
TTTGATTTGCCGTGTTCCAAACTCTCAGTTGG
>ENSG00000124789|NUP153|10069_1
GTTTGGGGAGAGTTTAAAAGCTGGGTCATCAT
>ENSG00000124789|NUP153|8162_1
ATCAGGGAGGATTCAAAATAGGTGTGTCATCC
>ENSG00000124789|NUP153|15610_1
CCGGACAAAATAGAGAACAACGAGAAAGTGGC
>ENSG00000124795|DEK|4288_1
ATCTGTGAAAAGTGCCAATGTTAAGAAAGCAG
>ENSG00000124795|DEK|4288_2
GGTTGTACGTGGGCAAAGTAAAGTTGGGTGTT
>ENSG00000124795|DEK|7768_1
AAGCAACGTTAGTAGAACTTACTGCTGACCTT
>ENSG00000124795|DEK|7768_2
ATTGAACCCATATTGAATTGGTTGACTGTTCA
>ENSG00000124813|RUNX2|8674_1
GGCGGGTAACGATGAAAATTATTCTGCTGAGC
>ENSG00000124813|RUNX2|3816_1
ACCTGTTCATATGCCAATTCAGAGAGGTGGAC
>ENSG00000124813|RUNX2|17770_1
AGAAATCCCATCCCTAAAACCTGCCTTCTCCT
>ENSG00000124875|CXCL6|15356_1
GGACCCAGTAAGAATAAGAAGGAAGGGTTGGT
>ENSG00000124875|CXCL6|1593_1
TCTTGGGGAATATGTTACTCTTTACCCTAGGA
>ENSG00000124875|CXCL6|14405_1
TTTTTCCTGTGTGTCATGTTGGTTTTTGGTAC
>ENSG00000124882|EREG|16526_1
CAGCTATAATTCTGTTATATGAGGGGCAGTGG
>ENSG00000124882|EREG|12473_1
GAGGCTCCTTCATCGAATGCTAAACCTTTGAG
>ENSG00000124935|SCGB1D2|7685_1
GCCAAGTTAGGAGTGAAGAGATGCACGGATCA
>ENSG00000124935|SCGB1D2|312_1
CCAGCTCTTGTTTCTGAGCTGTTAGACTTCTT
>ENSG00000124935|SCGB1D2|9140_1
ACTTTCATCCTGGTTTCCACTGTCTTTCAATG
>ENSG00000125084|WNT1|2625_1
CAGACTCGCTAGCACTCAAGACCCGGTTATTC
>ENSG00000125084|WNT1|17986_1
TCCTCCTAAGTCCCTTCCTATTCTCCTGCCAT
>ENSG00000125084|WNT1|10282_1
AGAGCCACGAGTTTGGATGTTGTAAATAAAAC
>ENSG00000125107|CNOT1|7299_1
TTGTCTCGAATACTTGATGTGGCCCAGGACTT
>ENSG00000125107|CNOT1|1667_1
AGCTACCACGACATCAATGTCTATTCCCTTGC
>ENSG00000125107|CNOT1|9850_1
TGGCTGATTTCATGCAAGAAGTAGGCTATGGC
>ENSG00000125207|PIWIL1|16810_1
TGTCTGTCTGTTGTCAAGTAATCGGAAGGACA
>ENSG00000125207|PIWIL1|5673_1
TTTAGTAAGACCCGGAATGGAGAGGATGTGAG
>ENSG00000125207|PIWIL1|1432_1
GTAATTGTGGTGAAGAAAAGAGTGAACACCAG
>ENSG00000125207|PIWIL1|7602_1
TTGAGCTTTGATTCCAACTTACTGTCCTTCTC
>ENSG00000125247|TMTC4|15021_1
GGAACAGCTTTTCAGAAGTGCTCTGTCTGTGT
>ENSG00000125247|TMTC4|16886_1
AGCCTGGCCTGGAACAACATGATTATACTCCT
>ENSG00000125249|RAP2A|15597_1
AGAAATTGTGAGGCAGATGAACTATGCTGCTC
>ENSG00000125249|RAP2A|2482_1
GGGTGATCTCATTTGAAAGCTATGATGGCATT
>ENSG00000125249|RAP2A|3492_1
GTGTGACCCGTGGCTAACCTGCTTTCAAAATC
>ENSG00000125257|ABCC4|1117_1
CTGGATGGAGATAGGAATATCGTGCCTTGCTG
>ENSG00000125257|ABCC4|5441_1
AATCGTCAGCATCCGAAGAATCCAGACCTTTT
>ENSG00000125266|EFNB2|6927_1
AGTTGGACAAGATGCAAGTTCTGCTGGATCAA
>ENSG00000125266|EFNB2|14681_1
GTCTGCGAAGAAGGCTAGGAGTTCATAGAAGG
>ENSG00000125285|SOX21|1367_1
ACGGAGGTGGAGGAGTAACTTTTTGACATGTT
>ENSG00000125285|SOX21|10973_1
TCTGGCCTTTTGTGTGAGATGATCACGGTTTC
>ENSG00000125285|SOX21|17298_1
TAGCATTTCTCTCCCAAGTTGAGCTGGTTTAA
>ENSG00000125347|IRF1|10893_1
GATATCGAGGAGGTGAAAGACCAGAGCAGGAA
>ENSG00000125347|IRF1|17246_1
GGAGACTTTAGCTGTAAGGAGGAGCCAGAAAT
>ENSG00000125347|IRF1|14215_1
TGGATATGGTGCAGAGAAGCTGGACTTCTGTG
>ENSG00000125347|IRF1|13039_1
TTCCAAAGCCAGTGAAATGTGAAGGAAAGTGG
>ENSG00000125354|SEPTIN6|15892_1
AAAGAGGACAGCTACAAGCCTATCGTGGAATT
>ENSG00000125354|SEPTIN6|678_1
GAACTGAAGATAGGCAACAAGATGATGAGGGC
>ENSG00000125354|SEPTIN6|14378_1
GCACCAGGACGAGAAGAAGAAACTGGAGGATA
>ENSG00000125378|BMP4|10943_1
ATGTGACACGGTGGGAAACTTTTGATGTGAGC
>ENSG00000125378|BMP4|5194_1
AAGGTGGTACTGAAAAATTATCAGGAGATGGT
>ENSG00000125378|BMP4|8256_1
CTCACAGCGGGCCAGGAAGAAGAATAAGAACT
>ENSG00000125384|PTGER2|12225_1
TCCTGTTCTGAGACTAATGCGTTCAGTCCTCT
>ENSG00000125384|PTGER2|18647_1
ATTTAAGCTGTGGTCAAGGCTACAGATGTGCT
>ENSG00000125384|PTGER2|12488_1
CAAGAAGACTTTAGGAATGGTTCTCTCAACAA
>ENSG00000125386|FAM193A|13269_1
CTGCAACTACAGGAGAAGATGTGCTTGCGATG
>ENSG00000125386|FAM193A|3186_1
ATGTTTGTAAGCAGGAAGCTTCTGGACTGACA
>ENSG00000125398|SOX9|2193_1
TAAATGGAGCAGCGAAATCAACGAGAAACTGG
>ENSG00000125398|SOX9|4459_1
CTGTGTATGATTCATTACCATTTTGAGGGGAT
>ENSG00000125398|SOX9|3509_1
GGTAAAAGGCAAGCAAAGGAGATGAAATCTGT
>ENSG00000125409|TEKT3|17697_1
ACCATAGAATCCATCAAGAAGGCCATCAAGGA
>ENSG00000125409|TEKT3|15225_1
CTGGGAGAACGTGTCAATGACATAGGGTTTTG
>ENSG00000125409|TEKT3|14740_1
AAATTTACAGATGACAATATTCTCCGCTCCCA
>ENSG00000125414|MYH2|12288_1
TGGGCTTTACTAATGAAGAAAAGGTCTCCATT
>ENSG00000125414|MYH2|14909_1
AATGAAAACTCTAGCTCAGCTCTTCTCTGGGG
>ENSG00000125414|MYH2|5541_1
TCATAAGTGAAGAGTGATCATGTCCTGATGCC
>ENSG00000125449|ARMC7|5710_1
CTGGATTTATTTCTCGATTCGCTGTCGGAGGA
>ENSG00000125449|ARMC7|4491_1
CAGGTATAGGAATGAGATGCCTCGTGGTGAAA
>ENSG00000125449|ARMC7|9672_1
TCCCTTTATGTTCCCAAATAAAGGGTCCTAGA
>ENSG00000125485|DDX31|6601_1
CAGTGTTCAGAAGCAAAGTATTCCTGTGTTGC
>ENSG00000125485|DDX31|13230_1
GTCCAGAAACTGCTTAAGCCTTTCACCTGGAT
>ENSG00000125485|DDX31|13230_2
ATGCAGCAAGTAATGGAGGAACTGGATTTCTA
>ENSG00000125485|DDX31|9877_1
GAGCCATGACCAGTTGAACCCAAAGGACAAAG
>ENSG00000125498|KIR2DL1|1020_1
GATGTTTAACGACACTTTGCGCCTCATTGGAG
>ENSG00000125498|KIR2DL1|9954_1
CAAATGCTGAGTCCAGATCCAAAGTTGTCTCC
>ENSG00000125498|KIR2DL1|9292_1
AGTTTTCCATCCTTCAAATAAACATGTCTGCC
>ENSG00000125510|OPRL1|7026_1
CTAGTGACATCATGGGACAGGTCAAAGCATTA
>ENSG00000125510|OPRL1|16686_1
GTGCAATGAACTATCATGCTGTGGACCGTCAA
>ENSG00000125510|OPRL1|9330_1
ATTTATGCATGTGGCAAGCGTTACTTCCTGTG
>ENSG00000125520|SLC2A4RG|4118_1
AAGTCCGGCTCGTTCAAGAACATAAGCTACCA
>ENSG00000125520|SLC2A4RG|18084_1
CCAGGCGAAGAGAGAAATTAAAGATTTGAGGT
>ENSG00000125520|SLC2A4RG|7757_1
TTGTTGACAGGTTGAAAGCATGTTGAAAAAAA
>ENSG00000125538|IL1B|238_1
GGCCTCAAGGAAAAGAATCTGTACCTGTCCTG
>ENSG00000125538|IL1B|684_1
CAGGAGAATGACCTGAGCACCTTCTTTCCCTT
>ENSG00000125571|IL37|9467_1
GTTGGGGTGACAGATAAATTTGAGAACAGGAA
>ENSG00000125571|IL37|8823_1
AACGCCTTCCTCGCTAATTTGAACTAATTGTA
>ENSG00000125571|IL37|15244_1
AAAGGTGAAGAACTTAAACCCGAAGAAATTCA
>ENSG00000125618|PAX8|17220_1
GCAGGAAGTGAATACTCTGGCAATGCCTATGG
>ENSG00000125618|PAX8|13375_1
CAGGGAAAGAGAACCATGCCATGCTGAAAAAG
>ENSG00000125618|PAX8|16481_1
TTTGGCCTCTGAGTGAAATGTCTCTCTTTGCC
>ENSG00000125657|TNFSF9|1286_1
AAGGCTGGAGTCTACTATGTCTTCTTTCAACT
>ENSG00000125657|TNFSF9|647_1
CTGAGTTTGTGAATGGACTTTTTTAGAGGAGT
>ENSG00000125657|TNFSF9|2073_1
CTCCTGTGTGATACTTGGGGGCTAGCTTTTTT
>ENSG00000125686|MED1|7216_1
GGGCTATTCGGAGGAAAGCTGAAACCATTCAA
>ENSG00000125686|MED1|16996_1
ATATGTTCTATGTGGAAGTGCAGTTAGATCCT
>ENSG00000125686|MED1|8751_1
GAACTATTCTGAAAGAAGATTCTCCTGGGCTT
>ENSG00000125726|CD70|7897_1
CTACGTATCCATCGTGATGGCATCTACATGGT
>ENSG00000125726|CD70|16274_1
CATGCAAGCCCTACAAAGCTGGAGGAATCATC
>ENSG00000125726|CD70|16274_2
CTTTTGCCTTCCCGAAACACTGATGAGACCTT
>ENSG00000125726|CD70|2575_1
ACAGATGAGGAAAACAGAGGCGTAAACCGTTG
>ENSG00000125726|CD70|2575_2
GTGGCAGGACAAGAGAAGGCATTGAGCTTTTT
>ENSG00000125735|TNFSF14|1403_1
CTTACTTCGGGGCTTTCATGGTGTGAAGGAAG
>ENSG00000125735|TNFSF14|15997_1
AAGCATGCTCTAGGGAAATGCTTGCTGATTGA
>ENSG00000125735|TNFSF14|1311_1
GAGACTGATCATCGGGACTCATCATGAAGAGC
>ENSG00000125753|VASP|13343_1
CTGGAAGAGGTGAAGAAGGAATTGCAGAAAGT
>ENSG00000125753|VASP|7667_1
TTTACCCCTTGGAGGAAATAAGATGAGGGAGA
>ENSG00000125779|PANK2|1163_1
CTGCTGTCTTCTTACTGGCTGTACCACTTTTG
>ENSG00000125779|PANK2|5974_1
TGACTGTACTACCTGAAACAAAGTGAGAAAGG
>ENSG00000125780|TGM3|4473_1
GTAGGCAAAGAAGTCAACCTGGTCCTACTGCT
>ENSG00000125780|TGM3|10835_1
ACCACGCTGAGAGAGAAGAGTATGTTCAGGAA
>ENSG00000125780|TGM3|10107_1
GTGCAGCTGAACTTCGACATGCCCTTTATCTT
>ENSG00000125798|FOXA2|13018_1
GTGTACTCCCGGCCCATTATGAACTCCTCTTA
>ENSG00000125798|FOXA2|17831_1
GCTGTTGTTGCAGGGAAGTCTTACTTAAAAAA
>ENSG00000125798|FOXA2|9096_1
CAGGGAGTGTTGCTGTTTTCCCAACATTTTAT
>ENSG00000125810|CD93|8843_1
GAGAAAAGTTGCTTGAAGTGCATTACAGGTGT
>ENSG00000125810|CD93|10722_1
CGGTGGGGATTTCGTGACTCTATAATGATTGT
>ENSG00000125813|PAX1|9799_1
TACTGTCAAGGGCCCTAGTTCCCTTTGTTTTA
>ENSG00000125813|PAX1|2531_1
GTTTTCAGTGCTTAGAAAACTGGGTTGTCCTG
>ENSG00000125813|PAX1|15254_1
GGCTGCCTCTGAATAAAGGAAAGCGTCTGAAA
>ENSG00000125816|NKX2-4|8059_1
GAAGGGTCTGCAAGAAACTGCTAGAACGGATG
>ENSG00000125816|NKX2-4|3480_1
CTCCTAGAAGTTCTTAAATGACGCGAAAAGGT
>ENSG00000125816|NKX2-4|7625_1
TTGCCATTTAGGTAATAGAGCAATGGAATCAA
>ENSG00000125817|CENPB|16423_1
GAGGTCTTGGACATCAAAGCTGAGTCACTGGA
>ENSG00000125817|CENPB|8964_1
CCCAGATCCTTTAGTAATGCTTCCCCTGGTCC
>ENSG00000125817|CENPB|10159_1
GTCCAGCTGCTCCTTTCCCAGTTTGATTTCAA
>ENSG00000125826|RBCK1|10454_1
GGAGACTGTATAGCCAAGATATTCAGCTAGAA
>ENSG00000125826|RBCK1|10454_2
CTGAGGATTACCAGCGATTTCTAGACCTGGGC
>ENSG00000125826|RBCK1|9784_1
CTGTCAGAACTGCCACTGAGCTAAAGATGGTG
>ENSG00000125826|RBCK1|15734_1
CTTGGAACTCTTGCTAACCTGTTCAGAGCCAG
>ENSG00000125834|STK35|296_1
CTCGCTGAAAGGAGAAAGGATCCTGGGTTATG
>ENSG00000125834|STK35|7313_1
AAATTCAATGTGGGCAAGGCATATGTGTAAAT
>ENSG00000125834|STK35|12843_1
GCCAGGAGAACTAAGAAGGTCTCAACTCCAGG
>ENSG00000125835|SNRPB|11632_1
GGAGAATCTGGTCTCAATGACAGTAGAGGGAC
>ENSG00000125835|SNRPB|12587_1
TTTCCCGTAAGGCTGTACATAGTCCTTTTATC
>ENSG00000125835|SNRPB|17504_1
TCTTTGACCCTTGGCCACAGAGTATGGAAGTA
>ENSG00000125841|NRSN2|3184_1
GTCCCTTTAGAGCCCAACTCCAGGTCAAATCT
>ENSG00000125841|NRSN2|3184_2
GCTTCTAACAAGTAGAATGTGGAAAGGCAAAA
>ENSG00000125841|NRSN2|3808_1
CCTCTCAGTGTTTCCCCAACTTCTCCCTTTTA
>ENSG00000125841|NRSN2|15008_1
GAAAAGTGGGTTGTCTTTGCCCCTCAAAGTCC
>ENSG00000125845|BMP2|18355_1
CAGAAACGAGTGGGAAAACAACCCGGAGATTC
>ENSG00000125845|BMP2|9656_1
GGTGAATCAGAATGCAAGCAGGTGGGAAAGTT
>ENSG00000125845|BMP2|7167_1
CTGTACCTTGACGAGAATGAAAAGGTTGTATT
>ENSG00000125848|FLRT3|5629_1
CGTGGGATGGCTATTAAGGATCTCAATGCAGA
>ENSG00000125848|FLRT3|4092_1
AATGAACCCATCTCGAAGGAGGAGTTTGTAAT
>ENSG00000125848|FLRT3|10645_1
ATGGTTTAGGTGACAAAGTTTTCTTCAACCTA
>ENSG00000125850|OVOL2|14689_1
CTCAAAAAGACATCTAAAAAACTGGCAGCCCT
>ENSG00000125850|OVOL2|6695_1
GATGAGAAAAGGGCAGACACCTACATCCCAGT
>ENSG00000125850|OVOL2|991_1
CTTGAAATGCTGTTTAAGCAAGGCAAGTGAAT
>ENSG00000125864|BFSP1|13301_1
CCTATAAGACAGTGGAAGTGGTGGAATCTATC
>ENSG00000125864|BFSP1|16777_1
GAGGGCAGATAAGCAAAGGCTTTGGGAAACTA
>ENSG00000125864|BFSP1|5554_1
AGTCAGACAAGAAGAAATCAGGAGAGAAGAGC
>ENSG00000125898|FAM110A|17838_1
CTGATCTCGAGCGCTTTTTTAACTTCTGCGGC
>ENSG00000125898|FAM110A|5563_1
TGTGAACTTGGTATGGAGGCAAAGGCTTAGAG
>ENSG00000125898|FAM110A|5204_1
CCTCTGTCCTTTGCTGACTTCCTCTTCCTTAC
>ENSG00000125912|NCLN|12331_1
GGAGGAGGCAAGTTTAACTACCAGGGAACCAA
>ENSG00000125912|NCLN|15233_1
TGGCGTGGACATGGTTATTTATCTCTGCTCCT
>ENSG00000125912|NCLN|7514_1
TTGTCACCATGAGAGAATTTGGGGAGTGCTTG
>ENSG00000125952|MAX|5165_1
GTTTGGAGTAATCAGAATGAACCCTCCTCCTT
>ENSG00000125952|MAX|11367_1
GTTTTGGGTGGCATAGAGGTTTTGTATTGAGG
>ENSG00000125965|GDF5|15609_1
ATTGACTCTGCCAACAACGTGGTGTATAAGCA
>ENSG00000125965|GDF5|1645_1
ACCAGCTTTATTGACAAAGGGCAAGATGACCG
>ENSG00000125965|GDF5|10057_1
TTGGATAGAGTTGAGGAGTGTGAGGCTGTTAG
>ENSG00000126003|PLAGL2|3283_1
CGACCGGCGGTTCTATACTCGTAAGGATGTAC
>ENSG00000126003|PLAGL2|14043_1
CAATGGGCAGGAGAGAAGGCCTTTATTTCTCG
>ENSG00000126003|PLAGL2|11157_1
CGTGAAAAGATCTCATACCGTAGGACTTCAGG
>ENSG00000126010|GRPR|258_1
ATGAAGATCTGCCTCAAAGCCGCCTTTATCTG
>ENSG00000126010|GRPR|1589_1
TACATGTCAAGAAGCAGATTGAATCCCGGAAG
>ENSG00000126010|GRPR|17095_1
TTATGGCTAGACAGGAACCCTTGCATCCATTG
>ENSG00000126016|AMOT|2615_1
TGAGGCAAGAGTTGGAAGGATGCTATGAGAAG
>ENSG00000126016|AMOT|4674_1
GAAGAGCTGAAAAAGAAGCAAGTGTACGTTGA
>ENSG00000126016|AMOT|8286_1
AGGAGAATGTGATGAGACATTTTGCTCTGGAT
>ENSG00000126215|XRCC3|15176_1
ACTTCAGTGTGGTACAAGGTGGAGAAAGCATA
>ENSG00000126215|XRCC3|14953_1
GTATTCTGGTAGGGATATGGCAGGACTCCTGG
>ENSG00000126215|XRCC3|16245_1
GACCAGGCCTTTGACAAATAAATGTTCAATGG
>ENSG00000126226|PCID2|2284_1
ACGTGGACATTGACGAAGTTCAGTGTATTCTG
>ENSG00000126226|PCID2|11098_1
GGGGACATGTTGGAAAAAGCAGCAGAGTTACT
>ENSG00000126226|PCID2|6304_1
TAAGTGTGGTTCCTGAAGGCTGTCTTTGTAAC
>ENSG00000126266|FFAR1|18475_1
GTACTTACGGGAAGGAGGAGGCAGTCTGTTTC
>ENSG00000126266|FFAR1|10874_1
GCCTACTGTTGACCAAAAGCTTTACCCAGTAT
>ENSG00000126266|FFAR1|713_1
TTATAAGAGAAGTTGTCTGTCTCAAGCGGCAG
>ENSG00000126351|THRA|3053_1
TTTGAACTGGGCAAGTCACTCTCTGCCTTTAA
>ENSG00000126351|THRA|3532_1
TTCCTCGAGGTCTTTGAGGATCAGGAAGTCTA
>ENSG00000126351|THRA|3532_2
GACTCCCTTGCTTTTTGCTGTGTAGTTCCCTC
>ENSG00000126351|THRA|932_1
AGAGCGAGCGATAGAGAGAGATGATATTAAGT
>ENSG00000126353|CCR7|9010_1
CATCTGGATACTAGCCACAGTGCTCTCCATCC
>ENSG00000126353|CCR7|5683_1
CTGAAGAGTCCTCTGAATGAACCTTCTGGCCT
>ENSG00000126453|BCL2L12|15877_1
TTGAACTTGCCATTGGACTGAGCTCTTTCTCA
>ENSG00000126453|BCL2L12|10805_1
TTCGTGTGCTTTTCCAAGTCTTCCTATTCCAC
>ENSG00000126453|BCL2L12|5618_1
AGGGTAGCATCCTCTTTCCCTAGTTATTTCAG
>ENSG00000126456|IRF3|345_1
CTTCTGATACCCAGGAAGACATTCTGGATGAG
>ENSG00000126456|IRF3|8305_1
CTGGAGAATACTGTGGACCTGCACATTTCCAA
>ENSG00000126456|IRF3|6446_1
ATTCTGCACTGAAATAACTAGGGAAAGAGGAT
>ENSG00000126457|PRMT1|16459_1
AAGATCGTCAAAGCCAACAAGTTAGACCACGT
>ENSG00000126457|PRMT1|4192_1
TTCTACATGGAGGACTACCTGACCGTGAAGAC
>ENSG00000126457|PRMT1|3676_1
GGTTGCATTTACGCCAATAAATCCTCAGCTGG
>ENSG00000126458|RRAS|9180_1
GGACTCCTACACGAAGATCTGCAGTGTGGATG
>ENSG00000126458|RRAS|11231_1
CAGTTCATCCAGTCCTACTTCGTGTCTGACTA
>ENSG00000126458|RRAS|11844_1
CCAGGACACATCACATACCCACCCTTACTTCC
>ENSG00000126460|PRRG2|9218_1
GAGTATTTTGAGGACAACACTCTCACGGAGCG
>ENSG00000126460|PRRG2|11901_1
TTTCCGCCGCGTATGGATATACACATGTTTTC
>ENSG00000126460|PRRG2|17297_1
CTGTGCCATCTTGTGTATGGGCAGATATGACC
>ENSG00000126561|STAT5A|12849_1
ATGATGGGGCCATCCTAGGTTTTGTGAATAAG
>ENSG00000126561|STAT5A|13618_1
ACAATATGCAATGTGAAGCGGTCGTGTTGTGA
>ENSG00000126581|BECN1|9679_1
ATGAGGATGACAGTGAACAGTTACAGATGGAG
>ENSG00000126581|BECN1|4295_1
CATGCTCTGGCCAATAAGATGGGTCTGAAATT
>ENSG00000126581|BECN1|5356_1
AAGTTCATGCTGACGAATCTTAAGTGGGGTCT
>ENSG00000126583|PRKCG|18179_1
TCATGGTTCTAGGAAAAGGCAGTTTTGGGAAG
>ENSG00000126583|PRKCG|11686_1
AAGTCTGTCGATTGGTGGTCCTTTGGAGTTCT
>ENSG00000126583|PRKCG|12958_1
TATTCTCCCTGACCTTAGCGTTCTGGACTCTG
>ENSG00000126602|TRAP1|8447_1
GATCAGATATACGAGAACGCCATGATTGCTGC
>ENSG00000126602|TRAP1|259_1
CGTGAGTTTGACAAGAAGAAGCTGATCTCTGT
>ENSG00000126602|TRAP1|181_1
TTTGGAGTGGGTTTCTACTCAGCTTTCATGGT
>ENSG00000126733|DACH2|13203_1
TGGATCATCATTTGGAAAGAATGGAAGAGGTA
>ENSG00000126733|DACH2|5859_1
GTTTAGAAATGGCACAACAGTTGTATTCAGCC
>ENSG00000126733|DACH2|12079_1
CTAAGCGTTCTTTGGGAGTGTTGCAGGAAAAT
>ENSG00000126752|SSX1|2071_1
AGCATCAGAGAAGAGAAGCAAGGCCTTTGATG
>ENSG00000126752|SSX1|863_1
GGACGAAAATGATTCGAAGGGAGTGTCAGAAG
>ENSG00000126752|SSX1|13374_1
TGAAAGCAAGTGTTCACAACGGTGAAACTTGA
>ENSG00000126759|CFP|10991_1
CCCTGTATCCGACGGAACATGAAGTCCATCAG
>ENSG00000126759|CFP|5046_1
TTGAAAGGATCATGGTCAGAGTGGAGTACCTG
>ENSG00000126759|CFP|5308_1
GCTTGCAAAGACCCTGAGGAAGAGGAACTCTA
>ENSG00000126759|CFP|5308_2
GAGGGGGTCATTATATTACAGGCGGGAGAGTC
>ENSG00000126767|ELK1|4987_1
AAAGTAGAAGGGCCCAAGGAAGAGTTGGAAGT
>ENSG00000126767|ELK1|9245_1
CTGTCTGCGTTTTTGGATGTGAGTAGAAGAGT
>ENSG00000126767|ELK1|12021_1
CCCCGCTGCCATTTTGATAGTATAATCTATTT
>ENSG00000126778|SIX1|4865_1
GAGTTGTTTGCGCATAAAGGAATGGTGGACTT
>ENSG00000126778|SIX1|17315_1
TGAATGGGAATTGCAAATCAACTGGATTTTCA
>ENSG00000126778|SIX1|8072_1
TTAATGGTGGCTGTGAATTGCAGGGTACTTTG
>ENSG00000126803|HSPA2|12126_1
AACAAGATCCTCGACAAGTGTCAGGAGGTGAT
>ENSG00000126803|HSPA2|18608_1
GTCTTTGGTATATGCAAATGAAAGGAGAGGTG
>ENSG00000126804|ZBTB1|14113_1
CAAGATCTGACCATGAATGGGTTAGGAAATAC
>ENSG00000126804|ZBTB1|14645_1
TTAAGATGGAGCCAGAAGATATTCCTACAGAT
>ENSG00000126804|ZBTB1|7621_1
AAAATCTAGTGGTTGAACATATGTCTAGCTGC
>ENSG00000126838|PZP|16212_1
AAGGGGATGGGATTGAAGGTGTTCACTAACTC
>ENSG00000126838|PZP|8658_1
CTTAGAACTCTGTGGAAATGAGGTTGTTGAGG
>ENSG00000126838|PZP|9478_1
CTGAACTCACTTGATAAGGAAGCTGTGAAAGA
>ENSG00000126858|RHOT1|3791_1
TACAGCGGTGCCTGGAATATTTGGGCTATCTA
>ENSG00000126858|RHOT1|6527_1
GTGTATGCCGTTAACAACAAGCATTCTATTGA
>ENSG00000126858|RHOT1|5304_1
ATGTAATTGGAGTGAAAAACTGTGGGAAAAGT
>ENSG00000126878|AIF1L|14811_1
ATGATGTTTGAAGGAAAAGCCAACGAGAGCAG
>ENSG00000126878|AIF1L|3453_1
ATCTGCTTGAAACCTGACTCTGCTTCTCTCAT
>ENSG00000126883|NUP214|9235_1
AGAGCTTCTGTTTCCAAGTTCTTTGGCTGGAG
>ENSG00000126883|NUP214|14891_1
GGTTTTGGGTCTAGTAATACTGGTTCTGTGTT
>ENSG00000126883|NUP214|8636_1
GTTCAGCTTTGGGTCAAATAACTCGTCTGTCC
>ENSG00000126895|AVPR2|5961_1
CGTGAAGTATCTGCAGATGGTGGGCATGTATG
>ENSG00000126895|AVPR2|15561_1
CAAGACTGTGAGGATGACGCTAGTGATTGTGG
>ENSG00000126895|AVPR2|3246_1
CCTCATTCTCTCCCTAATAAAAATTGGAGCTC
>ENSG00000126970|ZC4H2|14034_1
GAGAATGACCTAAACAAGCTGCTAGAGTCTAC
>ENSG00000126970|ZC4H2|7899_1
GATTTCTGGTTTAGGAAGAGATGTGGTTCAGG
>ENSG00000126970|ZC4H2|9473_1
GGGAGGCATGGCTGTAATTCTTTAGCTTTCTC
>ENSG00000127022|CANX|12449_1
GTGGAGAGGACTATAAACTGCACTTCATCTTC
>ENSG00000127022|CANX|9186_1
GAAGACAGAAAACCTAAAGCAGAGGAGGATGA
>ENSG00000127022|CANX|2836_1
TTGTGCTGATCGAAGAATAGTTGATGATTGGG
>ENSG00000127152|BCL11B|18636_1
GAAAGGCATCTGTCCCAAGCAGGAGAACATTG
>ENSG00000127152|BCL11B|7624_1
AGCACTTTGTTTCAGAACTGGAATGGAGATGT
>ENSG00000127191|TRAF2|18556_1
ACCAAGACAAGATTGAAGCCCTGAGTAGCAAG
>ENSG00000127191|TRAF2|3950_1
ACGAGGGCATATATGAAGAAGGCATTTCTATT
>ENSG00000127191|TRAF2|10501_1
GAGAAGTTTCAGGACCACGTCAAGACTTGTGG
>ENSG00000127241|MASP1|18150_1
GGGACGTGGAGTAACAAGATTCCCACCTGTAA
>ENSG00000127241|MASP1|6983_1
CCCTATGACTACATCAAGATCAAAGTTGGTCC
>ENSG00000127241|MASP1|15737_1
CTCCGGTCAGATGAAAATGAACAGCATCTCGG
>ENSG00000127241|MASP1|15737_2
TCACGCTGAGTGCAAAACTAGCTATGAGTCCC
>ENSG00000127241|MASP1|15737_3
TATTTTAGCACCTCTGAGTGGACTGTACTTTT
>ENSG00000127318|IL22|13565_1
AGAGTGGAGAGATCAAAGCAATTGGAGAACTG
>ENSG00000127318|IL22|11997_1
CAAAAGGAAGATGGGAAGCCAAACTCCATCAT
>ENSG00000127318|IL22|9737_1
ATCATTCGATATTGCTACTTGAGTGTAAGGCT
>ENSG00000127324|TSPAN8|9445_1
TTGGAATATCATTTGGACTGGCAGTTATTGAG
>ENSG00000127324|TSPAN8|15487_1
ATGTAAGTGCTATATAAGTCAGGAGCAGCTGT
>ENSG00000127415|IDUA|12918_1
CATGTTTCCAAGTGGAACTTCGAGACGTGGAA
>ENSG00000127415|IDUA|14643_1
CCTGTGGACATACGAGATCCAGTTCTCTCAGG
>ENSG00000127415|IDUA|5821_1
CTGACTTTGAGGACAAGCAGCAGGTGTTTGAG
>ENSG00000127423|AUNIP|14358_1
TCTGTGTTTTCCTGGGACAATGAAAAGAATGA
>ENSG00000127423|AUNIP|6694_1
GGAAAGACAAATGGCAGTGACCAGAAGAGTGT
>ENSG00000127423|AUNIP|11280_1
CTCTAGCTTGTCAGCAAGACTGTTGCAGAAGA
>ENSG00000127423|AUNIP|11280_2
AGGTGGCATGGGATGAAGTTGTCATTACTGAG
>ENSG00000127445|PIN1|11113_1
CGAGTGTACTACTTCAACCACATCACTAACGC
>ENSG00000127445|PIN1|4335_1
TACATCCAGAAGATCAAGTCGGGAGAGGAGGA
>ENSG00000127445|PIN1|1008_1
GCCAGATTCTCCCTTAAGGAATTGACTTCAGC
>ENSG00000127463|EMC1|15043_1
CGAGTCTACCCATCCAAGCAGTTTGACGTTCT
>ENSG00000127463|EMC1|5872_1
AACATTGTCAAGTTTAATGTGGAAGATGGAGA
>ENSG00000127463|EMC1|14703_1
GAAGGAGAATTTGGCAAAAAGGCAGATGGCTT
>ENSG00000127472|PLA2G5|12472_1
AGCTCCTCCCAGACCAAGACTTTTGTTCTGTT
>ENSG00000127472|PLA2G5|3951_1
ACGCAAGAAGAGCCAAATTGACTCTCTAAATC
>ENSG00000127472|PLA2G5|987_1
GGGTCAGGGAAAGATAACTGGTGATTATGCCA
>ENSG00000127507|ADGRE2|13892_1
GGGAGCAATATGGGAAATGGTCCAAAGGGATC
>ENSG00000127507|ADGRE2|9620_1
AGCAAGAACCTTTCCAATGGGCTGTTGAACTT
>ENSG00000127507|ADGRE2|15620_1
TGGCTCCAACCAGAAAAGGGATTTATATGGGG
>ENSG00000127526|SLC35E1|5682_1
AACTCGTACAGTTTGAACCGCTATGATGTGTA
>ENSG00000127526|SLC35E1|15164_1
TCTTGGGGTGGTGAGAAGGATCTTCGAGAAAT
>ENSG00000127526|SLC35E1|18047_1
TGCTTGAGAACGTCAGACTGGCTAGTTTAATT
>ENSG00000127533|F2RL3|15727_1
GTGGTGTCCTCATAAGATAAGGAGAGGCCAGG
>ENSG00000127533|F2RL3|18594_1
ATTTTAAAAAGACGAAAAGTGACGGCCAGGTG
>ENSG00000127533|F2RL3|13752_1
TTTGGGATGTCTCTTGAGCAACCAGAATAGCA
>ENSG00000127561|SYNGR3|7472_1
GCCCGTGTTGTCAATAATTACTAAATACGCGA
>ENSG00000127561|SYNGR3|7472_2
TGTGGGTAGTGACTGTCTCGTTTCTGTCATGG
>ENSG00000127561|SYNGR3|819_1
ATGCAGTTGAGTGACAACCTTGTTACATTGTA
>ENSG00000127561|SYNGR3|8167_1
TCTCTCCCTCTCCTGAAAGACCAGAGATTGTG
>ENSG00000127616|SMARCA4|10793_1
CGAGGTCTGATAGTGAAGAAAGTGGCTCAGAA
>ENSG00000127616|SMARCA4|7418_1
CCCAACCTCACCAAGAAGATGAAGAAGATTGT
>ENSG00000127616|SMARCA4|7264_1
CGGCAGAAAATCGAGAAGGAGGATGACAGTGA
>ENSG00000127666|TICAM1|15551_1
TCCAACTTTCTGTAGAAGATACCACCTCTCCA
>ENSG00000127666|TICAM1|556_1
ACCACTCAGCTTTCATCATCCTACTTCTCACC
>ENSG00000127666|TICAM1|12457_1
TCTCTATTTCTGGGTGAAGGGTCTTGGTGGTG
>ENSG00000127743|IL17B|14698_1
CCTGCTGTTTCTTCTTACCATTTCCATCTTCC
>ENSG00000127743|IL17B|16033_1
GTCAACTTGCAGCTGTGGATGTCCAACAAGAG
>ENSG00000127743|IL17B|17354_1
TTGCACCTTTGTGCCAAGAAAGGCCTATGAAA
>ENSG00000127804|METTL16|12088_1
GACGTGTACTCTCCTAAGGGAAGATTTTGGAC
>ENSG00000127804|METTL16|1090_1
CCAAGTAAGCGAAGAAAATTAGAGAAACCGAG
>ENSG00000127804|METTL16|3804_1
TGGCAGAAGGAGGTGAATTAGAGTTTGTTAAA
>ENSG00000127824|TUBA4A|9040_1
ACGAGGATGAGGGAGAAGAATAAAGCAGCTGC
>ENSG00000127824|TUBA4A|5144_1
TCCAAGTAGGAGTATAATCCAGTGGTTTCTGT
>ENSG00000127837|AAMP|3277_1
GAGTGTGCAGGCCATAAAGACTCTGTGACTTG
>ENSG00000127837|AAMP|13554_1
CATCTATGACCTGGCTACGCAGACTCTTAGGC
>ENSG00000127837|AAMP|2394_1
CCATGGGGTGTGTATTTGTATGTGGGGAGTAG
>ENSG00000127884|ECHS1|10301_1
AGAAAGGCCAACTTCAAAGACCAGTGAGAACC
>ENSG00000127884|ECHS1|1279_1
TGTCTGCTGCCTTCATACAGATGCTGATTAAA
>ENSG00000127948|POR|11322_1
GTCATGTCCCTGAACAACCTGGATGAGGAGTC
>ENSG00000127948|POR|18506_1
GTGGACTACATCAAGAAACTGATGACCAAGGG
>ENSG00000127948|POR|11907_1
AGCAGCTTTGTGGAAAAGATGAAGAAAACGGG
>ENSG00000127954|STEAP4|14199_1
ATATGTGGCTTTGGGAATACTTGGGTTTTTTC
>ENSG00000127954|STEAP4|14199_2
CTTTGGTTGGCAGTCAAATGTTAACTAGTGTG
>ENSG00000127954|STEAP4|2424_1
CTACGTGTTAGGGCTTATCATTCCTTGCACTG
>ENSG00000127954|STEAP4|2424_2
GTTACTTCCTTTTGGAAGTCAAAACCAACCAT
>ENSG00000127955|GNAI1|17048_1
GCTATGGGGAGGTTGAAGATAGACTTTGGTGA
>ENSG00000127955|GNAI1|10441_1
GGTTTTAAGAGTGGCAACTTAGGATTTTAGGG
>ENSG00000127955|GNAI1|13232_1
TACTGAATGACAGACTATTACTACGTTTGCCA
>ENSG00000128039|SRD5A3|16307_1
TTTGGTGCCTTACTCAATCTCTGTTCCTGGGA
>ENSG00000128039|SRD5A3|3982_1
GTCAGTGTCTTCTCCAATGTCATGATTCACGT
>ENSG00000128039|SRD5A3|8630_1
ACCCGAAGCATAGGAAAGCTTTCCTACCATTT
>ENSG00000128039|SRD5A3|3077_1
AAGTACAGTTTCAGCAAAGCTGTTTGAAACTC
>ENSG00000128052|KDR|4405_1
GGATTTGTGGAGGAGAAGTCCCTCAGTGATGT
>ENSG00000128052|KDR|4660_1
GTAGGCGATTGAAAGAAGGAACTAGAATGAGG
>ENSG00000128052|KDR|12864_1
GGAGAATCAGACGACAAGTATTGGGGAAAGCA
>ENSG00000128228|SDF2L1|6781_1
TGGAAGGCATCTTCATCAAGCCTAGTGTGGAG
>ENSG00000128228|SDF2L1|5692_1
GTCACGATGAACTCTGAGTGTGTGGATGGATG
>ENSG00000128228|SDF2L1|4655_1
CAGAGACTTTGGGTTTGTAGGGGTCCTCAAGT
>ENSG00000128271|ADORA2A|10830_1
GGCTTGGGTTCTGAGGAAGCAGATGTTTCATG
>ENSG00000128271|ADORA2A|790_1
TATTACCTTTCACTCTCTGGCTGCTGGGTCTG
>ENSG00000128271|ADORA2A|17267_1
ATAAAAACGAGCCACATCGTGTTTTAAGCTTG
>ENSG00000128272|ATF4|12907_1
GAAGAACGAGGCTCTAAAAGAGAGGGCGGATT
>ENSG00000128272|ATF4|12106_1
GAGAAAATGGATTTGAAGGAGTTCGACTTGGA
>ENSG00000128276|RFPL3|4749_1
GTCTCTCAGAGGAACAAAATCAGGCCCAATCG
>ENSG00000128276|RFPL3|11009_1
GAATCTGTTCACTGCAAAGGGAAGATCCAGCT
>ENSG00000128276|RFPL3|16191_1
TGTTCTGTATTCTCGGATCAATTTCCAAATGC
>ENSG00000128284|APOL3|1400_1
ATTACGAAGCCACACAAACCATTGGGAGTGAA
>ENSG00000128284|APOL3|16025_1
CTTCGTGCCCTTGCAAATGGTATTGAAGAGGT
>ENSG00000128285|MCHR1|4947_1
TTGTCTACTTATACAATGCGGCCATCAGCTTG
>ENSG00000128285|MCHR1|9923_1
GAGACCTTTGGATAGAACAGAAGCTGAGCAAG
>ENSG00000128285|MCHR1|419_1
GCCTTTCTCCCAAGCTGGTGGATAATGAAAAA
>ENSG00000128335|APOL2|10123_1
GGCACCAATGTAGCAAAGGTGATGAAGGAGTT
>ENSG00000128335|APOL2|4127_1
AGAATATATTGGGCGAAGAATAGAGGGGGAGC
>ENSG00000128342|LIF|11096_1
TGTCAACTCCTGGGGAAGTATAAGCAGATCAT
>ENSG00000128342|LIF|13743_1
AAGTTTGATGAGTGGAAGATAGAGAGGGGCCT
>ENSG00000128342|LIF|12855_1
CTCTTCCTCTGGGTAAAGGTCTGTAAGAAGGG
>ENSG00000128394|APOBEC3F|5615_1
TTCATAAAAACGGGTTTCATCATGTTTCCCAG
>ENSG00000128394|APOBEC3F|9237_1
AGTTGAAATGGGTATGTAAGTTGAAAACCAGA
>ENSG00000128394|APOBEC3F|5302_1
GGCCTTTCCTCTATGAACCTGTACTGTACCTC
>ENSG00000128463|EMC4|13211_1
GAAAGTTCAAGCCAGAAGTTTCTTCAGGGTTT
>ENSG00000128463|EMC4|263_1
CCTACACATGCATCGGATTGGTTAGCCTTCAT
>ENSG00000128482|RNF112|16759_1
GAGCTGAAGGATACAGACCTGGACTATCTGGA
>ENSG00000128482|RNF112|11888_1
TCTGTGTCCTTTTTCAAGCCTGTTTAGATGGG
>ENSG00000128482|RNF112|11348_1
AAGAAGATGCAGCTTGATGCAGCTCCTCAAAC
>ENSG00000128487|SPECC1|1344_1
AGGAATTGACAGCTGAAAATGAGAAGCTGGTG
>ENSG00000128487|SPECC1|8087_1
CCAAGCAAGAGAATGAAGGTGGAGAAAAGGCT
>ENSG00000128487|SPECC1|9984_1
TTTCCGATCTAGAGGAAGAAAACCGGGTCCTG
>ENSG00000128510|CPA4|13360_1
CGGAAGTGGAGGTGAAATCAGTGGTAGATTTC
>ENSG00000128510|CPA4|12095_1
GGTCCTGCTGTTTTTGATGAGCCTTTTGTCTG
>ENSG00000128510|CPA4|11511_1
GAACGGAGCAGTAATAACTTCAACTACGGGGC
>ENSG00000128564|VGF|2256_1
CTCCAGGAACTGCGAGATTTCAGTCCAAGTAG
>ENSG00000128564|VGF|8294_1
GTCGGAAACCGGAAAAAGCAGTTCCAGTTAAT
>ENSG00000128564|VGF|18115_1
TACCCCTCACGGAGGAAATAGTTTTGCTAAGA
>ENSG00000128567|PODXL|3437_1
GAGAGTAACTGGGCAAAGTGTGAGGATCTTGA
>ENSG00000128567|PODXL|2709_1
GAGCGGCTGAAGGACAAATGGGATGAACTAAA
>ENSG00000128573|FOXP2|1880_1
GAACCACTGGCCTAGAAGAAATGAACTACTGC
>ENSG00000128573|FOXP2|1880_2
AGATCCTTCAGCAACAAGTCCTGTCTCCTCAG
>ENSG00000128573|FOXP2|4432_1
ATGTTTTCCTTACACAATTCTGGTGTACAAGA
>ENSG00000128573|FOXP2|4432_2
GCTTACTTCAGGCGTAATGCAGCAACTTGGAA
>ENSG00000128578|STRIP2|3146_1
TGTACCTAATGGTGGAAAATATTCGCCTGGAG
>ENSG00000128578|STRIP2|18334_1
GAGATGAGCAGGAACAAGTTCATCGGATTCAC
>ENSG00000128578|STRIP2|14716_1
GAAGAAGATGCCCAAAAGGCCTATATAATGGG
>ENSG00000128591|FLNC|583_1
GATGAAGATGATGAGGATGCCCGCAAACAGAC
>ENSG00000128591|FLNC|140_1
TGTGCGGGACTTTGAGATCATAGACAACCATG
>ENSG00000128591|FLNC|10487_1
GTGAAAGAGGTGGCTGACTTCAAGGTGTTTAC
>ENSG00000128596|CCDC136|18396_1
TAGAGCCTGATCCTGAAATGCAGTTGTTACGG
>ENSG00000128596|CCDC136|343_1
GAGATTTCCCTGTTAGAGCATGAGAAAGAAAG
>ENSG00000128596|CCDC136|10478_1
CCATTCCGGAGGACAAAGGAAAGTGTGCTAAT
>ENSG00000128602|SMO|17030_1
TGTTTTGTGGGCTACAAGAACTACCGATACCG
>ENSG00000128602|SMO|9993_1
CAGGACTGTGGGAAAGAGCCTAACATCTCCAT
>ENSG00000128602|SMO|4052_1
ATTAGTCCTTTGTCTAAGTAGGGCCAGGGCAC
>ENSG00000128604|IRF5|4282_1
CGGCTACAGATCTCAAACCCAGACCTCAAAGA
>ENSG00000128604|IRF5|15529_1
TGATTTCCCTGGTTTGAGACTCACTTCCTCAT
>ENSG00000128604|IRF5|13348_1
GAAGCTGGCTGAAGCAAGGGTGTGGAATTTTA
>ENSG00000128610|FEZF1|17557_1
AAGCAGTTCAAGTGCAATATCTGCAACAAGGC
>ENSG00000128610|FEZF1|58_1
TATTTAGCCGAAAGGAATAAACTGGTGGTCCC
>ENSG00000128610|FEZF1|3866_1
TTTTCATCTTGGGTGGAGAGATGGTGTTTATT
>ENSG00000128641|MYO1B|17803_1
GATTCGGCCAAAGTGAATGGAGTGGATGATGC
>ENSG00000128641|MYO1B|506_1
AAAACAGAGGCCAGTAAGCTTGTCATGTCCTA
>ENSG00000128683|GAD1|4422_1
TTATTGGCCTAGCTGGAGAATGGCTGACATCA
>ENSG00000128683|GAD1|3599_1
TGGAGCTTTTGATCCGATACAAGAGATTGCAG
>ENSG00000128683|GAD1|5862_1
TCATTGAGGAGATAGAAAGACTGGGCCAGGAT
>ENSG00000128709|HOXD9|6287_1
ATGAAAAAGATGAGCAAGGAGAAATGCCCCAA
>ENSG00000128709|HOXD9|14585_1
TTTTTAGATAGAAGTGACTGTGTGGTTGGTCT
>ENSG00000128709|HOXD9|14374_1
TAAATGCTGACCTGATCAAATGGAGCCCAGAC
>ENSG00000128710|HOXD10|7587_1
CGCCTAGAGATCAGTAAGAGCGTTAACCTCAC
>ENSG00000128710|HOXD10|14850_1
AGGTTCCCGTCCCTGGATATTTTAGACTGAGT
>ENSG00000128710|HOXD10|4462_1
GTTCGTGCTGCAAGTGATCTGTAATCCCTATG
>ENSG00000128731|HERC2|6825_1
CGTGTCTGGAAAGTCAAGTTTGTGGGTGAATC
>ENSG00000128731|HERC2|11733_1
AAGTGGTTGAAGCAGAATGTGCAGGGTCTTTA
>ENSG00000128791|TWSG1|17396_1
CCCTCATGTGGTCTGTCCATGTAATCTATAAA
>ENSG00000128791|TWSG1|17396_2
AGTGCATTGGTCCAGAATGTATTGACTATGGT
>ENSG00000128791|TWSG1|18246_1
GCAGAGAATTCCTTGAAAGATCTGAGGTTTTT
>ENSG00000128791|TWSG1|13384_1
TTCAGGTACCAGCTTAAAGAGCACTAGGGATG
>ENSG00000128815|WDFY4|937_1
GTGGATCAGGATGGCTACTTGCTCCTGAAGTC
>ENSG00000128815|WDFY4|9480_1
ATCTCGCAGTTTGTAGAGATCATGCCCCTGAA
>ENSG00000128829|EIF2AK4|356_1
TGCCAAAGGTCTATCAAATGAAAGTGTCAATT
>ENSG00000128829|EIF2AK4|14401_1
CTCGCAGACATTTGCAAGGAGGATGTGTTTGA
>ENSG00000128829|EIF2AK4|14283_1
AGGAAAGAAATGGCTAAGCAGGAACGTTTGGA
>ENSG00000128849|CGNL1|12558_1
GAGGAGAGTGAGCAGAAGGAGCAGCTAAGAAG
>ENSG00000128849|CGNL1|7017_1
ATGGAGCAGTTGAGGAATGAGCTACTTCAGGA
>ENSG00000128917|DLL4|15461_1
CTAGCTGTGGGTCAGAACTGGTTATTGGATGA
>ENSG00000128917|DLL4|15518_1
ACGTTTTTCATATGCAACGTGCTGCTCTCAGG
>ENSG00000128917|DLL4|16893_1
AAGAATCAGAAGCACTGACCTTTCTACATTTT
>ENSG00000128923|MINDY2|17980_1
CTTCAACGGTTCAGGAAGGAGAACTTTGTGTG
>ENSG00000128923|MINDY2|750_1
ACAAGCCTCTCCATCAAGTGGAAGACAATCTG
>ENSG00000128923|MINDY2|11859_1
GGTTTGGACTTGAAGGACAGTGGTTTGGAGAG
>ENSG00000128944|KNSTRN|5727_1
AAACTGAGACGAGAGAATGGGCAAATGAAAGC
>ENSG00000128944|KNSTRN|16813_1
GGACAACTGTTTGGCAATTTTGGAGAGCAAGG
>ENSG00000128944|KNSTRN|16463_1
TACAATCGGGAGACTAAACCAACAACCAGAGG
>ENSG00000129038|LOXL1|4484_1
GAGTCTGACTTCACCAACAACGTGGTGAGATG
>ENSG00000129038|LOXL1|17151_1
ACCCCAACTATGTGCAAGCATCCACTTATGTG
>ENSG00000129038|LOXL1|13919_1
TTTATACTTTGGCCATACCACAGAGCTAGATT
>ENSG00000129116|PALLD|18377_1
GACTGTTCAAGAAGGAAAACTCTGCAGAATGG
>ENSG00000129116|PALLD|3310_1
CAAGACCTGGAACGAAAACTTCGCTTCAAGGA
>ENSG00000129152|MYOD1|12243_1
CGCCTGAGCAAAGTAAATGAGGCCTTTGAGAC
>ENSG00000129152|MYOD1|13485_1
GTCCCTCGCGCCCAAAAGATTGAACTTAAATG
>ENSG00000129152|MYOD1|5418_1
TGTGGTGCTACAGGGAATTTGTACGTTTATAC
>ENSG00000129159|KCNC1|7042_1
AAGGTAGAGTTCATCAAGAACTCGCTCAACAT
>ENSG00000129159|KCNC1|18422_1
CCCGTCATCGTGAACAATTTCGGGATGTATTA
>ENSG00000129159|KCNC1|15993_1
GATTTGGAAACGCTAGACAGCCTTTGATCTGG
>ENSG00000129159|KCNC1|15993_2
CGGACAGAGTAAATTCACGCCATGCAGGTTTG
>ENSG00000129167|TPH1|13320_1
ACAAGATGGACAGCTAAGAGTCTTTGGTGCTG
>ENSG00000129167|TPH1|3105_1
TGAGAGAATTTACCAAAACAATTAAGCGTCCA
>ENSG00000129170|CSRP3|3512_1
TGTTAGAAGAGGCCTTTGGAAGAAAATTATGT
>ENSG00000129170|CSRP3|225_1
TTACTGCTAATGGAGAAGAAAACAGGGGGTCT
>ENSG00000129170|CSRP3|15735_1
AATTGCTGAAGAGTTGATCCCTTTGTCCTATC
>ENSG00000129195|PIMREG|4881_1
CAGAAGCTGTCCCAAGAGCTAGATGAAGCCAT
>ENSG00000129195|PIMREG|9241_1
GGAAGGCATAGGAGATATTTCCAGGCTTACGA
>ENSG00000129195|PIMREG|2448_1
ACCAAAACACATTGTAAAGGCAAAGAAGGTTT
>ENSG00000129204|USP6|11034_1
GGTGTTGATGCCAATAACCAGCATTGCTCTTA
>ENSG00000129204|USP6|15366_1
GAACCATGTCTTCTTTAGGGATCGATATGGAG
>ENSG00000129204|USP6|13474_1
GAGATGACACGAACGAGCAAGTGGATGGAAAT
>ENSG00000129214|SHBG|8345_1
TTTTATGGGGATACCAACCCTAAGGATGACTG
>ENSG00000129214|SHBG|3465_1
GAAGCTGTGATGTAGAATCAAATCCCGGGATA
>ENSG00000129214|SHBG|11138_1
CTCCCTCTTCAGCTGAAGCTGAGTATGTCCAG
>ENSG00000129219|PLD2|18269_1
CGACTTTTCCTGGACAACCAAGAAGAAATACC
>ENSG00000129219|PLD2|18279_1
CTGACTGACCTTGGAGACTCCTCTGAATCAGC
>ENSG00000129219|PLD2|117_1
CGAGACCAAGTTTGTTATCGCTGGTCCAAGAG
>ENSG00000129226|CD68|14608_1
CTGGTGCTTATTGCTTTCTGCATCATCCGGAG
>ENSG00000129226|CD68|17918_1
TGTCCTGCCAGGATTAAAAGCCATGAGTTTCT
>ENSG00000129245|FXR2|8202_1
GAGACTGAGTCAGAGAAGAGAGAGGAGCCCAA
>ENSG00000129245|FXR2|7214_1
TTGGAAAGAACGGGAAAGTGATCCAGGAGATT
>ENSG00000129245|FXR2|4895_1
CGGGTGCGGATGATGAAGGGAGATTTCTATGT
>ENSG00000129255|MPDU1|11634_1
GAAGTCACCGGGTGGAATTACTTCTTTGTGGA
>ENSG00000129255|MPDU1|11634_2
CTTTTAGTGGAAACAAATGGTTGATGGATCCA
>ENSG00000129255|MPDU1|11634_3
CCACTGATAGAGCCATCAGTCCGATTACCACG
>ENSG00000129255|MPDU1|18587_1
ACACTATCCTGGGCAAATGTTTTACCCTGTCC
>ENSG00000129255|MPDU1|18587_2
CCATTCTCTGTCATGTTGGGCCCATCTGATTC
>ENSG00000129255|MPDU1|18090_1
GGGAACAGATGGGACAATAAAGACTGGAGACT
>ENSG00000129315|CCNT1|2291_1
TACATGCATCGATTCTACATGATTCAGTCCTT
>ENSG00000129315|CCNT1|4344_1
CCGAGGAACAGATGAAAAGACTTCAGAGCAGA
>ENSG00000129315|CCNT1|1978_1
CTAAAGTGTCACTGAAAGAATACCGCGCGAAG
>ENSG00000129351|ILF3|310_1
AAGAACCCAGTCATGGAGCTGAACGAGAAGAG
>ENSG00000129351|ILF3|5873_1
CTGAAGTCTTGTGTCATTGTGATCCGGGTCTT
>ENSG00000129351|ILF3|3494_1
TCAACTTTTTACTCCAATTTCCTCCAACTCCA
>ENSG00000129351|ILF3|3494_2
AGCTACTCCTACTCGAACTCCTACAACTCTCC
>ENSG00000129450|SIGLEC9|12237_1
GATTTACCCTGGCCCAGTAGTTCATGGCTACT
>ENSG00000129450|SIGLEC9|5678_1
GAATTAACAGCCCTCAACGTGATGAGCTATGA
>ENSG00000129450|SIGLEC9|5678_2
TTCCTACATTCCTTGGACTGGGTTTCGAGTTT
>ENSG00000129450|SIGLEC9|11764_1
GCAAATCTGCTTGCTAATGTTATGCCTAAGAT
>ENSG00000129451|KLK10|2820_1
CCTGTACTGAAGCTGAAATGCAGGAAGTGGTG
>ENSG00000129451|KLK10|7357_1
GAGATTTTCGTCCTGAAAACTTGGGAGGAGGA
>ENSG00000129451|KLK10|13278_1
GTTTGTCCTTTCAGTTACCAATTTATGGAGCA
>ENSG00000129460|NGDN|3730_1
GCTCTGTCATTCGTGAACTTAAGGAGCAGTAC
>ENSG00000129460|NGDN|5897_1
AGCAATATGATGAGCAAGTTGAGCTCTGAGGA
>ENSG00000129460|NGDN|16124_1
TGCTTTGACAGGGGGAACTGTTCATCTTGATG
>ENSG00000129465|RIPK3|4106_1
GGATGGCTTTAGGAGAACCATAGAAAACCAGC
>ENSG00000129465|RIPK3|517_1
TGAAAGAAGTGGTGCTTGGGATGTTTTACCTG
>ENSG00000129465|RIPK3|177_1
GGAAGAGAAGTTGAGTTGCCAACCGAACCATC
>ENSG00000129473|BCL2L2|778_1
CCATTAGATGAGTGGGATTTAGGGAACGCAGA
>ENSG00000129473|BCL2L2|16365_1
TGAGGTTGTGGGCATAAGTGCTGATCTAGAAT
>ENSG00000129473|BCL2L2|2980_1
TTCACTTGGTCCTAGAATGTGGCAACGTAGTT
>ENSG00000129493|HEATR5A|9734_1
GGCAGAGGTCTACATAATTGCTGTGCAAAGAC
>ENSG00000129493|HEATR5A|18418_1
CAGCTCCCAGAATTAAACCCTAAATTGACAGG
>ENSG00000129514|FOXA1|10679_1
TGTTGGAGGAGAGATAAGTTATAGGGAGCTGG
>ENSG00000129514|FOXA1|15394_1
TCTCAAGAGTTGCTTGACCGAAAGTTACAAGG
>ENSG00000129514|FOXA1|6818_1
AGATTTTAAGCCGTGGAAAATGTTCTTGATCA
>ENSG00000129521|EGLN3|715_1
AGGAATTTAACTAGGAAAACTGAATCTGCCCT
>ENSG00000129521|EGLN3|715_2
CTGTGGTCCGATTTTAAGACGAGGTTCTCAAA
>ENSG00000129521|EGLN3|15039_1
TGGCCTTGTTCATTTTAGTAACGGTTCCTGAA
>ENSG00000129521|EGLN3|15039_2
ACCATCTTCTTGACTGAAAATTCTCTCCTGAT
>ENSG00000129521|EGLN3|13040_1
TTCGGTAATACTATCAAGAGAAGAGCCTAGGA
>ENSG00000129521|EGLN3|13040_2
CTCAGTCTTTCCTCAAATGATAGTTGAGCCAG
>ENSG00000129654|FOXJ1|8430_1
CTCTGAACAAGTGCTTCATCAAAGTGCCTCGG
>ENSG00000129654|FOXJ1|14243_1
TCCCCAGGTACAACAAATGCTAATTAGATGAC
>ENSG00000129654|FOXJ1|16538_1
CAGGACAGACAGACTAATGTAGTGAGTGTAGC
>ENSG00000129682|FGF13|12852_1
ATCTGGGTCTGAACAAAGAAGGAGAGATCATG
>ENSG00000129682|FGF13|6511_1
TGTCGGGGCAAACAAAATTATGTGAATTGTGT
>ENSG00000129691|ASH2L|10014_1
GAATTTAAATGGGGGAATTGCAGCAGGAAGCA
>ENSG00000129691|ASH2L|2534_1
CTTGTATCACGTGGAGACAGAAGTGGATGGGA
>ENSG00000129691|ASH2L|16265_1
CTGTGGTTGGAGAGAAGGGCTACTCTATGGTG
>ENSG00000129744|ART1|18266_1
ACTGCGAGTACATCAAAGACAAGAAGTGCAAG
>ENSG00000129744|ART1|6591_1
GTGTGCTTTCAGTGTAACCAAGATTCCTGTCA
>ENSG00000129744|ART1|13482_1
GGGCTGTAGGAGTGAGACTCTGAATAAAGGGT
>ENSG00000129757|CDKN1C|1176_1
TGTTTAATCTCTGCTGAAACTCAGTGCAAAAA
>ENSG00000129757|CDKN1C|8939_1
GTTATTGGTTATGCCAAAGGCACTCTCCATCT
>ENSG00000129757|CDKN1C|4438_1
GAAGACAAGTCTGTTAAAATGGTTCCTGAGCC
>ENSG00000129911|KLF16|10699_1
GGGGCTTGTGTCTGTAAATAGCCATGATACTA
>ENSG00000129911|KLF16|17452_1
GGGATGAAGTGTTCAGACAGCCATAGAGGAGT
>ENSG00000129911|KLF16|3272_1
GCGGTATCACGTGACAATCAACTCTCCCTTAA
>ENSG00000129988|LBP|399_1
AAGCCAGGAAAGGTAAAAGTGGAACTGAAAGA
>ENSG00000129991|TNNI3|18170_1
ACGACATAGAGGCAAAAGTCACCAAGAACATC
>ENSG00000129991|TNNI3|4360_1
TAAGATCTCCGCCTCGAGAAAATTGCAGCTGA
>ENSG00000129991|TNNI3|13998_1
GGAATGGAGGGCCGCAAGAAAAAGTTTGAGAG
>ENSG00000130024|PHF10|3032_1
GCAACTTAAACCGGGAACGCATGGAAGAAAGA
>ENSG00000130024|PHF10|15680_1
ATTCAGATGATGGCGAAGATGGTCGAGGTGAT
>ENSG00000130024|PHF10|7824_1
GGTAAGGAGTCCAACAAGAAAGGAAAGGCTGA
>ENSG00000130024|PHF10|7824_2
ACCAGCCTCTCCCTGAAATATTTTAACTTGAC
>ENSG00000130037|KCNA5|18401_1
GGAAACAGATTTGTGAAAGGAGATTCAGGCAG
>ENSG00000130037|KCNA5|3125_1
GAGCGCTGTGAGATGGATGTATTTGTAGCCAG
>ENSG00000130037|KCNA5|8390_1
AGAAAGAGTTGTCCTGATGTTTTTCTGTGTTA
>ENSG00000130159|ECSIT|15944_1
TACGAGTTTGACATCAATGAAGTGGAGGAAGG
>ENSG00000130159|ECSIT|11601_1
GTTCCTGCTGATTCAGATCTTTGGACGCAAAA
>ENSG00000130159|ECSIT|8361_1
AGGCGCCTCTGGTTCTCCGAATTCAAATAAAA
>ENSG00000130164|LDLR|15583_1
ACAGGTTCCGATGTCAACTTGTTGGCTGAAAA
>ENSG00000130164|LDLR|17771_1
AAGGGCGTGAAGAGGAAAACGTTATTCAGGGA
>ENSG00000130164|LDLR|541_1
TATTCAAAGACAGAGAAGACCAAAGCATTGCC
>ENSG00000130173|ANGPTL8|12080_1
AGAATTTGAGGTCTTAAAGGCTCACGCTGACA
>ENSG00000130173|ANGPTL8|2489_1
AATCTGCCTGGATGGAACTGAGGACCAATCAT
>ENSG00000130173|ANGPTL8|15780_1
TGGAGGAAGGACATGTACCCTTTCATGCCTAC
>ENSG00000130193|THEM6|11606_1
AACTCCTCTGTCCTCTATATTCAGCATGTTCC
>ENSG00000130193|THEM6|14106_1
TAATGCCTCACCTTACAGCTGGGGAAACTGAG
>ENSG00000130193|THEM6|6465_1
AGAAAGCCCAACATTAAAGGGTTTTCATTGCA
>ENSG00000130202|NECTIN2|16199_1
CCTGAAGTGTCCATCTCCGGCTATGATGACAA
>ENSG00000130202|NECTIN2|15785_1
TGACACTCAGGAGTTAATAAATGCCTTGGAGG
>ENSG00000130202|NECTIN2|15785_2
TCACCGTGATAATGGAATCCTGGCAACCTTAT
>ENSG00000130202|NECTIN2|67_1
AAAGTGGGTCATCTGAATTGGGGGTAGCAATT
>ENSG00000130204|TOMM40|4489_1
AAAAAGTAGGTGGACAACCCTCTACTATGTTT
>ENSG00000130204|TOMM40|5330_1
AAAATCTGGTGGAGCATCTGATGGGTGTTTGG
>ENSG00000130222|GADD45G|6742_1
TCTACGAGTCAGCCAAAGTCTTGAACGTGGAC
>ENSG00000130222|GADD45G|12581_1
TTGGTACAGTTGCAGGAGCGTGAAGGACTTAG
>ENSG00000130222|GADD45G|5276_1
AAAACGGATCCGGGCAATGCTTCGTTTTCTAA
>ENSG00000130227|XPO7|5893_1
GAAGTTCTGGGCTTGAATGATGAGACCATGGT
>ENSG00000130227|XPO7|10526_1
CTGGGAGAATTGGTAAAGGTGGAAAACTACCC
>ENSG00000130227|XPO7|3986_1
TATGGCGTGAATAGCAATGACATGATGAGCTG
>ENSG00000130234|ACE2|41_1
AAGTGGTGGGAGATGAAGCGAGAGATAGTTGG
>ENSG00000130234|ACE2|208_1
AGGGCAAAGTTGATGAATGCCTATCCTTCCTA
>ENSG00000130234|ACE2|13846_1
GAGTGGCTAATTTGAAACCAAGAATCTCCTTT
>ENSG00000130294|KIF1A|11256_1
GTCGGGAACTGCTAAAATCTCCTTTGATGACC
>ENSG00000130294|KIF1A|8540_1
CGAGGAGGCCATTGAAAGACTGAAGGAAACAG
>ENSG00000130294|KIF1A|11521_1
TTCATTCCGTACCGAGATTCCGTGTTGACCTG
>ENSG00000130300|PLVAP|16747_1
TCTTGAGTGAGAAGCAATGCAGAGATCAATTC
>ENSG00000130300|PLVAP|17228_1
TGGCCCGTTGAAATGTTGGTGGCACTTAATAA
>ENSG00000130305|NSUN5|14664_1
CGATTTGTGCGTGTGAACACTCTCAAGACCTG
>ENSG00000130305|NSUN5|16706_1
CTTCTTCGTTGCTGTAATTGAACGGGTCGAGG
>ENSG00000130305|NSUN5|5219_1
GCTGGTGAGCAAAGTGTTGCCTGCAAAAATAA
>ENSG00000130347|RTN4IP1|3547_1
AGAAGAATTTCCTCTGACTCTGGGTCGGGATG
>ENSG00000130347|RTN4IP1|1196_1
GGCCCATGTTTAGATGACATTGCAGAACTGGT
>ENSG00000130347|RTN4IP1|9677_1
AGTGAACTTGTAAGGAAGCTTGGTGCAGACGA
>ENSG00000130349|MTRES1|1996_1
AAAGCAGAACGGTGAAAGTGGGAGATACATTG
>ENSG00000130349|MTRES1|1790_1
GCGGTGGAAAAGTTTAAAGTTGCCTAAGAAGA
>ENSG00000130349|MTRES1|4817_1
ATATTTTCTCACTGAGACTCCCAGGGCTTTTA
>ENSG00000130368|MAS1|828_1
GGAAGCAGTAAGAAGAAGAGATTCAAGGAGTC
>ENSG00000130368|MAS1|15065_1
CTTTATAGCCATCCTGAGCTTCCTGGTCTTCA
>ENSG00000130368|MAS1|12355_1
ATTAGTGTGGAGAGGTGCCTGTCAGTCCTTTA
>ENSG00000130402|ACTN4|14493_1
CATGTTCATCGTCCATACCATCGAGGAGATTG
>ENSG00000130402|ACTN4|1011_1
CTGATTGAGTATGACAAGCTGAGGAAGGACGA
>ENSG00000130413|STK33|5471_1
TAGCGGTGAAGAAGCAAAGTAGGAGTGAAGCC
>ENSG00000130413|STK33|4830_1
GAAAATGCAGTCTGGAATTCCATAAGTGACTG
>ENSG00000130413|STK33|3707_1
TTTGTGAGGATGGAGAACTCAAAGAAATTCTG
>ENSG00000130427|EPO|9452_1
AATTTCTATGCCTGGAAGAGGATGGAGGTCGG
>ENSG00000130427|EPO|12334_1
TCAGAGAGCAGCTTTAAACTCAGGGACAGAGC
>ENSG00000130427|EPO|631_1
GCTCTCATGGGGTCCAAGTTTTGTGTATTCTT
>ENSG00000130449|ZSWIM6|9614_1
GCTGAATTGGCATACAAAATTGCACTGAGAGC
>ENSG00000130449|ZSWIM6|3679_1
ATGTCTGTCCATGGGAAGATGGAAATCATGGC
>ENSG00000130477|UNC13A|14656_1
TGGAAGCTGGTTATGAACACCATGGAGAAAAC
>ENSG00000130477|UNC13A|13740_1
TTTGCGACCAAATCCAAGAACAATAGCTGGGC
>ENSG00000130477|UNC13A|14803_1
GTGAAACAGAGGTTCAAGAGGGAATCTGACGA
>ENSG00000130479|MAP1S|13909_1
TCTGCAACCTTGATGAACAGCTCAAGGTCTTT
>ENSG00000130479|MAP1S|1882_1
CTGAACCCATCAGACAAGTCCCTGTATGATGA
>ENSG00000130479|MAP1S|13106_1
GAGTTGAAGAAAGACCCCAAACCGAGTGTCTC
>ENSG00000130513|GDF15|15042_1
ACCCGATTCCTGCCCAAACAGCTGTATTTATA
>ENSG00000130513|GDF15|7416_1
TTAATTTATTGGGGTGACCTTCTTGGGGACTC
>ENSG00000130529|TRPM4|3356_1
AAAAGAGGCTTGATCTCCTGGGGTTATTATGA
>ENSG00000130529|TRPM4|3356_2
TGGGAATCGGTGCATAAGGAGAACTTTCTGCT
>ENSG00000130529|TRPM4|3293_1
CTCTCAAGCGGATCCAGGCTTTCTAGTTTTTT
>ENSG00000130529|TRPM4|3293_2
ATTGATGGTGATGAGAAGATGTTGACGCGAAT
>ENSG00000130529|TRPM4|2178_1
ATCCACATTCCTACTTCAGTGTGTATTTTGTT
>ENSG00000130529|TRPM4|2178_2
GAGCTCCTGACAGTCTATTCTTCTGAGGATGG
>ENSG00000130558|OLFM1|16029_1
GCATTCTAAACTGACAATAAAGACCTTTCCCA
>ENSG00000130558|OLFM1|16029_2
GTGTTGGAAGAGTACAAGGCCGATGCCAAATT
>ENSG00000130558|OLFM1|17582_1
AAAGGGACTCCTGTGAAACTGCTGCCAAAAAG
>ENSG00000130600|H19|5497_1
GCAGGAGAGTTAGCAAAGGTGACATCTTCTCG
>ENSG00000130600|H19|3329_1
AGAAGCGGGTCTGTTTCTTTACTTCCTCCACG
>ENSG00000130635|COL5A1|7362_1
AAGAAAGGCTACCAGAAGACGGTTCTGGAGAT
>ENSG00000130635|COL5A1|5850_1
AATACCCCTACTACGAAGACCCCGAAGACCTA
>ENSG00000130635|COL5A1|10343_1
GAGAAGACGGAGATAAGGGAGAGATCGGGGAG
>ENSG00000130656|HBZ|18033_1
TCTGACCAAGACTGAGAGGACCATCATTGTGT
>ENSG00000130656|HBZ|8782_1
AGTTCCTATCGGTCGTATCCTCTGTCCTGACC
>ENSG00000130656|HBZ|1092_1
CCACTTACCGCGTAATGCGCCAATAAACCAAT
>ENSG00000130669|PAK4|555_1
GGGATAATGGTGATTGAGATGGTGGACGGAGA
>ENSG00000130669|PAK4|1915_1
GGTGGAGAGAACACTAAGAGGTGAACATGTAT
>ENSG00000130669|PAK4|10832_1
CATTTTATAACACTCTAGCCCCTGCCCTTATT
>ENSG00000130675|MNX1|11424_1
CTTCCAGAATTGACTAAAAATATCCCGAGAGC
>ENSG00000130675|MNX1|11424_2
ATGAAATGGAAACGCAGCAAAAAGGCCAAAGA
>ENSG00000130675|MNX1|2383_1
AAAAAGGGTTTATGCTTACGTCTCTGGGGTCG
>ENSG00000130695|CEP85|2012_1
GCCATGAAAGACAAGAAGAGGCGAGGAAGTTT
>ENSG00000130695|CEP85|14422_1
CAGCTAGATTTGCAGAAGCCAGATGTGATCAA
>ENSG00000130695|CEP85|5704_1
GAGAGAAGGAGATTCAACTGGAAAGCCTGAGG
>ENSG00000130711|PRDM12|18046_1
TGGATGACCTACATCAAGTGTGCACGTAACGA
>ENSG00000130711|PRDM12|11496_1
GAGATGCATCTTCTGGGCCCTTCTCTCCTTTA
>ENSG00000130711|PRDM12|5769_1
GCGTTCTACTTCCAGAAGATGGTCACTTTAAC
>ENSG00000130714|POMT1|14599_1
TAACTGGTGGATTGTAAAGGATCCCAGGAGGC
>ENSG00000130714|POMT1|15774_1
TTTTCTCTGAGCTGGTGGTTCTGGCTAACACT
>ENSG00000130714|POMT1|8872_1
TGAAGGGTCTTGGTCAATGTACGTAATGAGCA
>ENSG00000130720|FIBCD1|60_1
TGGCAGTACTCACTCAAGTTCTCTGAGATGAA
>ENSG00000130720|FIBCD1|4031_1
CACCTCACTCTTTCGTGAATGTTCTCCACCCA
>ENSG00000130720|FIBCD1|18309_1
GACTGCGCTAATGGGAAGCTCTTGGTTTTCTG
>ENSG00000130720|FIBCD1|18309_2
GTCAGAAGAAAGAGAGAACACTGCTTGCCCTG
>ENSG00000130726|TRIM28|15710_1
GATCTGGTTATGTGCAACCAGTGTGAGTTTTG
>ENSG00000130726|TRIM28|5716_1
GCAATTCAACAAGTTAACTGAGGACAAGGCAG
>ENSG00000130726|TRIM28|4911_1
GAGATGAAGTTTCAGTGGGACCTCAATGCCTG
>ENSG00000130764|LRRC47|10512_1
GCTGGATGGAAATGAAAATTACCCGTGTCTTG
>ENSG00000130764|LRRC47|15405_1
AGGTTTCTATGCGGCAATGCTGAATTATCCGT
>ENSG00000130764|LRRC47|17914_1
TAGATCAAGTAGGGGAAGTGAGTGATGTTCAG
>ENSG00000130766|SESN2|6035_1
GACTATGATTATGGGGAGGTGAACCAGCTCCT
>ENSG00000130766|SESN2|1210_1
ACTTTCGGATATGAGGACTTCACTCGGAGAGG
>ENSG00000130766|SESN2|15966_1
TTGCCTTCTGAAGAGGAGGGAGTATTAGATTA
>ENSG00000130768|SMPDL3B|6712_1
CAATGAAAAATACCTGAAGGTGGTCCGGAAGC
>ENSG00000130768|SMPDL3B|15789_1
GAAACTGGGAGAGGCAGCTGTACTGGAAATTG
>ENSG00000130768|SMPDL3B|6717_1
CGCTACACAAGAGAGAAGAAACTAATCTCCTA
>ENSG00000130768|SMPDL3B|6717_2
GTGGACATTGACGCTTACACCACCTGTCTGTA
>ENSG00000130775|THEMIS2|7859_1
GGAGTAGCTTTGTGGAAACTGATTTGATGGAC
>ENSG00000130775|THEMIS2|35_1
CATCTCTGTAGCACCAAGCCTGATAGATCTGT
>ENSG00000130783|CCDC62|11729_1
ACTCAAAGATGGAGGAATCAAAGGCTCTGGAC
>ENSG00000130783|CCDC62|15193_1
TGGGGAGAAAAGTGTAATTACGCTGTCATCCA
>ENSG00000130783|CCDC62|2506_1
TATGTGGAAGGCAGAAAGCAGACACCAATACT
>ENSG00000130812|ANGPTL6|7823_1
CCAGTACCATGGTGATGCTGGAGACTCTCTTT
>ENSG00000130812|ANGPTL6|7086_1
AGTTTCGTGGTGGGGCATATTCTCTCAGGAAG
>ENSG00000130812|ANGPTL6|12657_1
CTCAGATGGCTCCCCAAGGTCATTCATATCTC
>ENSG00000130813|SHFL|1341_1
CACTGACAGAAGCCAACCTACGCATGTTTCAA
>ENSG00000130813|SHFL|14052_1
CTTCCTGAGAGAATATGCCCCACCACGAAACT
>ENSG00000130813|SHFL|6193_1
TCTGCCCTTTACTTGAACAGGAGTCTTGATTC
>ENSG00000130816|DNMT1|3207_1
GCAAGGACATGGTTAAATTTGGTGGCAGTGGA
>ENSG00000130816|DNMT1|11364_1
AAAGACCAGGATGAGAAGAGACGTAGAGTTAC
>ENSG00000130816|DNMT1|4687_1
AGCTGTGGTATGATCAAGACTACGCGAGATTC
>ENSG00000130826|DKC1|3511_1
GAAAGACAGTGCAGTAAATGCCATCTGCTATG
>ENSG00000130826|DKC1|8701_1
TTTAGGTCCAAAGGCAAGTCAGAAGAAGCTGA
>ENSG00000130826|DKC1|16929_1
GGTGACTGGTTGTTTAATCGTGTGCATAGAAC
>ENSG00000130939|UBE4B|2324_1
AATGAGCTGATGCTTGATATCCAGGACTGTCT
>ENSG00000130939|UBE4B|2324_2
CTCAGACCAGAGATGAAAACCCATTTGCCAGT
>ENSG00000130939|UBE4B|5216_1
TGAAGCGAATCCATGAAGTGCAGGAAGAGATG
>ENSG00000130939|UBE4B|220_1
GAAGCCAGAGCAGTGAAGGAGTCAGTTCTCTC
>ENSG00000130940|CASZ1|15773_1
CGACTTCTTCATCCAAAAACTGAAGACCGGCG
>ENSG00000130940|CASZ1|6801_1
GACTGTGAAGGAGCCCAGCAACGAATCAAATG
>ENSG00000130940|CASZ1|6183_1
GATGCTGAGACAGATGAGTGCATGGACTACAC
>ENSG00000130985|UBA1|4571_1
ACAGAGCACAAATTAGAGATCACCATGCTGTC
>ENSG00000130985|UBA1|4543_1
GAGGATGTCGAGGTTCCCTATGTCCGATACAC
>ENSG00000130985|UBA1|7032_1
CCCATCTGTACCCTGAAGAACTTCCCTAATGC
>ENSG00000130985|UBA1|7032_2
TGGCACTCAGATCTTAATACATTTTTAGGCTG
>ENSG00000130988|RGN|5336_1
TTTTGAGGCAACCTGAAGCTGGTGGAATTTTC
>ENSG00000130988|RGN|3797_1
CTGTTACAATGGAGGAAGAGTGATTCGTTTAG
>ENSG00000130988|RGN|10309_1
CAGAGCATTTTTAACAAGGGGTGACAGGTGGT
>ENSG00000131015|ULBP2|8315_1
GCCAACAATTTTACCAGCAGTTATACCTAACA
>ENSG00000131015|ULBP2|9346_1
TACTTCTCAATGGGAGACTGTATAGGATGGCT
>ENSG00000131015|ULBP2|17996_1
ATAATCACGTTAGACTTCAGACCTCTGGGGAT
>ENSG00000131023|LATS1|16799_1
GGAACCAAACTCTCAAACAAAGCGCTATTCTG
>ENSG00000131023|LATS1|1661_1
TGCTTCAAGACTTGCAAGCTGCTGGATTTGAT
>ENSG00000131023|LATS1|16137_1
GAAAGATGAAGAGCGAAGGGAATCTCGTATTC
>ENSG00000131042|LILRB2|8359_1
ATCTTGGATTACACGGATACGACCAGAGCTTG
>ENSG00000131042|LILRB2|7502_1
CTTTGGGACTCACTTGATTCTGCAGTCGAAAT
>ENSG00000131042|LILRB2|12764_1
ACTTGAAAATTCAACAAAGCCAATGAAGCTCA
>ENSG00000131043|AAR2|18128_1
AGGATGTGCTTGGTGAACTCCAGTTTGCTTTT
>ENSG00000131043|AAR2|8115_1
AACCAAAAGTCCAAGAAAGAACTGATTGCTTG
>ENSG00000131043|AAR2|8115_2
GTGTTTATACCTTGGTATAACCACTCTCCTGT
>ENSG00000131043|AAR2|14635_1
AGCTTTCTCCATCGAAATCCCATTCTCCTGTC
>ENSG00000131061|ZNF341|15574_1
GCAAACAGGGATTCAAACCCAAAGGACCAAAC
>ENSG00000131061|ZNF341|13915_1
AATGAGCAGGTGTACAAGTGTGTGGTCAAAAG
>ENSG00000131061|ZNF341|15451_1
CCCTTCAAGAAATACAAATGCCCTTTCTCGAC
>ENSG00000131142|CCL25|8963_1
GGCCCTCATGCTGTAAAGAAGTTGAGTTCTGG
>ENSG00000131142|CCL25|2132_1
GCAACTGGAAAGAGGGAGTTGGCCTGATTTTA
>ENSG00000131149|GSE1|732_1
TTGAAGCTTACCAGGAACACATAGAAGAGCAA
>ENSG00000131149|GSE1|9622_1
CAAAACCGTGAATGGTGTCTGGAGGAGTGAGA
>ENSG00000131149|GSE1|16401_1
TCACTGGGAGGTTTGAAGCTTACAAAATGAGA
>ENSG00000131187|F12|8191_1
GTTTGGAGCCCAAGAAAGTGAAAGACCACTGC
>ENSG00000131187|F12|3442_1
TGAGATATGGTATAGAACTGAGCAAGCAGCTG
>ENSG00000131187|F12|3459_1
ATGGCGCAGGAACTCAATAAAGTGCTTTGAAA
>ENSG00000131196|NFATC1|18482_1
ATCCTGAAACTCAGAAACTCCGACATTGAACT
>ENSG00000131196|NFATC1|3551_1
GTCAGTTTCTACGTCTGCAACGGGAAGAGAAA
>ENSG00000131196|NFATC1|4562_1
GGTTGCATACTCAGATAGTCACGGTTATTTTG
>ENSG00000131196|NFATC1|4562_2
GGGGTTCAATACTGGAAGTGCCTTATTTAACC
>ENSG00000131203|IDO1|13710_1
TATTCAAGGCAATGCAAATGCAAGAACGGGAC
>ENSG00000131203|IDO1|2522_1
AGACTGTGTCTTGGCAAACTGGAAGAAAAAGG
>ENSG00000131323|TRAF3|3198_1
AGTCTTTGTGGCCCAAACTGTTCTAGAAAATG
>ENSG00000131323|TRAF3|15321_1
TGAATCCAAAATCCTTCATTTACAGCGAGTGA
>ENSG00000131323|TRAF3|6644_1
GAATGAAAGCAGAGGTTGTGCAGAGCAGTTAA
>ENSG00000131370|SH3BP5|9004_1
ACAGTGCTCAAAGGGAAGAGATGGAATTATTG
>ENSG00000131370|SH3BP5|15384_1
GTCAGAGTTTGGGATGATGTTCCCAGTGTTGG
>ENSG00000131370|SH3BP5|15962_1
TGGGCTGGTTTTTCAGAGCAGAGTTCTTGTTG
>ENSG00000131378|RFTN1|6350_1
AGTCTTCTACCTTGGAATAGTGAATGATTCCT
>ENSG00000131378|RFTN1|6061_1
AAGAAGAAGGAATCGAAGTTTCAGTGGCGATT
>ENSG00000131378|RFTN1|11622_1
TGGAAAGGTGTCATTAATGACCCAGTGTTAGA
>ENSG00000131398|KCNC3|18350_1
TTCATCCATATTAGCAACAAGACGGTGACCCA
>ENSG00000131398|KCNC3|15564_1
AAACCAGAAACTAGAAACAGTGTAGGGGAAGG
>ENSG00000131398|KCNC3|15564_2
CTCAGAGCCTTCTTGGACCCTTTAAAGATGTC
>ENSG00000131398|KCNC3|18360_1
AGGCAGTATGAGGACAAACACTTGTTTTAAAA
>ENSG00000131408|NR1H2|8183_1
TAACAGCGGCTCAAGAACTAATGATCCAGCAG
>ENSG00000131408|NR1H2|9627_1
GAAGAACAGATCCGGAAGAAGAAGATTCGGAA
>ENSG00000131408|NR1H2|2765_1
AAGGCATCCACTATCGAGATCATGCTGCTAGA
>ENSG00000131435|PDLIM4|13237_1
GGTTACTTCTTTCTGGACGAGCGGCTCTACTG
>ENSG00000131435|PDLIM4|481_1
AACTAAGAGATGAGGGAGGCACAAACTCTGCA
>ENSG00000131435|PDLIM4|3831_1
TGTGCTCCTGCCAGCTCAGGATATTATGTTTC
>ENSG00000131462|TUBG1|3017_1
CTCTTAGAACGGCTGAATGACAGGTATCCTAA
>ENSG00000131462|TUBG1|9366_1
GATGAGATGGACACATCCAGGGAGATTGTGCA
>ENSG00000131462|TUBG1|4004_1
TCTCTGTTGGCCTGCAAACACATTTACTTCTC
>ENSG00000131467|PSME3|14623_1
AGTTGCAGAGCTAAGAACTGTTGAGAGTGAAG
>ENSG00000131467|PSME3|9110_1
GGCTCAAGACCGACATTGCCTTGGTTTGTTAC
>ENSG00000131467|PSME3|1057_1
GTTAAAAGCTGAGGGAACCGGAAGGAAAGTGC
>ENSG00000131471|AOC3|1953_1
GGTGCAATGATAATGAAGAATGGCCATTTTGT
>ENSG00000131471|AOC3|5152_1
GGGATGGGGACAAAGAAATAGCAAGAGATGAG
>ENSG00000131471|AOC3|9750_1
TAAATGGGTAACACTGATTACTTTTGGGAGGG
>ENSG00000131473|ACLY|17326_1
ATCACTGAGGTCTTCAAGGAAGAGATGGGCAT
>ENSG00000131473|ACLY|12315_1
GAAACTGCAGTAGCCAAGAACCAGGCTTTGAA
>ENSG00000131473|ACLY|18384_1
GGAGCACGAAGTCACAATCTTTGTCCGAAGAG
>ENSG00000131503|ANKHD1|18339_1
CACCTGGAATTGGTTAAATATTTGCTGGCTTC
>ENSG00000131503|ANKHD1|14883_1
TTCGCTTTCTACTTGAAGCTGGTGCAGATCAA
>ENSG00000131503|ANKHD1|5295_1
AAGAAATGGTGGCACTACTCTTAGCACAAGGA
>ENSG00000131508|UBE2D2|15765_1
GACTTAAATTTGGATAACAGCAAGGTGTGAGG
>ENSG00000131508|UBE2D2|9962_1
CTACGTCTTAGGTGAAAGTTATGACCAACCAG
>ENSG00000131620|ANO1|10089_1
CTAGAGCTGAATACGAAGCCAGAGTCTTGGAG
>ENSG00000131620|ANO1|2910_1
ATCGACCTGGTCAGGAAGTATTTTGGGGAGAA
>ENSG00000131620|ANO1|17707_1
GTCTATGAGATCTTGAAGAGAACGACGTGTAC
>ENSG00000131626|PPFIA1|1202_1
GACACGGCAACATTGAAGAAAGGTTACGACAG
>ENSG00000131626|PPFIA1|13956_1
AAAGCTCTGGATGAAAAGGTGAGAGAGCGATT
>ENSG00000131626|PPFIA1|4860_1
TCGAGTTGGCAGTGGAAGTCTAGACAATCTTG
>ENSG00000131669|NINJ1|1818_1
ATCATCGTGGTAGTCAACATCTTCATCACGGC
>ENSG00000131669|NINJ1|10050_1
CTCATCTTCCTTGTCAAGTACGACCTTAACAA
>ENSG00000131669|NINJ1|3627_1
CTCAGGACATTCCAGAAGGACAAGGAGATGTC
>ENSG00000131711|MAP1B|10328_1
GCGGATCAGAGAGAAAATCCTGCTTCTGGAAG
>ENSG00000131711|MAP1B|17872_1
AGACTGGAGACTATGAAGAGAAGGCAGAAACT
>ENSG00000131721|RHOXF2|15267_1
ATTTGGTAGCCTAGAGATACTCAGAAATAGGC
>ENSG00000131721|RHOXF2|207_1
CCAGTGTAGCCAGTATATGACCAGCTTGCTCA
>ENSG00000131721|RHOXF2|1352_1
AAATCATACTTCCATTATCCCTCCCCGTGGTT
>ENSG00000131724|IL13RA1|11515_1
ACCAATGAGAGTGAGAAGCCTAGCATTTTGGT
>ENSG00000131724|IL13RA1|9842_1
TATGAGAAGCAAACCAAGGAGGAAACCGACTC
>ENSG00000131724|IL13RA1|8245_1
[truncated: 549,390 more chars]
