# Supplementary material for: Evidence of off-target probe binding affecting 10x Genomics Xenium gene panels compromise accuracy of spatial transcriptomic profiling
Source: eLife. 2026 May 1;14:RP107070. doi: 10.7554/eLife.107070 (PMC13134852; doi:10.7554/eLife.107070)
Supplement: Supplementary file 10. — Results include all possible RNA species, and using a pad length (-pl) of 10. [file elife-107070-supp10.zip › xenium_probeset_results/human_5k_10pl_all/probe2targets.tsv]

probe_id	n_genes	gene_ids	gene_names	cigars	transcript_ids	transcript_types
ENSG00000002822|MAD1L1|8421_1	2	[ENSG00000286192,ENSG00000002822,ENSG00000002822,ENSG00000002822,ENSG00000002822]	[ENSG00000286192,MAD1L1,MAD1L1,MAD1L1,MAD1L1]	[=32,=32,=32,=32,=32]	[ENST00000651235.1,ENST00000399654.6,ENST00000402746.5,ENST00000265854.12,ENST00000406869.5]	[nonsense_mediated_decay,protein_coding,protein_coding,protein_coding,protein_coding]
ENSG00000002834|LASP1|5926_1	1	[ENSG00000002834,ENSG00000002834]	[LASP1,LASP1]	[=32,=32]	[ENST00000318008.11,ENST00000433206.6]	[protein_coding,protein_coding]
ENSG00000002834|LASP1|4502_1	1	[ENSG00000002834,ENSG00000002834]	[LASP1,LASP1]	[=32,=32]	[ENST00000318008.11,ENST00000433206.6]	[protein_coding,protein_coding]
ENSG00000002834|LASP1|9603_1	1	[ENSG00000002834,ENSG00000002834]	[LASP1,LASP1]	[=32,=32]	[ENST00000318008.11,ENST00000433206.6]	[protein_coding,protein_coding]
ENSG00000002919|SNX11|2308_1	1	[ENSG00000002919,ENSG00000002919,ENSG00000002919,ENSG00000002919,ENSG00000002919]	[SNX11,SNX11,SNX11,SNX11,SNX11]	[=32,=32,=32,=32,=32]	[ENST00000582104.5,ENST00000580219.5,ENST00000359238.7,ENST00000452859.6,ENST00000393405.6]	[protein_coding,protein_coding,protein_coding,protein_coding,protein_coding]
ENSG00000002919|SNX11|12478_1	1	[ENSG00000002919,ENSG00000002919,ENSG00000002919]	[SNX11,SNX11,SNX11]	[=32,=32,=32]	[ENST00000452859.6,ENST00000359238.7,ENST00000393405.6]	[protein_coding,protein_coding,protein_coding]
ENSG00000003096|KLHL13|7338_1	1	[ENSG00000003096,ENSG00000003096,ENSG00000003096,ENSG00000003096,ENSG00000003096,ENSG00000003096]	[KLHL13,KLHL13,KLHL13,KLHL13,KLHL13,KLHL13]	[=32,=32,=32,=32,=32,=32]	[ENST00000541812.5,ENST00000371878.5,ENST00000540167.6,ENST00000371882.5,ENST00000262820.7,ENST00000469946.5]	[protein_coding,protein_coding,protein_coding,protein_coding,protein_coding,protein_coding]
ENSG00000003096|KLHL13|12036_1	1	[ENSG00000003096,ENSG00000003096,ENSG00000003096,ENSG00000003096,ENSG00000003096,ENSG00000003096]	[KLHL13,KLHL13,KLHL13,KLHL13,KLHL13,KLHL13]	[=32,=32,=32,=32,=32,=32]	[ENST00000541812.5,ENST00000371878.5,ENST00000540167.6,ENST00000371882.5,ENST00000262820.7,ENST00000469946.5]	[protein_coding,protein_coding,protein_coding,protein_coding,protein_coding,protein_coding]
ENSG00000003096|KLHL13|3635_1	1	[ENSG00000003096,ENSG00000003096,ENSG00000003096,ENSG00000003096,ENSG00000003096,ENSG00000003096]	[KLHL13,KLHL13,KLHL13,KLHL13,KLHL13,KLHL13]	[=32,=32,=32,=32,=32,=32]	[ENST00000541812.5,ENST00000371878.5,ENST00000540167.6,ENST00000371882.5,ENST00000262820.7,ENST00000469946.5]	[protein_coding,protein_coding,protein_coding,protein_coding,protein_coding,protein_coding]
ENSG00000003147|ICA1|3820_1	1	[ENSG00000003147,ENSG00000003147,ENSG00000003147,ENSG00000003147,ENSG00000003147,ENSG00000003147]	[ICA1,ICA1,ICA1,ICA1,ICA1,ICA1]	[=32,=32,=32,=32,=32,=32]	[ENST00000402384.8,ENST00000396675.7,ENST00000422063.6,ENST00000401396.5,ENST00000265577.11,ENST00000406470.6]	[protein_coding,protein_coding,protein_coding,protein_coding,protein_coding,protein_coding]
ENSG00000006747|SCIN|1851_1	1	[ENSG00000006747,ENSG00000006747]	[SCIN,SCIN]	[=32,=32]	[ENST00000297029.10,ENST00000519209.5]	[protein_coding,protein_coding]
ENSG00000006747|SCIN|8600_1	1	[ENSG00000006747,ENSG00000006747]	[SCIN,SCIN]	[=32,=32]	[ENST00000297029.10,ENST00000519209.5]	[protein_coding,protein_coding]
ENSG00000006788|MYH13|16318_1	1	[ENSG00000006788,ENSG00000006788,ENSG00000006788]	[MYH13,MYH13,MYH13]	[=32,=32,=32]	[ENST00000621918.1,ENST00000252172.9,ENST00000418404.8]	[protein_coding,protein_coding,protein_coding]
ENSG00000006788|MYH13|3456_1	1	[ENSG00000006788,ENSG00000006788,ENSG00000006788]	[MYH13,MYH13,MYH13]	[=32,=32,=32]	[ENST00000621918.1,ENST00000252172.9,ENST00000418404.8]	[protein_coding,protein_coding,protein_coding]
ENSG00000006788|MYH13|6257_1	1	[ENSG00000006788,ENSG00000006788,ENSG00000006788]	[MYH13,MYH13,MYH13]	[=32,=32,=32]	[ENST00000621918.1,ENST00000252172.9,ENST00000418404.8]	[protein_coding,protein_coding,protein_coding]
ENSG00000006831|ADIPOR2|537_1	1	[ENSG00000006831]	[ADIPOR2]	[=32]	[ENST00000357103.5]	[protein_coding]
ENSG00000006831|ADIPOR2|1784_1	1	[ENSG00000006831]	[ADIPOR2]	[=32]	[ENST00000357103.5]	[protein_coding]
ENSG00000006837|CDKL3|2905_1	1	[ENSG00000006837,ENSG00000006837,ENSG00000006837,ENSG00000006837,ENSG00000006837]	[CDKL3,CDKL3,CDKL3,CDKL3,CDKL3]	[=32,=32,=32,=32,=32]	[ENST00000521755.1,ENST00000523832.1,ENST00000523054.5,ENST00000521118.5,ENST00000265334.9]	[protein_coding,protein_coding,protein_coding,protein_coding,protein_coding]
ENSG00000006837|CDKL3|15756_1	2	[ENSG00000273345,ENSG00000006837,ENSG00000006837,ENSG00000006837,ENSG00000006837,ENSG00000006837]	[ENSG00000273345,CDKL3,CDKL3,CDKL3,CDKL3,CDKL3]	[=32,=32,=32,=32,=32,=32]	[ENST00000703317.1,ENST00000521755.1,ENST00000523832.1,ENST00000523054.5,ENST00000521118.5,ENST00000265334.9]	[nonsense_mediated_decay,protein_coding,protein_coding,protein_coding,protein_coding,protein_coding]
ENSG00000006837|CDKL3|15024_1	1	[ENSG00000006837,ENSG00000006837,ENSG00000006837,ENSG00000006837]	[CDKL3,CDKL3,CDKL3,CDKL3]	[=32,=32,=32,=32]	[ENST00000523054.5,ENST00000521118.5,ENST00000523832.1,ENST00000265334.9]	[protein_coding,protein_coding,protein_coding,protein_coding]
ENSG00000012048|BRCA1|5089_1	1	[ENSG00000012048,ENSG00000012048,ENSG00000012048,ENSG00000012048,ENSG00000012048,ENSG00000012048,ENSG00000012048,ENSG00000012048,ENSG00000012048,ENSG00000012048,ENSG00000012048,ENSG00000012048,ENSG00000012048,ENSG00000012048,ENSG00000012048,ENSG00000012048,ENSG00000012048,ENSG00000012048,ENSG00000012048,ENSG00000012048,ENSG00000012048,ENSG00000012048,ENSG00000012048,ENSG00000012048]	[BRCA1,BRCA1,BRCA1,BRCA1,BRCA1,BRCA1,BRCA1,BRCA1,BRCA1,BRCA1,BRCA1,BRCA1,BRCA1,BRCA1,BRCA1,BRCA1,BRCA1,BRCA1,BRCA1,BRCA1,BRCA1,BRCA1,BRCA1,BRCA1]	[=32,=32,=32,=32,=32,=32,=32,=32,=32,=32,=32,=32,=32,=32,=32,=32,=32,=32,=32,=32,=32,=32,=32,=32]	[ENST00000470026.6,ENST00000644379.2,ENST00000461574.2,ENST00000352993.7,ENST00000484087.6,ENST00000473961.6,ENST00000644555.2,ENST00000493795.5,ENST00000477152.6,ENST00000493919.6,ENST00000357654.9,ENST00000489037.2,ENST00000618469.2,ENST00000497488.2,ENST00000591534.5,ENST00000586385.5,ENST00000471181.7,ENST00000468300.5,ENST00000478531.6,ENST00000494123.6,ENST00000634433.2,ENST00000713676.1,EN…	[protein_coding,protein_coding,protein_coding,protein_coding,protein_coding,protein_coding,protein_coding,protein_coding,protein_coding,protein_coding,protein_coding,protein_coding,protein_coding,protein_coding,protein_coding,protein_coding,protein_coding,protein_coding,protein_coding,protein_coding,protein_coding,protein_coding,protein_coding,protein_coding]
ENSG00000003147|ICA1|3820_2	1	[ENSG00000003147]	[ICA1]	[=32]	[ENST00000407906.5]	[protein_coding]
ENSG00000003147|ICA1|6651_1	1	[ENSG00000003147,ENSG00000003147,ENSG00000003147,ENSG00000003147,ENSG00000003147]	[ICA1,ICA1,ICA1,ICA1,ICA1]	[=32,=32,=32,=32,=32]	[ENST00000402384.8,ENST00000396675.7,ENST00000401396.5,ENST00000265577.11,ENST00000406470.6]	[protein_coding,protein_coding,protein_coding,protein_coding,protein_coding]
ENSG00000003147|ICA1|6651_2	1	[ENSG00000003147]	[ICA1]	[=32]	[ENST00000422063.6]	[protein_coding]
ENSG00000003400|CASP10|6298_1	1	[ENSG00000003400,ENSG00000003400,ENSG00000003400,ENSG00000003400,ENSG00000003400,ENSG00000003400,ENSG00000003400,ENSG00000003400]	[CASP10,CASP10,CASP10,CASP10,CASP10,CASP10,CASP10,CASP10]	[=32,=32,=32,=32,=32,=32,=32,=32]	[ENST00000448480.1,ENST00000374650.8,ENST00000471191.2,ENST00000286186.11,ENST00000272879.9,ENST00000313728.12,ENST00000346817.10,ENST00000696199.1]	[protein_coding,protein_coding,protein_coding,protein_coding,protein_coding,protein_coding,protein_coding,protein_coding]
ENSG00000003400|CASP10|6194_1	1	[ENSG00000003400,ENSG00000003400,ENSG00000003400,ENSG00000003400,ENSG00000003400,ENSG00000003400,ENSG00000003400,ENSG00000003400]	[CASP10,CASP10,CASP10,CASP10,CASP10,CASP10,CASP10,CASP10]	[=32,=32,=32,=32,=32,=32,=32,=32]	[ENST00000448480.1,ENST00000374650.8,ENST00000471191.2,ENST00000286186.11,ENST00000272879.9,ENST00000313728.12,ENST00000346817.10,ENST00000696199.1]	[protein_coding,protein_coding,protein_coding,protein_coding,protein_coding,protein_coding,protein_coding,protein_coding]
ENSG00000003400|CASP10|13207_1	1	[ENSG00000003400,ENSG00000003400,ENSG00000003400,ENSG00000003400,ENSG00000003400,ENSG00000003400,ENSG00000003400,ENSG00000003400]	[CASP10,CASP10,CASP10,CASP10,CASP10,CASP10,CASP10,CASP10]	[=32,=32,=32,=32,=32,=32,=32,=32]	[ENST00000448480.1,ENST00000374650.8,ENST00000471191.2,ENST00000286186.11,ENST00000272879.9,ENST00000313728.12,ENST00000346817.10,ENST00000696199.1]	[protein_coding,protein_coding,protein_coding,protein_coding,protein_coding,protein_coding,protein_coding,protein_coding]
ENSG00000003402|CFLAR|3522_1	1	[ENSG00000003402,ENSG00000003402,ENSG00000003402,ENSG00000003402,ENSG00000003402,ENSG00000003402,ENSG00000003402,ENSG00000003402,ENSG00000003402,ENSG00000003402,ENSG00000003402]	[CFLAR,CFLAR,CFLAR,CFLAR,CFLAR,CFLAR,CFLAR,CFLAR,CFLAR,CFLAR,CFLAR]	[=32,=32,=32,=32,=32,=32,=32,=32,=32,=32,=32]	[ENST00000395148.6,ENST00000341222.10,ENST00000443227.5,ENST00000341582.10,ENST00000440180.5,ENST00000494258.5,ENST00000423241.6,ENST00000342795.9,ENST00000479953.6,ENST00000309955.8,ENST00000457277.5]	[protein_coding,protein_coding,protein_coding,protein_coding,protein_coding,protein_coding,protein_coding,protein_coding,protein_coding,protein_coding,protein_coding]
ENSG00000003402|CFLAR|1424_1	1	[ENSG00000003402,ENSG00000003402,ENSG00000003402,ENSG00000003402,ENSG00000003402,ENSG00000003402,ENSG00000003402]	[CFLAR,CFLAR,CFLAR,CFLAR,CFLAR,CFLAR,CFLAR]	[=32,=32,=32,=32,=32,=32,=32]	[ENST00000395148.6,ENST00000341222.10,ENST00000341582.10,ENST00000440180.5,ENST00000423241.6,ENST00000342795.9,ENST00000309955.8]	[protein_coding,protein_coding,protein_coding,protein_coding,protein_coding,protein_coding,protein_coding]
ENSG00000003402|CFLAR|1424_2	1	[ENSG00000003402,ENSG00000003402]	[CFLAR,CFLAR]	[=32,=32]	[ENST00000457277.5,ENST00000479953.6]	[protein_coding,protein_coding]
ENSG00000003436|TFPI|12132_1	1	[ENSG00000003436,ENSG00000003436,ENSG00000003436,ENSG00000003436]	[TFPI,TFPI,TFPI,TFPI]	[=32,=32,=32,=32]	[ENST00000233156.9,ENST00000409676.5,ENST00000392365.5,ENST00000339091.8]	[protein_coding,protein_coding,protein_coding,protein_coding]
ENSG00000007933|FMO3|13083_1	1	[ENSG00000007933]	[FMO3]	[=32]	[ENST00000367755.9]	[protein_coding]
ENSG00000007944|MYLIP|9518_1	1	[ENSG00000007944,ENSG00000007944]	[MYLIP,MYLIP]	[=32,=32]	[ENST00000718320.1,ENST00000356840.8]	[protein_coding,protein_coding]
ENSG00000007944|MYLIP|10053_1	1	[ENSG00000007944,ENSG00000007944]	[MYLIP,MYLIP]	[=32,=32]	[ENST00000718321.1,ENST00000356840.8]	[protein_coding,protein_coding]
ENSG00000007952|NOX1|2946_1	1	[ENSG00000007952,ENSG00000007952,ENSG00000007952]	[NOX1,NOX1,NOX1]	[=32,=32,=32]	[ENST00000372960.8,ENST00000372966.8,ENST00000217885.5]	[protein_coding,protein_coding,protein_coding]
ENSG00000007952|NOX1|2229_1	1	[ENSG00000007952,ENSG00000007952,ENSG00000007952]	[NOX1,NOX1,NOX1]	[=32,=32,=32]	[ENST00000372960.8,ENST00000372966.8,ENST00000217885.5]	[protein_coding,protein_coding,protein_coding]
ENSG00000007952|NOX1|7723_1	1	[ENSG00000007952,ENSG00000007952,ENSG00000007952]	[NOX1,NOX1,NOX1]	[=32,=32,=32]	[ENST00000372960.8,ENST00000372966.8,ENST00000217885.5]	[protein_coding,protein_coding,protein_coding]
ENSG00000008196|TFAP2B|18064_1	1	[ENSG00000008196]	[TFAP2B]	[=32]	[ENST00000393655.4]	[protein_coding]
ENSG00000008196|TFAP2B|14946_1	1	[ENSG00000008196]	[TFAP2B]	[=32]	[ENST00000393655.4]	[protein_coding]
ENSG00000008196|TFAP2B|12722_1	1	[ENSG00000008196]	[TFAP2B]	[=32]	[ENST00000393655.4]	[protein_coding]
ENSG00000008196|TFAP2B|12955_1	1	[ENSG00000008196]	[TFAP2B]	[=32]	[ENST00000393655.4]	[protein_coding]
ENSG00000013306|SLC25A39|18154_1	1	[ENSG00000013306,ENSG00000013306,ENSG00000013306,ENSG00000013306,ENSG00000013306]	[SLC25A39,SLC25A39,SLC25A39,SLC25A39,SLC25A39]	[=32,=32,=32,=32,=32]	[ENST00000590194.5,ENST00000225308.12,ENST00000377095.10,ENST00000586016.5,ENST00000537904.6]	[protein_coding,protein_coding,protein_coding,protein_coding,protein_coding]
ENSG00000013306|SLC25A39|2301_1	1	[ENSG00000013306,ENSG00000013306,ENSG00000013306,ENSG00000013306]	[SLC25A39,SLC25A39,SLC25A39,SLC25A39]	[=32,=32,=32,=32]	[ENST00000590194.5,ENST00000225308.12,ENST00000586016.5,ENST00000377095.10]	[protein_coding,protein_coding,protein_coding,protein_coding]
ENSG00000013364|MVP|3607_1	1	[ENSG00000013364,ENSG00000013364]	[MVP,MVP]	[=32,=32]	[ENST00000395353.5,ENST00000357402.10]	[protein_coding,protein_coding]
ENSG00000013364|MVP|17387_1	1	[ENSG00000013364,ENSG00000013364]	[MVP,MVP]	[=32,=32]	[ENST00000395353.5,ENST00000357402.10]	[protein_coding,protein_coding]
ENSG00000013364|MVP|2290_1	1	[ENSG00000013364,ENSG00000013364]	[MVP,MVP]	[=32,=32]	[ENST00000395353.5,ENST00000357402.10]	[protein_coding,protein_coding]
ENSG00000013725|CD6|734_1	1	[ENSG00000013725,ENSG00000013725,ENSG00000013725]	[CD6,CD6,CD6]	[=32,=32,=32]	[ENST00000352009.9,ENST00000452451.6,ENST00000313421.11]	[protein_coding,protein_coding,protein_coding]
ENSG00000004487|KDM1A|17126_1	1	[ENSG00000004487,ENSG00000004487,ENSG00000004487,ENSG00000004487,ENSG00000004487,ENSG00000004487,ENSG00000004487,ENSG00000004487,ENSG00000004487,ENSG00000004487,ENSG00000004487]	[KDM1A,KDM1A,KDM1A,KDM1A,KDM1A,KDM1A,KDM1A,KDM1A,KDM1A,KDM1A,KDM1A]	[=32,=32,=32,=32,=32,=32,=32,=32,=32,=32,=32]	[ENST00000691404.1,ENST00000692853.1,ENST00000690627.1,ENST00000356634.7,ENST00000691682.1,ENST00000692975.1,ENST00000692209.1,ENST00000686771.1,ENST00000400181.9,ENST00000465864.2,ENST00000685102.1]	[protein_coding,protein_coding,protein_coding,protein_coding,protein_coding,protein_coding,protein_coding,protein_coding,protein_coding,protein_coding,protein_coding]
ENSG00000004487|KDM1A|18400_1	1	[ENSG00000004487,ENSG00000004487,ENSG00000004487,ENSG00000004487,ENSG00000004487,ENSG00000004487,ENSG00000004487,ENSG00000004487,ENSG00000004487,ENSG00000004487,ENSG00000004487,ENSG00000004487,ENSG00000004487,ENSG00000004487]	[KDM1A,KDM1A,KDM1A,KDM1A,KDM1A,KDM1A,KDM1A,KDM1A,KDM1A,KDM1A,KDM1A,KDM1A,KDM1A,KDM1A]	[=32,=32,=32,=32,=32,=32,=32,=32,=32,=32,=32,=32,=32,=32]	[ENST00000691404.1,ENST00000692853.1,ENST00000693156.1,ENST00000688680.1,ENST00000356634.7,ENST00000691682.1,ENST00000692056.1,ENST00000692975.1,ENST00000465864.2,ENST00000686270.1,ENST00000400181.9,ENST00000686339.1,ENST00000691694.1,ENST00000685102.1]	[protein_coding,protein_coding,protein_coding,protein_coding,protein_coding,protein_coding,protein_coding,protein_coding,protein_coding,protein_coding,protein_coding,protein_coding,protein_coding,protein_coding]
ENSG00000004487|KDM1A|12244_1	1	[ENSG00000004487,ENSG00000004487,ENSG00000004487,ENSG00000004487,ENSG00000004487,ENSG00000004487,ENSG00000004487,ENSG00000004487,ENSG00000004487,ENSG00000004487,ENSG00000004487,ENSG00000004487,ENSG00000004487,ENSG00000004487,ENSG00000004487,ENSG00000004487,ENSG00000004487]	[KDM1A,KDM1A,KDM1A,KDM1A,KDM1A,KDM1A,KDM1A,KDM1A,KDM1A,KDM1A,KDM1A,KDM1A,KDM1A,KDM1A,KDM1A,KDM1A,KDM1A]	[=32,=32,=32,=32,=32,=32,=32,=32,=32,=32,=32,=32,=32,=32,=32,=32,=32]	[ENST00000691404.1,ENST00000692853.1,ENST00000693156.1,ENST00000690627.1,ENST00000688680.1,ENST00000356634.7,ENST00000691682.1,ENST00000692056.1,ENST00000692975.1,ENST00000692209.1,ENST00000465864.2,ENST00000686270.1,ENST00000686771.1,ENST00000400181.9,ENST00000686339.1,ENST00000691694.1,ENST00000685102.1]	[protein_coding,protein_coding,protein_coding,protein_coding,protein_coding,protein_coding,protein_coding,protein_coding,protein_coding,protein_coding,protein_coding,protein_coding,protein_coding,protein_coding,protein_coding,protein_coding,protein_coding]
ENSG00000004700|RECQL|16836_1	1	[ENSG00000004700,ENSG00000004700]	[RECQL,RECQL]	[=32,=32]	[ENST00000421138.6,ENST00000444129.7]	[protein_coding,protein_coding]
ENSG00000004700|RECQL|4568_1	1	[ENSG00000004700,ENSG00000004700]	[RECQL,RECQL]	[=32,=32]	[ENST00000421138.6,ENST00000444129.7]	[protein_coding,protein_coding]
ENSG00000004700|RECQL|16351_1	1	[ENSG00000004700,ENSG00000004700]	[RECQL,RECQL]	[=32,=32]	[ENST00000421138.6,ENST00000444129.7]	[protein_coding,protein_coding]
ENSG00000004766|VPS50|4771_1	1	[ENSG00000004766,ENSG00000004766,ENSG00000004766]	[VPS50,VPS50,VPS50]	[=32,=32,=32]	[ENST00000251739.9,ENST00000305866.10,ENST00000544910.5]	[protein_coding,protein_coding,protein_coding]
ENSG00000004766|VPS50|5774_1	1	[ENSG00000004766,ENSG00000004766,ENSG00000004766]	[VPS50,VPS50,VPS50]	[=32,=32,=32]	[ENST00000251739.9,ENST00000305866.10,ENST00000544910.5]	[protein_coding,protein_coding,protein_coding]
ENSG00000004766|VPS50|1222_1	1	[ENSG00000004766,ENSG00000004766]	[VPS50,VPS50]	[=32,=32]	[ENST00000544910.5,ENST00000305866.10]	[protein_coding,protein_coding]
ENSG00000004779|NDUFAB1|16240_1	1	[ENSG00000004779,ENSG00000004779]	[NDUFAB1,NDUFAB1]	[=32,=32]	[ENST00000007516.8,ENST00000570319.5]	[protein_coding,protein_coding]
ENSG00000010610|CD4|12887_1	1	[ENSG00000010610,ENSG00000010610]	[CD4,CD4]	[=32,=32]	[ENST00000541982.5,ENST00000011653.9]	[protein_coding,protein_coding]
ENSG00000010610|CD4|16472_1	1	[ENSG00000010610,ENSG00000010610]	[CD4,CD4]	[=32,=32]	[ENST00000541982.5,ENST00000011653.9]	[protein_coding,protein_coding]
ENSG00000010610|CD4|13458_1	1	[ENSG00000010610,ENSG00000010610]	[CD4,CD4]	[=32,=32]	[ENST00000541982.5,ENST00000011653.9]	[protein_coding,protein_coding]
ENSG00000010671|BTK|15704_1	1	[ENSG00000010671,ENSG00000010671,ENSG00000010671,ENSG00000010671,ENSG00000010671,ENSG00000010671,ENSG00000010671,ENSG00000010671]	[BTK,BTK,BTK,BTK,BTK,BTK,BTK,BTK]	[=32,=32,=32,=32,=32,=32,=32,=32]	[ENST00000703407.1,ENST00000621635.4,ENST00000695625.1,ENST00000695623.1,ENST00000308731.8,ENST00000695615.1,ENST00000695622.1,ENST00000695614.1]	[protein_coding,protein_coding,protein_coding,protein_coding,protein_coding,protein_coding,protein_coding,protein_coding]
ENSG00000010671|BTK|6487_1	1	[ENSG00000010671,ENSG00000010671,ENSG00000010671,ENSG00000010671,ENSG00000010671,ENSG00000010671,ENSG00000010671,ENSG00000010671,ENSG00000010671]	[BTK,BTK,BTK,BTK,BTK,BTK,BTK,BTK,BTK]	[=32,=32,=32,=32,=32,=32,=32,=32,=32]	[ENST00000703407.1,ENST00000621635.4,ENST00000695625.1,ENST00000695617.1,ENST00000695623.1,ENST00000308731.8,ENST00000695615.1,ENST00000695622.1,ENST00000695614.1]	[protein_coding,protein_coding,protein_coding,protein_coding,protein_coding,protein_coding,protein_coding,protein_coding,protein_coding]
ENSG00000010671|BTK|11948_1	1	[ENSG00000010671,ENSG00000010671,ENSG00000010671,ENSG00000010671,ENSG00000010671,ENSG00000010671,ENSG00000010671,ENSG00000010671,ENSG00000010671]	[BTK,BTK,BTK,BTK,BTK,BTK,BTK,BTK,BTK]	[=32,=32,=32,=32,=32,=32,=32,=32,=32]	[ENST00000703407.1,ENST00000621635.4,ENST00000695625.1,ENST00000695617.1,ENST00000695623.1,ENST00000308731.8,ENST00000695615.1,ENST00000695622.1,ENST00000695614.1]	[protein_coding,protein_coding,protein_coding,protein_coding,protein_coding,protein_coding,protein_coding,protein_coding,protein_coding]
ENSG00000001617|SEMA3F|952_1	1	[ENSG00000001617,ENSG00000001617,ENSG00000001617]	[SEMA3F,SEMA3F,SEMA3F]	[=32,=32,=32]	[ENST00000434342.5,ENST00000002829.8,ENST00000413852.5]	[protein_coding,protein_coding,protein_coding]
ENSG00000001617|SEMA3F|8092_1	1	[ENSG00000001617,ENSG00000001617,ENSG00000001617]	[SEMA3F,SEMA3F,SEMA3F]	[=32,=32,=32]	[ENST00000434342.5,ENST00000002829.8,ENST00000413852.5]	[protein_coding,protein_coding,protein_coding]
ENSG00000001617|SEMA3F|10092_1	1	[ENSG00000001617,ENSG00000001617,ENSG00000001617]	[SEMA3F,SEMA3F,SEMA3F]	[=32,=32,=32]	[ENST00000434342.5,ENST00000002829.8,ENST00000413852.5]	[protein_coding,protein_coding,protein_coding]
ENSG00000001626|CFTR|14064_1	1	[ENSG00000001626,ENSG00000001626,ENSG00000001626,ENSG00000001626,ENSG00000001626,ENSG00000001626,ENSG00000001626,ENSG00000001626]	[CFTR,CFTR,CFTR,CFTR,CFTR,CFTR,CFTR,CFTR]	[=32,=32,=32,=32,=32,=32,=32,=32]	[ENST00000649781.2,ENST00000699605.1,ENST00000699597.1,ENST00000003084.11,ENST00000649406.1,ENST00000699602.1,ENST00000648260.1,ENST00000699596.1]	[protein_coding,protein_coding,protein_coding,protein_coding,protein_coding,protein_coding,protein_coding,protein_coding]
ENSG00000001626|CFTR|3462_1	1	[ENSG00000001626,ENSG00000001626,ENSG00000001626,ENSG00000001626,ENSG00000001626,ENSG00000001626,ENSG00000001626,ENSG00000001626]	[CFTR,CFTR,CFTR,CFTR,CFTR,CFTR,CFTR,CFTR]	[=32,=32,=32,=32,=32,=32,=32,=32]	[ENST00000649781.2,ENST00000699605.1,ENST00000699597.1,ENST00000003084.11,ENST00000649406.1,ENST00000699602.1,ENST00000648260.1,ENST00000699596.1]	[protein_coding,protein_coding,protein_coding,protein_coding,protein_coding,protein_coding,protein_coding,protein_coding]
ENSG00000002016|RAD52|16921_1	1	[ENSG00000002016,ENSG00000002016,ENSG00000002016,ENSG00000002016]	[RAD52,RAD52,RAD52,RAD52]	[=32,=32,=32,=32]	[ENST00000358495.8,ENST00000545564.5,ENST00000430095.6,ENST00000536177.5]	[protein_coding,protein_coding,protein_coding,protein_coding]
ENSG00000002016|RAD52|15762_1	1	[ENSG00000002016,ENSG00000002016]	[RAD52,RAD52]	[=32,=32]	[ENST00000358495.8,ENST00000430095.6]	[protein_coding,protein_coding]
ENSG00000002016|RAD52|15762_2	1	[ENSG00000002016]	[RAD52]	[=32]	[ENST00000536177.5]	[protein_coding]
ENSG00000002016|RAD52|1402_1	1	[ENSG00000002016,ENSG00000002016]	[RAD52,RAD52]	[=32,=32]	[ENST00000358495.8,ENST00000430095.6]	[protein_coding,protein_coding]
ENSG00000002330|BAD|14072_1	1	[ENSG00000002330,ENSG00000002330,ENSG00000002330]	[BAD,BAD,BAD]	[=32,=32,=32]	[ENST00000309032.8,ENST00000394532.7,ENST00000544785.1]	[protein_coding,protein_coding,protein_coding]
ENSG00000007062|PROM1|16336_1	1	[ENSG00000007062,ENSG00000007062,ENSG00000007062,ENSG00000007062,ENSG00000007062,ENSG00000007062,ENSG00000007062,ENSG00000007062]	[PROM1,PROM1,PROM1,PROM1,PROM1,PROM1,PROM1,PROM1]	[=32,=32,=32,=32,=32,=32,=32,=32]	[ENST00000675377.1,ENST00000508167.5,ENST00000510224.5,ENST00000539194.6,ENST00000447510.7,ENST00000505450.5,ENST00000540805.6,ENST00000675613.1]	[protein_coding,protein_coding,protein_coding,protein_coding,protein_coding,protein_coding,protein_coding,protein_coding]
ENSG00000007062|PROM1|6065_1	1	[ENSG00000007062,ENSG00000007062,ENSG00000007062,ENSG00000007062,ENSG00000007062,ENSG00000007062,ENSG00000007062,ENSG00000007062]	[PROM1,PROM1,PROM1,PROM1,PROM1,PROM1,PROM1,PROM1]	[=32,=32,=32,=32,=32,=32,=32,=32]	[ENST00000675377.1,ENST00000508167.5,ENST00000510224.5,ENST00000539194.6,ENST00000447510.7,ENST00000505450.5,ENST00000540805.6,ENST00000675613.1]	[protein_coding,protein_coding,protein_coding,protein_coding,protein_coding,protein_coding,protein_coding,protein_coding]
ENSG00000007062|PROM1|17808_1	1	[ENSG00000007062,ENSG00000007062,ENSG00000007062,ENSG00000007062,ENSG00000007062,ENSG00000007062,ENSG00000007062,ENSG00000007062]	[PROM1,PROM1,PROM1,PROM1,PROM1,PROM1,PROM1,PROM1]	[=32,=32,=32,=32,=32,=32,=32,=32]	[ENST00000675377.1,ENST00000508167.5,ENST00000510224.5,ENST00000539194.6,ENST00000447510.7,ENST00000505450.5,ENST00000540805.6,ENST00000675613.1]	[protein_coding,protein_coding,protein_coding,protein_coding,protein_coding,protein_coding,protein_coding,protein_coding]
ENSG00000007080|CCDC124|10765_1	1	[ENSG00000007080,ENSG00000007080]	[CCDC124,CCDC124]	[=32,=32]	[ENST00000597436.5,ENST00000445755.7]	[protein_coding,protein_coding]
ENSG00000007171|NOS2|13433_1	1	[ENSG00000007171,ENSG00000007171,ENSG00000007171]	[NOS2,NOS2,NOS2]	[=32,=32,=32]	[ENST00000646938.1,ENST00000313735.11,ENST00000697339.1]	[protein_coding,protein_coding,protein_coding]
ENSG00000007171|NOS2|16445_1	3	[ENSG00000265788,ENSG00000007171,ENSG00000007171,ENSG00000297633,ENSG00000007171]	[NOS2P1,NOS2,NOS2,ENSG00000297633,NOS2]	[X2=3X1=26,=32,=32,=5X1=26,=32]	[ENST00000580780.1,ENST00000697339.1,ENST00000313735.11,ENST00000749502.1,ENST00000646938.1]	[transcribed_unprocessed_pseudogene,protein_coding,protein_coding,lncRNA,protein_coding]
ENSG00000007171|NOS2|7503_1	5	[ENSG00000297633,ENSG00000230528,ENSG00000007171,ENSG00000265788,ENSG00000007171,ENSG00000167494,ENSG00000007171]	[ENSG00000297633,NOS2P3,NOS2,NOS2P1,NOS2,NOS2P2,NOS2]	[=32,=5X1=26,=32,=32,=32,=5X1=26,=32]	[ENST00000749502.1,ENST00000411468.1,ENST00000697339.1,ENST00000580780.1,ENST00000313735.11,ENST00000426269.4,ENST00000646938.1]	[lncRNA,transcribed_unprocessed_pseudogene,protein_coding,transcribed_unprocessed_pseudogene,protein_coding,transcribed_unprocessed_pseudogene,protein_coding]
ENSG00000007174|DNAH9|17486_1	1	[ENSG00000007174]	[DNAH9]	[=32]	[ENST00000579828.5]	[protein_coding]
ENSG00000007174|DNAH9|17486_2	1	[ENSG00000007174,ENSG00000007174,ENSG00000007174]	[DNAH9,DNAH9,DNAH9]	[=32,=32,=32]	[ENST00000608377.5,ENST00000454412.6,ENST00000262442.9]	[protein_coding,protein_coding,protein_coding]
ENSG00000007174|DNAH9|13376_1	1	[ENSG00000007174]	[DNAH9]	[=32]	[ENST00000579828.5]	[protein_coding]
ENSG00000020577|SAMD4A|16119_1	1	[ENSG00000020577,ENSG00000020577,ENSG00000020577,ENSG00000020577,ENSG00000020577]	[SAMD4A,SAMD4A,SAMD4A,SAMD4A,SAMD4A]	[=32,=32,=32,=32,=32]	[ENST00000555192.1,ENST00000251091.9,ENST00000631086.2,ENST00000392067.7,ENST00000554335.6]	[protein_coding,protein_coding,protein_coding,protein_coding,protein_coding]
ENSG00000020577|SAMD4A|8954_1	1	[ENSG00000020577,ENSG00000020577,ENSG00000020577,ENSG00000020577,ENSG00000020577]	[SAMD4A,SAMD4A,SAMD4A,SAMD4A,SAMD4A]	[=32,=32,=32,=32,=32]	[ENST00000555192.1,ENST00000251091.9,ENST00000631086.2,ENST00000392067.7,ENST00000554335.6]	[protein_coding,protein_coding,protein_coding,protein_coding,protein_coding]
ENSG00000004779|NDUFAB1|1768_1	1	[ENSG00000004779]	[NDUFAB1]	[=32]	[ENST00000570319.5]	[protein_coding]
ENSG00000004838|ZMYND10|10885_1	1	[ENSG00000004838,ENSG00000004838]	[ZMYND10,ZMYND10]	[=32,=32]	[ENST00000231749.8,ENST00000360165.7]	[protein_coding,protein_coding]
ENSG00000004838|ZMYND10|1360_1	1	[ENSG00000004838,ENSG00000004838]	[ZMYND10,ZMYND10]	[=32,=32]	[ENST00000231749.8,ENST00000360165.7]	[protein_coding,protein_coding]
ENSG00000004838|ZMYND10|11224_1	1	[ENSG00000004838,ENSG00000004838]	[ZMYND10,ZMYND10]	[=32,=32]	[ENST00000231749.8,ENST00000360165.7]	[protein_coding,protein_coding]
ENSG00000004848|ARX|110_1	1	[ENSG00000004848]	[ARX]	[=32]	[ENST00000379044.5]	[protein_coding]
ENSG00000004848|ARX|15888_1	1	[ENSG00000004848]	[ARX]	[=32]	[ENST00000379044.5]	[protein_coding]
ENSG00000004848|ARX|14680_1	1	[ENSG00000004848]	[ARX]	[=32]	[ENST00000379044.5]	[protein_coding]
ENSG00000004864|SLC25A13|15333_1	1	[ENSG00000004864,ENSG00000004864]	[SLC25A13,SLC25A13]	[=32,=32]	[ENST00000265631.10,ENST00000416240.6]	[protein_coding,protein_coding]
ENSG00000004864|SLC25A13|15472_1	2	[ENSG00000004864,ENSG00000256176,ENSG00000004864]	[SLC25A13,ENSG00000256176,SLC25A13]	[=32,X4=28,=32]	[ENST00000265631.10,ENST00000538551.1,ENST00000416240.6]	[protein_coding,processed_pseudogene,protein_coding]
ENSG00000004864|SLC25A13|11904_1	1	[ENSG00000004864,ENSG00000004864]	[SLC25A13,SLC25A13]	[=32,=32]	[ENST00000265631.10,ENST00000416240.6]	[protein_coding,protein_coding]
ENSG00000006468|ETV1|2925_1	1	[ENSG00000006468,ENSG00000006468,ENSG00000006468,ENSG00000006468,ENSG00000006468,ENSG00000006468,ENSG00000006468,ENSG00000006468]	[ETV1,ETV1,ETV1,ETV1,ETV1,ETV1,ETV1,ETV1]	[=32,=32,=32,=32,=32,=32,=32,=32]	[ENST00000405192.6,ENST00000403527.6,ENST00000443608.6,ENST00000405218.6,ENST00000242066.10,ENST00000405358.8,ENST00000430479.6,ENST00000403685.5]	[protein_coding,protein_coding,protein_coding,protein_coding,protein_coding,protein_coding,protein_coding,protein_coding]
ENSG00000006468|ETV1|17804_1	1	[ENSG00000006468,ENSG00000006468,ENSG00000006468,ENSG00000006468,ENSG00000006468,ENSG00000006468,ENSG00000006468,ENSG00000006468]	[ETV1,ETV1,ETV1,ETV1,ETV1,ETV1,ETV1,ETV1]	[=32,=32,=32,=32,=32,=32,=32,=32]	[ENST00000405192.6,ENST00000403527.6,ENST00000443608.6,ENST00000405218.6,ENST00000242066.10,ENST00000405358.8,ENST00000430479.6,ENST00000403685.5]	[protein_coding,protein_coding,protein_coding,protein_coding,protein_coding,protein_coding,protein_coding,protein_coding]
ENSG00000006468|ETV1|15862_1	1	[ENSG00000006468,ENSG00000006468,ENSG00000006468,ENSG00000006468,ENSG00000006468,ENSG00000006468,ENSG00000006468,ENSG00000006468]	[ETV1,ETV1,ETV1,ETV1,ETV1,ETV1,ETV1,ETV1]	[=32,=32,=32,=32,=32,=32,=32,=32]	[ENST00000405192.6,ENST00000403527.6,ENST00000443608.6,ENST00000405218.6,ENST00000242066.10,ENST00000405358.8,ENST00000430479.6,ENST00000403685.5]	[protein_coding,protein_coding,protein_coding,protein_coding,protein_coding,protein_coding,protein_coding,protein_coding]
ENSG00000006606|CCL26|6756_1	1	[ENSG00000006606,ENSG00000006606]	[CCL26,CCL26]	[=32,=32]	[ENST00000394905.2,ENST00000005180.9]	[protein_coding,protein_coding]
ENSG00000006606|CCL26|12303_1	1	[ENSG00000006606,ENSG00000006606]	[CCL26,CCL26]	[=32,=32]	[ENST00000394905.2,ENST00000005180.9]	[protein_coding,protein_coding]
ENSG00000006606|CCL26|14990_1	1	[ENSG00000006606,ENSG00000006606]	[CCL26,CCL26]	[=32,=32]	[ENST00000394905.2,ENST00000005180.9]	[protein_coding,protein_coding]
ENSG00000006606|CCL26|8321_1	1	[ENSG00000006606,ENSG00000006606]	[CCL26,CCL26]	[=32,=32]	[ENST00000394905.2,ENST00000005180.9]	[protein_coding,protein_coding]
ENSG00000006638|TBXA2R|6418_1	1	[ENSG00000006638,ENSG00000006638,ENSG00000006638]	[TBXA2R,TBXA2R,TBXA2R]	[=32,=32,=32]	[ENST00000411851.3,ENST00000375190.10,ENST00000589966.1]	[protein_coding,protein_coding,protein_coding]
ENSG00000006638|TBXA2R|17007_1	1	[ENSG00000006638,ENSG00000006638]	[TBXA2R,TBXA2R]	[=32,=32]	[ENST00000375190.10,ENST00000589966.1]	[protein_coding,protein_coding]
ENSG00000006638|TBXA2R|231_1	1	[ENSG00000006638,ENSG00000006638]	[TBXA2R,TBXA2R]	[=32,=32]	[ENST00000375190.10,ENST00000589966.1]	[protein_coding,protein_coding]
ENSG00000012504|NR1H4|879_1	1	[ENSG00000012504,ENSG00000012504,ENSG00000012504,ENSG00000012504,ENSG00000012504,ENSG00000012504]	[NR1H4,NR1H4,NR1H4,NR1H4,NR1H4,NR1H4]	[=32,=32,=32,=32,=32,=32]	[ENST00000188403.7,ENST00000549996.5,ENST00000392986.8,ENST00000648861.1,ENST00000548884.5,ENST00000551379.5]	[protein_coding,protein_coding,protein_coding,protein_coding,protein_coding,protein_coding]
ENSG00000012504|NR1H4|5360_1	1	[ENSG00000012504,ENSG00000012504,ENSG00000012504,ENSG00000012504,ENSG00000012504,ENSG00000012504]	[NR1H4,NR1H4,NR1H4,NR1H4,NR1H4,NR1H4]	[=32,=32,=32,=32,=32,=32]	[ENST00000188403.7,ENST00000549996.5,ENST00000392986.8,ENST00000648861.1,ENST00000548884.5,ENST00000551379.5]	[protein_coding,protein_coding,protein_coding,protein_coding,protein_coding,protein_coding]
ENSG00000012779|ALOX5|12307_1	1	[ENSG00000012779,ENSG00000012779]	[ALOX5,ALOX5]	[=32,=32]	[ENST00000374391.7,ENST00000542434.5]	[protein_coding,protein_coding]
ENSG00000012779|ALOX5|920_1	1	[ENSG00000012779,ENSG00000012779]	[ALOX5,ALOX5]	[=32,=32]	[ENST00000374391.7,ENST00000542434.5]	[protein_coding,protein_coding]
ENSG00000012779|ALOX5|18158_1	1	[ENSG00000012779,ENSG00000012779]	[ALOX5,ALOX5]	[=32,=32]	[ENST00000374391.7,ENST00000542434.5]	[protein_coding,protein_coding]
ENSG00000012817|KDM5D|9524_1	1	[ENSG00000012817,ENSG00000012817,ENSG00000012817]	[KDM5D,KDM5D,KDM5D]	[=32,=32,=32]	[ENST00000541639.5,ENST00000317961.9,ENST00000382806.6]	[protein_coding,protein_coding,protein_coding]
ENSG00000012817|KDM5D|1218_1	1	[ENSG00000012817,ENSG00000012817,ENSG00000012817]	[KDM5D,KDM5D,KDM5D]	[=32,=32,=32]	[ENST00000541639.5,ENST00000317961.9,ENST00000382806.6]	[protein_coding,protein_coding,protein_coding]
ENSG00000012817|KDM5D|9730_1	1	[ENSG00000012817,ENSG00000012817,ENSG00000012817]	[KDM5D,KDM5D,KDM5D]	[=32,=32,=32]	[ENST00000541639.5,ENST00000317961.9,ENST00000382806.6]	[protein_coding,protein_coding,protein_coding]
ENSG00000012983|MAP4K5|2061_1	1	[ENSG00000012983,ENSG00000012983]	[MAP4K5,MAP4K5]	[=32,=32]	[ENST00000013125.9,ENST00000682126.1]	[protein_coding,protein_coding]
ENSG00000012983|MAP4K5|17013_1	1	[ENSG00000012983,ENSG00000012983]	[MAP4K5,MAP4K5]	[=32,=32]	[ENST00000013125.9,ENST00000682126.1]	[protein_coding,protein_coding]
ENSG00000021826|CPS1|9696_1	1	[ENSG00000021826,ENSG00000021826,ENSG00000021826,ENSG00000021826,ENSG00000021826,ENSG00000021826]	[CPS1,CPS1,CPS1,CPS1,CPS1,CPS1]	[=32,=32,=32,=32,=32,=32]	[ENST00000673510.1,ENST00000233072.10,ENST00000673711.1,ENST00000451903.3,ENST00000673630.1,ENST00000430249.7]	[protein_coding,protein_coding,protein_coding,protein_coding,protein_coding,protein_coding]
ENSG00000005156|LIG3|11081_1	1	[ENSG00000005156,ENSG00000005156]	[LIG3,LIG3]	[=32,=32]	[ENST00000262327.9,ENST00000378526.9]	[protein_coding,protein_coding]
ENSG00000005175|RPAP3|8136_1	1	[ENSG00000005175,ENSG00000005175,ENSG00000005175]	[RPAP3,RPAP3,RPAP3]	[=32,=32,=32]	[ENST00000432584.7,ENST00000380650.4,ENST00000005386.8]	[protein_coding,protein_coding,protein_coding]
ENSG00000005175|RPAP3|11758_1	1	[ENSG00000005175,ENSG00000005175,ENSG00000005175]	[RPAP3,RPAP3,RPAP3]	[=32,=32,=32]	[ENST00000432584.7,ENST00000380650.4,ENST00000005386.8]	[protein_coding,protein_coding,protein_coding]
ENSG00000005175|RPAP3|11459_1	1	[ENSG00000005175,ENSG00000005175,ENSG00000005175]	[RPAP3,RPAP3,RPAP3]	[=32,=32,=32]	[ENST00000432584.7,ENST00000380650.4,ENST00000005386.8]	[protein_coding,protein_coding,protein_coding]
ENSG00000005339|CREBBP|14212_1	1	[ENSG00000005339,ENSG00000005339]	[CREBBP,CREBBP]	[=32,=32]	[ENST00000382070.7,ENST00000262367.10]	[protein_coding,protein_coding]
ENSG00000005339|CREBBP|15459_1	1	[ENSG00000005339,ENSG00000005339]	[CREBBP,CREBBP]	[=32,=32]	[ENST00000382070.7,ENST00000262367.10]	[protein_coding,protein_coding]
ENSG00000005339|CREBBP|4696_1	1	[ENSG00000005339,ENSG00000005339]	[CREBBP,CREBBP]	[=32,=32]	[ENST00000382070.7,ENST00000262367.10]	[protein_coding,protein_coding]
ENSG00000005379|TSPOAP1|7555_1	1	[ENSG00000005379,ENSG00000005379]	[TSPOAP1,TSPOAP1]	[=32,=32]	[ENST00000268893.10,ENST00000343736.9]	[protein_coding,protein_coding]
ENSG00000005379|TSPOAP1|17033_1	1	[ENSG00000005379,ENSG00000005379]	[TSPOAP1,TSPOAP1]	[=32,=32]	[ENST00000268893.10,ENST00000343736.9]	[protein_coding,protein_coding]
ENSG00000005379|TSPOAP1|10813_1	1	[ENSG00000005379,ENSG00000005379]	[TSPOAP1,TSPOAP1]	[=32,=32]	[ENST00000268893.10,ENST00000343736.9]	[protein_coding,protein_coding]
ENSG00000007174|DNAH9|13376_2	1	[ENSG00000007174,ENSG00000007174,ENSG00000007174]	[DNAH9,DNAH9,DNAH9]	[=32,=32,=32]	[ENST00000608377.5,ENST00000454412.6,ENST00000262442.9]	[protein_coding,protein_coding,protein_coding]
ENSG00000007174|DNAH9|8787_1	1	[ENSG00000007174]	[DNAH9]	[=32]	[ENST00000579828.5]	[protein_coding]
ENSG00000007174|DNAH9|8787_2	1	[ENSG00000007174,ENSG00000007174,ENSG00000007174]	[DNAH9,DNAH9,DNAH9]	[=32,=32,=32]	[ENST00000608377.5,ENST00000454412.6,ENST00000262442.9]	[protein_coding,protein_coding,protein_coding]
ENSG00000007312|CD79B|6856_1	2	[ENSG00000007312,ENSG00000285947,ENSG00000007312,ENSG00000007312]	[CD79B,ENSG00000285947,CD79B,CD79B]	[=32,=32,=32,=32]	[ENST00000006750.8,ENST00000647774.1,ENST00000349817.2,ENST00000392795.7]	[protein_coding,protein_coding,protein_coding,protein_coding]
ENSG00000007312|CD79B|2682_1	2	[ENSG00000007312,ENSG00000285947,ENSG00000007312,ENSG00000007312]	[CD79B,ENSG00000285947,CD79B,CD79B]	[=32,=32,=32,=32]	[ENST00000006750.8,ENST00000647774.1,ENST00000349817.2,ENST00000392795.7]	[protein_coding,protein_coding,protein_coding,protein_coding]
ENSG00000007312|CD79B|582_1	1	[ENSG00000007312,ENSG00000007312]	[CD79B,CD79B]	[=32,=32]	[ENST00000006750.8,ENST00000392795.7]	[protein_coding,protein_coding]
ENSG00000007350|TKTL1|12729_1	1	[ENSG00000007350,ENSG00000007350]	[TKTL1,TKTL1]	[=32,=32]	[ENST00000369912.2,ENST00000369915.8]	[protein_coding,protein_coding]
ENSG00000007350|TKTL1|10661_1	1	[ENSG00000007350,ENSG00000007350]	[TKTL1,TKTL1]	[=32,=32]	[ENST00000369912.2,ENST00000369915.8]	[protein_coding,protein_coding]
ENSG00000007350|TKTL1|16812_1	1	[ENSG00000007350,ENSG00000007350]	[TKTL1,TKTL1]	[=32,=32]	[ENST00000369912.2,ENST00000369915.8]	[protein_coding,protein_coding]
ENSG00000007372|PAX6|13538_1	1	[ENSG00000007372,ENSG00000007372,ENSG00000007372,ENSG00000007372,ENSG00000007372,ENSG00000007372,ENSG00000007372,ENSG00000007372,ENSG00000007372,ENSG00000007372,ENSG00000007372,ENSG00000007372,ENSG00000007372,ENSG00000007372,ENSG00000007372,ENSG00000007372,ENSG00000007372,ENSG00000007372,ENSG00000007372,ENSG00000007372,ENSG00000007372,ENSG00000007372,ENSG00000007372,ENSG00000007372,ENSG0000000737…	[PAX6,PAX6,PAX6,PAX6,PAX6,PAX6,PAX6,PAX6,PAX6,PAX6,PAX6,PAX6,PAX6,PAX6,PAX6,PAX6,PAX6,PAX6,PAX6,PAX6,PAX6,PAX6,PAX6,PAX6,PAX6,PAX6]	[=32,=32,=32,=32,=32,=32,=32,=32,=32,=32,=32,=32,=32,=32,=32,=32,=32,=32,=32,=32,=32,=32,=32,=32,=32,=32]	[ENST00000379107.7,ENST00000639409.1,ENST00000419022.6,ENST00000638696.1,ENST00000379129.7,ENST00000638629.1,ENST00000638963.1,ENST00000606377.7,ENST00000643871.1,ENST00000241001.13,ENST00000638965.1,ENST00000379109.7,ENST00000638914.3,ENST00000639916.1,ENST00000640610.1,ENST00000640684.1,ENST00000638755.1,ENST00000639548.1,ENST00000639034.2,ENST00000640368.2,ENST00000640975.1,ENST00000481563.6,E…	[protein_coding,protein_coding,protein_coding,protein_coding,protein_coding,protein_coding,protein_coding,protein_coding,protein_coding,protein_coding,protein_coding,protein_coding,protein_coding,protein_coding,protein_coding,protein_coding,protein_coding,protein_coding,protein_coding,protein_coding,protein_coding,protein_coding,protein_coding,protein_coding,protein_coding,protein_coding]
ENSG00000018408|WWTR1|2845_1	1	[ENSG00000018408,ENSG00000018408,ENSG00000018408]	[WWTR1,WWTR1,WWTR1]	[=32,=32,=32]	[ENST00000465804.5,ENST00000360632.8,ENST00000467467.5]	[protein_coding,protein_coding,protein_coding]
ENSG00000019169|MARCO|5535_1	1	[ENSG00000019169]	[MARCO]	[=32]	[ENST00000327097.5]	[protein_coding]
ENSG00000019169|MARCO|2181_1	1	[ENSG00000019169]	[MARCO]	[=32]	[ENST00000327097.5]	[protein_coding]
ENSG00000019186|CYP24A1|7765_1	1	[ENSG00000019186,ENSG00000019186,ENSG00000019186]	[CYP24A1,CYP24A1,CYP24A1]	[=32,=32,=32]	[ENST00000216862.8,ENST00000395954.3,ENST00000395955.7]	[protein_coding,protein_coding,protein_coding]
ENSG00000019186|CYP24A1|521_1	1	[ENSG00000019186,ENSG00000019186,ENSG00000019186]	[CYP24A1,CYP24A1,CYP24A1]	[=32,=32,=32]	[ENST00000216862.8,ENST00000395954.3,ENST00000395955.7]	[protein_coding,protein_coding,protein_coding]
ENSG00000019186|CYP24A1|10571_1	1	[ENSG00000019186,ENSG00000019186]	[CYP24A1,CYP24A1]	[=32,=32]	[ENST00000216862.8,ENST00000395954.3]	[protein_coding,protein_coding]
ENSG00000019549|SNAI2|548_1	1	[ENSG00000019549]	[SNAI2]	[=32]	[ENST00000020945.4]	[protein_coding]
ENSG00000019549|SNAI2|5607_1	1	[ENSG00000019549]	[SNAI2]	[=32]	[ENST00000020945.4]	[protein_coding]
ENSG00000019549|SNAI2|6621_1	1	[ENSG00000019549]	[SNAI2]	[=32]	[ENST00000020945.4]	[protein_coding]
ENSG00000019991|HGF|2461_1	1	[ENSG00000019991,ENSG00000019991,ENSG00000019991,ENSG00000019991,ENSG00000019991,ENSG00000019991,ENSG00000019991,ENSG00000019991]	[HGF,HGF,HGF,HGF,HGF,HGF,HGF,HGF]	[=32,=32,=32,=32,=32,=32,=32,=32]	[ENST00000643024.1,ENST00000453411.6,ENST00000465234.2,ENST00000423064.7,ENST00000457544.7,ENST00000354224.10,ENST00000444829.7,ENST00000222390.11]	[protein_coding,protein_coding,protein_coding,protein_coding,protein_coding,protein_coding,protein_coding,protein_coding]
ENSG00000000005|TNMD|12414_1	1	[ENSG00000000005]	[TNMD]	[=32]	[ENST00000373031.5]	[protein_coding]
ENSG00000000005|TNMD|6811_1	1	[ENSG00000000005]	[TNMD]	[=32]	[ENST00000373031.5]	[protein_coding]
ENSG00000000419|DPM1|239_1	1	[ENSG00000000419,ENSG00000000419,ENSG00000000419,ENSG00000000419]	[DPM1,DPM1,DPM1,DPM1]	[=32,=32,=32,=32]	[ENST00000371582.8,ENST00000683466.1,ENST00000371588.10,ENST00000371584.9]	[protein_coding,protein_coding,protein_coding,protein_coding]
ENSG00000000419|DPM1|10008_1	1	[ENSG00000000419,ENSG00000000419,ENSG00000000419,ENSG00000000419]	[DPM1,DPM1,DPM1,DPM1]	[=32,=32,=32,=32]	[ENST00000371582.8,ENST00000683466.1,ENST00000371588.10,ENST00000371584.9]	[protein_coding,protein_coding,protein_coding,protein_coding]
ENSG00000000419|DPM1|10237_1	1	[ENSG00000000419,ENSG00000000419]	[DPM1,DPM1]	[=32,=32]	[ENST00000371582.8,ENST00000371588.10]	[protein_coding,protein_coding]
ENSG00000000938|FGR|2834_1	1	[ENSG00000000938,ENSG00000000938,ENSG00000000938]	[FGR,FGR,FGR]	[=32,=32,=32]	[ENST00000374004.5,ENST00000399173.5,ENST00000374005.8]	[protein_coding,protein_coding,protein_coding]
ENSG00000000938|FGR|7527_1	1	[ENSG00000000938,ENSG00000000938,ENSG00000000938]	[FGR,FGR,FGR]	[=32,=32,=32]	[ENST00000374004.5,ENST00000399173.5,ENST00000374005.8]	[protein_coding,protein_coding,protein_coding]
ENSG00000000938|FGR|1662_1	1	[ENSG00000000938,ENSG00000000938,ENSG00000000938]	[FGR,FGR,FGR]	[=32,=32,=32]	[ENST00000374004.5,ENST00000399173.5,ENST00000374005.8]	[protein_coding,protein_coding,protein_coding]
ENSG00000000971|CFH|12934_1	2	[ENSG00000000971,ENSG00000000971,ENSG00000000971,ENSG00000000971,ENSG00000000971,ENSG00000000971,ENSG00000000971,ENSG00000000971,ENSG00000000971,ENSG00000000971,ENSG00000000971,ENSG00000000971,ENSG00000000971,ENSG00000000971,ENSG00000000971,ENSG00000000971,ENSG00000289697,ENSG00000000971]	[CFH,CFH,CFH,CFH,CFH,CFH,CFH,CFH,CFH,CFH,CFH,CFH,CFH,CFH,CFH,CFH,ENSG00000289697,CFH]	[=32,=32,=32,=32,=32,=32,=32,=32,=32,=32,=32,=32,=32,=32,=32,=32,=32,=32]	[ENST00000695974.1,ENST00000695976.1,ENST00000696028.1,ENST00000367429.9,ENST00000695971.1,ENST00000695970.1,ENST00000696023.1,ENST00000695969.1,ENST00000695978.1,ENST00000696029.1,ENST00000695979.1,ENST00000359637.3,ENST00000696027.1,ENST00000696030.1,ENST00000630130.2,ENST00000695987.1,ENST00000696032.1,ENST00000695981.1]	[protein_coding,protein_coding,protein_coding,protein_coding,protein_coding,protein_coding,protein_coding,protein_coding,protein_coding,protein_coding,protein_coding,protein_coding,protein_coding,protein_coding,protein_coding,protein_coding,protein_coding,protein_coding]
ENSG00000000971|CFH|1869_1	2	[ENSG00000000971,ENSG00000000971,ENSG00000000971,ENSG00000000971,ENSG00000000971,ENSG00000000971,ENSG00000000971,ENSG00000000971,ENSG00000000971,ENSG00000000971,ENSG00000000971,ENSG00000000971,ENSG00000000971,ENSG00000000971,ENSG00000289697,ENSG00000000971]	[CFH,CFH,CFH,CFH,CFH,CFH,CFH,CFH,CFH,CFH,CFH,CFH,CFH,CFH,ENSG00000289697,CFH]	[=32,=32,=32,=32,=32,=32,=32,=32,=32,=32,=32,=32,=32,=32,=32,=32]	[ENST00000695974.1,ENST00000695976.1,ENST00000696028.1,ENST00000367429.9,ENST00000695970.1,ENST00000696023.1,ENST00000695969.1,ENST00000695978.1,ENST00000695968.1,ENST00000696029.1,ENST00000696027.1,ENST00000359637.3,ENST00000630130.2,ENST00000695987.1,ENST00000696032.1,ENST00000695981.1]	[protein_coding,protein_coding,protein_coding,protein_coding,protein_coding,protein_coding,protein_coding,protein_coding,protein_coding,protein_coding,protein_coding,protein_coding,protein_coding,protein_coding,protein_coding,protein_coding]
ENSG00000010318|PHF7|12592_1	1	[ENSG00000010318,ENSG00000010318,ENSG00000010318]	[PHF7,PHF7,PHF7]	[=32,=32,=32]	[ENST00000614886.4,ENST00000327906.8,ENST00000347025.6]	[protein_coding,protein_coding,protein_coding]
ENSG00000010318|PHF7|2120_1	1	[ENSG00000010318,ENSG00000010318,ENSG00000010318]	[PHF7,PHF7,PHF7]	[=32,=32,=32]	[ENST00000614886.4,ENST00000327906.8,ENST00000347025.6]	[protein_coding,protein_coding,protein_coding]
ENSG00000010318|PHF7|9922_1	1	[ENSG00000010318,ENSG00000010318,ENSG00000010318]	[PHF7,PHF7,PHF7]	[=32,=32,=32]	[ENST00000614886.4,ENST00000327906.8,ENST00000347025.6]	[protein_coding,protein_coding,protein_coding]
ENSG00000010327|STAB1|11665_1	1	[ENSG00000010327]	[STAB1]	[=32]	[ENST00000321725.10]	[protein_coding]
ENSG00000010327|STAB1|16533_1	1	[ENSG00000010327]	[STAB1]	[=32]	[ENST00000321725.10]	[protein_coding]
ENSG00000010327|STAB1|77_1	1	[ENSG00000010327]	[STAB1]	[=32]	[ENST00000321725.10]	[protein_coding]
ENSG00000015520|NPC1L1|15647_1	1	[ENSG00000015520,ENSG00000015520,ENSG00000015520,ENSG00000015520]	[NPC1L1,NPC1L1,NPC1L1,NPC1L1]	[=32,=32,=32,=32]	[ENST00000423141.1,ENST00000546276.5,ENST00000289547.8,ENST00000381160.8]	[protein_coding,protein_coding,protein_coding,protein_coding]
ENSG00000016082|ISL1|2257_1	1	[ENSG00000016082,ENSG00000016082]	[ISL1,ISL1]	[=32,=32]	[ENST00000230658.12,ENST00000511384.1]	[protein_coding,protein_coding]
ENSG00000016082|ISL1|11484_1	1	[ENSG00000016082]	[ISL1]	[=32]	[ENST00000230658.12]	[protein_coding]
ENSG00000016082|ISL1|12177_1	1	[ENSG00000016082]	[ISL1]	[=32]	[ENST00000230658.12]	[protein_coding]
ENSG00000017427|IGF1|75_1	1	[ENSG00000017427,ENSG00000017427,ENSG00000017427,ENSG00000017427,ENSG00000017427,ENSG00000017427]	[IGF1,IGF1,IGF1,IGF1,IGF1,IGF1]	[=32,=32,=32,=32,=32,=32]	[ENST00000392905.7,ENST00000337514.11,ENST00000307046.8,ENST00000644491.1,ENST00000424202.6,ENST00000392904.5]	[protein_coding,protein_coding,protein_coding,protein_coding,protein_coding,protein_coding]
ENSG00000017427|IGF1|3400_1	1	[ENSG00000017427]	[IGF1]	[=32]	[ENST00000337514.11]	[protein_coding]
ENSG00000017427|IGF1|3400_2	1	[ENSG00000017427]	[IGF1]	[=32]	[ENST00000307046.8]	[protein_coding]
ENSG00000018280|SLC11A1|2692_1	1	[ENSG00000018280]	[SLC11A1]	[=32]	[ENST00000233202.11]	[protein_coding]
ENSG00000018280|SLC11A1|3601_1	1	[ENSG00000018280]	[SLC11A1]	[=32]	[ENST00000233202.11]	[protein_coding]
ENSG00000018408|WWTR1|15992_1	1	[ENSG00000018408,ENSG00000018408,ENSG00000018408]	[WWTR1,WWTR1,WWTR1]	[=32,=32,=32]	[ENST00000465804.5,ENST00000360632.8,ENST00000467467.5]	[protein_coding,protein_coding,protein_coding]
ENSG00000004975|DVL2|5913_1	1	[ENSG00000004975,ENSG00000004975]	[DVL2,DVL2]	[=32,=32]	[ENST00000575458.5,ENST00000005340.10]	[protein_coding,protein_coding]
ENSG00000004975|DVL2|16070_1	1	[ENSG00000004975]	[DVL2]	[=32]	[ENST00000005340.10]	[protein_coding]
ENSG00000005007|UPF1|11834_1	1	[ENSG00000005007,ENSG00000005007,ENSG00000005007]	[UPF1,UPF1,UPF1]	[=32,=32,=32]	[ENST00000599848.5,ENST00000262803.10,ENST00000704676.1]	[protein_coding,protein_coding,protein_coding]
ENSG00000005007|UPF1|5261_1	1	[ENSG00000005007,ENSG00000005007,ENSG00000005007]	[UPF1,UPF1,UPF1]	[=32,=32,=32]	[ENST00000599848.5,ENST00000262803.10,ENST00000704676.1]	[protein_coding,protein_coding,protein_coding]
ENSG00000005007|UPF1|3922_1	1	[ENSG00000005007,ENSG00000005007,ENSG00000005007]	[UPF1,UPF1,UPF1]	[=32,=32,=32]	[ENST00000599848.5,ENST00000262803.10,ENST00000704676.1]	[protein_coding,protein_coding,protein_coding]
ENSG00000005073|HOXA11|7091_1	1	[ENSG00000005073]	[HOXA11]	[=32]	[ENST00000006015.4]	[protein_coding]
ENSG00000005073|HOXA11|5984_1	1	[ENSG00000005073]	[HOXA11]	[=32]	[ENST00000006015.4]	[protein_coding]
ENSG00000005073|HOXA11|10897_1	1	[ENSG00000005073]	[HOXA11]	[=32]	[ENST00000006015.4]	[protein_coding]
ENSG00000005156|LIG3|5187_1	1	[ENSG00000005156,ENSG00000005156]	[LIG3,LIG3]	[=32,=32]	[ENST00000262327.9,ENST00000378526.9]	[protein_coding,protein_coding]
ENSG00000005156|LIG3|10091_1	1	[ENSG00000005156,ENSG00000005156]	[LIG3,LIG3]	[=32,=32]	[ENST00000262327.9,ENST00000378526.9]	[protein_coding,protein_coding]
ENSG00000006652|IFRD1|17687_1	2	[ENSG00000006652,ENSG00000006652,ENSG00000006652,ENSG00000006652,ENSG00000288640,ENSG00000006652,ENSG00000006652]	[IFRD1,IFRD1,IFRD1,IFRD1,ENSG00000288640,IFRD1,IFRD1]	[=32,=32,=32,=32,=32,=32,=32]	[ENST00000005558.8,ENST00000535603.5,ENST00000621379.4,ENST00000403825.8,ENST00000676282.1,ENST00000675578.1,ENST00000429071.5]	[protein_coding,protein_coding,protein_coding,protein_coding,nonsense_mediated_decay,protein_coding,protein_coding]
ENSG00000006652|IFRD1|13646_1	1	[ENSG00000006652]	[IFRD1]	[=32]	[ENST00000429071.5]	[protein_coding]
ENSG00000006652|IFRD1|13646_2	2	[ENSG00000006652,ENSG00000006652,ENSG00000006652,ENSG00000006652,ENSG00000288640,ENSG00000006652]	[IFRD1,IFRD1,IFRD1,IFRD1,ENSG00000288640,IFRD1]	[=32,=32,=32,=32,=32,=32]	[ENST00000005558.8,ENST00000535603.5,ENST00000621379.4,ENST00000403825.8,ENST00000676282.1,ENST00000675578.1]	[protein_coding,protein_coding,protein_coding,protein_coding,nonsense_mediated_decay,protein_coding]
ENSG00000006659|LGALS14|8555_1	1	[ENSG00000006659,ENSG00000006659]	[LGALS14,LGALS14]	[=32,=32]	[ENST00000360675.7,ENST00000392052.8]	[protein_coding,protein_coding]
ENSG00000006659|LGALS14|3642_1	1	[ENSG00000006659,ENSG00000006659]	[LGALS14,LGALS14]	[=32,=32]	[ENST00000360675.7,ENST00000392052.8]	[protein_coding,protein_coding]
ENSG00000006659|LGALS14|17920_1	1	[ENSG00000006659,ENSG00000006659]	[LGALS14,LGALS14]	[=32,=32]	[ENST00000360675.7,ENST00000392052.8]	[protein_coding,protein_coding]
ENSG00000006744|ELAC2|707_1	1	[ENSG00000006744,ENSG00000006744,ENSG00000006744,ENSG00000006744]	[ELAC2,ELAC2,ELAC2,ELAC2]	[=32,=32,=32,=32]	[ENST00000426905.7,ENST00000395962.6,ENST00000578071.1,ENST00000338034.9]	[protein_coding,protein_coding,protein_coding,protein_coding]
ENSG00000006744|ELAC2|2187_1	1	[ENSG00000006744,ENSG00000006744,ENSG00000006744]	[ELAC2,ELAC2,ELAC2]	[=32,=32,=32]	[ENST00000426905.7,ENST00000395962.6,ENST00000338034.9]	[protein_coding,protein_coding,protein_coding]
ENSG00000006744|ELAC2|4498_1	1	[ENSG00000006744,ENSG00000006744,ENSG00000006744]	[ELAC2,ELAC2,ELAC2]	[=32,=32,=32]	[ENST00000426905.7,ENST00000395962.6,ENST00000338034.9]	[protein_coding,protein_coding,protein_coding]
ENSG00000006747|SCIN|2143_1	1	[ENSG00000006747,ENSG00000006747]	[SCIN,SCIN]	[=32,=32]	[ENST00000297029.10,ENST00000519209.5]	[protein_coding,protein_coding]
ENSG00000011478|QPCTL|5443_1	1	[ENSG00000011478,ENSG00000011478]	[QPCTL,QPCTL]	[=32,=32]	[ENST00000366382.8,ENST00000012049.10]	[protein_coding,protein_coding]
ENSG00000011478|QPCTL|7125_1	1	[ENSG00000011478,ENSG00000011478]	[QPCTL,QPCTL]	[=32,=32]	[ENST00000366382.8,ENST00000012049.10]	[protein_coding,protein_coding]
ENSG00000011478|QPCTL|13799_1	1	[ENSG00000011478,ENSG00000011478]	[QPCTL,QPCTL]	[=32,=32]	[ENST00000366382.8,ENST00000012049.10]	[protein_coding,protein_coding]
ENSG00000011566|MAP4K3|12197_1	1	[ENSG00000011566,ENSG00000011566,ENSG00000011566]	[MAP4K3,MAP4K3,MAP4K3]	[=32,=32,=32]	[ENST00000341681.9,ENST00000437545.5,ENST00000263881.8]	[protein_coding,protein_coding,protein_coding]
ENSG00000011566|MAP4K3|3597_1	1	[ENSG00000011566,ENSG00000011566,ENSG00000011566]	[MAP4K3,MAP4K3,MAP4K3]	[=32,=32,=32]	[ENST00000341681.9,ENST00000437545.5,ENST00000263881.8]	[protein_coding,protein_coding,protein_coding]
ENSG00000011566|MAP4K3|10969_1	1	[ENSG00000011566,ENSG00000011566,ENSG00000011566]	[MAP4K3,MAP4K3,MAP4K3]	[=32,=32,=32]	[ENST00000341681.9,ENST00000437545.5,ENST00000263881.8]	[protein_coding,protein_coding,protein_coding]
ENSG00000011677|GABRA3|3773_1	1	[ENSG00000011677,ENSG00000011677]	[GABRA3,GABRA3]	[=32,=32]	[ENST00000370314.9,ENST00000535043.1]	[protein_coding,protein_coding]
ENSG00000011677|GABRA3|6377_1	1	[ENSG00000011677,ENSG00000011677]	[GABRA3,GABRA3]	[=32,=32]	[ENST00000370314.9,ENST00000535043.1]	[protein_coding,protein_coding]
ENSG00000011677|GABRA3|4132_1	1	[ENSG00000011677,ENSG00000011677]	[GABRA3,GABRA3]	[=32,=32]	[ENST00000370314.9,ENST00000535043.1]	[protein_coding,protein_coding]
ENSG00000012048|BRCA1|1563_1	1	[ENSG00000012048,ENSG00000012048,ENSG00000012048,ENSG00000012048,ENSG00000012048,ENSG00000012048,ENSG00000012048,ENSG00000012048,ENSG00000012048,ENSG00000012048,ENSG00000012048,ENSG00000012048,ENSG00000012048,ENSG00000012048,ENSG00000012048,ENSG00000012048,ENSG00000012048,ENSG00000012048,ENSG00000012048,ENSG00000012048,ENSG00000012048,ENSG00000012048,ENSG00000012048,ENSG00000012048]	[BRCA1,BRCA1,BRCA1,BRCA1,BRCA1,BRCA1,BRCA1,BRCA1,BRCA1,BRCA1,BRCA1,BRCA1,BRCA1,BRCA1,BRCA1,BRCA1,BRCA1,BRCA1,BRCA1,BRCA1,BRCA1,BRCA1,BRCA1,BRCA1]	[=32,=32,=32,=32,=32,=32,=32,=32,=32,=32,=32,=32,=32,=32,=32,=32,=32,=32,=32,=32,=32,=32,=32,=32]	[ENST00000470026.6,ENST00000644379.2,ENST00000461574.2,ENST00000352993.7,ENST00000484087.6,ENST00000473961.6,ENST00000644555.2,ENST00000493795.5,ENST00000477152.6,ENST00000493919.6,ENST00000357654.9,ENST00000489037.2,ENST00000618469.2,ENST00000497488.2,ENST00000591534.5,ENST00000586385.5,ENST00000471181.7,ENST00000468300.5,ENST00000478531.6,ENST00000494123.6,ENST00000634433.2,ENST00000713676.1,EN…	[protein_coding,protein_coding,protein_coding,protein_coding,protein_coding,protein_coding,protein_coding,protein_coding,protein_coding,protein_coding,protein_coding,protein_coding,protein_coding,protein_coding,protein_coding,protein_coding,protein_coding,protein_coding,protein_coding,protein_coding,protein_coding,protein_coding,protein_coding,protein_coding]
ENSG00000006062|MAP3K14|4975_1	1	[ENSG00000006062,ENSG00000006062,ENSG00000006062]	[MAP3K14,MAP3K14,MAP3K14]	[=32,=32,=32]	[ENST00000344686.8,ENST00000617331.3,ENST00000376926.8]	[protein_coding,protein_coding,protein_coding]
ENSG00000006062|MAP3K14|3703_1	1	[ENSG00000006062,ENSG00000006062,ENSG00000006062]	[MAP3K14,MAP3K14,MAP3K14]	[=32,=32,=32]	[ENST00000344686.8,ENST00000617331.3,ENST00000376926.8]	[protein_coding,protein_coding,protein_coding]
ENSG00000006062|MAP3K14|10736_1	1	[ENSG00000006062,ENSG00000006062,ENSG00000006062]	[MAP3K14,MAP3K14,MAP3K14]	[=32,=32,=32]	[ENST00000344686.8,ENST00000617331.3,ENST00000376926.8]	[protein_coding,protein_coding,protein_coding]
ENSG00000006071|ABCC8|7628_1	1	[ENSG00000006071,ENSG00000006071,ENSG00000006071,ENSG00000006071,ENSG00000006071,ENSG00000006071,ENSG00000006071,ENSG00000006071,ENSG00000006071]	[ABCC8,ABCC8,ABCC8,ABCC8,ABCC8,ABCC8,ABCC8,ABCC8,ABCC8]	[=32,=32,=32,=32,=32,=32,=32,=32,=32]	[ENST00000389817.8,ENST00000644772.1,ENST00000643260.1,ENST00000647015.1,ENST00000646902.1,ENST00000642271.1,ENST00000302539.9,ENST00000684571.1,ENST00000683136.1]	[protein_coding,protein_coding,protein_coding,protein_coding,protein_coding,protein_coding,protein_coding,protein_coding,protein_coding]
ENSG00000006071|ABCC8|2393_1	1	[ENSG00000006071,ENSG00000006071,ENSG00000006071,ENSG00000006071,ENSG00000006071,ENSG00000006071,ENSG00000006071,ENSG00000006071,ENSG00000006071]	[ABCC8,ABCC8,ABCC8,ABCC8,ABCC8,ABCC8,ABCC8,ABCC8,ABCC8]	[=32,=32,=32,=32,=32,=32,=32,=32,=32]	[ENST00000389817.8,ENST00000644772.1,ENST00000643260.1,ENST00000647015.1,ENST00000646902.1,ENST00000642271.1,ENST00000302539.9,ENST00000684571.1,ENST00000683136.1]	[protein_coding,protein_coding,protein_coding,protein_coding,protein_coding,protein_coding,protein_coding,protein_coding,protein_coding]
ENSG00000006071|ABCC8|1955_1	1	[ENSG00000006071,ENSG00000006071,ENSG00000006071,ENSG00000006071,ENSG00000006071,ENSG00000006071,ENSG00000006071,ENSG00000006071,ENSG00000006071]	[ABCC8,ABCC8,ABCC8,ABCC8,ABCC8,ABCC8,ABCC8,ABCC8,ABCC8]	[=32,=32,=32,=32,=32,=32,=32,=32,=32]	[ENST00000389817.8,ENST00000644772.1,ENST00000643260.1,ENST00000647015.1,ENST00000646902.1,ENST00000642271.1,ENST00000302539.9,ENST00000684571.1,ENST00000683136.1]	[protein_coding,protein_coding,protein_coding,protein_coding,protein_coding,protein_coding,protein_coding,protein_coding,protein_coding]
ENSG00000006116|CACNG3|2515_1	1	[ENSG00000006116]	[CACNG3]	[=32]	[ENST00000005284.4]	[protein_coding]
ENSG00000006116|CACNG3|8453_1	1	[ENSG00000006116]	[CACNG3]	[=32]	[ENST00000005284.4]	[protein_coding]
ENSG00000006116|CACNG3|2982_1	1	[ENSG00000006116]	[CACNG3]	[=32]	[ENST00000005284.4]	[protein_coding]
ENSG00000006128|TAC1|7124_1	1	[ENSG00000006128,ENSG00000006128,ENSG00000006128]	[TAC1,TAC1,TAC1]	[=32,=32,=32]	[ENST00000346867.4,ENST00000319273.10,ENST00000350485.8]	[protein_coding,protein_coding,protein_coding]
ENSG00000010704|HFE|17922_1	1	[ENSG00000010704,ENSG00000010704,ENSG00000010704,ENSG00000010704,ENSG00000010704,ENSG00000010704,ENSG00000010704,ENSG00000010704]	[HFE,HFE,HFE,HFE,HFE,HFE,HFE,HFE]	[=32,=32,=32,=32,=32,=32,=32,=32]	[ENST00000485729.2,ENST00000317896.11,ENST00000714174.1,ENST00000357618.10,ENST00000349999.8,ENST00000714170.1,ENST00000714172.1,ENST00000714164.1]	[protein_coding,protein_coding,protein_coding,protein_coding,protein_coding,protein_coding,protein_coding,protein_coding]
ENSG00000010810|FYN|12208_1	1	[ENSG00000010810,ENSG00000010810,ENSG00000010810,ENSG00000010810,ENSG00000010810]	[FYN,FYN,FYN,FYN,FYN]	[=32,=32,=32,=32,=32]	[ENST00000368678.8,ENST00000354650.7,ENST00000368682.8,ENST00000368667.6,ENST00000229471.8]	[protein_coding,protein_coding,protein_coding,protein_coding,protein_coding]
ENSG00000010810|FYN|15192_1	1	[ENSG00000010810,ENSG00000010810,ENSG00000010810,ENSG00000010810,ENSG00000010810]	[FYN,FYN,FYN,FYN,FYN]	[=32,=32,=32,=32,=32]	[ENST00000368678.8,ENST00000354650.7,ENST00000368682.8,ENST00000368667.6,ENST00000229471.8]	[protein_coding,protein_coding,protein_coding,protein_coding,protein_coding]
ENSG00000010818|HIVEP2|14639_1	1	[ENSG00000010818,ENSG00000010818,ENSG00000010818,ENSG00000010818,ENSG00000010818,ENSG00000010818]	[HIVEP2,HIVEP2,HIVEP2,HIVEP2,HIVEP2,HIVEP2]	[=32,=32,=32,=32,=32,=32]	[ENST00000703917.1,ENST00000367604.6,ENST00000703918.1,ENST00000703916.1,ENST00000012134.7,ENST00000367603.8]	[protein_coding,protein_coding,protein_coding,protein_coding,protein_coding,protein_coding]
ENSG00000010818|HIVEP2|6964_1	1	[ENSG00000010818,ENSG00000010818,ENSG00000010818,ENSG00000010818]	[HIVEP2,HIVEP2,HIVEP2,HIVEP2]	[=32,=32,=32,=32]	[ENST00000367604.6,ENST00000703918.1,ENST00000012134.7,ENST00000367603.8]	[protein_coding,protein_coding,protein_coding,protein_coding]
ENSG00000011028|MRC2|14870_1	1	[ENSG00000011028,ENSG00000011028]	[MRC2,MRC2]	[=32,=32]	[ENST00000303375.10,ENST00000446119.2]	[protein_coding,protein_coding]
ENSG00000011028|MRC2|12931_1	1	[ENSG00000011028,ENSG00000011028]	[MRC2,MRC2]	[=32,=32]	[ENST00000303375.10,ENST00000446119.2]	[protein_coding,protein_coding]
ENSG00000011028|MRC2|2881_1	1	[ENSG00000011028]	[MRC2]	[=32]	[ENST00000303375.10]	[protein_coding]
ENSG00000011105|TSPAN9|1033_1	1	[ENSG00000011105,ENSG00000011105,ENSG00000011105]	[TSPAN9,TSPAN9,TSPAN9]	[=32,=32,=32]	[ENST00000407263.2,ENST00000537971.5,ENST00000011898.10]	[protein_coding,protein_coding,protein_coding]
ENSG00000011105|TSPAN9|16594_1	1	[ENSG00000011105,ENSG00000011105]	[TSPAN9,TSPAN9]	[=32,=32]	[ENST00000537971.5,ENST00000011898.10]	[protein_coding,protein_coding]
ENSG00000023902|PLEKHO1|8142_1	1	[ENSG00000023902,ENSG00000023902]	[PLEKHO1,PLEKHO1]	[=32,=32]	[ENST00000369124.5,ENST00000369126.5]	[protein_coding,protein_coding]
ENSG00000023902|PLEKHO1|12360_1	1	[ENSG00000023902,ENSG00000023902]	[PLEKHO1,PLEKHO1]	[=32,=32]	[ENST00000369124.5,ENST00000369126.5]	[protein_coding,protein_coding]
ENSG00000023909|GCLM|6542_1	1	[ENSG00000023909,ENSG00000023909]	[GCLM,GCLM]	[=32,=32]	[ENST00000370238.8,ENST00000615724.1]	[protein_coding,protein_coding]
ENSG00000023909|GCLM|7808_1	1	[ENSG00000023909,ENSG00000023909]	[GCLM,GCLM]	[=32,=32]	[ENST00000370238.8,ENST00000615724.1]	[protein_coding,protein_coding]
ENSG00000023909|GCLM|13268_1	1	[ENSG00000023909,ENSG00000023909]	[GCLM,GCLM]	[=32,=32]	[ENST00000370238.8,ENST00000615724.1]	[protein_coding,protein_coding]
ENSG00000004897|CDC27|16358_1	3	[ENSG00000283005,ENSG00000004897,ENSG00000004897,ENSG00000233786,ENSG00000004897]	[CDC27P3,CDC27,CDC27,CDC27P1,CDC27]	[=7X1=24,=32,=32,=32,=32]	[ENST00000635418.1,ENST00000527547.5,ENST00000531206.5,ENST00000445384.1,ENST00000066544.8]	[processed_pseudogene,protein_coding,protein_coding,processed_pseudogene,protein_coding]
ENSG00000004897|CDC27|18278_1	2	[ENSG00000004897,ENSG00000004897,ENSG00000283005,ENSG00000004897]	[CDC27,CDC27,CDC27P3,CDC27]	[=32,=32,=26X1=5,=32]	[ENST00000527547.5,ENST00000066544.8,ENST00000635418.1,ENST00000531206.5]	[protein_coding,protein_coding,processed_pseudogene,protein_coding]
ENSG00000004897|CDC27|16835_1	1	[ENSG00000004897,ENSG00000004897,ENSG00000004897]	[CDC27,CDC27,CDC27]	[=32,=32,=32]	[ENST00000527547.5,ENST00000066544.8,ENST00000531206.5]	[protein_coding,protein_coding,protein_coding]
ENSG00000004939|SLC4A1|14042_1	1	[ENSG00000004939,ENSG00000004939]	[SLC4A1,SLC4A1]	[=32,=32]	[ENST00000262418.12,ENST00000399246.3]	[protein_coding,protein_coding]
ENSG00000004939|SLC4A1|13880_1	1	[ENSG00000004939,ENSG00000004939]	[SLC4A1,SLC4A1]	[=32,=32]	[ENST00000262418.12,ENST00000399246.3]	[protein_coding,protein_coding]
ENSG00000004939|SLC4A1|8324_1	1	[ENSG00000004939,ENSG00000004939]	[SLC4A1,SLC4A1]	[=32,=32]	[ENST00000262418.12,ENST00000399246.3]	[protein_coding,protein_coding]
ENSG00000004948|CALCR|1313_1	1	[ENSG00000004948,ENSG00000004948,ENSG00000004948]	[CALCR,CALCR,CALCR]	[=32,=32,=32]	[ENST00000426151.7,ENST00000649521.1,ENST00000394441.5]	[protein_coding,protein_coding,protein_coding]
ENSG00000004948|CALCR|12796_1	1	[ENSG00000004948,ENSG00000004948,ENSG00000004948]	[CALCR,CALCR,CALCR]	[=32,=32,=32]	[ENST00000426151.7,ENST00000649521.1,ENST00000394441.5]	[protein_coding,protein_coding,protein_coding]
ENSG00000004948|CALCR|16187_1	1	[ENSG00000004948,ENSG00000004948,ENSG00000004948]	[CALCR,CALCR,CALCR]	[=32,=32,=32]	[ENST00000426151.7,ENST00000649521.1,ENST00000394441.5]	[protein_coding,protein_coding,protein_coding]
ENSG00000004975|DVL2|8424_1	1	[ENSG00000004975,ENSG00000004975]	[DVL2,DVL2]	[=32,=32]	[ENST00000575458.5,ENST00000005340.10]	[protein_coding,protein_coding]
ENSG00000009724|MASP2|13419_1	1	[ENSG00000009724,ENSG00000009724,ENSG00000009724,ENSG00000009724,ENSG00000009724,ENSG00000009724,ENSG00000009724]	[MASP2,MASP2,MASP2,MASP2,MASP2,MASP2,MASP2]	[=32,=32,=32,=32,=32,=32,=32]	[ENST00000700095.1,ENST00000700093.1,ENST00000700097.1,ENST00000700088.1,ENST00000700092.1,ENST00000699958.1,ENST00000400897.8]	[protein_coding,protein_coding,protein_coding,protein_coding,protein_coding,protein_coding,protein_coding]
ENSG00000009790|TRAF3IP3|14579_1	1	[ENSG00000009790,ENSG00000009790]	[TRAF3IP3,TRAF3IP3]	[=32,=32]	[ENST00000400959.7,ENST00000367023.5]	[protein_coding,protein_coding]
ENSG00000009790|TRAF3IP3|14579_2	1	[ENSG00000009790,ENSG00000009790,ENSG00000009790,ENSG00000009790]	[TRAF3IP3,TRAF3IP3,TRAF3IP3,TRAF3IP3]	[=32,=32,=32,=32]	[ENST00000477431.1,ENST00000367025.8,ENST00000367026.7,ENST00000367024.5]	[protein_coding,protein_coding,protein_coding,protein_coding]
ENSG00000009790|TRAF3IP3|11988_1	1	[ENSG00000009790,ENSG00000009790,ENSG00000009790]	[TRAF3IP3,TRAF3IP3,TRAF3IP3]	[=32,=32,=32]	[ENST00000367025.8,ENST00000367026.7,ENST00000367024.5]	[protein_coding,protein_coding,protein_coding]
ENSG00000009950|MLXIPL|6028_1	1	[ENSG00000009950,ENSG00000009950,ENSG00000009950,ENSG00000009950,ENSG00000009950]	[MLXIPL,MLXIPL,MLXIPL,MLXIPL,MLXIPL]	[=32,=32,=32,=32,=32]	[ENST00000354613.5,ENST00000414749.6,ENST00000313375.8,ENST00000434326.5,ENST00000429400.6]	[protein_coding,protein_coding,protein_coding,protein_coding,protein_coding]
ENSG00000009950|MLXIPL|9755_1	1	[ENSG00000009950,ENSG00000009950,ENSG00000009950,ENSG00000009950,ENSG00000009950]	[MLXIPL,MLXIPL,MLXIPL,MLXIPL,MLXIPL]	[=32,=32,=32,=32,=32]	[ENST00000354613.5,ENST00000414749.6,ENST00000313375.8,ENST00000434326.5,ENST00000429400.6]	[protein_coding,protein_coding,protein_coding,protein_coding,protein_coding]
ENSG00000009950|MLXIPL|5010_1	1	[ENSG00000009950,ENSG00000009950,ENSG00000009950,ENSG00000009950,ENSG00000009950]	[MLXIPL,MLXIPL,MLXIPL,MLXIPL,MLXIPL]	[=32,=32,=32,=32,=32]	[ENST00000354613.5,ENST00000414749.6,ENST00000313375.8,ENST00000434326.5,ENST00000429400.6]	[protein_coding,protein_coding,protein_coding,protein_coding,protein_coding]
ENSG00000010017|RANBP9|16415_1	1	[ENSG00000010017]	[RANBP9]	[=32]	[ENST00000011619.6]	[protein_coding]
ENSG00000010017|RANBP9|8460_1	1	[ENSG00000010017]	[RANBP9]	[=32]	[ENST00000011619.6]	[protein_coding]
ENSG00000010017|RANBP9|7937_1	1	[ENSG00000010017]	[RANBP9]	[=32]	[ENST00000011619.6]	[protein_coding]
ENSG00000019991|HGF|14382_1	1	[ENSG00000019991,ENSG00000019991,ENSG00000019991,ENSG00000019991]	[HGF,HGF,HGF,HGF]	[=32,=32,=32,=32]	[ENST00000444829.7,ENST00000222390.11,ENST00000457544.7,ENST00000453411.6]	[protein_coding,protein_coding,protein_coding,protein_coding]
ENSG00000019991|HGF|14382_2	1	[ENSG00000019991]	[HGF]	[=32]	[ENST00000423064.7]	[protein_coding]
ENSG00000019991|HGF|14382_3	1	[ENSG00000019991,ENSG00000019991]	[HGF,HGF]	[=32,=32]	[ENST00000643024.1,ENST00000354224.10]	[protein_coding,protein_coding]
ENSG00000019991|HGF|5016_1	1	[ENSG00000019991,ENSG00000019991]	[HGF,HGF]	[=32,=32]	[ENST00000222390.11,ENST00000457544.7]	[protein_coding,protein_coding]
ENSG00000019991|HGF|5016_2	1	[ENSG00000019991,ENSG00000019991]	[HGF,HGF]	[=32,=32]	[ENST00000444829.7,ENST00000453411.6]	[protein_coding,protein_coding]
ENSG00000019991|HGF|5016_3	1	[ENSG00000019991]	[HGF]	[=32]	[ENST00000423064.7]	[protein_coding]
ENSG00000019991|HGF|5016_4	1	[ENSG00000019991,ENSG00000019991]	[HGF,HGF]	[=32,=32]	[ENST00000643024.1,ENST00000354224.10]	[protein_coding,protein_coding]
ENSG00000020181|ADGRA2|7820_1	1	[ENSG00000020181,ENSG00000020181]	[ADGRA2,ADGRA2]	[=32,=32]	[ENST00000412232.3,ENST00000315215.11]	[protein_coding,protein_coding]
ENSG00000020181|ADGRA2|9912_1	1	[ENSG00000020181,ENSG00000020181]	[ADGRA2,ADGRA2]	[=32,=32]	[ENST00000412232.3,ENST00000315215.11]	[protein_coding,protein_coding]
ENSG00000020181|ADGRA2|9057_1	1	[ENSG00000020181,ENSG00000020181]	[ADGRA2,ADGRA2]	[=32,=32]	[ENST00000412232.3,ENST00000315215.11]	[protein_coding,protein_coding]
ENSG00000027075|PRKCH|6749_1	1	[ENSG00000027075,ENSG00000027075]	[PRKCH,PRKCH]	[=32,=32]	[ENST00000555082.6,ENST00000332981.11]	[protein_coding,protein_coding]
ENSG00000027075|PRKCH|12086_1	1	[ENSG00000027075,ENSG00000027075]	[PRKCH,PRKCH]	[=32,=32]	[ENST00000555082.6,ENST00000332981.11]	[protein_coding,protein_coding]
ENSG00000027644|INSRR|4667_1	1	[ENSG00000027644]	[INSRR]	[=32]	[ENST00000368195.4]	[protein_coding]
ENSG00000027644|INSRR|13602_1	1	[ENSG00000027644]	[INSRR]	[=32]	[ENST00000368195.4]	[protein_coding]
ENSG00000006128|TAC1|2824_1	1	[ENSG00000006128,ENSG00000006128,ENSG00000006128]	[TAC1,TAC1,TAC1]	[=32,=32,=32]	[ENST00000346867.4,ENST00000319273.10,ENST00000350485.8]	[protein_coding,protein_coding,protein_coding]
ENSG00000006128|TAC1|9100_1	1	[ENSG00000006128,ENSG00000006128,ENSG00000006128]	[TAC1,TAC1,TAC1]	[=32,=32,=32]	[ENST00000346867.4,ENST00000319273.10,ENST00000350485.8]	[protein_coding,protein_coding,protein_coding]
ENSG00000006210|CX3CL1|3015_1	1	[ENSG00000006210,ENSG00000006210,ENSG00000006210]	[CX3CL1,CX3CL1,CX3CL1]	[=32,=32,=32]	[ENST00000563383.1,ENST00000565912.1,ENST00000006053.7]	[protein_coding,protein_coding,protein_coding]
ENSG00000006210|CX3CL1|7223_1	1	[ENSG00000006210,ENSG00000006210,ENSG00000006210]	[CX3CL1,CX3CL1,CX3CL1]	[=32,=32,=32]	[ENST00000563383.1,ENST00000565912.1,ENST00000006053.7]	[protein_coding,protein_coding,protein_coding]
ENSG00000006210|CX3CL1|17460_1	1	[ENSG00000006210,ENSG00000006210,ENSG00000006210]	[CX3CL1,CX3CL1,CX3CL1]	[=32,=32,=32]	[ENST00000563383.1,ENST00000565912.1,ENST00000006053.7]	[protein_coding,protein_coding,protein_coding]
ENSG00000006283|CACNA1G|10209_1	1	[ENSG00000006283,ENSG00000006283,ENSG00000006283,ENSG00000006283,ENSG00000006283,ENSG00000006283,ENSG00000006283,ENSG00000006283,ENSG00000006283,ENSG00000006283,ENSG00000006283,ENSG00000006283,ENSG00000006283,ENSG00000006283,ENSG00000006283,ENSG00000006283,ENSG00000006283,ENSG00000006283,ENSG00000006283,ENSG00000006283,ENSG00000006283,ENSG00000006283,ENSG00000006283,ENSG00000006283,ENSG0000000628…	[CACNA1G,CACNA1G,CACNA1G,CACNA1G,CACNA1G,CACNA1G,CACNA1G,CACNA1G,CACNA1G,CACNA1G,CACNA1G,CACNA1G,CACNA1G,CACNA1G,CACNA1G,CACNA1G,CACNA1G,CACNA1G,CACNA1G,CACNA1G,CACNA1G,CACNA1G,CACNA1G,CACNA1G,CACNA1G,CACNA1G]	[=32,=32,=32,=32,=32,=32,=32,=32,=32,=32,=32,=32,=32,=32,=32,=32,=32,=32,=32,=32,=32,=32,=32,=32,=32,=32]	[ENST00000514717.5,ENST00000507336.5,ENST00000513689.6,ENST00000510366.5,ENST00000360761.8,ENST00000429973.6,ENST00000513964.5,ENST00000442258.6,ENST00000502264.5,ENST00000514181.5,ENST00000514079.5,ENST00000507510.6,ENST00000358244.9,ENST00000515765.5,ENST00000515411.5,ENST00000354983.8,ENST00000515165.5,ENST00000512389.5,ENST00000507896.5,ENST00000505165.5,ENST00000352832.9,ENST00000503485.5,EN…	[protein_coding,protein_coding,protein_coding,protein_coding,protein_coding,protein_coding,protein_coding,protein_coding,protein_coding,protein_coding,protein_coding,protein_coding,protein_coding,protein_coding,protein_coding,protein_coding,protein_coding,protein_coding,protein_coding,protein_coding,protein_coding,protein_coding,protein_coding,protein_coding,protein_coding,protein_coding]
ENSG00000006283|CACNA1G|17706_1	1	[ENSG00000006283,ENSG00000006283,ENSG00000006283,ENSG00000006283,ENSG00000006283,ENSG00000006283,ENSG00000006283,ENSG00000006283,ENSG00000006283,ENSG00000006283,ENSG00000006283,ENSG00000006283,ENSG00000006283,ENSG00000006283,ENSG00000006283,ENSG00000006283,ENSG00000006283,ENSG00000006283,ENSG00000006283,ENSG00000006283,ENSG00000006283,ENSG00000006283,ENSG00000006283,ENSG00000006283,ENSG0000000628…	[CACNA1G,CACNA1G,CACNA1G,CACNA1G,CACNA1G,CACNA1G,CACNA1G,CACNA1G,CACNA1G,CACNA1G,CACNA1G,CACNA1G,CACNA1G,CACNA1G,CACNA1G,CACNA1G,CACNA1G,CACNA1G,CACNA1G,CACNA1G,CACNA1G,CACNA1G,CACNA1G,CACNA1G,CACNA1G,CACNA1G]	[=32,=32,=32,=32,=32,=32,=32,=32,=32,=32,=32,=32,=32,=32,=32,=32,=32,=32,=32,=32,=32,=32,=32,=32,=32,=32]	[ENST00000514717.5,ENST00000507336.5,ENST00000513689.6,ENST00000510366.5,ENST00000360761.8,ENST00000429973.6,ENST00000513964.5,ENST00000442258.6,ENST00000502264.5,ENST00000514181.5,ENST00000514079.5,ENST00000507510.6,ENST00000358244.9,ENST00000515765.5,ENST00000515411.5,ENST00000354983.8,ENST00000515165.5,ENST00000512389.5,ENST00000507896.5,ENST00000505165.5,ENST00000352832.9,ENST00000503485.5,EN…	[protein_coding,protein_coding,protein_coding,protein_coding,protein_coding,protein_coding,protein_coding,protein_coding,protein_coding,protein_coding,protein_coding,protein_coding,protein_coding,protein_coding,protein_coding,protein_coding,protein_coding,protein_coding,protein_coding,protein_coding,protein_coding,protein_coding,protein_coding,protein_coding,protein_coding,protein_coding]
ENSG00000006283|CACNA1G|6768_1	1	[ENSG00000006283,ENSG00000006283,ENSG00000006283,ENSG00000006283,ENSG00000006283,ENSG00000006283,ENSG00000006283,ENSG00000006283,ENSG00000006283,ENSG00000006283,ENSG00000006283,ENSG00000006283,ENSG00000006283,ENSG00000006283,ENSG00000006283,ENSG00000006283,ENSG00000006283,ENSG00000006283,ENSG00000006283,ENSG00000006283,ENSG00000006283,ENSG00000006283,ENSG00000006283,ENSG00000006283,ENSG0000000628…	[CACNA1G,CACNA1G,CACNA1G,CACNA1G,CACNA1G,CACNA1G,CACNA1G,CACNA1G,CACNA1G,CACNA1G,CACNA1G,CACNA1G,CACNA1G,CACNA1G,CACNA1G,CACNA1G,CACNA1G,CACNA1G,CACNA1G,CACNA1G,CACNA1G,CACNA1G,CACNA1G,CACNA1G,CACNA1G,CACNA1G]	[=32,=32,=32,=32,=32,=32,=32,=32,=32,=32,=32,=32,=32,=32,=32,=32,=32,=32,=32,=32,=32,=32,=32,=32,=32,=32]	[ENST00000514717.5,ENST00000507336.5,ENST00000513689.6,ENST00000510366.5,ENST00000360761.8,ENST00000429973.6,ENST00000513964.5,ENST00000442258.6,ENST00000502264.5,ENST00000514181.5,ENST00000514079.5,ENST00000507510.6,ENST00000358244.9,ENST00000515765.5,ENST00000515411.5,ENST00000354983.8,ENST00000515165.5,ENST00000512389.5,ENST00000507896.5,ENST00000505165.5,ENST00000352832.9,ENST00000503485.5,EN…	[protein_coding,protein_coding,protein_coding,protein_coding,protein_coding,protein_coding,protein_coding,protein_coding,protein_coding,protein_coding,protein_coding,protein_coding,protein_coding,protein_coding,protein_coding,protein_coding,protein_coding,protein_coding,protein_coding,protein_coding,protein_coding,protein_coding,protein_coding,protein_coding,protein_coding,protein_coding]
ENSG00000008226|DLEC1|13122_1	1	[ENSG00000008226,ENSG00000008226]	[DLEC1,DLEC1]	[=32,=32]	[ENST00000346219.7,ENST00000308059.11]	[protein_coding,protein_coding]
ENSG00000008226|DLEC1|16252_1	1	[ENSG00000008226,ENSG00000008226]	[DLEC1,DLEC1]	[=32,=32]	[ENST00000346219.7,ENST00000308059.11]	[protein_coding,protein_coding]
ENSG00000008226|DLEC1|12758_1	2	[ENSG00000008226,ENSG00000008226,ENSG00000230123]	[DLEC1,DLEC1,DLEC1P1]	[=32,=32,=30X2]	[ENST00000346219.7,ENST00000308059.11,ENST00000427139.1]	[protein_coding,protein_coding,unprocessed_pseudogene]
ENSG00000008300|CELSR3|15555_1	1	[ENSG00000008300]	[CELSR3]	[=32]	[ENST00000164024.5]	[protein_coding]
ENSG00000008300|CELSR3|15638_1	1	[ENSG00000008300]	[CELSR3]	[=32]	[ENST00000164024.5]	[protein_coding]
ENSG00000008300|CELSR3|13031_1	1	[ENSG00000008300]	[CELSR3]	[=32]	[ENST00000164024.5]	[protein_coding]
ENSG00000008710|PKD1|13015_1	1	[ENSG00000008710,ENSG00000008710]	[PKD1,PKD1]	[=32,=32]	[ENST00000262304.9,ENST00000423118.5]	[protein_coding,protein_coding]
ENSG00000008710|PKD1|16321_1	1	[ENSG00000008710,ENSG00000008710]	[PKD1,PKD1]	[=32,=32]	[ENST00000262304.9,ENST00000423118.5]	[protein_coding,protein_coding]
ENSG00000008710|PKD1|6052_1	3	[ENSG00000008710,ENSG00000227827,ENSG00000254681,ENSG00000008710]	[PKD1,PKD1P2,PKD1P5,PKD1]	[=32,=32,=32,=32]	[ENST00000262304.9,ENST00000532739.1,ENST00000532415.5,ENST00000423118.5]	[protein_coding,transcribed_unprocessed_pseudogene,transcribed_unprocessed_pseudogene,protein_coding]
ENSG00000008735|MAPK8IP2|13587_1	1	[ENSG00000008735]	[MAPK8IP2]	[=32]	[ENST00000329492.6]	[protein_coding]
ENSG00000014216|CAPN1|13475_1	1	[ENSG00000014216,ENSG00000014216,ENSG00000014216,ENSG00000014216]	[CAPN1,CAPN1,CAPN1,CAPN1]	[=32,=32,=32,=32]	[ENST00000527323.5,ENST00000533820.5,ENST00000279247.11,ENST00000524773.5]	[protein_coding,protein_coding,protein_coding,protein_coding]
ENSG00000015285|WAS|539_1	1	[ENSG00000015285,ENSG00000015285,ENSG00000015285,ENSG00000015285]	[WAS,WAS,WAS,WAS]	[=32,=32,=32,=32]	[ENST00000698626.1,ENST00000376701.5,ENST00000698625.1,ENST00000698635.1]	[protein_coding,protein_coding,protein_coding,protein_coding]
ENSG00000015285|WAS|5031_1	1	[ENSG00000015285,ENSG00000015285,ENSG00000015285,ENSG00000015285]	[WAS,WAS,WAS,WAS]	[=32,=32,=32,=32]	[ENST00000698626.1,ENST00000376701.5,ENST00000698625.1,ENST00000698635.1]	[protein_coding,protein_coding,protein_coding,protein_coding]
ENSG00000015285|WAS|8156_1	1	[ENSG00000015285,ENSG00000015285,ENSG00000015285,ENSG00000015285]	[WAS,WAS,WAS,WAS]	[=32,=32,=32,=32]	[ENST00000698626.1,ENST00000376701.5,ENST00000698625.1,ENST00000698635.1]	[protein_coding,protein_coding,protein_coding,protein_coding]
ENSG00000015475|BID|6189_1	1	[ENSG00000015475,ENSG00000015475,ENSG00000015475,ENSG00000015475]	[BID,BID,BID,BID]	[=32,=32,=32,=32]	[ENST00000614949.4,ENST00000317361.11,ENST00000399765.5,ENST00000622694.5]	[protein_coding,protein_coding,protein_coding,protein_coding]
ENSG00000015475|BID|3997_1	1	[ENSG00000015475,ENSG00000015475,ENSG00000015475,ENSG00000015475,ENSG00000015475]	[BID,BID,BID,BID,BID]	[=32,=32,=32,=32,=32]	[ENST00000622694.5,ENST00000399767.6,ENST00000614949.4,ENST00000317361.11,ENST00000399765.5]	[protein_coding,protein_coding,protein_coding,protein_coding,protein_coding]
ENSG00000015475|BID|11863_1	1	[ENSG00000015475,ENSG00000015475,ENSG00000015475,ENSG00000015475]	[BID,BID,BID,BID]	[=32,=32,=32,=32]	[ENST00000614949.4,ENST00000317361.11,ENST00000399765.5,ENST00000622694.5]	[protein_coding,protein_coding,protein_coding,protein_coding]
ENSG00000015520|NPC1L1|8104_1	1	[ENSG00000015520,ENSG00000015520,ENSG00000015520,ENSG00000015520]	[NPC1L1,NPC1L1,NPC1L1,NPC1L1]	[=32,=32,=32,=32]	[ENST00000423141.1,ENST00000546276.5,ENST00000289547.8,ENST00000381160.8]	[protein_coding,protein_coding,protein_coding,protein_coding]
ENSG00000015520|NPC1L1|14474_1	1	[ENSG00000015520,ENSG00000015520,ENSG00000015520,ENSG00000015520]	[NPC1L1,NPC1L1,NPC1L1,NPC1L1]	[=32,=32,=32,=32]	[ENST00000423141.1,ENST00000546276.5,ENST00000289547.8,ENST00000381160.8]	[protein_coding,protein_coding,protein_coding,protein_coding]
ENSG00000032389|EIPR1|18156_1	1	[ENSG00000032389,ENSG00000032389]	[EIPR1,EIPR1]	[=32,=32]	[ENST00000382125.9,ENST00000398659.8]	[protein_coding,protein_coding]
ENSG00000032389|EIPR1|18156_2	1	[ENSG00000032389]	[EIPR1]	[=32]	[ENST00000443925.6]	[protein_coding]
ENSG00000032444|PNPLA6|16044_1	1	[ENSG00000032444,ENSG00000032444,ENSG00000032444,ENSG00000032444,ENSG00000032444]	[PNPLA6,PNPLA6,PNPLA6,PNPLA6,PNPLA6]	[=32,=32,=32,=32,=32]	[ENST00000414982.7,ENST00000600737.6,ENST00000545201.6,ENST00000221249.10,ENST00000450331.7]	[protein_coding,protein_coding,protein_coding,protein_coding,protein_coding]
ENSG00000032444|PNPLA6|7066_1	1	[ENSG00000032444,ENSG00000032444,ENSG00000032444,ENSG00000032444,ENSG00000032444]	[PNPLA6,PNPLA6,PNPLA6,PNPLA6,PNPLA6]	[=32,=32,=32,=32,=32]	[ENST00000414982.7,ENST00000600737.6,ENST00000545201.6,ENST00000221249.10,ENST00000450331.7]	[protein_coding,protein_coding,protein_coding,protein_coding,protein_coding]
ENSG00000032444|PNPLA6|1067_1	1	[ENSG00000032444,ENSG00000032444,ENSG00000032444,ENSG00000032444,ENSG00000032444]	[PNPLA6,PNPLA6,PNPLA6,PNPLA6,PNPLA6]	[=32,=32,=32,=32,=32]	[ENST00000414982.7,ENST00000600737.6,ENST00000545201.6,ENST00000221249.10,ENST00000450331.7]	[protein_coding,protein_coding,protein_coding,protein_coding,protein_coding]
ENSG00000033030|ZCCHC8|10396_1	1	[ENSG00000033030,ENSG00000033030,ENSG00000033030]	[ZCCHC8,ZCCHC8,ZCCHC8]	[=32,=32,=32]	[ENST00000536306.5,ENST00000543897.5,ENST00000633063.3]	[protein_coding,protein_coding,protein_coding]
ENSG00000033030|ZCCHC8|15815_1	1	[ENSG00000033030,ENSG00000033030,ENSG00000033030]	[ZCCHC8,ZCCHC8,ZCCHC8]	[=32,=32,=32]	[ENST00000536306.5,ENST00000543897.5,ENST00000633063.3]	[protein_coding,protein_coding,protein_coding]
ENSG00000033030|ZCCHC8|13412_1	1	[ENSG00000033030,ENSG00000033030,ENSG00000033030]	[ZCCHC8,ZCCHC8,ZCCHC8]	[=32,=32,=32]	[ENST00000536306.5,ENST00000543897.5,ENST00000633063.3]	[protein_coding,protein_coding,protein_coding]
ENSG00000033170|FUT8|9916_1	1	[ENSG00000033170,ENSG00000033170,ENSG00000033170,ENSG00000033170,ENSG00000033170,ENSG00000033170]	[FUT8,FUT8,FUT8,FUT8,FUT8,FUT8]	[=32,=32,=32,=32,=32,=32]	[ENST00000360689.9,ENST00000673929.1,ENST00000394586.6,ENST00000358307.6,ENST00000557164.5,ENST00000674118.1]	[protein_coding,protein_coding,protein_coding,protein_coding,protein_coding,protein_coding]
ENSG00000033170|FUT8|3214_1	1	[ENSG00000033170,ENSG00000033170,ENSG00000033170,ENSG00000033170,ENSG00000033170,ENSG00000033170]	[FUT8,FUT8,FUT8,FUT8,FUT8,FUT8]	[=32,=32,=32,=32,=32,=32]	[ENST00000360689.9,ENST00000673929.1,ENST00000394586.6,ENST00000358307.6,ENST00000557164.5,ENST00000674118.1]	[protein_coding,protein_coding,protein_coding,protein_coding,protein_coding,protein_coding]
ENSG00000010704|HFE|4487_1	1	[ENSG00000010704,ENSG00000010704,ENSG00000010704,ENSG00000010704,ENSG00000010704,ENSG00000010704,ENSG00000010704,ENSG00000010704,ENSG00000010704,ENSG00000010704,ENSG00000010704,ENSG00000010704,ENSG00000010704,ENSG00000010704,ENSG00000010704]	[HFE,HFE,HFE,HFE,HFE,HFE,HFE,HFE,HFE,HFE,HFE,HFE,HFE,HFE,HFE]	[=32,=32,=32,=32,=32,=32,=32,=32,=32,=32,=32,=32,=32,=32,=32]	[ENST00000485729.2,ENST00000397022.7,ENST00000317896.11,ENST00000714174.1,ENST00000352392.8,ENST00000336625.12,ENST00000357618.10,ENST00000349999.8,ENST00000309234.11,ENST00000353147.9,ENST00000714170.1,ENST00000714172.1,ENST00000470149.5,ENST00000461397.6,ENST00000488199.5]	[protein_coding,protein_coding,protein_coding,protein_coding,protein_coding,protein_coding,protein_coding,protein_coding,protein_coding,protein_coding,protein_coding,protein_coding,protein_coding,protein_coding,protein_coding]
ENSG00000010704|HFE|3176_1	1	[ENSG00000010704,ENSG00000010704,ENSG00000010704,ENSG00000010704,ENSG00000010704,ENSG00000010704,ENSG00000010704,ENSG00000010704,ENSG00000010704,ENSG00000010704]	[HFE,HFE,HFE,HFE,HFE,HFE,HFE,HFE,HFE,HFE]	[=32,=32,=32,=32,=32,=32,=32,=32,=32,=32]	[ENST00000485729.2,ENST00000317896.11,ENST00000714174.1,ENST00000352392.8,ENST00000357618.10,ENST00000349999.8,ENST00000309234.11,ENST00000714170.1,ENST00000714172.1,ENST00000714164.1]	[protein_coding,protein_coding,protein_coding,protein_coding,protein_coding,protein_coding,protein_coding,protein_coding,protein_coding,protein_coding]
ENSG00000033327|GAB2|9978_1	1	[ENSG00000033327,ENSG00000033327]	[GAB2,GAB2]	[=32,=32]	[ENST00000361507.5,ENST00000340149.6]	[protein_coding,protein_coding]
ENSG00000033327|GAB2|5213_1	1	[ENSG00000033327,ENSG00000033327]	[GAB2,GAB2]	[=32,=32]	[ENST00000361507.5,ENST00000340149.6]	[protein_coding,protein_coding]
ENSG00000035403|VCL|12885_1	1	[ENSG00000035403,ENSG00000035403]	[VCL,VCL]	[=32,=32]	[ENST00000372755.7,ENST00000211998.10]	[protein_coding,protein_coding]
ENSG00000035403|VCL|13257_1	1	[ENSG00000035403,ENSG00000035403]	[VCL,VCL]	[=32,=32]	[ENST00000372755.7,ENST00000211998.10]	[protein_coding,protein_coding]
ENSG00000035720|STAP1|11217_1	1	[ENSG00000035720,ENSG00000035720]	[STAP1,STAP1]	[=32,=32]	[ENST00000265404.7,ENST00000396225.1]	[protein_coding,protein_coding]
ENSG00000035720|STAP1|6103_1	1	[ENSG00000035720,ENSG00000035720]	[STAP1,STAP1]	[=32,=32]	[ENST00000265404.7,ENST00000396225.1]	[protein_coding,protein_coding]
ENSG00000035862|TIMP2|7725_1	1	[ENSG00000035862,ENSG00000035862,ENSG00000035862,ENSG00000035862]	[TIMP2,TIMP2,TIMP2,TIMP2]	[=32,=32,=32,=32]	[ENST00000586057.5,ENST00000536189.6,ENST00000262768.11,ENST00000585421.5]	[protein_coding,protein_coding,protein_coding,protein_coding]
ENSG00000035862|TIMP2|33_1	1	[ENSG00000035862,ENSG00000035862,ENSG00000035862,ENSG00000035862]	[TIMP2,TIMP2,TIMP2,TIMP2]	[=32,=32,=32,=32]	[ENST00000586057.5,ENST00000536189.6,ENST00000262768.11,ENST00000585421.5]	[protein_coding,protein_coding,protein_coding,protein_coding]
ENSG00000036257|CUL3|6395_1	1	[ENSG00000036257,ENSG00000036257,ENSG00000036257,ENSG00000036257]	[CUL3,CUL3,CUL3,CUL3]	[=32,=32,=32,=32]	[ENST00000409096.5,ENST00000344951.8,ENST00000409777.5,ENST00000264414.9]	[protein_coding,protein_coding,protein_coding,protein_coding]
ENSG00000036257|CUL3|16162_1	1	[ENSG00000036257,ENSG00000036257,ENSG00000036257,ENSG00000036257]	[CUL3,CUL3,CUL3,CUL3]	[=32,=32,=32,=32]	[ENST00000409096.5,ENST00000344951.8,ENST00000409777.5,ENST00000264414.9]	[protein_coding,protein_coding,protein_coding,protein_coding]
ENSG00000039600|SOX30|9438_1	1	[ENSG00000039600,ENSG00000039600,ENSG00000039600]	[SOX30,SOX30,SOX30]	[=32,=32,=32]	[ENST00000265007.11,ENST00000519442.1,ENST00000311371.9]	[protein_coding,protein_coding,protein_coding]
ENSG00000040341|STAU2|18075_1	1	[ENSG00000040341,ENSG00000040341,ENSG00000040341,ENSG00000040341,ENSG00000040341,ENSG00000040341,ENSG00000040341,ENSG00000040341,ENSG00000040341,ENSG00000040341]	[STAU2,STAU2,STAU2,STAU2,STAU2,STAU2,STAU2,STAU2,STAU2,STAU2]	[=32,=32,=32,=32,=32,=32,=32,=32,=32,=32]	[ENST00000522695.5,ENST00000524300.6,ENST00000521727.5,ENST00000521210.5,ENST00000523558.5,ENST00000522509.5,ENST00000521451.5,ENST00000355780.9,ENST00000519961.5,ENST00000517542.5]	[protein_coding,protein_coding,protein_coding,protein_coding,protein_coding,protein_coding,protein_coding,protein_coding,protein_coding,protein_coding]
ENSG00000040341|STAU2|18075_2	1	[ENSG00000040341,ENSG00000040341]	[STAU2,STAU2]	[=32,=32]	[ENST00000521419.5,ENST00000524104.5]	[protein_coding,protein_coding]
ENSG00000040341|STAU2|11637_1	1	[ENSG00000040341,ENSG00000040341,ENSG00000040341,ENSG00000040341,ENSG00000040341,ENSG00000040341,ENSG00000040341,ENSG00000040341,ENSG00000040341,ENSG00000040341]	[STAU2,STAU2,STAU2,STAU2,STAU2,STAU2,STAU2,STAU2,STAU2,STAU2]	[=32,=32,=32,=32,=32,=32,=32,=32,=32,=32]	[ENST00000522695.5,ENST00000524300.6,ENST00000521727.5,ENST00000524104.5,ENST00000521419.5,ENST00000521210.5,ENST00000522509.5,ENST00000355780.9,ENST00000519961.5,ENST00000517542.5]	[protein_coding,protein_coding,protein_coding,protein_coding,protein_coding,protein_coding,protein_coding,protein_coding,protein_coding,protein_coding]
ENSG00000040341|STAU2|10937_1	1	[ENSG00000040341,ENSG00000040341,ENSG00000040341,ENSG00000040341,ENSG00000040341,ENSG00000040341,ENSG00000040341,ENSG00000040341,ENSG00000040341,ENSG00000040341]	[STAU2,STAU2,STAU2,STAU2,STAU2,STAU2,STAU2,STAU2,STAU2,STAU2]	[=32,=32,=32,=32,=32,=32,=32,=32,=32,=32]	[ENST00000522695.5,ENST00000524300.6,ENST00000521727.5,ENST00000521210.5,ENST00000523558.5,ENST00000522509.5,ENST00000521451.5,ENST00000355780.9,ENST00000519961.5,ENST00000517542.5]	[protein_coding,protein_coding,protein_coding,protein_coding,protein_coding,protein_coding,protein_coding,protein_coding,protein_coding,protein_coding]
ENSG00000012048|BRCA1|15382_1	1	[ENSG00000012048,ENSG00000012048,ENSG00000012048,ENSG00000012048,ENSG00000012048,ENSG00000012048,ENSG00000012048,ENSG00000012048,ENSG00000012048,ENSG00000012048,ENSG00000012048,ENSG00000012048,ENSG00000012048,ENSG00000012048,ENSG00000012048,ENSG00000012048,ENSG00000012048,ENSG00000012048,ENSG00000012048,ENSG00000012048,ENSG00000012048,ENSG00000012048]	[BRCA1,BRCA1,BRCA1,BRCA1,BRCA1,BRCA1,BRCA1,BRCA1,BRCA1,BRCA1,BRCA1,BRCA1,BRCA1,BRCA1,BRCA1,BRCA1,BRCA1,BRCA1,BRCA1,BRCA1,BRCA1,BRCA1]	[=32,=32,X3=29,X3=29,=32,=32,=32,=32,=32,=32,=32,=32,=32,X3=29,=32,=32,=32,=32,=32,=32,=32,=32]	[ENST00000470026.6,ENST00000644379.2,ENST00000477152.6,ENST00000489037.2,ENST00000461574.2,ENST00000352993.7,ENST00000484087.6,ENST00000473961.6,ENST00000644555.2,ENST00000493795.5,ENST00000493919.6,ENST00000357654.9,ENST00000618469.2,ENST00000700182.1,ENST00000471181.7,ENST00000468300.5,ENST00000478531.6,ENST00000494123.6,ENST00000634433.2,ENST00000713676.1,ENST00000491747.6,ENST00000476777.6]	[protein_coding,protein_coding,protein_coding,protein_coding,protein_coding,protein_coding,protein_coding,protein_coding,protein_coding,protein_coding,protein_coding,protein_coding,protein_coding,protein_coding,protein_coding,protein_coding,protein_coding,protein_coding,protein_coding,protein_coding,protein_coding,protein_coding]
ENSG00000012061|ERCC1|13914_1	1	[ENSG00000012061,ENSG00000012061,ENSG00000012061,ENSG00000012061,ENSG00000012061,ENSG00000012061]	[ERCC1,ERCC1,ERCC1,ERCC1,ERCC1,ERCC1]	[=32,=32,=32,=32,=32,=32]	[ENST00000589165.5,ENST00000013807.9,ENST00000423698.6,ENST00000340192.11,ENST00000300853.8,ENST00000591636.5]	[protein_coding,protein_coding,protein_coding,protein_coding,protein_coding,protein_coding]
ENSG00000012061|ERCC1|7119_1	1	[ENSG00000012061,ENSG00000012061,ENSG00000012061,ENSG00000012061]	[ERCC1,ERCC1,ERCC1,ERCC1]	[=32,=32,=32,=32]	[ENST00000589165.5,ENST00000300853.8,ENST00000423698.6,ENST00000013807.9]	[protein_coding,protein_coding,protein_coding,protein_coding]
ENSG00000012061|ERCC1|16436_1	1	[ENSG00000012061,ENSG00000012061]	[ERCC1,ERCC1]	[=32,=32]	[ENST00000300853.8,ENST00000423698.6]	[protein_coding,protein_coding]
ENSG00000012124|CD22|14603_1	1	[ENSG00000012124,ENSG00000012124,ENSG00000012124,ENSG00000012124,ENSG00000012124,ENSG00000012124]	[CD22,CD22,CD22,CD22,CD22,CD22]	[=32,=32,=32,=32,=32,=32]	[ENST00000085219.10,ENST00000341773.10,ENST00000594250.5,ENST00000536635.6,ENST00000544992.6,ENST00000419549.6]	[protein_coding,protein_coding,protein_coding,protein_coding,protein_coding,protein_coding]
ENSG00000012124|CD22|15949_1	1	[ENSG00000012124,ENSG00000012124,ENSG00000012124,ENSG00000012124,ENSG00000012124,ENSG00000012124]	[CD22,CD22,CD22,CD22,CD22,CD22]	[=32,=32,=32,=32,=32,=32]	[ENST00000085219.10,ENST00000341773.10,ENST00000594250.5,ENST00000536635.6,ENST00000544992.6,ENST00000419549.6]	[protein_coding,protein_coding,protein_coding,protein_coding,protein_coding,protein_coding]
ENSG00000012124|CD22|6319_1	1	[ENSG00000012124,ENSG00000012124,ENSG00000012124,ENSG00000012124,ENSG00000012124,ENSG00000012124]	[CD22,CD22,CD22,CD22,CD22,CD22]	[=32,=32,=32,=32,=32,=32]	[ENST00000085219.10,ENST00000341773.10,ENST00000594250.5,ENST00000536635.6,ENST00000544992.6,ENST00000419549.6]	[protein_coding,protein_coding,protein_coding,protein_coding,protein_coding,protein_coding]
ENSG00000012504|NR1H4|9789_1	1	[ENSG00000012504,ENSG00000012504,ENSG00000012504,ENSG00000012504,ENSG00000012504,ENSG00000012504]	[NR1H4,NR1H4,NR1H4,NR1H4,NR1H4,NR1H4]	[=32,=32,=32,=32,=32,=32]	[ENST00000188403.7,ENST00000549996.5,ENST00000392986.8,ENST00000648861.1,ENST00000548884.5,ENST00000551379.5]	[protein_coding,protein_coding,protein_coding,protein_coding,protein_coding,protein_coding]
ENSG00000043039|BARX2|10223_1	1	[ENSG00000043039]	[BARX2]	[=32]	[ENST00000281437.6]	[protein_coding]
ENSG00000043355|ZIC2|10601_1	1	[ENSG00000043355]	[ZIC2]	[=32]	[ENST00000376335.8]	[protein_coding]
ENSG00000043355|ZIC2|18230_1	1	[ENSG00000043355]	[ZIC2]	[=32]	[ENST00000376335.8]	[protein_coding]
ENSG00000043355|ZIC2|9072_1	1	[ENSG00000043355]	[ZIC2]	[=32]	[ENST00000376335.8]	[protein_coding]
ENSG00000043591|ADRB1|11375_1	1	[ENSG00000043591]	[ADRB1]	[=32]	[ENST00000369295.4]	[protein_coding]
ENSG00000043591|ADRB1|14844_1	1	[ENSG00000043591]	[ADRB1]	[=32]	[ENST00000369295.4]	[protein_coding]
ENSG00000043591|ADRB1|9588_1	1	[ENSG00000043591]	[ADRB1]	[=32]	[ENST00000369295.4]	[protein_coding]
ENSG00000044115|CTNNA1|5646_1	1	[ENSG00000044115,ENSG00000044115,ENSG00000044115,ENSG00000044115]	[CTNNA1,CTNNA1,CTNNA1,CTNNA1]	[=32,=32,=32,=32]	[ENST00000518825.5,ENST00000540387.5,ENST00000302763.12,ENST00000627109.2]	[protein_coding,protein_coding,protein_coding,protein_coding]
ENSG00000044115|CTNNA1|5790_1	1	[ENSG00000044115,ENSG00000044115,ENSG00000044115,ENSG00000044115]	[CTNNA1,CTNNA1,CTNNA1,CTNNA1]	[=32,=32,=32,=32]	[ENST00000518825.5,ENST00000540387.5,ENST00000302763.12,ENST00000627109.2]	[protein_coding,protein_coding,protein_coding,protein_coding]
ENSG00000044459|CNTLN|8415_1	1	[ENSG00000044459,ENSG00000044459]	[CNTLN,CNTLN]	[=32,=32]	[ENST00000380647.8,ENST00000380641.4]	[protein_coding,protein_coding]
ENSG00000048991|R3HDM1|3338_1	1	[ENSG00000048991,ENSG00000048991,ENSG00000048991,ENSG00000048991,ENSG00000048991,ENSG00000048991]	[R3HDM1,R3HDM1,R3HDM1,R3HDM1,R3HDM1,R3HDM1]	[=32,=32,=32,=32,=32,=32]	[ENST00000628915.2,ENST00000410054.5,ENST00000409606.5,ENST00000409478.5,ENST00000264160.8,ENST00000683871.1]	[protein_coding,protein_coding,protein_coding,protein_coding,protein_coding,protein_coding]
ENSG00000049130|KITLG|10565_1	1	[ENSG00000049130,ENSG00000049130]	[KITLG,KITLG]	[=32,=32]	[ENST00000644744.1,ENST00000347404.10]	[protein_coding,protein_coding]
ENSG00000003436|TFPI|834_1	1	[ENSG00000003436,ENSG00000003436,ENSG00000003436,ENSG00000003436]	[TFPI,TFPI,TFPI,TFPI]	[=32,=32,=32,=32]	[ENST00000233156.9,ENST00000409676.5,ENST00000392365.5,ENST00000339091.8]	[protein_coding,protein_coding,protein_coding,protein_coding]
ENSG00000003436|TFPI|244_1	1	[ENSG00000003436,ENSG00000003436,ENSG00000003436,ENSG00000003436]	[TFPI,TFPI,TFPI,TFPI]	[=32,=32,=32,=32]	[ENST00000233156.9,ENST00000409676.5,ENST00000392365.5,ENST00000339091.8]	[protein_coding,protein_coding,protein_coding,protein_coding]
ENSG00000003436|TFPI|15541_1	1	[ENSG00000003436,ENSG00000003436]	[TFPI,TFPI]	[=32,=32]	[ENST00000233156.9,ENST00000392365.5]	[protein_coding,protein_coding]
ENSG00000003436|TFPI|15541_2	1	[ENSG00000003436,ENSG00000003436]	[TFPI,TFPI]	[=32,=32]	[ENST00000409676.5,ENST00000339091.8]	[protein_coding,protein_coding]
ENSG00000004142|POLDIP2|10462_1	1	[ENSG00000004142,ENSG00000004142]	[POLDIP2,POLDIP2]	[=32,=32]	[ENST00000540200.6,ENST00000618887.2]	[protein_coding,protein_coding]
ENSG00000004142|POLDIP2|9255_1	1	[ENSG00000004142,ENSG00000004142]	[POLDIP2,POLDIP2]	[=32,=32]	[ENST00000540200.6,ENST00000618887.2]	[protein_coding,protein_coding]
ENSG00000004142|POLDIP2|14128_1	1	[ENSG00000004142,ENSG00000004142]	[POLDIP2,POLDIP2]	[=32,=32]	[ENST00000540200.6,ENST00000618887.2]	[protein_coding,protein_coding]
ENSG00000004468|CD38|4796_1	1	[ENSG00000004468]	[CD38]	[=32]	[ENST00000226279.8]	[protein_coding]
ENSG00000004468|CD38|18245_1	1	[ENSG00000004468]	[CD38]	[=32]	[ENST00000226279.8]	[protein_coding]
ENSG00000004468|CD38|8670_1	1	[ENSG00000004468]	[CD38]	[=32]	[ENST00000226279.8]	[protein_coding]
ENSG00000005486|RHBDD2|12867_1	1	[ENSG00000005486,ENSG00000005486,ENSG00000005486]	[RHBDD2,RHBDD2,RHBDD2]	[=32,=32,=32]	[ENST00000006777.11,ENST00000428119.1,ENST00000318622.8]	[protein_coding,protein_coding,protein_coding]
ENSG00000005486|RHBDD2|3952_1	1	[ENSG00000005486,ENSG00000005486,ENSG00000005486]	[RHBDD2,RHBDD2,RHBDD2]	[=32,=32,=32]	[ENST00000006777.11,ENST00000428119.1,ENST00000318622.8]	[protein_coding,protein_coding,protein_coding]
ENSG00000005513|SOX8|10940_1	1	[ENSG00000005513,ENSG00000005513,ENSG00000005513,ENSG00000005513,ENSG00000005513]	[SOX8,SOX8,SOX8,SOX8,SOX8]	[=32,=32,=32,=32,=32]	[ENST00000711627.1,ENST00000711625.1,ENST00000711626.1,ENST00000293894.4,ENST00000711628.1]	[protein_coding,protein_coding,protein_coding,protein_coding,protein_coding]
ENSG00000005513|SOX8|9517_1	1	[ENSG00000005513,ENSG00000005513,ENSG00000005513,ENSG00000005513,ENSG00000005513]	[SOX8,SOX8,SOX8,SOX8,SOX8]	[=32,=32,=32,=32,=32]	[ENST00000711627.1,ENST00000711625.1,ENST00000711626.1,ENST00000293894.4,ENST00000711628.1]	[protein_coding,protein_coding,protein_coding,protein_coding,protein_coding]
ENSG00000005513|SOX8|18180_1	1	[ENSG00000005513,ENSG00000005513,ENSG00000005513,ENSG00000005513,ENSG00000005513]	[SOX8,SOX8,SOX8,SOX8,SOX8]	[=32,=32,=32,=32,=32]	[ENST00000711627.1,ENST00000711625.1,ENST00000711626.1,ENST00000293894.4,ENST00000711628.1]	[protein_coding,protein_coding,protein_coding,protein_coding,protein_coding]
ENSG00000005844|ITGAL|12285_1	1	[ENSG00000005844,ENSG00000005844,ENSG00000005844]	[ITGAL,ITGAL,ITGAL]	[=32,=32,=32]	[ENST00000358164.9,ENST00000433423.2,ENST00000356798.11]	[protein_coding,protein_coding,protein_coding]
ENSG00000005844|ITGAL|5802_1	1	[ENSG00000005844,ENSG00000005844,ENSG00000005844]	[ITGAL,ITGAL,ITGAL]	[=32,=32,=32]	[ENST00000358164.9,ENST00000433423.2,ENST00000356798.11]	[protein_coding,protein_coding,protein_coding]
ENSG00000005844|ITGAL|11303_1	1	[ENSG00000005844,ENSG00000005844]	[ITGAL,ITGAL]	[=32,=32]	[ENST00000358164.9,ENST00000356798.11]	[protein_coding,protein_coding]
ENSG00000005884|ITGA3|13449_1	1	[ENSG00000005884,ENSG00000005884]	[ITGA3,ITGA3]	[=32,=32]	[ENST00000320031.13,ENST00000007722.11]	[protein_coding,protein_coding]
ENSG00000005884|ITGA3|5491_1	1	[ENSG00000005884,ENSG00000005884]	[ITGA3,ITGA3]	[=32,=32]	[ENST00000320031.13,ENST00000007722.11]	[protein_coding,protein_coding]
ENSG00000028137|TNFRSF1B|15086_1	1	[ENSG00000028137]	[TNFRSF1B]	[=32]	[ENST00000376259.7]	[protein_coding]
ENSG00000028137|TNFRSF1B|6635_1	1	[ENSG00000028137]	[TNFRSF1B]	[=32]	[ENST00000376259.7]	[protein_coding]
ENSG00000028277|POU2F2|8646_1	1	[ENSG00000028277,ENSG00000028277,ENSG00000028277,ENSG00000028277,ENSG00000028277,ENSG00000028277]	[POU2F2,POU2F2,POU2F2,POU2F2,POU2F2,POU2F2]	[=32,=32,=32,=32,=32,=32]	[ENST00000526816.6,ENST00000389341.9,ENST00000692977.1,ENST00000342301.8,ENST00000560558.5,ENST00000529067.5]	[protein_coding,protein_coding,protein_coding,protein_coding,protein_coding,protein_coding]
ENSG00000028277|POU2F2|4750_1	1	[ENSG00000028277,ENSG00000028277,ENSG00000028277,ENSG00000028277,ENSG00000028277,ENSG00000028277]	[POU2F2,POU2F2,POU2F2,POU2F2,POU2F2,POU2F2]	[=32,=32,=32,=32,=32,=32]	[ENST00000526816.6,ENST00000389341.9,ENST00000692977.1,ENST00000342301.8,ENST00000560558.5,ENST00000529067.5]	[protein_coding,protein_coding,protein_coding,protein_coding,protein_coding,protein_coding]
ENSG00000028277|POU2F2|4810_1	1	[ENSG00000028277,ENSG00000028277,ENSG00000028277,ENSG00000028277]	[POU2F2,POU2F2,POU2F2,POU2F2]	[=32,=32,=32,=32]	[ENST00000342301.8,ENST00000389341.9,ENST00000692977.1,ENST00000560558.5]	[protein_coding,protein_coding,protein_coding,protein_coding]
ENSG00000028528|SNX1|18286_1	1	[ENSG00000028528,ENSG00000028528,ENSG00000028528,ENSG00000028528]	[SNX1,SNX1,SNX1,SNX1]	[=32,=32,=32,=32]	[ENST00000561026.5,ENST00000559844.6,ENST00000560829.5,ENST00000261889.9]	[protein_coding,protein_coding,protein_coding,protein_coding]
ENSG00000028528|SNX1|3926_1	1	[ENSG00000028528,ENSG00000028528,ENSG00000028528,ENSG00000028528]	[SNX1,SNX1,SNX1,SNX1]	[=32,=32,=32,=32]	[ENST00000561026.5,ENST00000559844.6,ENST00000560829.5,ENST00000261889.9]	[protein_coding,protein_coding,protein_coding,protein_coding]
ENSG00000028528|SNX1|17905_1	1	[ENSG00000028528,ENSG00000028528,ENSG00000028528,ENSG00000028528]	[SNX1,SNX1,SNX1,SNX1]	[=32,=32,=32,=32]	[ENST00000561026.5,ENST00000559844.6,ENST00000560829.5,ENST00000261889.9]	[protein_coding,protein_coding,protein_coding,protein_coding]
ENSG00000029364|SLC39A9|8810_1	1	[ENSG00000029364,ENSG00000029364,ENSG00000029364]	[SLC39A9,SLC39A9,SLC39A9]	[=32,=32,=32]	[ENST00000336643.10,ENST00000556605.5,ENST00000557046.1]	[protein_coding,protein_coding,protein_coding]
ENSG00000029364|SLC39A9|10961_1	1	[ENSG00000029364,ENSG00000029364,ENSG00000029364]	[SLC39A9,SLC39A9,SLC39A9]	[=32,=32,=32]	[ENST00000336643.10,ENST00000031146.8,ENST00000556605.5]	[protein_coding,protein_coding,protein_coding]
ENSG00000013725|CD6|6285_1	1	[ENSG00000013725]	[CD6]	[=32]	[ENST00000313421.11]	[protein_coding]
ENSG00000013725|CD6|395_1	1	[ENSG00000013725]	[CD6]	[=32]	[ENST00000313421.11]	[protein_coding]
ENSG00000014216|CAPN1|3868_1	1	[ENSG00000014216,ENSG00000014216,ENSG00000014216,ENSG00000014216,ENSG00000014216]	[CAPN1,CAPN1,CAPN1,CAPN1,CAPN1]	[=32,=32,=32,=32,=32]	[ENST00000533820.5,ENST00000279247.11,ENST00000527323.5,ENST00000524773.5,ENST00000533129.5]	[protein_coding,protein_coding,protein_coding,protein_coding,protein_coding]
ENSG00000014216|CAPN1|6916_1	1	[ENSG00000014216,ENSG00000014216,ENSG00000014216,ENSG00000014216,ENSG00000014216]	[CAPN1,CAPN1,CAPN1,CAPN1,CAPN1]	[=32,=32,=32,=32,=32]	[ENST00000533820.5,ENST00000279247.11,ENST00000527323.5,ENST00000524773.5,ENST00000533129.5]	[protein_coding,protein_coding,protein_coding,protein_coding,protein_coding]
ENSG00000022556|NLRP2|10647_1	1	[ENSG00000022556,ENSG00000022556,ENSG00000022556,ENSG00000022556,ENSG00000022556,ENSG00000022556,ENSG00000022556]	[NLRP2,NLRP2,NLRP2,NLRP2,NLRP2,NLRP2,NLRP2]	[=32,=32,=32,=32,=32,=32,=32]	[ENST00000537859.5,ENST00000448584.7,ENST00000543010.5,ENST00000391721.8,ENST00000427260.6,ENST00000263437.10,ENST00000339757.11]	[protein_coding,protein_coding,protein_coding,protein_coding,protein_coding,protein_coding,protein_coding]
ENSG00000022556|NLRP2|5127_1	1	[ENSG00000022556,ENSG00000022556,ENSG00000022556,ENSG00000022556,ENSG00000022556,ENSG00000022556,ENSG00000022556]	[NLRP2,NLRP2,NLRP2,NLRP2,NLRP2,NLRP2,NLRP2]	[=32,=32,=32,=32,=32,=32,=32]	[ENST00000537859.5,ENST00000448584.7,ENST00000543010.5,ENST00000391721.8,ENST00000427260.6,ENST00000263437.10,ENST00000339757.11]	[protein_coding,protein_coding,protein_coding,protein_coding,protein_coding,protein_coding,protein_coding]
ENSG00000023516|AKAP11|1295_1	1	[ENSG00000023516]	[AKAP11]	[=32]	[ENST00000025301.4]	[protein_coding]
ENSG00000023516|AKAP11|4017_1	1	[ENSG00000023516]	[AKAP11]	[=32]	[ENST00000025301.4]	[protein_coding]
ENSG00000023516|AKAP11|13196_1	1	[ENSG00000023516]	[AKAP11]	[=32]	[ENST00000025301.4]	[protein_coding]
ENSG00000023839|ABCC2|12524_1	1	[ENSG00000023839,ENSG00000023839]	[ABCC2,ABCC2]	[=32,=32]	[ENST00000648689.1,ENST00000647814.1]	[protein_coding,protein_coding]
ENSG00000023839|ABCC2|10866_1	1	[ENSG00000023839]	[ABCC2]	[=32]	[ENST00000648689.1]	[protein_coding]
ENSG00000023839|ABCC2|10866_2	1	[ENSG00000023839]	[ABCC2]	[=32]	[ENST00000647814.1]	[protein_coding]
ENSG00000023839|ABCC2|4776_1	1	[ENSG00000023839]	[ABCC2]	[=32]	[ENST00000648689.1]	[protein_coding]
ENSG00000023839|ABCC2|4776_2	1	[ENSG00000023839]	[ABCC2]	[=32]	[ENST00000647814.1]	[protein_coding]
ENSG00000037474|NSUN2|6852_1	1	[ENSG00000037474,ENSG00000037474]	[NSUN2,NSUN2]	[=32,=32]	[ENST00000264670.11,ENST00000506139.5]	[protein_coding,protein_coding]
ENSG00000037474|NSUN2|14178_1	1	[ENSG00000037474,ENSG00000037474]	[NSUN2,NSUN2]	[=32,=32]	[ENST00000264670.11,ENST00000506139.5]	[protein_coding,protein_coding]
ENSG00000037474|NSUN2|5694_1	1	[ENSG00000037474,ENSG00000037474]	[NSUN2,NSUN2]	[=32,=32]	[ENST00000264670.11,ENST00000506139.5]	[protein_coding,protein_coding]
ENSG00000037637|FBXO42|12691_1	1	[ENSG00000037637]	[FBXO42]	[=32]	[ENST00000375592.8]	[protein_coding]
ENSG00000037637|FBXO42|12895_1	1	[ENSG00000037637]	[FBXO42]	[=32]	[ENST00000375592.8]	[protein_coding]
ENSG00000038532|CLEC16A|5792_1	1	[ENSG00000038532,ENSG00000038532,ENSG00000038532]	[CLEC16A,CLEC16A,CLEC16A]	[=32,=32,=32]	[ENST00000409790.6,ENST00000703130.1,ENST00000409552.4]	[protein_coding,protein_coding,protein_coding]
ENSG00000038532|CLEC16A|2526_1	1	[ENSG00000038532,ENSG00000038532,ENSG00000038532]	[CLEC16A,CLEC16A,CLEC16A]	[=32,=32,=32]	[ENST00000409790.6,ENST00000703130.1,ENST00000409552.4]	[protein_coding,protein_coding,protein_coding]
ENSG00000038532|CLEC16A|14135_1	1	[ENSG00000038532,ENSG00000038532,ENSG00000038532]	[CLEC16A,CLEC16A,CLEC16A]	[=32,=32,=32]	[ENST00000409790.6,ENST00000703130.1,ENST00000409552.4]	[protein_coding,protein_coding,protein_coding]
ENSG00000038945|MSR1|16566_1	1	[ENSG00000038945,ENSG00000038945,ENSG00000038945,ENSG00000038945,ENSG00000038945]	[MSR1,MSR1,MSR1,MSR1,MSR1]	[=32,=32,=32,=32,=32]	[ENST00000381998.8,ENST00000262101.10,ENST00000355282.6,ENST00000445506.6,ENST00000350896.3]	[protein_coding,protein_coding,protein_coding,protein_coding,protein_coding]
ENSG00000038945|MSR1|5798_1	1	[ENSG00000038945,ENSG00000038945,ENSG00000038945,ENSG00000038945,ENSG00000038945]	[MSR1,MSR1,MSR1,MSR1,MSR1]	[=32,=32,=32,=32,=32]	[ENST00000381998.8,ENST00000262101.10,ENST00000355282.6,ENST00000445506.6,ENST00000350896.3]	[protein_coding,protein_coding,protein_coding,protein_coding,protein_coding]
ENSG00000047249|ATP6V1H|7147_1	1	[ENSG00000047249,ENSG00000047249,ENSG00000047249,ENSG00000047249]	[ATP6V1H,ATP6V1H,ATP6V1H,ATP6V1H]	[=32,=32,=32,=32]	[ENST00000520188.5,ENST00000359530.7,ENST00000396774.6,ENST00000355221.7]	[protein_coding,protein_coding,protein_coding,protein_coding]
ENSG00000047315|POLR2B|1514_1	1	[ENSG00000047315,ENSG00000047315,ENSG00000047315,ENSG00000047315]	[POLR2B,POLR2B,POLR2B,POLR2B]	[=32,=32,=32,=32]	[ENST00000441246.6,ENST00000314595.6,ENST00000381227.5,ENST00000431623.6]	[protein_coding,protein_coding,protein_coding,protein_coding]
ENSG00000047315|POLR2B|8826_1	1	[ENSG00000047315,ENSG00000047315,ENSG00000047315,ENSG00000047315]	[POLR2B,POLR2B,POLR2B,POLR2B]	[=32,=32,=32,=32]	[ENST00000441246.6,ENST00000314595.6,ENST00000381227.5,ENST00000431623.6]	[protein_coding,protein_coding,protein_coding,protein_coding]
ENSG00000047315|POLR2B|12726_1	1	[ENSG00000047315,ENSG00000047315,ENSG00000047315,ENSG00000047315]	[POLR2B,POLR2B,POLR2B,POLR2B]	[=32,=32,=32,=32]	[ENST00000441246.6,ENST00000314595.6,ENST00000381227.5,ENST00000431623.6]	[protein_coding,protein_coding,protein_coding,protein_coding]
ENSG00000047457|CP|10983_1	1	[ENSG00000047457]	[CP]	[=32]	[ENST00000264613.11]	[protein_coding]
ENSG00000047457|CP|6577_1	2	[ENSG00000047457,ENSG00000253525]	[CP,CPP]	[=32,=32]	[ENST00000264613.11,ENST00000467010.2]	[protein_coding,processed_pseudogene]
ENSG00000047579|DTNBP1|8070_1	1	[ENSG00000047579,ENSG00000047579,ENSG00000047579,ENSG00000047579,ENSG00000047579]	[DTNBP1,DTNBP1,DTNBP1,DTNBP1,DTNBP1]	[=32,=32,=32,=32,=32]	[ENST00000344537.10,ENST00000462989.6,ENST00000338950.9,ENST00000355917.7,ENST00000622898.4]	[protein_coding,protein_coding,protein_coding,protein_coding,protein_coding]
ENSG00000047579|DTNBP1|9166_1	1	[ENSG00000047579,ENSG00000047579,ENSG00000047579,ENSG00000047579]	[DTNBP1,DTNBP1,DTNBP1,DTNBP1]	[=32,=32,=32,=32]	[ENST00000355917.7,ENST00000344537.10,ENST00000462989.6,ENST00000622898.4]	[protein_coding,protein_coding,protein_coding,protein_coding]
ENSG00000026103|FAS|17876_1	1	[ENSG00000026103,ENSG00000026103,ENSG00000026103,ENSG00000026103,ENSG00000026103,ENSG00000026103,ENSG00000026103,ENSG00000026103,ENSG00000026103,ENSG00000026103,ENSG00000026103,ENSG00000026103,ENSG00000026103,ENSG00000026103,ENSG00000026103,ENSG00000026103,ENSG00000026103]	[FAS,FAS,FAS,FAS,FAS,FAS,FAS,FAS,FAS,FAS,FAS,FAS,FAS,FAS,FAS,FAS,FAS]	[=32,=32,=32,=32,=32,=32,=32,=32,=32,=32,=32,=32,=32,=32,=32,=32,=32]	[ENST00000696780.1,ENST00000696781.1,ENST00000477270.6,ENST00000652046.1,ENST00000460510.6,ENST00000494799.6,ENST00000696776.1,ENST00000357339.7,ENST00000494410.5,ENST00000696999.1,ENST00000562983.3,ENST00000697097.1,ENST00000696771.1,ENST00000690268.1,ENST00000355740.8,ENST00000696768.1,ENST00000696779.1]	[protein_coding,protein_coding,protein_coding,protein_coding,protein_coding,protein_coding,protein_coding,protein_coding,protein_coding,protein_coding,protein_coding,protein_coding,protein_coding,protein_coding,protein_coding,protein_coding,protein_coding]
ENSG00000026508|CD44|12353_1	1	[ENSG00000026508,ENSG00000026508,ENSG00000026508,ENSG00000026508,ENSG00000026508,ENSG00000026508,ENSG00000026508,ENSG00000026508,ENSG00000026508]	[CD44,CD44,CD44,CD44,CD44,CD44,CD44,CD44,CD44]	[=32,=32,=32,=32,=32,=32,=32,=32,=32]	[ENST00000433892.6,ENST00000278386.10,ENST00000352818.8,ENST00000415148.6,ENST00000526669.6,ENST00000428726.8,ENST00000263398.11,ENST00000526025.2,ENST00000434472.6]	[protein_coding,protein_coding,protein_coding,protein_coding,protein_coding,protein_coding,protein_coding,protein_coding,protein_coding]
ENSG00000026508|CD44|13583_1	1	[ENSG00000026508,ENSG00000026508,ENSG00000026508,ENSG00000026508,ENSG00000026508,ENSG00000026508]	[CD44,CD44,CD44,CD44,CD44,CD44]	[=32,=32,=32,=32,=32,=32]	[ENST00000433892.6,ENST00000352818.8,ENST00000415148.6,ENST00000428726.8,ENST00000263398.11,ENST00000434472.6]	[protein_coding,protein_coding,protein_coding,protein_coding,protein_coding,protein_coding]
ENSG00000026751|SLAMF7|7927_1	1	[ENSG00000026751,ENSG00000026751,ENSG00000026751,ENSG00000026751,ENSG00000026751,ENSG00000026751,ENSG00000026751,ENSG00000026751]	[SLAMF7,SLAMF7,SLAMF7,SLAMF7,SLAMF7,SLAMF7,SLAMF7,SLAMF7]	[=32,=32,=32,=32,=32,=32,=32,=32]	[ENST00000368043.8,ENST00000458602.6,ENST00000444090.6,ENST00000368042.7,ENST00000441662.6,ENST00000621377.4,ENST00000359331.8,ENST00000458104.6]	[protein_coding,protein_coding,protein_coding,protein_coding,protein_coding,protein_coding,protein_coding,protein_coding]
ENSG00000026751|SLAMF7|7074_1	1	[ENSG00000026751,ENSG00000026751,ENSG00000026751,ENSG00000026751,ENSG00000026751,ENSG00000026751,ENSG00000026751,ENSG00000026751]	[SLAMF7,SLAMF7,SLAMF7,SLAMF7,SLAMF7,SLAMF7,SLAMF7,SLAMF7]	[=32,=32,=32,=32,=32,=32,=32,=32]	[ENST00000368043.8,ENST00000458602.6,ENST00000444090.6,ENST00000368042.7,ENST00000441662.6,ENST00000621377.4,ENST00000359331.8,ENST00000458104.6]	[protein_coding,protein_coding,protein_coding,protein_coding,protein_coding,protein_coding,protein_coding,protein_coding]
ENSG00000026751|SLAMF7|3633_1	1	[ENSG00000026751,ENSG00000026751,ENSG00000026751,ENSG00000026751,ENSG00000026751,ENSG00000026751,ENSG00000026751,ENSG00000026751]	[SLAMF7,SLAMF7,SLAMF7,SLAMF7,SLAMF7,SLAMF7,SLAMF7,SLAMF7]	[=32,=32,=32,=32,=32,=32,=32,=32]	[ENST00000368043.8,ENST00000458602.6,ENST00000444090.6,ENST00000368042.7,ENST00000441662.6,ENST00000621377.4,ENST00000359331.8,ENST00000458104.6]	[protein_coding,protein_coding,protein_coding,protein_coding,protein_coding,protein_coding,protein_coding,protein_coding]
ENSG00000026950|BTN3A1|7876_1	1	[ENSG00000026950,ENSG00000026950,ENSG00000026950,ENSG00000026950]	[BTN3A1,BTN3A1,BTN3A1,BTN3A1]	[=32,=32,=32,=32]	[ENST00000289361.11,ENST00000425234.6,ENST00000476549.6,ENST00000414912.2]	[protein_coding,protein_coding,protein_coding,protein_coding]
ENSG00000026950|BTN3A1|9756_1	1	[ENSG00000026950,ENSG00000026950,ENSG00000026950,ENSG00000026950]	[BTN3A1,BTN3A1,BTN3A1,BTN3A1]	[=32,=32,=32,=32]	[ENST00000289361.11,ENST00000425234.6,ENST00000476549.6,ENST00000414912.2]	[protein_coding,protein_coding,protein_coding,protein_coding]
ENSG00000026950|BTN3A1|10963_1	1	[ENSG00000026950,ENSG00000026950,ENSG00000026950]	[BTN3A1,BTN3A1,BTN3A1]	[=32,=32,=32]	[ENST00000289361.11,ENST00000425234.6,ENST00000414912.2]	[protein_coding,protein_coding,protein_coding]
ENSG00000026950|BTN3A1|10963_2	1	[ENSG00000026950]	[BTN3A1]	[=32]	[ENST00000476549.6]	[protein_coding]
ENSG00000048052|HDAC9|12708_1	1	[ENSG00000048052,ENSG00000048052,ENSG00000048052,ENSG00000048052,ENSG00000048052,ENSG00000048052,ENSG00000048052,ENSG00000048052,ENSG00000048052,ENSG00000048052,ENSG00000048052,ENSG00000048052,ENSG00000048052,ENSG00000048052,ENSG00000048052,ENSG00000048052,ENSG00000048052,ENSG00000048052]	[HDAC9,HDAC9,HDAC9,HDAC9,HDAC9,HDAC9,HDAC9,HDAC9,HDAC9,HDAC9,HDAC9,HDAC9,HDAC9,HDAC9,HDAC9,HDAC9,HDAC9,HDAC9]	[=32,=32,=32,=32,=32,=32,=32,=32,=32,=32,=32,=32,=32,=32,=32,=32,=32,=32]	[ENST00000428307.6,ENST00000622668.4,ENST00000405010.7,ENST00000432645.6,ENST00000707080.1,ENST00000681950.1,ENST00000406451.8,ENST00000406072.5,ENST00000401921.5,ENST00000707081.1,ENST00000456174.6,ENST00000441542.7,ENST00000681273.1,ENST00000707077.1,ENST00000524023.1,ENST00000417496.6,ENST00000707082.1,ENST00000686413.1]	[protein_coding,protein_coding,protein_coding,protein_coding,protein_coding,protein_coding,protein_coding,protein_coding,protein_coding,protein_coding,protein_coding,protein_coding,protein_coding,protein_coding,protein_coding,protein_coding,protein_coding,protein_coding]
ENSG00000048462|TNFRSF17|13132_1	1	[ENSG00000048462,ENSG00000048462]	[TNFRSF17,TNFRSF17]	[=32,=32]	[ENST00000396495.3,ENST00000053243.6]	[protein_coding,protein_coding]
ENSG00000048462|TNFRSF17|10451_1	1	[ENSG00000048462,ENSG00000048462]	[TNFRSF17,TNFRSF17]	[=32,=32]	[ENST00000396495.3,ENST00000053243.6]	[protein_coding,protein_coding]
ENSG00000021852|C8B|16888_1	1	[ENSG00000021852,ENSG00000021852,ENSG00000021852]	[C8B,C8B,C8B]	[=32,=32,=32]	[ENST00000696164.1,ENST00000695842.1,ENST00000371237.9]	[protein_coding,protein_coding,protein_coding]
ENSG00000021852|C8B|10274_1	1	[ENSG00000021852,ENSG00000021852,ENSG00000021852]	[C8B,C8B,C8B]	[=32,=32,=32]	[ENST00000696164.1,ENST00000695842.1,ENST00000371237.9]	[protein_coding,protein_coding,protein_coding]
ENSG00000021852|C8B|2546_1	1	[ENSG00000021852,ENSG00000021852,ENSG00000021852]	[C8B,C8B,C8B]	[=32,=32,=32]	[ENST00000696164.1,ENST00000695842.1,ENST00000371237.9]	[protein_coding,protein_coding,protein_coding]
ENSG00000022267|FHL1|5690_1	1	[ENSG00000022267,ENSG00000022267,ENSG00000022267,ENSG00000022267,ENSG00000022267,ENSG00000022267,ENSG00000022267,ENSG00000022267,ENSG00000022267,ENSG00000022267,ENSG00000022267,ENSG00000022267,ENSG00000022267,ENSG00000022267,ENSG00000022267]	[FHL1,FHL1,FHL1,FHL1,FHL1,FHL1,FHL1,FHL1,FHL1,FHL1,FHL1,FHL1,FHL1,FHL1,FHL1]	[=32,=32,=32,=32,=32,=32,=32,=32,=32,=32,=32,=32,=32,=32,=32]	[ENST00000539015.5,ENST00000618438.4,ENST00000543669.5,ENST00000370676.7,ENST00000394153.6,ENST00000630084.2,ENST00000651089.1,ENST00000651929.2,ENST00000535737.5,ENST00000370683.6,ENST00000652457.1,ENST00000629039.2,ENST00000628568.1,ENST00000394155.8,ENST00000628919.3]	[protein_coding,protein_coding,protein_coding,protein_coding,protein_coding,protein_coding,protein_coding,protein_coding,protein_coding,protein_coding,protein_coding,protein_coding,protein_coding,protein_coding,protein_coding]
ENSG00000022267|FHL1|8224_1	1	[ENSG00000022267,ENSG00000022267,ENSG00000022267,ENSG00000022267,ENSG00000022267,ENSG00000022267,ENSG00000022267,ENSG00000022267,ENSG00000022267,ENSG00000022267,ENSG00000022267,ENSG00000022267,ENSG00000022267]	[FHL1,FHL1,FHL1,FHL1,FHL1,FHL1,FHL1,FHL1,FHL1,FHL1,FHL1,FHL1,FHL1]	[=32,=32,=32,=32,=32,=32,=32,=32,=32,=32,=32,=32,=32]	[ENST00000539015.5,ENST00000543669.5,ENST00000394153.6,ENST00000630084.2,ENST00000651089.1,ENST00000651929.2,ENST00000535737.5,ENST00000370683.6,ENST00000652457.1,ENST00000629039.2,ENST00000628568.1,ENST00000394155.8,ENST00000628919.3]	[protein_coding,protein_coding,protein_coding,protein_coding,protein_coding,protein_coding,protein_coding,protein_coding,protein_coding,protein_coding,protein_coding,protein_coding,protein_coding]
ENSG00000022355|GABRA1|5236_1	1	[ENSG00000022355,ENSG00000022355,ENSG00000022355,ENSG00000022355,ENSG00000022355,ENSG00000022355,ENSG00000022355,ENSG00000022355,ENSG00000022355]	[GABRA1,GABRA1,GABRA1,GABRA1,GABRA1,GABRA1,GABRA1,GABRA1,GABRA1]	[=32,=32,=32,=32,=32,=32,=32,=32,=32]	[ENST00000636573.1,ENST00000637827.1,ENST00000635880.1,ENST00000023897.10,ENST00000393943.10,ENST00000428797.7,ENST00000437025.6,ENST00000638159.1,ENST00000638112.1]	[protein_coding,protein_coding,protein_coding,protein_coding,protein_coding,protein_coding,protein_coding,protein_coding,protein_coding]
ENSG00000022355|GABRA1|8748_1	1	[ENSG00000022355,ENSG00000022355,ENSG00000022355,ENSG00000022355,ENSG00000022355,ENSG00000022355,ENSG00000022355,ENSG00000022355,ENSG00000022355]	[GABRA1,GABRA1,GABRA1,GABRA1,GABRA1,GABRA1,GABRA1,GABRA1,GABRA1]	[=32,=32,=32,=32,=32,=32,=32,=32,=32]	[ENST00000636573.1,ENST00000637827.1,ENST00000635880.1,ENST00000023897.10,ENST00000393943.10,ENST00000428797.7,ENST00000437025.6,ENST00000638159.1,ENST00000638112.1]	[protein_coding,protein_coding,protein_coding,protein_coding,protein_coding,protein_coding,protein_coding,protein_coding,protein_coding]
ENSG00000022355|GABRA1|10352_1	1	[ENSG00000022355,ENSG00000022355,ENSG00000022355,ENSG00000022355,ENSG00000022355,ENSG00000022355,ENSG00000022355,ENSG00000022355,ENSG00000022355]	[GABRA1,GABRA1,GABRA1,GABRA1,GABRA1,GABRA1,GABRA1,GABRA1,GABRA1]	[=32,=32,=32,=32,=32,=32,=32,=32,=32]	[ENST00000636573.1,ENST00000637827.1,ENST00000635880.1,ENST00000023897.10,ENST00000393943.10,ENST00000428797.7,ENST00000437025.6,ENST00000638159.1,ENST00000638112.1]	[protein_coding,protein_coding,protein_coding,protein_coding,protein_coding,protein_coding,protein_coding,protein_coding,protein_coding]
ENSG00000022556|NLRP2|17164_1	1	[ENSG00000022556,ENSG00000022556,ENSG00000022556,ENSG00000022556,ENSG00000022556,ENSG00000022556,ENSG00000022556]	[NLRP2,NLRP2,NLRP2,NLRP2,NLRP2,NLRP2,NLRP2]	[=32,=32,=32,=32,=32,=32,=32]	[ENST00000537859.5,ENST00000448584.7,ENST00000543010.5,ENST00000391721.8,ENST00000427260.6,ENST00000263437.10,ENST00000339757.11]	[protein_coding,protein_coding,protein_coding,protein_coding,protein_coding,protein_coding,protein_coding]
ENSG00000049540|ELN|4159_1	1	[ENSG00000049540,ENSG00000049540,ENSG00000049540,ENSG00000049540,ENSG00000049540]	[ELN,ELN,ELN,ELN,ELN]	[=32,=32,=32,=32,=32]	[ENST00000380584.8,ENST00000252034.12,ENST00000429192.5,ENST00000357036.9,ENST00000621115.4]	[protein_coding,protein_coding,protein_coding,protein_coding,protein_coding]
ENSG00000049656|CLPTM1L|7499_1	1	[ENSG00000049656,ENSG00000049656,ENSG00000049656]	[CLPTM1L,CLPTM1L,CLPTM1L]	[=32,=32,=32]	[ENST00000320895.10,ENST00000630539.1,ENST00000507807.3]	[protein_coding,protein_coding,protein_coding]
ENSG00000049656|CLPTM1L|18497_1	1	[ENSG00000049656,ENSG00000049656,ENSG00000049656]	[CLPTM1L,CLPTM1L,CLPTM1L]	[=32,=32,=32]	[ENST00000320895.10,ENST00000630539.1,ENST00000507807.3]	[protein_coding,protein_coding,protein_coding]
ENSG00000049656|CLPTM1L|5124_1	1	[ENSG00000049656,ENSG00000049656,ENSG00000049656]	[CLPTM1L,CLPTM1L,CLPTM1L]	[=32,=32,=32]	[ENST00000320895.10,ENST00000630539.1,ENST00000507807.3]	[protein_coding,protein_coding,protein_coding]
ENSG00000049759|NEDD4L|13950_1	1	[ENSG00000049759,ENSG00000049759,ENSG00000049759,ENSG00000049759,ENSG00000049759,ENSG00000049759,ENSG00000049759,ENSG00000049759,ENSG00000049759,ENSG00000049759,ENSG00000049759,ENSG00000049759,ENSG00000049759,ENSG00000049759,ENSG00000049759,ENSG00000049759,ENSG00000049759,ENSG00000049759,ENSG00000049759,ENSG00000049759,ENSG00000049759,ENSG00000049759]	[NEDD4L,NEDD4L,NEDD4L,NEDD4L,NEDD4L,NEDD4L,NEDD4L,NEDD4L,NEDD4L,NEDD4L,NEDD4L,NEDD4L,NEDD4L,NEDD4L,NEDD4L,NEDD4L,NEDD4L,NEDD4L,NEDD4L,NEDD4L,NEDD4L,NEDD4L]	[=32,=32,=32,=32,=32,=32,=32,=32,=32,=32,=32,=32,=32,=32,=32,=32,=32,=32,=32,=32,=32,=32]	[ENST00000675865.1,ENST00000431212.6,ENST00000675221.1,ENST00000456173.6,ENST00000675101.1,ENST00000400345.8,ENST00000676024.1,ENST00000589054.5,ENST00000676226.1,ENST00000675502.1,ENST00000586263.5,ENST00000635997.1,ENST00000676223.1,ENST00000382850.8,ENST00000357895.9,ENST00000256830.13,ENST00000675801.1,ENST00000675147.1,ENST00000356462.10,ENST00000456986.5,ENST00000435432.6,ENST00000674517.1]	[protein_coding,protein_coding,protein_coding,protein_coding,protein_coding,protein_coding,protein_coding,protein_coding,protein_coding,protein_coding,protein_coding,protein_coding,protein_coding,protein_coding,protein_coding,protein_coding,protein_coding,protein_coding,protein_coding,protein_coding,protein_coding,protein_coding]
ENSG00000020633|RUNX3|3295_1	1	[ENSG00000020633,ENSG00000020633,ENSG00000020633]	[RUNX3,RUNX3,RUNX3]	[=32,=32,=32]	[ENST00000338888.4,ENST00000399916.5,ENST00000308873.11]	[protein_coding,protein_coding,protein_coding]
ENSG00000020633|RUNX3|2717_1	1	[ENSG00000020633,ENSG00000020633,ENSG00000020633]	[RUNX3,RUNX3,RUNX3]	[=32,=32,=32]	[ENST00000338888.4,ENST00000399916.5,ENST00000308873.11]	[protein_coding,protein_coding,protein_coding]
ENSG00000020633|RUNX3|7212_1	1	[ENSG00000020633,ENSG00000020633,ENSG00000020633]	[RUNX3,RUNX3,RUNX3]	[=32,=32,=32]	[ENST00000338888.4,ENST00000399916.5,ENST00000308873.11]	[protein_coding,protein_coding,protein_coding]
ENSG00000020922|MRE11|87_1	2	[ENSG00000020922,ENSG00000020922,ENSG00000020922,ENSG00000020922,ENSG00000020922,ENSG00000242537]	[MRE11,MRE11,MRE11,MRE11,MRE11,MRE11P1]	[=32,=32,=32,=32,=32,=3X1=28]	[ENST00000323977.7,ENST00000540013.5,ENST00000407439.7,ENST00000393241.8,ENST00000323929.8,ENST00000464884.1]	[protein_coding,protein_coding,protein_coding,protein_coding,protein_coding,processed_pseudogene]
ENSG00000020922|MRE11|10534_1	1	[ENSG00000020922,ENSG00000020922,ENSG00000020922,ENSG00000020922,ENSG00000020922]	[MRE11,MRE11,MRE11,MRE11,MRE11]	[=32,=32,=32,=32,=32]	[ENST00000323977.7,ENST00000540013.5,ENST00000407439.7,ENST00000393241.8,ENST00000323929.8]	[protein_coding,protein_coding,protein_coding,protein_coding,protein_coding]
ENSG00000020922|MRE11|17655_1	1	[ENSG00000020922,ENSG00000020922,ENSG00000020922,ENSG00000020922]	[MRE11,MRE11,MRE11,MRE11]	[=32,=32,=32,=32]	[ENST00000407439.7,ENST00000323929.8,ENST00000393241.8,ENST00000323977.7]	[protein_coding,protein_coding,protein_coding,protein_coding]
ENSG00000020922|MRE11|17655_2	1	[ENSG00000020922]	[MRE11]	[=32]	[ENST00000540013.5]	[protein_coding]
ENSG00000021826|CPS1|7894_1	1	[ENSG00000021826,ENSG00000021826,ENSG00000021826,ENSG00000021826,ENSG00000021826,ENSG00000021826]	[CPS1,CPS1,CPS1,CPS1,CPS1,CPS1]	[=32,=32,=32,=32,=32,=32]	[ENST00000673510.1,ENST00000233072.10,ENST00000673711.1,ENST00000451903.3,ENST00000673630.1,ENST00000430249.7]	[protein_coding,protein_coding,protein_coding,protein_coding,protein_coding,protein_coding]
ENSG00000039523|RIPOR1|17340_1	1	[ENSG00000039523,ENSG00000039523,ENSG00000039523,ENSG00000039523,ENSG00000039523]	[RIPOR1,RIPOR1,RIPOR1,RIPOR1,RIPOR1]	[=32,=32,=32,=32,=32]	[ENST00000042381.9,ENST00000428437.6,ENST00000379312.7,ENST00000422602.8,ENST00000540839.7]	[protein_coding,protein_coding,protein_coding,protein_coding,protein_coding]
ENSG00000039523|RIPOR1|13652_1	1	[ENSG00000039523,ENSG00000039523,ENSG00000039523,ENSG00000039523,ENSG00000039523]	[RIPOR1,RIPOR1,RIPOR1,RIPOR1,RIPOR1]	[=32,=32,=32,=32,=32]	[ENST00000042381.9,ENST00000428437.6,ENST00000379312.7,ENST00000422602.8,ENST00000540839.7]	[protein_coding,protein_coding,protein_coding,protein_coding,protein_coding]
ENSG00000039537|C6|18579_1	1	[ENSG00000039537,ENSG00000039537]	[C6,C6]	[=32,=32]	[ENST00000263413.7,ENST00000337836.10]	[protein_coding,protein_coding]
ENSG00000039537|C6|6362_1	1	[ENSG00000039537,ENSG00000039537]	[C6,C6]	[=32,=32]	[ENST00000263413.7,ENST00000337836.10]	[protein_coding,protein_coding]
ENSG00000039537|C6|1859_1	1	[ENSG00000039537,ENSG00000039537]	[C6,C6]	[=32,=32]	[ENST00000263413.7,ENST00000337836.10]	[protein_coding,protein_coding]
ENSG00000039560|RAI14|8094_1	1	[ENSG00000039560,ENSG00000039560,ENSG00000039560,ENSG00000039560,ENSG00000039560,ENSG00000039560]	[RAI14,RAI14,RAI14,RAI14,RAI14,RAI14]	[=32,=32,=32,=32,=32,=32]	[ENST00000428746.6,ENST00000506376.1,ENST00000515799.5,ENST00000503673.5,ENST00000265109.8,ENST00000512629.5]	[protein_coding,protein_coding,protein_coding,protein_coding,protein_coding,protein_coding]
ENSG00000039560|RAI14|15210_1	1	[ENSG00000039560,ENSG00000039560,ENSG00000039560,ENSG00000039560,ENSG00000039560,ENSG00000039560]	[RAI14,RAI14,RAI14,RAI14,RAI14,RAI14]	[=32,=32,=32,=32,=32,=32]	[ENST00000428746.6,ENST00000506376.1,ENST00000515799.5,ENST00000503673.5,ENST00000265109.8,ENST00000512629.5]	[protein_coding,protein_coding,protein_coding,protein_coding,protein_coding,protein_coding]
ENSG00000039560|RAI14|10171_1	1	[ENSG00000039560,ENSG00000039560,ENSG00000039560,ENSG00000039560,ENSG00000039560,ENSG00000039560]	[RAI14,RAI14,RAI14,RAI14,RAI14,RAI14]	[=32,=32,=32,=32,=32,=32]	[ENST00000428746.6,ENST00000506376.1,ENST00000515799.5,ENST00000503673.5,ENST00000265109.8,ENST00000512629.5]	[protein_coding,protein_coding,protein_coding,protein_coding,protein_coding,protein_coding]
ENSG00000039600|SOX30|8897_1	1	[ENSG00000039600,ENSG00000039600,ENSG00000039600]	[SOX30,SOX30,SOX30]	[=32,=32,=32]	[ENST00000265007.11,ENST00000519442.1,ENST00000311371.9]	[protein_coding,protein_coding,protein_coding]
ENSG00000039600|SOX30|6339_1	1	[ENSG00000039600,ENSG00000039600,ENSG00000039600]	[SOX30,SOX30,SOX30]	[=32,=32,=32]	[ENST00000265007.11,ENST00000519442.1,ENST00000311371.9]	[protein_coding,protein_coding,protein_coding]
ENSG00000049768|FOXP3|6424_1	1	[ENSG00000049768]	[FOXP3]	[=32]	[ENST00000376207.10]	[protein_coding]
ENSG00000049768|FOXP3|4290_1	1	[ENSG00000049768,ENSG00000049768,ENSG00000049768,ENSG00000049768,ENSG00000049768]	[FOXP3,FOXP3,FOXP3,FOXP3,FOXP3]	[=32,=32,=32,=32,=32]	[ENST00000557224.6,ENST00000518685.6,ENST00000376199.7,ENST00000376207.10,ENST00000455775.7]	[protein_coding,protein_coding,protein_coding,protein_coding,protein_coding]
ENSG00000049860|HEXB|17514_1	1	[ENSG00000049860,ENSG00000049860,ENSG00000049860]	[HEXB,HEXB,HEXB]	[=32,=32,=32]	[ENST00000509579.1,ENST00000261416.12,ENST00000511181.5]	[protein_coding,protein_coding,protein_coding]
ENSG00000049860|HEXB|8718_1	1	[ENSG00000049860,ENSG00000049860]	[HEXB,HEXB]	[=32,=32]	[ENST00000261416.12,ENST00000511181.5]	[protein_coding,protein_coding]
ENSG00000049860|HEXB|8718_2	1	[ENSG00000049860]	[HEXB]	[=32]	[ENST00000509579.1]	[protein_coding]
ENSG00000049860|HEXB|14604_1	1	[ENSG00000049860,ENSG00000049860]	[HEXB,HEXB]	[=32,=32]	[ENST00000261416.12,ENST00000511181.5]	[protein_coding,protein_coding]
ENSG00000049883|PTCD2|17513_1	2	[ENSG00000049883,ENSG00000049883,ENSG00000258456,ENSG00000049883,ENSG00000049883]	[PTCD2,PTCD2,PTCD2P1,PTCD2,PTCD2]	[=32,=32,X3=20X2=5X2,=32,=32]	[ENST00000380639.10,ENST00000503868.5,ENST00000554393.2,ENST00000536805.5,ENST00000543322.5]	[protein_coding,protein_coding,processed_pseudogene,protein_coding,protein_coding]
ENSG00000027644|INSRR|15588_1	1	[ENSG00000027644]	[INSRR]	[=32]	[ENST00000368195.4]	[protein_coding]
ENSG00000027697|IFNGR1|10700_1	1	[ENSG00000027697,ENSG00000027697,ENSG00000027697,ENSG00000027697,ENSG00000027697,ENSG00000027697,ENSG00000027697,ENSG00000027697,ENSG00000027697,ENSG00000027697,ENSG00000027697,ENSG00000027697,ENSG00000027697]	[IFNGR1,IFNGR1,IFNGR1,IFNGR1,IFNGR1,IFNGR1,IFNGR1,IFNGR1,IFNGR1,IFNGR1,IFNGR1,IFNGR1,IFNGR1]	[=32,=32,=32,=32,=32,=32,=32,=32,=32,=32,=32,=32,=32]	[ENST00000458076.6,ENST00000696693.1,ENST00000696694.1,ENST00000645045.1,ENST00000642390.1,ENST00000644894.1,ENST00000367739.9,ENST00000645753.1,ENST00000414770.6,ENST00000646898.1,ENST00000646036.1,ENST00000647124.1,ENST00000696695.1]	[protein_coding,protein_coding,protein_coding,protein_coding,protein_coding,protein_coding,protein_coding,protein_coding,protein_coding,protein_coding,protein_coding,protein_coding,protein_coding]
ENSG00000027697|IFNGR1|13574_1	1	[ENSG00000027697,ENSG00000027697,ENSG00000027697,ENSG00000027697,ENSG00000027697,ENSG00000027697,ENSG00000027697,ENSG00000027697,ENSG00000027697,ENSG00000027697,ENSG00000027697,ENSG00000027697,ENSG00000027697]	[IFNGR1,IFNGR1,IFNGR1,IFNGR1,IFNGR1,IFNGR1,IFNGR1,IFNGR1,IFNGR1,IFNGR1,IFNGR1,IFNGR1,IFNGR1]	[=32,=32,=32,=32,=32,=32,=32,=32,=32,=32,=32,=32,=32]	[ENST00000458076.6,ENST00000696693.1,ENST00000696694.1,ENST00000645045.1,ENST00000642390.1,ENST00000644894.1,ENST00000367739.9,ENST00000645753.1,ENST00000414770.6,ENST00000646898.1,ENST00000646036.1,ENST00000647124.1,ENST00000696695.1]	[protein_coding,protein_coding,protein_coding,protein_coding,protein_coding,protein_coding,protein_coding,protein_coding,protein_coding,protein_coding,protein_coding,protein_coding,protein_coding]
ENSG00000027697|IFNGR1|849_1	1	[ENSG00000027697,ENSG00000027697,ENSG00000027697,ENSG00000027697,ENSG00000027697,ENSG00000027697,ENSG00000027697,ENSG00000027697,ENSG00000027697,ENSG00000027697,ENSG00000027697,ENSG00000027697,ENSG00000027697]	[IFNGR1,IFNGR1,IFNGR1,IFNGR1,IFNGR1,IFNGR1,IFNGR1,IFNGR1,IFNGR1,IFNGR1,IFNGR1,IFNGR1,IFNGR1]	[=32,=32,=32,=32,=32,=32,=32,=32,=32,=32,=32,=32,=32]	[ENST00000458076.6,ENST00000696693.1,ENST00000696694.1,ENST00000645045.1,ENST00000642390.1,ENST00000644894.1,ENST00000367739.9,ENST00000645753.1,ENST00000414770.6,ENST00000646898.1,ENST00000646036.1,ENST00000647124.1,ENST00000696695.1]	[protein_coding,protein_coding,protein_coding,protein_coding,protein_coding,protein_coding,protein_coding,protein_coding,protein_coding,protein_coding,protein_coding,protein_coding,protein_coding]
ENSG00000027869|SH2D2A|14337_1	1	[ENSG00000027869,ENSG00000027869,ENSG00000027869]	[SH2D2A,SH2D2A,SH2D2A]	[=32,=32,=32]	[ENST00000368199.8,ENST00000368198.8,ENST00000392306.2]	[protein_coding,protein_coding,protein_coding]
ENSG00000027869|SH2D2A|988_1	1	[ENSG00000027869,ENSG00000027869,ENSG00000027869]	[SH2D2A,SH2D2A,SH2D2A]	[=32,=32,=32]	[ENST00000368199.8,ENST00000368198.8,ENST00000392306.2]	[protein_coding,protein_coding,protein_coding]
ENSG00000047849|MAP4|892_1	1	[ENSG00000047849]	[MAP4]	[=32]	[ENST00000420772.6]	[protein_coding]
ENSG00000047849|MAP4|892_2	1	[ENSG00000047849,ENSG00000047849,ENSG00000047849,ENSG00000047849,ENSG00000047849,ENSG00000047849]	[MAP4,MAP4,MAP4,MAP4,MAP4,MAP4]	[=32,=32,=32,=32,=32,=32]	[ENST00000360240.10,ENST00000426837.6,ENST00000439356.2,ENST00000683076.1,ENST00000434267.5,ENST00000395734.8]	[protein_coding,protein_coding,protein_coding,protein_coding,protein_coding,protein_coding]
ENSG00000047849|MAP4|8416_1	1	[ENSG00000047849,ENSG00000047849,ENSG00000047849,ENSG00000047849,ENSG00000047849]	[MAP4,MAP4,MAP4,MAP4,MAP4]	[=32,=32,=32,=32,=32]	[ENST00000360240.10,ENST00000426837.6,ENST00000683076.1,ENST00000420772.6,ENST00000395734.8]	[protein_coding,protein_coding,protein_coding,protein_coding,protein_coding]
ENSG00000047849|MAP4|8416_2	1	[ENSG00000047849,ENSG00000047849]	[MAP4,MAP4]	[=32,=32]	[ENST00000439356.2,ENST00000434267.5]	[protein_coding,protein_coding]
ENSG00000047849|MAP4|11083_1	1	[ENSG00000047849,ENSG00000047849,ENSG00000047849,ENSG00000047849,ENSG00000047849]	[MAP4,MAP4,MAP4,MAP4,MAP4]	[=32,=32,=32,=32,=32]	[ENST00000360240.10,ENST00000426837.6,ENST00000683076.1,ENST00000420772.6,ENST00000395734.8]	[protein_coding,protein_coding,protein_coding,protein_coding,protein_coding]
ENSG00000047849|MAP4|11083_2	1	[ENSG00000047849,ENSG00000047849]	[MAP4,MAP4]	[=32,=32]	[ENST00000439356.2,ENST00000434267.5]	[protein_coding,protein_coding]
ENSG00000047936|ROS1|7589_1	2	[ENSG00000282218,ENSG00000047936,ENSG00000047936]	[ENSG00000282218,ROS1,ROS1]	[=32,=32,=32]	[ENST00000467125.1,ENST00000368507.8,ENST00000368508.7]	[protein_coding,protein_coding,protein_coding]
ENSG00000047936|ROS1|5546_1	1	[ENSG00000047936,ENSG00000047936]	[ROS1,ROS1]	[=32,=32]	[ENST00000368507.8,ENST00000368508.7]	[protein_coding,protein_coding]
ENSG00000047936|ROS1|10312_1	1	[ENSG00000047936,ENSG00000047936]	[ROS1,ROS1]	[=32,=32]	[ENST00000368507.8,ENST00000368508.7]	[protein_coding,protein_coding]
ENSG00000048052|HDAC9|12395_1	1	[ENSG00000048052,ENSG00000048052,ENSG00000048052,ENSG00000048052,ENSG00000048052,ENSG00000048052,ENSG00000048052,ENSG00000048052,ENSG00000048052,ENSG00000048052,ENSG00000048052,ENSG00000048052,ENSG00000048052,ENSG00000048052,ENSG00000048052,ENSG00000048052,ENSG00000048052,ENSG00000048052]	[HDAC9,HDAC9,HDAC9,HDAC9,HDAC9,HDAC9,HDAC9,HDAC9,HDAC9,HDAC9,HDAC9,HDAC9,HDAC9,HDAC9,HDAC9,HDAC9,HDAC9,HDAC9]	[=32,=32,=32,=32,=32,=32,=32,=32,=32,=32,=32,=32,=32,=32,=32,=32,=32,=32]	[ENST00000428307.6,ENST00000622668.4,ENST00000405010.7,ENST00000432645.6,ENST00000707080.1,ENST00000681950.1,ENST00000406451.8,ENST00000406072.5,ENST00000401921.5,ENST00000707081.1,ENST00000456174.6,ENST00000441542.7,ENST00000681273.1,ENST00000707077.1,ENST00000524023.1,ENST00000417496.6,ENST00000707082.1,ENST00000686413.1]	[protein_coding,protein_coding,protein_coding,protein_coding,protein_coding,protein_coding,protein_coding,protein_coding,protein_coding,protein_coding,protein_coding,protein_coding,protein_coding,protein_coding,protein_coding,protein_coding,protein_coding,protein_coding]
ENSG00000030419|IKZF2|8615_1	1	[ENSG00000030419,ENSG00000030419,ENSG00000030419,ENSG00000030419,ENSG00000030419]	[IKZF2,IKZF2,IKZF2,IKZF2,IKZF2]	[=32,=32,=32,=32,=32]	[ENST00000434687.6,ENST00000342002.6,ENST00000374319.8,ENST00000451136.6,ENST00000457361.5]	[protein_coding,protein_coding,protein_coding,protein_coding,protein_coding]
ENSG00000030419|IKZF2|8615_2	1	[ENSG00000030419]	[IKZF2]	[=32]	[ENST00000442445.1]	[protein_coding]
ENSG00000030419|IKZF2|8145_1	1	[ENSG00000030419,ENSG00000030419,ENSG00000030419,ENSG00000030419,ENSG00000030419]	[IKZF2,IKZF2,IKZF2,IKZF2,IKZF2]	[=32,=32,=32,=32,=32]	[ENST00000434687.6,ENST00000342002.6,ENST00000374319.8,ENST00000451136.6,ENST00000457361.5]	[protein_coding,protein_coding,protein_coding,protein_coding,protein_coding]
ENSG00000030419|IKZF2|10316_1	1	[ENSG00000030419,ENSG00000030419,ENSG00000030419,ENSG00000030419,ENSG00000030419]	[IKZF2,IKZF2,IKZF2,IKZF2,IKZF2]	[=32,=32,=32,=32,=32]	[ENST00000434687.6,ENST00000342002.6,ENST00000374319.8,ENST00000451136.6,ENST00000457361.5]	[protein_coding,protein_coding,protein_coding,protein_coding,protein_coding]
ENSG00000030582|GRN|3856_1	1	[ENSG00000030582,ENSG00000030582]	[GRN,GRN]	[=32,=32]	[ENST00000589265.5,ENST00000053867.8]	[protein_coding,protein_coding]
ENSG00000030582|GRN|9826_1	1	[ENSG00000030582]	[GRN]	[=32]	[ENST00000053867.8]	[protein_coding]
ENSG00000031823|RANBP3|14751_1	1	[ENSG00000031823,ENSG00000031823,ENSG00000031823,ENSG00000031823]	[RANBP3,RANBP3,RANBP3,RANBP3]	[=32,=32,=32,=32]	[ENST00000340578.10,ENST00000439268.6,ENST00000591092.5,ENST00000034275.12]	[protein_coding,protein_coding,protein_coding,protein_coding]
ENSG00000031823|RANBP3|7366_1	1	[ENSG00000031823,ENSG00000031823,ENSG00000031823,ENSG00000031823]	[RANBP3,RANBP3,RANBP3,RANBP3]	[=32,=32,=32,=32]	[ENST00000340578.10,ENST00000439268.6,ENST00000591092.5,ENST00000034275.12]	[protein_coding,protein_coding,protein_coding,protein_coding]
ENSG00000031823|RANBP3|13572_1	1	[ENSG00000031823,ENSG00000031823,ENSG00000031823,ENSG00000031823]	[RANBP3,RANBP3,RANBP3,RANBP3]	[=32,=32,=32,=32]	[ENST00000340578.10,ENST00000439268.6,ENST00000591092.5,ENST00000034275.12]	[protein_coding,protein_coding,protein_coding,protein_coding]
ENSG00000032389|EIPR1|12891_1	1	[ENSG00000032389,ENSG00000032389,ENSG00000032389]	[EIPR1,EIPR1,EIPR1]	[=32,=32,=32]	[ENST00000382125.9,ENST00000398659.8,ENST00000443925.6]	[protein_coding,protein_coding,protein_coding]
ENSG00000041802|LSG1|15699_1	1	[ENSG00000041802]	[LSG1]	[=32]	[ENST00000265245.10]	[protein_coding]
ENSG00000041802|LSG1|16063_1	1	[ENSG00000041802]	[LSG1]	[=32]	[ENST00000265245.10]	[protein_coding]
ENSG00000041880|PARP3|6889_1	1	[ENSG00000041880,ENSG00000041880,ENSG00000041880,ENSG00000041880,ENSG00000041880]	[PARP3,PARP3,PARP3,PARP3,PARP3]	[=32,=32,=32,=32,=32]	[ENST00000398755.8,ENST00000498510.2,ENST00000471971.6,ENST00000431474.6,ENST00000417220.6]	[protein_coding,protein_coding,protein_coding,protein_coding,protein_coding]
ENSG00000041880|PARP3|8614_1	1	[ENSG00000041880,ENSG00000041880,ENSG00000041880,ENSG00000041880,ENSG00000041880]	[PARP3,PARP3,PARP3,PARP3,PARP3]	[=32,=32,=32,=32,=32]	[ENST00000398755.8,ENST00000498510.2,ENST00000471971.6,ENST00000431474.6,ENST00000417220.6]	[protein_coding,protein_coding,protein_coding,protein_coding,protein_coding]
ENSG00000041880|PARP3|11740_1	1	[ENSG00000041880,ENSG00000041880,ENSG00000041880,ENSG00000041880,ENSG00000041880]	[PARP3,PARP3,PARP3,PARP3,PARP3]	[=32,=32,=32,=32,=32]	[ENST00000398755.8,ENST00000498510.2,ENST00000471971.6,ENST00000431474.6,ENST00000417220.6]	[protein_coding,protein_coding,protein_coding,protein_coding,protein_coding]
ENSG00000041982|TNC|11775_1	1	[ENSG00000041982,ENSG00000041982,ENSG00000041982,ENSG00000041982,ENSG00000041982]	[TNC,TNC,TNC,TNC,TNC]	[=32,=32,=32,=32,=32]	[ENST00000542877.6,ENST00000423613.6,ENST00000350763.9,ENST00000341037.8,ENST00000537320.6]	[protein_coding,protein_coding,protein_coding,protein_coding,protein_coding]
ENSG00000041982|TNC|7656_1	1	[ENSG00000041982,ENSG00000041982,ENSG00000041982,ENSG00000041982,ENSG00000041982]	[TNC,TNC,TNC,TNC,TNC]	[=32,=32,=32,=32,=32]	[ENST00000542877.6,ENST00000423613.6,ENST00000350763.9,ENST00000341037.8,ENST00000537320.6]	[protein_coding,protein_coding,protein_coding,protein_coding,protein_coding]
ENSG00000041988|THAP3|18430_1	2	[ENSG00000293061,ENSG00000041988,ENSG00000293061,ENSG00000041988,ENSG00000215869]	[THAP3P1,THAP3,THAP3P1,THAP3,THAP3P1]	[=32,=32,=32,=32,=32]	[ENST00000634580.1,ENST00000054650.9,ENST00000634888.1,ENST00000307896.10,ENST00000401022.2]	[lncRNA,protein_coding,lncRNA,protein_coding,transcribed_processed_pseudogene]
ENSG00000041988|THAP3|18430_2	1	[ENSG00000041988]	[THAP3]	[=32]	[ENST00000377627.7]	[protein_coding]
ENSG00000041988|THAP3|4896_1	1	[ENSG00000041988]	[THAP3]	[=32]	[ENST00000054650.9]	[protein_coding]
ENSG00000050748|MAPK9|1451_1	1	[ENSG00000050748,ENSG00000050748,ENSG00000050748,ENSG00000050748,ENSG00000050748,ENSG00000050748,ENSG00000050748,ENSG00000050748]	[MAPK9,MAPK9,MAPK9,MAPK9,MAPK9,MAPK9,MAPK9,MAPK9]	[=32,=32,=32,=32,=32,=32,=32,=32]	[ENST00000347470.8,ENST00000397072.7,ENST00000455781.5,ENST00000393360.7,ENST00000343111.10,ENST00000425491.6,ENST00000452135.7,ENST00000539014.5]	[protein_coding,protein_coding,protein_coding,protein_coding,protein_coding,protein_coding,protein_coding,protein_coding]
ENSG00000050748|MAPK9|4831_1	1	[ENSG00000050748,ENSG00000050748,ENSG00000050748,ENSG00000050748,ENSG00000050748]	[MAPK9,MAPK9,MAPK9,MAPK9,MAPK9]	[=32,=32,=32,=32,=32]	[ENST00000347470.8,ENST00000455781.5,ENST00000393360.7,ENST00000343111.10,ENST00000452135.7]	[protein_coding,protein_coding,protein_coding,protein_coding,protein_coding]
ENSG00000050748|MAPK9|4831_2	1	[ENSG00000050748,ENSG00000050748]	[MAPK9,MAPK9]	[=32,=32]	[ENST00000425491.6,ENST00000539014.5]	[protein_coding,protein_coding]
ENSG00000050748|MAPK9|4831_3	1	[ENSG00000050748]	[MAPK9]	[=32]	[ENST00000397072.7]	[protein_coding]
ENSG00000025423|HSD17B6|16981_1	1	[ENSG00000025423,ENSG00000025423,ENSG00000025423,ENSG00000025423,ENSG00000025423]	[HSD17B6,HSD17B6,HSD17B6,HSD17B6,HSD17B6]	[=32,=32,=32,=32,=32]	[ENST00000555159.5,ENST00000555805.5,ENST00000554643.5,ENST00000322165.1,ENST00000554150.5]	[protein_coding,protein_coding,protein_coding,protein_coding,protein_coding]
ENSG00000025423|HSD17B6|17166_1	1	[ENSG00000025423,ENSG00000025423,ENSG00000025423,ENSG00000025423,ENSG00000025423]	[HSD17B6,HSD17B6,HSD17B6,HSD17B6,HSD17B6]	[=32,=32,=32,=32,=32]	[ENST00000555159.5,ENST00000555805.5,ENST00000554643.5,ENST00000322165.1,ENST00000554150.5]	[protein_coding,protein_coding,protein_coding,protein_coding,protein_coding]
ENSG00000025434|NR1H3|8280_1	1	[ENSG00000025434,ENSG00000025434,ENSG00000025434,ENSG00000025434,ENSG00000025434,ENSG00000025434,ENSG00000025434,ENSG00000025434,ENSG00000025434]	[NR1H3,NR1H3,NR1H3,NR1H3,NR1H3,NR1H3,NR1H3,NR1H3,NR1H3]	[=32,=32,=32,=32,=32,=32,=32,=32,=32]	[ENST00000616973.4,ENST00000405576.5,ENST00000467728.5,ENST00000481889.6,ENST00000441012.7,ENST00000405853.7,ENST00000395397.7,ENST00000527949.1,ENST00000407404.5]	[protein_coding,protein_coding,protein_coding,protein_coding,protein_coding,protein_coding,protein_coding,protein_coding,protein_coding]
ENSG00000025434|NR1H3|1361_1	1	[ENSG00000025434,ENSG00000025434,ENSG00000025434,ENSG00000025434,ENSG00000025434,ENSG00000025434,ENSG00000025434,ENSG00000025434,ENSG00000025434]	[NR1H3,NR1H3,NR1H3,NR1H3,NR1H3,NR1H3,NR1H3,NR1H3,NR1H3]	[=32,=32,=32,=32,=32,=32,=32,=32,=32]	[ENST00000616973.4,ENST00000405576.5,ENST00000467728.5,ENST00000481889.6,ENST00000441012.7,ENST00000405853.7,ENST00000395397.7,ENST00000527949.1,ENST00000407404.5]	[protein_coding,protein_coding,protein_coding,protein_coding,protein_coding,protein_coding,protein_coding,protein_coding,protein_coding]
ENSG00000025434|NR1H3|16392_1	1	[ENSG00000025434,ENSG00000025434,ENSG00000025434,ENSG00000025434,ENSG00000025434,ENSG00000025434,ENSG00000025434,ENSG00000025434,ENSG00000025434]	[NR1H3,NR1H3,NR1H3,NR1H3,NR1H3,NR1H3,NR1H3,NR1H3,NR1H3]	[=32,=32,=32,=32,=32,=32,=32,=32,=32]	[ENST00000616973.4,ENST00000405576.5,ENST00000467728.5,ENST00000481889.6,ENST00000441012.7,ENST00000405853.7,ENST00000395397.7,ENST00000527949.1,ENST00000407404.5]	[protein_coding,protein_coding,protein_coding,protein_coding,protein_coding,protein_coding,protein_coding,protein_coding,protein_coding]
ENSG00000041988|THAP3|4896_2	1	[ENSG00000041988]	[THAP3]	[=32]	[ENST00000377627.7]	[protein_coding]
ENSG00000041988|THAP3|17834_1	1	[ENSG00000041988]	[THAP3]	[=32]	[ENST00000377627.7]	[protein_coding]
ENSG00000042317|SPATA7|18498_1	1	[ENSG00000042317,ENSG00000042317,ENSG00000042317,ENSG00000042317]	[SPATA7,SPATA7,SPATA7,SPATA7]	[=32,=32,=32,=32]	[ENST00000393545.9,ENST00000556553.5,ENST00000356583.9,ENST00000045347.11]	[protein_coding,protein_coding,protein_coding,protein_coding]
ENSG00000042317|SPATA7|10165_1	1	[ENSG00000042317,ENSG00000042317,ENSG00000042317,ENSG00000042317]	[SPATA7,SPATA7,SPATA7,SPATA7]	[=32,=32,=32,=32]	[ENST00000393545.9,ENST00000556553.5,ENST00000356583.9,ENST00000045347.11]	[protein_coding,protein_coding,protein_coding,protein_coding]
ENSG00000042317|SPATA7|8585_1	1	[ENSG00000042317,ENSG00000042317,ENSG00000042317,ENSG00000042317]	[SPATA7,SPATA7,SPATA7,SPATA7]	[=32,=32,=32,=32]	[ENST00000393545.9,ENST00000556553.5,ENST00000356583.9,ENST00000045347.11]	[protein_coding,protein_coding,protein_coding,protein_coding]
ENSG00000042832|TG|1494_1	1	[ENSG00000042832,ENSG00000042832]	[TG,TG]	[=32,=32]	[ENST00000519543.5,ENST00000220616.9]	[protein_coding,protein_coding]
ENSG00000042980|ADAM28|15026_1	1	[ENSG00000042980,ENSG00000042980,ENSG00000042980]	[ADAM28,ADAM28,ADAM28]	[=32,=32,=32]	[ENST00000265769.9,ENST00000699027.1,ENST00000437154.6]	[protein_coding,protein_coding,protein_coding]
ENSG00000042980|ADAM28|308_1	1	[ENSG00000042980,ENSG00000042980,ENSG00000042980]	[ADAM28,ADAM28,ADAM28]	[=32,=32,=32]	[ENST00000265769.9,ENST00000699027.1,ENST00000437154.6]	[protein_coding,protein_coding,protein_coding]
ENSG00000043039|BARX2|10216_1	1	[ENSG00000043039]	[BARX2]	[=32]	[ENST00000281437.6]	[protein_coding]
ENSG00000043039|BARX2|6720_1	1	[ENSG00000043039]	[BARX2]	[=32]	[ENST00000281437.6]	[protein_coding]
ENSG00000049246|PER3|11431_2	1	[ENSG00000049246,ENSG00000049246,ENSG00000049246,ENSG00000049246]	[PER3,PER3,PER3,PER3]	[=32,=32,=32,=32]	[ENST00000361923.2,ENST00000377532.8,ENST00000614998.4,ENST00000613533.4]	[protein_coding,protein_coding,protein_coding,protein_coding]
ENSG00000049247|UTS2|7378_1	1	[ENSG00000049247,ENSG00000049247,ENSG00000049247]	[UTS2,UTS2,UTS2]	[=32,=32,=32]	[ENST00000361696.10,ENST00000377516.6,ENST00000054668.5]	[protein_coding,protein_coding,protein_coding]
ENSG00000049247|UTS2|8863_1	1	[ENSG00000049247]	[UTS2]	[=32]	[ENST00000377516.6]	[protein_coding]
ENSG00000049247|UTS2|5020_1	1	[ENSG00000049247]	[UTS2]	[=32]	[ENST00000377516.6]	[protein_coding]
ENSG00000049249|TNFRSF9|11012_1	1	[ENSG00000049249]	[TNFRSF9]	[=32]	[ENST00000377507.8]	[protein_coding]
ENSG00000049249|TNFRSF9|8633_1	1	[ENSG00000049249]	[TNFRSF9]	[=32]	[ENST00000377507.8]	[protein_coding]
ENSG00000049249|TNFRSF9|7997_1	1	[ENSG00000049249]	[TNFRSF9]	[=32]	[ENST00000377507.8]	[protein_coding]
ENSG00000049323|LTBP1|4412_1	1	[ENSG00000049323,ENSG00000049323,ENSG00000049323,ENSG00000049323,ENSG00000049323]	[LTBP1,LTBP1,LTBP1,LTBP1,LTBP1]	[=32,=32,=32,=32,=32]	[ENST00000404525.5,ENST00000418533.6,ENST00000402934.5,ENST00000404816.7,ENST00000407925.5]	[protein_coding,protein_coding,protein_coding,protein_coding,protein_coding]
ENSG00000049323|LTBP1|9722_1	1	[ENSG00000049323,ENSG00000049323,ENSG00000049323,ENSG00000049323,ENSG00000049323]	[LTBP1,LTBP1,LTBP1,LTBP1,LTBP1]	[=32,=32,=32,=32,=32]	[ENST00000404525.5,ENST00000418533.6,ENST00000402934.5,ENST00000404816.7,ENST00000407925.5]	[protein_coding,protein_coding,protein_coding,protein_coding,protein_coding]
ENSG00000049540|ELN|11512_1	1	[ENSG00000049540,ENSG00000049540,ENSG00000049540,ENSG00000049540,ENSG00000049540,ENSG00000049540,ENSG00000049540,ENSG00000049540,ENSG00000049540,ENSG00000049540,ENSG00000049540]	[ELN,ELN,ELN,ELN,ELN,ELN,ELN,ELN,ELN,ELN,ELN]	[=32,=32,=32,=32,=32,=32,=32,=32,=32,=32,=32]	[ENST00000380584.8,ENST00000414324.5,ENST00000458204.5,ENST00000380575.8,ENST00000252034.12,ENST00000320492.11,ENST00000429192.5,ENST00000380576.9,ENST00000357036.9,ENST00000380553.8,ENST00000621115.4]	[protein_coding,protein_coding,protein_coding,protein_coding,protein_coding,protein_coding,protein_coding,protein_coding,protein_coding,protein_coding,protein_coding]
ENSG00000002330|BAD|14072_2	1	[ENSG00000002330]	[BAD]	[=32]	[ENST00000394531.3]	[protein_coding]
ENSG00000002330|BAD|2533_1	1	[ENSG00000002330,ENSG00000002330]	[BAD,BAD]	[=32,=32]	[ENST00000309032.8,ENST00000394532.7]	[protein_coding,protein_coding]
ENSG00000002330|BAD|6667_1	1	[ENSG00000002330]	[BAD]	[=32]	[ENST00000394532.7]	[protein_coding]
ENSG00000002586|CD99|6980_1	1	[ENSG00000002586,ENSG00000292348]	[CD99,CD99]	[=32,=32]	[ENST00000381180.9,ENST00000711156.1]	[protein_coding,protein_coding]
ENSG00000002586|CD99|6980_2	1	[ENSG00000292348,ENSG00000002586,ENSG00000002586,ENSG00000292348,ENSG00000002586,ENSG00000292348,ENSG00000292348,ENSG00000002586,ENSG00000292348,ENSG00000002586,ENSG00000292348,ENSG00000002586]	[CD99,CD99,CD99,CD99,CD99,CD99,CD99,CD99,CD99,CD99,CD99,CD99]	[=32,=32,=32,=32,=32,=32,=32,=32,=32,=32,=32,=32]	[ENST00000711158.1,ENST00000381184.6,ENST00000381187.8,ENST00000711163.1,ENST00000611428.5,ENST00000711164.1,ENST00000711165.1,ENST00000482405.7,ENST00000711160.1,ENST00000381192.10,ENST00000711159.1,ENST00000624481.4]	[protein_coding,protein_coding,protein_coding,protein_coding,protein_coding,protein_coding,protein_coding,protein_coding,protein_coding,protein_coding,protein_coding,protein_coding]
ENSG00000002586|CD99|18247_1	1	[ENSG00000002586,ENSG00000292348]	[CD99,CD99]	[=32,=32]	[ENST00000381180.9,ENST00000711156.1]	[protein_coding,protein_coding]
ENSG00000002586|CD99|18247_2	1	[ENSG00000002586,ENSG00000002586,ENSG00000292348,ENSG00000292348]	[CD99,CD99,CD99,CD99]	[=32,=32,=32,=32]	[ENST00000482405.7,ENST00000381184.6,ENST00000711159.1,ENST00000711163.1]	[protein_coding,protein_coding,protein_coding,protein_coding]
ENSG00000002586|CD99|18247_3	1	[ENSG00000292348,ENSG00000002586,ENSG00000002586,ENSG00000292348,ENSG00000292348,ENSG00000292348,ENSG00000002586,ENSG00000002586]	[CD99,CD99,CD99,CD99,CD99,CD99,CD99,CD99]	[=32,=32,=32,=32,=32,=32,=32,=32]	[ENST00000711158.1,ENST00000381187.8,ENST00000611428.5,ENST00000711164.1,ENST00000711165.1,ENST00000711160.1,ENST00000381192.10,ENST00000624481.4]	[protein_coding,protein_coding,protein_coding,protein_coding,protein_coding,protein_coding,protein_coding,protein_coding]
ENSG00000002822|MAD1L1|10134_1	2	[ENSG00000286192,ENSG00000002822,ENSG00000002822,ENSG00000002822,ENSG00000002822]	[ENSG00000286192,MAD1L1,MAD1L1,MAD1L1,MAD1L1]	[=32,=32,=32,=32,=32]	[ENST00000651235.1,ENST00000399654.6,ENST00000402746.5,ENST00000265854.12,ENST00000406869.5]	[nonsense_mediated_decay,protein_coding,protein_coding,protein_coding,protein_coding]
ENSG00000002822|MAD1L1|995_1	2	[ENSG00000286192,ENSG00000002822,ENSG00000002822,ENSG00000002822,ENSG00000002822]	[ENSG00000286192,MAD1L1,MAD1L1,MAD1L1,MAD1L1]	[X4=28,=32,=32,=32,=32]	[ENST00000651235.1,ENST00000399654.6,ENST00000402746.5,ENST00000265854.12,ENST00000406869.5]	[nonsense_mediated_decay,protein_coding,protein_coding,protein_coding,protein_coding]
ENSG00000011105|TSPAN9|2802_1	1	[ENSG00000011105,ENSG00000011105]	[TSPAN9,TSPAN9]	[=32,=32]	[ENST00000537971.5,ENST00000011898.10]	[protein_coding,protein_coding]
ENSG00000011304|PTBP1|6882_1	1	[ENSG00000011304,ENSG00000011304,ENSG00000011304,ENSG00000011304,ENSG00000011304,ENSG00000011304,ENSG00000011304]	[PTBP1,PTBP1,PTBP1,PTBP1,PTBP1,PTBP1,PTBP1]	[=32,=32,=32,=32,=32,=32,=32]	[ENST00000350092.8,ENST00000635647.1,ENST00000679114.1,ENST00000349038.8,ENST00000627714.2,ENST00000356948.11,ENST00000394601.8]	[protein_coding,protein_coding,protein_coding,protein_coding,protein_coding,protein_coding,protein_coding]
ENSG00000011304|PTBP1|11670_1	1	[ENSG00000011304,ENSG00000011304,ENSG00000011304,ENSG00000011304,ENSG00000011304,ENSG00000011304,ENSG00000011304]	[PTBP1,PTBP1,PTBP1,PTBP1,PTBP1,PTBP1,PTBP1]	[=32,=32,=32,=32,=32,=32,=32]	[ENST00000350092.8,ENST00000635647.1,ENST00000679114.1,ENST00000349038.8,ENST00000627714.2,ENST00000356948.11,ENST00000394601.8]	[protein_coding,protein_coding,protein_coding,protein_coding,protein_coding,protein_coding,protein_coding]
ENSG00000011304|PTBP1|17699_1	1	[ENSG00000011304,ENSG00000011304,ENSG00000011304,ENSG00000011304,ENSG00000011304,ENSG00000011304,ENSG00000011304]	[PTBP1,PTBP1,PTBP1,PTBP1,PTBP1,PTBP1,PTBP1]	[=32,=32,=32,=32,=32,=32,=32]	[ENST00000350092.8,ENST00000635647.1,ENST00000679114.1,ENST00000349038.8,ENST00000627714.2,ENST00000356948.11,ENST00000394601.8]	[protein_coding,protein_coding,protein_coding,protein_coding,protein_coding,protein_coding,protein_coding]
ENSG00000011422|PLAUR|10711_1	1	[ENSG00000011422,ENSG00000011422,ENSG00000011422,ENSG00000011422]	[PLAUR,PLAUR,PLAUR,PLAUR]	[=32,=32,=32,=32]	[ENST00000601723.5,ENST00000340093.8,ENST00000221264.8,ENST00000339082.7]	[protein_coding,protein_coding,protein_coding,protein_coding]
ENSG00000011422|PLAUR|9601_1	1	[ENSG00000011422,ENSG00000011422,ENSG00000011422,ENSG00000011422]	[PLAUR,PLAUR,PLAUR,PLAUR]	[=32,=32,=32,=32]	[ENST00000601723.5,ENST00000340093.8,ENST00000221264.8,ENST00000339082.7]	[protein_coding,protein_coding,protein_coding,protein_coding]
ENSG00000011422|PLAUR|18492_1	1	[ENSG00000011422]	[PLAUR]	[=32]	[ENST00000339082.7]	[protein_coding]
ENSG00000011422|PLAUR|18492_2	1	[ENSG00000011422,ENSG00000011422,ENSG00000011422]	[PLAUR,PLAUR,PLAUR]	[=32,=32,=32]	[ENST00000601723.5,ENST00000340093.8,ENST00000221264.8]	[protein_coding,protein_coding,protein_coding]
ENSG00000011422|PLAUR|13034_1	1	[ENSG00000011422]	[PLAUR]	[=32]	[ENST00000339082.7]	[protein_coding]
ENSG00000011422|PLAUR|13034_2	1	[ENSG00000011422,ENSG00000011422,ENSG00000011422]	[PLAUR,PLAUR,PLAUR]	[=32,=32,=32]	[ENST00000601723.5,ENST00000340093.8,ENST00000221264.8]	[protein_coding,protein_coding,protein_coding]
ENSG00000057757|PITHD1|7933_1	1	[ENSG00000057757,ENSG00000057757]	[PITHD1,PITHD1]	[=32,=32]	[ENST00000374524.1,ENST00000246151.9]	[protein_coding,protein_coding]
ENSG00000058085|LAMC2|15635_1	1	[ENSG00000058085,ENSG00000058085]	[LAMC2,LAMC2]	[=32,=32]	[ENST00000493293.5,ENST00000264144.5]	[protein_coding,protein_coding]
ENSG00000058091|CDK14|2788_1	1	[ENSG00000058091,ENSG00000058091,ENSG00000058091,ENSG00000058091]	[CDK14,CDK14,CDK14,CDK14]	[=32,=32,=32,=32]	[ENST00000406263.5,ENST00000265741.7,ENST00000436577.3,ENST00000380050.8]	[protein_coding,protein_coding,protein_coding,protein_coding]
ENSG00000006327|TNFRSF12A|18036_1	1	[ENSG00000006327,ENSG00000006327,ENSG00000006327,ENSG00000006327]	[TNFRSF12A,TNFRSF12A,TNFRSF12A,TNFRSF12A]	[=32,=32,=32,=32]	[ENST00000573001.5,ENST00000341627.5,ENST00000575124.1,ENST00000326577.9]	[protein_coding,protein_coding,protein_coding,protein_coding]
ENSG00000006327|TNFRSF12A|468_1	1	[ENSG00000006327]	[TNFRSF12A]	[=32]	[ENST00000575124.1]	[protein_coding]
ENSG00000038945|MSR1|7761_1	1	[ENSG00000038945,ENSG00000038945,ENSG00000038945,ENSG00000038945,ENSG00000038945]	[MSR1,MSR1,MSR1,MSR1,MSR1]	[=32,=32,=32,=32,=32]	[ENST00000381998.8,ENST00000262101.10,ENST00000355282.6,ENST00000445506.6,ENST00000350896.3]	[protein_coding,protein_coding,protein_coding,protein_coding,protein_coding]
ENSG00000039068|CDH1|15859_1	1	[ENSG00000039068,ENSG00000039068]	[CDH1,CDH1]	[=32,=32]	[ENST00000422392.6,ENST00000261769.10]	[protein_coding,protein_coding]
ENSG00000039068|CDH1|10249_1	1	[ENSG00000039068,ENSG00000039068]	[CDH1,CDH1]	[=32,=32]	[ENST00000422392.6,ENST00000261769.10]	[protein_coding,protein_coding]
ENSG00000039068|CDH1|11536_1	1	[ENSG00000039068,ENSG00000039068]	[CDH1,CDH1]	[=32,=32]	[ENST00000422392.6,ENST00000261769.10]	[protein_coding,protein_coding]
ENSG00000039123|MTREX|9503_1	1	[ENSG00000039123]	[MTREX]	[=32]	[ENST00000230640.10]	[protein_coding]
ENSG00000039123|MTREX|5502_1	1	[ENSG00000039123]	[MTREX]	[=32]	[ENST00000230640.10]	[protein_coding]
ENSG00000039123|MTREX|8714_1	1	[ENSG00000039123]	[MTREX]	[=32]	[ENST00000230640.10]	[protein_coding]
ENSG00000039139|DNAH5|997_1	1	[ENSG00000039139,ENSG00000039139]	[DNAH5,DNAH5]	[=32,=32]	[ENST00000265104.5,ENST00000681290.1]	[protein_coding,protein_coding]
ENSG00000039139|DNAH5|16895_1	1	[ENSG00000039139,ENSG00000039139]	[DNAH5,DNAH5]	[=32,=32]	[ENST00000265104.5,ENST00000681290.1]	[protein_coding,protein_coding]
ENSG00000039139|DNAH5|9489_1	1	[ENSG00000039139,ENSG00000039139]	[DNAH5,DNAH5]	[=32,=32]	[ENST00000265104.5,ENST00000681290.1]	[protein_coding,protein_coding]
ENSG00000046774|MAGEC2|7314_1	1	[ENSG00000046774]	[MAGEC2]	[=32]	[ENST00000247452.4]	[protein_coding]
ENSG00000047056|WDR37|16462_1	1	[ENSG00000047056,ENSG00000047056,ENSG00000047056,ENSG00000047056,ENSG00000047056,ENSG00000047056,ENSG00000047056,ENSG00000047056]	[WDR37,WDR37,WDR37,WDR37,WDR37,WDR37,WDR37,WDR37]	[=32,=32,=32,=32,=32,=32,=32,=32]	[ENST00000436154.2,ENST00000704673.1,ENST00000704638.1,ENST00000358220.5,ENST00000381329.5,ENST00000263150.9,ENST00000704674.1,ENST00000650072.1]	[protein_coding,protein_coding,protein_coding,protein_coding,protein_coding,protein_coding,protein_coding,protein_coding]
ENSG00000047056|WDR37|16656_1	1	[ENSG00000047056]	[WDR37]	[=32]	[ENST00000381329.5]	[protein_coding]
ENSG00000047056|WDR37|16656_2	1	[ENSG00000047056,ENSG00000047056,ENSG00000047056,ENSG00000047056,ENSG00000047056,ENSG00000047056,ENSG00000047056]	[WDR37,WDR37,WDR37,WDR37,WDR37,WDR37,WDR37]	[=32,=32,=32,=32,=32,=32,=32]	[ENST00000436154.2,ENST00000704673.1,ENST00000704638.1,ENST00000358220.5,ENST00000263150.9,ENST00000704674.1,ENST00000650072.1]	[protein_coding,protein_coding,protein_coding,protein_coding,protein_coding,protein_coding,protein_coding]
ENSG00000047056|WDR37|17026_1	1	[ENSG00000047056,ENSG00000047056,ENSG00000047056,ENSG00000047056,ENSG00000047056]	[WDR37,WDR37,WDR37,WDR37,WDR37]	[=32,=32,=32,=32,=32]	[ENST00000704673.1,ENST00000704638.1,ENST00000358220.5,ENST00000263150.9,ENST00000650072.1]	[protein_coding,protein_coding,protein_coding,protein_coding,protein_coding]
ENSG00000047188|YTHDC2|561_1	1	[ENSG00000047188,ENSG00000047188]	[YTHDC2,YTHDC2]	[=32,=32]	[ENST00000161863.9,ENST00000515883.5]	[protein_coding,protein_coding]
ENSG00000047188|YTHDC2|6396_1	1	[ENSG00000047188,ENSG00000047188]	[YTHDC2,YTHDC2]	[=32,=32]	[ENST00000161863.9,ENST00000515883.5]	[protein_coding,protein_coding]
ENSG00000047188|YTHDC2|8019_1	1	[ENSG00000047188,ENSG00000047188]	[YTHDC2,YTHDC2]	[=32,=32]	[ENST00000161863.9,ENST00000515883.5]	[protein_coding,protein_coding]
ENSG00000047249|ATP6V1H|7138_1	1	[ENSG00000047249,ENSG00000047249,ENSG00000047249,ENSG00000047249]	[ATP6V1H,ATP6V1H,ATP6V1H,ATP6V1H]	[=32,=32,=32,=32]	[ENST00000520188.5,ENST00000359530.7,ENST00000396774.6,ENST00000355221.7]	[protein_coding,protein_coding,protein_coding,protein_coding]
ENSG00000047249|ATP6V1H|15829_1	1	[ENSG00000047249,ENSG00000047249,ENSG00000047249,ENSG00000047249]	[ATP6V1H,ATP6V1H,ATP6V1H,ATP6V1H]	[=32,=32,=32,=32]	[ENST00000520188.5,ENST00000359530.7,ENST00000396774.6,ENST00000355221.7]	[protein_coding,protein_coding,protein_coding,protein_coding]
ENSG00000054598|FOXC1|13096_1	1	[ENSG00000054598]	[FOXC1]	[=32]	[ENST00000645831.2]	[protein_coding]
ENSG00000054598|FOXC1|18569_1	1	[ENSG00000054598]	[FOXC1]	[=32]	[ENST00000645831.2]	[protein_coding]
ENSG00000054796|SPO11|3546_1	1	[ENSG00000054796,ENSG00000054796,ENSG00000054796]	[SPO11,SPO11,SPO11]	[=32,=32,=32]	[ENST00000345868.8,ENST00000371263.8,ENST00000371260.8]	[protein_coding,protein_coding,protein_coding]
ENSG00000054796|SPO11|2271_1	1	[ENSG00000054796,ENSG00000054796,ENSG00000054796]	[SPO11,SPO11,SPO11]	[=32,=32,=32]	[ENST00000345868.8,ENST00000371263.8,ENST00000371260.8]	[protein_coding,protein_coding,protein_coding]
ENSG00000054796|SPO11|16222_1	1	[ENSG00000054796,ENSG00000054796,ENSG00000054796]	[SPO11,SPO11,SPO11]	[=32,=32,=32]	[ENST00000345868.8,ENST00000371263.8,ENST00000371260.8]	[protein_coding,protein_coding,protein_coding]
ENSG00000054803|CBLN4|1272_1	1	[ENSG00000054803]	[CBLN4]	[=32]	[ENST00000064571.3]	[protein_coding]
ENSG00000054803|CBLN4|6608_1	1	[ENSG00000054803]	[CBLN4]	[=32]	[ENST00000064571.3]	[protein_coding]
ENSG00000054803|CBLN4|10235_1	1	[ENSG00000054803]	[CBLN4]	[=32]	[ENST00000064571.3]	[protein_coding]
ENSG00000054938|CHRDL2|15870_1	1	[ENSG00000054938,ENSG00000054938]	[CHRDL2,CHRDL2]	[=32,=32]	[ENST00000376332.8,ENST00000263671.9]	[protein_coding,protein_coding]
ENSG00000054938|CHRDL2|522_1	1	[ENSG00000054938,ENSG00000054938]	[CHRDL2,CHRDL2]	[=32,=32]	[ENST00000376332.8,ENST00000263671.9]	[protein_coding,protein_coding]
ENSG00000059758|CDK17|7989_1	1	[ENSG00000059758,ENSG00000059758,ENSG00000059758]	[CDK17,CDK17,CDK17]	[=32,=32,=32]	[ENST00000543119.6,ENST00000261211.8,ENST00000542666.5]	[protein_coding,protein_coding,protein_coding]
ENSG00000059804|SLC2A3|17255_1	2	[ENSG00000059804,ENSG00000185031,ENSG00000059804,ENSG00000059804]	[SLC2A3,SLC2A3P2,SLC2A3,SLC2A3]	[=32,X1=23X1=3X1=3,=32,=32]	[ENST00000707174.1,ENST00000331747.6,ENST00000075120.12,ENST00000715759.1]	[protein_coding,processed_pseudogene,protein_coding,protein_coding]
ENSG00000059804|SLC2A3|93_1	3	[ENSG00000173262,ENSG00000173262,ENSG00000173262,ENSG00000173262,ENSG00000059804,ENSG00000173262,ENSG00000173262,ENSG00000173262,ENSG00000059804,ENSG00000185031,ENSG00000173262,ENSG00000173262,ENSG00000059804]	[SLC2A14,SLC2A14,SLC2A14,SLC2A14,SLC2A3,SLC2A14,SLC2A14,SLC2A14,SLC2A3,SLC2A3P2,SLC2A14,SLC2A14,SLC2A3]	[X3=6X1=22,X3=6X1=22,X3=6X1=22,X3=6X1=22,=32,X3=6X1=22,X3=6X1=22,X3=6X1=22,=32,X3=6X1=22,X3=6X1=22,X3=6X1=22,=32]	[ENST00000340749.9,ENST00000396589.6,ENST00000542505.5,ENST00000616981.4,ENST00000707174.1,ENST00000543909.5,ENST00000539924.5,ENST00000542546.5,ENST00000715759.1,ENST00000331747.6,ENST00000431042.7,ENST00000535295.5,ENST00000075120.12]	[protein_coding,protein_coding,protein_coding,protein_coding,protein_coding,protein_coding,protein_coding,protein_coding,protein_coding,processed_pseudogene,protein_coding,protein_coding,protein_coding]
ENSG00000029364|SLC39A9|7807_1	1	[ENSG00000029364,ENSG00000029364,ENSG00000029364]	[SLC39A9,SLC39A9,SLC39A9]	[=32,=32,=32]	[ENST00000336643.10,ENST00000031146.8,ENST00000556605.5]	[protein_coding,protein_coding,protein_coding]
ENSG00000029534|ANK1|14085_1	1	[ENSG00000029534,ENSG00000029534,ENSG00000029534,ENSG00000029534,ENSG00000029534,ENSG00000029534,ENSG00000029534,ENSG00000029534]	[ANK1,ANK1,ANK1,ANK1,ANK1,ANK1,ANK1,ANK1]	[=32,=32,=32,=32,=32,=32,=32,=32]	[ENST00000522543.6,ENST00000705521.1,ENST00000265709.14,ENST00000522231.5,ENST00000289734.13,ENST00000314214.12,ENST00000347528.8,ENST00000705522.1]	[protein_coding,protein_coding,protein_coding,protein_coding,protein_coding,protein_coding,protein_coding,protein_coding]
ENSG00000029534|ANK1|12110_1	1	[ENSG00000029534,ENSG00000029534,ENSG00000029534,ENSG00000029534,ENSG00000029534]	[ANK1,ANK1,ANK1,ANK1,ANK1]	[=32,=32,=32,=32,=32]	[ENST00000705521.1,ENST00000265709.14,ENST00000289734.13,ENST00000347528.8,ENST00000705522.1]	[protein_coding,protein_coding,protein_coding,protein_coding,protein_coding]
ENSG00000029534|ANK1|8950_1	1	[ENSG00000029534,ENSG00000029534,ENSG00000029534,ENSG00000029534,ENSG00000029534]	[ANK1,ANK1,ANK1,ANK1,ANK1]	[=32,=32,=32,=32,=32]	[ENST00000705521.1,ENST00000265709.14,ENST00000289734.13,ENST00000347528.8,ENST00000705522.1]	[protein_coding,protein_coding,protein_coding,protein_coding,protein_coding]
ENSG00000029993|HMGB3|8846_1	2	[ENSG00000029993,ENSG00000213070,ENSG00000029993]	[HMGB3,HMGB3P6,HMGB3]	[=32,X1=3X1=27,=32]	[ENST00000448905.6,ENST00000444896.1,ENST00000325307.12]	[protein_coding,processed_pseudogene,protein_coding]
ENSG00000029993|HMGB3|10063_1	1	[ENSG00000029993]	[HMGB3]	[=32]	[ENST00000325307.12]	[protein_coding]
ENSG00000029993|HMGB3|3526_1	1	[ENSG00000029993]	[HMGB3]	[=32]	[ENST00000325307.12]	[protein_coding]
ENSG00000030110|BAK1|4890_1	2	[ENSG00000030110,ENSG00000030110,ENSG00000175730]	[BAK1,BAK1,BAK1P1]	[=32,=32,=32]	[ENST00000442998.6,ENST00000374467.4,ENST00000317045.6]	[protein_coding,protein_coding,processed_pseudogene]
ENSG00000030110|BAK1|16539_1	1	[ENSG00000030110,ENSG00000030110]	[BAK1,BAK1]	[=32,=32]	[ENST00000442998.6,ENST00000374467.4]	[protein_coding,protein_coding]
ENSG00000030110|BAK1|1812_1	2	[ENSG00000030110,ENSG00000301348,ENSG00000030110]	[BAK1,ENSG00000301348,BAK1]	[=32,=8X1=23,=32]	[ENST00000442998.6,ENST00000778371.1,ENST00000374467.4]	[protein_coding,lncRNA,protein_coding]
ENSG00000054938|CHRDL2|7629_1	1	[ENSG00000054938,ENSG00000054938]	[CHRDL2,CHRDL2]	[=32,=32]	[ENST00000376332.8,ENST00000263671.9]	[protein_coding,protein_coding]
ENSG00000054965|FAM168A|15650_1	1	[ENSG00000054965,ENSG00000054965,ENSG00000054965]	[FAM168A,FAM168A,FAM168A]	[=32,=32,=32]	[ENST00000064778.8,ENST00000356467.5,ENST00000450446.6]	[protein_coding,protein_coding,protein_coding]
ENSG00000054965|FAM168A|16541_1	1	[ENSG00000054965,ENSG00000054965,ENSG00000054965]	[FAM168A,FAM168A,FAM168A]	[=32,=32,=32]	[ENST00000064778.8,ENST00000356467.5,ENST00000450446.6]	[protein_coding,protein_coding,protein_coding]
ENSG00000054965|FAM168A|10731_1	1	[ENSG00000054965,ENSG00000054965]	[FAM168A,FAM168A]	[=32,=32]	[ENST00000064778.8,ENST00000356467.5]	[protein_coding,protein_coding]
ENSG00000054967|RELT|2865_1	1	[ENSG00000054967,ENSG00000054967]	[RELT,RELT]	[=32,=32]	[ENST00000393580.2,ENST00000064780.7]	[protein_coding,protein_coding]
ENSG00000054967|RELT|4479_1	1	[ENSG00000054967,ENSG00000054967]	[RELT,RELT]	[=32,=32]	[ENST00000393580.2,ENST00000064780.7]	[protein_coding,protein_coding]
ENSG00000054967|RELT|18567_1	1	[ENSG00000054967]	[RELT]	[=32]	[ENST00000064780.7]	[protein_coding]
ENSG00000055118|KCNH2|3352_1	1	[ENSG00000055118,ENSG00000055118,ENSG00000055118]	[KCNH2,KCNH2,KCNH2]	[=32,=32,=32]	[ENST00000713701.1,ENST00000262186.10,ENST00000713710.1]	[protein_coding,protein_coding,protein_coding]
ENSG00000055118|KCNH2|3281_1	1	[ENSG00000055118,ENSG00000055118,ENSG00000055118,ENSG00000055118]	[KCNH2,KCNH2,KCNH2,KCNH2]	[=32,=32,=32,=32]	[ENST00000330883.9,ENST00000713701.1,ENST00000262186.10,ENST00000713710.1]	[protein_coding,protein_coding,protein_coding,protein_coding]
ENSG00000060140|STYK1|512_1	1	[ENSG00000060140]	[STYK1]	[=32]	[ENST00000075503.8]	[protein_coding]
ENSG00000060491|OGFR|12786_1	1	[ENSG00000060491,ENSG00000060491]	[OGFR,OGFR]	[=32,=32]	[ENST00000290291.10,ENST00000370461.5]	[protein_coding,protein_coding]
ENSG00000060491|OGFR|9915_1	1	[ENSG00000060491,ENSG00000060491]	[OGFR,OGFR]	[=32,=32]	[ENST00000290291.10,ENST00000370461.5]	[protein_coding,protein_coding]
ENSG00000060491|OGFR|8994_1	1	[ENSG00000060491,ENSG00000060491]	[OGFR,OGFR]	[=32,=32]	[ENST00000290291.10,ENST00000370461.5]	[protein_coding,protein_coding]
ENSG00000060656|PTPRU|8953_1	1	[ENSG00000060656,ENSG00000060656,ENSG00000060656,ENSG00000060656]	[PTPRU,PTPRU,PTPRU,PTPRU]	[=32,=32,=32,=32]	[ENST00000345512.7,ENST00000460170.2,ENST00000373779.8,ENST00000428026.6]	[protein_coding,protein_coding,protein_coding,protein_coding]
ENSG00000060656|PTPRU|16254_1	1	[ENSG00000060656,ENSG00000060656,ENSG00000060656,ENSG00000060656]	[PTPRU,PTPRU,PTPRU,PTPRU]	[=32,=32,=32,=32]	[ENST00000345512.7,ENST00000460170.2,ENST00000373779.8,ENST00000428026.6]	[protein_coding,protein_coding,protein_coding,protein_coding]
ENSG00000060656|PTPRU|4675_1	1	[ENSG00000060656,ENSG00000060656,ENSG00000060656,ENSG00000060656]	[PTPRU,PTPRU,PTPRU,PTPRU]	[=32,=32,=32,=32]	[ENST00000345512.7,ENST00000460170.2,ENST00000373779.8,ENST00000428026.6]	[protein_coding,protein_coding,protein_coding,protein_coding]
ENSG00000044459|CNTLN|7573_1	1	[ENSG00000044459]	[CNTLN]	[=32]	[ENST00000380641.4]	[protein_coding]
ENSG00000044459|CNTLN|7573_2	1	[ENSG00000044459]	[CNTLN]	[=32]	[ENST00000380647.8]	[protein_coding]
ENSG00000044524|EPHA3|18232_1	1	[ENSG00000044524,ENSG00000044524,ENSG00000044524]	[EPHA3,EPHA3,EPHA3]	[=32,=32,=32]	[ENST00000494014.1,ENST00000336596.7,ENST00000452448.6]	[protein_coding,protein_coding,protein_coding]
ENSG00000044524|EPHA3|7793_1	1	[ENSG00000044524,ENSG00000044524,ENSG00000044524]	[EPHA3,EPHA3,EPHA3]	[=32,=32,=32]	[ENST00000494014.1,ENST00000336596.7,ENST00000452448.6]	[protein_coding,protein_coding,protein_coding]
ENSG00000044524|EPHA3|18557_1	2	[ENSG00000044524,ENSG00000044524,ENSG00000044524,ENSG00000249628]	[EPHA3,EPHA3,EPHA3,LINC00942]	[=32,=32,=32,X8=22X2]	[ENST00000494014.1,ENST00000336596.7,ENST00000452448.6,ENST00000824474.1]	[protein_coding,protein_coding,protein_coding,lncRNA]
ENSG00000046604|DSG2|13283_1	1	[ENSG00000046604,ENSG00000046604,ENSG00000046604,ENSG00000046604,ENSG00000046604,ENSG00000046604,ENSG00000046604,ENSG00000046604,ENSG00000046604,ENSG00000046604,ENSG00000046604,ENSG00000046604,ENSG00000046604,ENSG00000046604,ENSG00000046604,ENSG00000046604]	[DSG2,DSG2,DSG2,DSG2,DSG2,DSG2,DSG2,DSG2,DSG2,DSG2,DSG2,DSG2,DSG2,DSG2,DSG2,DSG2]	[=32,=32,=32,=32,=32,=32,=32,=32,=32,=32,=32,=32,=32,=32,=32,=32]	[ENST00000261590.13,ENST00000713822.1,ENST00000585206.1,ENST00000713818.1,ENST00000713821.1,ENST00000683654.2,ENST00000713780.1,ENST00000713762.1,ENST00000713819.1,ENST00000713823.1,ENST00000682241.3,ENST00000713817.1,ENST00000713835.1,ENST00000713783.1,ENST00000713779.1,ENST00000713832.1]	[protein_coding,protein_coding,protein_coding,protein_coding,protein_coding,protein_coding,protein_coding,protein_coding,protein_coding,protein_coding,protein_coding,protein_coding,protein_coding,protein_coding,protein_coding,protein_coding]
ENSG00000046604|DSG2|16115_1	1	[ENSG00000046604,ENSG00000046604,ENSG00000046604,ENSG00000046604,ENSG00000046604,ENSG00000046604,ENSG00000046604,ENSG00000046604,ENSG00000046604,ENSG00000046604,ENSG00000046604,ENSG00000046604,ENSG00000046604,ENSG00000046604]	[DSG2,DSG2,DSG2,DSG2,DSG2,DSG2,DSG2,DSG2,DSG2,DSG2,DSG2,DSG2,DSG2,DSG2]	[=32,=32,=32,=32,=32,=32,=32,=32,=32,=32,=32,=32,=32,=32]	[ENST00000261590.13,ENST00000713822.1,ENST00000713818.1,ENST00000713821.1,ENST00000713780.1,ENST00000713762.1,ENST00000713819.1,ENST00000713823.1,ENST00000713824.1,ENST00000713817.1,ENST00000713825.1,ENST00000713835.1,ENST00000713779.1,ENST00000713832.1]	[protein_coding,protein_coding,protein_coding,protein_coding,protein_coding,protein_coding,protein_coding,protein_coding,protein_coding,protein_coding,protein_coding,protein_coding,protein_coding,protein_coding]
ENSG00000046604|DSG2|17058_1	1	[ENSG00000046604,ENSG00000046604,ENSG00000046604,ENSG00000046604,ENSG00000046604,ENSG00000046604,ENSG00000046604,ENSG00000046604,ENSG00000046604,ENSG00000046604,ENSG00000046604,ENSG00000046604,ENSG00000046604,ENSG00000046604]	[DSG2,DSG2,DSG2,DSG2,DSG2,DSG2,DSG2,DSG2,DSG2,DSG2,DSG2,DSG2,DSG2,DSG2]	[=32,=32,=32,=32,=32,=32,=32,=32,=32,=32,=32,=32,=32,=32]	[ENST00000261590.13,ENST00000713822.1,ENST00000713818.1,ENST00000713821.1,ENST00000713780.1,ENST00000713762.1,ENST00000713819.1,ENST00000713823.1,ENST00000713824.1,ENST00000713817.1,ENST00000713825.1,ENST00000713835.1,ENST00000713779.1,ENST00000713832.1]	[protein_coding,protein_coding,protein_coding,protein_coding,protein_coding,protein_coding,protein_coding,protein_coding,protein_coding,protein_coding,protein_coding,protein_coding,protein_coding,protein_coding]
ENSG00000046774|MAGEC2|4408_1	1	[ENSG00000046774]	[MAGEC2]	[=32]	[ENST00000247452.4]	[protein_coding]
ENSG00000046774|MAGEC2|12026_1	2	[ENSG00000046774,ENSG00000225469]	[MAGEC2,ENSG00000225469]	[=32,X2=25X1=4]	[ENST00000247452.4,ENST00000423985.1]	[protein_coding,unprocessed_pseudogene]
ENSG00000061938|TNK2|7351_1	1	[ENSG00000061938,ENSG00000061938,ENSG00000061938,ENSG00000061938,ENSG00000061938,ENSG00000061938,ENSG00000061938,ENSG00000061938,ENSG00000061938,ENSG00000061938]	[TNK2,TNK2,TNK2,TNK2,TNK2,TNK2,TNK2,TNK2,TNK2,TNK2]	[=32,=32,=32,=32,=32,=32,=32,=32,=32,=32]	[ENST00000671753.1,ENST00000428187.7,ENST00000333602.14,ENST00000672887.2,ENST00000678220.1,ENST00000381916.7,ENST00000672548.1,ENST00000673420.1,ENST00000672024.1,ENST00000673038.1]	[protein_coding,protein_coding,protein_coding,protein_coding,protein_coding,protein_coding,protein_coding,protein_coding,protein_coding,protein_coding]
ENSG00000061938|TNK2|4624_1	1	[ENSG00000061938,ENSG00000061938,ENSG00000061938,ENSG00000061938,ENSG00000061938,ENSG00000061938,ENSG00000061938,ENSG00000061938,ENSG00000061938]	[TNK2,TNK2,TNK2,TNK2,TNK2,TNK2,TNK2,TNK2,TNK2]	[=32,=32,=32,=32,=32,=32,=32,=32,=32]	[ENST00000671753.1,ENST00000428187.7,ENST00000333602.14,ENST00000672887.2,ENST00000678220.1,ENST00000381916.7,ENST00000673420.1,ENST00000672024.1,ENST00000673038.1]	[protein_coding,protein_coding,protein_coding,protein_coding,protein_coding,protein_coding,protein_coding,protein_coding,protein_coding]
ENSG00000061987|MON2|8303_1	1	[ENSG00000061987,ENSG00000061987,ENSG00000061987,ENSG00000061987,ENSG00000061987,ENSG00000061987]	[MON2,MON2,MON2,MON2,MON2,MON2]	[=32,=32,=32,=32,=32,=32]	[ENST00000393630.8,ENST00000552115.5,ENST00000546600.5,ENST00000641654.1,ENST00000552738.5,ENST00000393629.6]	[protein_coding,protein_coding,protein_coding,protein_coding,protein_coding,protein_coding]
ENSG00000005381|MPO|9148_1	1	[ENSG00000005381]	[MPO]	[=32]	[ENST00000225275.4]	[protein_coding]
ENSG00000005381|MPO|18521_1	1	[ENSG00000005381]	[MPO]	[=32]	[ENST00000225275.4]	[protein_coding]
ENSG00000005381|MPO|14071_1	1	[ENSG00000005381]	[MPO]	[=32]	[ENST00000225275.4]	[protein_coding]
ENSG00000005421|PON1|8307_1	1	[ENSG00000005421]	[PON1]	[=32]	[ENST00000222381.8]	[protein_coding]
ENSG00000005421|PON1|12996_1	1	[ENSG00000005421]	[PON1]	[=32]	[ENST00000222381.8]	[protein_coding]
ENSG00000005421|PON1|4746_1	1	[ENSG00000005421]	[PON1]	[=32]	[ENST00000222381.8]	[protein_coding]
ENSG00000005471|ABCB4|6078_1	1	[ENSG00000005471,ENSG00000005471,ENSG00000005471,ENSG00000005471]	[ABCB4,ABCB4,ABCB4,ABCB4]	[=32,=32,=32,=32]	[ENST00000359206.8,ENST00000649586.2,ENST00000453593.5,ENST00000265723.8]	[protein_coding,protein_coding,protein_coding,protein_coding]
ENSG00000005471|ABCB4|4303_1	1	[ENSG00000005471,ENSG00000005471,ENSG00000005471,ENSG00000005471]	[ABCB4,ABCB4,ABCB4,ABCB4]	[=32,=32,=32,=32]	[ENST00000359206.8,ENST00000649586.2,ENST00000453593.5,ENST00000265723.8]	[protein_coding,protein_coding,protein_coding,protein_coding]
ENSG00000005471|ABCB4|5293_1	1	[ENSG00000005471,ENSG00000005471,ENSG00000005471,ENSG00000005471]	[ABCB4,ABCB4,ABCB4,ABCB4]	[=32,=32,=32,=32]	[ENST00000359206.8,ENST00000649586.2,ENST00000453593.5,ENST00000265723.8]	[protein_coding,protein_coding,protein_coding,protein_coding]
ENSG00000005486|RHBDD2|18508_1	1	[ENSG00000005486,ENSG00000005486,ENSG00000005486]	[RHBDD2,RHBDD2,RHBDD2]	[=32,=32,=32]	[ENST00000006777.11,ENST00000428119.1,ENST00000318622.8]	[protein_coding,protein_coding,protein_coding]
ENSG00000036257|CUL3|4289_1	1	[ENSG00000036257,ENSG00000036257,ENSG00000036257,ENSG00000036257]	[CUL3,CUL3,CUL3,CUL3]	[=32,=32,=32,=32]	[ENST00000409096.5,ENST00000344951.8,ENST00000409777.5,ENST00000264414.9]	[protein_coding,protein_coding,protein_coding,protein_coding]
ENSG00000036530|CYP46A1|9058_1	1	[ENSG00000036530,ENSG00000036530]	[CYP46A1,CYP46A1]	[=32,=32]	[ENST00000380228.6,ENST00000261835.8]	[protein_coding,protein_coding]
ENSG00000036530|CYP46A1|13342_1	1	[ENSG00000036530,ENSG00000036530]	[CYP46A1,CYP46A1]	[=32,=32]	[ENST00000380228.6,ENST00000261835.8]	[protein_coding,protein_coding]
ENSG00000036530|CYP46A1|2710_1	1	[ENSG00000036530,ENSG00000036530]	[CYP46A1,CYP46A1]	[=32,=32]	[ENST00000380228.6,ENST00000261835.8]	[protein_coding,protein_coding]
ENSG00000036828|CASR|5996_1	1	[ENSG00000036828,ENSG00000036828,ENSG00000036828,ENSG00000036828]	[CASR,CASR,CASR,CASR]	[=32,=32,=32,=32]	[ENST00000498619.4,ENST00000639785.2,ENST00000638421.1,ENST00000490131.7]	[protein_coding,protein_coding,protein_coding,protein_coding]
ENSG00000036828|CASR|13842_1	1	[ENSG00000036828,ENSG00000036828,ENSG00000036828,ENSG00000036828]	[CASR,CASR,CASR,CASR]	[=32,=32,=32,=32]	[ENST00000498619.4,ENST00000639785.2,ENST00000638421.1,ENST00000490131.7]	[protein_coding,protein_coding,protein_coding,protein_coding]
ENSG00000036828|CASR|4641_1	2	[ENSG00000036828,ENSG00000036828,ENSG00000036828,ENSG00000308574,ENSG00000036828]	[CASR,CASR,CASR,ENSG00000308574,CASR]	[=32,=32,=32,X6=20X6,=32]	[ENST00000498619.4,ENST00000638421.1,ENST00000490131.7,ENST00000835144.1,ENST00000639785.2]	[protein_coding,protein_coding,protein_coding,lncRNA,protein_coding]
ENSG00000037280|FLT4|197_1	1	[ENSG00000037280,ENSG00000037280,ENSG00000037280,ENSG00000037280]	[FLT4,FLT4,FLT4,FLT4]	[=32,=32,=32,=32]	[ENST00000393347.7,ENST00000261937.11,ENST00000502649.5,ENST00000619105.4]	[protein_coding,protein_coding,protein_coding,protein_coding]
ENSG00000037280|FLT4|3083_1	1	[ENSG00000037280,ENSG00000037280,ENSG00000037280,ENSG00000037280]	[FLT4,FLT4,FLT4,FLT4]	[=32,=32,=32,=32]	[ENST00000393347.7,ENST00000261937.11,ENST00000502649.5,ENST00000619105.4]	[protein_coding,protein_coding,protein_coding,protein_coding]
ENSG00000037280|FLT4|4891_1	1	[ENSG00000037280,ENSG00000037280,ENSG00000037280,ENSG00000037280]	[FLT4,FLT4,FLT4,FLT4]	[=32,=32,=32,=32]	[ENST00000393347.7,ENST00000261937.11,ENST00000502649.5,ENST00000619105.4]	[protein_coding,protein_coding,protein_coding,protein_coding]
ENSG00000051825|MPHOSPH9|2525_1	1	[ENSG00000051825,ENSG00000051825]	[MPHOSPH9,MPHOSPH9]	[=32,=32]	[ENST00000606320.6,ENST00000541076.6]	[protein_coding,protein_coding]
ENSG00000051825|MPHOSPH9|18463_1	1	[ENSG00000051825,ENSG00000051825]	[MPHOSPH9,MPHOSPH9]	[=32,=32]	[ENST00000606320.6,ENST00000541076.6]	[protein_coding,protein_coding]
ENSG00000051825|MPHOSPH9|1194_1	1	[ENSG00000051825,ENSG00000051825]	[MPHOSPH9,MPHOSPH9]	[=32,=32]	[ENST00000606320.6,ENST00000541076.6]	[protein_coding,protein_coding]
ENSG00000052749|RRP12|16173_1	1	[ENSG00000052749,ENSG00000052749,ENSG00000052749,ENSG00000052749]	[RRP12,RRP12,RRP12,RRP12]	[=32,=32,=32,=32]	[ENST00000315563.10,ENST00000536831.6,ENST00000370992.9,ENST00000414986.5]	[protein_coding,protein_coding,protein_coding,protein_coding]
ENSG00000052749|RRP12|7787_1	1	[ENSG00000052749,ENSG00000052749,ENSG00000052749,ENSG00000052749]	[RRP12,RRP12,RRP12,RRP12]	[=32,=32,=32,=32]	[ENST00000315563.10,ENST00000536831.6,ENST00000370992.9,ENST00000414986.5]	[protein_coding,protein_coding,protein_coding,protein_coding]
ENSG00000052749|RRP12|3832_1	1	[ENSG00000052749,ENSG00000052749,ENSG00000052749,ENSG00000052749]	[RRP12,RRP12,RRP12,RRP12]	[=32,=32,=32,=32]	[ENST00000315563.10,ENST00000536831.6,ENST00000370992.9,ENST00000414986.5]	[protein_coding,protein_coding,protein_coding,protein_coding]
ENSG00000053438|NNAT|18476_1	1	[ENSG00000053438,ENSG00000053438,ENSG00000053438,ENSG00000053438]	[NNAT,NNAT,NNAT,NNAT]	[=32,=32,=32,=32]	[ENST00000346199.3,ENST00000649309.2,ENST00000647955.1,ENST00000649451.1]	[protein_coding,protein_coding,protein_coding,protein_coding]
ENSG00000053438|NNAT|8155_1	1	[ENSG00000053438,ENSG00000053438,ENSG00000053438]	[NNAT,NNAT,NNAT]	[=32,=32,=32]	[ENST00000346199.3,ENST00000649309.2,ENST00000649451.1]	[protein_coding,protein_coding,protein_coding]
ENSG00000053747|LAMA3|1174_1	1	[ENSG00000053747,ENSG00000053747,ENSG00000053747,ENSG00000053747]	[LAMA3,LAMA3,LAMA3,LAMA3]	[=32,=32,=32,=32]	[ENST00000269217.11,ENST00000399516.7,ENST00000313654.14,ENST00000587184.5]	[protein_coding,protein_coding,protein_coding,protein_coding]
ENSG00000053747|LAMA3|15438_1	1	[ENSG00000053747,ENSG00000053747,ENSG00000053747,ENSG00000053747]	[LAMA3,LAMA3,LAMA3,LAMA3]	[=32,=32,=32,=32]	[ENST00000269217.11,ENST00000399516.7,ENST00000313654.14,ENST00000587184.5]	[protein_coding,protein_coding,protein_coding,protein_coding]
ENSG00000040341|STAU2|10937_2	1	[ENSG00000040341]	[STAU2]	[=32]	[ENST00000524104.5]	[protein_coding]
ENSG00000040633|PHF23|338_1	1	[ENSG00000040633,ENSG00000040633,ENSG00000040633,ENSG00000040633]	[PHF23,PHF23,PHF23,PHF23]	[=32,=32,=32,=32]	[ENST00000571362.5,ENST00000454255.6,ENST00000320316.8,ENST00000576955.5]	[protein_coding,protein_coding,protein_coding,protein_coding]
ENSG00000040633|PHF23|14941_1	1	[ENSG00000040633,ENSG00000040633,ENSG00000040633,ENSG00000040633]	[PHF23,PHF23,PHF23,PHF23]	[=32,=32,=32,=32]	[ENST00000571362.5,ENST00000454255.6,ENST00000320316.8,ENST00000576955.5]	[protein_coding,protein_coding,protein_coding,protein_coding]
ENSG00000040633|PHF23|9935_1	1	[ENSG00000040633,ENSG00000040633,ENSG00000040633]	[PHF23,PHF23,PHF23]	[=32,=32,=32]	[ENST00000571362.5,ENST00000320316.8,ENST00000576955.5]	[protein_coding,protein_coding,protein_coding]
ENSG00000041802|LSG1|13803_1	1	[ENSG00000041802]	[LSG1]	[=32]	[ENST00000265245.10]	[protein_coding]
ENSG00000053747|LAMA3|14768_1	1	[ENSG00000053747,ENSG00000053747,ENSG00000053747,ENSG00000053747]	[LAMA3,LAMA3,LAMA3,LAMA3]	[=32,=32,=32,=32]	[ENST00000269217.11,ENST00000399516.7,ENST00000313654.14,ENST00000587184.5]	[protein_coding,protein_coding,protein_coding,protein_coding]
ENSG00000053918|KCNQ1|2842_1	1	[ENSG00000053918,ENSG00000053918,ENSG00000053918,ENSG00000053918,ENSG00000053918]	[KCNQ1,KCNQ1,KCNQ1,KCNQ1,KCNQ1]	[=32,=32,=32,=32,=32]	[ENST00000496887.7,ENST00000713725.1,ENST00000646564.2,ENST00000335475.6,ENST00000155840.12]	[protein_coding,protein_coding,protein_coding,protein_coding,protein_coding]
ENSG00000053918|KCNQ1|1862_1	1	[ENSG00000053918,ENSG00000053918,ENSG00000053918,ENSG00000053918,ENSG00000053918]	[KCNQ1,KCNQ1,KCNQ1,KCNQ1,KCNQ1]	[=32,=32,=32,=32,=32]	[ENST00000496887.7,ENST00000713725.1,ENST00000646564.2,ENST00000335475.6,ENST00000155840.12]	[protein_coding,protein_coding,protein_coding,protein_coding,protein_coding]
ENSG00000053918|KCNQ1|11795_1	1	[ENSG00000053918,ENSG00000053918,ENSG00000053918,ENSG00000053918]	[KCNQ1,KCNQ1,KCNQ1,KCNQ1]	[=32,=32,=32,=32]	[ENST00000335475.6,ENST00000496887.7,ENST00000713725.1,ENST00000155840.12]	[protein_coding,protein_coding,protein_coding,protein_coding]
ENSG00000054179|ENTPD2|4227_1	1	[ENSG00000054179,ENSG00000054179]	[ENTPD2,ENTPD2]	[=32,=32]	[ENST00000355097.7,ENST00000312665.7]	[protein_coding,protein_coding]
ENSG00000054179|ENTPD2|6519_1	1	[ENSG00000054179]	[ENTPD2]	[=32]	[ENST00000355097.7]	[protein_coding]
ENSG00000054219|LY75|16665_1	2	[ENSG00000248672,ENSG00000248672,ENSG00000054219]	[LY75-CD302,LY75-CD302,LY75]	[=32,=32,=32]	[ENST00000505052.1,ENST00000504764.5,ENST00000263636.5]	[protein_coding,protein_coding,protein_coding]
ENSG00000054219|LY75|96_1	2	[ENSG00000248672,ENSG00000248672,ENSG00000054219]	[LY75-CD302,LY75-CD302,LY75]	[=32,=32,=32]	[ENST00000505052.1,ENST00000504764.5,ENST00000263636.5]	[protein_coding,protein_coding,protein_coding]
ENSG00000054219|LY75|8851_1	2	[ENSG00000248672,ENSG00000248672,ENSG00000054219]	[LY75-CD302,LY75-CD302,LY75]	[=32,=32,=32]	[ENST00000505052.1,ENST00000504764.5,ENST00000263636.5]	[protein_coding,protein_coding,protein_coding]
ENSG00000054598|FOXC1|18406_1	1	[ENSG00000054598]	[FOXC1]	[=32]	[ENST00000645831.2]	[protein_coding]
ENSG00000061337|LZTS1|12258_1	1	[ENSG00000061337,ENSG00000061337]	[LZTS1,LZTS1]	[=32,=32]	[ENST00000265801.6,ENST00000381569.5]	[protein_coding,protein_coding]
ENSG00000061337|LZTS1|217_1	1	[ENSG00000061337,ENSG00000061337]	[LZTS1,LZTS1]	[=32,=32]	[ENST00000265801.6,ENST00000381569.5]	[protein_coding,protein_coding]
ENSG00000061337|LZTS1|11694_1	1	[ENSG00000061337,ENSG00000061337]	[LZTS1,LZTS1]	[=32,=32]	[ENST00000265801.6,ENST00000381569.5]	[protein_coding,protein_coding]
ENSG00000061455|PRDM6|16304_1	1	[ENSG00000061455]	[PRDM6]	[=32]	[ENST00000407847.5]	[protein_coding]
ENSG00000061455|PRDM6|1357_1	1	[ENSG00000061455]	[PRDM6]	[=32]	[ENST00000407847.5]	[protein_coding]
ENSG00000061455|PRDM6|8584_1	1	[ENSG00000061455]	[PRDM6]	[=32]	[ENST00000407847.5]	[protein_coding]
ENSG00000061936|SFSWAP|10051_1	1	[ENSG00000061936,ENSG00000061936]	[SFSWAP,SFSWAP]	[=32,=32]	[ENST00000541286.5,ENST00000261674.9]	[protein_coding,protein_coding]
ENSG00000061936|SFSWAP|18131_1	1	[ENSG00000061936,ENSG00000061936]	[SFSWAP,SFSWAP]	[=32,=32]	[ENST00000541286.5,ENST00000261674.9]	[protein_coding,protein_coding]
ENSG00000061936|SFSWAP|17521_1	1	[ENSG00000061936,ENSG00000061936]	[SFSWAP,SFSWAP]	[=32,=32]	[ENST00000541286.5,ENST00000261674.9]	[protein_coding,protein_coding]
ENSG00000061938|TNK2|18612_1	1	[ENSG00000061938,ENSG00000061938,ENSG00000061938,ENSG00000061938,ENSG00000061938,ENSG00000061938,ENSG00000061938,ENSG00000061938,ENSG00000061938,ENSG00000061938]	[TNK2,TNK2,TNK2,TNK2,TNK2,TNK2,TNK2,TNK2,TNK2,TNK2]	[=32,=32,=32,=32,=32,=32,=32,=32,=32,=32]	[ENST00000671753.1,ENST00000428187.7,ENST00000333602.14,ENST00000672887.2,ENST00000678220.1,ENST00000381916.7,ENST00000672548.1,ENST00000673420.1,ENST00000672024.1,ENST00000673038.1]	[protein_coding,protein_coding,protein_coding,protein_coding,protein_coding,protein_coding,protein_coding,protein_coding,protein_coding,protein_coding]
ENSG00000064687|ABCA7|6893_1	1	[ENSG00000064687]	[ABCA7]	[=32]	[ENST00000263094.11]	[protein_coding]
ENSG00000064687|ABCA7|8133_1	1	[ENSG00000064687]	[ABCA7]	[=32]	[ENST00000263094.11]	[protein_coding]
ENSG00000064703|DDX20|11935_1	1	[ENSG00000064703,ENSG00000064703,ENSG00000064703,ENSG00000064703]	[DDX20,DDX20,DDX20,DDX20]	[=32,=32,=32,=32]	[ENST00000680627.1,ENST00000680518.1,ENST00000369702.5,ENST00000679724.1]	[protein_coding,protein_coding,protein_coding,protein_coding]
ENSG00000064703|DDX20|2990_1	1	[ENSG00000064703,ENSG00000064703,ENSG00000064703,ENSG00000064703]	[DDX20,DDX20,DDX20,DDX20]	[=32,=32,=32,=32]	[ENST00000680627.1,ENST00000680518.1,ENST00000369702.5,ENST00000679724.1]	[protein_coding,protein_coding,protein_coding,protein_coding]
ENSG00000064703|DDX20|3153_1	1	[ENSG00000064703,ENSG00000064703,ENSG00000064703,ENSG00000064703]	[DDX20,DDX20,DDX20,DDX20]	[=32,=32,=32,=32]	[ENST00000680627.1,ENST00000680518.1,ENST00000369702.5,ENST00000679724.1]	[protein_coding,protein_coding,protein_coding,protein_coding]
ENSG00000064835|POU1F1|18429_1	1	[ENSG00000064835,ENSG00000064835]	[POU1F1,POU1F1]	[=32,=32]	[ENST00000344265.8,ENST00000350375.7]	[protein_coding,protein_coding]
ENSG00000064835|POU1F1|14264_1	1	[ENSG00000064835,ENSG00000064835]	[POU1F1,POU1F1]	[=32,=32]	[ENST00000344265.8,ENST00000350375.7]	[protein_coding,protein_coding]
ENSG00000064835|POU1F1|15032_1	1	[ENSG00000064835,ENSG00000064835]	[POU1F1,POU1F1]	[=32,=32]	[ENST00000344265.8,ENST00000350375.7]	[protein_coding,protein_coding]
ENSG00000047579|DTNBP1|9166_2	1	[ENSG00000047579]	[DTNBP1]	[=32]	[ENST00000338950.9]	[protein_coding]
ENSG00000047579|DTNBP1|6054_1	1	[ENSG00000047579]	[DTNBP1]	[=32]	[ENST00000338950.9]	[protein_coding]
ENSG00000050820|BCAR1|7025_2	1	[ENSG00000050820]	[BCAR1]	[=32]	[ENST00000546196.2]	[protein_coding]
ENSG00000050820|BCAR1|6516_1	1	[ENSG00000050820]	[BCAR1]	[=32]	[ENST00000546196.2]	[protein_coding]
ENSG00000051180|RAD51|14051_1	1	[ENSG00000051180,ENSG00000051180,ENSG00000051180,ENSG00000051180,ENSG00000051180,ENSG00000051180]	[RAD51,RAD51,RAD51,RAD51,RAD51,RAD51]	[=32,=32,=32,=32,=32,=32]	[ENST00000645673.2,ENST00000557850.5,ENST00000423169.6,ENST00000382643.7,ENST00000532743.6,ENST00000267868.8]	[protein_coding,protein_coding,protein_coding,protein_coding,protein_coding,protein_coding]
ENSG00000051180|RAD51|1896_1	1	[ENSG00000051180,ENSG00000051180,ENSG00000051180,ENSG00000051180,ENSG00000051180,ENSG00000051180]	[RAD51,RAD51,RAD51,RAD51,RAD51,RAD51]	[=32,=32,=32,=32,=32,=32]	[ENST00000645673.2,ENST00000557850.5,ENST00000423169.6,ENST00000382643.7,ENST00000532743.6,ENST00000267868.8]	[protein_coding,protein_coding,protein_coding,protein_coding,protein_coding,protein_coding]
ENSG00000051180|RAD51|9991_1	1	[ENSG00000051180,ENSG00000051180,ENSG00000051180,ENSG00000051180,ENSG00000051180,ENSG00000051180]	[RAD51,RAD51,RAD51,RAD51,RAD51,RAD51]	[=32,=32,=32,=32,=32,=32]	[ENST00000645673.2,ENST00000557850.5,ENST00000423169.6,ENST00000382643.7,ENST00000532743.6,ENST00000267868.8]	[protein_coding,protein_coding,protein_coding,protein_coding,protein_coding,protein_coding]
ENSG00000051382|PIK3CB|8530_1	1	[ENSG00000051382,ENSG00000051382,ENSG00000051382,ENSG00000051382]	[PIK3CB,PIK3CB,PIK3CB,PIK3CB]	[=32,=32,=32,=32]	[ENST00000289153.6,ENST00000674063.1,ENST00000544716.5,ENST00000477593.6]	[protein_coding,protein_coding,protein_coding,protein_coding]
ENSG00000051382|PIK3CB|5707_1	1	[ENSG00000051382,ENSG00000051382,ENSG00000051382,ENSG00000051382]	[PIK3CB,PIK3CB,PIK3CB,PIK3CB]	[=32,=32,=32,=32]	[ENST00000289153.6,ENST00000674063.1,ENST00000544716.5,ENST00000477593.6]	[protein_coding,protein_coding,protein_coding,protein_coding]
ENSG00000051382|PIK3CB|10484_1	1	[ENSG00000051382,ENSG00000051382,ENSG00000051382,ENSG00000051382]	[PIK3CB,PIK3CB,PIK3CB,PIK3CB]	[=32,=32,=32,=32]	[ENST00000289153.6,ENST00000674063.1,ENST00000544716.5,ENST00000477593.6]	[protein_coding,protein_coding,protein_coding,protein_coding]
ENSG00000051523|CYBA|15385_1	1	[ENSG00000051523,ENSG00000051523,ENSG00000051523,ENSG00000051523,ENSG00000051523,ENSG00000051523,ENSG00000051523,ENSG00000051523,ENSG00000051523,ENSG00000051523]	[CYBA,CYBA,CYBA,CYBA,CYBA,CYBA,CYBA,CYBA,CYBA,CYBA]	[=32,=32,=32,=32,=32,=32,X10=22,=32,=32,=32]	[ENST00000569359.5,ENST00000567174.5,ENST00000696157.1,ENST00000696161.1,ENST00000696159.1,ENST00000696162.1,ENST00000696163.1,ENST00000696158.1,ENST00000261623.8,ENST00000696160.1]	[protein_coding,protein_coding,protein_coding,protein_coding,protein_coding,protein_coding,protein_coding,protein_coding,protein_coding,protein_coding]
ENSG00000051523|CYBA|4520_1	1	[ENSG00000051523]	[CYBA]	[=32]	[ENST00000569359.5]	[protein_coding]
ENSG00000062524|LTK|646_1	1	[ENSG00000062524,ENSG00000062524,ENSG00000062524,ENSG00000062524]	[LTK,LTK,LTK,LTK]	[=32,=32,=32,=32]	[ENST00000453182.2,ENST00000355166.9,ENST00000263800.11,ENST00000561619.5]	[protein_coding,protein_coding,protein_coding,protein_coding]
ENSG00000062524|LTK|12908_1	1	[ENSG00000062524,ENSG00000062524,ENSG00000062524,ENSG00000062524]	[LTK,LTK,LTK,LTK]	[=32,=32,=32,=32]	[ENST00000453182.2,ENST00000355166.9,ENST00000263800.11,ENST00000561619.5]	[protein_coding,protein_coding,protein_coding,protein_coding]
ENSG00000062524|LTK|18089_1	1	[ENSG00000062524,ENSG00000062524,ENSG00000062524,ENSG00000062524]	[LTK,LTK,LTK,LTK]	[=32,=32,=32,=32]	[ENST00000453182.2,ENST00000355166.9,ENST00000263800.11,ENST00000561619.5]	[protein_coding,protein_coding,protein_coding,protein_coding]
ENSG00000062650|WAPL|993_1	1	[ENSG00000062650]	[WAPL]	[=32]	[ENST00000298767.10]	[protein_coding]
ENSG00000062650|WAPL|10772_1	1	[ENSG00000062650]	[WAPL]	[=32]	[ENST00000298767.10]	[protein_coding]
ENSG00000062650|WAPL|18615_1	1	[ENSG00000062650]	[WAPL]	[=32]	[ENST00000298767.10]	[protein_coding]
ENSG00000062725|APPBP2|8410_1	1	[ENSG00000062725]	[APPBP2]	[=32]	[ENST00000083182.8]	[protein_coding]
ENSG00000062725|APPBP2|14357_1	1	[ENSG00000062725]	[APPBP2]	[=32]	[ENST00000083182.8]	[protein_coding]
ENSG00000062725|APPBP2|969_1	1	[ENSG00000062725]	[APPBP2]	[=32]	[ENST00000083182.8]	[protein_coding]
ENSG00000062822|POLD1|2724_1	2	[ENSG00000062822,ENSG00000062822,ENSG00000142539,ENSG00000062822,ENSG00000062822,ENSG00000062822,ENSG00000062822,ENSG00000062822,ENSG00000062822]	[POLD1,POLD1,ENSG00000142539,POLD1,POLD1,POLD1,POLD1,POLD1,POLD1]	[=32,=32,=32,=32,=32,=32,=32,=32,=32]	[ENST00000595904.6,ENST00000593887.2,ENST00000599632.1,ENST00000601098.6,ENST00000613923.6,ENST00000687454.1,ENST00000644560.2,ENST00000599857.7,ENST00000440232.7]	[protein_coding,protein_coding,protein_coding,protein_coding,protein_coding,protein_coding,protein_coding,protein_coding,protein_coding]
ENSG00000065833|ME1|9258_1	1	[ENSG00000065833]	[ME1]	[=32]	[ENST00000369705.4]	[protein_coding]
ENSG00000065970|FOXJ2|7019_1	1	[ENSG00000065970,ENSG00000065970]	[FOXJ2,FOXJ2]	[=32,=32]	[ENST00000162391.8,ENST00000428177.2]	[protein_coding,protein_coding]
ENSG00000065970|FOXJ2|14863_1	1	[ENSG00000065970]	[FOXJ2]	[=32]	[ENST00000428177.2]	[protein_coding]
ENSG00000065970|FOXJ2|14863_2	1	[ENSG00000065970]	[FOXJ2]	[=32]	[ENST00000162391.8]	[protein_coding]
ENSG00000065970|FOXJ2|16031_1	1	[ENSG00000065970]	[FOXJ2]	[=32]	[ENST00000428177.2]	[protein_coding]
ENSG00000065970|FOXJ2|16031_2	1	[ENSG00000065970]	[FOXJ2]	[=32]	[ENST00000162391.8]	[protein_coding]
ENSG00000065989|PDE4A|8883_1	1	[ENSG00000065989,ENSG00000065989,ENSG00000065989,ENSG00000065989,ENSG00000065989]	[PDE4A,PDE4A,PDE4A,PDE4A,PDE4A]	[=32,=32,=32,=32,=32]	[ENST00000592685.5,ENST00000344979.7,ENST00000440014.6,ENST00000293683.9,ENST00000380702.7]	[protein_coding,protein_coding,protein_coding,protein_coding,protein_coding]
ENSG00000065989|PDE4A|8179_1	1	[ENSG00000065989,ENSG00000065989,ENSG00000065989,ENSG00000065989,ENSG00000065989]	[PDE4A,PDE4A,PDE4A,PDE4A,PDE4A]	[=32,=32,=32,=32,=32]	[ENST00000592685.5,ENST00000344979.7,ENST00000440014.6,ENST00000293683.9,ENST00000380702.7]	[protein_coding,protein_coding,protein_coding,protein_coding,protein_coding]
ENSG00000049759|NEDD4L|16927_1	1	[ENSG00000049759,ENSG00000049759,ENSG00000049759,ENSG00000049759,ENSG00000049759,ENSG00000049759,ENSG00000049759,ENSG00000049759,ENSG00000049759,ENSG00000049759,ENSG00000049759,ENSG00000049759,ENSG00000049759,ENSG00000049759,ENSG00000049759,ENSG00000049759,ENSG00000049759,ENSG00000049759,ENSG00000049759,ENSG00000049759]	[NEDD4L,NEDD4L,NEDD4L,NEDD4L,NEDD4L,NEDD4L,NEDD4L,NEDD4L,NEDD4L,NEDD4L,NEDD4L,NEDD4L,NEDD4L,NEDD4L,NEDD4L,NEDD4L,NEDD4L,NEDD4L,NEDD4L,NEDD4L]	[=32,=32,=32,=32,=32,=32,=32,=32,=32,=32,=32,=32,=32,=32,=32,=32,=32,=32,=32,=32]	[ENST00000675865.1,ENST00000431212.6,ENST00000675221.1,ENST00000456173.6,ENST00000400345.8,ENST00000676024.1,ENST00000676226.1,ENST00000675502.1,ENST00000586263.5,ENST00000635997.1,ENST00000676223.1,ENST00000382850.8,ENST00000357895.9,ENST00000256830.13,ENST00000675801.1,ENST00000675147.1,ENST00000356462.10,ENST00000456986.5,ENST00000435432.6,ENST00000674517.1]	[protein_coding,protein_coding,protein_coding,protein_coding,protein_coding,protein_coding,protein_coding,protein_coding,protein_coding,protein_coding,protein_coding,protein_coding,protein_coding,protein_coding,protein_coding,protein_coding,protein_coding,protein_coding,protein_coding,protein_coding]
ENSG00000049759|NEDD4L|4385_1	1	[ENSG00000049759,ENSG00000049759,ENSG00000049759,ENSG00000049759,ENSG00000049759,ENSG00000049759,ENSG00000049759,ENSG00000049759,ENSG00000049759,ENSG00000049759,ENSG00000049759,ENSG00000049759,ENSG00000049759,ENSG00000049759,ENSG00000049759,ENSG00000049759,ENSG00000049759,ENSG00000049759,ENSG00000049759,ENSG00000049759,ENSG00000049759]	[NEDD4L,NEDD4L,NEDD4L,NEDD4L,NEDD4L,NEDD4L,NEDD4L,NEDD4L,NEDD4L,NEDD4L,NEDD4L,NEDD4L,NEDD4L,NEDD4L,NEDD4L,NEDD4L,NEDD4L,NEDD4L,NEDD4L,NEDD4L,NEDD4L]	[=32,=32,=32,=32,=32,=32,=32,=32,=32,=32,=32,=32,=32,=32,=32,=32,=32,=32,=32,=32,=32]	[ENST00000675865.1,ENST00000431212.6,ENST00000675221.1,ENST00000456173.6,ENST00000675101.1,ENST00000400345.8,ENST00000676024.1,ENST00000676226.1,ENST00000675502.1,ENST00000586263.5,ENST00000635997.1,ENST00000676223.1,ENST00000382850.8,ENST00000357895.9,ENST00000256830.13,ENST00000675801.1,ENST00000675147.1,ENST00000356462.10,ENST00000456986.5,ENST00000435432.6,ENST00000674517.1]	[protein_coding,protein_coding,protein_coding,protein_coding,protein_coding,protein_coding,protein_coding,protein_coding,protein_coding,protein_coding,protein_coding,protein_coding,protein_coding,protein_coding,protein_coding,protein_coding,protein_coding,protein_coding,protein_coding,protein_coding,protein_coding]
ENSG00000049768|FOXP3|6388_1	1	[ENSG00000049768,ENSG00000049768,ENSG00000049768,ENSG00000049768,ENSG00000049768]	[FOXP3,FOXP3,FOXP3,FOXP3,FOXP3]	[=32,=32,=32,=32,=32]	[ENST00000557224.6,ENST00000518685.6,ENST00000376199.7,ENST00000376207.10,ENST00000455775.7]	[protein_coding,protein_coding,protein_coding,protein_coding,protein_coding]
ENSG00000065000|AP3D1|10310_1	1	[ENSG00000065000,ENSG00000065000,ENSG00000065000]	[AP3D1,AP3D1,AP3D1]	[=32,=32,=32]	[ENST00000643116.3,ENST00000345016.9,ENST00000700387.1]	[protein_coding,protein_coding,protein_coding]
ENSG00000065000|AP3D1|7030_1	1	[ENSG00000065000,ENSG00000065000,ENSG00000065000]	[AP3D1,AP3D1,AP3D1]	[=32,=32,=32]	[ENST00000643116.3,ENST00000345016.9,ENST00000700387.1]	[protein_coding,protein_coding,protein_coding]
ENSG00000065029|ZNF76|12774_1	2	[ENSG00000065029,ENSG00000215353,ENSG00000065029]	[ZNF76,C1QBPP1,ZNF76]	[=32,X9=20X3,=32]	[ENST00000373953.8,ENST00000400117.2,ENST00000339411.5]	[protein_coding,processed_pseudogene,protein_coding]
ENSG00000065029|ZNF76|3245_1	1	[ENSG00000065029,ENSG00000065029]	[ZNF76,ZNF76]	[=32,=32]	[ENST00000373953.8,ENST00000339411.5]	[protein_coding,protein_coding]
ENSG00000065029|ZNF76|17135_1	1	[ENSG00000065029,ENSG00000065029]	[ZNF76,ZNF76]	[=32,=32]	[ENST00000373953.8,ENST00000339411.5]	[protein_coding,protein_coding]
ENSG00000065150|IPO5|10402_1	1	[ENSG00000065150]	[IPO5]	[=32]	[ENST00000631030.1]	[protein_coding]
ENSG00000065150|IPO5|10402_2	1	[ENSG00000065150,ENSG00000065150,ENSG00000065150,ENSG00000065150]	[IPO5,IPO5,IPO5,IPO5]	[=32,=32,=32,=32]	[ENST00000490680.5,ENST00000357602.7,ENST00000651721.2,ENST00000261574.10]	[protein_coding,protein_coding,protein_coding,protein_coding]
ENSG00000048462|TNFRSF17|12738_1	1	[ENSG00000048462]	[TNFRSF17]	[=32]	[ENST00000053243.6]	[protein_coding]
ENSG00000048471|SNX29|5620_1	1	[ENSG00000048471]	[SNX29]	[=32]	[ENST00000566228.6]	[protein_coding]
ENSG00000048471|SNX29|2719_1	1	[ENSG00000048471]	[SNX29]	[=32]	[ENST00000566228.6]	[protein_coding]
ENSG00000048545|GUCA1A|15896_1	2	[ENSG00000048545,ENSG00000290147]	[GUCA1A,GUCA1ANB-GUCA1A]	[X2=30,=32]	[ENST00000372958.2,ENST00000654459.1]	[protein_coding,protein_coding]
ENSG00000048991|R3HDM1|9621_1	1	[ENSG00000048991,ENSG00000048991,ENSG00000048991,ENSG00000048991,ENSG00000048991,ENSG00000048991]	[R3HDM1,R3HDM1,R3HDM1,R3HDM1,R3HDM1,R3HDM1]	[=32,=32,=32,=32,=32,=32]	[ENST00000628915.2,ENST00000410054.5,ENST00000409606.5,ENST00000409478.5,ENST00000264160.8,ENST00000683871.1]	[protein_coding,protein_coding,protein_coding,protein_coding,protein_coding,protein_coding]
ENSG00000056586|RC3H2|13566_1	1	[ENSG00000056586,ENSG00000056586,ENSG00000056586,ENSG00000056586,ENSG00000056586]	[RC3H2,RC3H2,RC3H2,RC3H2,RC3H2]	[=32,=32,=32,=32,=32]	[ENST00000373670.5,ENST00000423239.6,ENST00000335387.9,ENST00000471874.2,ENST00000357244.7]	[protein_coding,protein_coding,protein_coding,protein_coding,protein_coding]
ENSG00000056586|RC3H2|2171_1	1	[ENSG00000056586,ENSG00000056586,ENSG00000056586,ENSG00000056586]	[RC3H2,RC3H2,RC3H2,RC3H2]	[=32,=32,=32,=32]	[ENST00000423239.6,ENST00000373670.5,ENST00000335387.9,ENST00000357244.7]	[protein_coding,protein_coding,protein_coding,protein_coding]
ENSG00000056586|RC3H2|2171_2	1	[ENSG00000056586]	[RC3H2]	[=32]	[ENST00000471874.2]	[protein_coding]
ENSG00000056736|IL17RB|18560_1	1	[ENSG00000056736]	[IL17RB]	[=32]	[ENST00000288167.8]	[protein_coding]
ENSG00000056736|IL17RB|9102_1	1	[ENSG00000056736]	[IL17RB]	[=32]	[ENST00000288167.8]	[protein_coding]
ENSG00000056736|IL17RB|781_1	1	[ENSG00000056736]	[IL17RB]	[=32]	[ENST00000288167.8]	[protein_coding]
ENSG00000056972|TRAF3IP2|1947_1	1	[ENSG00000056972,ENSG00000056972,ENSG00000056972,ENSG00000056972,ENSG00000056972,ENSG00000056972,ENSG00000056972,ENSG00000056972]	[TRAF3IP2,TRAF3IP2,TRAF3IP2,TRAF3IP2,TRAF3IP2,TRAF3IP2,TRAF3IP2,TRAF3IP2]	[=32,=32,=32,=32,=32,=32,=32,=32]	[ENST00000368734.5,ENST00000359831.8,ENST00000651547.2,ENST00000368761.11,ENST00000368730.5,ENST00000340026.10,ENST00000368735.1,ENST00000699910.1]	[protein_coding,protein_coding,protein_coding,protein_coding,protein_coding,protein_coding,protein_coding,protein_coding]
ENSG00000056972|TRAF3IP2|16052_1	1	[ENSG00000056972,ENSG00000056972,ENSG00000056972,ENSG00000056972,ENSG00000056972,ENSG00000056972]	[TRAF3IP2,TRAF3IP2,TRAF3IP2,TRAF3IP2,TRAF3IP2,TRAF3IP2]	[=32,=32,=32,=32,=32,=32]	[ENST00000368734.5,ENST00000359831.8,ENST00000651547.2,ENST00000368761.11,ENST00000340026.10,ENST00000368735.1]	[protein_coding,protein_coding,protein_coding,protein_coding,protein_coding,protein_coding]
ENSG00000056972|TRAF3IP2|16334_1	1	[ENSG00000056972,ENSG00000056972,ENSG00000056972,ENSG00000056972,ENSG00000056972]	[TRAF3IP2,TRAF3IP2,TRAF3IP2,TRAF3IP2,TRAF3IP2]	[=32,=32,=32,=32,=32]	[ENST00000359831.8,ENST00000651547.2,ENST00000368761.11,ENST00000340026.10,ENST00000699910.1]	[protein_coding,protein_coding,protein_coding,protein_coding,protein_coding]
ENSG00000056998|GYG2|10373_1	1	[ENSG00000056998,ENSG00000056998,ENSG00000056998]	[GYG2,GYG2,GYG2]	[=32,=32,=32]	[ENST00000353656.10,ENST00000381163.7,ENST00000398806.8]	[protein_coding,protein_coding,protein_coding]
ENSG00000064419|TNPO3|2227_1	1	[ENSG00000064419,ENSG00000064419,ENSG00000064419,ENSG00000064419,ENSG00000064419]	[TNPO3,TNPO3,TNPO3,TNPO3,TNPO3]	[=32,=32,=32,=32,=32]	[ENST00000471166.1,ENST00000471234.5,ENST00000482320.5,ENST00000627585.2,ENST00000265388.10]	[protein_coding,protein_coding,protein_coding,protein_coding,protein_coding]
ENSG00000064419|TNPO3|16263_1	1	[ENSG00000064419,ENSG00000064419,ENSG00000064419,ENSG00000064419,ENSG00000064419]	[TNPO3,TNPO3,TNPO3,TNPO3,TNPO3]	[=32,=32,=32,=32,=32]	[ENST00000471166.1,ENST00000471234.5,ENST00000482320.5,ENST00000627585.2,ENST00000265388.10]	[protein_coding,protein_coding,protein_coding,protein_coding,protein_coding]
ENSG00000064601|CTSA|3568_1	1	[ENSG00000064601,ENSG00000064601,ENSG00000064601,ENSG00000064601,ENSG00000064601,ENSG00000064601,ENSG00000064601,ENSG00000064601,ENSG00000064601]	[CTSA,CTSA,CTSA,CTSA,CTSA,CTSA,CTSA,CTSA,CTSA]	[=32,=32,=32,=32,=32,=32,=32,=32,=32]	[ENST00000678443.1,ENST00000646241.3,ENST00000372484.8,ENST00000607482.6,ENST00000372459.7,ENST00000354880.9,ENST00000677394.1,ENST00000191018.9,ENST00000419493.3]	[protein_coding,protein_coding,protein_coding,protein_coding,protein_coding,protein_coding,protein_coding,protein_coding,protein_coding]
ENSG00000064601|CTSA|5928_1	1	[ENSG00000064601,ENSG00000064601,ENSG00000064601,ENSG00000064601,ENSG00000064601,ENSG00000064601,ENSG00000064601,ENSG00000064601]	[CTSA,CTSA,CTSA,CTSA,CTSA,CTSA,CTSA,CTSA]	[=32,=32,=32,=32,=32,=32,=32,=32]	[ENST00000678443.1,ENST00000646241.3,ENST00000372484.8,ENST00000607482.6,ENST00000372459.7,ENST00000354880.9,ENST00000677394.1,ENST00000191018.9]	[protein_coding,protein_coding,protein_coding,protein_coding,protein_coding,protein_coding,protein_coding,protein_coding]
ENSG00000064607|SUGP2|11962_1	1	[ENSG00000064607,ENSG00000064607,ENSG00000064607,ENSG00000064607]	[SUGP2,SUGP2,SUGP2,SUGP2]	[=32,=32,=32,=32]	[ENST00000337018.10,ENST00000452918.7,ENST00000601879.5,ENST00000600377.1]	[protein_coding,protein_coding,protein_coding,protein_coding]
ENSG00000064607|SUGP2|11892_1	1	[ENSG00000064607,ENSG00000064607,ENSG00000064607,ENSG00000064607]	[SUGP2,SUGP2,SUGP2,SUGP2]	[=32,=32,=32,=32]	[ENST00000337018.10,ENST00000452918.7,ENST00000601879.5,ENST00000600377.1]	[protein_coding,protein_coding,protein_coding,protein_coding]
ENSG00000064607|SUGP2|13555_1	1	[ENSG00000064607,ENSG00000064607,ENSG00000064607,ENSG00000064607]	[SUGP2,SUGP2,SUGP2,SUGP2]	[=32,=32,=32,=32]	[ENST00000337018.10,ENST00000452918.7,ENST00000601879.5,ENST00000600377.1]	[protein_coding,protein_coding,protein_coding,protein_coding]
ENSG00000064651|SLC12A2|8365_1	1	[ENSG00000064651,ENSG00000064651,ENSG00000064651]	[SLC12A2,SLC12A2,SLC12A2]	[=32,=32,=32]	[ENST00000262461.7,ENST00000628403.2,ENST00000343225.4]	[protein_coding,protein_coding,protein_coding]
ENSG00000064651|SLC12A2|18078_1	1	[ENSG00000064651,ENSG00000064651,ENSG00000064651]	[SLC12A2,SLC12A2,SLC12A2]	[=32,=32,=32]	[ENST00000262461.7,ENST00000628403.2,ENST00000343225.4]	[protein_coding,protein_coding,protein_coding]
ENSG00000055130|CUL1|1831_1	1	[ENSG00000055130,ENSG00000055130,ENSG00000055130,ENSG00000055130,ENSG00000055130,ENSG00000055130,ENSG00000055130,ENSG00000055130,ENSG00000055130,ENSG00000055130,ENSG00000055130]	[CUL1,CUL1,CUL1,CUL1,CUL1,CUL1,CUL1,CUL1,CUL1,CUL1,CUL1]	[=32,=32,=32,=32,=32,=32,=32,=32,=32,=32,=32]	[ENST00000663835.1,ENST00000655324.1,ENST00000665936.1,ENST00000663044.1,ENST00000325222.9,ENST00000666124.1,ENST00000660240.1,ENST00000662132.1,ENST00000602748.5,ENST00000662716.1,ENST00000409469.5]	[protein_coding,protein_coding,protein_coding,protein_coding,protein_coding,protein_coding,protein_coding,protein_coding,protein_coding,protein_coding,protein_coding]
ENSG00000055130|CUL1|770_1	1	[ENSG00000055130,ENSG00000055130,ENSG00000055130,ENSG00000055130,ENSG00000055130,ENSG00000055130,ENSG00000055130,ENSG00000055130,ENSG00000055130,ENSG00000055130,ENSG00000055130]	[CUL1,CUL1,CUL1,CUL1,CUL1,CUL1,CUL1,CUL1,CUL1,CUL1,CUL1]	[=32,=32,=32,=32,=32,=32,=32,=32,=32,=32,=32]	[ENST00000663835.1,ENST00000655324.1,ENST00000665936.1,ENST00000663044.1,ENST00000325222.9,ENST00000666124.1,ENST00000660240.1,ENST00000662132.1,ENST00000602748.5,ENST00000662716.1,ENST00000409469.5]	[protein_coding,protein_coding,protein_coding,protein_coding,protein_coding,protein_coding,protein_coding,protein_coding,protein_coding,protein_coding,protein_coding]
ENSG00000055130|CUL1|11204_1	1	[ENSG00000055130,ENSG00000055130,ENSG00000055130,ENSG00000055130,ENSG00000055130,ENSG00000055130,ENSG00000055130,ENSG00000055130,ENSG00000055130,ENSG00000055130,ENSG00000055130]	[CUL1,CUL1,CUL1,CUL1,CUL1,CUL1,CUL1,CUL1,CUL1,CUL1,CUL1]	[=32,=32,=32,=32,=32,=32,=32,=32,=32,=32,=32]	[ENST00000663835.1,ENST00000655324.1,ENST00000665936.1,ENST00000663044.1,ENST00000325222.9,ENST00000666124.1,ENST00000660240.1,ENST00000662132.1,ENST00000602748.5,ENST00000662716.1,ENST00000409469.5]	[protein_coding,protein_coding,protein_coding,protein_coding,protein_coding,protein_coding,protein_coding,protein_coding,protein_coding,protein_coding,protein_coding]
ENSG00000055163|CYFIP2|5832_1	1	[ENSG00000055163,ENSG00000055163,ENSG00000055163,ENSG00000055163,ENSG00000055163,ENSG00000055163,ENSG00000055163]	[CYFIP2,CYFIP2,CYFIP2,CYFIP2,CYFIP2,CYFIP2,CYFIP2]	[=32,=32,=32,=32,=32,=32,=32]	[ENST00000698888.1,ENST00000522463.5,ENST00000618329.4,ENST00000521420.5,ENST00000616178.4,ENST00000620254.5,ENST00000435847.6]	[protein_coding,protein_coding,protein_coding,protein_coding,protein_coding,protein_coding,protein_coding]
ENSG00000055163|CYFIP2|14125_1	1	[ENSG00000055163,ENSG00000055163,ENSG00000055163,ENSG00000055163,ENSG00000055163,ENSG00000055163,ENSG00000055163]	[CYFIP2,CYFIP2,CYFIP2,CYFIP2,CYFIP2,CYFIP2,CYFIP2]	[=32,=32,=32,=32,=32,=32,=32]	[ENST00000698888.1,ENST00000522463.5,ENST00000618329.4,ENST00000521420.5,ENST00000616178.4,ENST00000620254.5,ENST00000435847.6]	[protein_coding,protein_coding,protein_coding,protein_coding,protein_coding,protein_coding,protein_coding]
ENSG00000055163|CYFIP2|3906_1	1	[ENSG00000055163,ENSG00000055163,ENSG00000055163,ENSG00000055163,ENSG00000055163,ENSG00000055163,ENSG00000055163]	[CYFIP2,CYFIP2,CYFIP2,CYFIP2,CYFIP2,CYFIP2,CYFIP2]	[=32,=32,=32,=32,=32,=32,=32]	[ENST00000698888.1,ENST00000522463.5,ENST00000618329.4,ENST00000521420.5,ENST00000616178.4,ENST00000620254.5,ENST00000435847.6]	[protein_coding,protein_coding,protein_coding,protein_coding,protein_coding,protein_coding,protein_coding]
ENSG00000055208|TAB2|13219_1	1	[ENSG00000055208,ENSG00000055208,ENSG00000055208]	[TAB2,TAB2,TAB2]	[=32,=32,=32]	[ENST00000367456.5,ENST00000636456.1,ENST00000637181.2]	[protein_coding,protein_coding,protein_coding]
ENSG00000055208|TAB2|17636_1	1	[ENSG00000055208,ENSG00000055208,ENSG00000055208]	[TAB2,TAB2,TAB2]	[=32,=32,=32]	[ENST00000367456.5,ENST00000636456.1,ENST00000637181.2]	[protein_coding,protein_coding,protein_coding]
ENSG00000055332|EIF2AK2|8553_1	1	[ENSG00000055332,ENSG00000055332,ENSG00000055332,ENSG00000055332,ENSG00000055332,ENSG00000055332,ENSG00000055332]	[EIF2AK2,EIF2AK2,EIF2AK2,EIF2AK2,EIF2AK2,EIF2AK2,EIF2AK2]	[=32,=32,=32,=32,=32,=32,=32]	[ENST00000233057.9,ENST00000680273.1,ENST00000681516.1,ENST00000679507.1,ENST00000395127.6,ENST00000679979.1,ENST00000405334.5]	[protein_coding,protein_coding,protein_coding,protein_coding,protein_coding,protein_coding,protein_coding]
ENSG00000055332|EIF2AK2|625_1	1	[ENSG00000055332,ENSG00000055332,ENSG00000055332,ENSG00000055332,ENSG00000055332,ENSG00000055332,ENSG00000055332]	[EIF2AK2,EIF2AK2,EIF2AK2,EIF2AK2,EIF2AK2,EIF2AK2,EIF2AK2]	[=32,=32,=32,=32,=32,X1=31,=32]	[ENST00000233057.9,ENST00000681516.1,ENST00000679507.1,ENST00000395127.6,ENST00000679979.1,ENST00000680273.1,ENST00000405334.5]	[protein_coding,protein_coding,protein_coding,protein_coding,protein_coding,protein_coding,protein_coding]
ENSG00000066336|SPI1|14866_1	1	[ENSG00000066336]	[SPI1]	[=32]	[ENST00000533968.1]	[protein_coding]
ENSG00000066382|MPPED2|3735_1	1	[ENSG00000066382,ENSG00000066382]	[MPPED2,MPPED2]	[=32,=32]	[ENST00000448418.6,ENST00000358117.10]	[protein_coding,protein_coding]
ENSG00000066382|MPPED2|8830_1	1	[ENSG00000066382]	[MPPED2]	[=32]	[ENST00000448418.6]	[protein_coding]
ENSG00000066382|MPPED2|8830_2	1	[ENSG00000066382]	[MPPED2]	[=32]	[ENST00000358117.10]	[protein_coding]
ENSG00000066405|CLDN18|43_1	1	[ENSG00000066405,ENSG00000066405]	[CLDN18,CLDN18]	[=32,=32]	[ENST00000343735.8,ENST00000183605.10]	[protein_coding,protein_coding]
ENSG00000066405|CLDN18|2154_1	1	[ENSG00000066405,ENSG00000066405]	[CLDN18,CLDN18]	[=32,=32]	[ENST00000343735.8,ENST00000183605.10]	[protein_coding,protein_coding]
ENSG00000066405|CLDN18|13185_1	1	[ENSG00000066405,ENSG00000066405]	[CLDN18,CLDN18]	[=32,=32]	[ENST00000343735.8,ENST00000183605.10]	[protein_coding,protein_coding]
ENSG00000066405|CLDN18|13556_1	1	[ENSG00000066405,ENSG00000066405]	[CLDN18,CLDN18]	[=32,=32]	[ENST00000343735.8,ENST00000183605.10]	[protein_coding,protein_coding]
ENSG00000066427|ATXN3|7447_1	1	[ENSG00000066427,ENSG00000066427,ENSG00000066427,ENSG00000066427,ENSG00000066427,ENSG00000066427,ENSG00000066427,ENSG00000066427]	[ATXN3,ATXN3,ATXN3,ATXN3,ATXN3,ATXN3,ATXN3,ATXN3]	[=32,=32,=32,=32,=32,=32,=32,=32]	[ENST00000644486.2,ENST00000532032.5,ENST00000340660.10,ENST00000545170.5,ENST00000503767.5,ENST00000393287.9,ENST00000502250.5,ENST00000429774.6]	[protein_coding,protein_coding,protein_coding,protein_coding,protein_coding,protein_coding,protein_coding,protein_coding]
ENSG00000049130|KITLG|15972_1	1	[ENSG00000049130,ENSG00000049130]	[KITLG,KITLG]	[=32,=32]	[ENST00000644744.1,ENST00000347404.10]	[protein_coding,protein_coding]
ENSG00000049130|KITLG|16528_1	1	[ENSG00000049130,ENSG00000049130]	[KITLG,KITLG]	[=32,=32]	[ENST00000644744.1,ENST00000347404.10]	[protein_coding,protein_coding]
ENSG00000049245|VAMP3|1140_1	1	[ENSG00000049245,ENSG00000049245]	[VAMP3,VAMP3]	[=32,=32]	[ENST00000054666.11,ENST00000470357.1]	[protein_coding,protein_coding]
ENSG00000049245|VAMP3|4517_1	1	[ENSG00000049245]	[VAMP3]	[=32]	[ENST00000054666.11]	[protein_coding]
ENSG00000049245|VAMP3|17502_1	1	[ENSG00000049245]	[VAMP3]	[=32]	[ENST00000054666.11]	[protein_coding]
ENSG00000049246|PER3|5316_1	1	[ENSG00000049246,ENSG00000049246,ENSG00000049246,ENSG00000049246,ENSG00000049246]	[PER3,PER3,PER3,PER3,PER3]	[=32,=32,=32,=32,=32]	[ENST00000377541.5,ENST00000613533.4,ENST00000361923.2,ENST00000377532.8,ENST00000614998.4]	[protein_coding,protein_coding,protein_coding,protein_coding,protein_coding]
ENSG00000049246|PER3|8834_1	1	[ENSG00000049246,ENSG00000049246,ENSG00000049246,ENSG00000049246,ENSG00000049246]	[PER3,PER3,PER3,PER3,PER3]	[=32,=32,=32,=32,=32]	[ENST00000377541.5,ENST00000613533.4,ENST00000361923.2,ENST00000377532.8,ENST00000614998.4]	[protein_coding,protein_coding,protein_coding,protein_coding,protein_coding]
ENSG00000049246|PER3|11431_1	1	[ENSG00000049246]	[PER3]	[=32]	[ENST00000377541.5]	[protein_coding]
ENSG00000056998|GYG2|9009_1	1	[ENSG00000056998,ENSG00000056998,ENSG00000056998]	[GYG2,GYG2,GYG2]	[=32,=32,=32]	[ENST00000353656.10,ENST00000381163.7,ENST00000398806.8]	[protein_coding,protein_coding,protein_coding]
ENSG00000056998|GYG2|13712_1	1	[ENSG00000056998,ENSG00000056998]	[GYG2,GYG2]	[=32,=32]	[ENST00000381163.7,ENST00000398806.8]	[protein_coding,protein_coding]
ENSG00000057252|SOAT1|1991_1	1	[ENSG00000057252,ENSG00000057252,ENSG00000057252]	[SOAT1,SOAT1,SOAT1]	[=32,=32,=32]	[ENST00000367619.8,ENST00000540564.5,ENST00000539888.5]	[protein_coding,protein_coding,protein_coding]
ENSG00000057252|SOAT1|5780_1	1	[ENSG00000057252,ENSG00000057252,ENSG00000057252]	[SOAT1,SOAT1,SOAT1]	[=32,=32,=32]	[ENST00000367619.8,ENST00000540564.5,ENST00000539888.5]	[protein_coding,protein_coding,protein_coding]
ENSG00000057294|PKP2|4058_1	2	[ENSG00000057294,ENSG00000057294,ENSG00000057294,ENSG00000057294,ENSG00000256913,ENSG00000057294]	[PKP2,PKP2,PKP2,PKP2,ENSG00000256913,PKP2]	[=32,=32,=32,=32,=29X3,=32]	[ENST00000700559.2,ENST00000700564.2,ENST00000340811.9,ENST00000700563.2,ENST00000541242.1,ENST00000070846.11]	[protein_coding,protein_coding,protein_coding,protein_coding,processed_pseudogene,protein_coding]
ENSG00000057294|PKP2|6261_1	2	[ENSG00000256913,ENSG00000057294,ENSG00000057294,ENSG00000057294,ENSG00000057294,ENSG00000057294]	[ENSG00000256913,PKP2,PKP2,PKP2,PKP2,PKP2]	[=32,=32,=32,=32,=32,=32]	[ENST00000541242.1,ENST00000700559.2,ENST00000700564.2,ENST00000340811.9,ENST00000700563.2,ENST00000070846.11]	[processed_pseudogene,protein_coding,protein_coding,protein_coding,protein_coding,protein_coding]
ENSG00000057294|PKP2|16853_1	1	[ENSG00000057294,ENSG00000057294,ENSG00000057294,ENSG00000057294,ENSG00000057294]	[PKP2,PKP2,PKP2,PKP2,PKP2]	[=32,=32,=32,=32,=32]	[ENST00000700559.2,ENST00000700564.2,ENST00000340811.9,ENST00000700563.2,ENST00000070846.11]	[protein_coding,protein_coding,protein_coding,protein_coding,protein_coding]
ENSG00000057593|F7|2288_1	1	[ENSG00000057593,ENSG00000057593,ENSG00000057593]	[F7,F7,F7]	[=32,=32,=32]	[ENST00000375581.3,ENST00000346342.8,ENST00000541084.5]	[protein_coding,protein_coding,protein_coding]
ENSG00000057593|F7|10333_1	2	[ENSG00000057593,ENSG00000267650,ENSG00000057593,ENSG00000057593]	[F7,ENSG00000267650,F7,F7]	[=32,X4=21X1=1X1=4,=32,=32]	[ENST00000375581.3,ENST00000592332.1,ENST00000346342.8,ENST00000541084.5]	[protein_coding,lncRNA,protein_coding,protein_coding]
ENSG00000057593|F7|3603_1	1	[ENSG00000057593,ENSG00000057593,ENSG00000057593]	[F7,F7,F7]	[=32,=32,=32]	[ENST00000375581.3,ENST00000346342.8,ENST00000541084.5]	[protein_coding,protein_coding,protein_coding]
ENSG00000064933|PMS1|1704_1	1	[ENSG00000064933,ENSG00000064933,ENSG00000064933,ENSG00000064933,ENSG00000064933,ENSG00000064933,ENSG00000064933,ENSG00000064933]	[PMS1,PMS1,PMS1,PMS1,PMS1,PMS1,PMS1,PMS1]	[=32,=32,=32,=32,=32,=32,=32,=32]	[ENST00000447232.6,ENST00000374826.8,ENST00000409823.7,ENST00000441310.7,ENST00000418224.7,ENST00000624204.3,ENST00000409985.5,ENST00000618056.4]	[protein_coding,protein_coding,protein_coding,protein_coding,protein_coding,protein_coding,protein_coding,protein_coding]
ENSG00000064933|PMS1|5411_1	1	[ENSG00000064933,ENSG00000064933,ENSG00000064933,ENSG00000064933,ENSG00000064933,ENSG00000064933,ENSG00000064933,ENSG00000064933]	[PMS1,PMS1,PMS1,PMS1,PMS1,PMS1,PMS1,PMS1]	[=32,=32,=32,=32,=32,=32,=32,=32]	[ENST00000447232.6,ENST00000374826.8,ENST00000409823.7,ENST00000441310.7,ENST00000418224.7,ENST00000624204.3,ENST00000409985.5,ENST00000618056.4]	[protein_coding,protein_coding,protein_coding,protein_coding,protein_coding,protein_coding,protein_coding,protein_coding]
ENSG00000064933|PMS1|9548_1	1	[ENSG00000064933]	[PMS1]	[=32]	[ENST00000409985.5]	[protein_coding]
ENSG00000064933|PMS1|9548_2	1	[ENSG00000064933,ENSG00000064933,ENSG00000064933,ENSG00000064933,ENSG00000064933,ENSG00000064933]	[PMS1,PMS1,PMS1,PMS1,PMS1,PMS1]	[=32,=32,=32,=32,=32,=32]	[ENST00000447232.6,ENST00000409823.7,ENST00000441310.7,ENST00000418224.7,ENST00000432292.7,ENST00000624204.3]	[protein_coding,protein_coding,protein_coding,protein_coding,protein_coding,protein_coding]
ENSG00000064989|CALCRL|5875_1	1	[ENSG00000064989,ENSG00000064989,ENSG00000064989]	[CALCRL,CALCRL,CALCRL]	[=32,=32,=32]	[ENST00000409998.5,ENST00000392370.8,ENST00000410068.5]	[protein_coding,protein_coding,protein_coding]
ENSG00000064989|CALCRL|12803_1	1	[ENSG00000064989,ENSG00000064989,ENSG00000064989]	[CALCRL,CALCRL,CALCRL]	[=32,=32,=32]	[ENST00000409998.5,ENST00000392370.8,ENST00000410068.5]	[protein_coding,protein_coding,protein_coding]
ENSG00000064989|CALCRL|13333_1	1	[ENSG00000064989,ENSG00000064989,ENSG00000064989]	[CALCRL,CALCRL,CALCRL]	[=32,=32,=32]	[ENST00000409998.5,ENST00000392370.8,ENST00000410068.5]	[protein_coding,protein_coding,protein_coding]
ENSG00000055332|EIF2AK2|1426_1	1	[ENSG00000055332,ENSG00000055332,ENSG00000055332,ENSG00000055332,ENSG00000055332,ENSG00000055332,ENSG00000055332]	[EIF2AK2,EIF2AK2,EIF2AK2,EIF2AK2,EIF2AK2,EIF2AK2,EIF2AK2]	[=32,=32,=32,=32,=32,=32,=32]	[ENST00000233057.9,ENST00000680273.1,ENST00000681516.1,ENST00000679507.1,ENST00000395127.6,ENST00000679979.1,ENST00000405334.5]	[protein_coding,protein_coding,protein_coding,protein_coding,protein_coding,protein_coding,protein_coding]
ENSG00000055483|USP36|341_1	1	[ENSG00000055483,ENSG00000055483,ENSG00000055483,ENSG00000055483,ENSG00000055483,ENSG00000055483]	[USP36,USP36,USP36,USP36,USP36,USP36]	[=32,=32,=32,=32,=32,=32]	[ENST00000449938.7,ENST00000590546.6,ENST00000589424.5,ENST00000542802.7,ENST00000592231.6,ENST00000312010.10]	[protein_coding,protein_coding,protein_coding,protein_coding,protein_coding,protein_coding]
ENSG00000055483|USP36|8169_1	1	[ENSG00000055483,ENSG00000055483,ENSG00000055483,ENSG00000055483]	[USP36,USP36,USP36,USP36]	[=32,=32,=32,=32]	[ENST00000449938.7,ENST00000312010.10,ENST00000542802.7,ENST00000592231.6]	[protein_coding,protein_coding,protein_coding,protein_coding]
ENSG00000055483|USP36|8169_2	1	[ENSG00000055483]	[USP36]	[=32]	[ENST00000590546.6]	[protein_coding]
ENSG00000055483|USP36|5299_1	1	[ENSG00000055483,ENSG00000055483,ENSG00000055483,ENSG00000055483]	[USP36,USP36,USP36,USP36]	[=32,=32,=32,=32]	[ENST00000449938.7,ENST00000312010.10,ENST00000542802.7,ENST00000592231.6]	[protein_coding,protein_coding,protein_coding,protein_coding]
ENSG00000055957|ITIH1|5866_1	1	[ENSG00000055957,ENSG00000055957,ENSG00000055957]	[ITIH1,ITIH1,ITIH1]	[=32,=32,=32]	[ENST00000537050.5,ENST00000273283.7,ENST00000405128.3]	[protein_coding,protein_coding,protein_coding]
ENSG00000055957|ITIH1|5870_1	1	[ENSG00000055957,ENSG00000055957]	[ITIH1,ITIH1]	[=32,=32]	[ENST00000537050.5,ENST00000273283.7]	[protein_coding,protein_coding]
ENSG00000055957|ITIH1|2886_1	1	[ENSG00000055957,ENSG00000055957]	[ITIH1,ITIH1]	[=32,=32]	[ENST00000537050.5,ENST00000273283.7]	[protein_coding,protein_coding]
ENSG00000056277|ZNF280C|13363_1	1	[ENSG00000056277]	[ZNF280C]	[=32]	[ENST00000370978.9]	[protein_coding]
ENSG00000056277|ZNF280C|18117_1	1	[ENSG00000056277]	[ZNF280C]	[=32]	[ENST00000370978.9]	[protein_coding]
ENSG00000062822|POLD1|18575_1	1	[ENSG00000062822,ENSG00000062822,ENSG00000062822,ENSG00000062822,ENSG00000062822,ENSG00000062822,ENSG00000062822,ENSG00000062822]	[POLD1,POLD1,POLD1,POLD1,POLD1,POLD1,POLD1,POLD1]	[=32,=32,=32,=32,=32,=32,=32,=32]	[ENST00000595904.6,ENST00000593887.2,ENST00000601098.6,ENST00000613923.6,ENST00000687454.1,ENST00000644560.2,ENST00000599857.7,ENST00000440232.7]	[protein_coding,protein_coding,protein_coding,protein_coding,protein_coding,protein_coding,protein_coding,protein_coding]
ENSG00000062822|POLD1|1097_1	1	[ENSG00000062822,ENSG00000062822,ENSG00000062822,ENSG00000062822,ENSG00000062822,ENSG00000062822,ENSG00000062822,ENSG00000062822]	[POLD1,POLD1,POLD1,POLD1,POLD1,POLD1,POLD1,POLD1]	[=32,=32,=32,=32,=32,=32,=32,=32]	[ENST00000595904.6,ENST00000593887.2,ENST00000601098.6,ENST00000613923.6,ENST00000687454.1,ENST00000644560.2,ENST00000599857.7,ENST00000440232.7]	[protein_coding,protein_coding,protein_coding,protein_coding,protein_coding,protein_coding,protein_coding,protein_coding]
ENSG00000063241|ISOC2|18162_1	1	[ENSG00000063241,ENSG00000063241,ENSG00000063241]	[ISOC2,ISOC2,ISOC2]	[=32,=32,=32]	[ENST00000085068.7,ENST00000425675.7,ENST00000438389.6]	[protein_coding,protein_coding,protein_coding]
ENSG00000063241|ISOC2|7077_1	1	[ENSG00000063241,ENSG00000063241,ENSG00000063241]	[ISOC2,ISOC2,ISOC2]	[=32,=32,=32]	[ENST00000085068.7,ENST00000425675.7,ENST00000438389.6]	[protein_coding,protein_coding,protein_coding]
ENSG00000063241|ISOC2|2128_1	1	[ENSG00000063241,ENSG00000063241,ENSG00000063241]	[ISOC2,ISOC2,ISOC2]	[=32,=32,=32]	[ENST00000085068.7,ENST00000425675.7,ENST00000438389.6]	[protein_coding,protein_coding,protein_coding]
ENSG00000063244|U2AF2|10659_1	1	[ENSG00000063244,ENSG00000063244]	[U2AF2,U2AF2]	[=32,=32]	[ENST00000450554.6,ENST00000308924.9]	[protein_coding,protein_coding]
ENSG00000063244|U2AF2|11817_1	1	[ENSG00000063244,ENSG00000063244]	[U2AF2,U2AF2]	[=32,=32]	[ENST00000450554.6,ENST00000308924.9]	[protein_coding,protein_coding]
ENSG00000063244|U2AF2|6728_1	1	[ENSG00000063244,ENSG00000063244]	[U2AF2,U2AF2]	[=32,=32]	[ENST00000450554.6,ENST00000308924.9]	[protein_coding,protein_coding]
ENSG00000063438|AHRR|15121_1	1	[ENSG00000063438,ENSG00000063438]	[AHRR,AHRR]	[=32,=32]	[ENST00000652417.2,ENST00000515206.6]	[protein_coding,protein_coding]
ENSG00000063438|AHRR|15121_2	2	[ENSG00000063438,ENSG00000288622,ENSG00000063438]	[AHRR,PDCD6-AHRR,AHRR]	[=32,=32,=32]	[ENST00000684583.1,ENST00000675395.1,ENST00000506456.1]	[protein_coding,nonsense_mediated_decay,protein_coding]
ENSG00000066427|ATXN3|2833_1	1	[ENSG00000066427,ENSG00000066427,ENSG00000066427,ENSG00000066427,ENSG00000066427,ENSG00000066427,ENSG00000066427]	[ATXN3,ATXN3,ATXN3,ATXN3,ATXN3,ATXN3,ATXN3]	[=32,=32,=32,=32,=32,=32,=32]	[ENST00000644486.2,ENST00000340660.10,ENST00000545170.5,ENST00000503767.5,ENST00000393287.9,ENST00000502250.5,ENST00000429774.6]	[protein_coding,protein_coding,protein_coding,protein_coding,protein_coding,protein_coding,protein_coding]
ENSG00000066427|ATXN3|2833_2	1	[ENSG00000066427]	[ATXN3]	[=32]	[ENST00000532032.5]	[protein_coding]
ENSG00000066468|FGFR2|18455_1	1	[ENSG00000066468,ENSG00000066468,ENSG00000066468,ENSG00000066468,ENSG00000066468,ENSG00000066468,ENSG00000066468,ENSG00000066468,ENSG00000066468,ENSG00000066468,ENSG00000066468,ENSG00000066468,ENSG00000066468,ENSG00000066468,ENSG00000066468,ENSG00000066468,ENSG00000066468,ENSG00000066468]	[FGFR2,FGFR2,FGFR2,FGFR2,FGFR2,FGFR2,FGFR2,FGFR2,FGFR2,FGFR2,FGFR2,FGFR2,FGFR2,FGFR2,FGFR2,FGFR2,FGFR2,FGFR2]	[=32,=32,=32,=32,=32,=32,=32,=32,=32,=32,=32,=32,=32,=32,=32,=32,=32,=32]	[ENST00000357555.9,ENST00000356226.8,ENST00000369059.5,ENST00000346997.6,ENST00000360144.7,ENST00000638709.2,ENST00000358487.10,ENST00000369056.5,ENST00000684153.1,ENST00000613048.4,ENST00000369061.8,ENST00000351936.11,ENST00000683211.1,ENST00000369060.8,ENST00000457416.7,ENST00000478859.5,ENST00000682772.1,ENST00000682550.1]	[protein_coding,protein_coding,protein_coding,protein_coding,protein_coding,protein_coding,protein_coding,protein_coding,protein_coding,protein_coding,protein_coding,protein_coding,protein_coding,protein_coding,protein_coding,protein_coding,protein_coding,protein_coding]
ENSG00000049883|PTCD2|11538_1	1	[ENSG00000049883,ENSG00000049883,ENSG00000049883,ENSG00000049883]	[PTCD2,PTCD2,PTCD2,PTCD2]	[=32,=32,=32,=32]	[ENST00000536805.5,ENST00000380639.10,ENST00000503868.5,ENST00000543322.5]	[protein_coding,protein_coding,protein_coding,protein_coding]
ENSG00000049883|PTCD2|5918_1	1	[ENSG00000049883,ENSG00000049883,ENSG00000049883,ENSG00000049883]	[PTCD2,PTCD2,PTCD2,PTCD2]	[=32,=32,=32,=32]	[ENST00000536805.5,ENST00000380639.10,ENST00000503868.5,ENST00000543322.5]	[protein_coding,protein_coding,protein_coding,protein_coding]
ENSG00000056277|ZNF280C|15381_1	1	[ENSG00000056277]	[ZNF280C]	[=32]	[ENST00000370978.9]	[protein_coding]
ENSG00000056291|NPFFR2|11718_1	1	[ENSG00000056291,ENSG00000056291,ENSG00000056291,ENSG00000056291]	[NPFFR2,NPFFR2,NPFFR2,NPFFR2]	[=32,=32,=32,=32]	[ENST00000308744.12,ENST00000344413.6,ENST00000358749.3,ENST00000395999.5]	[protein_coding,protein_coding,protein_coding,protein_coding]
ENSG00000056291|NPFFR2|1590_1	1	[ENSG00000056291,ENSG00000056291,ENSG00000056291,ENSG00000056291]	[NPFFR2,NPFFR2,NPFFR2,NPFFR2]	[=32,=32,=32,=32]	[ENST00000308744.12,ENST00000344413.6,ENST00000358749.3,ENST00000395999.5]	[protein_coding,protein_coding,protein_coding,protein_coding]
ENSG00000056291|NPFFR2|5936_1	1	[ENSG00000056291,ENSG00000056291,ENSG00000056291,ENSG00000056291]	[NPFFR2,NPFFR2,NPFFR2,NPFFR2]	[=32,=32,=32,=32]	[ENST00000308744.12,ENST00000344413.6,ENST00000358749.3,ENST00000395999.5]	[protein_coding,protein_coding,protein_coding,protein_coding]
ENSG00000056487|PHF21B|9005_1	1	[ENSG00000056487,ENSG00000056487]	[PHF21B,PHF21B]	[=32,=32]	[ENST00000313237.10,ENST00000629843.3]	[protein_coding,protein_coding]
ENSG00000056487|PHF21B|5929_1	1	[ENSG00000056487,ENSG00000056487]	[PHF21B,PHF21B]	[=32,=32]	[ENST00000313237.10,ENST00000629843.3]	[protein_coding,protein_coding]
ENSG00000056487|PHF21B|11864_1	1	[ENSG00000056487,ENSG00000056487]	[PHF21B,PHF21B]	[=32,=32]	[ENST00000313237.10,ENST00000629843.3]	[protein_coding,protein_coding]
ENSG00000056558|TRAF1|16287_1	1	[ENSG00000056558,ENSG00000056558,ENSG00000056558]	[TRAF1,TRAF1,TRAF1]	[=32,=32,=32]	[ENST00000373887.8,ENST00000546084.5,ENST00000540010.1]	[protein_coding,protein_coding,protein_coding]
ENSG00000056558|TRAF1|14940_1	1	[ENSG00000056558,ENSG00000056558,ENSG00000056558]	[TRAF1,TRAF1,TRAF1]	[=32,=32,=32]	[ENST00000373887.8,ENST00000546084.5,ENST00000540010.1]	[protein_coding,protein_coding,protein_coding]
ENSG00000056558|TRAF1|799_1	1	[ENSG00000056558,ENSG00000056558,ENSG00000056558]	[TRAF1,TRAF1,TRAF1]	[=32,=32,=32]	[ENST00000373887.8,ENST00000546084.5,ENST00000540010.1]	[protein_coding,protein_coding,protein_coding]
ENSG00000063438|AHRR|2447_1	1	[ENSG00000063438,ENSG00000063438]	[AHRR,AHRR]	[=32,=32]	[ENST00000652417.2,ENST00000515206.6]	[protein_coding,protein_coding]
ENSG00000063438|AHRR|2447_2	2	[ENSG00000063438,ENSG00000288622,ENSG00000063438]	[AHRR,PDCD6-AHRR,AHRR]	[=32,=32,=32]	[ENST00000684583.1,ENST00000675395.1,ENST00000506456.1]	[protein_coding,nonsense_mediated_decay,protein_coding]
ENSG00000063438|AHRR|14634_1	2	[ENSG00000063438,ENSG00000288622,ENSG00000063438]	[AHRR,PDCD6-AHRR,AHRR]	[=32,=32,=32]	[ENST00000684583.1,ENST00000675395.1,ENST00000506456.1]	[protein_coding,nonsense_mediated_decay,protein_coding]
ENSG00000064012|CASP8|8246_1	1	[ENSG00000064012,ENSG00000064012,ENSG00000064012,ENSG00000064012,ENSG00000064012,ENSG00000064012,ENSG00000064012,ENSG00000064012,ENSG00000064012,ENSG00000064012,ENSG00000064012,ENSG00000064012,ENSG00000064012,ENSG00000064012,ENSG00000064012,ENSG00000064012]	[CASP8,CASP8,CASP8,CASP8,CASP8,CASP8,CASP8,CASP8,CASP8,CASP8,CASP8,CASP8,CASP8,CASP8,CASP8,CASP8]	[=32,=32,=32,=32,=32,=32,=32,=32,=32,=32,=32,=32,=32,=32,=32,=32]	[ENST00000447616.6,ENST00000264275.9,ENST00000432109.6,ENST00000696087.1,ENST00000696067.1,ENST00000358485.8,ENST00000696069.1,ENST00000392258.7,ENST00000323492.11,ENST00000450491.6,ENST00000673742.1,ENST00000444430.3,ENST00000440732.6,ENST00000413726.6,ENST00000696085.1,ENST00000392263.6]	[protein_coding,protein_coding,protein_coding,protein_coding,protein_coding,protein_coding,protein_coding,protein_coding,protein_coding,protein_coding,protein_coding,protein_coding,protein_coding,protein_coding,protein_coding,protein_coding]
ENSG00000064012|CASP8|13590_1	2	[ENSG00000289698,ENSG00000064012,ENSG00000064012,ENSG00000064012,ENSG00000064012,ENSG00000064012,ENSG00000064012,ENSG00000064012,ENSG00000064012,ENSG00000064012,ENSG00000064012,ENSG00000064012,ENSG00000064012,ENSG00000064012]	[ENSG00000289698,CASP8,CASP8,CASP8,CASP8,CASP8,CASP8,CASP8,CASP8,CASP8,CASP8,CASP8,CASP8,CASP8]	[=32,=32,=32,=32,=32,=32,=32,=32,=32,=32,=32,=32,=32,=32]	[ENST00000696101.1,ENST00000264275.9,ENST00000432109.6,ENST00000696087.1,ENST00000696067.1,ENST00000358485.8,ENST00000696069.1,ENST00000323492.11,ENST00000450491.6,ENST00000673742.1,ENST00000440732.6,ENST00000413726.6,ENST00000696085.1,ENST00000392263.6]	[lncRNA,protein_coding,protein_coding,protein_coding,protein_coding,protein_coding,protein_coding,protein_coding,protein_coding,protein_coding,protein_coding,protein_coding,protein_coding,protein_coding]
ENSG00000064012|CASP8|13590_2	1	[ENSG00000064012]	[CASP8]	[=32]	[ENST00000392258.7]	[protein_coding]
ENSG00000064012|CASP8|11883_2	1	[ENSG00000064012,ENSG00000064012,ENSG00000064012,ENSG00000064012,ENSG00000064012,ENSG00000064012,ENSG00000064012,ENSG00000064012,ENSG00000064012,ENSG00000064012,ENSG00000064012,ENSG00000064012,ENSG00000064012,ENSG00000064012]	[CASP8,CASP8,CASP8,CASP8,CASP8,CASP8,CASP8,CASP8,CASP8,CASP8,CASP8,CASP8,CASP8,CASP8]	[=32,=32,=32,=32,=32,=32,=32,=32,=32,=32,=32,=32,=32,=32]	[ENST00000264275.9,ENST00000432109.6,ENST00000696087.1,ENST00000696067.1,ENST00000358485.8,ENST00000696069.1,ENST00000323492.11,ENST00000444430.3,ENST00000450491.6,ENST00000673742.1,ENST00000440732.6,ENST00000413726.6,ENST00000696085.1,ENST00000392263.6]	[protein_coding,protein_coding,protein_coding,protein_coding,protein_coding,protein_coding,protein_coding,protein_coding,protein_coding,protein_coding,protein_coding,protein_coding,protein_coding,protein_coding]
ENSG00000064199|SPA17|1175_1	2	[ENSG00000064199,ENSG00000236797,ENSG00000064199]	[SPA17,SPA17P1,SPA17]	[=32,=30X2,=32]	[ENST00000227135.7,ENST00000416656.1,ENST00000532692.1]	[protein_coding,transcribed_processed_pseudogene,protein_coding]
ENSG00000007372|PAX6|8301_1	1	[ENSG00000007372,ENSG00000007372,ENSG00000007372,ENSG00000007372,ENSG00000007372,ENSG00000007372,ENSG00000007372,ENSG00000007372,ENSG00000007372,ENSG00000007372,ENSG00000007372,ENSG00000007372,ENSG00000007372,ENSG00000007372,ENSG00000007372,ENSG00000007372,ENSG00000007372,ENSG00000007372,ENSG00000007372,ENSG00000007372,ENSG00000007372,ENSG00000007372,ENSG00000007372,ENSG00000007372]	[PAX6,PAX6,PAX6,PAX6,PAX6,PAX6,PAX6,PAX6,PAX6,PAX6,PAX6,PAX6,PAX6,PAX6,PAX6,PAX6,PAX6,PAX6,PAX6,PAX6,PAX6,PAX6,PAX6,PAX6]	[=32,=32,=32,=32,=32,=32,=32,=32,=32,=32,=32,=32,=32,=32,=32,=32,=32,=32,=32,=32,=32,=32,=32,=32]	[ENST00000379107.7,ENST00000639409.1,ENST00000419022.6,ENST00000638696.1,ENST00000379129.7,ENST00000638629.1,ENST00000638963.1,ENST00000606377.7,ENST00000643871.1,ENST00000241001.13,ENST00000638965.1,ENST00000379109.7,ENST00000638914.3,ENST00000639916.1,ENST00000640610.1,ENST00000638755.1,ENST00000639548.1,ENST00000640368.2,ENST00000640975.1,ENST00000481563.6,ENST00000640125.1,ENST00000639386.2,E…	[protein_coding,protein_coding,protein_coding,protein_coding,protein_coding,protein_coding,protein_coding,protein_coding,protein_coding,protein_coding,protein_coding,protein_coding,protein_coding,protein_coding,protein_coding,protein_coding,protein_coding,protein_coding,protein_coding,protein_coding,protein_coding,protein_coding,protein_coding,protein_coding]
ENSG00000007372|PAX6|8301_2	1	[ENSG00000007372,ENSG00000007372]	[PAX6,PAX6]	[=32,=32]	[ENST00000639034.2,ENST00000640684.1]	[protein_coding,protein_coding]
ENSG00000007372|PAX6|4761_1	1	[ENSG00000007372,ENSG00000007372,ENSG00000007372,ENSG00000007372,ENSG00000007372,ENSG00000007372,ENSG00000007372,ENSG00000007372,ENSG00000007372,ENSG00000007372,ENSG00000007372,ENSG00000007372,ENSG00000007372,ENSG00000007372,ENSG00000007372,ENSG00000007372,ENSG00000007372,ENSG00000007372,ENSG00000007372,ENSG00000007372,ENSG00000007372,ENSG00000007372,ENSG00000007372,ENSG00000007372]	[PAX6,PAX6,PAX6,PAX6,PAX6,PAX6,PAX6,PAX6,PAX6,PAX6,PAX6,PAX6,PAX6,PAX6,PAX6,PAX6,PAX6,PAX6,PAX6,PAX6,PAX6,PAX6,PAX6,PAX6]	[=32,=32,=32,=32,=32,=32,=32,=32,=32,=32,=32,=32,=32,=32,=32,=32,=32,=32,=32,=32,=32,=32,=32,=32]	[ENST00000379107.7,ENST00000639409.1,ENST00000419022.6,ENST00000638696.1,ENST00000379129.7,ENST00000638629.1,ENST00000638963.1,ENST00000606377.7,ENST00000643871.1,ENST00000241001.13,ENST00000379109.7,ENST00000638914.3,ENST00000639916.1,ENST00000640610.1,ENST00000640684.1,ENST00000638755.1,ENST00000639548.1,ENST00000639034.2,ENST00000640368.2,ENST00000640975.1,ENST00000481563.6,ENST00000640125.1,E…	[protein_coding,protein_coding,protein_coding,protein_coding,protein_coding,protein_coding,protein_coding,protein_coding,protein_coding,protein_coding,protein_coding,protein_coding,protein_coding,protein_coding,protein_coding,protein_coding,protein_coding,protein_coding,protein_coding,protein_coding,protein_coding,protein_coding,protein_coding,protein_coding]
ENSG00000007392|LUC7L|9549_1	1	[ENSG00000007392,ENSG00000007392,ENSG00000007392,ENSG00000007392,ENSG00000007392]	[LUC7L,LUC7L,LUC7L,LUC7L,LUC7L]	[=32,=32,=32,=32,=32]	[ENST00000629543.2,ENST00000397780.5,ENST00000337351.8,ENST00000397783.5,ENST00000293872.13]	[protein_coding,protein_coding,protein_coding,protein_coding,protein_coding]
ENSG00000007392|LUC7L|4836_1	1	[ENSG00000007392,ENSG00000007392,ENSG00000007392,ENSG00000007392,ENSG00000007392]	[LUC7L,LUC7L,LUC7L,LUC7L,LUC7L]	[=32,=32,=32,=32,=32]	[ENST00000629543.2,ENST00000397780.5,ENST00000337351.8,ENST00000397783.5,ENST00000293872.13]	[protein_coding,protein_coding,protein_coding,protein_coding,protein_coding]
ENSG00000007392|LUC7L|12050_1	1	[ENSG00000007392,ENSG00000007392,ENSG00000007392,ENSG00000007392,ENSG00000007392]	[LUC7L,LUC7L,LUC7L,LUC7L,LUC7L]	[=32,=32,=32,=32,=32]	[ENST00000629543.2,ENST00000397780.5,ENST00000337351.8,ENST00000397783.5,ENST00000293872.13]	[protein_coding,protein_coding,protein_coding,protein_coding,protein_coding]
ENSG00000007908|SELE|13292_1	1	[ENSG00000007908,ENSG00000007908,ENSG00000007908,ENSG00000007908,ENSG00000007908]	[SELE,SELE,SELE,SELE,SELE]	[=32,=32,=32,=32,=32]	[ENST00000333360.12,ENST00000367777.5,ENST00000367775.5,ENST00000367774.1,ENST00000367776.5]	[protein_coding,protein_coding,protein_coding,protein_coding,protein_coding]
ENSG00000007908|SELE|4835_1	1	[ENSG00000007908,ENSG00000007908,ENSG00000007908,ENSG00000007908,ENSG00000007908]	[SELE,SELE,SELE,SELE,SELE]	[=32,=32,=32,=32,=32]	[ENST00000333360.12,ENST00000367777.5,ENST00000367775.5,ENST00000367774.1,ENST00000367776.5]	[protein_coding,protein_coding,protein_coding,protein_coding,protein_coding]
ENSG00000007933|FMO3|290_1	1	[ENSG00000007933]	[FMO3]	[=32]	[ENST00000367755.9]	[protein_coding]
ENSG00000007933|FMO3|8708_1	1	[ENSG00000007933]	[FMO3]	[=32]	[ENST00000367755.9]	[protein_coding]
ENSG00000065600|PACC1|16266_1	1	[ENSG00000065600,ENSG00000065600]	[PACC1,PACC1]	[=32,=32]	[ENST00000535273.2,ENST00000261455.9]	[protein_coding,protein_coding]
ENSG00000065600|PACC1|8908_1	1	[ENSG00000065600,ENSG00000065600]	[PACC1,PACC1]	[=32,=32]	[ENST00000535273.2,ENST00000261455.9]	[protein_coding,protein_coding]
ENSG00000065618|COL17A1|11919_1	1	[ENSG00000065618,ENSG00000065618,ENSG00000065618]	[COL17A1,COL17A1,COL17A1]	[=32,=32,=32]	[ENST00000369733.8,ENST00000648076.2,ENST00000393211.3]	[protein_coding,protein_coding,protein_coding]
ENSG00000065618|COL17A1|15787_1	1	[ENSG00000065618,ENSG00000065618]	[COL17A1,COL17A1]	[=32,=32]	[ENST00000369733.8,ENST00000648076.2]	[protein_coding,protein_coding]
ENSG00000065618|COL17A1|15787_2	1	[ENSG00000065618]	[COL17A1]	[=32]	[ENST00000393211.3]	[protein_coding]
ENSG00000065675|PRKCQ|14665_1	1	[ENSG00000065675,ENSG00000065675,ENSG00000065675]	[PRKCQ,PRKCQ,PRKCQ]	[=32,=32,=32]	[ENST00000263125.10,ENST00000539722.5,ENST00000397176.6]	[protein_coding,protein_coding,protein_coding]
ENSG00000050767|COL23A1|12289_1	1	[ENSG00000050767,ENSG00000050767]	[COL23A1,COL23A1]	[=32,=32]	[ENST00000407622.3,ENST00000390654.8]	[protein_coding,protein_coding]
ENSG00000050767|COL23A1|2904_1	1	[ENSG00000050767,ENSG00000050767]	[COL23A1,COL23A1]	[=32,=32]	[ENST00000407622.3,ENST00000390654.8]	[protein_coding,protein_coding]
ENSG00000050767|COL23A1|9731_1	1	[ENSG00000050767,ENSG00000050767]	[COL23A1,COL23A1]	[=32,=32]	[ENST00000407622.3,ENST00000390654.8]	[protein_coding,protein_coding]
ENSG00000050820|BCAR1|5149_1	1	[ENSG00000050820,ENSG00000050820]	[BCAR1,BCAR1]	[=32,=32]	[ENST00000162330.10,ENST00000393422.6]	[protein_coding,protein_coding]
ENSG00000050820|BCAR1|5149_2	1	[ENSG00000050820]	[BCAR1]	[=32]	[ENST00000546196.2]	[protein_coding]
ENSG00000050820|BCAR1|7025_1	1	[ENSG00000050820,ENSG00000050820]	[BCAR1,BCAR1]	[=32,=32]	[ENST00000162330.10,ENST00000393422.6]	[protein_coding,protein_coding]
ENSG00000059122|FLYWCH1|2890_1	1	[ENSG00000059122,ENSG00000059122]	[FLYWCH1,FLYWCH1]	[=32,=32]	[ENST00000416288.6,ENST00000253928.14]	[protein_coding,protein_coding]
ENSG00000059122|FLYWCH1|14489_1	1	[ENSG00000059122,ENSG00000059122]	[FLYWCH1,FLYWCH1]	[=32,=32]	[ENST00000416288.6,ENST00000253928.14]	[protein_coding,protein_coding]
ENSG00000059377|TBXAS1|410_1	1	[ENSG00000059377]	[TBXAS1]	[=32]	[ENST00000455353.6]	[protein_coding]
ENSG00000059377|TBXAS1|410_2	1	[ENSG00000059377,ENSG00000059377,ENSG00000059377,ENSG00000059377,ENSG00000059377]	[TBXAS1,TBXAS1,TBXAS1,TBXAS1,TBXAS1]	[=32,=32,=32,=32,=32]	[ENST00000448866.7,ENST00000411653.6,ENST00000425687.5,ENST00000458722.6,ENST00000336425.10]	[protein_coding,protein_coding,protein_coding,protein_coding,protein_coding]
ENSG00000059377|TBXAS1|4814_1	1	[ENSG00000059377]	[TBXAS1]	[=32]	[ENST00000455353.6]	[protein_coding]
ENSG00000059377|TBXAS1|4814_2	1	[ENSG00000059377,ENSG00000059377,ENSG00000059377,ENSG00000059377,ENSG00000059377]	[TBXAS1,TBXAS1,TBXAS1,TBXAS1,TBXAS1]	[=32,=32,=32,=32,=32]	[ENST00000448866.7,ENST00000411653.6,ENST00000425687.5,ENST00000458722.6,ENST00000336425.10]	[protein_coding,protein_coding,protein_coding,protein_coding,protein_coding]
ENSG00000059728|MXD1|15498_1	1	[ENSG00000059728,ENSG00000059728]	[MXD1,MXD1]	[=32,=32]	[ENST00000540449.5,ENST00000264444.7]	[protein_coding,protein_coding]
ENSG00000059728|MXD1|17821_1	1	[ENSG00000059728,ENSG00000059728]	[MXD1,MXD1]	[=32,=32]	[ENST00000540449.5,ENST00000264444.7]	[protein_coding,protein_coding]
ENSG00000059758|CDK17|5426_1	1	[ENSG00000059758,ENSG00000059758,ENSG00000059758]	[CDK17,CDK17,CDK17]	[=32,=32,=32]	[ENST00000543119.6,ENST00000261211.8,ENST00000542666.5]	[protein_coding,protein_coding,protein_coding]
ENSG00000059758|CDK17|5096_1	1	[ENSG00000059758,ENSG00000059758,ENSG00000059758]	[CDK17,CDK17,CDK17]	[=32,=32,=32]	[ENST00000543119.6,ENST00000261211.8,ENST00000542666.5]	[protein_coding,protein_coding,protein_coding]
ENSG00000064199|SPA17|9224_1	1	[ENSG00000064199,ENSG00000064199]	[SPA17,SPA17]	[=32,=32]	[ENST00000227135.7,ENST00000532692.1]	[protein_coding,protein_coding]
ENSG00000064199|SPA17|9431_1	1	[ENSG00000064199,ENSG00000064199]	[SPA17,SPA17]	[=32,=32]	[ENST00000227135.7,ENST00000532692.1]	[protein_coding,protein_coding]
ENSG00000064205|CCN5|12921_1	1	[ENSG00000064205,ENSG00000064205,ENSG00000064205]	[CCN5,CCN5,CCN5]	[=32,=32,=32]	[ENST00000190983.5,ENST00000372865.4,ENST00000372868.6]	[protein_coding,protein_coding,protein_coding]
ENSG00000064205|CCN5|15221_1	1	[ENSG00000064205,ENSG00000064205,ENSG00000064205]	[CCN5,CCN5,CCN5]	[=32,=32,=32]	[ENST00000190983.5,ENST00000372865.4,ENST00000372868.6]	[protein_coding,protein_coding,protein_coding]
ENSG00000064300|NGFR|15580_1	1	[ENSG00000064300]	[NGFR]	[=32]	[ENST00000172229.8]	[protein_coding]
ENSG00000064300|NGFR|7281_1	1	[ENSG00000064300]	[NGFR]	[=32]	[ENST00000172229.8]	[protein_coding]
ENSG00000064300|NGFR|1773_1	1	[ENSG00000064300]	[NGFR]	[=32]	[ENST00000172229.8]	[protein_coding]
ENSG00000064393|HIPK2|3394_1	1	[ENSG00000064393,ENSG00000064393,ENSG00000064393]	[HIPK2,HIPK2,HIPK2]	[=32,=32,=32]	[ENST00000428878.6,ENST00000342645.7,ENST00000406875.8]	[protein_coding,protein_coding,protein_coding]
ENSG00000064393|HIPK2|320_1	1	[ENSG00000064393,ENSG00000064393,ENSG00000064393]	[HIPK2,HIPK2,HIPK2]	[=32,=32,=32]	[ENST00000428878.6,ENST00000342645.7,ENST00000406875.8]	[protein_coding,protein_coding,protein_coding]
ENSG00000064419|TNPO3|2083_1	1	[ENSG00000064419,ENSG00000064419,ENSG00000064419,ENSG00000064419,ENSG00000064419]	[TNPO3,TNPO3,TNPO3,TNPO3,TNPO3]	[=32,=32,=32,=32,=32]	[ENST00000471166.1,ENST00000471234.5,ENST00000482320.5,ENST00000627585.2,ENST00000265388.10]	[protein_coding,protein_coding,protein_coding,protein_coding,protein_coding]
ENSG00000066230|SLC9A3|13394_1	1	[ENSG00000066230,ENSG00000066230,ENSG00000066230]	[SLC9A3,SLC9A3,SLC9A3]	[=32,=32,=32]	[ENST00000644203.1,ENST00000264938.8,ENST00000514375.1]	[protein_coding,protein_coding,protein_coding]
ENSG00000066230|SLC9A3|6005_1	1	[ENSG00000066230,ENSG00000066230,ENSG00000066230]	[SLC9A3,SLC9A3,SLC9A3]	[=32,=32,=32]	[ENST00000644203.1,ENST00000264938.8,ENST00000514375.1]	[protein_coding,protein_coding,protein_coding]
ENSG00000066230|SLC9A3|17517_1	1	[ENSG00000066230,ENSG00000066230]	[SLC9A3,SLC9A3]	[=32,=32]	[ENST00000644203.1,ENST00000264938.8]	[protein_coding,protein_coding]
ENSG00000066279|ASPM|1612_1	1	[ENSG00000066279,ENSG00000066279,ENSG00000066279,ENSG00000066279]	[ASPM,ASPM,ASPM,ASPM]	[=32,=32,=32,=32]	[ENST00000367409.9,ENST00000294732.11,ENST00000680710.1,ENST00000680265.1]	[protein_coding,protein_coding,protein_coding,protein_coding]
ENSG00000066279|ASPM|5831_1	1	[ENSG00000066279,ENSG00000066279,ENSG00000066279,ENSG00000066279]	[ASPM,ASPM,ASPM,ASPM]	[=32,=32,=32,=32]	[ENST00000367409.9,ENST00000294732.11,ENST00000680710.1,ENST00000680265.1]	[protein_coding,protein_coding,protein_coding,protein_coding]
ENSG00000066279|ASPM|8815_1	1	[ENSG00000066279,ENSG00000066279,ENSG00000066279,ENSG00000066279]	[ASPM,ASPM,ASPM,ASPM]	[=32,=32,=32,=32]	[ENST00000367409.9,ENST00000294732.11,ENST00000680710.1,ENST00000680265.1]	[protein_coding,protein_coding,protein_coding,protein_coding]
ENSG00000066294|CD84|11_1	1	[ENSG00000066294,ENSG00000066294,ENSG00000066294,ENSG00000066294,ENSG00000066294]	[CD84,CD84,CD84,CD84,CD84]	[=32,=32,=32,=32,=32]	[ENST00000368054.8,ENST00000534968.5,ENST00000311224.8,ENST00000368048.7,ENST00000368051.3]	[protein_coding,protein_coding,protein_coding,protein_coding,protein_coding]
ENSG00000066294|CD84|8992_1	1	[ENSG00000066294,ENSG00000066294,ENSG00000066294,ENSG00000066294,ENSG00000066294]	[CD84,CD84,CD84,CD84,CD84]	[=32,=32,=32,=32,=32]	[ENST00000368054.8,ENST00000534968.5,ENST00000311224.8,ENST00000368048.7,ENST00000368051.3]	[protein_coding,protein_coding,protein_coding,protein_coding,protein_coding]
ENSG00000060718|COL11A1|14233_1	1	[ENSG00000060718,ENSG00000060718,ENSG00000060718,ENSG00000060718,ENSG00000060718,ENSG00000060718,ENSG00000060718,ENSG00000060718]	[COL11A1,COL11A1,COL11A1,COL11A1,COL11A1,COL11A1,COL11A1,COL11A1]	[=32,=32,=32,=32,=32,=32,=32,=32]	[ENST00000358392.6,ENST00000644186.1,ENST00000645458.1,ENST00000512756.5,ENST00000461720.6,ENST00000353414.8,ENST00000647280.1,ENST00000370096.9]	[protein_coding,protein_coding,protein_coding,protein_coding,protein_coding,protein_coding,protein_coding,protein_coding]
ENSG00000060718|COL11A1|15976_1	1	[ENSG00000060718,ENSG00000060718,ENSG00000060718,ENSG00000060718,ENSG00000060718,ENSG00000060718,ENSG00000060718,ENSG00000060718]	[COL11A1,COL11A1,COL11A1,COL11A1,COL11A1,COL11A1,COL11A1,COL11A1]	[=32,=32,=32,=32,=32,=32,=32,=32]	[ENST00000358392.6,ENST00000644186.1,ENST00000645458.1,ENST00000512756.5,ENST00000461720.6,ENST00000353414.8,ENST00000647280.1,ENST00000370096.9]	[protein_coding,protein_coding,protein_coding,protein_coding,protein_coding,protein_coding,protein_coding,protein_coding]
ENSG00000060718|COL11A1|11644_1	1	[ENSG00000060718,ENSG00000060718,ENSG00000060718,ENSG00000060718,ENSG00000060718,ENSG00000060718,ENSG00000060718,ENSG00000060718]	[COL11A1,COL11A1,COL11A1,COL11A1,COL11A1,COL11A1,COL11A1,COL11A1]	[=32,=32,=32,=32,=32,=32,=32,=32]	[ENST00000358392.6,ENST00000644186.1,ENST00000645458.1,ENST00000512756.5,ENST00000461720.6,ENST00000353414.8,ENST00000647280.1,ENST00000370096.9]	[protein_coding,protein_coding,protein_coding,protein_coding,protein_coding,protein_coding,protein_coding,protein_coding]
ENSG00000066044|ELAVL1|5025_1	1	[ENSG00000066044,ENSG00000066044]	[ELAVL1,ELAVL1]	[=32,=32]	[ENST00000407627.7,ENST00000596459.5]	[protein_coding,protein_coding]
ENSG00000066044|ELAVL1|11950_1	1	[ENSG00000066044]	[ELAVL1]	[=32]	[ENST00000407627.7]	[protein_coding]
ENSG00000066056|TIE1|13570_1	1	[ENSG00000066056]	[TIE1]	[=32]	[ENST00000372476.8]	[protein_coding]
ENSG00000066056|TIE1|8886_1	1	[ENSG00000066056]	[TIE1]	[=32]	[ENST00000372476.8]	[protein_coding]
ENSG00000066056|TIE1|13443_1	1	[ENSG00000066056]	[TIE1]	[=32]	[ENST00000372476.8]	[protein_coding]
ENSG00000066084|DIP2B|8933_1	1	[ENSG00000066084]	[DIP2B]	[=32]	[ENST00000301180.10]	[protein_coding]
ENSG00000066084|DIP2B|8685_1	1	[ENSG00000066084]	[DIP2B]	[=32]	[ENST00000301180.10]	[protein_coding]
ENSG00000066135|KDM4A|7706_1	2	[ENSG00000284989,ENSG00000066135]	[ENSG00000284989,KDM4A]	[=32,=32]	[ENST00000645057.1,ENST00000372396.4]	[nonsense_mediated_decay,protein_coding]
ENSG00000066135|KDM4A|4338_1	1	[ENSG00000066135]	[KDM4A]	[=32]	[ENST00000372396.4]	[protein_coding]
ENSG00000066135|KDM4A|14371_1	2	[ENSG00000284989,ENSG00000066135]	[ENSG00000284989,KDM4A]	[=32,=32]	[ENST00000645057.1,ENST00000372396.4]	[nonsense_mediated_decay,protein_coding]
ENSG00000067225|PKM|8082_1	1	[ENSG00000067225,ENSG00000067225,ENSG00000067225,ENSG00000067225,ENSG00000067225]	[PKM,PKM,PKM,PKM,PKM]	[=32,=32,=32,=32,=32]	[ENST00000335181.10,ENST00000565184.6,ENST00000319622.10,ENST00000698741.1,ENST00000389093.7]	[protein_coding,protein_coding,protein_coding,protein_coding,protein_coding]
ENSG00000067248|DHX29|9232_1	1	[ENSG00000067248]	[DHX29]	[=32]	[ENST00000251636.10]	[protein_coding]
ENSG00000067248|DHX29|515_1	1	[ENSG00000067248]	[DHX29]	[=32]	[ENST00000251636.10]	[protein_coding]
ENSG00000067248|DHX29|10385_1	1	[ENSG00000067248]	[DHX29]	[=32]	[ENST00000251636.10]	[protein_coding]
ENSG00000067369|TP53BP1|13300_1	1	[ENSG00000067369,ENSG00000067369,ENSG00000067369,ENSG00000067369]	[TP53BP1,TP53BP1,TP53BP1,TP53BP1]	[=32,=32,=32,=32]	[ENST00000382044.9,ENST00000263801.7,ENST00000382039.7,ENST00000450115.6]	[protein_coding,protein_coding,protein_coding,protein_coding]
ENSG00000067369|TP53BP1|16207_1	1	[ENSG00000067369,ENSG00000067369,ENSG00000067369,ENSG00000067369]	[TP53BP1,TP53BP1,TP53BP1,TP53BP1]	[=32,=32,=32,=32]	[ENST00000382044.9,ENST00000263801.7,ENST00000382039.7,ENST00000450115.6]	[protein_coding,protein_coding,protein_coding,protein_coding]
ENSG00000067369|TP53BP1|11392_1	1	[ENSG00000067369,ENSG00000067369,ENSG00000067369,ENSG00000067369]	[TP53BP1,TP53BP1,TP53BP1,TP53BP1]	[=32,=32,=32,=32]	[ENST00000382044.9,ENST00000263801.7,ENST00000382039.7,ENST00000450115.6]	[protein_coding,protein_coding,protein_coding,protein_coding]
ENSG00000067445|TRO|1445_1	1	[ENSG00000067445,ENSG00000067445,ENSG00000067445,ENSG00000067445,ENSG00000067445,ENSG00000067445]	[TRO,TRO,TRO,TRO,TRO,TRO]	[=32,=32,=32,=32,=32,=32]	[ENST00000420798.6,ENST00000375022.8,ENST00000375041.6,ENST00000173898.12,ENST00000399736.5,ENST00000319167.12]	[protein_coding,protein_coding,protein_coding,protein_coding,protein_coding,protein_coding]
ENSG00000067445|TRO|13873_1	1	[ENSG00000067445,ENSG00000067445,ENSG00000067445,ENSG00000067445,ENSG00000067445,ENSG00000067445]	[TRO,TRO,TRO,TRO,TRO,TRO]	[=32,=32,=32,=32,=32,=32]	[ENST00000420798.6,ENST00000375022.8,ENST00000375041.6,ENST00000173898.12,ENST00000399736.5,ENST00000319167.12]	[protein_coding,protein_coding,protein_coding,protein_coding,protein_coding,protein_coding]
ENSG00000067445|TRO|10892_1	1	[ENSG00000067445,ENSG00000067445,ENSG00000067445,ENSG00000067445,ENSG00000067445,ENSG00000067445]	[TRO,TRO,TRO,TRO,TRO,TRO]	[=32,=32,=32,=32,=32,=32]	[ENST00000420798.6,ENST00000375022.8,ENST00000375041.6,ENST00000173898.12,ENST00000399736.5,ENST00000319167.12]	[protein_coding,protein_coding,protein_coding,protein_coding,protein_coding,protein_coding]
ENSG00000070759|TESK2|622_1	1	[ENSG00000070759,ENSG00000070759]	[TESK2,TESK2]	[=32,=32]	[ENST00000372086.4,ENST00000372084.5]	[protein_coding,protein_coding]
ENSG00000070761|CFAP20|15251_1	1	[ENSG00000070761]	[CFAP20]	[=32]	[ENST00000262498.8]	[protein_coding]
ENSG00000070761|CFAP20|11488_1	1	[ENSG00000070761]	[CFAP20]	[=32]	[ENST00000262498.8]	[protein_coding]
ENSG00000070761|CFAP20|15606_1	1	[ENSG00000070761]	[CFAP20]	[=32]	[ENST00000262498.8]	[protein_coding]
ENSG00000070770|CSNK2A2|16129_1	1	[ENSG00000070770,ENSG00000070770]	[CSNK2A2,CSNK2A2]	[=32,=32]	[ENST00000565188.2,ENST00000262506.8]	[protein_coding,protein_coding]
ENSG00000070770|CSNK2A2|14857_1	1	[ENSG00000070770,ENSG00000070770]	[CSNK2A2,CSNK2A2]	[=32,=32]	[ENST00000565188.2,ENST00000262506.8]	[protein_coding,protein_coding]
ENSG00000070770|CSNK2A2|857_1	1	[ENSG00000070770,ENSG00000070770]	[CSNK2A2,CSNK2A2]	[=32,=32]	[ENST00000565188.2,ENST00000262506.8]	[protein_coding,protein_coding]
ENSG00000070808|CAMK2A|17103_1	1	[ENSG00000070808,ENSG00000070808,ENSG00000070808,ENSG00000070808,ENSG00000070808,ENSG00000070808,ENSG00000070808,ENSG00000070808,ENSG00000070808,ENSG00000070808,ENSG00000070808]	[CAMK2A,CAMK2A,CAMK2A,CAMK2A,CAMK2A,CAMK2A,CAMK2A,CAMK2A,CAMK2A,CAMK2A,CAMK2A]	[=32,=32,=32,=32,=32,=32,=32,=32,=32,=32,=32]	[ENST00000672829.1,ENST00000683332.1,ENST00000348628.11,ENST00000672396.1,ENST00000510347.2,ENST00000671881.1,ENST00000682786.1,ENST00000672785.1,ENST00000398376.8,ENST00000672752.1,ENST00000672479.1]	[protein_coding,protein_coding,protein_coding,protein_coding,protein_coding,protein_coding,protein_coding,protein_coding,protein_coding,protein_coding,protein_coding]
ENSG00000061987|MON2|16580_1	1	[ENSG00000061987,ENSG00000061987,ENSG00000061987,ENSG00000061987,ENSG00000061987,ENSG00000061987]	[MON2,MON2,MON2,MON2,MON2,MON2]	[=32,=32,=32,=32,=32,=32]	[ENST00000393630.8,ENST00000552115.5,ENST00000546600.5,ENST00000641654.1,ENST00000552738.5,ENST00000393629.6]	[protein_coding,protein_coding,protein_coding,protein_coding,protein_coding,protein_coding]
ENSG00000061987|MON2|9448_1	1	[ENSG00000061987,ENSG00000061987,ENSG00000061987,ENSG00000061987,ENSG00000061987,ENSG00000061987]	[MON2,MON2,MON2,MON2,MON2,MON2]	[=32,=32,=32,=32,=32,=32]	[ENST00000393630.8,ENST00000552115.5,ENST00000546600.5,ENST00000641654.1,ENST00000552738.5,ENST00000393629.6]	[protein_coding,protein_coding,protein_coding,protein_coding,protein_coding,protein_coding]
ENSG00000062038|CDH3|4523_1	1	[ENSG00000062038,ENSG00000062038]	[CDH3,CDH3]	[=32,=32]	[ENST00000264012.9,ENST00000429102.6]	[protein_coding,protein_coding]
ENSG00000062038|CDH3|10990_1	1	[ENSG00000062038,ENSG00000062038]	[CDH3,CDH3]	[=32,=32]	[ENST00000264012.9,ENST00000429102.6]	[protein_coding,protein_coding]
ENSG00000062038|CDH3|815_1	1	[ENSG00000062038,ENSG00000062038]	[CDH3,CDH3]	[=32,=32]	[ENST00000264012.9,ENST00000429102.6]	[protein_coding,protein_coding]
ENSG00000062194|GPBP1|3969_1	1	[ENSG00000062194,ENSG00000062194,ENSG00000062194,ENSG00000062194,ENSG00000062194]	[GPBP1,GPBP1,GPBP1,GPBP1,GPBP1]	[=32,=32,=32,=32,=32]	[ENST00000511209.5,ENST00000514387.6,ENST00000506184.7,ENST00000264779.6,ENST00000424459.7]	[protein_coding,protein_coding,protein_coding,protein_coding,protein_coding]
ENSG00000062194|GPBP1|9774_1	1	[ENSG00000062194,ENSG00000062194,ENSG00000062194,ENSG00000062194,ENSG00000062194]	[GPBP1,GPBP1,GPBP1,GPBP1,GPBP1]	[=32,=32,=32,=32,=32]	[ENST00000511209.5,ENST00000514387.6,ENST00000506184.7,ENST00000264779.6,ENST00000424459.7]	[protein_coding,protein_coding,protein_coding,protein_coding,protein_coding]
ENSG00000066926|FECH|6729_1	1	[ENSG00000066926,ENSG00000066926,ENSG00000066926]	[FECH,FECH,FECH]	[=32,=32,=32]	[ENST00000262093.11,ENST00000652755.1,ENST00000382873.8]	[protein_coding,protein_coding,protein_coding]
ENSG00000066926|FECH|14520_1	1	[ENSG00000066926,ENSG00000066926,ENSG00000066926]	[FECH,FECH,FECH]	[=32,=32,=32]	[ENST00000262093.11,ENST00000652755.1,ENST00000382873.8]	[protein_coding,protein_coding,protein_coding]
ENSG00000067048|DDX3Y|8562_1	1	[ENSG00000067048,ENSG00000067048]	[DDX3Y,DDX3Y]	[=32,=32]	[ENST00000360160.8,ENST00000336079.8]	[protein_coding,protein_coding]
ENSG00000067048|DDX3Y|2361_1	2	[ENSG00000067048,ENSG00000067048,ENSG00000232928]	[DDX3Y,DDX3Y,DDX3P1]	[=32,=32,=6X1=25]	[ENST00000360160.8,ENST00000336079.8,ENST00000418231.2]	[protein_coding,protein_coding,processed_pseudogene]
ENSG00000067048|DDX3Y|3949_1	2	[ENSG00000067048,ENSG00000067048,ENSG00000232928]	[DDX3Y,DDX3Y,DDX3P1]	[=32,=32,=23X9]	[ENST00000360160.8,ENST00000336079.8,ENST00000418231.2]	[protein_coding,protein_coding,processed_pseudogene]
ENSG00000067057|PFKP|7911_1	1	[ENSG00000067057,ENSG00000067057,ENSG00000067057,ENSG00000067057]	[PFKP,PFKP,PFKP,PFKP]	[=32,=32,=32,=32]	[ENST00000381075.7,ENST00000699222.1,ENST00000415005.6,ENST00000381125.9]	[protein_coding,protein_coding,protein_coding,protein_coding]
ENSG00000067057|PFKP|7031_1	1	[ENSG00000067057,ENSG00000067057,ENSG00000067057,ENSG00000067057]	[PFKP,PFKP,PFKP,PFKP]	[=32,=32,=32,=32]	[ENST00000381075.7,ENST00000699222.1,ENST00000415005.6,ENST00000381125.9]	[protein_coding,protein_coding,protein_coding,protein_coding]
ENSG00000067057|PFKP|15691_1	2	[ENSG00000278419,ENSG00000067057,ENSG00000067057,ENSG00000067057,ENSG00000067057]	[ENSG00000278419,PFKP,PFKP,PFKP,PFKP]	[=32,=32,=32,=32,=32]	[ENST00000441377.2,ENST00000415005.6,ENST00000381075.7,ENST00000699222.1,ENST00000381125.9]	[lncRNA,protein_coding,protein_coding,protein_coding,protein_coding]
ENSG00000067182|TNFRSF1A|10589_1	1	[ENSG00000067182,ENSG00000067182,ENSG00000067182]	[TNFRSF1A,TNFRSF1A,TNFRSF1A]	[=32,=32,=32]	[ENST00000540022.5,ENST00000440083.7,ENST00000162749.7]	[protein_coding,protein_coding,protein_coding]
ENSG00000067182|TNFRSF1A|4021_1	1	[ENSG00000067182,ENSG00000067182,ENSG00000067182]	[TNFRSF1A,TNFRSF1A,TNFRSF1A]	[=32,=32,=32]	[ENST00000540022.5,ENST00000440083.7,ENST00000162749.7]	[protein_coding,protein_coding,protein_coding]
ENSG00000070404|FSTL3|8904_1	1	[ENSG00000070404,ENSG00000070404]	[FSTL3,FSTL3]	[=32,=32]	[ENST00000166139.9,ENST00000592947.5]	[protein_coding,protein_coding]
ENSG00000070501|POLB|14615_1	1	[ENSG00000070501,ENSG00000070501]	[POLB,POLB]	[=32,=32]	[ENST00000521492.1,ENST00000265421.9]	[protein_coding,protein_coding]
ENSG00000070501|POLB|13744_1	1	[ENSG00000070501]	[POLB]	[=32]	[ENST00000265421.9]	[protein_coding]
ENSG00000070501|POLB|15020_1	1	[ENSG00000070501]	[POLB]	[=32]	[ENST00000265421.9]	[protein_coding]
ENSG00000070718|AP3M2|9309_1	1	[ENSG00000070718,ENSG00000070718,ENSG00000070718]	[AP3M2,AP3M2,AP3M2]	[=32,=32,=32]	[ENST00000518421.5,ENST00000517922.5,ENST00000396926.8]	[protein_coding,protein_coding,protein_coding]
ENSG00000070718|AP3M2|16999_1	1	[ENSG00000070718,ENSG00000070718,ENSG00000070718]	[AP3M2,AP3M2,AP3M2]	[=32,=32,=32]	[ENST00000518421.5,ENST00000517922.5,ENST00000396926.8]	[protein_coding,protein_coding,protein_coding]
ENSG00000070729|CNGB1|10272_1	1	[ENSG00000070729,ENSG00000070729,ENSG00000070729]	[CNGB1,CNGB1,CNGB1]	[=32,=32,=32]	[ENST00000251102.13,ENST00000564448.5,ENST00000311183.8]	[protein_coding,protein_coding,protein_coding]
ENSG00000070729|CNGB1|5886_1	1	[ENSG00000070729,ENSG00000070729]	[CNGB1,CNGB1]	[=32,=32]	[ENST00000251102.13,ENST00000564448.5]	[protein_coding,protein_coding]
ENSG00000070729|CNGB1|3336_1	1	[ENSG00000070729,ENSG00000070729]	[CNGB1,CNGB1]	[=32,=32]	[ENST00000251102.13,ENST00000564448.5]	[protein_coding,protein_coding]
ENSG00000070759|TESK2|2536_1	1	[ENSG00000070759,ENSG00000070759]	[TESK2,TESK2]	[=32,=32]	[ENST00000372086.4,ENST00000372084.5]	[protein_coding,protein_coding]
ENSG00000073754|CD5L|3294_1	1	[ENSG00000073754]	[CD5L]	[=32]	[ENST00000368174.5]	[protein_coding]
ENSG00000073756|PTGS2|3531_1	1	[ENSG00000073756,ENSG00000073756]	[PTGS2,PTGS2]	[=32,=32]	[ENST00000367468.10,ENST00000680451.1]	[protein_coding,protein_coding]
ENSG00000073756|PTGS2|2266_1	1	[ENSG00000073756,ENSG00000073756]	[PTGS2,PTGS2]	[=32,=32]	[ENST00000367468.10,ENST00000680451.1]	[protein_coding,protein_coding]
ENSG00000059804|SLC2A3|18415_1	1	[ENSG00000059804,ENSG00000059804,ENSG00000059804]	[SLC2A3,SLC2A3,SLC2A3]	[=32,=32,=32]	[ENST00000707174.1,ENST00000075120.12,ENST00000715759.1]	[protein_coding,protein_coding,protein_coding]
ENSG00000059804|SLC2A3|3712_1	1	[ENSG00000059804,ENSG00000059804,ENSG00000059804]	[SLC2A3,SLC2A3,SLC2A3]	[=32,=32,=32]	[ENST00000707174.1,ENST00000075120.12,ENST00000715759.1]	[protein_coding,protein_coding,protein_coding]
ENSG00000059915|PSD|11605_1	1	[ENSG00000059915,ENSG00000059915,ENSG00000059915]	[PSD,PSD,PSD]	[=32,=32,=32]	[ENST00000406432.5,ENST00000020673.6,ENST00000611678.4]	[protein_coding,protein_coding,protein_coding]
ENSG00000059915|PSD|15853_1	1	[ENSG00000059915,ENSG00000059915,ENSG00000059915]	[PSD,PSD,PSD]	[=32,=32,=32]	[ENST00000406432.5,ENST00000020673.6,ENST00000611678.4]	[protein_coding,protein_coding,protein_coding]
ENSG00000059915|PSD|4178_1	1	[ENSG00000059915,ENSG00000059915,ENSG00000059915]	[PSD,PSD,PSD]	[=32,=32,=32]	[ENST00000406432.5,ENST00000020673.6,ENST00000611678.4]	[protein_coding,protein_coding,protein_coding]
ENSG00000060140|STYK1|14584_1	1	[ENSG00000060140]	[STYK1]	[=32]	[ENST00000075503.8]	[protein_coding]
ENSG00000060140|STYK1|7300_1	1	[ENSG00000060140]	[STYK1]	[=32]	[ENST00000075503.8]	[protein_coding]
ENSG00000069431|ABCC9|17860_2	1	[ENSG00000069431,ENSG00000069431,ENSG00000069431,ENSG00000069431,ENSG00000069431]	[ABCC9,ABCC9,ABCC9,ABCC9,ABCC9]	[=32,=32,=32,=32,=32]	[ENST00000538350.5,ENST00000636888.1,ENST00000326684.8,ENST00000621589.2,ENST00000684435.1]	[protein_coding,protein_coding,protein_coding,protein_coding,protein_coding]
ENSG00000069431|ABCC9|14321_1	1	[ENSG00000069431,ENSG00000069431,ENSG00000069431,ENSG00000069431,ENSG00000069431]	[ABCC9,ABCC9,ABCC9,ABCC9,ABCC9]	[=32,=32,=32,=32,=32]	[ENST00000261201.10,ENST00000682068.1,ENST00000684084.1,ENST00000261200.9,ENST00000683676.1]	[protein_coding,protein_coding,protein_coding,protein_coding,protein_coding]
ENSG00000069431|ABCC9|14321_2	1	[ENSG00000069431]	[ABCC9]	[=32]	[ENST00000326684.8]	[protein_coding]
ENSG00000069431|ABCC9|14321_3	1	[ENSG00000069431,ENSG00000069431]	[ABCC9,ABCC9]	[=32,=32]	[ENST00000538350.5,ENST00000684435.1]	[protein_coding,protein_coding]
ENSG00000069482|GAL|13834_1	1	[ENSG00000069482]	[GAL]	[=32]	[ENST00000265643.4]	[protein_coding]
ENSG00000069482|GAL|9999_1	1	[ENSG00000069482]	[GAL]	[=32]	[ENST00000265643.4]	[protein_coding]
ENSG00000069535|MAOB|4978_1	1	[ENSG00000069535]	[MAOB]	[=32]	[ENST00000378069.5]	[protein_coding]
ENSG00000069535|MAOB|10070_1	1	[ENSG00000069535]	[MAOB]	[=32]	[ENST00000378069.5]	[protein_coding]
ENSG00000069535|MAOB|6986_1	1	[ENSG00000069535]	[MAOB]	[=32]	[ENST00000378069.5]	[protein_coding]
ENSG00000069702|TGFBR3|2799_1	1	[ENSG00000069702,ENSG00000069702,ENSG00000069702,ENSG00000069702]	[TGFBR3,TGFBR3,TGFBR3,TGFBR3]	[=32,=32,=32,=32]	[ENST00000465892.6,ENST00000370399.6,ENST00000525962.5,ENST00000212355.9]	[protein_coding,protein_coding,protein_coding,protein_coding]
ENSG00000072401|UBE2D1|2644_1	1	[ENSG00000072401,ENSG00000072401]	[UBE2D1,UBE2D1]	[=32,=32]	[ENST00000615793.1,ENST00000373910.9]	[protein_coding,protein_coding]
ENSG00000072501|SMC1A|12010_1	1	[ENSG00000072501,ENSG00000072501,ENSG00000072501]	[SMC1A,SMC1A,SMC1A]	[=32,=32,=32]	[ENST00000322213.9,ENST00000675504.1,ENST00000375340.10]	[protein_coding,protein_coding,protein_coding]
ENSG00000072501|SMC1A|9066_1	1	[ENSG00000072501,ENSG00000072501,ENSG00000072501,ENSG00000072501]	[SMC1A,SMC1A,SMC1A,SMC1A]	[=32,=32,=32,=32]	[ENST00000322213.9,ENST00000674590.1,ENST00000675504.1,ENST00000375340.10]	[protein_coding,protein_coding,protein_coding,protein_coding]
ENSG00000072501|SMC1A|14771_1	1	[ENSG00000072501,ENSG00000072501,ENSG00000072501,ENSG00000072501]	[SMC1A,SMC1A,SMC1A,SMC1A]	[=32,=32,=32,=32]	[ENST00000322213.9,ENST00000674590.1,ENST00000675504.1,ENST00000375340.10]	[protein_coding,protein_coding,protein_coding,protein_coding]
ENSG00000072506|HSD17B10|11991_1	1	[ENSG00000072506,ENSG00000072506,ENSG00000072506,ENSG00000072506]	[HSD17B10,HSD17B10,HSD17B10,HSD17B10]	[=32,=32,=32,=32]	[ENST00000375298.4,ENST00000684692.1,ENST00000375304.9,ENST00000168216.11]	[protein_coding,protein_coding,protein_coding,protein_coding]
ENSG00000072506|HSD17B10|3014_1	1	[ENSG00000072506,ENSG00000072506,ENSG00000072506,ENSG00000072506]	[HSD17B10,HSD17B10,HSD17B10,HSD17B10]	[=32,=32,=32,=32]	[ENST00000375298.4,ENST00000684692.1,ENST00000375304.9,ENST00000168216.11]	[protein_coding,protein_coding,protein_coding,protein_coding]
ENSG00000072506|HSD17B10|14972_1	1	[ENSG00000072506,ENSG00000072506,ENSG00000072506,ENSG00000072506]	[HSD17B10,HSD17B10,HSD17B10,HSD17B10]	[=32,=32,=32,=32]	[ENST00000375298.4,ENST00000684692.1,ENST00000375304.9,ENST00000168216.11]	[protein_coding,protein_coding,protein_coding,protein_coding]
ENSG00000072518|MARK2|4803_1	1	[ENSG00000072518,ENSG00000072518,ENSG00000072518,ENSG00000072518,ENSG00000072518,ENSG00000072518,ENSG00000072518,ENSG00000072518,ENSG00000072518,ENSG00000072518,ENSG00000072518,ENSG00000072518]	[MARK2,MARK2,MARK2,MARK2,MARK2,MARK2,MARK2,MARK2,MARK2,MARK2,MARK2,MARK2]	[=32,=32,=32,=32,=32,=32,=32,=32,=32,=32,=32,=32]	[ENST00000509502.6,ENST00000402010.8,ENST00000679216.1,ENST00000408948.7,ENST00000350490.11,ENST00000377810.8,ENST00000508192.5,ENST00000425897.3,ENST00000707173.1,ENST00000502399.7,ENST00000513765.7,ENST00000361128.9]	[protein_coding,protein_coding,protein_coding,protein_coding,protein_coding,protein_coding,protein_coding,protein_coding,protein_coding,protein_coding,protein_coding,protein_coding]
ENSG00000066427|ATXN3|8536_1	1	[ENSG00000066427,ENSG00000066427,ENSG00000066427,ENSG00000066427,ENSG00000066427,ENSG00000066427,ENSG00000066427,ENSG00000066427]	[ATXN3,ATXN3,ATXN3,ATXN3,ATXN3,ATXN3,ATXN3,ATXN3]	[=32,=32,=32,=32,=32,=32,=32,=32]	[ENST00000644486.2,ENST00000532032.5,ENST00000340660.10,ENST00000545170.5,ENST00000503767.5,ENST00000393287.9,ENST00000502250.5,ENST00000429774.6]	[protein_coding,protein_coding,protein_coding,protein_coding,protein_coding,protein_coding,protein_coding,protein_coding]
ENSG00000068796|KIF2A|554_1	1	[ENSG00000068796,ENSG00000068796,ENSG00000068796,ENSG00000068796,ENSG00000068796,ENSG00000068796,ENSG00000068796,ENSG00000068796,ENSG00000068796,ENSG00000068796]	[KIF2A,KIF2A,KIF2A,KIF2A,KIF2A,KIF2A,KIF2A,KIF2A,KIF2A,KIF2A]	[=32,=32,=32,=32,=32,=32,=32,=32,=32,=32]	[ENST00000674733.1,ENST00000676413.1,ENST00000676271.1,ENST00000407818.8,ENST00000401507.7,ENST00000506857.5,ENST00000674916.1,ENST00000674632.1,ENST00000514082.6,ENST00000381103.7]	[protein_coding,protein_coding,protein_coding,protein_coding,protein_coding,protein_coding,protein_coding,protein_coding,protein_coding,protein_coding]
ENSG00000068903|SIRT2|17777_1	1	[ENSG00000068903,ENSG00000068903,ENSG00000068903]	[SIRT2,SIRT2,SIRT2]	[=32,=32,=32]	[ENST00000358931.9,ENST00000392081.6,ENST00000249396.12]	[protein_coding,protein_coding,protein_coding]
ENSG00000068903|SIRT2|13377_1	1	[ENSG00000068903,ENSG00000068903,ENSG00000068903]	[SIRT2,SIRT2,SIRT2]	[=32,=32,=32]	[ENST00000358931.9,ENST00000392081.6,ENST00000249396.12]	[protein_coding,protein_coding,protein_coding]
ENSG00000068976|PYGM|17809_1	1	[ENSG00000068976,ENSG00000068976]	[PYGM,PYGM]	[=32,=32]	[ENST00000164139.4,ENST00000377432.7]	[protein_coding,protein_coding]
ENSG00000068976|PYGM|6685_1	1	[ENSG00000068976,ENSG00000068976]	[PYGM,PYGM]	[=32,=32]	[ENST00000164139.4,ENST00000377432.7]	[protein_coding,protein_coding]
ENSG00000069011|PITX1|2830_1	1	[ENSG00000069011]	[PITX1]	[=32]	[ENST00000265340.12]	[protein_coding]
ENSG00000069011|PITX1|7928_1	1	[ENSG00000069011]	[PITX1]	[=32]	[ENST00000265340.12]	[protein_coding]
ENSG00000069018|TRPC7|9888_1	1	[ENSG00000069018,ENSG00000069018,ENSG00000069018,ENSG00000069018]	[TRPC7,TRPC7,TRPC7,TRPC7]	[=32,=32,=32,=32]	[ENST00000513104.6,ENST00000352189.8,ENST00000378459.7,ENST00000502753.4]	[protein_coding,protein_coding,protein_coding,protein_coding]
ENSG00000069018|TRPC7|6795_1	1	[ENSG00000069018,ENSG00000069018,ENSG00000069018,ENSG00000069018]	[TRPC7,TRPC7,TRPC7,TRPC7]	[=32,=32,=32,=32]	[ENST00000513104.6,ENST00000352189.8,ENST00000378459.7,ENST00000502753.4]	[protein_coding,protein_coding,protein_coding,protein_coding]
ENSG00000069018|TRPC7|6773_1	1	[ENSG00000069018,ENSG00000069018,ENSG00000069018,ENSG00000069018]	[TRPC7,TRPC7,TRPC7,TRPC7]	[=32,=32,=32,=32]	[ENST00000513104.6,ENST00000352189.8,ENST00000378459.7,ENST00000502753.4]	[protein_coding,protein_coding,protein_coding,protein_coding]
ENSG00000072071|ADGRL1|17879_1	1	[ENSG00000072071,ENSG00000072071]	[ADGRL1,ADGRL1]	[=32,=32]	[ENST00000361434.8,ENST00000340736.10]	[protein_coding,protein_coding]
ENSG00000072071|ADGRL1|12926_1	1	[ENSG00000072071,ENSG00000072071]	[ADGRL1,ADGRL1]	[=32,=32]	[ENST00000361434.8,ENST00000340736.10]	[protein_coding,protein_coding]
ENSG00000072110|ACTN1|8758_1	1	[ENSG00000072110,ENSG00000072110,ENSG00000072110,ENSG00000072110,ENSG00000072110,ENSG00000072110,ENSG00000072110,ENSG00000072110,ENSG00000072110,ENSG00000072110,ENSG00000072110,ENSG00000072110,ENSG00000072110,ENSG00000072110]	[ACTN1,ACTN1,ACTN1,ACTN1,ACTN1,ACTN1,ACTN1,ACTN1,ACTN1,ACTN1,ACTN1,ACTN1,ACTN1,ACTN1]	[=32,=32,=32,=32,=32,=32,=32,=32,=32,=32,=32,=32,=32,=32]	[ENST00000679147.1,ENST00000683225.1,ENST00000538545.6,ENST00000683198.1,ENST00000684598.1,ENST00000394419.9,ENST00000684713.1,ENST00000684639.1,ENST00000682331.1,ENST00000193403.11,ENST00000438964.6,ENST00000376839.7,ENST00000682291.1,ENST00000684182.1]	[protein_coding,protein_coding,protein_coding,protein_coding,protein_coding,protein_coding,protein_coding,protein_coding,protein_coding,protein_coding,protein_coding,protein_coding,protein_coding,protein_coding]
ENSG00000072110|ACTN1|12345_1	1	[ENSG00000072110,ENSG00000072110,ENSG00000072110,ENSG00000072110,ENSG00000072110,ENSG00000072110,ENSG00000072110,ENSG00000072110,ENSG00000072110,ENSG00000072110,ENSG00000072110,ENSG00000072110,ENSG00000072110,ENSG00000072110]	[ACTN1,ACTN1,ACTN1,ACTN1,ACTN1,ACTN1,ACTN1,ACTN1,ACTN1,ACTN1,ACTN1,ACTN1,ACTN1,ACTN1]	[=32,=32,=32,=32,=32,=32,=32,=32,=32,=32,=32,=32,=32,=32]	[ENST00000679147.1,ENST00000683225.1,ENST00000538545.6,ENST00000683198.1,ENST00000684598.1,ENST00000394419.9,ENST00000684713.1,ENST00000684639.1,ENST00000682331.1,ENST00000193403.11,ENST00000438964.6,ENST00000376839.7,ENST00000682291.1,ENST00000684182.1]	[protein_coding,protein_coding,protein_coding,protein_coding,protein_coding,protein_coding,protein_coding,protein_coding,protein_coding,protein_coding,protein_coding,protein_coding,protein_coding,protein_coding]
ENSG00000072121|ZFYVE26|202_1	1	[ENSG00000072121,ENSG00000072121,ENSG00000072121,ENSG00000072121,ENSG00000072121]	[ZFYVE26,ZFYVE26,ZFYVE26,ZFYVE26,ZFYVE26]	[=32,=32,=32,=32,=32]	[ENST00000678386.1,ENST00000347230.9,ENST00000676512.1,ENST00000676620.1,ENST00000555452.1]	[protein_coding,protein_coding,protein_coding,protein_coding,protein_coding]
ENSG00000072121|ZFYVE26|3814_1	1	[ENSG00000072121,ENSG00000072121,ENSG00000072121,ENSG00000072121,ENSG00000072121]	[ZFYVE26,ZFYVE26,ZFYVE26,ZFYVE26,ZFYVE26]	[=32,=32,=32,=32,=32]	[ENST00000678386.1,ENST00000347230.9,ENST00000676512.1,ENST00000676620.1,ENST00000555452.1]	[protein_coding,protein_coding,protein_coding,protein_coding,protein_coding]
ENSG00000065150|IPO5|17656_1	1	[ENSG00000065150,ENSG00000065150,ENSG00000065150,ENSG00000065150]	[IPO5,IPO5,IPO5,IPO5]	[=32,=32,=32,=32]	[ENST00000490680.5,ENST00000357602.7,ENST00000651721.2,ENST00000261574.10]	[protein_coding,protein_coding,protein_coding,protein_coding]
ENSG00000068024|HDAC4|6305_1	1	[ENSG00000068024,ENSG00000068024]	[HDAC4,HDAC4]	[=32,=32]	[ENST00000345617.7,ENST00000543185.6]	[protein_coding,protein_coding]
ENSG00000068024|HDAC4|13118_1	1	[ENSG00000068024,ENSG00000068024]	[HDAC4,HDAC4]	[=32,=32]	[ENST00000345617.7,ENST00000543185.6]	[protein_coding,protein_coding]
ENSG00000068024|HDAC4|17016_1	1	[ENSG00000068024,ENSG00000068024]	[HDAC4,HDAC4]	[=32,=32]	[ENST00000345617.7,ENST00000543185.6]	[protein_coding,protein_coding]
ENSG00000068028|RASSF1|13173_1	1	[ENSG00000068028,ENSG00000068028,ENSG00000068028,ENSG00000068028,ENSG00000068028]	[RASSF1,RASSF1,RASSF1,RASSF1,RASSF1]	[=32,=32,=32,=32,=32]	[ENST00000616212.4,ENST00000327761.7,ENST00000359365.9,ENST00000395126.7,ENST00000357043.6]	[protein_coding,protein_coding,protein_coding,protein_coding,protein_coding]
ENSG00000068028|RASSF1|13502_1	1	[ENSG00000068028,ENSG00000068028,ENSG00000068028,ENSG00000068028,ENSG00000068028]	[RASSF1,RASSF1,RASSF1,RASSF1,RASSF1]	[=32,=32,=32,=32,=32]	[ENST00000616212.4,ENST00000327761.7,ENST00000359365.9,ENST00000395126.7,ENST00000357043.6]	[protein_coding,protein_coding,protein_coding,protein_coding,protein_coding]
ENSG00000068028|RASSF1|4934_1	1	[ENSG00000068028,ENSG00000068028,ENSG00000068028,ENSG00000068028,ENSG00000068028]	[RASSF1,RASSF1,RASSF1,RASSF1,RASSF1]	[=32,=32,=32,=32,=32]	[ENST00000616212.4,ENST00000327761.7,ENST00000359365.9,ENST00000395126.7,ENST00000357043.6]	[protein_coding,protein_coding,protein_coding,protein_coding,protein_coding]
ENSG00000068078|FGFR3|3457_1	1	[ENSG00000068078,ENSG00000068078,ENSG00000068078,ENSG00000068078]	[FGFR3,FGFR3,FGFR3,FGFR3]	[=32,=32,=32,=32]	[ENST00000412135.7,ENST00000340107.9,ENST00000481110.7,ENST00000440486.8]	[protein_coding,protein_coding,protein_coding,protein_coding]
ENSG00000068078|FGFR3|5864_1	1	[ENSG00000068078,ENSG00000068078,ENSG00000068078,ENSG00000068078]	[FGFR3,FGFR3,FGFR3,FGFR3]	[=32,=32,=32,=32]	[ENST00000412135.7,ENST00000340107.9,ENST00000481110.7,ENST00000440486.8]	[protein_coding,protein_coding,protein_coding,protein_coding]
ENSG00000068078|FGFR3|513_1	1	[ENSG00000068078,ENSG00000068078,ENSG00000068078,ENSG00000068078]	[FGFR3,FGFR3,FGFR3,FGFR3]	[=32,=32,=32,=32]	[ENST00000412135.7,ENST00000340107.9,ENST00000481110.7,ENST00000440486.8]	[protein_coding,protein_coding,protein_coding,protein_coding]
ENSG00000068079|IFI35|17114_1	1	[ENSG00000068079,ENSG00000068079]	[IFI35,IFI35]	[=32,=32]	[ENST00000415816.7,ENST00000438323.2]	[protein_coding,protein_coding]
ENSG00000070950|RAD18|8871_1	1	[ENSG00000070950,ENSG00000070950,ENSG00000070950]	[RAD18,RAD18,RAD18]	[=32,=32,=32]	[ENST00000418463.5,ENST00000421052.5,ENST00000264926.7]	[protein_coding,protein_coding,protein_coding]
ENSG00000070950|RAD18|8725_1	1	[ENSG00000070950]	[RAD18]	[=32]	[ENST00000264926.7]	[protein_coding]
ENSG00000070950|RAD18|18441_1	1	[ENSG00000070950]	[RAD18]	[=32]	[ENST00000264926.7]	[protein_coding]
ENSG00000070961|ATP2B1|16943_1	1	[ENSG00000070961,ENSG00000070961,ENSG00000070961,ENSG00000070961]	[ATP2B1,ATP2B1,ATP2B1,ATP2B1]	[=32,=32,=32,=32]	[ENST00000551310.2,ENST00000705822.1,ENST00000359142.8,ENST00000428670.8]	[protein_coding,protein_coding,protein_coding,protein_coding]
ENSG00000070961|ATP2B1|5461_1	1	[ENSG00000070961,ENSG00000070961,ENSG00000070961,ENSG00000070961]	[ATP2B1,ATP2B1,ATP2B1,ATP2B1]	[=32,=32,=32,=32]	[ENST00000551310.2,ENST00000705822.1,ENST00000359142.8,ENST00000428670.8]	[protein_coding,protein_coding,protein_coding,protein_coding]
ENSG00000071054|MAP4K4|1848_1	1	[ENSG00000071054,ENSG00000071054,ENSG00000071054,ENSG00000071054,ENSG00000071054,ENSG00000071054,ENSG00000071054,ENSG00000071054]	[MAP4K4,MAP4K4,MAP4K4,MAP4K4,MAP4K4,MAP4K4,MAP4K4,MAP4K4]	[=32,=32,=32,=32,=32,=32,=32,=32]	[ENST00000413150.6,ENST00000425019.6,ENST00000625522.3,ENST00000324219.9,ENST00000634702.1,ENST00000350878.9,ENST00000347699.8,ENST00000456652.5]	[protein_coding,protein_coding,protein_coding,protein_coding,protein_coding,protein_coding,protein_coding,protein_coding]
ENSG00000071054|MAP4K4|12929_1	1	[ENSG00000071054,ENSG00000071054,ENSG00000071054,ENSG00000071054,ENSG00000071054,ENSG00000071054,ENSG00000071054,ENSG00000071054]	[MAP4K4,MAP4K4,MAP4K4,MAP4K4,MAP4K4,MAP4K4,MAP4K4,MAP4K4]	[=32,=32,=32,=32,=32,=32,=32,=32]	[ENST00000413150.6,ENST00000425019.6,ENST00000625522.3,ENST00000324219.9,ENST00000634702.1,ENST00000350878.9,ENST00000347699.8,ENST00000456652.5]	[protein_coding,protein_coding,protein_coding,protein_coding,protein_coding,protein_coding,protein_coding,protein_coding]
ENSG00000071537|SEL1L|7468_1	1	[ENSG00000071537,ENSG00000071537]	[SEL1L,SEL1L]	[=32,=32]	[ENST00000555824.5,ENST00000336735.9]	[protein_coding,protein_coding]
ENSG00000071537|SEL1L|6488_1	1	[ENSG00000071537]	[SEL1L]	[=32]	[ENST00000336735.9]	[protein_coding]
ENSG00000071537|SEL1L|6488_2	1	[ENSG00000071537]	[SEL1L]	[=32]	[ENST00000555824.5]	[protein_coding]
ENSG00000073861|TBX21|9541_1	1	[ENSG00000073861]	[TBX21]	[=32]	[ENST00000177694.2]	[protein_coding]
ENSG00000073861|TBX21|2807_1	1	[ENSG00000073861]	[TBX21]	[=32]	[ENST00000177694.2]	[protein_coding]
ENSG00000073921|PICALM|17038_1	1	[ENSG00000073921,ENSG00000073921,ENSG00000073921,ENSG00000073921,ENSG00000073921,ENSG00000073921]	[PICALM,PICALM,PICALM,PICALM,PICALM,PICALM]	[=32,=32,=32,=32,=32,=32]	[ENST00000526033.5,ENST00000393346.8,ENST00000532317.5,ENST00000528398.5,ENST00000630913.2,ENST00000356360.9]	[protein_coding,protein_coding,protein_coding,protein_coding,protein_coding,protein_coding]
ENSG00000073921|PICALM|14124_1	1	[ENSG00000073921,ENSG00000073921,ENSG00000073921,ENSG00000073921,ENSG00000073921,ENSG00000073921]	[PICALM,PICALM,PICALM,PICALM,PICALM,PICALM]	[=32,=32,=32,=32,=32,=32]	[ENST00000526033.5,ENST00000393346.8,ENST00000532317.5,ENST00000528398.5,ENST00000630913.2,ENST00000356360.9]	[protein_coding,protein_coding,protein_coding,protein_coding,protein_coding,protein_coding]
ENSG00000074047|GLI2|15914_1	1	[ENSG00000074047,ENSG00000074047]	[GLI2,GLI2]	[=32,=32]	[ENST00000452319.6,ENST00000361492.9]	[protein_coding,protein_coding]
ENSG00000064932|SBNO2|8668_1	1	[ENSG00000064932,ENSG00000064932,ENSG00000064932]	[SBNO2,SBNO2,SBNO2]	[=32,=32,=32]	[ENST00000438103.6,ENST00000361757.8,ENST00000587024.5]	[protein_coding,protein_coding,protein_coding]
ENSG00000064932|SBNO2|11908_1	1	[ENSG00000064932,ENSG00000064932,ENSG00000064932]	[SBNO2,SBNO2,SBNO2]	[=32,=32,=32]	[ENST00000438103.6,ENST00000361757.8,ENST00000587024.5]	[protein_coding,protein_coding,protein_coding]
ENSG00000067182|TNFRSF1A|17929_1	1	[ENSG00000067182,ENSG00000067182]	[TNFRSF1A,TNFRSF1A]	[=32,=32]	[ENST00000440083.7,ENST00000162749.7]	[protein_coding,protein_coding]
ENSG00000067208|EVI5|17705_1	1	[ENSG00000067208,ENSG00000067208,ENSG00000067208,ENSG00000067208,ENSG00000067208,ENSG00000067208]	[EVI5,EVI5,EVI5,EVI5,EVI5,EVI5]	[=32,=32,=32,=32,=32,=32]	[ENST00000706867.1,ENST00000706843.1,ENST00000370331.5,ENST00000684568.2,ENST00000540033.3,ENST00000706868.1]	[protein_coding,protein_coding,protein_coding,protein_coding,protein_coding,protein_coding]
ENSG00000067208|EVI5|11526_1	1	[ENSG00000067208,ENSG00000067208,ENSG00000067208,ENSG00000067208,ENSG00000067208,ENSG00000067208,ENSG00000067208]	[EVI5,EVI5,EVI5,EVI5,EVI5,EVI5,EVI5]	[=32,=32,=32,=32,=32,=32,=32]	[ENST00000706867.1,ENST00000706843.1,ENST00000370331.5,ENST00000684568.2,ENST00000540033.3,ENST00000706885.1,ENST00000706868.1]	[protein_coding,protein_coding,protein_coding,protein_coding,protein_coding,protein_coding,protein_coding]
ENSG00000067208|EVI5|15956_1	1	[ENSG00000067208,ENSG00000067208,ENSG00000067208,ENSG00000067208,ENSG00000067208,ENSG00000067208,ENSG00000067208]	[EVI5,EVI5,EVI5,EVI5,EVI5,EVI5,EVI5]	[=32,=32,=32,=32,=32,=32,=32]	[ENST00000706867.1,ENST00000706843.1,ENST00000370331.5,ENST00000684568.2,ENST00000540033.3,ENST00000706885.1,ENST00000706868.1]	[protein_coding,protein_coding,protein_coding,protein_coding,protein_coding,protein_coding,protein_coding]
ENSG00000067221|STOML1|9269_1	1	[ENSG00000067221,ENSG00000067221,ENSG00000067221,ENSG00000067221,ENSG00000067221]	[STOML1,STOML1,STOML1,STOML1,STOML1]	[=32,=32,=32,=32,=32]	[ENST00000316900.9,ENST00000316911.10,ENST00000541638.6,ENST00000561656.5,ENST00000564777.5]	[protein_coding,protein_coding,protein_coding,protein_coding,protein_coding]
ENSG00000067221|STOML1|7535_1	1	[ENSG00000067221,ENSG00000067221,ENSG00000067221,ENSG00000067221]	[STOML1,STOML1,STOML1,STOML1]	[=32,=32,=32,=32]	[ENST00000561656.5,ENST00000316900.9,ENST00000541638.6,ENST00000359750.8]	[protein_coding,protein_coding,protein_coding,protein_coding]
ENSG00000067221|STOML1|12995_1	1	[ENSG00000067221]	[STOML1]	[=32]	[ENST00000541638.6]	[protein_coding]
ENSG00000067225|PKM|3264_1	4	[ENSG00000067225,ENSG00000067225,ENSG00000067225,ENSG00000067225,ENSG00000236480,ENSG00000215057,ENSG00000067225,ENSG00000235892,ENSG00000067225,ENSG00000067225]	[PKM,PKM,PKM,PKM,PKMP1,PKMP5,PKM,PKMP2,PKM,PKM]	[=32,=32,=32,=32,=26X1=5,X1=31,=32,=28X1=3,=32,=32]	[ENST00000335181.10,ENST00000565184.6,ENST00000568459.5,ENST00000319622.10,ENST00000455804.1,ENST00000454707.2,ENST00000565154.6,ENST00000412159.1,ENST00000698741.1,ENST00000389093.7]	[protein_coding,protein_coding,protein_coding,protein_coding,processed_pseudogene,processed_pseudogene,protein_coding,processed_pseudogene,protein_coding,protein_coding]
ENSG00000071537|SEL1L|3498_1	1	[ENSG00000071537]	[SEL1L]	[=32]	[ENST00000336735.9]	[protein_coding]
ENSG00000071537|SEL1L|3498_2	1	[ENSG00000071537]	[SEL1L]	[=32]	[ENST00000555824.5]	[protein_coding]
ENSG00000071539|TRIP13|16908_1	1	[ENSG00000071539]	[TRIP13]	[=32]	[ENST00000166345.8]	[protein_coding]
ENSG00000071539|TRIP13|9703_1	1	[ENSG00000071539]	[TRIP13]	[=32]	[ENST00000166345.8]	[protein_coding]
ENSG00000071539|TRIP13|8313_1	1	[ENSG00000071539]	[TRIP13]	[=32]	[ENST00000166345.8]	[protein_coding]
ENSG00000071564|TCF3|9551_1	1	[ENSG00000071564,ENSG00000071564,ENSG00000071564,ENSG00000071564]	[TCF3,TCF3,TCF3,TCF3]	[=32,=32,=32,=32]	[ENST00000588136.7,ENST00000395423.7,ENST00000453954.6,ENST00000262965.12]	[protein_coding,protein_coding,protein_coding,protein_coding]
ENSG00000071564|TCF3|10257_1	1	[ENSG00000071564,ENSG00000071564,ENSG00000071564]	[TCF3,TCF3,TCF3]	[=32,=32,=32]	[ENST00000588136.7,ENST00000453954.6,ENST00000262965.12]	[protein_coding,protein_coding,protein_coding]
ENSG00000071564|TCF3|11726_1	1	[ENSG00000071564,ENSG00000071564]	[TCF3,TCF3]	[=32,=32]	[ENST00000588136.7,ENST00000262965.12]	[protein_coding,protein_coding]
ENSG00000071575|TRIB2|10271_1	1	[ENSG00000071575,ENSG00000071575,ENSG00000071575]	[TRIB2,TRIB2,TRIB2]	[=32,=32,=32]	[ENST00000155926.9,ENST00000381465.2,ENST00000405331.3]	[protein_coding,protein_coding,protein_coding]
ENSG00000071575|TRIB2|16521_1	1	[ENSG00000071575,ENSG00000071575,ENSG00000071575]	[TRIB2,TRIB2,TRIB2]	[=32,=32,=32]	[ENST00000155926.9,ENST00000381465.2,ENST00000405331.3]	[protein_coding,protein_coding,protein_coding]
ENSG00000073578|SDHA|17213_1	3	[ENSG00000291079,ENSG00000291079,ENSG00000291079,ENSG00000291079,ENSG00000291079,ENSG00000291079,ENSG00000291079,ENSG00000291079,ENSG00000291079,ENSG00000185986,ENSG00000291079,ENSG00000286001,ENSG00000291079,ENSG00000291079,ENSG00000291079,ENSG00000073578,ENSG00000291079,ENSG00000291079,ENSG00000073578,ENSG00000291079,ENSG00000291079,ENSG00000291079,ENSG00000073578,ENSG00000291079,ENSG0000029107…	[SDHAP3,SDHAP3,SDHAP3,SDHAP3,SDHAP3,SDHAP3,SDHAP3,SDHAP3,SDHAP3,SDHAP3,SDHAP3,ENSG00000286001,SDHAP3,SDHAP3,SDHAP3,SDHA,SDHAP3,SDHAP3,SDHA,SDHAP3,SDHAP3,SDHAP3,SDHA,SDHAP3,SDHAP3,SDHAP3]	[=32,=32,=32,=32,=32,=32,=32,=32,=32,=32,=32,=32,=32,=32,=32,=32,=32,=32,=32,=32,=32,=32,=32,=32,=32,=32]	[ENST00000721061.1,ENST00000721038.1,ENST00000693074.2,ENST00000721106.1,ENST00000721053.1,ENST00000721115.1,ENST00000721085.1,ENST00000721040.1,ENST00000721058.1,ENST00000515467.2,ENST00000721101.1,ENST00000651543.1,ENST00000721062.1,ENST00000721039.1,ENST00000721098.1,ENST00000504309.5,ENST00000721086.1,ENST00000721041.1,ENST00000510361.5,ENST00000721064.1,ENST00000689786.2,ENST00000721060.1,EN…	[lncRNA,lncRNA,lncRNA,lncRNA,lncRNA,lncRNA,lncRNA,lncRNA,lncRNA,transcribed_unprocessed_pseudogene,lncRNA,nonsense_mediated_decay,lncRNA,lncRNA,lncRNA,protein_coding,lncRNA,lncRNA,protein_coding,lncRNA,lncRNA,lncRNA,protein_coding,lncRNA,lncRNA,lncRNA]
ENSG00000066468|FGFR2|18455_2	1	[ENSG00000066468]	[FGFR2]	[=32]	[ENST00000359354.6]	[protein_coding]
ENSG00000066468|FGFR2|10409_1	1	[ENSG00000066468,ENSG00000066468,ENSG00000066468,ENSG00000066468,ENSG00000066468,ENSG00000066468,ENSG00000066468,ENSG00000066468,ENSG00000066468,ENSG00000066468,ENSG00000066468,ENSG00000066468,ENSG00000066468,ENSG00000066468,ENSG00000066468,ENSG00000066468,ENSG00000066468,ENSG00000066468]	[FGFR2,FGFR2,FGFR2,FGFR2,FGFR2,FGFR2,FGFR2,FGFR2,FGFR2,FGFR2,FGFR2,FGFR2,FGFR2,FGFR2,FGFR2,FGFR2,FGFR2,FGFR2]	[=32,=32,=32,=32,=32,=32,=32,=32,=32,=32,=32,=32,=32,=32,=32,=32,=32,=32]	[ENST00000357555.9,ENST00000356226.8,ENST00000369059.5,ENST00000346997.6,ENST00000360144.7,ENST00000638709.2,ENST00000358487.10,ENST00000369056.5,ENST00000684153.1,ENST00000613048.4,ENST00000369061.8,ENST00000351936.11,ENST00000683211.1,ENST00000369060.8,ENST00000457416.7,ENST00000478859.5,ENST00000682772.1,ENST00000682550.1]	[protein_coding,protein_coding,protein_coding,protein_coding,protein_coding,protein_coding,protein_coding,protein_coding,protein_coding,protein_coding,protein_coding,protein_coding,protein_coding,protein_coding,protein_coding,protein_coding,protein_coding,protein_coding]
ENSG00000066468|FGFR2|10409_2	1	[ENSG00000066468]	[FGFR2]	[=32]	[ENST00000359354.6]	[protein_coding]
ENSG00000066827|ZFAT|11014_1	1	[ENSG00000066827,ENSG00000066827,ENSG00000066827,ENSG00000066827,ENSG00000066827,ENSG00000066827]	[ZFAT,ZFAT,ZFAT,ZFAT,ZFAT,ZFAT]	[=32,=32,=32,=32,=32,=32]	[ENST00000520214.5,ENST00000520356.5,ENST00000520727.5,ENST00000429442.6,ENST00000523399.5,ENST00000377838.8]	[protein_coding,protein_coding,protein_coding,protein_coding,protein_coding,protein_coding]
ENSG00000066827|ZFAT|11425_1	1	[ENSG00000066827,ENSG00000066827,ENSG00000066827,ENSG00000066827,ENSG00000066827,ENSG00000066827]	[ZFAT,ZFAT,ZFAT,ZFAT,ZFAT,ZFAT]	[=32,=32,=32,=32,=32,=32]	[ENST00000520214.5,ENST00000520356.5,ENST00000520727.5,ENST00000429442.6,ENST00000523399.5,ENST00000377838.8]	[protein_coding,protein_coding,protein_coding,protein_coding,protein_coding,protein_coding]
ENSG00000066827|ZFAT|1106_1	1	[ENSG00000066827,ENSG00000066827,ENSG00000066827,ENSG00000066827,ENSG00000066827,ENSG00000066827]	[ZFAT,ZFAT,ZFAT,ZFAT,ZFAT,ZFAT]	[=32,=32,=32,=32,=32,=32]	[ENST00000520214.5,ENST00000520356.5,ENST00000520727.5,ENST00000429442.6,ENST00000523399.5,ENST00000377838.8]	[protein_coding,protein_coding,protein_coding,protein_coding,protein_coding,protein_coding]
ENSG00000066926|FECH|6634_1	2	[ENSG00000066926,ENSG00000235534,ENSG00000066926,ENSG00000066926]	[FECH,FECHP1,FECH,FECH]	[=32,X1=29X2,=32,=32]	[ENST00000262093.11,ENST00000431896.1,ENST00000652755.1,ENST00000382873.8]	[protein_coding,processed_pseudogene,protein_coding,protein_coding]
ENSG00000072571|HMMR|2152_1	1	[ENSG00000072571,ENSG00000072571,ENSG00000072571,ENSG00000072571]	[HMMR,HMMR,HMMR,HMMR]	[=32,=32,=32,=32]	[ENST00000358715.3,ENST00000432118.6,ENST00000353866.7,ENST00000393915.9]	[protein_coding,protein_coding,protein_coding,protein_coding]
ENSG00000072571|HMMR|2902_1	1	[ENSG00000072571,ENSG00000072571,ENSG00000072571,ENSG00000072571]	[HMMR,HMMR,HMMR,HMMR]	[=32,=32,=32,=32]	[ENST00000358715.3,ENST00000432118.6,ENST00000353866.7,ENST00000393915.9]	[protein_coding,protein_coding,protein_coding,protein_coding]
ENSG00000072571|HMMR|9624_1	1	[ENSG00000072571,ENSG00000072571,ENSG00000072571,ENSG00000072571]	[HMMR,HMMR,HMMR,HMMR]	[=32,=32,=32,=32]	[ENST00000358715.3,ENST00000432118.6,ENST00000353866.7,ENST00000393915.9]	[protein_coding,protein_coding,protein_coding,protein_coding]
ENSG00000072609|CHFR|1293_1	1	[ENSG00000072609,ENSG00000072609,ENSG00000072609,ENSG00000072609]	[CHFR,CHFR,CHFR,CHFR]	[=32,=32,=32,=32]	[ENST00000450056.7,ENST00000443047.6,ENST00000266880.11,ENST00000432561.6]	[protein_coding,protein_coding,protein_coding,protein_coding]
ENSG00000072609|CHFR|8336_1	1	[ENSG00000072609,ENSG00000072609,ENSG00000072609,ENSG00000072609]	[CHFR,CHFR,CHFR,CHFR]	[=32,=32,=32,=32]	[ENST00000450056.7,ENST00000443047.6,ENST00000266880.11,ENST00000432561.6]	[protein_coding,protein_coding,protein_coding,protein_coding]
ENSG00000072609|CHFR|13872_1	1	[ENSG00000072609,ENSG00000072609,ENSG00000072609,ENSG00000072609]	[CHFR,CHFR,CHFR,CHFR]	[=32,=32,=32,=32]	[ENST00000450056.7,ENST00000443047.6,ENST00000266880.11,ENST00000432561.6]	[protein_coding,protein_coding,protein_coding,protein_coding]
ENSG00000072694|FCGR2B|11468_1	1	[ENSG00000072694,ENSG00000072694,ENSG00000072694]	[FCGR2B,FCGR2B,FCGR2B]	[=32,=32,=32]	[ENST00000367961.8,ENST00000358671.10,ENST00000236937.13]	[protein_coding,protein_coding,protein_coding]
ENSG00000072694|FCGR2B|8794_1	1	[ENSG00000072694,ENSG00000072694,ENSG00000072694]	[FCGR2B,FCGR2B,FCGR2B]	[=32,=32,=32]	[ENST00000367961.8,ENST00000358671.10,ENST00000236937.13]	[protein_coding,protein_coding,protein_coding]
ENSG00000072694|FCGR2B|15334_1	1	[ENSG00000072694]	[FCGR2B]	[=32]	[ENST00000358671.10]	[protein_coding]
ENSG00000072736|NFATC3|14251_1	1	[ENSG00000072736,ENSG00000072736,ENSG00000072736,ENSG00000072736]	[NFATC3,NFATC3,NFATC3,NFATC3]	[=32,=32,=32,=32]	[ENST00000329524.8,ENST00000575270.5,ENST00000346183.8,ENST00000349223.9]	[protein_coding,protein_coding,protein_coding,protein_coding]
ENSG00000075043|KCNQ2|16936_1	1	[ENSG00000075043,ENSG00000075043,ENSG00000075043,ENSG00000075043]	[KCNQ2,KCNQ2,KCNQ2,KCNQ2]	[=32,=32,=32,=32]	[ENST00000359125.7,ENST00000627221.3,ENST00000626839.2,ENST00000706989.1]	[protein_coding,protein_coding,protein_coding,protein_coding]
ENSG00000075073|TACR2|15059_1	1	[ENSG00000075073,ENSG00000075073]	[TACR2,TACR2]	[=32,=32]	[ENST00000373307.5,ENST00000373306.5]	[protein_coding,protein_coding]
ENSG00000064687|ABCA7|1568_1	1	[ENSG00000064687]	[ABCA7]	[=32]	[ENST00000263094.11]	[protein_coding]
ENSG00000067533|RRP15|4846_1	1	[ENSG00000067533]	[RRP15]	[=32]	[ENST00000366932.4]	[protein_coding]
ENSG00000067533|RRP15|18073_1	1	[ENSG00000067533]	[RRP15]	[=32]	[ENST00000366932.4]	[protein_coding]
ENSG00000067533|RRP15|17420_1	1	[ENSG00000067533]	[RRP15]	[=32]	[ENST00000366932.4]	[protein_coding]
ENSG00000067560|RHOA|10365_1	2	[ENSG00000067560,ENSG00000067560,ENSG00000067560,ENSG00000219867,ENSG00000067560,ENSG00000067560,ENSG00000067560]	[RHOA,RHOA,RHOA,ENSG00000219867,RHOA,RHOA,RHOA]	[=32,=32,=32,=32,=32,=32,=32]	[ENST00000454011.7,ENST00000678200.1,ENST00000678921.2,ENST00000406314.1,ENST00000422781.6,ENST00000676712.2,ENST00000418115.6]	[protein_coding,protein_coding,protein_coding,processed_pseudogene,protein_coding,protein_coding,protein_coding]
ENSG00000067560|RHOA|15018_1	1	[ENSG00000067560,ENSG00000067560,ENSG00000067560,ENSG00000067560,ENSG00000067560,ENSG00000067560]	[RHOA,RHOA,RHOA,RHOA,RHOA,RHOA]	[=32,=32,=32,=32,=32,=32]	[ENST00000454011.7,ENST00000678200.1,ENST00000678921.2,ENST00000422781.6,ENST00000676712.2,ENST00000418115.6]	[protein_coding,protein_coding,protein_coding,protein_coding,protein_coding,protein_coding]
ENSG00000067606|PRKCZ|235_1	1	[ENSG00000067606,ENSG00000067606]	[PRKCZ,PRKCZ]	[=32,=32]	[ENST00000378567.8,ENST00000400921.6]	[protein_coding,protein_coding]
ENSG00000067606|PRKCZ|14885_1	1	[ENSG00000067606,ENSG00000067606]	[PRKCZ,PRKCZ]	[=32,=32]	[ENST00000378567.8,ENST00000400921.6]	[protein_coding,protein_coding]
ENSG00000067606|PRKCZ|12456_1	1	[ENSG00000067606,ENSG00000067606]	[PRKCZ,PRKCZ]	[=32,=32]	[ENST00000378567.8,ENST00000400921.6]	[protein_coding,protein_coding]
ENSG00000067704|IARS2|10671_1	1	[ENSG00000067704]	[IARS2]	[=32]	[ENST00000366922.3]	[protein_coding]
ENSG00000067704|IARS2|3328_1	1	[ENSG00000067704]	[IARS2]	[=32]	[ENST00000366922.3]	[protein_coding]
ENSG00000070814|TCOF1|1417_1	1	[ENSG00000070814,ENSG00000070814,ENSG00000070814,ENSG00000070814,ENSG00000070814,ENSG00000070814,ENSG00000070814,ENSG00000070814,ENSG00000070814,ENSG00000070814]	[TCOF1,TCOF1,TCOF1,TCOF1,TCOF1,TCOF1,TCOF1,TCOF1,TCOF1,TCOF1]	[=32,=32,=32,=32,=32,=32,=32,=32,=32,=32]	[ENST00000513538.2,ENST00000439160.6,ENST00000394269.7,ENST00000323668.11,ENST00000377797.7,ENST00000504761.6,ENST00000445265.6,ENST00000643257.2,ENST00000427724.7,ENST00000513346.5]	[protein_coding,protein_coding,protein_coding,protein_coding,protein_coding,protein_coding,protein_coding,protein_coding,protein_coding,protein_coding]
ENSG00000070814|TCOF1|8720_1	1	[ENSG00000070814,ENSG00000070814,ENSG00000070814,ENSG00000070814,ENSG00000070814,ENSG00000070814,ENSG00000070814,ENSG00000070814,ENSG00000070814,ENSG00000070814]	[TCOF1,TCOF1,TCOF1,TCOF1,TCOF1,TCOF1,TCOF1,TCOF1,TCOF1,TCOF1]	[=32,=32,=32,=32,=32,=32,=32,=32,=32,=32]	[ENST00000513538.2,ENST00000439160.6,ENST00000394269.7,ENST00000323668.11,ENST00000377797.7,ENST00000504761.6,ENST00000445265.6,ENST00000643257.2,ENST00000427724.7,ENST00000513346.5]	[protein_coding,protein_coding,protein_coding,protein_coding,protein_coding,protein_coding,protein_coding,protein_coding,protein_coding,protein_coding]
ENSG00000070831|CDC42|11687_1	2	[ENSG00000070831,ENSG00000070831,ENSG00000289694,ENSG00000070831,ENSG00000070831,ENSG00000070831]	[CDC42,CDC42,ENSG00000289694,CDC42,CDC42,CDC42]	[=32,=32,=32,=32,=32,=32]	[ENST00000695857.1,ENST00000695860.1,ENST00000695855.1,ENST00000315554.15,ENST00000695859.1,ENST00000667384.2]	[protein_coding,protein_coding,protein_coding,protein_coding,protein_coding,protein_coding]
ENSG00000070831|CDC42|11687_2	4	[ENSG00000070831,ENSG00000070831,ENSG00000070831,ENSG00000070831,ENSG00000070831,ENSG00000070831,ENSG00000070831,ENSG00000070831,ENSG00000237350,ENSG00000070831,ENSG00000289694,ENSG00000070831,ENSG00000070831,ENSG00000070831,ENSG00000070831,ENSG00000289694,ENSG00000070831,ENSG00000070831,ENSG00000070831,ENSG00000070831,ENSG00000234933]	[CDC42,CDC42,CDC42,CDC42,CDC42,CDC42,CDC42,CDC42,CDC42P6,CDC42,ENSG00000289694,CDC42,CDC42,CDC42,CDC42,ENSG00000289694,CDC42,CDC42,CDC42,CDC42,CDC42P1]	[=32,=32,=32,=32,=32,=32,=32,=32,=32,=32,=32,=32,=32,=32,=32,=32,=32,=32,=32,=32,=32]	[ENST00000695798.1,ENST00000400259.5,ENST00000695857.1,ENST00000695796.1,ENST00000695860.1,ENST00000695797.1,ENST00000667384.2,ENST00000656825.1,ENST00000421246.1,ENST00000344548.8,ENST00000695855.1,ENST00000411827.2,ENST00000695802.1,ENST00000695799.1,ENST00000695859.1,ENST00000695856.1,ENST00000662562.2,ENST00000695801.1,ENST00000695800.1,ENST00000695858.1,ENST00000456658.1]	[protein_coding,protein_coding,protein_coding,protein_coding,protein_coding,protein_coding,protein_coding,protein_coding,processed_pseudogene,protein_coding,protein_coding,protein_coding,protein_coding,protein_coding,protein_coding,protein_coding,protein_coding,protein_coding,protein_coding,protein_coding,processed_pseudogene]
ENSG00000070831|CDC42|8582_1	1	[ENSG00000070831,ENSG00000070831]	[CDC42,CDC42]	[=32,=32]	[ENST00000695796.1,ENST00000662562.2]	[protein_coding,protein_coding]
ENSG00000070831|CDC42|8582_2	2	[ENSG00000070831,ENSG00000070831,ENSG00000289694,ENSG00000070831,ENSG00000070831,ENSG00000070831]	[CDC42,CDC42,ENSG00000289694,CDC42,CDC42,CDC42]	[=32,=32,=32,=32,=32,=32]	[ENST00000695857.1,ENST00000695860.1,ENST00000695855.1,ENST00000315554.15,ENST00000695859.1,ENST00000667384.2]	[protein_coding,protein_coding,protein_coding,protein_coding,protein_coding,protein_coding]
ENSG00000070831|CDC42|8582_3	2	[ENSG00000070831,ENSG00000070831,ENSG00000070831,ENSG00000070831,ENSG00000070831,ENSG00000070831,ENSG00000070831,ENSG00000070831,ENSG00000070831,ENSG00000070831,ENSG00000070831,ENSG00000070831,ENSG00000070831,ENSG00000289694,ENSG00000070831,ENSG00000070831]	[CDC42,CDC42,CDC42,CDC42,CDC42,CDC42,CDC42,CDC42,CDC42,CDC42,CDC42,CDC42,CDC42,ENSG00000289694,CDC42,CDC42]	[=32,=32,=32,=32,=32,=32,=32,=32,=32,=32,=32,=32,=32,=32,=32,=32]	[ENST00000695798.1,ENST00000656825.1,ENST00000400259.5,ENST00000695800.1,ENST00000695801.1,ENST00000695858.1,ENST00000695796.1,ENST00000344548.8,ENST00000695797.1,ENST00000695799.1,ENST00000411827.2,ENST00000667384.2,ENST00000695859.1,ENST00000695856.1,ENST00000695802.1,ENST00000662562.2]	[protein_coding,protein_coding,protein_coding,protein_coding,protein_coding,protein_coding,protein_coding,protein_coding,protein_coding,protein_coding,protein_coding,protein_coding,protein_coding,protein_coding,protein_coding,protein_coding]
ENSG00000064199|SPA17|1023_1	1	[ENSG00000064199,ENSG00000064199]	[SPA17,SPA17]	[=32,=32]	[ENST00000227135.7,ENST00000532692.1]	[protein_coding,protein_coding]
ENSG00000068323|TFE3|1022_1	1	[ENSG00000068323]	[TFE3]	[=32]	[ENST00000315869.8]	[protein_coding]
ENSG00000068323|TFE3|15361_1	1	[ENSG00000068323]	[TFE3]	[=32]	[ENST00000315869.8]	[protein_coding]
ENSG00000068323|TFE3|424_1	1	[ENSG00000068323]	[TFE3]	[=32]	[ENST00000315869.8]	[protein_coding]
ENSG00000068366|ACSL4|3481_1	1	[ENSG00000068366,ENSG00000068366,ENSG00000068366,ENSG00000068366,ENSG00000068366,ENSG00000068366,ENSG00000068366,ENSG00000068366,ENSG00000068366]	[ACSL4,ACSL4,ACSL4,ACSL4,ACSL4,ACSL4,ACSL4,ACSL4,ACSL4]	[=32,=32,=32,=32,=32,=32,=32,=32,=32]	[ENST00000672282.1,ENST00000673016.1,ENST00000682031.1,ENST00000672401.1,ENST00000671846.1,ENST00000502391.6,ENST00000340800.7,ENST00000469796.7,ENST00000348502.10]	[protein_coding,protein_coding,protein_coding,protein_coding,protein_coding,protein_coding,protein_coding,protein_coding,protein_coding]
ENSG00000068366|ACSL4|5813_1	1	[ENSG00000068366,ENSG00000068366,ENSG00000068366,ENSG00000068366,ENSG00000068366,ENSG00000068366,ENSG00000068366,ENSG00000068366,ENSG00000068366]	[ACSL4,ACSL4,ACSL4,ACSL4,ACSL4,ACSL4,ACSL4,ACSL4,ACSL4]	[=32,=32,=32,=32,=32,=32,=32,=32,=32]	[ENST00000672282.1,ENST00000673016.1,ENST00000682031.1,ENST00000672401.1,ENST00000671846.1,ENST00000502391.6,ENST00000340800.7,ENST00000469796.7,ENST00000348502.10]	[protein_coding,protein_coding,protein_coding,protein_coding,protein_coding,protein_coding,protein_coding,protein_coding,protein_coding]
ENSG00000068366|ACSL4|1533_1	1	[ENSG00000068366,ENSG00000068366,ENSG00000068366,ENSG00000068366,ENSG00000068366,ENSG00000068366,ENSG00000068366,ENSG00000068366,ENSG00000068366]	[ACSL4,ACSL4,ACSL4,ACSL4,ACSL4,ACSL4,ACSL4,ACSL4,ACSL4]	[=32,=32,=32,=32,=32,=32,=32,=32,=32]	[ENST00000672282.1,ENST00000673016.1,ENST00000682031.1,ENST00000672401.1,ENST00000671846.1,ENST00000502391.6,ENST00000340800.7,ENST00000469796.7,ENST00000348502.10]	[protein_coding,protein_coding,protein_coding,protein_coding,protein_coding,protein_coding,protein_coding,protein_coding,protein_coding]
ENSG00000068489|PRR11|13857_1	2	[ENSG00000068489,ENSG00000068489,ENSG00000265303]	[PRR11,PRR11,ENSG00000265303]	[=32,=32,=32]	[ENST00000262293.9,ENST00000614081.1,ENST00000577660.1]	[protein_coding,protein_coding,protein_coding]
ENSG00000068489|PRR11|16282_1	2	[ENSG00000068489,ENSG00000265303,ENSG00000068489]	[PRR11,ENSG00000265303,PRR11]	[=32,=31X1,=32]	[ENST00000262293.9,ENST00000577660.1,ENST00000614081.1]	[protein_coding,protein_coding,protein_coding]
ENSG00000068489|PRR11|7_1	1	[ENSG00000068489,ENSG00000068489]	[PRR11,PRR11]	[=32,=32]	[ENST00000262293.9,ENST00000614081.1]	[protein_coding,protein_coding]
ENSG00000068796|KIF2A|10729_1	1	[ENSG00000068796,ENSG00000068796,ENSG00000068796,ENSG00000068796,ENSG00000068796,ENSG00000068796,ENSG00000068796,ENSG00000068796,ENSG00000068796]	[KIF2A,KIF2A,KIF2A,KIF2A,KIF2A,KIF2A,KIF2A,KIF2A,KIF2A]	[=32,=32,=32,=32,=32,=32,=32,=32,=32]	[ENST00000674733.1,ENST00000676413.1,ENST00000676271.1,ENST00000407818.8,ENST00000401507.7,ENST00000506857.5,ENST00000674916.1,ENST00000674632.1,ENST00000381103.7]	[protein_coding,protein_coding,protein_coding,protein_coding,protein_coding,protein_coding,protein_coding,protein_coding,protein_coding]
ENSG00000072736|NFATC3|11596_1	1	[ENSG00000072736,ENSG00000072736,ENSG00000072736,ENSG00000072736]	[NFATC3,NFATC3,NFATC3,NFATC3]	[=32,=32,=32,=32]	[ENST00000329524.8,ENST00000575270.5,ENST00000346183.8,ENST00000349223.9]	[protein_coding,protein_coding,protein_coding,protein_coding]
ENSG00000072736|NFATC3|966_1	1	[ENSG00000072736,ENSG00000072736,ENSG00000072736,ENSG00000072736]	[NFATC3,NFATC3,NFATC3,NFATC3]	[=32,=32,=32,=32]	[ENST00000329524.8,ENST00000575270.5,ENST00000346183.8,ENST00000349223.9]	[protein_coding,protein_coding,protein_coding,protein_coding]
ENSG00000072803|FBXW11|17902_1	2	[ENSG00000072803,ENSG00000072803,ENSG00000229635,ENSG00000072803,ENSG00000072803]	[FBXW11,FBXW11,ENSG00000229635,FBXW11,FBXW11]	[=32,=32,=27X1=4,=32,=32]	[ENST00000393802.6,ENST00000517395.6,ENST00000452808.1,ENST00000265094.9,ENST00000296933.10]	[protein_coding,protein_coding,processed_pseudogene,protein_coding,protein_coding]
ENSG00000072803|FBXW11|2976_1	2	[ENSG00000072803,ENSG00000230870,ENSG00000072803,ENSG00000072803,ENSG00000072803]	[FBXW11,FBXW11P1,FBXW11,FBXW11,FBXW11]	[=32,=6X1=1X1=23,=32,=32,=32]	[ENST00000393802.6,ENST00000393804.2,ENST00000517395.6,ENST00000265094.9,ENST00000296933.10]	[protein_coding,processed_pseudogene,protein_coding,protein_coding,protein_coding]
ENSG00000072803|FBXW11|18516_1	1	[ENSG00000072803,ENSG00000072803,ENSG00000072803,ENSG00000072803]	[FBXW11,FBXW11,FBXW11,FBXW11]	[=32,=32,=32,=32]	[ENST00000296933.10,ENST00000393802.6,ENST00000517395.6,ENST00000265094.9]	[protein_coding,protein_coding,protein_coding,protein_coding]
ENSG00000072818|ACAP1|11467_1	1	[ENSG00000072818]	[ACAP1]	[=32]	[ENST00000158762.8]	[protein_coding]
ENSG00000072818|ACAP1|16735_1	1	[ENSG00000072818]	[ACAP1]	[=32]	[ENST00000158762.8]	[protein_coding]
ENSG00000072818|ACAP1|17286_1	1	[ENSG00000072818]	[ACAP1]	[=32]	[ENST00000158762.8]	[protein_coding]
ENSG00000072958|AP1M1|4441_1	1	[ENSG00000072958,ENSG00000072958,ENSG00000072958,ENSG00000072958]	[AP1M1,AP1M1,AP1M1,AP1M1]	[=32,=32,=32,=32]	[ENST00000444449.6,ENST00000590756.5,ENST00000291439.8,ENST00000429941.6]	[protein_coding,protein_coding,protein_coding,protein_coding]
ENSG00000072958|AP1M1|14081_1	1	[ENSG00000072958,ENSG00000072958,ENSG00000072958]	[AP1M1,AP1M1,AP1M1]	[=32,=32,=32]	[ENST00000444449.6,ENST00000590756.5,ENST00000291439.8]	[protein_coding,protein_coding,protein_coding]
ENSG00000075303|SLC25A40|11150_1	1	[ENSG00000075303]	[SLC25A40]	[=32]	[ENST00000341119.10]	[protein_coding]
ENSG00000075388|FGF4|2069_1	1	[ENSG00000075388]	[FGF4]	[=32]	[ENST00000168712.3]	[protein_coding]
ENSG00000075388|FGF4|1290_1	1	[ENSG00000075388]	[FGF4]	[=32]	[ENST00000168712.3]	[protein_coding]
ENSG00000075388|FGF4|267_1	1	[ENSG00000075388]	[FGF4]	[=32]	[ENST00000168712.3]	[protein_coding]
ENSG00000075420|FNDC3B|7272_1	1	[ENSG00000075420]	[FNDC3B]	[=32]	[ENST00000421757.5]	[protein_coding]
ENSG00000075420|FNDC3B|7272_2	1	[ENSG00000075420,ENSG00000075420,ENSG00000075420]	[FNDC3B,FNDC3B,FNDC3B]	[=32,=32,=32]	[ENST00000415807.7,ENST00000416957.5,ENST00000336824.8]	[protein_coding,protein_coding,protein_coding]
ENSG00000057657|PRDM1|16548_1	1	[ENSG00000057657,ENSG00000057657,ENSG00000057657,ENSG00000057657,ENSG00000057657,ENSG00000057657]	[PRDM1,PRDM1,PRDM1,PRDM1,PRDM1,PRDM1]	[=32,=32,=32,=32,=32,=32]	[ENST00000652320.1,ENST00000648754.1,ENST00000369096.9,ENST00000369091.6,ENST00000651185.1,ENST00000369089.3]	[protein_coding,protein_coding,protein_coding,protein_coding,protein_coding,protein_coding]
ENSG00000057657|PRDM1|13489_1	1	[ENSG00000057657,ENSG00000057657,ENSG00000057657,ENSG00000057657,ENSG00000057657,ENSG00000057657]	[PRDM1,PRDM1,PRDM1,PRDM1,PRDM1,PRDM1]	[=32,=32,=32,=32,=32,=32]	[ENST00000652320.1,ENST00000648754.1,ENST00000369096.9,ENST00000369091.6,ENST00000651185.1,ENST00000369089.3]	[protein_coding,protein_coding,protein_coding,protein_coding,protein_coding,protein_coding]
ENSG00000057657|PRDM1|14460_1	1	[ENSG00000057657,ENSG00000057657,ENSG00000057657,ENSG00000057657,ENSG00000057657,ENSG00000057657]	[PRDM1,PRDM1,PRDM1,PRDM1,PRDM1,PRDM1]	[=32,=32,=32,=32,=32,=32]	[ENST00000652320.1,ENST00000648754.1,ENST00000369096.9,ENST00000369091.6,ENST00000651185.1,ENST00000369089.3]	[protein_coding,protein_coding,protein_coding,protein_coding,protein_coding,protein_coding]
ENSG00000057663|ATG5|2076_1	1	[ENSG00000057663,ENSG00000057663,ENSG00000057663,ENSG00000057663,ENSG00000057663,ENSG00000057663]	[ATG5,ATG5,ATG5,ATG5,ATG5,ATG5]	[=32,=32,=32,=32,=32,=32]	[ENST00000343245.7,ENST00000613993.1,ENST00000360666.6,ENST00000369076.8,ENST00000636437.1,ENST00000635758.2]	[protein_coding,protein_coding,protein_coding,protein_coding,protein_coding,protein_coding]
ENSG00000057663|ATG5|17277_1	1	[ENSG00000057663]	[ATG5]	[=32]	[ENST00000636437.1]	[protein_coding]
ENSG00000057663|ATG5|17277_2	1	[ENSG00000057663,ENSG00000057663,ENSG00000057663,ENSG00000057663]	[ATG5,ATG5,ATG5,ATG5]	[=32,=32,=32,=32]	[ENST00000369076.8,ENST00000343245.7,ENST00000360666.6,ENST00000635758.2]	[protein_coding,protein_coding,protein_coding,protein_coding]
ENSG00000057663|ATG5|13910_1	1	[ENSG00000057663]	[ATG5]	[=32]	[ENST00000636437.1]	[protein_coding]
ENSG00000057663|ATG5|13910_2	1	[ENSG00000057663,ENSG00000057663,ENSG00000057663,ENSG00000057663]	[ATG5,ATG5,ATG5,ATG5]	[=32,=32,=32,=32]	[ENST00000369076.8,ENST00000343245.7,ENST00000360666.6,ENST00000635758.2]	[protein_coding,protein_coding,protein_coding,protein_coding]
ENSG00000057757|PITHD1|4299_1	1	[ENSG00000057757,ENSG00000057757]	[PITHD1,PITHD1]	[=32,=32]	[ENST00000374524.1,ENST00000246151.9]	[protein_coding,protein_coding]
ENSG00000057757|PITHD1|6504_1	1	[ENSG00000057757,ENSG00000057757]	[PITHD1,PITHD1]	[=32,=32]	[ENST00000374524.1,ENST00000246151.9]	[protein_coding,protein_coding]
ENSG00000068079|IFI35|9569_1	1	[ENSG00000068079,ENSG00000068079]	[IFI35,IFI35]	[=32,=32]	[ENST00000415816.7,ENST00000438323.2]	[protein_coding,protein_coding]
ENSG00000068079|IFI35|862_1	1	[ENSG00000068079,ENSG00000068079]	[IFI35,IFI35]	[=32,=32]	[ENST00000415816.7,ENST00000438323.2]	[protein_coding,protein_coding]
ENSG00000068097|HEATR6|1499_1	1	[ENSG00000068097,ENSG00000068097]	[HEATR6,HEATR6]	[=32,=32]	[ENST00000184956.11,ENST00000585976.5]	[protein_coding,protein_coding]
ENSG00000068097|HEATR6|9149_1	1	[ENSG00000068097,ENSG00000068097]	[HEATR6,HEATR6]	[=32,=32]	[ENST00000184956.11,ENST00000585976.5]	[protein_coding,protein_coding]
ENSG00000068097|HEATR6|4793_1	1	[ENSG00000068097,ENSG00000068097]	[HEATR6,HEATR6]	[=32,=32]	[ENST00000184956.11,ENST00000585976.5]	[protein_coding,protein_coding]
ENSG00000068120|COASY|11145_1	1	[ENSG00000068120,ENSG00000068120,ENSG00000068120]	[COASY,COASY,COASY]	[=32,=32,=32]	[ENST00000421097.6,ENST00000590958.5,ENST00000393818.3]	[protein_coding,protein_coding,protein_coding]
ENSG00000068120|COASY|10984_1	1	[ENSG00000068120,ENSG00000068120,ENSG00000068120]	[COASY,COASY,COASY]	[=32,=32,=32]	[ENST00000421097.6,ENST00000590958.5,ENST00000393818.3]	[protein_coding,protein_coding,protein_coding]
ENSG00000068120|COASY|16935_1	1	[ENSG00000068120,ENSG00000068120]	[COASY,COASY]	[=32,=32]	[ENST00000421097.6,ENST00000393818.3]	[protein_coding,protein_coding]
ENSG00000068305|MEF2A|5317_1	1	[ENSG00000068305,ENSG00000068305,ENSG00000068305,ENSG00000068305,ENSG00000068305,ENSG00000068305,ENSG00000068305,ENSG00000068305,ENSG00000068305,ENSG00000068305]	[MEF2A,MEF2A,MEF2A,MEF2A,MEF2A,MEF2A,MEF2A,MEF2A,MEF2A,MEF2A]	[=32,=32,=32,=32,=32,=32,=32,=32,=32,=32]	[ENST00000690055.1,ENST00000338042.11,ENST00000558812.5,ENST00000557942.6,ENST00000686611.1,ENST00000557785.5,ENST00000449277.6,ENST00000691492.1,ENST00000354410.9,ENST00000705985.1]	[protein_coding,protein_coding,protein_coding,protein_coding,protein_coding,protein_coding,protein_coding,protein_coding,protein_coding,protein_coding]
ENSG00000068305|MEF2A|2638_1	1	[ENSG00000068305,ENSG00000068305,ENSG00000068305,ENSG00000068305,ENSG00000068305,ENSG00000068305,ENSG00000068305,ENSG00000068305,ENSG00000068305,ENSG00000068305]	[MEF2A,MEF2A,MEF2A,MEF2A,MEF2A,MEF2A,MEF2A,MEF2A,MEF2A,MEF2A]	[=32,=32,=32,=32,=32,=32,=32,=32,=32,=32]	[ENST00000690055.1,ENST00000338042.11,ENST00000558812.5,ENST00000557942.6,ENST00000686611.1,ENST00000557785.5,ENST00000449277.6,ENST00000691492.1,ENST00000354410.9,ENST00000705985.1]	[protein_coding,protein_coding,protein_coding,protein_coding,protein_coding,protein_coding,protein_coding,protein_coding,protein_coding,protein_coding]
ENSG00000074356|NCBP3|1751_1	1	[ENSG00000074356]	[NCBP3]	[=32]	[ENST00000389005.6]	[protein_coding]
ENSG00000074356|NCBP3|10483_1	1	[ENSG00000074356]	[NCBP3]	[=32]	[ENST00000389005.6]	[protein_coding]
ENSG00000074410|CA12|14502_1	1	[ENSG00000074410,ENSG00000074410,ENSG00000074410]	[CA12,CA12,CA12]	[=32,=32,=32]	[ENST00000422263.2,ENST00000178638.8,ENST00000344366.7]	[protein_coding,protein_coding,protein_coding]
ENSG00000074410|CA12|4775_1	1	[ENSG00000074410,ENSG00000074410,ENSG00000074410]	[CA12,CA12,CA12]	[=32,=32,=32]	[ENST00000422263.2,ENST00000178638.8,ENST00000344366.7]	[protein_coding,protein_coding,protein_coding]
ENSG00000074410|CA12|12971_1	1	[ENSG00000074410,ENSG00000074410,ENSG00000074410]	[CA12,CA12,CA12]	[=32,=32,=32]	[ENST00000422263.2,ENST00000178638.8,ENST00000344366.7]	[protein_coding,protein_coding,protein_coding]
ENSG00000074527|NTN4|14195_1	1	[ENSG00000074527,ENSG00000074527,ENSG00000074527,ENSG00000074527,ENSG00000074527]	[NTN4,NTN4,NTN4,NTN4,NTN4]	[=32,=32,=32,=32,=32]	[ENST00000553059.1,ENST00000538383.5,ENST00000344911.8,ENST00000674345.1,ENST00000343702.9]	[protein_coding,protein_coding,protein_coding,protein_coding,protein_coding]
ENSG00000065989|PDE4A|18531_1	1	[ENSG00000065989,ENSG00000065989]	[PDE4A,PDE4A]	[=32,=32]	[ENST00000380702.7,ENST00000344979.7]	[protein_coding,protein_coding]
ENSG00000066044|ELAVL1|16230_1	1	[ENSG00000066044,ENSG00000066044,ENSG00000066044]	[ELAVL1,ELAVL1,ELAVL1]	[=32,=32,=32]	[ENST00000407627.7,ENST00000593807.1,ENST00000596459.5]	[protein_coding,protein_coding,protein_coding]
ENSG00000067704|IARS2|298_1	1	[ENSG00000067704]	[IARS2]	[=32]	[ENST00000366922.3]	[protein_coding]
ENSG00000067840|PDZD4|1672_1	1	[ENSG00000067840,ENSG00000067840,ENSG00000067840]	[PDZD4,PDZD4,PDZD4]	[=32,=32,=32]	[ENST00000164640.8,ENST00000393758.7,ENST00000544474.5]	[protein_coding,protein_coding,protein_coding]
ENSG00000067840|PDZD4|15092_1	1	[ENSG00000067840,ENSG00000067840,ENSG00000067840]	[PDZD4,PDZD4,PDZD4]	[=32,=32,=32]	[ENST00000164640.8,ENST00000393758.7,ENST00000544474.5]	[protein_coding,protein_coding,protein_coding]
ENSG00000067840|PDZD4|3990_1	1	[ENSG00000067840,ENSG00000067840,ENSG00000067840]	[PDZD4,PDZD4,PDZD4]	[=32,=32,=32]	[ENST00000164640.8,ENST00000393758.7,ENST00000544474.5]	[protein_coding,protein_coding,protein_coding]
ENSG00000067900|ROCK1|8193_1	1	[ENSG00000067900]	[ROCK1]	[=32]	[ENST00000399799.3]	[protein_coding]
ENSG00000067900|ROCK1|8339_1	1	[ENSG00000067900]	[ROCK1]	[=32]	[ENST00000399799.3]	[protein_coding]
ENSG00000067900|ROCK1|8431_1	1	[ENSG00000067900]	[ROCK1]	[=32]	[ENST00000399799.3]	[protein_coding]
ENSG00000067955|CBFB|5625_1	1	[ENSG00000067955,ENSG00000067955,ENSG00000067955]	[CBFB,CBFB,CBFB]	[=32,=32,=32]	[ENST00000412916.7,ENST00000561924.6,ENST00000290858.11]	[protein_coding,protein_coding,protein_coding]
ENSG00000067955|CBFB|17445_1	1	[ENSG00000067955,ENSG00000067955]	[CBFB,CBFB]	[=32,=32]	[ENST00000412916.7,ENST00000290858.11]	[protein_coding,protein_coding]
ENSG00000067955|CBFB|4743_1	1	[ENSG00000067955,ENSG00000067955]	[CBFB,CBFB]	[=32,=32]	[ENST00000412916.7,ENST00000290858.11]	[protein_coding,protein_coding]
ENSG00000069702|TGFBR3|16589_1	1	[ENSG00000069702,ENSG00000069702,ENSG00000069702,ENSG00000069702]	[TGFBR3,TGFBR3,TGFBR3,TGFBR3]	[=32,=32,=32,=32]	[ENST00000465892.6,ENST00000370399.6,ENST00000525962.5,ENST00000212355.9]	[protein_coding,protein_coding,protein_coding,protein_coding]
ENSG00000069869|NEDD4|14274_1	1	[ENSG00000069869,ENSG00000069869,ENSG00000069869,ENSG00000069869]	[NEDD4,NEDD4,NEDD4,NEDD4]	[=32,=32,=32,=32]	[ENST00000506154.1,ENST00000338963.6,ENST00000508342.5,ENST00000435532.8]	[protein_coding,protein_coding,protein_coding,protein_coding]
ENSG00000069869|NEDD4|11379_1	1	[ENSG00000069869,ENSG00000069869,ENSG00000069869,ENSG00000069869]	[NEDD4,NEDD4,NEDD4,NEDD4]	[=32,=32,=32,=32]	[ENST00000506154.1,ENST00000338963.6,ENST00000508342.5,ENST00000435532.8]	[protein_coding,protein_coding,protein_coding,protein_coding]
ENSG00000069869|NEDD4|18015_1	1	[ENSG00000069869,ENSG00000069869,ENSG00000069869,ENSG00000069869]	[NEDD4,NEDD4,NEDD4,NEDD4]	[=32,=32,=32,=32]	[ENST00000506154.1,ENST00000338963.6,ENST00000508342.5,ENST00000435532.8]	[protein_coding,protein_coding,protein_coding,protein_coding]
ENSG00000069974|RAB27A|2883_1	1	[ENSG00000069974,ENSG00000069974,ENSG00000069974,ENSG00000069974,ENSG00000069974,ENSG00000069974]	[RAB27A,RAB27A,RAB27A,RAB27A,RAB27A,RAB27A]	[=32,=32,=32,=32,=32,=32]	[ENST00000697642.1,ENST00000569493.5,ENST00000697643.1,ENST00000336787.6,ENST00000564609.5,ENST00000396307.6]	[protein_coding,protein_coding,protein_coding,protein_coding,protein_coding,protein_coding]
ENSG00000069974|RAB27A|6689_1	1	[ENSG00000069974,ENSG00000069974,ENSG00000069974,ENSG00000069974,ENSG00000069974,ENSG00000069974]	[RAB27A,RAB27A,RAB27A,RAB27A,RAB27A,RAB27A]	[=32,=32,=32,=32,=32,=32]	[ENST00000697642.1,ENST00000569493.5,ENST00000697643.1,ENST00000336787.6,ENST00000564609.5,ENST00000396307.6]	[protein_coding,protein_coding,protein_coding,protein_coding,protein_coding,protein_coding]
ENSG00000069974|RAB27A|5008_1	1	[ENSG00000069974,ENSG00000069974,ENSG00000069974,ENSG00000069974,ENSG00000069974,ENSG00000069974]	[RAB27A,RAB27A,RAB27A,RAB27A,RAB27A,RAB27A]	[=32,=32,=32,=32,=32,=32]	[ENST00000697642.1,ENST00000569493.5,ENST00000697643.1,ENST00000336787.6,ENST00000564609.5,ENST00000396307.6]	[protein_coding,protein_coding,protein_coding,protein_coding,protein_coding,protein_coding]
ENSG00000070018|LRP6|10155_1	1	[ENSG00000070018,ENSG00000070018]	[LRP6,LRP6]	[=32,=32]	[ENST00000261349.9,ENST00000543091.1]	[protein_coding,protein_coding]
ENSG00000070018|LRP6|16034_1	1	[ENSG00000070018,ENSG00000070018]	[LRP6,LRP6]	[=32,=32]	[ENST00000261349.9,ENST00000543091.1]	[protein_coding,protein_coding]
ENSG00000070018|LRP6|9464_1	1	[ENSG00000070018,ENSG00000070018]	[LRP6,LRP6]	[=32,=32]	[ENST00000261349.9,ENST00000543091.1]	[protein_coding,protein_coding]
ENSG00000073111|MCM2|3034_1	1	[ENSG00000073111]	[MCM2]	[=32]	[ENST00000265056.12]	[protein_coding]
ENSG00000073111|MCM2|2543_1	1	[ENSG00000073111]	[MCM2]	[=32]	[ENST00000265056.12]	[protein_coding]
ENSG00000073111|MCM2|3889_1	1	[ENSG00000073111]	[MCM2]	[=32]	[ENST00000265056.12]	[protein_coding]
ENSG00000073150|PANX2|2215_1	1	[ENSG00000073150,ENSG00000073150]	[PANX2,PANX2]	[=32,=32]	[ENST00000159647.9,ENST00000395842.3]	[protein_coding,protein_coding]
ENSG00000073150|PANX2|14420_1	1	[ENSG00000073150,ENSG00000073150]	[PANX2,PANX2]	[=32,=32]	[ENST00000159647.9,ENST00000395842.3]	[protein_coding,protein_coding]
ENSG00000073150|PANX2|12059_1	1	[ENSG00000073150,ENSG00000073150]	[PANX2,PANX2]	[=32,=32]	[ENST00000159647.9,ENST00000395842.3]	[protein_coding,protein_coding]
ENSG00000073282|TP63|4183_1	1	[ENSG00000073282,ENSG00000073282,ENSG00000073282,ENSG00000073282,ENSG00000073282,ENSG00000073282,ENSG00000073282,ENSG00000073282,ENSG00000073282,ENSG00000073282,ENSG00000073282]	[TP63,TP63,TP63,TP63,TP63,TP63,TP63,TP63,TP63,TP63,TP63]	[=32,=32,=32,=32,=32,=32,=32,=32,=32,=32,=32]	[ENST00000440651.6,ENST00000392460.7,ENST00000437221.5,ENST00000264731.8,ENST00000320472.9,ENST00000456148.1,ENST00000354600.10,ENST00000449992.5,ENST00000392461.7,ENST00000418709.6,ENST00000392463.6]	[protein_coding,protein_coding,protein_coding,protein_coding,protein_coding,protein_coding,protein_coding,protein_coding,protein_coding,protein_coding,protein_coding]
ENSG00000066294|CD84|18452_1	1	[ENSG00000066294,ENSG00000066294,ENSG00000066294,ENSG00000066294]	[CD84,CD84,CD84,CD84]	[=32,=32,=32,=32]	[ENST00000368054.8,ENST00000368051.3,ENST00000311224.8,ENST00000368048.7]	[protein_coding,protein_coding,protein_coding,protein_coding]
ENSG00000066336|SPI1|15985_1	1	[ENSG00000066336,ENSG00000066336,ENSG00000066336,ENSG00000066336,ENSG00000066336]	[SPI1,SPI1,SPI1,SPI1,SPI1]	[=32,=32,=32,=32,=32]	[ENST00000378538.8,ENST00000713543.1,ENST00000713542.1,ENST00000227163.8,ENST00000533968.1]	[protein_coding,protein_coding,protein_coding,protein_coding,protein_coding]
ENSG00000069188|SDK2|1546_1	1	[ENSG00000069188]	[SDK2]	[=32]	[ENST00000392650.8]	[protein_coding]
ENSG00000069188|SDK2|18217_1	1	[ENSG00000069188]	[SDK2]	[=32]	[ENST00000392650.8]	[protein_coding]
ENSG00000069188|SDK2|5305_1	1	[ENSG00000069188]	[SDK2]	[=32]	[ENST00000392650.8]	[protein_coding]
ENSG00000069329|VPS35|10362_1	1	[ENSG00000069329]	[VPS35]	[=32]	[ENST00000299138.12]	[protein_coding]
ENSG00000069329|VPS35|10276_1	2	[ENSG00000069329,ENSG00000260809]	[VPS35,VPS35P1]	[=32,=32]	[ENST00000299138.12,ENST00000563400.1]	[protein_coding,unprocessed_pseudogene]
ENSG00000069329|VPS35|14418_1	1	[ENSG00000069329]	[VPS35]	[=32]	[ENST00000299138.12]	[protein_coding]
ENSG00000069399|BCL3|1946_1	1	[ENSG00000069399]	[BCL3]	[=32]	[ENST00000164227.10]	[protein_coding]
ENSG00000069399|BCL3|18189_1	1	[ENSG00000069399]	[BCL3]	[=32]	[ENST00000164227.10]	[protein_coding]
ENSG00000069399|BCL3|9829_1	1	[ENSG00000069399]	[BCL3]	[=32]	[ENST00000164227.10]	[protein_coding]
ENSG00000069431|ABCC9|17860_1	1	[ENSG00000069431,ENSG00000069431,ENSG00000069431,ENSG00000069431,ENSG00000069431]	[ABCC9,ABCC9,ABCC9,ABCC9,ABCC9]	[=32,=32,=32,=32,=32]	[ENST00000261201.10,ENST00000682068.1,ENST00000684084.1,ENST00000261200.9,ENST00000683676.1]	[protein_coding,protein_coding,protein_coding,protein_coding,protein_coding]
ENSG00000071575|TRIB2|7102_1	1	[ENSG00000071575,ENSG00000071575]	[TRIB2,TRIB2]	[=32,=32]	[ENST00000155926.9,ENST00000381465.2]	[protein_coding,protein_coding]
ENSG00000071626|DAZAP1|13611_1	1	[ENSG00000071626,ENSG00000071626,ENSG00000071626,ENSG00000071626]	[DAZAP1,DAZAP1,DAZAP1,DAZAP1]	[=32,=32,=32,=32]	[ENST00000233078.9,ENST00000336761.10,ENST00000587079.5,ENST00000592522.5]	[protein_coding,protein_coding,protein_coding,protein_coding]
ENSG00000071626|DAZAP1|2010_1	1	[ENSG00000071626,ENSG00000071626,ENSG00000071626,ENSG00000071626]	[DAZAP1,DAZAP1,DAZAP1,DAZAP1]	[=32,=32,=32,=32]	[ENST00000233078.9,ENST00000336761.10,ENST00000587079.5,ENST00000592522.5]	[protein_coding,protein_coding,protein_coding,protein_coding]
ENSG00000071626|DAZAP1|14809_1	1	[ENSG00000071626,ENSG00000071626,ENSG00000071626,ENSG00000071626]	[DAZAP1,DAZAP1,DAZAP1,DAZAP1]	[=32,=32,=32,=32]	[ENST00000233078.9,ENST00000336761.10,ENST00000587079.5,ENST00000592522.5]	[protein_coding,protein_coding,protein_coding,protein_coding]
ENSG00000071889|FAM3A|18098_1	1	[ENSG00000071889,ENSG00000071889,ENSG00000071889,ENSG00000071889,ENSG00000071889,ENSG00000071889,ENSG00000071889]	[FAM3A,FAM3A,FAM3A,FAM3A,FAM3A,FAM3A,FAM3A]	[=32,=32,=32,=32,=32,=32,=32]	[ENST00000393572.5,ENST00000447601.7,ENST00000419205.5,ENST00000359889.9,ENST00000369641.7,ENST00000322269.10,ENST00000369643.5]	[protein_coding,protein_coding,protein_coding,protein_coding,protein_coding,protein_coding,protein_coding]
ENSG00000071889|FAM3A|11837_1	1	[ENSG00000071889,ENSG00000071889,ENSG00000071889,ENSG00000071889,ENSG00000071889]	[FAM3A,FAM3A,FAM3A,FAM3A,FAM3A]	[=32,=32,=32,=32,=32]	[ENST00000447601.7,ENST00000419205.5,ENST00000359889.9,ENST00000322269.10,ENST00000369643.5]	[protein_coding,protein_coding,protein_coding,protein_coding,protein_coding]
ENSG00000072062|PRKACA|15432_1	1	[ENSG00000072062,ENSG00000072062,ENSG00000072062,ENSG00000072062]	[PRKACA,PRKACA,PRKACA,PRKACA]	[=32,=32,=32,=32]	[ENST00000589994.6,ENST00000308677.9,ENST00000677951.1,ENST00000350356.7]	[protein_coding,protein_coding,protein_coding,protein_coding]
ENSG00000072062|PRKACA|7337_1	1	[ENSG00000072062,ENSG00000072062,ENSG00000072062,ENSG00000072062,ENSG00000072062]	[PRKACA,PRKACA,PRKACA,PRKACA,PRKACA]	[=32,=32,=32,=32,=32]	[ENST00000589994.6,ENST00000308677.9,ENST00000536649.5,ENST00000677951.1,ENST00000350356.7]	[protein_coding,protein_coding,protein_coding,protein_coding,protein_coding]
ENSG00000072062|PRKACA|12947_1	1	[ENSG00000072062,ENSG00000072062,ENSG00000072062,ENSG00000072062]	[PRKACA,PRKACA,PRKACA,PRKACA]	[=32,=32,=32,=32]	[ENST00000590853.5,ENST00000308677.9,ENST00000677951.1,ENST00000350356.7]	[protein_coding,protein_coding,protein_coding,protein_coding]
ENSG00000072071|ADGRL1|14421_1	1	[ENSG00000072071,ENSG00000072071]	[ADGRL1,ADGRL1]	[=32,=32]	[ENST00000361434.8,ENST00000340736.10]	[protein_coding,protein_coding]
ENSG00000074603|DPP8|4232_1	1	[ENSG00000074603,ENSG00000074603,ENSG00000074603,ENSG00000074603,ENSG00000074603]	[DPP8,DPP8,DPP8,DPP8,DPP8]	[=32,=32,=32,=32,=32]	[ENST00000321147.10,ENST00000341861.9,ENST00000300141.11,ENST00000358939.8,ENST00000559233.5]	[protein_coding,protein_coding,protein_coding,protein_coding,protein_coding]
ENSG00000074621|SLC24A1|12443_1	1	[ENSG00000074621,ENSG00000074621,ENSG00000074621,ENSG00000074621,ENSG00000074621,ENSG00000074621]	[SLC24A1,SLC24A1,SLC24A1,SLC24A1,SLC24A1,SLC24A1]	[=32,=32,=32,=32,=32,=32]	[ENST00000544319.6,ENST00000339868.10,ENST00000537259.5,ENST00000261892.11,ENST00000546330.1,ENST00000399033.8]	[protein_coding,protein_coding,protein_coding,protein_coding,protein_coding,protein_coding]
ENSG00000074621|SLC24A1|14818_1	1	[ENSG00000074621,ENSG00000074621,ENSG00000074621,ENSG00000074621,ENSG00000074621,ENSG00000074621]	[SLC24A1,SLC24A1,SLC24A1,SLC24A1,SLC24A1,SLC24A1]	[=32,=32,=32,=32,=32,=32]	[ENST00000544319.6,ENST00000339868.10,ENST00000537259.5,ENST00000261892.11,ENST00000546330.1,ENST00000399033.8]	[protein_coding,protein_coding,protein_coding,protein_coding,protein_coding,protein_coding]
ENSG00000074621|SLC24A1|3139_1	1	[ENSG00000074621,ENSG00000074621,ENSG00000074621,ENSG00000074621,ENSG00000074621,ENSG00000074621]	[SLC24A1,SLC24A1,SLC24A1,SLC24A1,SLC24A1,SLC24A1]	[=32,=32,=32,=32,=32,=32]	[ENST00000544319.6,ENST00000339868.10,ENST00000537259.5,ENST00000261892.11,ENST00000546330.1,ENST00000399033.8]	[protein_coding,protein_coding,protein_coding,protein_coding,protein_coding,protein_coding]
ENSG00000050165|DKK3|10871_1	1	[ENSG00000050165,ENSG00000050165,ENSG00000050165]	[DKK3,DKK3,DKK3]	[=32,=32,=32]	[ENST00000396505.7,ENST00000326932.8,ENST00000683431.1]	[protein_coding,protein_coding,protein_coding]
ENSG00000050165|DKK3|10871_2	1	[ENSG00000050165]	[DKK3]	[=32]	[ENST00000525493.5]	[protein_coding]
ENSG00000050165|DKK3|5490_1	1	[ENSG00000050165,ENSG00000050165,ENSG00000050165]	[DKK3,DKK3,DKK3]	[=32,=32,=32]	[ENST00000396505.7,ENST00000326932.8,ENST00000683431.1]	[protein_coding,protein_coding,protein_coding]
ENSG00000050344|NFE2L3|5674_1	1	[ENSG00000050344]	[NFE2L3]	[=32]	[ENST00000056233.4]	[protein_coding]
ENSG00000050344|NFE2L3|17112_1	1	[ENSG00000050344]	[NFE2L3]	[=32]	[ENST00000056233.4]	[protein_coding]
ENSG00000050344|NFE2L3|6616_1	2	[ENSG00000267497,ENSG00000050344]	[NFE2L3P1,NFE2L3]	[=32,=32]	[ENST00000588207.1,ENST00000056233.4]	[processed_pseudogene,protein_coding]
ENSG00000050628|PTGER3|10648_1	1	[ENSG00000050628,ENSG00000050628,ENSG00000050628,ENSG00000050628,ENSG00000050628,ENSG00000050628]	[PTGER3,PTGER3,PTGER3,PTGER3,PTGER3,PTGER3]	[=32,=32,=32,=32,=32,=32]	[ENST00000370931.7,ENST00000306666.10,ENST00000370924.5,ENST00000628037.2,ENST00000356595.8,ENST00000460330.5]	[protein_coding,protein_coding,protein_coding,protein_coding,protein_coding,protein_coding]
ENSG00000050628|PTGER3|15639_1	1	[ENSG00000050628,ENSG00000050628,ENSG00000050628,ENSG00000050628,ENSG00000050628,ENSG00000050628]	[PTGER3,PTGER3,PTGER3,PTGER3,PTGER3,PTGER3]	[=32,=32,=32,=32,=32,=32]	[ENST00000370931.7,ENST00000306666.10,ENST00000370924.5,ENST00000628037.2,ENST00000356595.8,ENST00000460330.5]	[protein_coding,protein_coding,protein_coding,protein_coding,protein_coding,protein_coding]
ENSG00000050628|PTGER3|17630_1	1	[ENSG00000050628]	[PTGER3]	[=32]	[ENST00000370924.5]	[protein_coding]
ENSG00000050748|MAPK9|12037_1	1	[ENSG00000050748,ENSG00000050748,ENSG00000050748,ENSG00000050748,ENSG00000050748,ENSG00000050748,ENSG00000050748,ENSG00000050748]	[MAPK9,MAPK9,MAPK9,MAPK9,MAPK9,MAPK9,MAPK9,MAPK9]	[=32,=32,=32,=32,=32,=32,=32,=32]	[ENST00000347470.8,ENST00000397072.7,ENST00000455781.5,ENST00000393360.7,ENST00000343111.10,ENST00000425491.6,ENST00000452135.7,ENST00000539014.5]	[protein_coding,protein_coding,protein_coding,protein_coding,protein_coding,protein_coding,protein_coding,protein_coding]
ENSG00000073584|SMARCE1|1160_3	1	[ENSG00000073584]	[SMARCE1]	[=32]	[ENST00000474246.2]	[protein_coding]
ENSG00000073584|SMARCE1|1160_4	1	[ENSG00000073584]	[SMARCE1]	[=32]	[ENST00000643806.1]	[protein_coding]
ENSG00000073605|GSDMB|9129_1	1	[ENSG00000073605,ENSG00000073605,ENSG00000073605,ENSG00000073605,ENSG00000073605,ENSG00000073605]	[GSDMB,GSDMB,GSDMB,GSDMB,GSDMB,GSDMB]	[=32,=32,=32,=32,=32,=32]	[ENST00000418519.6,ENST00000360317.7,ENST00000520542.5,ENST00000394179.5,ENST00000394175.6,ENST00000309481.11]	[protein_coding,protein_coding,protein_coding,protein_coding,protein_coding,protein_coding]
ENSG00000073605|GSDMB|8778_1	1	[ENSG00000073605,ENSG00000073605,ENSG00000073605,ENSG00000073605,ENSG00000073605,ENSG00000073605]	[GSDMB,GSDMB,GSDMB,GSDMB,GSDMB,GSDMB]	[=32,=32,=32,=32,=32,=32]	[ENST00000418519.6,ENST00000360317.7,ENST00000520542.5,ENST00000394179.5,ENST00000394175.6,ENST00000309481.11]	[protein_coding,protein_coding,protein_coding,protein_coding,protein_coding,protein_coding]
ENSG00000073605|GSDMB|7688_1	1	[ENSG00000073605,ENSG00000073605,ENSG00000073605,ENSG00000073605,ENSG00000073605,ENSG00000073605]	[GSDMB,GSDMB,GSDMB,GSDMB,GSDMB,GSDMB]	[=32,=32,=32,=32,=32,=32]	[ENST00000418519.6,ENST00000360317.7,ENST00000520542.5,ENST00000394179.5,ENST00000394175.6,ENST00000309481.11]	[protein_coding,protein_coding,protein_coding,protein_coding,protein_coding,protein_coding]
ENSG00000073711|PPP2R3A|9359_1	1	[ENSG00000073711,ENSG00000073711,ENSG00000073711]	[PPP2R3A,PPP2R3A,PPP2R3A]	[=32,=32,=32]	[ENST00000334546.6,ENST00000264977.8,ENST00000490467.5]	[protein_coding,protein_coding,protein_coding]
ENSG00000073711|PPP2R3A|9360_1	1	[ENSG00000073711,ENSG00000073711,ENSG00000073711]	[PPP2R3A,PPP2R3A,PPP2R3A]	[=32,=32,=32]	[ENST00000334546.6,ENST00000264977.8,ENST00000490467.5]	[protein_coding,protein_coding,protein_coding]
ENSG00000073711|PPP2R3A|10457_1	1	[ENSG00000073711,ENSG00000073711,ENSG00000073711]	[PPP2R3A,PPP2R3A,PPP2R3A]	[=32,=32,=32]	[ENST00000334546.6,ENST00000264977.8,ENST00000490467.5]	[protein_coding,protein_coding,protein_coding]
ENSG00000073754|CD5L|2876_1	1	[ENSG00000073754]	[CD5L]	[=32]	[ENST00000368174.5]	[protein_coding]
ENSG00000073754|CD5L|306_1	1	[ENSG00000073754]	[CD5L]	[=32]	[ENST00000368174.5]	[protein_coding]
ENSG00000075711|DLG1|3131_1	1	[ENSG00000075711,ENSG00000075711,ENSG00000075711,ENSG00000075711,ENSG00000075711,ENSG00000075711,ENSG00000075711,ENSG00000075711,ENSG00000075711,ENSG00000075711,ENSG00000075711,ENSG00000075711,ENSG00000075711,ENSG00000075711,ENSG00000075711,ENSG00000075711,ENSG00000075711,ENSG00000075711,ENSG00000075711,ENSG00000075711,ENSG00000075711,ENSG00000075711,ENSG00000075711,ENSG00000075711,ENSG0000007571…	[DLG1,DLG1,DLG1,DLG1,DLG1,DLG1,DLG1,DLG1,DLG1,DLG1,DLG1,DLG1,DLG1,DLG1,DLG1,DLG1,DLG1,DLG1,DLG1,DLG1,DLG1,DLG1,DLG1,DLG1,DLG1,DLG1,DLG1,DLG1,DLG1,DLG1,DLG1,DLG1,DLG1,DLG1,DLG1,DLG1,DLG1,DLG1]	[=32,=32,=32,=32,=32,=32,=32,=32,=32,=32,=32,=32,=32,=32,=32,=32,=32,=32,=32,=32,=32,=32,=32,=32,=32,=32,=32,=32,=32,=32,=32,=32,=32,=32,=32,=32,=32,=32]	[ENST00000659221.1,ENST00000655488.1,ENST00000660553.1,ENST00000671185.1,ENST00000448528.6,ENST00000667971.1,ENST00000667104.1,ENST00000661013.1,ENST00000671246.1,ENST00000654737.1,ENST00000653795.1,ENST00000422288.6,ENST00000450955.5,ENST00000656428.1,ENST00000357674.9,ENST00000670935.1,ENST00000346964.6,ENST00000656944.1,ENST00000661336.1,ENST00000392382.6,ENST00000670455.1,ENST00000659716.1,EN…	[protein_coding,protein_coding,protein_coding,protein_coding,protein_coding,protein_coding,protein_coding,protein_coding,protein_coding,protein_coding,protein_coding,protein_coding,protein_coding,protein_coding,protein_coding,protein_coding,protein_coding,protein_coding,protein_coding,protein_coding,protein_coding,protein_coding,protein_coding,protein_coding,protein_coding,protein_coding,protein_…
ENSG00000058091|CDK14|8578_1	1	[ENSG00000058091,ENSG00000058091,ENSG00000058091,ENSG00000058091]	[CDK14,CDK14,CDK14,CDK14]	[=32,=32,=32,=32]	[ENST00000406263.5,ENST00000265741.7,ENST00000436577.3,ENST00000380050.8]	[protein_coding,protein_coding,protein_coding,protein_coding]
ENSG00000058404|CAMK2B|9434_1	1	[ENSG00000058404]	[CAMK2B]	[=32]	[ENST00000395749.7]	[protein_coding]
ENSG00000058404|CAMK2B|15673_1	1	[ENSG00000058404]	[CAMK2B]	[=32]	[ENST00000395749.7]	[protein_coding]
ENSG00000058799|YIPF1|2612_1	1	[ENSG00000058799,ENSG00000058799]	[YIPF1,YIPF1]	[=32,=32]	[ENST00000371399.5,ENST00000072644.7]	[protein_coding,protein_coding]
ENSG00000058799|YIPF1|8182_1	1	[ENSG00000058799,ENSG00000058799]	[YIPF1,YIPF1]	[=32,=32]	[ENST00000371399.5,ENST00000072644.7]	[protein_coding,protein_coding]
ENSG00000058799|YIPF1|14166_1	1	[ENSG00000058799,ENSG00000058799]	[YIPF1,YIPF1]	[=32,=32]	[ENST00000371399.5,ENST00000072644.7]	[protein_coding,protein_coding]
ENSG00000059122|FLYWCH1|8491_1	1	[ENSG00000059122,ENSG00000059122]	[FLYWCH1,FLYWCH1]	[=32,=32]	[ENST00000416288.6,ENST00000253928.14]	[protein_coding,protein_coding]
ENSG00000065491|TBC1D22B|151_1	1	[ENSG00000065491]	[TBC1D22B]	[=32]	[ENST00000373491.3]	[protein_coding]
ENSG00000065491|TBC1D22B|12460_1	1	[ENSG00000065491]	[TBC1D22B]	[=32]	[ENST00000373491.3]	[protein_coding]
ENSG00000065491|TBC1D22B|11964_1	1	[ENSG00000065491]	[TBC1D22B]	[=32]	[ENST00000373491.3]	[protein_coding]
ENSG00000065534|MYLK|16788_1	1	[ENSG00000065534,ENSG00000065534,ENSG00000065534,ENSG00000065534,ENSG00000065534,ENSG00000065534,ENSG00000065534,ENSG00000065534,ENSG00000065534,ENSG00000065534,ENSG00000065534,ENSG00000065534,ENSG00000065534,ENSG00000065534,ENSG00000065534,ENSG00000065534,ENSG00000065534,ENSG00000065534,ENSG00000065534,ENSG00000065534,ENSG00000065534]	[MYLK,MYLK,MYLK,MYLK,MYLK,MYLK,MYLK,MYLK,MYLK,MYLK,MYLK,MYLK,MYLK,MYLK,MYLK,MYLK,MYLK,MYLK,MYLK,MYLK,MYLK]	[=32,=32,=32,=32,=32,=32,=32,=32,=32,=32,=32,=32,=32,=32,=32,=32,=32,=32,=32,=32,=32]	[ENST00000687375.1,ENST00000687848.1,ENST00000685953.1,ENST00000418370.6,ENST00000360772.7,ENST00000578202.2,ENST00000688024.1,ENST00000686406.1,ENST00000346322.10,ENST00000583087.6,ENST00000686245.1,ENST00000688223.1,ENST00000685665.1,ENST00000685021.1,ENST00000515434.1,ENST00000508240.2,ENST00000686761.1,ENST00000690457.1,ENST00000685744.1,ENST00000693689.1,ENST00000360304.8]	[protein_coding,protein_coding,protein_coding,protein_coding,protein_coding,protein_coding,protein_coding,protein_coding,protein_coding,protein_coding,protein_coding,protein_coding,protein_coding,protein_coding,protein_coding,protein_coding,protein_coding,protein_coding,protein_coding,protein_coding,protein_coding]
ENSG00000065534|MYLK|18374_1	1	[ENSG00000065534,ENSG00000065534]	[MYLK,MYLK]	[=32,=32]	[ENST00000418370.6,ENST00000515434.1]	[protein_coding,protein_coding]
ENSG00000065534|MYLK|18374_2	1	[ENSG00000065534,ENSG00000065534,ENSG00000065534,ENSG00000065534,ENSG00000065534,ENSG00000065534,ENSG00000065534,ENSG00000065534,ENSG00000065534,ENSG00000065534,ENSG00000065534,ENSG00000065534]	[MYLK,MYLK,MYLK,MYLK,MYLK,MYLK,MYLK,MYLK,MYLK,MYLK,MYLK,MYLK]	[=32,=32,=32,=32,=32,=32,=32,=32,=32,=32,=32,=32]	[ENST00000686406.1,ENST00000686761.1,ENST00000686245.1,ENST00000690457.1,ENST00000346322.10,ENST00000688024.1,ENST00000687848.1,ENST00000688223.1,ENST00000693689.1,ENST00000360304.8,ENST00000685021.1,ENST00000360772.7]	[protein_coding,protein_coding,protein_coding,protein_coding,protein_coding,protein_coding,protein_coding,protein_coding,protein_coding,protein_coding,protein_coding,protein_coding]
ENSG00000065559|MAP2K4|7315_1	1	[ENSG00000065559,ENSG00000065559]	[MAP2K4,MAP2K4]	[=32,=32]	[ENST00000353533.10,ENST00000415385.7]	[protein_coding,protein_coding]
ENSG00000065559|MAP2K4|12291_1	1	[ENSG00000065559,ENSG00000065559]	[MAP2K4,MAP2K4]	[=32,=32]	[ENST00000353533.10,ENST00000415385.7]	[protein_coding,protein_coding]
ENSG00000065559|MAP2K4|1535_1	1	[ENSG00000065559,ENSG00000065559]	[MAP2K4,MAP2K4]	[=32,=32]	[ENST00000353533.10,ENST00000415385.7]	[protein_coding,protein_coding]
ENSG00000065600|PACC1|14078_1	1	[ENSG00000065600,ENSG00000065600]	[PACC1,PACC1]	[=32,=32]	[ENST00000535273.2,ENST00000261455.9]	[protein_coding,protein_coding]
ENSG00000074266|EED|4989_1	2	[ENSG00000074266,ENSG00000074266,ENSG00000224942,ENSG00000074266,ENSG00000074266,ENSG00000074266,ENSG00000074266,ENSG00000074266,ENSG00000074266]	[EED,EED,EEDP1,EED,EED,EED,EED,EED,EED]	[=32,=32,=6X1=25,=32,=32,=32,=32,=32,=32]	[ENST00000327320.8,ENST00000672825.1,ENST00000420490.1,ENST00000707108.1,ENST00000527888.1,ENST00000351625.10,ENST00000673233.3,ENST00000528180.5,ENST00000263360.11]	[protein_coding,protein_coding,processed_pseudogene,protein_coding,protein_coding,protein_coding,protein_coding,protein_coding,protein_coding]
ENSG00000074266|EED|16951_1	1	[ENSG00000074266,ENSG00000074266,ENSG00000074266,ENSG00000074266,ENSG00000074266,ENSG00000074266,ENSG00000074266,ENSG00000074266]	[EED,EED,EED,EED,EED,EED,EED,EED]	[=32,=32,=32,=32,=32,=32,=32,=32]	[ENST00000327320.8,ENST00000672825.1,ENST00000707108.1,ENST00000527888.1,ENST00000351625.10,ENST00000673233.3,ENST00000528180.5,ENST00000263360.11]	[protein_coding,protein_coding,protein_coding,protein_coding,protein_coding,protein_coding,protein_coding,protein_coding]
ENSG00000074276|CDHR2|2100_1	1	[ENSG00000074276,ENSG00000074276]	[CDHR2,CDHR2]	[=32,=32]	[ENST00000510636.5,ENST00000261944.10]	[protein_coding,protein_coding]
ENSG00000074276|CDHR2|8870_1	1	[ENSG00000074276,ENSG00000074276]	[CDHR2,CDHR2]	[=32,=32]	[ENST00000510636.5,ENST00000261944.10]	[protein_coding,protein_coding]
ENSG00000074276|CDHR2|2111_1	1	[ENSG00000074276,ENSG00000074276]	[CDHR2,CDHR2]	[=32,=32]	[ENST00000510636.5,ENST00000261944.10]	[protein_coding,protein_coding]
ENSG00000074319|TSG101|16693_1	1	[ENSG00000074319,ENSG00000074319]	[TSG101,TSG101]	[=32,=32]	[ENST00000536719.5,ENST00000251968.4]	[protein_coding,protein_coding]
ENSG00000074319|TSG101|18595_1	1	[ENSG00000074319,ENSG00000074319]	[TSG101,TSG101]	[=32,=32]	[ENST00000536719.5,ENST00000251968.4]	[protein_coding,protein_coding]
ENSG00000064999|ANKS1A|4488_1	1	[ENSG00000064999,ENSG00000064999]	[ANKS1A,ANKS1A]	[=32,=32]	[ENST00000649117.1,ENST00000360359.5]	[protein_coding,protein_coding]
ENSG00000064999|ANKS1A|9281_1	1	[ENSG00000064999,ENSG00000064999,ENSG00000064999,ENSG00000064999,ENSG00000064999]	[ANKS1A,ANKS1A,ANKS1A,ANKS1A,ANKS1A]	[=32,=32,=32,=32,=32]	[ENST00000698907.1,ENST00000649117.1,ENST00000698908.1,ENST00000360359.5,ENST00000698906.1]	[protein_coding,protein_coding,protein_coding,protein_coding,protein_coding]
ENSG00000065000|AP3D1|4471_1	1	[ENSG00000065000,ENSG00000065000,ENSG00000065000]	[AP3D1,AP3D1,AP3D1]	[=32,=32,=32]	[ENST00000643116.3,ENST00000345016.9,ENST00000700387.1]	[protein_coding,protein_coding,protein_coding]
ENSG00000072958|AP1M1|13201_1	1	[ENSG00000072958,ENSG00000072958]	[AP1M1,AP1M1]	[=32,=32]	[ENST00000444449.6,ENST00000291439.8]	[protein_coding,protein_coding]
ENSG00000073008|PVR|1942_1	1	[ENSG00000073008,ENSG00000073008,ENSG00000073008,ENSG00000073008]	[PVR,PVR,PVR,PVR]	[=32,=32,=32,=32]	[ENST00000425690.8,ENST00000403059.8,ENST00000344956.8,ENST00000706603.1]	[protein_coding,protein_coding,protein_coding,protein_coding]
ENSG00000073008|PVR|10317_1	1	[ENSG00000073008,ENSG00000073008,ENSG00000073008,ENSG00000073008]	[PVR,PVR,PVR,PVR]	[=32,=32,=32,=32]	[ENST00000425690.8,ENST00000403059.8,ENST00000344956.8,ENST00000706603.1]	[protein_coding,protein_coding,protein_coding,protein_coding]
ENSG00000073008|PVR|8741_1	1	[ENSG00000073008,ENSG00000073008,ENSG00000073008,ENSG00000073008]	[PVR,PVR,PVR,PVR]	[=32,=32,=32,=32]	[ENST00000425690.8,ENST00000403059.8,ENST00000344956.8,ENST00000706603.1]	[protein_coding,protein_coding,protein_coding,protein_coding]
ENSG00000073050|XRCC1|5140_1	1	[ENSG00000073050,ENSG00000073050]	[XRCC1,XRCC1]	[=32,=32]	[ENST00000543982.5,ENST00000262887.10]	[protein_coding,protein_coding]
ENSG00000073050|XRCC1|14860_1	1	[ENSG00000073050,ENSG00000073050]	[XRCC1,XRCC1]	[=32,=32]	[ENST00000543982.5,ENST00000262887.10]	[protein_coding,protein_coding]
ENSG00000073050|XRCC1|10055_1	1	[ENSG00000073050,ENSG00000073050]	[XRCC1,XRCC1]	[=32,=32]	[ENST00000543982.5,ENST00000262887.10]	[protein_coding,protein_coding]
ENSG00000073060|SCARB1|12883_1	1	[ENSG00000073060,ENSG00000073060,ENSG00000073060,ENSG00000073060,ENSG00000073060,ENSG00000073060,ENSG00000073060]	[SCARB1,SCARB1,SCARB1,SCARB1,SCARB1,SCARB1,SCARB1]	[=32,=32,=32,=32,=32,=32,=32]	[ENST00000339570.9,ENST00000680556.1,ENST00000546215.5,ENST00000680596.1,ENST00000544327.1,ENST00000261693.11,ENST00000415380.6]	[protein_coding,protein_coding,protein_coding,protein_coding,protein_coding,protein_coding,protein_coding]
ENSG00000073060|SCARB1|7181_1	1	[ENSG00000073060,ENSG00000073060,ENSG00000073060,ENSG00000073060,ENSG00000073060]	[SCARB1,SCARB1,SCARB1,SCARB1,SCARB1]	[=32,=32,=32,=32,=32]	[ENST00000339570.9,ENST00000680556.1,ENST00000680596.1,ENST00000261693.11,ENST00000415380.6]	[protein_coding,protein_coding,protein_coding,protein_coding,protein_coding]
ENSG00000073060|SCARB1|7181_2	1	[ENSG00000073060]	[SCARB1]	[=32]	[ENST00000544327.1]	[protein_coding]
ENSG00000075223|SEMA3C|10554_1	1	[ENSG00000075223,ENSG00000075223]	[SEMA3C,SEMA3C]	[=32,=32]	[ENST00000265361.8,ENST00000419255.6]	[protein_coding,protein_coding]
ENSG00000075239|ACAT1|7328_1	1	[ENSG00000075239]	[ACAT1]	[=32]	[ENST00000299355.10]	[protein_coding]
ENSG00000075239|ACAT1|7328_2	1	[ENSG00000075239,ENSG00000075239,ENSG00000075239,ENSG00000075239,ENSG00000075239,ENSG00000075239]	[ACAT1,ACAT1,ACAT1,ACAT1,ACAT1,ACAT1]	[=32,=32,=32,=32,=32,=32]	[ENST00000673531.1,ENST00000672907.2,ENST00000672367.1,ENST00000265838.9,ENST00000672284.1,ENST00000672354.1]	[protein_coding,protein_coding,protein_coding,protein_coding,protein_coding,protein_coding]
ENSG00000075239|ACAT1|15260_1	1	[ENSG00000075239,ENSG00000075239,ENSG00000075239,ENSG00000075239,ENSG00000075239,ENSG00000075239]	[ACAT1,ACAT1,ACAT1,ACAT1,ACAT1,ACAT1]	[=32,=32,=32,=32,=32,=32]	[ENST00000673531.1,ENST00000672907.2,ENST00000672367.1,ENST00000265838.9,ENST00000672284.1,ENST00000672354.1]	[protein_coding,protein_coding,protein_coding,protein_coding,protein_coding,protein_coding]
ENSG00000075239|ACAT1|12232_1	1	[ENSG00000075239,ENSG00000075239,ENSG00000075239,ENSG00000075239,ENSG00000075239,ENSG00000075239]	[ACAT1,ACAT1,ACAT1,ACAT1,ACAT1,ACAT1]	[=32,=32,=32,=32,=32,=32]	[ENST00000673531.1,ENST00000672907.2,ENST00000672367.1,ENST00000265838.9,ENST00000672284.1,ENST00000672354.1]	[protein_coding,protein_coding,protein_coding,protein_coding,protein_coding,protein_coding]
ENSG00000075275|CELSR1|15413_1	1	[ENSG00000075275,ENSG00000075275]	[CELSR1,CELSR1]	[=32,=32]	[ENST00000674500.2,ENST00000262738.9]	[protein_coding,protein_coding]
ENSG00000075275|CELSR1|6002_1	1	[ENSG00000075275,ENSG00000075275,ENSG00000075275]	[CELSR1,CELSR1,CELSR1]	[=32,=32,=32]	[ENST00000454637.2,ENST00000674500.2,ENST00000262738.9]	[protein_coding,protein_coding,protein_coding]
ENSG00000075275|CELSR1|6912_1	1	[ENSG00000075275,ENSG00000075275,ENSG00000075275]	[CELSR1,CELSR1,CELSR1]	[=32,=32,=32]	[ENST00000454637.2,ENST00000674500.2,ENST00000262738.9]	[protein_coding,protein_coding,protein_coding]
ENSG00000075303|SLC25A40|18053_1	1	[ENSG00000075303]	[SLC25A40]	[=32]	[ENST00000341119.10]	[protein_coding]
ENSG00000075303|SLC25A40|17234_1	1	[ENSG00000075303]	[SLC25A40]	[=32]	[ENST00000341119.10]	[protein_coding]
ENSG00000078018|MAP2|12108_1	1	[ENSG00000078018,ENSG00000078018,ENSG00000078018,ENSG00000078018,ENSG00000078018,ENSG00000078018,ENSG00000078018]	[MAP2,MAP2,MAP2,MAP2,MAP2,MAP2,MAP2]	[=32,=32,=32,=32,=32,=32,=32]	[ENST00000704357.1,ENST00000682079.1,ENST00000392194.5,ENST00000361559.8,ENST00000360351.8,ENST00000447185.5,ENST00000199940.10]	[protein_coding,protein_coding,protein_coding,protein_coding,protein_coding,protein_coding,protein_coding]
ENSG00000078018|MAP2|2843_1	1	[ENSG00000078018,ENSG00000078018,ENSG00000078018,ENSG00000078018,ENSG00000078018,ENSG00000078018,ENSG00000078018]	[MAP2,MAP2,MAP2,MAP2,MAP2,MAP2,MAP2]	[=32,=32,=32,=32,=32,=32,=32]	[ENST00000704357.1,ENST00000682079.1,ENST00000392194.5,ENST00000361559.8,ENST00000360351.8,ENST00000447185.5,ENST00000199940.10]	[protein_coding,protein_coding,protein_coding,protein_coding,protein_coding,protein_coding,protein_coding]
ENSG00000078070|MCCC1|3916_1	1	[ENSG00000078070,ENSG00000078070,ENSG00000078070]	[MCCC1,MCCC1,MCCC1]	[=32,=32,=32]	[ENST00000265594.9,ENST00000492597.5,ENST00000629669.2]	[protein_coding,protein_coding,protein_coding]
ENSG00000065150|IPO5|89_1	1	[ENSG00000065150,ENSG00000065150,ENSG00000065150,ENSG00000065150]	[IPO5,IPO5,IPO5,IPO5]	[=32,=32,=32,=32]	[ENST00000490680.5,ENST00000357602.7,ENST00000651721.2,ENST00000261574.10]	[protein_coding,protein_coding,protein_coding,protein_coding]
ENSG00000065320|NTN1|3110_1	1	[ENSG00000065320]	[NTN1]	[=32]	[ENST00000173229.7]	[protein_coding]
ENSG00000065320|NTN1|8170_1	1	[ENSG00000065320]	[NTN1]	[=32]	[ENST00000173229.7]	[protein_coding]
ENSG00000065320|NTN1|6669_1	1	[ENSG00000065320]	[NTN1]	[=32]	[ENST00000173229.7]	[protein_coding]
ENSG00000065361|ERBB3|9014_1	1	[ENSG00000065361,ENSG00000065361,ENSG00000065361,ENSG00000065361,ENSG00000065361,ENSG00000065361]	[ERBB3,ERBB3,ERBB3,ERBB3,ERBB3,ERBB3]	[=32,=32,=32,=32,=32,=32]	[ENST00000415288.6,ENST00000549832.1,ENST00000683018.1,ENST00000683164.1,ENST00000267101.8,ENST00000683059.1]	[protein_coding,protein_coding,protein_coding,protein_coding,protein_coding,protein_coding]
ENSG00000065361|ERBB3|13110_1	1	[ENSG00000065361,ENSG00000065361,ENSG00000065361,ENSG00000065361,ENSG00000065361,ENSG00000065361]	[ERBB3,ERBB3,ERBB3,ERBB3,ERBB3,ERBB3]	[=32,=32,=32,=32,=32,=32]	[ENST00000415288.6,ENST00000549832.1,ENST00000683018.1,ENST00000683164.1,ENST00000267101.8,ENST00000683059.1]	[protein_coding,protein_coding,protein_coding,protein_coding,protein_coding,protein_coding]
ENSG00000065361|ERBB3|1684_1	1	[ENSG00000065361,ENSG00000065361,ENSG00000065361,ENSG00000065361,ENSG00000065361,ENSG00000065361]	[ERBB3,ERBB3,ERBB3,ERBB3,ERBB3,ERBB3]	[=32,=32,=32,=32,=32,=32]	[ENST00000415288.6,ENST00000549832.1,ENST00000683018.1,ENST00000683164.1,ENST00000267101.8,ENST00000683059.1]	[protein_coding,protein_coding,protein_coding,protein_coding,protein_coding,protein_coding]
ENSG00000065413|ANKRD44|3301_1	1	[ENSG00000065413,ENSG00000065413,ENSG00000065413,ENSG00000065413,ENSG00000065413]	[ANKRD44,ANKRD44,ANKRD44,ANKRD44,ANKRD44]	[=32,=32,=32,=32,=32]	[ENST00000647377.1,ENST00000409153.5,ENST00000409919.5,ENST00000282272.15,ENST00000328737.6]	[protein_coding,protein_coding,protein_coding,protein_coding,protein_coding]
ENSG00000065413|ANKRD44|18458_1	1	[ENSG00000065413,ENSG00000065413,ENSG00000065413,ENSG00000065413]	[ANKRD44,ANKRD44,ANKRD44,ANKRD44]	[=32,=32,=32,=32]	[ENST00000647377.1,ENST00000328737.6,ENST00000409153.5,ENST00000282272.15]	[protein_coding,protein_coding,protein_coding,protein_coding]
ENSG00000065413|ANKRD44|18458_2	1	[ENSG00000065413]	[ANKRD44]	[=32]	[ENST00000409919.5]	[protein_coding]
ENSG00000072274|TFRC|11184_1	1	[ENSG00000072274,ENSG00000072274,ENSG00000072274,ENSG00000072274,ENSG00000072274,ENSG00000072274,ENSG00000072274,ENSG00000072274,ENSG00000072274,ENSG00000072274]	[TFRC,TFRC,TFRC,TFRC,TFRC,TFRC,TFRC,TFRC,TFRC,TFRC]	[=32,=32,=32,=32,=32,=32,=32,=32,=32,=32]	[ENST00000360110.9,ENST00000698290.1,ENST00000698280.1,ENST00000698295.1,ENST00000698286.1,ENST00000698291.1,ENST00000698285.1,ENST00000420415.5,ENST00000698283.1,ENST00000392396.7]	[protein_coding,protein_coding,protein_coding,protein_coding,protein_coding,protein_coding,protein_coding,protein_coding,protein_coding,protein_coding]
ENSG00000072274|TFRC|912_1	1	[ENSG00000072274,ENSG00000072274,ENSG00000072274,ENSG00000072274,ENSG00000072274,ENSG00000072274,ENSG00000072274,ENSG00000072274,ENSG00000072274]	[TFRC,TFRC,TFRC,TFRC,TFRC,TFRC,TFRC,TFRC,TFRC]	[=32,=32,=32,=32,=32,=32,=32,=32,=32]	[ENST00000360110.9,ENST00000698280.1,ENST00000698295.1,ENST00000698286.1,ENST00000698291.1,ENST00000698285.1,ENST00000420415.5,ENST00000698283.1,ENST00000392396.7]	[protein_coding,protein_coding,protein_coding,protein_coding,protein_coding,protein_coding,protein_coding,protein_coding,protein_coding]
ENSG00000072310|SREBF1|16289_1	1	[ENSG00000072310,ENSG00000072310,ENSG00000072310]	[SREBF1,SREBF1,SREBF1]	[=32,=32,=32]	[ENST00000355815.8,ENST00000261646.11,ENST00000395757.6]	[protein_coding,protein_coding,protein_coding]
ENSG00000072310|SREBF1|124_1	1	[ENSG00000072310,ENSG00000072310,ENSG00000072310]	[SREBF1,SREBF1,SREBF1]	[=32,=32,=32]	[ENST00000355815.8,ENST00000261646.11,ENST00000395757.6]	[protein_coding,protein_coding,protein_coding]
ENSG00000072310|SREBF1|1997_1	1	[ENSG00000072310,ENSG00000072310]	[SREBF1,SREBF1]	[=32,=32]	[ENST00000355815.8,ENST00000261646.11]	[protein_coding,protein_coding]
ENSG00000072315|TRPC5|15577_1	1	[ENSG00000072315]	[TRPC5]	[=32]	[ENST00000262839.3]	[protein_coding]
ENSG00000072315|TRPC5|1731_1	1	[ENSG00000072315]	[TRPC5]	[=32]	[ENST00000262839.3]	[protein_coding]
ENSG00000072315|TRPC5|1051_1	1	[ENSG00000072315]	[TRPC5]	[=32]	[ENST00000262839.3]	[protein_coding]
ENSG00000072401|UBE2D1|304_1	1	[ENSG00000072401,ENSG00000072401]	[UBE2D1,UBE2D1]	[=32,=32]	[ENST00000615793.1,ENST00000373910.9]	[protein_coding,protein_coding]
ENSG00000072401|UBE2D1|7912_1	1	[ENSG00000072401,ENSG00000072401]	[UBE2D1,UBE2D1]	[=32,=32]	[ENST00000615793.1,ENST00000373910.9]	[protein_coding,protein_coding]
ENSG00000077463|SIRT6|12833_1	1	[ENSG00000077463,ENSG00000077463,ENSG00000077463,ENSG00000077463]	[SIRT6,SIRT6,SIRT6,SIRT6]	[=32,=32,=32,=32]	[ENST00000337491.7,ENST00000601488.5,ENST00000594279.5,ENST00000305232.10]	[protein_coding,protein_coding,protein_coding,protein_coding]
ENSG00000077463|SIRT6|10739_1	1	[ENSG00000077463,ENSG00000077463,ENSG00000077463,ENSG00000077463]	[SIRT6,SIRT6,SIRT6,SIRT6]	[=32,=32,=32,=32]	[ENST00000337491.7,ENST00000601488.5,ENST00000594279.5,ENST00000305232.10]	[protein_coding,protein_coding,protein_coding,protein_coding]
ENSG00000077463|SIRT6|6266_1	1	[ENSG00000077463,ENSG00000077463,ENSG00000077463,ENSG00000077463]	[SIRT6,SIRT6,SIRT6,SIRT6]	[=32,=32,=32,=32]	[ENST00000337491.7,ENST00000601488.5,ENST00000594279.5,ENST00000305232.10]	[protein_coding,protein_coding,protein_coding,protein_coding]
ENSG00000077522|ACTN2|15798_1	1	[ENSG00000077522,ENSG00000077522]	[ACTN2,ACTN2]	[=32,=32]	[ENST00000366578.6,ENST00000542672.7]	[protein_coding,protein_coding]
ENSG00000077522|ACTN2|4603_1	1	[ENSG00000077522,ENSG00000077522,ENSG00000077522]	[ACTN2,ACTN2,ACTN2]	[=32,=32,=32]	[ENST00000366578.6,ENST00000542672.7,ENST00000682015.1]	[protein_coding,protein_coding,protein_coding]
ENSG00000077782|FGFR1|4010_1	1	[ENSG00000077782,ENSG00000077782,ENSG00000077782,ENSG00000077782,ENSG00000077782,ENSG00000077782,ENSG00000077782,ENSG00000077782,ENSG00000077782,ENSG00000077782,ENSG00000077782,ENSG00000077782,ENSG00000077782,ENSG00000077782,ENSG00000077782]	[FGFR1,FGFR1,FGFR1,FGFR1,FGFR1,FGFR1,FGFR1,FGFR1,FGFR1,FGFR1,FGFR1,FGFR1,FGFR1,FGFR1,FGFR1]	[=32,=32,=32,=32,=32,=32,=32,=32,=32,=32,=32,=32,=32,=32,=32]	[ENST00000397113.6,ENST00000326324.10,ENST00000703405.1,ENST00000683765.1,ENST00000397108.8,ENST00000684654.1,ENST00000447712.7,ENST00000341462.9,ENST00000356207.9,ENST00000425967.8,ENST00000335922.9,ENST00000397103.5,ENST00000532791.5,ENST00000683815.1,ENST00000397091.9]	[protein_coding,protein_coding,protein_coding,protein_coding,protein_coding,protein_coding,protein_coding,protein_coding,protein_coding,protein_coding,protein_coding,protein_coding,protein_coding,protein_coding,protein_coding]
ENSG00000072121|ZFYVE26|9582_1	1	[ENSG00000072121,ENSG00000072121,ENSG00000072121,ENSG00000072121,ENSG00000072121]	[ZFYVE26,ZFYVE26,ZFYVE26,ZFYVE26,ZFYVE26]	[=32,=32,=32,=32,=32]	[ENST00000678386.1,ENST00000347230.9,ENST00000676512.1,ENST00000676620.1,ENST00000555452.1]	[protein_coding,protein_coding,protein_coding,protein_coding,protein_coding]
ENSG00000072210|ALDH3A2|169_1	1	[ENSG00000072210,ENSG00000072210,ENSG00000072210,ENSG00000072210,ENSG00000072210,ENSG00000072210,ENSG00000072210,ENSG00000072210,ENSG00000072210,ENSG00000072210,ENSG00000072210,ENSG00000072210]	[ALDH3A2,ALDH3A2,ALDH3A2,ALDH3A2,ALDH3A2,ALDH3A2,ALDH3A2,ALDH3A2,ALDH3A2,ALDH3A2,ALDH3A2,ALDH3A2]	[=32,=32,=32,=32,=32,=32,=32,=32,=32,=32,=32,=32]	[ENST00000672357.1,ENST00000626500.2,ENST00000579855.5,ENST00000671878.1,ENST00000176643.11,ENST00000631291.2,ENST00000673136.1,ENST00000339618.8,ENST00000672465.1,ENST00000581518.6,ENST00000395575.7,ENST00000630662.2]	[protein_coding,protein_coding,protein_coding,protein_coding,protein_coding,protein_coding,protein_coding,protein_coding,protein_coding,protein_coding,protein_coding,protein_coding]
ENSG00000072210|ALDH3A2|15294_1	1	[ENSG00000072210,ENSG00000072210,ENSG00000072210,ENSG00000072210,ENSG00000072210,ENSG00000072210,ENSG00000072210,ENSG00000072210,ENSG00000072210,ENSG00000072210,ENSG00000072210]	[ALDH3A2,ALDH3A2,ALDH3A2,ALDH3A2,ALDH3A2,ALDH3A2,ALDH3A2,ALDH3A2,ALDH3A2,ALDH3A2,ALDH3A2]	[=32,=32,=32,=32,=32,=32,=32,=32,=32,=32,=32]	[ENST00000672357.1,ENST00000579855.5,ENST00000671878.1,ENST00000176643.11,ENST00000631291.2,ENST00000673136.1,ENST00000339618.8,ENST00000672465.1,ENST00000581518.6,ENST00000395575.7,ENST00000630662.2]	[protein_coding,protein_coding,protein_coding,protein_coding,protein_coding,protein_coding,protein_coding,protein_coding,protein_coding,protein_coding,protein_coding]
ENSG00000072210|ALDH3A2|6902_1	1	[ENSG00000072210,ENSG00000072210,ENSG00000072210,ENSG00000072210,ENSG00000072210,ENSG00000072210,ENSG00000072210,ENSG00000072210,ENSG00000072210,ENSG00000072210]	[ALDH3A2,ALDH3A2,ALDH3A2,ALDH3A2,ALDH3A2,ALDH3A2,ALDH3A2,ALDH3A2,ALDH3A2,ALDH3A2]	[=32,=32,=32,=32,=32,=32,=32,=32,=32,=32]	[ENST00000672357.1,ENST00000579855.5,ENST00000671878.1,ENST00000176643.11,ENST00000631291.2,ENST00000673136.1,ENST00000339618.8,ENST00000672465.1,ENST00000581518.6,ENST00000630662.2]	[protein_coding,protein_coding,protein_coding,protein_coding,protein_coding,protein_coding,protein_coding,protein_coding,protein_coding,protein_coding]
ENSG00000076604|TRAF4|11753_1	1	[ENSG00000076604,ENSG00000076604]	[TRAF4,TRAF4]	[=32,=32]	[ENST00000444415.7,ENST00000262395.10]	[protein_coding,protein_coding]
ENSG00000076604|TRAF4|11426_1	1	[ENSG00000076604]	[TRAF4]	[=32]	[ENST00000262395.10]	[protein_coding]
ENSG00000076662|ICAM3|1144_1	1	[ENSG00000076662,ENSG00000076662]	[ICAM3,ICAM3]	[=32,=32]	[ENST00000706691.1,ENST00000160262.10]	[protein_coding,protein_coding]
ENSG00000076662|ICAM3|17169_1	1	[ENSG00000076662,ENSG00000076662]	[ICAM3,ICAM3]	[X6=26,=32]	[ENST00000706691.1,ENST00000160262.10]	[protein_coding,protein_coding]
ENSG00000076662|ICAM3|2758_1	1	[ENSG00000076662,ENSG00000076662]	[ICAM3,ICAM3]	[=32,=32]	[ENST00000706691.1,ENST00000160262.10]	[protein_coding,protein_coding]
ENSG00000076685|NT5C2|16775_1	1	[ENSG00000076685,ENSG00000076685,ENSG00000076685,ENSG00000076685,ENSG00000076685,ENSG00000076685,ENSG00000076685,ENSG00000076685,ENSG00000076685]	[NT5C2,NT5C2,NT5C2,NT5C2,NT5C2,NT5C2,NT5C2,NT5C2,NT5C2]	[=32,=32,=32,=32,=32,=32,=32,=32,=32]	[ENST00000674860.1,ENST00000343289.9,ENST00000404739.8,ENST00000675985.1,ENST00000676449.1,ENST00000676428.1,ENST00000675645.1,ENST00000675326.1,ENST00000674696.1]	[protein_coding,protein_coding,protein_coding,protein_coding,protein_coding,protein_coding,protein_coding,protein_coding,protein_coding]
ENSG00000076685|NT5C2|9753_1	1	[ENSG00000076685,ENSG00000076685,ENSG00000076685,ENSG00000076685,ENSG00000076685,ENSG00000076685,ENSG00000076685,ENSG00000076685,ENSG00000076685]	[NT5C2,NT5C2,NT5C2,NT5C2,NT5C2,NT5C2,NT5C2,NT5C2,NT5C2]	[=32,=32,=32,=32,=32,=32,=32,=32,=32]	[ENST00000674860.1,ENST00000343289.9,ENST00000404739.8,ENST00000675985.1,ENST00000676449.1,ENST00000676428.1,ENST00000675645.1,ENST00000675326.1,ENST00000674696.1]	[protein_coding,protein_coding,protein_coding,protein_coding,protein_coding,protein_coding,protein_coding,protein_coding,protein_coding]
ENSG00000076685|NT5C2|102_1	1	[ENSG00000076685,ENSG00000076685,ENSG00000076685,ENSG00000076685,ENSG00000076685,ENSG00000076685,ENSG00000076685,ENSG00000076685]	[NT5C2,NT5C2,NT5C2,NT5C2,NT5C2,NT5C2,NT5C2,NT5C2]	[=32,=32,=32,=32,=32,=32,=32,=32]	[ENST00000674860.1,ENST00000343289.9,ENST00000404739.8,ENST00000675985.1,ENST00000676449.1,ENST00000676428.1,ENST00000675326.1,ENST00000674696.1]	[protein_coding,protein_coding,protein_coding,protein_coding,protein_coding,protein_coding,protein_coding,protein_coding]
ENSG00000076706|MCAM|6173_1	1	[ENSG00000076706]	[MCAM]	[=32]	[ENST00000264036.6]	[protein_coding]
ENSG00000076706|MCAM|5650_1	1	[ENSG00000076706]	[MCAM]	[=32]	[ENST00000264036.6]	[protein_coding]
ENSG00000079215|SLC1A3|16359_1	1	[ENSG00000079215,ENSG00000079215,ENSG00000079215,ENSG00000079215,ENSG00000079215,ENSG00000079215,ENSG00000079215,ENSG00000079215,ENSG00000079215,ENSG00000079215,ENSG00000079215]	[SLC1A3,SLC1A3,SLC1A3,SLC1A3,SLC1A3,SLC1A3,SLC1A3,SLC1A3,SLC1A3,SLC1A3,SLC1A3]	[=32,=32,=32,=32,=32,=32,=32,=32,=32,=32,=32]	[ENST00000680318.1,ENST00000679992.1,ENST00000681909.1,ENST00000681926.1,ENST00000265113.9,ENST00000613445.5,ENST00000679983.1,ENST00000680232.1,ENST00000381918.4,ENST00000680125.1,ENST00000612708.5]	[protein_coding,protein_coding,protein_coding,protein_coding,protein_coding,protein_coding,protein_coding,protein_coding,protein_coding,protein_coding,protein_coding]
ENSG00000079215|SLC1A3|7903_1	1	[ENSG00000079215,ENSG00000079215,ENSG00000079215,ENSG00000079215,ENSG00000079215,ENSG00000079215,ENSG00000079215,ENSG00000079215,ENSG00000079215,ENSG00000079215,ENSG00000079215]	[SLC1A3,SLC1A3,SLC1A3,SLC1A3,SLC1A3,SLC1A3,SLC1A3,SLC1A3,SLC1A3,SLC1A3,SLC1A3]	[=32,=32,=32,=32,=32,=32,=32,=32,=32,=32,=32]	[ENST00000679958.1,ENST00000680318.1,ENST00000679992.1,ENST00000681926.1,ENST00000265113.9,ENST00000613445.5,ENST00000679983.1,ENST00000680232.1,ENST00000381918.4,ENST00000680125.1,ENST00000612708.5]	[protein_coding,protein_coding,protein_coding,protein_coding,protein_coding,protein_coding,protein_coding,protein_coding,protein_coding,protein_coding,protein_coding]
ENSG00000072518|MARK2|15444_1	1	[ENSG00000072518,ENSG00000072518,ENSG00000072518,ENSG00000072518,ENSG00000072518,ENSG00000072518,ENSG00000072518,ENSG00000072518,ENSG00000072518,ENSG00000072518,ENSG00000072518,ENSG00000072518]	[MARK2,MARK2,MARK2,MARK2,MARK2,MARK2,MARK2,MARK2,MARK2,MARK2,MARK2,MARK2]	[=32,=32,=32,=32,=32,=32,=32,=32,=32,=32,=32,=32]	[ENST00000509502.6,ENST00000402010.8,ENST00000679216.1,ENST00000408948.7,ENST00000350490.11,ENST00000377810.8,ENST00000508192.5,ENST00000425897.3,ENST00000707173.1,ENST00000502399.7,ENST00000513765.7,ENST00000361128.9]	[protein_coding,protein_coding,protein_coding,protein_coding,protein_coding,protein_coding,protein_coding,protein_coding,protein_coding,protein_coding,protein_coding,protein_coding]
ENSG00000072518|MARK2|4154_1	1	[ENSG00000072518,ENSG00000072518,ENSG00000072518,ENSG00000072518,ENSG00000072518,ENSG00000072518,ENSG00000072518,ENSG00000072518,ENSG00000072518,ENSG00000072518,ENSG00000072518,ENSG00000072518]	[MARK2,MARK2,MARK2,MARK2,MARK2,MARK2,MARK2,MARK2,MARK2,MARK2,MARK2,MARK2]	[=32,=32,=32,=32,=32,=32,=32,=32,=32,=32,=32,=32]	[ENST00000509502.6,ENST00000402010.8,ENST00000679216.1,ENST00000408948.7,ENST00000350490.11,ENST00000377810.8,ENST00000508192.5,ENST00000425897.3,ENST00000707173.1,ENST00000502399.7,ENST00000513765.7,ENST00000361128.9]	[protein_coding,protein_coding,protein_coding,protein_coding,protein_coding,protein_coding,protein_coding,protein_coding,protein_coding,protein_coding,protein_coding,protein_coding]
ENSG00000075891|PAX2|1410_1	1	[ENSG00000075891,ENSG00000075891,ENSG00000075891,ENSG00000075891,ENSG00000075891,ENSG00000075891,ENSG00000075891,ENSG00000075891]	[PAX2,PAX2,PAX2,PAX2,PAX2,PAX2,PAX2,PAX2]	[=32,=32,=32,=32,=32,=32,=32,=32]	[ENST00000428433.5,ENST00000427256.6,ENST00000679374.1,ENST00000370296.6,ENST00000361791.7,ENST00000707079.1,ENST00000707078.1,ENST00000355243.8]	[protein_coding,protein_coding,protein_coding,protein_coding,protein_coding,protein_coding,protein_coding,protein_coding]
ENSG00000075891|PAX2|15957_1	1	[ENSG00000075891,ENSG00000075891,ENSG00000075891,ENSG00000075891,ENSG00000075891,ENSG00000075891,ENSG00000075891,ENSG00000075891]	[PAX2,PAX2,PAX2,PAX2,PAX2,PAX2,PAX2,PAX2]	[=32,=32,=32,=32,=32,=32,=32,=32]	[ENST00000428433.5,ENST00000427256.6,ENST00000679374.1,ENST00000370296.6,ENST00000361791.7,ENST00000707079.1,ENST00000707078.1,ENST00000355243.8]	[protein_coding,protein_coding,protein_coding,protein_coding,protein_coding,protein_coding,protein_coding,protein_coding]
ENSG00000075891|PAX2|17061_1	1	[ENSG00000075891,ENSG00000075891,ENSG00000075891,ENSG00000075891,ENSG00000075891,ENSG00000075891,ENSG00000075891,ENSG00000075891]	[PAX2,PAX2,PAX2,PAX2,PAX2,PAX2,PAX2,PAX2]	[=32,=32,=32,=32,=32,=32,=32,=32]	[ENST00000428433.5,ENST00000427256.6,ENST00000679374.1,ENST00000370296.6,ENST00000361791.7,ENST00000707079.1,ENST00000707078.1,ENST00000355243.8]	[protein_coding,protein_coding,protein_coding,protein_coding,protein_coding,protein_coding,protein_coding,protein_coding]
ENSG00000075975|MKRN2|6906_1	1	[ENSG00000075975,ENSG00000075975,ENSG00000075975,ENSG00000075975,ENSG00000075975]	[MKRN2,MKRN2,MKRN2,MKRN2,MKRN2]	[=32,=32,=32,=32,=32]	[ENST00000170447.12,ENST00000677142.1,ENST00000448482.1,ENST00000411987.5,ENST00000676541.1]	[protein_coding,protein_coding,protein_coding,protein_coding,protein_coding]
ENSG00000075975|MKRN2|6130_1	1	[ENSG00000075975,ENSG00000075975,ENSG00000075975,ENSG00000075975,ENSG00000075975]	[MKRN2,MKRN2,MKRN2,MKRN2,MKRN2]	[=32,=32,=32,=32,=32]	[ENST00000170447.12,ENST00000677142.1,ENST00000448482.1,ENST00000411987.5,ENST00000676541.1]	[protein_coding,protein_coding,protein_coding,protein_coding,protein_coding]
ENSG00000075975|MKRN2|4097_1	1	[ENSG00000075975,ENSG00000075975,ENSG00000075975,ENSG00000075975,ENSG00000075975]	[MKRN2,MKRN2,MKRN2,MKRN2,MKRN2]	[=32,=32,=32,=32,=32]	[ENST00000170447.12,ENST00000677142.1,ENST00000448482.1,ENST00000411987.5,ENST00000676541.1]	[protein_coding,protein_coding,protein_coding,protein_coding,protein_coding]
ENSG00000076003|MCM6|12104_1	1	[ENSG00000076003]	[MCM6]	[=32]	[ENST00000264156.3]	[protein_coding]
ENSG00000076003|MCM6|6579_1	1	[ENSG00000076003]	[MCM6]	[=32]	[ENST00000264156.3]	[protein_coding]
ENSG00000076003|MCM6|11615_1	1	[ENSG00000076003]	[MCM6]	[=32]	[ENST00000264156.3]	[protein_coding]
ENSG00000076043|REXO2|14310_1	2	[ENSG00000076043,ENSG00000076043,ENSG00000076043,ENSG00000076043,ENSG00000076043,ENSG00000255663]	[REXO2,REXO2,REXO2,REXO2,REXO2,ENSG00000255663]	[=32,=32,=32,=32,=32,=32]	[ENST00000539754.5,ENST00000539275.5,ENST00000265881.10,ENST00000544196.5,ENST00000544827.5,ENST00000544347.1]	[protein_coding,protein_coding,protein_coding,protein_coding,protein_coding,nonsense_mediated_decay]
ENSG00000079385|CEACAM1|14428_1	1	[ENSG00000079385,ENSG00000079385,ENSG00000079385,ENSG00000079385,ENSG00000079385,ENSG00000079385]	[CEACAM1,CEACAM1,CEACAM1,CEACAM1,CEACAM1,CEACAM1]	[=32,=32,=32,=32,=32,=32]	[ENST00000599389.1,ENST00000358394.7,ENST00000161559.11,ENST00000403461.5,ENST00000403444.7,ENST00000352591.9]	[protein_coding,protein_coding,protein_coding,protein_coding,protein_coding,protein_coding]
ENSG00000079385|CEACAM1|613_1	1	[ENSG00000079385,ENSG00000079385,ENSG00000079385,ENSG00000079385,ENSG00000079385,ENSG00000079385]	[CEACAM1,CEACAM1,CEACAM1,CEACAM1,CEACAM1,CEACAM1]	[=32,=32,=32,=32,=32,=32]	[ENST00000599389.1,ENST00000358394.7,ENST00000161559.11,ENST00000403461.5,ENST00000403444.7,ENST00000352591.9]	[protein_coding,protein_coding,protein_coding,protein_coding,protein_coding,protein_coding]
ENSG00000079385|CEACAM1|10610_1	1	[ENSG00000079385,ENSG00000079385,ENSG00000079385]	[CEACAM1,CEACAM1,CEACAM1]	[=32,=32,=32]	[ENST00000161559.11,ENST00000403444.7,ENST00000352591.9]	[protein_coding,protein_coding,protein_coding]
ENSG00000073756|PTGS2|7029_1	1	[ENSG00000073756,ENSG00000073756]	[PTGS2,PTGS2]	[=32,=32]	[ENST00000367468.10,ENST00000680451.1]	[protein_coding,protein_coding]
ENSG00000073792|IGF2BP2|8918_1	3	[ENSG00000073792,ENSG00000225603,ENSG00000257674,ENSG00000073792,ENSG00000073792,ENSG00000073792]	[IGF2BP2,ENSG00000225603,ENSG00000257674,IGF2BP2,IGF2BP2,IGF2BP2]	[=32,=22X1=9,=32,=32,=32,=32]	[ENST00000382199.7,ENST00000435000.2,ENST00000550858.1,ENST00000346192.7,ENST00000457616.6,ENST00000421047.3]	[protein_coding,processed_pseudogene,processed_pseudogene,protein_coding,protein_coding,protein_coding]
ENSG00000073792|IGF2BP2|9201_1	4	[ENSG00000073792,ENSG00000257674,ENSG00000236583,ENSG00000073792,ENSG00000073792,ENSG00000225603,ENSG00000073792]	[IGF2BP2,ENSG00000257674,ENSG00000236583,IGF2BP2,IGF2BP2,ENSG00000225603,IGF2BP2]	[=32,=32,=29X3,=32,=32,X9=23,=32]	[ENST00000382199.7,ENST00000550858.1,ENST00000440915.1,ENST00000346192.7,ENST00000457616.6,ENST00000435000.2,ENST00000421047.3]	[protein_coding,processed_pseudogene,processed_pseudogene,protein_coding,protein_coding,processed_pseudogene,protein_coding]
ENSG00000073792|IGF2BP2|2409_1	3	[ENSG00000225603,ENSG00000073792,ENSG00000073792,ENSG00000073792,ENSG00000257674,ENSG00000073792]	[ENSG00000225603,IGF2BP2,IGF2BP2,IGF2BP2,ENSG00000257674,IGF2BP2]	[=25X1=6,=32,=32,=32,=25X1=6,=32]	[ENST00000435000.2,ENST00000382199.7,ENST00000346192.7,ENST00000457616.6,ENST00000550858.1,ENST00000421047.3]	[processed_pseudogene,protein_coding,protein_coding,protein_coding,processed_pseudogene,protein_coding]
ENSG00000073849|ST6GAL1|10931_1	1	[ENSG00000073849,ENSG00000073849,ENSG00000073849,ENSG00000073849]	[ST6GAL1,ST6GAL1,ST6GAL1,ST6GAL1]	[=32,=32,=32,=32]	[ENST00000169298.8,ENST00000448044.5,ENST00000457772.6,ENST00000677292.1]	[protein_coding,protein_coding,protein_coding,protein_coding]
ENSG00000073849|ST6GAL1|7692_1	1	[ENSG00000073849,ENSG00000073849,ENSG00000073849,ENSG00000073849]	[ST6GAL1,ST6GAL1,ST6GAL1,ST6GAL1]	[=32,=32,=32,=32]	[ENST00000169298.8,ENST00000448044.5,ENST00000457772.6,ENST00000677292.1]	[protein_coding,protein_coding,protein_coding,protein_coding]
ENSG00000073861|TBX21|15100_1	1	[ENSG00000073861]	[TBX21]	[=32]	[ENST00000177694.2]	[protein_coding]
ENSG00000077152|UBE2T|14025_1	1	[ENSG00000077152,ENSG00000077152,ENSG00000077152,ENSG00000077152,ENSG00000077152]	[UBE2T,UBE2T,UBE2T,UBE2T,UBE2T]	[=32,=32,=32,=32,=32]	[ENST00000699428.1,ENST00000699424.1,ENST00000646651.1,ENST00000699425.1,ENST00000699423.1]	[protein_coding,protein_coding,protein_coding,protein_coding,protein_coding]
ENSG00000077152|UBE2T|7143_1	1	[ENSG00000077152,ENSG00000077152,ENSG00000077152,ENSG00000077152,ENSG00000077152]	[UBE2T,UBE2T,UBE2T,UBE2T,UBE2T]	[=32,=32,=24X8,=32,=32]	[ENST00000699424.1,ENST00000646651.1,ENST00000699428.1,ENST00000699425.1,ENST00000699423.1]	[protein_coding,protein_coding,protein_coding,protein_coding,protein_coding]
ENSG00000077232|DNAJC10|5265_1	1	[ENSG00000077232,ENSG00000077232,ENSG00000077232,ENSG00000077232,ENSG00000077232,ENSG00000077232]	[DNAJC10,DNAJC10,DNAJC10,DNAJC10,DNAJC10,DNAJC10]	[=32,=32,=32,=32,=32,=32]	[ENST00000616986.5,ENST00000679884.1,ENST00000680667.1,ENST00000264065.12,ENST00000680258.1,ENST00000537515.5]	[protein_coding,protein_coding,protein_coding,protein_coding,protein_coding,protein_coding]
ENSG00000077232|DNAJC10|3819_1	1	[ENSG00000077232,ENSG00000077232,ENSG00000077232,ENSG00000077232,ENSG00000077232,ENSG00000077232]	[DNAJC10,DNAJC10,DNAJC10,DNAJC10,DNAJC10,DNAJC10]	[=32,=32,=32,=32,=32,=32]	[ENST00000616986.5,ENST00000679884.1,ENST00000680667.1,ENST00000264065.12,ENST00000680258.1,ENST00000537515.5]	[protein_coding,protein_coding,protein_coding,protein_coding,protein_coding,protein_coding]
ENSG00000077232|DNAJC10|14296_1	1	[ENSG00000077232]	[DNAJC10]	[=32]	[ENST00000537515.5]	[protein_coding]
ENSG00000077232|DNAJC10|14296_2	1	[ENSG00000077232,ENSG00000077232,ENSG00000077232,ENSG00000077232,ENSG00000077232]	[DNAJC10,DNAJC10,DNAJC10,DNAJC10,DNAJC10]	[=32,=32,=32,=32,=32]	[ENST00000616986.5,ENST00000679884.1,ENST00000680667.1,ENST00000264065.12,ENST00000680258.1]	[protein_coding,protein_coding,protein_coding,protein_coding,protein_coding]
ENSG00000077235|GTF3C1|7504_1	1	[ENSG00000077235,ENSG00000077235]	[GTF3C1,GTF3C1]	[=32,=32]	[ENST00000561623.5,ENST00000356183.9]	[protein_coding,protein_coding]
ENSG00000077235|GTF3C1|2729_1	1	[ENSG00000077235,ENSG00000077235]	[GTF3C1,GTF3C1]	[=32,=32]	[ENST00000561623.5,ENST00000356183.9]	[protein_coding,protein_coding]
ENSG00000077235|GTF3C1|3000_1	1	[ENSG00000077235,ENSG00000077235]	[GTF3C1,GTF3C1]	[=32,=32]	[ENST00000561623.5,ENST00000356183.9]	[protein_coding,protein_coding]
ENSG00000077238|IL4R|14423_1	1	[ENSG00000077238,ENSG00000077238,ENSG00000077238]	[IL4R,IL4R,IL4R]	[=32,=32,=32]	[ENST00000170630.6,ENST00000543915.6,ENST00000395762.7]	[protein_coding,protein_coding,protein_coding]
ENSG00000079435|LIPE|16523_1	1	[ENSG00000079435,ENSG00000079435]	[LIPE,LIPE]	[=32,=32]	[ENST00000244289.9,ENST00000599918.2]	[protein_coding,protein_coding]
ENSG00000079435|LIPE|10113_1	1	[ENSG00000079435,ENSG00000079435]	[LIPE,LIPE]	[=32,=32]	[ENST00000244289.9,ENST00000599918.2]	[protein_coding,protein_coding]
ENSG00000079459|FDFT1|8395_1	1	[ENSG00000079459,ENSG00000079459,ENSG00000079459,ENSG00000079459,ENSG00000079459,ENSG00000079459,ENSG00000079459,ENSG00000079459,ENSG00000079459,ENSG00000079459]	[FDFT1,FDFT1,FDFT1,FDFT1,FDFT1,FDFT1,FDFT1,FDFT1,FDFT1,FDFT1]	[=32,=32,=32,=32,=32,=32,=32,=32,=32,=32]	[ENST00000220584.9,ENST00000622850.3,ENST00000530664.5,ENST00000530337.6,ENST00000525900.5,ENST00000443614.6,ENST00000615631.5,ENST00000528812.5,ENST00000525954.5,ENST00000528643.5]	[protein_coding,protein_coding,protein_coding,protein_coding,protein_coding,protein_coding,protein_coding,protein_coding,protein_coding,protein_coding]
ENSG00000079459|FDFT1|3078_1	1	[ENSG00000079459,ENSG00000079459,ENSG00000079459,ENSG00000079459,ENSG00000079459,ENSG00000079459,ENSG00000079459,ENSG00000079459,ENSG00000079459,ENSG00000079459]	[FDFT1,FDFT1,FDFT1,FDFT1,FDFT1,FDFT1,FDFT1,FDFT1,FDFT1,FDFT1]	[=32,=32,=32,=32,=32,=32,=32,=32,=32,=32]	[ENST00000220584.9,ENST00000622850.3,ENST00000530664.5,ENST00000530337.6,ENST00000525900.5,ENST00000443614.6,ENST00000615631.5,ENST00000528812.5,ENST00000525954.5,ENST00000528643.5]	[protein_coding,protein_coding,protein_coding,protein_coding,protein_coding,protein_coding,protein_coding,protein_coding,protein_coding,protein_coding]
ENSG00000070886|EPHA8|11111_1	1	[ENSG00000070886,ENSG00000070886]	[EPHA8,EPHA8]	[=32,=32]	[ENST00000374644.8,ENST00000166244.8]	[protein_coding,protein_coding]
ENSG00000070886|EPHA8|15817_1	1	[ENSG00000070886]	[EPHA8]	[=32]	[ENST00000166244.8]	[protein_coding]
ENSG00000070886|EPHA8|5235_1	1	[ENSG00000070886]	[EPHA8]	[=32]	[ENST00000166244.8]	[protein_coding]
ENSG00000076043|REXO2|2971_1	1	[ENSG00000076043,ENSG00000076043,ENSG00000076043,ENSG00000076043]	[REXO2,REXO2,REXO2,REXO2]	[=32,=32,=32,=32]	[ENST00000544827.5,ENST00000539754.5,ENST00000539275.5,ENST00000265881.10]	[protein_coding,protein_coding,protein_coding,protein_coding]
ENSG00000076067|RBMS2|8381_1	2	[ENSG00000076067,ENSG00000076067,ENSG00000076067,ENSG00000213250,ENSG00000076067]	[RBMS2,RBMS2,RBMS2,RBMS2P1,RBMS2]	[=32,=32,=32,=32,=32]	[ENST00000552247.6,ENST00000262031.10,ENST00000550726.5,ENST00000525031.2,ENST00000542360.1]	[protein_coding,protein_coding,protein_coding,processed_pseudogene,protein_coding]
ENSG00000076067|RBMS2|14904_1	2	[ENSG00000076067,ENSG00000076067,ENSG00000076067,ENSG00000213250,ENSG00000076067]	[RBMS2,RBMS2,RBMS2,RBMS2P1,RBMS2]	[=32,=32,=32,X4=28,=32]	[ENST00000552247.6,ENST00000262031.10,ENST00000550726.5,ENST00000525031.2,ENST00000542360.1]	[protein_coding,protein_coding,protein_coding,processed_pseudogene,protein_coding]
ENSG00000076067|RBMS2|13730_1	1	[ENSG00000076067,ENSG00000076067,ENSG00000076067,ENSG00000076067]	[RBMS2,RBMS2,RBMS2,RBMS2]	[=32,=32,=32,=32]	[ENST00000262031.10,ENST00000552247.6,ENST00000550726.5,ENST00000542360.1]	[protein_coding,protein_coding,protein_coding,protein_coding]
ENSG00000076242|MLH1|9288_1	1	[ENSG00000076242,ENSG00000076242,ENSG00000076242,ENSG00000076242,ENSG00000076242,ENSG00000076242,ENSG00000076242,ENSG00000076242,ENSG00000076242,ENSG00000076242,ENSG00000076242,ENSG00000076242,ENSG00000076242,ENSG00000076242,ENSG00000076242,ENSG00000076242,ENSG00000076242]	[MLH1,MLH1,MLH1,MLH1,MLH1,MLH1,MLH1,MLH1,MLH1,MLH1,MLH1,MLH1,MLH1,MLH1,MLH1,MLH1,MLH1]	[=32,=32,=32,=32,=32,=32,=32,=32,=32,=32,=32,=32,=32,=32,=32,=32,=32]	[ENST00000673715.1,ENST00000674019.1,ENST00000616768.6,ENST00000455445.6,ENST00000673990.2,ENST00000435176.5,ENST00000485889.2,ENST00000539477.6,ENST00000456676.7,ENST00000231790.8,ENST00000536378.5,ENST00000492474.6,ENST00000441265.6,ENST00000673899.1,ENST00000466900.6,ENST00000458205.6,ENST00000713802.1]	[protein_coding,protein_coding,protein_coding,protein_coding,protein_coding,protein_coding,protein_coding,protein_coding,protein_coding,protein_coding,protein_coding,protein_coding,protein_coding,protein_coding,protein_coding,protein_coding,protein_coding]
ENSG00000076242|MLH1|12039_1	1	[ENSG00000076242,ENSG00000076242,ENSG00000076242,ENSG00000076242,ENSG00000076242,ENSG00000076242,ENSG00000076242,ENSG00000076242,ENSG00000076242,ENSG00000076242,ENSG00000076242,ENSG00000076242,ENSG00000076242,ENSG00000076242,ENSG00000076242]	[MLH1,MLH1,MLH1,MLH1,MLH1,MLH1,MLH1,MLH1,MLH1,MLH1,MLH1,MLH1,MLH1,MLH1,MLH1]	[=32,=32,=32,=32,=32,=32,=32,=32,=32,=32,=32,=32,=32,=32,=32]	[ENST00000674019.1,ENST00000616768.6,ENST00000455445.6,ENST00000673990.2,ENST00000435176.5,ENST00000485889.2,ENST00000539477.6,ENST00000231790.8,ENST00000536378.5,ENST00000673673.2,ENST00000492474.6,ENST00000673899.1,ENST00000466900.6,ENST00000458205.6,ENST00000713802.1]	[protein_coding,protein_coding,protein_coding,protein_coding,protein_coding,protein_coding,protein_coding,protein_coding,protein_coding,protein_coding,protein_coding,protein_coding,protein_coding,protein_coding,protein_coding]
ENSG00000076242|MLH1|9097_1	1	[ENSG00000076242,ENSG00000076242,ENSG00000076242,ENSG00000076242,ENSG00000076242,ENSG00000076242,ENSG00000076242,ENSG00000076242,ENSG00000076242,ENSG00000076242,ENSG00000076242,ENSG00000076242,ENSG00000076242,ENSG00000076242,ENSG00000076242,ENSG00000076242,ENSG00000076242,ENSG00000076242,ENSG00000076242]	[MLH1,MLH1,MLH1,MLH1,MLH1,MLH1,MLH1,MLH1,MLH1,MLH1,MLH1,MLH1,MLH1,MLH1,MLH1,MLH1,MLH1,MLH1,MLH1]	[=32,=32,=32,=32,=32,=32,=32,=32,=32,=32,=32,=32,=32,=32,=32,=32,=32,=32,=32]	[ENST00000616768.6,ENST00000441265.6,ENST00000674019.1,ENST00000673990.2,ENST00000485889.2,ENST00000539477.6,ENST00000492474.6,ENST00000673673.2,ENST00000450420.6,ENST00000466900.6,ENST00000455445.6,ENST00000673715.1,ENST00000435176.5,ENST00000413740.2,ENST00000713802.1,ENST00000456676.7,ENST00000231790.8,ENST00000536378.5,ENST00000458205.6]	[protein_coding,protein_coding,protein_coding,protein_coding,protein_coding,protein_coding,protein_coding,protein_coding,protein_coding,protein_coding,protein_coding,protein_coding,protein_coding,protein_coding,protein_coding,protein_coding,protein_coding,protein_coding,protein_coding]
ENSG00000076248|UNG|10579_1	3	[ENSG00000076248,ENSG00000248196,ENSG00000076248,ENSG00000076248,ENSG00000076248,ENSG00000260818,ENSG00000076248,ENSG00000076248]	[UNG,ENSG00000248196,UNG,UNG,UNG,UNGP1,UNG,UNG]	[=32,=32,=32,=32,=32,=22X10,=32,=32]	[ENST00000699561.1,ENST00000505836.1,ENST00000336865.6,ENST00000699560.1,ENST00000699563.1,ENST00000565839.2,ENST00000242576.7,ENST00000699562.1]	[protein_coding,processed_pseudogene,protein_coding,protein_coding,protein_coding,processed_pseudogene,protein_coding,protein_coding]
ENSG00000065675|PRKCQ|7070_1	1	[ENSG00000065675,ENSG00000065675,ENSG00000065675]	[PRKCQ,PRKCQ,PRKCQ]	[=32,=32,=32]	[ENST00000263125.10,ENST00000539722.5,ENST00000397176.6]	[protein_coding,protein_coding,protein_coding]
ENSG00000065675|PRKCQ|10577_1	1	[ENSG00000065675,ENSG00000065675,ENSG00000065675]	[PRKCQ,PRKCQ,PRKCQ]	[=32,=32,=32]	[ENST00000263125.10,ENST00000539722.5,ENST00000397176.6]	[protein_coding,protein_coding,protein_coding]
ENSG00000065833|ME1|11026_1	1	[ENSG00000065833]	[ME1]	[=32]	[ENST00000369705.4]	[protein_coding]
ENSG00000065833|ME1|5807_1	1	[ENSG00000065833]	[ME1]	[=32]	[ENST00000369705.4]	[protein_coding]
ENSG00000070019|GUCY2C|14651_1	1	[ENSG00000070019]	[GUCY2C]	[=32]	[ENST00000261170.5]	[protein_coding]
ENSG00000070019|GUCY2C|15810_1	1	[ENSG00000070019]	[GUCY2C]	[=32]	[ENST00000261170.5]	[protein_coding]
ENSG00000070019|GUCY2C|3404_1	1	[ENSG00000070019]	[GUCY2C]	[=32]	[ENST00000261170.5]	[protein_coding]
ENSG00000070081|NUCB2|2767_1	1	[ENSG00000070081,ENSG00000070081]	[NUCB2,NUCB2]	[=32,=32]	[ENST00000529010.6,ENST00000323688.10]	[protein_coding,protein_coding]
ENSG00000070081|NUCB2|6587_1	1	[ENSG00000070081,ENSG00000070081]	[NUCB2,NUCB2]	[=32,=32]	[ENST00000529010.6,ENST00000323688.10]	[protein_coding,protein_coding]
ENSG00000070193|FGF10|10144_1	1	[ENSG00000070193]	[FGF10]	[=32]	[ENST00000264664.5]	[protein_coding]
ENSG00000070193|FGF10|10298_1	1	[ENSG00000070193]	[FGF10]	[=32]	[ENST00000264664.5]	[protein_coding]
ENSG00000070193|FGF10|18091_1	1	[ENSG00000070193]	[FGF10]	[=32]	[ENST00000264664.5]	[protein_coding]
ENSG00000070404|FSTL3|6800_1	1	[ENSG00000070404,ENSG00000070404,ENSG00000070404,ENSG00000070404]	[FSTL3,FSTL3,FSTL3,FSTL3]	[=32,=32,=32,=32]	[ENST00000605925.3,ENST00000166139.9,ENST00000592947.5,ENST00000588773.5]	[protein_coding,protein_coding,protein_coding,protein_coding]
ENSG00000070404|FSTL3|3490_1	1	[ENSG00000070404,ENSG00000070404,ENSG00000070404,ENSG00000070404]	[FSTL3,FSTL3,FSTL3,FSTL3]	[=32,=32,=32,=32]	[ENST00000605925.3,ENST00000166139.9,ENST00000592947.5,ENST00000588773.5]	[protein_coding,protein_coding,protein_coding,protein_coding]
ENSG00000073331|ALPK1|13025_1	1	[ENSG00000073331,ENSG00000073331,ENSG00000073331,ENSG00000073331]	[ALPK1,ALPK1,ALPK1,ALPK1]	[=32,=32,=32,=32]	[ENST00000458497.6,ENST00000504176.6,ENST00000177648.13,ENST00000650871.1]	[protein_coding,protein_coding,protein_coding,protein_coding]
ENSG00000073331|ALPK1|15437_1	1	[ENSG00000073331,ENSG00000073331,ENSG00000073331,ENSG00000073331]	[ALPK1,ALPK1,ALPK1,ALPK1]	[=32,=32,=32,=32]	[ENST00000458497.6,ENST00000504176.6,ENST00000177648.13,ENST00000650871.1]	[protein_coding,protein_coding,protein_coding,protein_coding]
ENSG00000073331|ALPK1|4957_1	1	[ENSG00000073331,ENSG00000073331,ENSG00000073331,ENSG00000073331]	[ALPK1,ALPK1,ALPK1,ALPK1]	[=32,=32,=32,=32]	[ENST00000458497.6,ENST00000504176.6,ENST00000177648.13,ENST00000650871.1]	[protein_coding,protein_coding,protein_coding,protein_coding]
ENSG00000073464|CLCN4|3723_1	1	[ENSG00000073464,ENSG00000073464,ENSG00000073464,ENSG00000073464]	[CLCN4,CLCN4,CLCN4,CLCN4]	[=32,=32,=32,=32]	[ENST00000421085.7,ENST00000380829.5,ENST00000380833.9,ENST00000674669.1]	[protein_coding,protein_coding,protein_coding,protein_coding]
ENSG00000073464|CLCN4|10728_1	1	[ENSG00000073464,ENSG00000073464,ENSG00000073464,ENSG00000073464]	[CLCN4,CLCN4,CLCN4,CLCN4]	[=32,=32,=32,=32]	[ENST00000421085.7,ENST00000380829.5,ENST00000380833.9,ENST00000674669.1]	[protein_coding,protein_coding,protein_coding,protein_coding]
ENSG00000073464|CLCN4|4965_1	1	[ENSG00000073464,ENSG00000073464,ENSG00000073464,ENSG00000073464]	[CLCN4,CLCN4,CLCN4,CLCN4]	[=32,=32,=32,=32]	[ENST00000421085.7,ENST00000380829.5,ENST00000380833.9,ENST00000674669.1]	[protein_coding,protein_coding,protein_coding,protein_coding]
ENSG00000073536|NLE1|3806_1	1	[ENSG00000073536,ENSG00000073536,ENSG00000073536]	[NLE1,NLE1,NLE1]	[=32,=32,=32]	[ENST00000360831.9,ENST00000586869.5,ENST00000442241.9]	[protein_coding,protein_coding,protein_coding]
ENSG00000073536|NLE1|12125_1	1	[ENSG00000073536,ENSG00000073536]	[NLE1,NLE1]	[=32,=32]	[ENST00000586869.5,ENST00000442241.9]	[protein_coding,protein_coding]
ENSG00000073536|NLE1|16456_1	1	[ENSG00000073536,ENSG00000073536]	[NLE1,NLE1]	[=32,=32]	[ENST00000586869.5,ENST00000442241.9]	[protein_coding,protein_coding]
ENSG00000073578|SDHA|15031_1	5	[ENSG00000215837,ENSG00000242086,ENSG00000242086,ENSG00000242086,ENSG00000242086,ENSG00000290763,ENSG00000242086,ENSG00000290763,ENSG00000242086,ENSG00000242086,ENSG00000242086,ENSG00000242086,ENSG00000290763,ENSG00000242086,ENSG00000242086,ENSG00000242086,ENSG00000242086,ENSG00000242086,ENSG00000286001,ENSG00000290763,ENSG00000290763,ENSG00000242086,ENSG00000290763,ENSG00000290763,ENSG0000007357…	[SDHAP2,MUC20-OT1,MUC20-OT1,MUC20-OT1,MUC20-OT1,SDHAP1,MUC20-OT1,SDHAP1,MUC20-OT1,MUC20-OT1,MUC20-OT1,MUC20-OT1,SDHAP1,MUC20-OT1,MUC20-OT1,MUC20-OT1,MUC20-OT1,MUC20-OT1,ENSG00000286001,SDHAP1,SDHAP1,MUC20-OT1,SDHAP1,SDHAP1,SDHA,SDHAP1,MUC20-OT1,MUC20-OT1,SDHA,MUC20-OT1,SDHAP1,MUC20-OT1,MUC20-OT1,SDHAP1,MUC20-OT1,SDHAP1,SDHAP1,SDHAP1,SDHAP1,SDHA,MUC20-OT1,SDHAP1]	[=32,=32,=32,=32,=32,=32,=32,=32,=32,=32,=32,=32,=32,=32,=32,=32,=32,=32,=32,=32,=32,=32,=32,=32,=32,=32,=32,=32,=32,=32,=32,=32,=32,=32,=32,=32,=32,=32,=32,=32,=32,=32]	[ENST00000455183.1,ENST00000763876.1,ENST00000763909.1,ENST00000763863.1,ENST00000763899.1,ENST00000774723.1,ENST00000763918.1,ENST00000774702.1,ENST00000763896.1,ENST00000763871.1,ENST00000425425.2,ENST00000763873.1,ENST00000774706.1,ENST00000453324.6,ENST00000763902.1,ENST00000763898.1,ENST00000763925.1,ENST00000763862.1,ENST00000651543.1,ENST00000774660.1,ENST00000774708.1,ENST00000763919.1,EN…	[transcribed_unprocessed_pseudogene,lncRNA,lncRNA,lncRNA,lncRNA,lncRNA,lncRNA,lncRNA,lncRNA,lncRNA,lncRNA,lncRNA,lncRNA,lncRNA,lncRNA,lncRNA,lncRNA,lncRNA,nonsense_mediated_decay,lncRNA,lncRNA,lncRNA,lncRNA,lncRNA,protein_coding,transcribed_unprocessed_pseudogene,lncRNA,lncRNA,protein_coding,lncRNA,lncRNA,lncRNA,lncRNA,lncRNA,lncRNA,lncRNA,lncRNA,lncRNA,lncRNA,protein_coding,lncRNA,lncRNA]
ENSG00000074047|GLI2|12860_1	1	[ENSG00000074047]	[GLI2]	[=32]	[ENST00000361492.9]	[protein_coding]
ENSG00000074047|GLI2|11262_1	1	[ENSG00000074047]	[GLI2]	[=32]	[ENST00000361492.9]	[protein_coding]
ENSG00000074181|NOTCH3|2038_1	1	[ENSG00000074181]	[NOTCH3]	[=32]	[ENST00000263388.7]	[protein_coding]
ENSG00000074181|NOTCH3|18596_1	1	[ENSG00000074181]	[NOTCH3]	[=32]	[ENST00000263388.7]	[protein_coding]
ENSG00000074266|EED|7051_1	1	[ENSG00000074266,ENSG00000074266,ENSG00000074266,ENSG00000074266,ENSG00000074266,ENSG00000074266,ENSG00000074266,ENSG00000074266]	[EED,EED,EED,EED,EED,EED,EED,EED]	[=32,=32,=32,=32,=32,=32,=32,=32]	[ENST00000327320.8,ENST00000672825.1,ENST00000707108.1,ENST00000527888.1,ENST00000351625.10,ENST00000673233.3,ENST00000528180.5,ENST00000263360.11]	[protein_coding,protein_coding,protein_coding,protein_coding,protein_coding,protein_coding,protein_coding,protein_coding]
ENSG00000075461|CACNG4|6904_1	1	[ENSG00000075461]	[CACNG4]	[=32]	[ENST00000262138.4]	[protein_coding]
ENSG00000075461|CACNG4|7398_1	1	[ENSG00000075461]	[CACNG4]	[=32]	[ENST00000262138.4]	[protein_coding]
ENSG00000075461|CACNG4|6346_1	1	[ENSG00000075461]	[CACNG4]	[=32]	[ENST00000262138.4]	[protein_coding]
ENSG00000075618|FSCN1|421_1	1	[ENSG00000075618]	[FSCN1]	[=32]	[ENST00000382361.8]	[protein_coding]
ENSG00000075618|FSCN1|5294_1	1	[ENSG00000075618]	[FSCN1]	[=32]	[ENST00000382361.8]	[protein_coding]
ENSG00000075651|PLD1|10690_1	1	[ENSG00000075651,ENSG00000075651]	[PLD1,PLD1]	[=32,=32]	[ENST00000351298.9,ENST00000356327.9]	[protein_coding,protein_coding]
ENSG00000075651|PLD1|11155_1	1	[ENSG00000075651,ENSG00000075651]	[PLD1,PLD1]	[=32,=32]	[ENST00000351298.9,ENST00000356327.9]	[protein_coding,protein_coding]
ENSG00000075651|PLD1|13553_1	1	[ENSG00000075651,ENSG00000075651]	[PLD1,PLD1]	[=32,=32]	[ENST00000351298.9,ENST00000356327.9]	[protein_coding,protein_coding]
ENSG00000077238|IL4R|18200_1	1	[ENSG00000077238,ENSG00000077238,ENSG00000077238]	[IL4R,IL4R,IL4R]	[=32,=32,=32]	[ENST00000170630.6,ENST00000543915.6,ENST00000395762.7]	[protein_coding,protein_coding,protein_coding]
ENSG00000077279|DCX|16447_1	1	[ENSG00000077279,ENSG00000077279,ENSG00000077279,ENSG00000077279,ENSG00000077279,ENSG00000077279,ENSG00000077279,ENSG00000077279,ENSG00000077279,ENSG00000077279]	[DCX,DCX,DCX,DCX,DCX,DCX,DCX,DCX,DCX,DCX]	[=32,=32,=32,=32,=32,=32,=32,=32,=32,=32]	[ENST00000680476.1,ENST00000496551.2,ENST00000637570.1,ENST00000635795.1,ENST00000371993.7,ENST00000636035.2,ENST00000637453.1,ENST00000488120.2,ENST00000358070.10,ENST00000356220.8]	[protein_coding,protein_coding,protein_coding,protein_coding,protein_coding,protein_coding,protein_coding,protein_coding,protein_coding,protein_coding]
ENSG00000077279|DCX|12130_1	1	[ENSG00000077279,ENSG00000077279,ENSG00000077279,ENSG00000077279,ENSG00000077279,ENSG00000077279,ENSG00000077279,ENSG00000077279,ENSG00000077279,ENSG00000077279]	[DCX,DCX,DCX,DCX,DCX,DCX,DCX,DCX,DCX,DCX]	[=32,=32,=32,=32,=32,=32,=32,=32,=32,=32]	[ENST00000680476.1,ENST00000496551.2,ENST00000637570.1,ENST00000635795.1,ENST00000371993.7,ENST00000636035.2,ENST00000637453.1,ENST00000488120.2,ENST00000358070.10,ENST00000356220.8]	[protein_coding,protein_coding,protein_coding,protein_coding,protein_coding,protein_coding,protein_coding,protein_coding,protein_coding,protein_coding]
ENSG00000077279|DCX|7834_1	1	[ENSG00000077279,ENSG00000077279,ENSG00000077279,ENSG00000077279,ENSG00000077279,ENSG00000077279,ENSG00000077279,ENSG00000077279,ENSG00000077279]	[DCX,DCX,DCX,DCX,DCX,DCX,DCX,DCX,DCX]	[=32,=32,=32,=32,=32,=32,=32,=32,=32]	[ENST00000680476.1,ENST00000637570.1,ENST00000635795.1,ENST00000371993.7,ENST00000636035.2,ENST00000637453.1,ENST00000488120.2,ENST00000358070.10,ENST00000356220.8]	[protein_coding,protein_coding,protein_coding,protein_coding,protein_coding,protein_coding,protein_coding,protein_coding,protein_coding]
ENSG00000077327|SPAG6|10637_1	1	[ENSG00000077327,ENSG00000077327,ENSG00000077327,ENSG00000077327]	[SPAG6,SPAG6,SPAG6,SPAG6]	[=32,=32,=32,=32]	[ENST00000376624.8,ENST00000313311.10,ENST00000538630.2,ENST00000376603.6]	[protein_coding,protein_coding,protein_coding,protein_coding]
ENSG00000077327|SPAG6|8622_1	1	[ENSG00000077327,ENSG00000077327,ENSG00000077327,ENSG00000077327]	[SPAG6,SPAG6,SPAG6,SPAG6]	[=32,=32,=32,=32]	[ENST00000376624.8,ENST00000313311.10,ENST00000538630.2,ENST00000376603.6]	[protein_coding,protein_coding,protein_coding,protein_coding]
ENSG00000077327|SPAG6|16450_1	1	[ENSG00000077327,ENSG00000077327,ENSG00000077327,ENSG00000077327]	[SPAG6,SPAG6,SPAG6,SPAG6]	[=32,=32,=32,=32]	[ENST00000376624.8,ENST00000313311.10,ENST00000538630.2,ENST00000376603.6]	[protein_coding,protein_coding,protein_coding,protein_coding]
ENSG00000077458|FAM76B|6823_1	1	[ENSG00000077458,ENSG00000077458]	[FAM76B,FAM76B]	[=32,=32]	[ENST00000536839.1,ENST00000358780.10]	[protein_coding,protein_coding]
ENSG00000077458|FAM76B|9239_1	1	[ENSG00000077458,ENSG00000077458]	[FAM76B,FAM76B]	[=32,=32]	[ENST00000536839.1,ENST00000358780.10]	[protein_coding,protein_coding]
ENSG00000077458|FAM76B|5839_1	1	[ENSG00000077458,ENSG00000077458]	[FAM76B,FAM76B]	[=32,=32]	[ENST00000536839.1,ENST00000358780.10]	[protein_coding,protein_coding]
ENSG00000080503|SMARCA2|2678_2	1	[ENSG00000080503,ENSG00000080503,ENSG00000080503,ENSG00000080503,ENSG00000080503,ENSG00000080503,ENSG00000080503,ENSG00000080503,ENSG00000080503,ENSG00000080503,ENSG00000080503,ENSG00000080503,ENSG00000080503,ENSG00000080503,ENSG00000080503,ENSG00000080503]	[SMARCA2,SMARCA2,SMARCA2,SMARCA2,SMARCA2,SMARCA2,SMARCA2,SMARCA2,SMARCA2,SMARCA2,SMARCA2,SMARCA2,SMARCA2,SMARCA2,SMARCA2,SMARCA2]	[=32,=32,=32,=32,=32,=32,=32,=32,=32,=32,=32,=32,=32,=32,=32,=32]	[ENST00000634931.1,ENST00000382185.6,ENST00000417599.6,ENST00000704353.1,ENST00000704352.1,ENST00000357248.8,ENST00000302401.8,ENST00000634781.1,ENST00000382183.6,ENST00000382186.6,ENST00000450198.6,ENST00000324954.10,ENST00000349721.8,ENST00000704350.1,ENST00000382203.5,ENST00000382194.6]	[protein_coding,protein_coding,protein_coding,protein_coding,protein_coding,protein_coding,protein_coding,protein_coding,protein_coding,protein_coding,protein_coding,protein_coding,protein_coding,protein_coding,protein_coding,protein_coding]
ENSG00000080503|SMARCA2|2356_1	1	[ENSG00000080503,ENSG00000080503,ENSG00000080503,ENSG00000080503,ENSG00000080503]	[SMARCA2,SMARCA2,SMARCA2,SMARCA2,SMARCA2]	[=32,=32,=32,=32,=32]	[ENST00000704351.1,ENST00000637103.1,ENST00000637806.1,ENST00000636903.1,ENST00000636559.1]	[protein_coding,protein_coding,protein_coding,protein_coding,protein_coding]
ENSG00000075073|TACR2|10029_1	1	[ENSG00000075073,ENSG00000075073]	[TACR2,TACR2]	[=32,=32]	[ENST00000373307.5,ENST00000373306.5]	[protein_coding,protein_coding]
ENSG00000075073|TACR2|7576_1	1	[ENSG00000075073,ENSG00000075073]	[TACR2,TACR2]	[=32,=32]	[ENST00000373307.5,ENST00000373306.5]	[protein_coding,protein_coding]
ENSG00000075142|SRI|12150_1	1	[ENSG00000075142,ENSG00000075142,ENSG00000075142,ENSG00000075142,ENSG00000075142]	[SRI,SRI,SRI,SRI,SRI]	[=32,=32,=32,=32,=32]	[ENST00000490437.5,ENST00000394641.7,ENST00000419179.5,ENST00000431660.5,ENST00000265729.7]	[protein_coding,protein_coding,protein_coding,protein_coding,protein_coding]
ENSG00000075142|SRI|9364_1	2	[ENSG00000075142,ENSG00000075142,ENSG00000224953,ENSG00000075142,ENSG00000075142,ENSG00000075142]	[SRI,SRI,SRIP3,SRI,SRI,SRI]	[=32,=32,=29X3,=32,=32,=32]	[ENST00000490437.5,ENST00000394641.7,ENST00000413200.1,ENST00000419179.5,ENST00000431660.5,ENST00000265729.7]	[protein_coding,protein_coding,processed_pseudogene,protein_coding,protein_coding,protein_coding]
ENSG00000075213|SEMA3A|783_1	1	[ENSG00000075213,ENSG00000075213]	[SEMA3A,SEMA3A]	[=32,=32]	[ENST00000265362.9,ENST00000436949.5]	[protein_coding,protein_coding]
ENSG00000075213|SEMA3A|7153_1	1	[ENSG00000075213,ENSG00000075213]	[SEMA3A,SEMA3A]	[=32,=32]	[ENST00000265362.9,ENST00000436949.5]	[protein_coding,protein_coding]
ENSG00000075213|SEMA3A|7597_1	1	[ENSG00000075213,ENSG00000075213]	[SEMA3A,SEMA3A]	[=32,=32]	[ENST00000265362.9,ENST00000436949.5]	[protein_coding,protein_coding]
ENSG00000075223|SEMA3C|9189_1	1	[ENSG00000075223,ENSG00000075223]	[SEMA3C,SEMA3C]	[=32,=32]	[ENST00000265361.8,ENST00000419255.6]	[protein_coding,protein_coding]
ENSG00000076382|SPAG5|5738_1	1	[ENSG00000076382]	[SPAG5]	[=32]	[ENST00000321765.10]	[protein_coding]
ENSG00000076382|SPAG5|7394_1	1	[ENSG00000076382]	[SPAG5]	[=32]	[ENST00000321765.10]	[protein_coding]
ENSG00000076382|SPAG5|6903_1	1	[ENSG00000076382]	[SPAG5]	[=32]	[ENST00000321765.10]	[protein_coding]
ENSG00000076513|ANKRD13A|2426_1	1	[ENSG00000076513]	[ANKRD13A]	[=32]	[ENST00000261739.9]	[protein_coding]
ENSG00000076513|ANKRD13A|4333_1	1	[ENSG00000076513]	[ANKRD13A]	[=32]	[ENST00000261739.9]	[protein_coding]
ENSG00000076513|ANKRD13A|16089_1	1	[ENSG00000076513]	[ANKRD13A]	[=32]	[ENST00000261739.9]	[protein_coding]
ENSG00000076555|ACACB|1759_1	1	[ENSG00000076555,ENSG00000076555,ENSG00000076555]	[ACACB,ACACB,ACACB]	[=32,=32,=32]	[ENST00000338432.12,ENST00000377848.7,ENST00000377854.9]	[protein_coding,protein_coding,protein_coding]
ENSG00000076555|ACACB|18109_1	1	[ENSG00000076555,ENSG00000076555,ENSG00000076555]	[ACACB,ACACB,ACACB]	[=32,=32,=32]	[ENST00000338432.12,ENST00000377848.7,ENST00000377854.9]	[protein_coding,protein_coding,protein_coding]
ENSG00000076555|ACACB|4931_1	1	[ENSG00000076555,ENSG00000076555,ENSG00000076555]	[ACACB,ACACB,ACACB]	[=32,=32,=32]	[ENST00000338432.12,ENST00000377848.7,ENST00000377854.9]	[protein_coding,protein_coding,protein_coding]
ENSG00000076604|TRAF4|4404_1	1	[ENSG00000076604,ENSG00000076604]	[TRAF4,TRAF4]	[=32,=32]	[ENST00000262396.10,ENST00000262395.10]	[protein_coding,protein_coding]
ENSG00000078114|NEBL|4534_1	1	[ENSG00000078114,ENSG00000078114]	[NEBL,NEBL]	[=32,=32]	[ENST00000417816.2,ENST00000377122.9]	[protein_coding,protein_coding]
ENSG00000078114|NEBL|3722_1	1	[ENSG00000078114,ENSG00000078114]	[NEBL,NEBL]	[=32,=32]	[ENST00000417816.2,ENST00000377122.9]	[protein_coding,protein_coding]
ENSG00000078142|PIK3C3|11294_1	1	[ENSG00000078142]	[PIK3C3]	[=32]	[ENST00000586545.5]	[protein_coding]
ENSG00000078142|PIK3C3|11294_2	1	[ENSG00000078142,ENSG00000078142,ENSG00000078142,ENSG00000078142]	[PIK3C3,PIK3C3,PIK3C3,PIK3C3]	[=32,=32,=32,=32]	[ENST00000262039.9,ENST00000589056.5,ENST00000587402.2,ENST00000398870.7]	[protein_coding,protein_coding,protein_coding,protein_coding]
ENSG00000078142|PIK3C3|13789_1	1	[ENSG00000078142,ENSG00000078142,ENSG00000078142]	[PIK3C3,PIK3C3,PIK3C3]	[=32,=32,=32]	[ENST00000262039.9,ENST00000586545.5,ENST00000398870.7]	[protein_coding,protein_coding,protein_coding]
ENSG00000078142|PIK3C3|13789_2	1	[ENSG00000078142]	[PIK3C3]	[=32]	[ENST00000589056.5]	[protein_coding]
ENSG00000078142|PIK3C3|14790_1	1	[ENSG00000078142]	[PIK3C3]	[=32]	[ENST00000586545.5]	[protein_coding]
ENSG00000078142|PIK3C3|14790_2	1	[ENSG00000078142,ENSG00000078142]	[PIK3C3,PIK3C3]	[=32,=32]	[ENST00000262039.9,ENST00000398870.7]	[protein_coding,protein_coding]
ENSG00000078142|PIK3C3|14790_3	1	[ENSG00000078142]	[PIK3C3]	[=32]	[ENST00000589056.5]	[protein_coding]
ENSG00000078177|N4BP2|7200_1	1	[ENSG00000078177]	[N4BP2]	[=32]	[ENST00000261435.11]	[protein_coding]
ENSG00000079739|PGM1|2635_1	1	[ENSG00000079739,ENSG00000079739,ENSG00000079739,ENSG00000079739]	[PGM1,PGM1,PGM1,PGM1]	[=32,=32,=32,=32]	[ENST00000650546.1,ENST00000540265.5,ENST00000371083.4,ENST00000371084.8]	[protein_coding,protein_coding,protein_coding,protein_coding]
ENSG00000079739|PGM1|6670_1	1	[ENSG00000079739,ENSG00000079739,ENSG00000079739,ENSG00000079739]	[PGM1,PGM1,PGM1,PGM1]	[=32,=32,=32,=32]	[ENST00000650546.1,ENST00000540265.5,ENST00000371083.4,ENST00000371084.8]	[protein_coding,protein_coding,protein_coding,protein_coding]
ENSG00000079785|DDX1|8820_1	1	[ENSG00000079785,ENSG00000079785,ENSG00000079785,ENSG00000079785,ENSG00000079785,ENSG00000079785,ENSG00000079785,ENSG00000079785,ENSG00000079785,ENSG00000079785]	[DDX1,DDX1,DDX1,DDX1,DDX1,DDX1,DDX1,DDX1,DDX1,DDX1]	[=32,=32,=32,=32,=32,=32,=32,=32,=32,=32]	[ENST00000617198.5,ENST00000233084.8,ENST00000678786.1,ENST00000678594.1,ENST00000676937.1,ENST00000621973.2,ENST00000678137.1,ENST00000676916.1,ENST00000678391.1,ENST00000381341.7]	[protein_coding,protein_coding,protein_coding,protein_coding,protein_coding,protein_coding,protein_coding,protein_coding,protein_coding,protein_coding]
ENSG00000079785|DDX1|9494_1	1	[ENSG00000079785,ENSG00000079785,ENSG00000079785,ENSG00000079785,ENSG00000079785,ENSG00000079785,ENSG00000079785,ENSG00000079785,ENSG00000079785,ENSG00000079785]	[DDX1,DDX1,DDX1,DDX1,DDX1,DDX1,DDX1,DDX1,DDX1,DDX1]	[=32,=32,=32,=32,=32,=32,=32,=32,=32,=32]	[ENST00000617198.5,ENST00000233084.8,ENST00000678786.1,ENST00000678594.1,ENST00000676937.1,ENST00000621973.2,ENST00000678137.1,ENST00000676916.1,ENST00000678391.1,ENST00000381341.7]	[protein_coding,protein_coding,protein_coding,protein_coding,protein_coding,protein_coding,protein_coding,protein_coding,protein_coding,protein_coding]
ENSG00000079785|DDX1|9060_1	1	[ENSG00000079785,ENSG00000079785,ENSG00000079785,ENSG00000079785,ENSG00000079785,ENSG00000079785,ENSG00000079785,ENSG00000079785,ENSG00000079785,ENSG00000079785]	[DDX1,DDX1,DDX1,DDX1,DDX1,DDX1,DDX1,DDX1,DDX1,DDX1]	[=32,=32,=32,=32,=32,=32,=32,=32,=32,=32]	[ENST00000617198.5,ENST00000233084.8,ENST00000678786.1,ENST00000678594.1,ENST00000676937.1,ENST00000621973.2,ENST00000678137.1,ENST00000676916.1,ENST00000678391.1,ENST00000381341.7]	[protein_coding,protein_coding,protein_coding,protein_coding,protein_coding,protein_coding,protein_coding,protein_coding,protein_coding,protein_coding]
ENSG00000075420|FNDC3B|5687_1	1	[ENSG00000075420,ENSG00000075420,ENSG00000075420]	[FNDC3B,FNDC3B,FNDC3B]	[=32,=32,=32]	[ENST00000415807.7,ENST00000416957.5,ENST00000336824.8]	[protein_coding,protein_coding,protein_coding]
ENSG00000075429|CACNG5|2731_1	1	[ENSG00000075429,ENSG00000075429,ENSG00000075429]	[CACNG5,CACNG5,CACNG5]	[=32,=32,=32]	[ENST00000307139.4,ENST00000533854.6,ENST00000673855.1]	[protein_coding,protein_coding,protein_coding]
ENSG00000075429|CACNG5|11051_1	1	[ENSG00000075429,ENSG00000075429]	[CACNG5,CACNG5]	[=32,=32]	[ENST00000533854.6,ENST00000307139.4]	[protein_coding,protein_coding]
ENSG00000075429|CACNG5|10255_1	1	[ENSG00000075429,ENSG00000075429]	[CACNG5,CACNG5]	[=32,=32]	[ENST00000533854.6,ENST00000307139.4]	[protein_coding,protein_coding]
ENSG00000077092|RARB|13711_1	1	[ENSG00000077092,ENSG00000077092,ENSG00000077092,ENSG00000077092,ENSG00000077092,ENSG00000077092,ENSG00000077092,ENSG00000077092,ENSG00000077092,ENSG00000077092,ENSG00000077092]	[RARB,RARB,RARB,RARB,RARB,RARB,RARB,RARB,RARB,RARB,RARB]	[=32,=32,=32,=32,=32,=32,=32,=32,=32,=32,=32]	[ENST00000693261.1,ENST00000687353.1,ENST00000688892.1,ENST00000437042.7,ENST00000687676.1,ENST00000458646.2,ENST00000330688.9,ENST00000383772.9,ENST00000686715.1,ENST00000687083.1,ENST00000691912.1]	[protein_coding,protein_coding,protein_coding,protein_coding,protein_coding,protein_coding,protein_coding,protein_coding,protein_coding,protein_coding,protein_coding]
ENSG00000077092|RARB|17731_1	1	[ENSG00000077092,ENSG00000077092,ENSG00000077092,ENSG00000077092,ENSG00000077092,ENSG00000077092,ENSG00000077092,ENSG00000077092,ENSG00000077092,ENSG00000077092,ENSG00000077092]	[RARB,RARB,RARB,RARB,RARB,RARB,RARB,RARB,RARB,RARB,RARB]	[=32,=32,=32,=32,=32,=32,=32,=32,=32,=32,=32]	[ENST00000693261.1,ENST00000687353.1,ENST00000688892.1,ENST00000437042.7,ENST00000687676.1,ENST00000458646.2,ENST00000330688.9,ENST00000383772.9,ENST00000686715.1,ENST00000687083.1,ENST00000691912.1]	[protein_coding,protein_coding,protein_coding,protein_coding,protein_coding,protein_coding,protein_coding,protein_coding,protein_coding,protein_coding,protein_coding]
ENSG00000077092|RARB|3203_1	1	[ENSG00000077092,ENSG00000077092,ENSG00000077092,ENSG00000077092,ENSG00000077092,ENSG00000077092,ENSG00000077092,ENSG00000077092,ENSG00000077092,ENSG00000077092]	[RARB,RARB,RARB,RARB,RARB,RARB,RARB,RARB,RARB,RARB]	[=32,=32,=32,=32,=32,=32,=32,=32,=32,=32]	[ENST00000693261.1,ENST00000687353.1,ENST00000688892.1,ENST00000437042.7,ENST00000687676.1,ENST00000458646.2,ENST00000330688.9,ENST00000383772.9,ENST00000686715.1,ENST00000691912.1]	[protein_coding,protein_coding,protein_coding,protein_coding,protein_coding,protein_coding,protein_coding,protein_coding,protein_coding,protein_coding]
ENSG00000077097|TOP2B|10849_1	1	[ENSG00000077097,ENSG00000077097,ENSG00000077097,ENSG00000077097]	[TOP2B,TOP2B,TOP2B,TOP2B]	[=32,=32,=32,=32]	[ENST00000699043.1,ENST00000264331.9,ENST00000699037.1,ENST00000435706.6]	[protein_coding,protein_coding,protein_coding,protein_coding]
ENSG00000077097|TOP2B|17270_1	1	[ENSG00000077097,ENSG00000077097,ENSG00000077097,ENSG00000077097]	[TOP2B,TOP2B,TOP2B,TOP2B]	[=32,=32,=32,=32]	[ENST00000699043.1,ENST00000264331.9,ENST00000699037.1,ENST00000435706.6]	[protein_coding,protein_coding,protein_coding,protein_coding]
ENSG00000077097|TOP2B|4493_1	1	[ENSG00000077097,ENSG00000077097,ENSG00000077097]	[TOP2B,TOP2B,TOP2B]	[=32,=32,=32]	[ENST00000264331.9,ENST00000699037.1,ENST00000435706.6]	[protein_coding,protein_coding,protein_coding]
ENSG00000077150|NFKB2|3350_1	1	[ENSG00000077150,ENSG00000077150,ENSG00000077150,ENSG00000077150,ENSG00000077150]	[NFKB2,NFKB2,NFKB2,NFKB2,NFKB2]	[=32,=32,=32,=32,=32]	[ENST00000661543.1,ENST00000369966.8,ENST00000189444.11,ENST00000652277.1,ENST00000428099.6]	[protein_coding,protein_coding,protein_coding,protein_coding,protein_coding]
ENSG00000077150|NFKB2|14869_1	1	[ENSG00000077150,ENSG00000077150,ENSG00000077150,ENSG00000077150,ENSG00000077150]	[NFKB2,NFKB2,NFKB2,NFKB2,NFKB2]	[=32,=32,=32,=32,=32]	[ENST00000661543.1,ENST00000369966.8,ENST00000189444.11,ENST00000652277.1,ENST00000428099.6]	[protein_coding,protein_coding,protein_coding,protein_coding,protein_coding]
ENSG00000077150|NFKB2|7695_1	1	[ENSG00000077150,ENSG00000077150,ENSG00000077150,ENSG00000077150,ENSG00000077150]	[NFKB2,NFKB2,NFKB2,NFKB2,NFKB2]	[=32,=32,=32,=32,=32]	[ENST00000661543.1,ENST00000369966.8,ENST00000189444.11,ENST00000652277.1,ENST00000428099.6]	[protein_coding,protein_coding,protein_coding,protein_coding,protein_coding]
ENSG00000077152|UBE2T|11966_1	1	[ENSG00000077152,ENSG00000077152,ENSG00000077152,ENSG00000077152,ENSG00000077152]	[UBE2T,UBE2T,UBE2T,UBE2T,UBE2T]	[=32,=32,=32,=32,=32]	[ENST00000699428.1,ENST00000699424.1,ENST00000646651.1,ENST00000699425.1,ENST00000699423.1]	[protein_coding,protein_coding,protein_coding,protein_coding,protein_coding]
ENSG00000080608|PUM3|11782_1	2	[ENSG00000080608,ENSG00000261208]	[PUM3,ENSG00000261208]	[=32,=7X1=24]	[ENST00000397885.3,ENST00000565135.1]	[protein_coding,processed_pseudogene]
ENSG00000080608|PUM3|1390_1	2	[ENSG00000261208,ENSG00000080608]	[ENSG00000261208,PUM3]	[X1=22X1=5X3,=32]	[ENST00000565135.1,ENST00000397885.3]	[processed_pseudogene,protein_coding]
ENSG00000080618|CPB2|5555_1	1	[ENSG00000080618,ENSG00000080618]	[CPB2,CPB2]	[=32,=32]	[ENST00000181383.10,ENST00000439329.5]	[protein_coding,protein_coding]
ENSG00000080618|CPB2|11567_1	1	[ENSG00000080618,ENSG00000080618]	[CPB2,CPB2]	[=32,=32]	[ENST00000181383.10,ENST00000439329.5]	[protein_coding,protein_coding]
ENSG00000080618|CPB2|968_1	1	[ENSG00000080618,ENSG00000080618]	[CPB2,CPB2]	[=32,=32]	[ENST00000181383.10,ENST00000439329.5]	[protein_coding,protein_coding]
ENSG00000080644|CHRNA3|9195_1	1	[ENSG00000080644,ENSG00000080644]	[CHRNA3,CHRNA3]	[=32,=32]	[ENST00000326828.6,ENST00000348639.7]	[protein_coding,protein_coding]
ENSG00000080644|CHRNA3|4788_1	1	[ENSG00000080644,ENSG00000080644]	[CHRNA3,CHRNA3]	[=32,=32]	[ENST00000326828.6,ENST00000348639.7]	[protein_coding,protein_coding]
ENSG00000080815|PSEN1|330_1	1	[ENSG00000080815,ENSG00000080815,ENSG00000080815,ENSG00000080815,ENSG00000080815,ENSG00000080815,ENSG00000080815,ENSG00000080815,ENSG00000080815,ENSG00000080815,ENSG00000080815,ENSG00000080815,ENSG00000080815,ENSG00000080815,ENSG00000080815,ENSG00000080815,ENSG00000080815,ENSG00000080815,ENSG00000080815,ENSG00000080815,ENSG00000080815,ENSG00000080815,ENSG00000080815,ENSG00000080815,ENSG0000008081…	[PSEN1,PSEN1,PSEN1,PSEN1,PSEN1,PSEN1,PSEN1,PSEN1,PSEN1,PSEN1,PSEN1,PSEN1,PSEN1,PSEN1,PSEN1,PSEN1,PSEN1,PSEN1,PSEN1,PSEN1,PSEN1,PSEN1,PSEN1,PSEN1,PSEN1,PSEN1,PSEN1,PSEN1,PSEN1,PSEN1,PSEN1,PSEN1]	[=32,=32,=32,=32,=32,=32,=32,=32,=32,=32,=32,=32,=32,=32,=32,=32,=32,=32,=32,=32,=32,=32,=32,=32,=32,=32,=32,=32,=32,=32,=32,=32]	[ENST00000700324.1,ENST00000553599.6,ENST00000700431.1,ENST00000557511.5,ENST00000700313.1,ENST00000556951.6,ENST00000394164.5,ENST00000700271.1,ENST00000700437.1,ENST00000324501.10,ENST00000700273.1,ENST00000700312.1,ENST00000700469.1,ENST00000700323.1,ENST00000700267.1,ENST00000394157.7,ENST00000700307.1,ENST00000700378.1,ENST00000700265.1,ENST00000700468.1,ENST00000700317.1,ENST00000700375.1,E…	[protein_coding,protein_coding,protein_coding,protein_coding,protein_coding,protein_coding,protein_coding,protein_coding,protein_coding,protein_coding,protein_coding,protein_coding,protein_coding,protein_coding,protein_coding,protein_coding,protein_coding,protein_coding,protein_coding,protein_coding,protein_coding,protein_coding,protein_coding,protein_coding,protein_coding,protein_coding,protein_…
ENSG00000074966|TXK|1706_1	1	[ENSG00000074966,ENSG00000074966,ENSG00000074966]	[TXK,TXK,TXK]	[=32,=32,=32]	[ENST00000507351.1,ENST00000506073.3,ENST00000264316.9]	[protein_coding,protein_coding,protein_coding]
ENSG00000074966|TXK|14882_1	1	[ENSG00000074966,ENSG00000074966,ENSG00000074966]	[TXK,TXK,TXK]	[=32,=32,=32]	[ENST00000507351.1,ENST00000506073.3,ENST00000264316.9]	[protein_coding,protein_coding,protein_coding]
ENSG00000074966|TXK|6574_1	1	[ENSG00000074966,ENSG00000074966,ENSG00000074966]	[TXK,TXK,TXK]	[=32,=32,=32]	[ENST00000507351.1,ENST00000506073.3,ENST00000264316.9]	[protein_coding,protein_coding,protein_coding]
ENSG00000075043|KCNQ2|199_1	1	[ENSG00000075043,ENSG00000075043,ENSG00000075043,ENSG00000075043,ENSG00000075043,ENSG00000075043,ENSG00000075043,ENSG00000075043,ENSG00000075043,ENSG00000075043,ENSG00000075043,ENSG00000075043,ENSG00000075043]	[KCNQ2,KCNQ2,KCNQ2,KCNQ2,KCNQ2,KCNQ2,KCNQ2,KCNQ2,KCNQ2,KCNQ2,KCNQ2,KCNQ2,KCNQ2]	[=32,=32,=32,=32,=32,=32,=32,=32,=32,=32,=32,=32,=32]	[ENST00000626839.2,ENST00000629318.2,ENST00000625514.2,ENST00000370224.5,ENST00000629676.2,ENST00000359125.7,ENST00000627221.3,ENST00000629241.2,ENST00000360480.7,ENST00000344462.8,ENST00000713605.1,ENST00000637193.1,ENST00000706989.1]	[protein_coding,protein_coding,protein_coding,protein_coding,protein_coding,protein_coding,protein_coding,protein_coding,protein_coding,protein_coding,protein_coding,protein_coding,protein_coding]
ENSG00000075043|KCNQ2|199_2	1	[ENSG00000075043,ENSG00000075043,ENSG00000075043,ENSG00000075043]	[KCNQ2,KCNQ2,KCNQ2,KCNQ2]	[=32,=32,=32,=32]	[ENST00000713658.1,ENST00000629498.3,ENST00000713606.1,ENST00000344425.8]	[protein_coding,protein_coding,protein_coding,protein_coding]
ENSG00000075043|KCNQ2|2993_1	1	[ENSG00000075043,ENSG00000075043,ENSG00000075043,ENSG00000075043,ENSG00000075043]	[KCNQ2,KCNQ2,KCNQ2,KCNQ2,KCNQ2]	[=32,=32,=32,=32,=32]	[ENST00000626839.2,ENST00000359125.7,ENST00000627221.3,ENST00000713605.1,ENST00000706989.1]	[protein_coding,protein_coding,protein_coding,protein_coding,protein_coding]
ENSG00000078747|ITCH|2414_1	2	[ENSG00000289720,ENSG00000078747,ENSG00000078747,ENSG00000078747,ENSG00000078747,ENSG00000078747,ENSG00000078747,ENSG00000078747,ENSG00000078747]	[ENSG00000289720,ITCH,ITCH,ITCH,ITCH,ITCH,ITCH,ITCH,ITCH]	[=32,=32,=32,=32,=32,=32,=32,=32,=32]	[ENST00000696979.1,ENST00000660337.1,ENST00000262650.11,ENST00000670516.1,ENST00000535650.8,ENST00000665484.2,ENST00000665346.1,ENST00000696975.1,ENST00000374864.10]	[nonsense_mediated_decay,protein_coding,protein_coding,protein_coding,protein_coding,protein_coding,protein_coding,protein_coding,protein_coding]
ENSG00000078900|TP73|11755_1	1	[ENSG00000078900,ENSG00000078900,ENSG00000078900,ENSG00000078900,ENSG00000078900,ENSG00000078900,ENSG00000078900,ENSG00000078900,ENSG00000078900,ENSG00000078900,ENSG00000078900]	[TP73,TP73,TP73,TP73,TP73,TP73,TP73,TP73,TP73,TP73,TP73]	[=32,=32,=32,=32,=32,=32,=32,=32,=32,=32,=32]	[ENST00000354437.8,ENST00000604074.5,ENST00000713572.1,ENST00000378280.5,ENST00000378285.5,ENST00000603362.6,ENST00000378288.8,ENST00000378295.9,ENST00000713570.1,ENST00000604479.6,ENST00000378290.4]	[protein_coding,protein_coding,protein_coding,protein_coding,protein_coding,protein_coding,protein_coding,protein_coding,protein_coding,protein_coding,protein_coding]
ENSG00000078900|TP73|4800_1	1	[ENSG00000078900,ENSG00000078900,ENSG00000078900,ENSG00000078900,ENSG00000078900,ENSG00000078900,ENSG00000078900,ENSG00000078900,ENSG00000078900,ENSG00000078900,ENSG00000078900]	[TP73,TP73,TP73,TP73,TP73,TP73,TP73,TP73,TP73,TP73,TP73]	[=32,=32,=32,=32,=32,=32,=32,=32,=32,=32,=32]	[ENST00000354437.8,ENST00000604074.5,ENST00000713572.1,ENST00000378280.5,ENST00000378285.5,ENST00000603362.6,ENST00000378288.8,ENST00000378295.9,ENST00000713570.1,ENST00000604479.6,ENST00000378290.4]	[protein_coding,protein_coding,protein_coding,protein_coding,protein_coding,protein_coding,protein_coding,protein_coding,protein_coding,protein_coding,protein_coding]
ENSG00000078900|TP73|12403_1	1	[ENSG00000078900,ENSG00000078900,ENSG00000078900,ENSG00000078900,ENSG00000078900]	[TP73,TP73,TP73,TP73,TP73]	[=32,=32,=32,=32,=32]	[ENST00000604074.5,ENST00000713572.1,ENST00000378288.8,ENST00000378295.9,ENST00000713570.1]	[protein_coding,protein_coding,protein_coding,protein_coding,protein_coding]
ENSG00000078902|TOLLIP|16451_1	1	[ENSG00000078902,ENSG00000078902,ENSG00000078902]	[TOLLIP,TOLLIP,TOLLIP]	[=32,=32,=32]	[ENST00000317204.11,ENST00000527886.5,ENST00000525159.5]	[protein_coding,protein_coding,protein_coding]
ENSG00000078902|TOLLIP|5174_1	1	[ENSG00000078902,ENSG00000078902,ENSG00000078902]	[TOLLIP,TOLLIP,TOLLIP]	[=32,=32,=32]	[ENST00000317204.11,ENST00000527886.5,ENST00000525159.5]	[protein_coding,protein_coding,protein_coding]
ENSG00000078902|TOLLIP|1630_1	1	[ENSG00000078902,ENSG00000078902,ENSG00000078902]	[TOLLIP,TOLLIP,TOLLIP]	[=32,=32,=32]	[ENST00000317204.11,ENST00000527886.5,ENST00000525159.5]	[protein_coding,protein_coding,protein_coding]
ENSG00000079102|RUNX1T1|5409_1	1	[ENSG00000079102,ENSG00000079102,ENSG00000079102,ENSG00000079102,ENSG00000079102,ENSG00000079102,ENSG00000079102,ENSG00000079102,ENSG00000079102,ENSG00000079102,ENSG00000079102,ENSG00000079102,ENSG00000079102]	[RUNX1T1,RUNX1T1,RUNX1T1,RUNX1T1,RUNX1T1,RUNX1T1,RUNX1T1,RUNX1T1,RUNX1T1,RUNX1T1,RUNX1T1,RUNX1T1,RUNX1T1]	[=32,=32,=32,=32,=32,=32,=32,=32,=32,=32,=32,=32,=32]	[ENST00000520724.5,ENST00000518954.6,ENST00000518844.5,ENST00000518317.6,ENST00000396218.5,ENST00000360348.6,ENST00000518832.2,ENST00000519847.6,ENST00000517919.6,ENST00000521553.5,ENST00000436581.7,ENST00000523629.7,ENST00000422361.6]	[protein_coding,protein_coding,protein_coding,protein_coding,protein_coding,protein_coding,protein_coding,protein_coding,protein_coding,protein_coding,protein_coding,protein_coding,protein_coding]
ENSG00000073578|SDHA|12027_1	2	[ENSG00000291079,ENSG00000073578,ENSG00000291079,ENSG00000291079,ENSG00000291079,ENSG00000073578,ENSG00000073578,ENSG00000291079,ENSG00000291079,ENSG00000291079]	[SDHAP3,SDHA,SDHAP3,SDHAP3,SDHAP3,SDHA,SDHA,SDHAP3,SDHAP3,SDHAP3]	[=31X1,=32,=31X1,=31X1,=31X1,=32,=32,=31X1,=31X1,=31X1]	[ENST00000721404.1,ENST00000504309.5,ENST00000721053.1,ENST00000721040.1,ENST00000689786.2,ENST00000510361.5,ENST00000264932.11,ENST00000721086.1,ENST00000721085.1,ENST00000721041.1]	[lncRNA,protein_coding,lncRNA,lncRNA,lncRNA,protein_coding,protein_coding,lncRNA,lncRNA,lncRNA]
ENSG00000073584|SMARCE1|13465_1	4	[ENSG00000073584,ENSG00000270973,ENSG00000073584,ENSG00000073584,ENSG00000073584,ENSG00000073584,ENSG00000073584,ENSG00000073584,ENSG00000073584,ENSG00000073584,ENSG00000073584,ENSG00000073584,ENSG00000073584,ENSG00000073584,ENSG00000073584,ENSG00000073584,ENSG00000073584,ENSG00000073584,ENSG00000264058,ENSG00000259102,ENSG00000073584]	[SMARCE1,SMARCE1P7,SMARCE1,SMARCE1,SMARCE1,SMARCE1,SMARCE1,SMARCE1,SMARCE1,SMARCE1,SMARCE1,SMARCE1,SMARCE1,SMARCE1,SMARCE1,SMARCE1,SMARCE1,SMARCE1,ENSG00000264058,SMARCE1P3,SMARCE1]	[=32,X5=3X1=20X3,=32,=32,=32,=32,=32,=32,=32,=32,=32,=32,=32,=32,=32,=32,=32,=32,=32,=23X9,=32]	[ENST00000643318.1,ENST00000605515.1,ENST00000647515.1,ENST00000646283.1,ENST00000264640.9,ENST00000647508.1,ENST00000348513.12,ENST00000644527.1,ENST00000578044.6,ENST00000643683.1,ENST00000377808.9,ENST00000642459.1,ENST00000644701.1,ENST00000646482.1,ENST00000645104.1,ENST00000431889.6,ENST00000580419.6,ENST00000447024.6,ENST00000476049.1,ENST00000553649.2,ENST00000400122.8]	[protein_coding,processed_pseudogene,protein_coding,protein_coding,protein_coding,protein_coding,protein_coding,protein_coding,protein_coding,protein_coding,protein_coding,protein_coding,protein_coding,protein_coding,protein_coding,protein_coding,protein_coding,protein_coding,nonsense_mediated_decay,processed_pseudogene,protein_coding]
ENSG00000073584|SMARCE1|13465_2	1	[ENSG00000073584]	[SMARCE1]	[=32]	[ENST00000474246.2]	[protein_coding]
ENSG00000073584|SMARCE1|13465_3	1	[ENSG00000073584]	[SMARCE1]	[=32]	[ENST00000643806.1]	[protein_coding]
ENSG00000073584|SMARCE1|2711_1	3	[ENSG00000073584,ENSG00000073584,ENSG00000073584,ENSG00000073584,ENSG00000073584,ENSG00000073584,ENSG00000073584,ENSG00000073584,ENSG00000073584,ENSG00000073584,ENSG00000073584,ENSG00000073584,ENSG00000073584,ENSG00000073584,ENSG00000073584,ENSG00000073584,ENSG00000230793,ENSG00000073584,ENSG00000264058,ENSG00000073584]	[SMARCE1,SMARCE1,SMARCE1,SMARCE1,SMARCE1,SMARCE1,SMARCE1,SMARCE1,SMARCE1,SMARCE1,SMARCE1,SMARCE1,SMARCE1,SMARCE1,SMARCE1,SMARCE1,SMARCE1P5,SMARCE1,ENSG00000264058,SMARCE1]	[=32,=32,=32,=32,=32,=32,=32,=32,=32,=32,=32,=32,=32,=32,=32,=32,=8X2=22,=32,=32,=32]	[ENST00000643318.1,ENST00000647515.1,ENST00000646283.1,ENST00000264640.9,ENST00000647508.1,ENST00000348513.12,ENST00000644527.1,ENST00000578044.6,ENST00000643683.1,ENST00000377808.9,ENST00000642459.1,ENST00000644701.1,ENST00000646482.1,ENST00000645104.1,ENST00000431889.6,ENST00000580419.6,ENST00000412207.1,ENST00000447024.6,ENST00000476049.1,ENST00000400122.8]	[protein_coding,protein_coding,protein_coding,protein_coding,protein_coding,protein_coding,protein_coding,protein_coding,protein_coding,protein_coding,protein_coding,protein_coding,protein_coding,protein_coding,protein_coding,protein_coding,processed_pseudogene,protein_coding,nonsense_mediated_decay,protein_coding]
ENSG00000073584|SMARCE1|2711_2	1	[ENSG00000073584]	[SMARCE1]	[=32]	[ENST00000474246.2]	[protein_coding]
ENSG00000073584|SMARCE1|2711_3	1	[ENSG00000073584]	[SMARCE1]	[=32]	[ENST00000643806.1]	[protein_coding]
[truncated: 13,325 more rows]
