# Supplementary material for: Evidence of off-target probe binding affecting 10x Genomics Xenium gene panels compromise accuracy of spatial transcriptomic profiling
Source: eLife. 2026 May 1;14:RP107070. doi: 10.7554/eLife.107070 (PMC13134852; doi:10.7554/eLife.107070)
Supplement: Supplementary file 10. — Results include all possible RNA species, and using a pad length (-pl) of 10. [file elife-107070-supp10.zip › xenium_probeset_results/human_5k_10pl_all/collapsed_summary.tsv]

target_gene	n	aligned_to	n_hits	n_probes
MAD1L1	3	[ENSG00000286192,MAD1L1]	[3,12]	[3,3]
LASP1	3	[LASP1]	[6]	[3]
SNX11	2	[SNX11]	[8]	[2]
KLHL13	3	[KLHL13]	[18]	[3]
ICA1	4	[ICA1]	[13]	[4]
SCIN	3	[SCIN]	[6]	[3]
MYH13	3	[MYH13]	[9]	[3]
ADIPOR2	2	[ADIPOR2]	[2]	[2]
CDKL3	3	[CDKL3,ENSG00000273345]	[14,1]	[3,1]
BRCA1	4	[BRCA1]	[70]	[3]
CASP10	3	[CASP10]	[24]	[3]
CFLAR	3	[CFLAR]	[20]	[3]
TFPI	5	[TFPI]	[16]	[5]
FMO3	3	[FMO3]	[3]	[3]
MYLIP	2	[MYLIP]	[4]	[2]
NOX1	3	[NOX1]	[9]	[3]
TFAP2B	4	[TFAP2B]	[4]	[4]
SLC25A39	2	[SLC25A39]	[9]	[2]
MVP	3	[MVP]	[6]	[3]
CD6	3	[CD6]	[5]	[3]
KDM1A	3	[KDM1A]	[42]	[3]
RECQL	3	[RECQL]	[6]	[3]
VPS50	3	[VPS50]	[8]	[3]
NDUFAB1	2	[NDUFAB1]	[3]	[2]
CD4	6	[CD4]	[6]	[3]
BTK	3	[BTK]	[26]	[3]
SEMA3F	3	[SEMA3F]	[9]	[3]
CFTR	2	[CFTR]	[16]	[2]
RAD52	4	[RAD52]	[9]	[4]
BAD	4	[BAD]	[7]	[4]
PROM1	3	[PROM1]	[24]	[3]
CCDC124	1	[CCDC124]	[2]	[1]
NOS2	3	[NOS2,NOS2P1,ENSG00000297633,NOS2P3,NOS2P2]	[9,2,2,1,1]	[3,2,2,1,1]
DNAH9	6	[DNAH9]	[12]	[6]
SAMD4A	2	[SAMD4A]	[10]	[2]
ZMYND10	3	[ZMYND10]	[6]	[3]
ARX	3	[ARX]	[3]	[3]
SLC25A13	3	[SLC25A13,ENSG00000256176]	[6,1]	[3,1]
ETV1	3	[ETV1]	[24]	[3]
CCL26	4	[CCL26]	[8]	[4]
TBXA2R	3	[TBXA2R]	[7]	[3]
NR1H4	3	[NR1H4]	[18]	[3]
ALOX5	3	[ALOX5]	[6]	[3]
KDM5D	3	[KDM5D]	[9]	[3]
MAP4K5	2	[MAP4K5]	[4]	[2]
CPS1	2	[CPS1]	[12]	[2]
LIG3	3	[LIG3]	[6]	[3]
RPAP3	3	[RPAP3]	[9]	[3]
CREBBP	3	[CREBBP]	[6]	[3]
TSPOAP1	3	[TSPOAP1]	[6]	[3]
CD79B	3	[CD79B,ENSG00000285947]	[8,2]	[3,2]
TKTL1	3	[TKTL1]	[6]	[3]
PAX6	4	[PAX6]	[76]	[4]
WWTR1	2	[WWTR1]	[6]	[2]
MARCO	2	[MARCO]	[2]	[2]
CYP24A1	3	[CYP24A1]	[8]	[3]
SNAI2	3	[SNAI2]	[3]	[3]
HGF	8	[HGF]	[22]	[8]
TNMD	2	[TNMD]	[2]	[2]
DPM1	3	[DPM1]	[10]	[3]
FGR	3	[FGR]	[9]	[3]
CFH	2	[CFH,ENSG00000289697]	[32,2]	[2,2]
PHF7	3	[PHF7]	[9]	[3]
STAB1	3	[STAB1]	[3]	[3]
NPC1L1	3	[NPC1L1]	[12]	[3]
ISL1	3	[ISL1]	[4]	[3]
IGF1	3	[IGF1]	[8]	[3]
SLC11A1	2	[SLC11A1]	[2]	[2]
DVL2	3	[DVL2]	[5]	[3]
UPF1	3	[UPF1]	[9]	[3]
HOXA11	3	[HOXA11]	[3]	[3]
IFRD1	3	[IFRD1,ENSG00000288640]	[12,2]	[3,2]
LGALS14	3	[LGALS14]	[6]	[3]
ELAC2	3	[ELAC2]	[10]	[3]
QPCTL	3	[QPCTL]	[6]	[3]
MAP4K3	3	[MAP4K3]	[9]	[3]
GABRA3	3	[GABRA3]	[6]	[3]
MAP3K14	3	[MAP3K14]	[9]	[3]
ABCC8	3	[ABCC8]	[27]	[3]
CACNG3	3	[CACNG3]	[3]	[3]
TAC1	3	[TAC1]	[9]	[3]
HFE	3	[HFE]	[33]	[3]
FYN	2	[FYN]	[10]	[2]
HIVEP2	2	[HIVEP2]	[10]	[2]
MRC2	3	[MRC2]	[5]	[3]
TSPAN9	3	[TSPAN9]	[7]	[3]
PLEKHO1	2	[PLEKHO1]	[4]	[2]
GCLM	3	[GCLM]	[6]	[3]
CDC27	3	[CDC27P3,CDC27,CDC27P1]	[2,9,1]	[2,3,1]
SLC4A1	3	[SLC4A1]	[6]	[3]
CALCR	3	[CALCR]	[9]	[3]
MASP2	3	[MASP2]	[18]	[3]
TRAF3IP3	3	[TRAF3IP3]	[9]	[3]
MLXIPL	3	[MLXIPL]	[15]	[3]
RANBP9	3	[RANBP9]	[3]	[3]
ADGRA2	3	[ADGRA2]	[6]	[3]
PRKCH	2	[PRKCH]	[4]	[2]
INSRR	3	[INSRR]	[3]	[3]
CX3CL1	3	[CX3CL1]	[9]	[3]
CACNA1G	3	[CACNA1G]	[78]	[3]
DLEC1	3	[DLEC1,DLEC1P1]	[6,1]	[3,1]
CELSR3	3	[CELSR3]	[3]	[3]
PKD1	3	[PKD1,PKD1P2,PKD1P5]	[6,1,1]	[3,1,1]
MAPK8IP2	3	[MAPK8IP2]	[3]	[3]
CAPN1	3	[CAPN1]	[14]	[3]
WAS	3	[WAS]	[12]	[3]
BID	3	[BID]	[13]	[3]
EIPR1	3	[EIPR1]	[6]	[3]
PNPLA6	3	[PNPLA6]	[15]	[3]
ZCCHC8	3	[ZCCHC8]	[9]	[3]
FUT8	2	[FUT8]	[12]	[2]
GAB2	2	[GAB2]	[4]	[2]
VCL	2	[VCL]	[4]	[2]
STAP1	2	[STAP1]	[4]	[2]
TIMP2	2	[TIMP2]	[8]	[2]
CUL3	3	[CUL3]	[12]	[3]
SOX30	3	[SOX30]	[9]	[3]
STAU2	5	[STAU2]	[33]	[5]
ERCC1	3	[ERCC1]	[12]	[3]
CD22	3	[CD22]	[18]	[3]
BARX2	3	[BARX2]	[3]	[3]
ZIC2	3	[ZIC2]	[3]	[3]
ADRB1	3	[ADRB1]	[3]	[3]
CTNNA1	2	[CTNNA1]	[8]	[2]
CNTLN	3	[CNTLN]	[4]	[3]
R3HDM1	2	[R3HDM1]	[12]	[2]
KITLG	3	[KITLG]	[6]	[3]
POLDIP2	3	[POLDIP2]	[6]	[3]
CD38	3	[CD38]	[3]	[3]
RHBDD2	3	[RHBDD2]	[9]	[3]
SOX8	3	[SOX8]	[15]	[3]
ITGAL	3	[ITGAL]	[8]	[3]
ITGA3	3	[ITGA3]	[6]	[3]
TNFRSF1B	2	[TNFRSF1B]	[2]	[2]
POU2F2	3	[POU2F2]	[16]	[3]
SNX1	3	[SNX1]	[12]	[3]
SLC39A9	3	[SLC39A9]	[9]	[3]
NLRP2	3	[NLRP2]	[21]	[3]
AKAP11	3	[AKAP11]	[3]	[3]
ABCC2	5	[ABCC2]	[6]	[5]
NSUN2	3	[NSUN2]	[6]	[3]
FBXO42	2	[FBXO42]	[2]	[2]
CLEC16A	3	[CLEC16A]	[9]	[3]
MSR1	3	[MSR1]	[15]	[3]
ATP6V1H	3	[ATP6V1H]	[12]	[3]
POLR2B	3	[POLR2B]	[12]	[3]
CP	2	[CP,CPP]	[2,1]	[2,1]
DTNBP1	4	[DTNBP1]	[11]	[4]
FAS	3	[FAS]	[53]	[3]
CD44	2	[CD44]	[15]	[2]
SLAMF7	3	[SLAMF7]	[24]	[3]
BTN3A1	4	[BTN3A1]	[12]	[4]
HDAC9	2	[HDAC9]	[36]	[2]
TNFRSF17	3	[TNFRSF17]	[5]	[3]
C8B	3	[C8B]	[9]	[3]
FHL1	2	[FHL1]	[28]	[2]
GABRA1	3	[GABRA1]	[27]	[3]
ELN	2	[ELN]	[16]	[2]
CLPTM1L	3	[CLPTM1L]	[9]	[3]
NEDD4L	3	[NEDD4L]	[63]	[3]
RUNX3	3	[RUNX3]	[9]	[3]
MRE11	4	[MRE11,MRE11P1]	[15,1]	[4,1]
RIPOR1	2	[RIPOR1]	[10]	[2]
C6	3	[C6]	[6]	[3]
RAI14	3	[RAI14]	[18]	[3]
FOXP3	6	[FOXP3]	[11]	[3]
HEXB	4	[HEXB]	[8]	[4]
PTCD2	3	[PTCD2,PTCD2P1]	[12,1]	[3,1]
IFNGR1	3	[IFNGR1]	[39]	[3]
SH2D2A	2	[SH2D2A]	[6]	[2]
MAP4	6	[MAP4]	[21]	[6]
ROS1	3	[ENSG00000282218,ROS1]	[1,6]	[1,3]
IKZF2	4	[IKZF2]	[16]	[4]
GRN	2	[GRN]	[3]	[2]
RANBP3	3	[RANBP3]	[12]	[3]
LSG1	3	[LSG1]	[3]	[3]
PARP3	3	[PARP3]	[15]	[3]
TNC	2	[TNC]	[10]	[2]
THAP3	5	[THAP3P1,THAP3]	[3,6]	[1,5]
MAPK9	5	[MAPK9]	[24]	[5]
HSD17B6	2	[HSD17B6]	[10]	[2]
NR1H3	3	[NR1H3]	[27]	[3]
SPATA7	3	[SPATA7]	[12]	[3]
TG	1	[TG]	[2]	[1]
ADAM28	2	[ADAM28]	[6]	[2]
PER3	4	[PER3]	[15]	[4]
UTS2	3	[UTS2]	[5]	[3]
TNFRSF9	3	[TNFRSF9]	[3]	[3]
LTBP1	2	[LTBP1]	[10]	[2]
CD99	5	[CD99]	[28]	[5]
PTBP1	3	[PTBP1]	[21]	[3]
PLAUR	6	[PLAUR]	[16]	[6]
PITHD1	3	[PITHD1]	[6]	[3]
LAMC2	1	[LAMC2]	[2]	[1]
CDK14	2	[CDK14]	[8]	[2]
TNFRSF12A	2	[TNFRSF12A]	[5]	[2]
CDH1	3	[CDH1]	[6]	[3]
MTREX	3	[MTREX]	[3]	[3]
DNAH5	3	[DNAH5]	[6]	[3]
MAGEC2	3	[MAGEC2,ENSG00000225469]	[3,1]	[3,1]
WDR37	4	[WDR37]	[21]	[4]
YTHDC2	3	[YTHDC2]	[6]	[3]
FOXC1	3	[FOXC1]	[3]	[3]
SPO11	3	[SPO11]	[9]	[3]
CBLN4	3	[CBLN4]	[3]	[3]
CHRDL2	4	[CHRDL2]	[6]	[3]
CDK17	3	[CDK17]	[9]	[3]
SLC2A3	4	[SLC2A3,SLC2A3P2,SLC2A14]	[12,2,9]	[4,2,1]
ANK1	3	[ANK1]	[18]	[3]
HMGB3	3	[HMGB3,HMGB3P6]	[4,1]	[3,1]
BAK1	3	[BAK1,BAK1P1,ENSG00000301348]	[6,1,1]	[3,1,1]
FAM168A	3	[FAM168A]	[8]	[3]
RELT	3	[RELT]	[5]	[3]
KCNH2	2	[KCNH2]	[7]	[2]
STYK1	3	[STYK1]	[3]	[3]
OGFR	3	[OGFR]	[6]	[3]
PTPRU	3	[PTPRU]	[12]	[3]
EPHA3	3	[EPHA3,LINC00942]	[9,1]	[3,1]
DSG2	3	[DSG2]	[44]	[3]
TNK2	3	[TNK2]	[29]	[3]
MON2	3	[MON2]	[18]	[3]
MPO	3	[MPO]	[3]	[3]
PON1	3	[PON1]	[3]	[3]
ABCB4	3	[ABCB4]	[12]	[3]
CYP46A1	3	[CYP46A1]	[6]	[3]
CASR	3	[CASR,ENSG00000308574]	[12,1]	[3,1]
FLT4	3	[FLT4]	[12]	[3]
MPHOSPH9	3	[MPHOSPH9]	[6]	[3]
RRP12	3	[RRP12]	[12]	[3]
NNAT	2	[NNAT]	[7]	[2]
LAMA3	3	[LAMA3]	[12]	[3]
PHF23	3	[PHF23]	[11]	[3]
KCNQ1	3	[KCNQ1]	[14]	[3]
ENTPD2	2	[ENTPD2]	[3]	[2]
LY75	3	[LY75-CD302,LY75]	[6,3]	[3,3]
LZTS1	3	[LZTS1]	[6]	[3]
PRDM6	3	[PRDM6]	[3]	[3]
SFSWAP	3	[SFSWAP]	[6]	[3]
ABCA7	3	[ABCA7]	[3]	[3]
DDX20	3	[DDX20]	[12]	[3]
POU1F1	3	[POU1F1]	[6]	[3]
BCAR1	5	[BCAR1]	[7]	[5]
RAD51	3	[RAD51]	[18]	[3]
PIK3CB	3	[PIK3CB]	[12]	[3]
CYBA	2	[CYBA]	[11]	[2]
LTK	3	[LTK]	[12]	[3]
WAPL	3	[WAPL]	[3]	[3]
APPBP2	3	[APPBP2]	[3]	[3]
POLD1	3	[POLD1,ENSG00000142539]	[24,1]	[3,1]
ME1	3	[ME1]	[3]	[3]
FOXJ2	5	[FOXJ2]	[6]	[5]
PDE4A	3	[PDE4A]	[12]	[3]
AP3D1	3	[AP3D1]	[9]	[3]
ZNF76	3	[ZNF76,C1QBPP1]	[6,1]	[3,1]
IPO5	4	[IPO5]	[13]	[4]
SNX29	2	[SNX29]	[2]	[2]
GUCA1A	3	[GUCA1A,GUCA1ANB-GUCA1A]	[1,1]	[1,1]
RC3H2	3	[RC3H2]	[10]	[3]
IL17RB	3	[IL17RB]	[3]	[3]
TRAF3IP2	3	[TRAF3IP2]	[19]	[3]
GYG2	3	[GYG2]	[8]	[3]
TNPO3	3	[TNPO3]	[15]	[3]
CTSA	2	[CTSA]	[17]	[2]
SUGP2	3	[SUGP2]	[12]	[3]
SLC12A2	2	[SLC12A2]	[6]	[2]
CUL1	3	[CUL1]	[33]	[3]
CYFIP2	3	[CYFIP2]	[21]	[3]
TAB2	2	[TAB2]	[6]	[2]
EIF2AK2	3	[EIF2AK2]	[21]	[3]
SPI1	2	[SPI1]	[6]	[2]
MPPED2	3	[MPPED2]	[4]	[3]
CLDN18	4	[CLDN18]	[8]	[4]
ATXN3	4	[ATXN3]	[24]	[4]
VAMP3	3	[VAMP3]	[4]	[3]
SOAT1	2	[SOAT1]	[6]	[2]
PKP2	3	[PKP2,ENSG00000256913]	[15,2]	[3,2]
F7	3	[F7,ENSG00000267650]	[9,1]	[3,1]
PMS1	4	[PMS1]	[23]	[4]
CALCRL	3	[CALCRL]	[9]	[3]
USP36	4	[USP36]	[15]	[4]
ITIH1	3	[ITIH1]	[7]	[3]
ZNF280C	3	[ZNF280C]	[3]	[3]
ISOC2	3	[ISOC2]	[9]	[3]
U2AF2	3	[U2AF2]	[6]	[3]
AHRR	5	[AHRR,PDCD6-AHRR]	[10,3]	[5,3]
FGFR2	4	[FGFR2]	[38]	[4]
NPFFR2	3	[NPFFR2]	[12]	[3]
PHF21B	3	[PHF21B]	[6]	[3]
TRAF1	3	[TRAF1]	[9]	[3]
CASP8	5	[CASP8,ENSG00000289698]	[44,1]	[4,1]
SPA17	4	[SPA17,SPA17P1]	[8,1]	[4,1]
LUC7L	3	[LUC7L]	[15]	[3]
SELE	2	[SELE]	[10]	[2]
PACC1	3	[PACC1]	[6]	[3]
COL17A1	3	[COL17A1]	[6]	[3]
PRKCQ	3	[PRKCQ]	[9]	[3]
COL23A1	3	[COL23A1]	[6]	[3]
FLYWCH1	3	[FLYWCH1]	[6]	[3]
TBXAS1	4	[TBXAS1]	[12]	[4]
MXD1	2	[MXD1]	[4]	[2]
CCN5	2	[CCN5]	[6]	[2]
NGFR	3	[NGFR]	[3]	[3]
HIPK2	2	[HIPK2]	[6]	[2]
SLC9A3	3	[SLC9A3]	[8]	[3]
ASPM	3	[ASPM]	[12]	[3]
CD84	3	[CD84]	[14]	[3]
COL11A1	3	[COL11A1]	[24]	[3]
ELAVL1	3	[ELAVL1]	[6]	[3]
TIE1	3	[TIE1]	[3]	[3]
DIP2B	2	[DIP2B]	[2]	[2]
KDM4A	3	[ENSG00000284989,KDM4A]	[2,3]	[2,3]
PKM	2	[PKM,PKMP1,PKMP5,PKMP2]	[12,1,1,1]	[2,1,1,1]
DHX29	3	[DHX29]	[3]	[3]
TP53BP1	3	[TP53BP1]	[12]	[3]
TRO	3	[TRO]	[18]	[3]
TESK2	2	[TESK2]	[4]	[2]
CFAP20	3	[CFAP20]	[3]	[3]
CSNK2A2	3	[CSNK2A2]	[6]	[3]
CAMK2A	3	[CAMK2A]	[27]	[3]
CDH3	3	[CDH3]	[6]	[3]
GPBP1	2	[GPBP1]	[10]	[2]
FECH	3	[FECH,FECHP1]	[9,1]	[3,1]
DDX3Y	3	[DDX3Y,DDX3P1]	[6,2]	[3,2]
PFKP	3	[PFKP,ENSG00000278419]	[12,1]	[3,1]
TNFRSF1A	5	[TNFRSF1A]	[8]	[3]
FSTL3	3	[FSTL3]	[10]	[3]
POLB	3	[POLB]	[4]	[3]
AP3M2	2	[AP3M2]	[6]	[2]
CNGB1	3	[CNGB1]	[7]	[3]
CD5L	3	[CD5L]	[3]	[3]
PTGS2	3	[PTGS2]	[6]	[3]
PSD	3	[PSD]	[9]	[3]
ABCC9	5	[ABCC9]	[18]	[5]
GAL	2	[GAL]	[2]	[2]
MAOB	3	[MAOB]	[3]	[3]
TGFBR3	2	[TGFBR3]	[8]	[2]
UBE2D1	3	[UBE2D1]	[6]	[3]
SMC1A	3	[SMC1A]	[11]	[3]
HSD17B10	3	[HSD17B10]	[12]	[3]
MARK2	3	[MARK2]	[36]	[3]
KIF2A	2	[KIF2A]	[19]	[2]
SIRT2	2	[SIRT2]	[6]	[2]
PYGM	2	[PYGM]	[4]	[2]
PITX1	2	[PITX1]	[2]	[2]
TRPC7	3	[TRPC7]	[12]	[3]
ADGRL1	3	[ADGRL1]	[6]	[3]
ACTN1	2	[ACTN1]	[28]	[2]
ZFYVE26	3	[ZFYVE26]	[15]	[3]
HDAC4	3	[HDAC4]	[6]	[3]
RASSF1	3	[RASSF1]	[15]	[3]
FGFR3	3	[FGFR3]	[12]	[3]
IFI35	3	[IFI35]	[6]	[3]
RAD18	3	[RAD18]	[5]	[3]
ATP2B1	2	[ATP2B1]	[8]	[2]
MAP4K4	2	[MAP4K4]	[16]	[2]
SEL1L	5	[SEL1L]	[6]	[5]
TBX21	3	[TBX21]	[3]	[3]
PICALM	2	[PICALM]	[12]	[2]
GLI2	3	[GLI2]	[4]	[3]
SBNO2	2	[SBNO2]	[6]	[2]
EVI5	3	[EVI5]	[20]	[3]
STOML1	3	[STOML1]	[10]	[3]
TRIP13	3	[TRIP13]	[3]	[3]
TCF3	3	[TCF3]	[9]	[3]
TRIB2	3	[TRIB2]	[8]	[3]
SDHA	3	[SDHAP3,ENSG00000286001,SDHA,SDHAP2,MUC20-OT1,SDHAP1]	[29,2,9,1,22,15]	[2,2,3,1,1,1]
ZFAT	3	[ZFAT]	[18]	[3]
HMMR	3	[HMMR]	[12]	[3]
CHFR	3	[CHFR]	[12]	[3]
FCGR2B	3	[FCGR2B]	[7]	[3]
NFATC3	3	[NFATC3]	[12]	[3]
KCNQ2	4	[KCNQ2]	[26]	[4]
TACR2	3	[TACR2]	[6]	[3]
RRP15	3	[RRP15]	[3]	[3]
RHOA	2	[RHOA,ENSG00000219867]	[12,1]	[2,1]
PRKCZ	3	[PRKCZ]	[6]	[3]
IARS2	3	[IARS2]	[3]	[3]
TCOF1	2	[TCOF1]	[20]	[2]
CDC42	5	[CDC42,ENSG00000289694,CDC42P6,CDC42P1]	[44,5,1,1]	[5,4,1,1]
TFE3	3	[TFE3]	[3]	[3]
ACSL4	3	[ACSL4]	[27]	[3]
PRR11	3	[PRR11,ENSG00000265303]	[6,2]	[3,2]
FBXW11	3	[FBXW11,ENSG00000229635,FBXW11P1]	[12,1,1]	[3,1,1]
ACAP1	3	[ACAP1]	[3]	[3]
AP1M1	3	[AP1M1]	[9]	[3]
SLC25A40	3	[SLC25A40]	[3]	[3]
FGF4	3	[FGF4]	[3]	[3]
FNDC3B	3	[FNDC3B]	[7]	[3]
PRDM1	3	[PRDM1]	[18]	[3]
ATG5	5	[ATG5]	[16]	[5]
HEATR6	3	[HEATR6]	[6]	[3]
COASY	3	[COASY]	[8]	[3]
MEF2A	2	[MEF2A]	[20]	[2]
NCBP3	3	[NCBP3]	[3]	[3]
CA12	3	[CA12]	[9]	[3]
NTN4	3	[NTN4]	[15]	[3]
PDZD4	3	[PDZD4]	[9]	[3]
ROCK1	3	[ROCK1]	[3]	[3]
CBFB	3	[CBFB]	[7]	[3]
NEDD4	3	[NEDD4]	[12]	[3]
RAB27A	3	[RAB27A]	[18]	[3]
LRP6	3	[LRP6]	[6]	[3]
MCM2	3	[MCM2]	[3]	[3]
PANX2	3	[PANX2]	[6]	[3]
TP63	4	[TP63]	[30]	[4]
SDK2	3	[SDK2]	[3]	[3]
VPS35	3	[VPS35,VPS35P1]	[3,1]	[3,1]
BCL3	3	[BCL3]	[3]	[3]
DAZAP1	3	[DAZAP1]	[12]	[3]
FAM3A	2	[FAM3A]	[12]	[2]
PRKACA	3	[PRKACA]	[13]	[3]
DPP8	3	[DPP8]	[15]	[3]
SLC24A1	3	[SLC24A1]	[18]	[3]
DKK3	3	[DKK3]	[7]	[3]
NFE2L3	3	[NFE2L3,NFE2L3P1]	[3,1]	[3,1]
PTGER3	3	[PTGER3]	[13]	[3]
SMARCE1	10	[SMARCE1,SMARCE1P7,ENSG00000264058,SMARCE1P3,SMARCE1P5]	[58,1,2,1,1]	[10,1,2,1,1]
GSDMB	3	[GSDMB]	[18]	[3]
PPP2R3A	3	[PPP2R3A]	[9]	[3]
DLG1	2	[DLG1]	[76]	[2]
CAMK2B	2	[CAMK2B]	[2]	[2]
YIPF1	3	[YIPF1]	[6]	[3]
TBC1D22B	3	[TBC1D22B]	[3]	[3]
MYLK	3	[MYLK]	[35]	[3]
MAP2K4	3	[MAP2K4]	[6]	[3]
EED	3	[EED,EEDP1]	[24,1]	[3,1]
CDHR2	3	[CDHR2]	[6]	[3]
TSG101	4	[TSG101]	[6]	[4]
ANKS1A	2	[ANKS1A]	[7]	[2]
PVR	3	[PVR]	[12]	[3]
XRCC1	3	[XRCC1]	[6]	[3]
SCARB1	3	[SCARB1]	[13]	[3]
SEMA3C	2	[SEMA3C]	[4]	[2]
ACAT1	4	[ACAT1]	[19]	[4]
CELSR1	3	[CELSR1]	[8]	[3]
MAP2	2	[MAP2]	[14]	[2]
MCCC1	3	[MCCC1]	[9]	[3]
NTN1	3	[NTN1]	[3]	[3]
ERBB3	3	[ERBB3]	[18]	[3]
ANKRD44	3	[ANKRD44]	[10]	[3]
TFRC	2	[TFRC]	[19]	[2]
SREBF1	3	[SREBF1]	[8]	[3]
TRPC5	3	[TRPC5]	[3]	[3]
SIRT6	3	[SIRT6]	[12]	[3]
ACTN2	2	[ACTN2]	[5]	[2]
FGFR1	3	[FGFR1]	[45]	[3]
ALDH3A2	3	[ALDH3A2]	[33]	[3]
TRAF4	3	[TRAF4]	[5]	[3]
ICAM3	3	[ICAM3]	[6]	[3]
NT5C2	3	[NT5C2]	[26]	[3]
MCAM	2	[MCAM]	[2]	[2]
SLC1A3	2	[SLC1A3]	[22]	[2]
PAX2	3	[PAX2]	[24]	[3]
MKRN2	3	[MKRN2]	[15]	[3]
MCM6	3	[MCM6]	[3]	[3]
REXO2	2	[REXO2,ENSG00000255663]	[9,1]	[2,1]
CEACAM1	3	[CEACAM1]	[15]	[3]
IGF2BP2	3	[IGF2BP2,ENSG00000225603,ENSG00000257674,ENSG00000236583]	[12,3,3,1]	[3,3,3,1]
ST6GAL1	2	[ST6GAL1]	[8]	[2]
UBE2T	3	[UBE2T]	[15]	[3]
DNAJC10	4	[DNAJC10]	[18]	[4]
GTF3C1	3	[GTF3C1]	[6]	[3]
IL4R	2	[IL4R]	[6]	[2]
LIPE	3	[LIPE]	[6]	[3]
FDFT1	3	[FDFT1]	[29]	[3]
EPHA8	3	[EPHA8]	[4]	[3]
RBMS2	3	[RBMS2,RBMS2P1]	[12,2]	[3,2]
MLH1	3	[MLH1]	[51]	[3]
UNG	3	[UNG,ENSG00000248196,UNGP1]	[16,1,1]	[3,1,1]
GUCY2C	3	[GUCY2C]	[3]	[3]
NUCB2	2	[NUCB2]	[4]	[2]
FGF10	3	[FGF10]	[3]	[3]
ALPK1	3	[ALPK1]	[12]	[3]
CLCN4	3	[CLCN4]	[12]	[3]
NLE1	3	[NLE1]	[7]	[3]
NOTCH3	2	[NOTCH3]	[2]	[2]
CACNG4	3	[CACNG4]	[3]	[3]
FSCN1	2	[FSCN1]	[2]	[2]
PLD1	6	[PLD1]	[6]	[3]
DCX	3	[DCX]	[29]	[3]
SPAG6	3	[SPAG6]	[12]	[3]
FAM76B	3	[FAM76B]	[6]	[3]
SMARCA2	6	[SMARCA2]	[59]	[6]
SRI	2	[SRI,SRIP3]	[10,1]	[2,1]
SEMA3A	3	[SEMA3A]	[6]	[3]
SPAG5	3	[SPAG5]	[3]	[3]
ANKRD13A	3	[ANKRD13A]	[3]	[3]
ACACB	3	[ACACB]	[9]	[3]
NEBL	2	[NEBL]	[4]	[2]
PIK3C3	7	[PIK3C3]	[13]	[7]
N4BP2	2	[N4BP2]	[2]	[2]
PGM1	2	[PGM1]	[8]	[2]
DDX1	3	[DDX1]	[30]	[3]
CACNG5	3	[CACNG5]	[7]	[3]
RARB	3	[RARB]	[32]	[3]
TOP2B	3	[TOP2B]	[11]	[3]
NFKB2	3	[NFKB2]	[15]	[3]
PUM3	3	[PUM3,ENSG00000261208,ENSG00000290482]	[3,2,1]	[3,2,1]
CPB2	3	[CPB2]	[6]	[3]
CHRNA3	2	[CHRNA3]	[4]	[2]
PSEN1	3	[PSEN1]	[91]	[3]
TXK	3	[TXK]	[9]	[3]
ITCH	3	[ENSG00000289720,ITCH]	[3,24]	[3,3]
TP73	3	[TP73]	[27]	[3]
TOLLIP	3	[TOLLIP]	[9]	[3]
RUNX1T1	3	[RUNX1T1]	[26]	[3]
ERC1	2	[ERC1]	[12]	[2]
RAB7A	3	[RAB7A]	[23]	[3]
SART3	4	[SART3]	[11]	[4]
PALB2	3	[PALB2]	[29]	[3]
ADCY2	2	[ADCY2]	[2]	[2]
HOXA9	3	[ENSG00000257184,HOXA9]	[1,6]	[1,3]
EDN1	3	[EDN1]	[3]	[3]
ADCYAP1R1	3	[ADCYAP1R1]	[17]	[3]
STX7	4	[STX7]	[6]	[4]
RABL2B	4	[RABL2B,RABL2A]	[14,4]	[4,1]
KEAP1	3	[KEAP1]	[6]	[3]
DDX43	3	[DDX43]	[3]	[3]
JMJD4	3	[JMJD4]	[6]	[3]
HSPB11	8	[ENSG00000286373]	[1]	[1]
PHLPP1	2	[PHLPP1]	[2]	[2]
CYLD	3	[CYLD]	[21]	[3]
LAMP3	2	[LAMP3]	[4]	[2]
FAP	3	[FAP]	[6]	[3]
DCT	2	[DCT]	[4]	[2]
CRYBG3	3	[CRYBG3]	[3]	[3]
COBLL1	2	[COBLL1]	[10]	[2]
KCNK2	3	[KCNK2]	[9]	[3]
TRAF5	3	[TRAF5]	[9]	[3]
OPRK1	3	[OPRK1]	[12]	[3]
AKR1B1	2	[AKR1B1]	[2]	[2]
CTTN	3	[CTTN]	[9]	[3]
XRCC5	3	[XRCC5]	[6]	[3]
SP140	5	[SP140,ENSG00000283202]	[15,1]	[5,1]
IL12RB2	3	[IL12RB2]	[27]	[3]
PGR	3	[PGR]	[11]	[3]
EPB41L3	2	[EPB41L3]	[12]	[2]
ADD1	2	[ADD1]	[18]	[2]
AFM	3	[AFM]	[3]	[3]
SCGN	2	[ENSG00000290217,SCGN]	[1,2]	[1,2]
CXCL2	4	[CXCL2]	[4]	[4]
COL4A4	3	[COL4A4]	[3]	[3]
TCF7	3	[TCF7]	[15]	[3]
CDH7	3	[CDH7]	[9]	[3]
BCORL1	3	[BCORL1]	[6]	[3]
ATRX	3	[ATRX]	[8]	[3]
FCN1	2	[FCN1]	[2]	[2]
MYNN	3	[MYNN]	[9]	[3]
MECOM	2	[MECOM]	[18]	[2]
ERGIC2	3	[ERGIC2]	[3]	[3]
AURKA	3	[AURKA,AURKAP1]	[24,1]	[3,1]
ARG2	3	[ARG2]	[3]	[3]
MEF2C	2	[MEF2C]	[39]	[2]
LRP2	3	[LRP2]	[6]	[3]
ALG9	3	[ENSG00000258529,ALG9]	[3,12]	[3,3]
NOX4	3	[NOX4,ENSG00000290402,NOX4P1,ENSG00000294854]	[30,2,1,1]	[3,1,1,1]
SENP1	3	[SENP1]	[9]	[3]
IGSF9B	3	[IGSF9B]	[6]	[3]
RSBN1	2	[RSBN1]	[6]	[2]
MAGI3	2	[MAGI3]	[8]	[2]
ZMPSTE24	3	[ZMPSTE24]	[3]	[3]
NOA1	3	[NOA1]	[3]	[3]
REST	3	[REST]	[14]	[3]
APOB	2	[APOB]	[4]	[2]
NCOA1	2	[NCOA1]	[12]	[2]
PSMC5	3	[PSMC5,ENSG00000235859]	[15,1]	[3,1]
CETP	3	[CETP]	[9]	[3]
GNAO1	5	[GNAO1]	[8]	[5]
DNM2	3	[DNM2]	[15]	[3]
DIS3	3	[DIS3]	[9]	[3]
PIBF1	4	[PIBF1]	[8]	[4]
TDRD3	3	[TDRD3]	[15]	[3]
IPO11	3	[IPO11]	[7]	[3]
FOLH1	2	[FOLH1]	[8]	[2]
EPDR1	4	[EPDR1]	[5]	[3]
SNX10	3	[SNX10]	[52]	[3]
MKNK1	3	[MKNK1]	[19]	[3]
CDC14A	3	[CDC14A]	[24]	[3]
RAPGEF3	4	[RAPGEF3]	[17]	[4]
DNMT3B	3	[DNMT3B]	[23]	[3]
MID2	3	[MID2]	[6]	[3]
SRCAP	3	[ENSG00000282034,SRCAP]	[3,9]	[3,3]
PREP	3	[PREP]	[6]	[3]
PILRA	3	[PILRA,ENSG00000289690,ENSG00000289691]	[9,3,2]	[3,1,1]
ABCB1	2	[ABCB1]	[6]	[2]
CASS4	6	[CASS4]	[16]	[6]
RFX2	2	[RFX2]	[5]	[2]
METTL2A	3	[METTL2A,METTL2B]	[6,2]	[3,1]
XPO1	3	[XPO1]	[71]	[3]
TRPM3	4	[TRPM3]	[39]	[4]
EFR3B	3	[EFR3B]	[12]	[3]
GCKR	3	[GCKR]	[3]	[3]
HADHA	3	[HADHA,HADHAP2,HADHAP1]	[9,3,2]	[3,3,2]
GP6	3	[GP6]	[9]	[3]
KHSRP	3	[KHSRP,KHSRPP1]	[6,1]	[3,1]
GNA11	3	[GNA11]	[3]	[3]
MAEA	3	[MAEA]	[12]	[3]
ICAM1	2	[ICAM1]	[3]	[2]
FAT1	3	[FAT1]	[3]	[3]
SMAP2	2	[SMAP2]	[6]	[2]
FAT2	3	[FAT2]	[3]	[3]
HSD17B2	3	[HSD17B2]	[3]	[3]
HUWE1	3	[HUWE1]	[12]	[3]
F11	4	[F11]	[5]	[4]
SIRPG	3	[SIRPG]	[13]	[3]
P2RX7	3	[P2RX7]	[3]	[3]
ESF1	3	[ESF1,ENSG00000253667]	[6,1]	[3,1]
THPO	3	[THPO]	[14]	[3]
FLT3LG	4	[FLT3LG,ENSG00000273189,ENSG00000269469]	[17,2,1]	[4,2,1]
ULK2	3	[ULK2]	[6]	[3]
GRHL2	3	[GRHL2]	[6]	[3]
ITGAE	3	[ITGAE]	[3]	[3]
RAD54L	3	[RAD54L]	[9]	[3]
DNAJA1	2	[DNAJA1,DNAJA1P1]	[2,1]	[2,1]
NFX1	3	[NFX1]	[6]	[3]
SMOX	3	[SMOX]	[17]	[3]
SIGLEC1	3	[SIGLEC1]	[5]	[3]
MAVS	3	[MAVS]	[6]	[3]
POU4F3	3	[POU4F3]	[3]	[3]
SLC26A3	2	[SLC26A3]	[2]	[2]
DLD	3	[DLD]	[9]	[3]
IL5RA	6	[IL5RA]	[24]	[6]
ITM2A	2	[ITM2A]	[4]	[2]
BRINP1	4	[BRINP1]	[4]	[4]
CAD	3	[CAD]	[6]	[3]
CD59	2	[CD59]	[23]	[2]
CD82	3	[CD82]	[3]	[3]
ZBTB25	2	[ZBTB25]	[4]	[2]
RCOR1	3	[RCOR1]	[3]	[3]
SLC9A1	4	[SLC9A1]	[5]	[4]
ATG16L1	3	[ATG16L1]	[15]	[3]
POMGNT1	3	[POMGNT1]	[27]	[3]
GANAB	3	[GANAB]	[15]	[3]
BIRC5	5	[BIRC5]	[11]	[5]
LAG3	3	[LAG3]	[5]	[3]
ANGPT2	2	[ANGPT2]	[8]	[2]
CD200	3	[CD200]	[26]	[3]
CST7	2	[CST7]	[2]	[2]
BAX	3	[BAX]	[8]	[3]
ADAMTS2	5	[ADAMTS2]	[6]	[5]
TMPRSS11E	2	[TMPRSS11E]	[2]	[2]
ABCC6	4	[ABCC6,ABCC6P2,ABCC6P1]	[6,5,7]	[4,2,2]
TXNDC16	2	[TXNDC16]	[2]	[2]
PTHLH	6	[PTHLH]	[16]	[6]
SLC23A2	3	[SLC23A2]	[6]	[3]
OAS1	3	[OAS1]	[54]	[3]
ACHE	3	[ACHE]	[13]	[3]
ALKBH5	3	[ALKBH5]	[5]	[3]
NLRP1	3	[NLRP1]	[49]	[3]
CD209	3	[CD209]	[12]	[3]
DLL3	3	[DLL3]	[6]	[3]
RBM27	3	[RBM27,ENSG00000275740]	[3,3]	[3,3]
PPP2R3C	4	[PPP2R3C]	[5]	[4]
RNF31	3	[RNF31,ENSG00000259529]	[12,3]	[3,3]
TOX4	3	[TOX4P1,TOX4]	[2,7]	[2,3]
TGM1	3	[TGM1]	[5]	[3]
NCR2	3	[NCR2]	[9]	[3]
ITPR3	3	[ITPR3]	[6]	[3]
PXN	3	[PXN]	[18]	[3]
TBX5	3	[TBX5]	[11]	[3]
NOS1	2	[NOS1]	[6]	[2]
FUS	2	[FUS]	[8]	[2]
TRPM7	3	[TRPM7]	[6]	[3]
TYRO3	3	[TYRO3,TYRO3P]	[6,2]	[3,2]
CAPN3	2	[CAPN3,ENSG00000258461]	[52,2]	[2,2]
IGBP1	3	[IGBP1,ENSG00000298410]	[6,1]	[3,1]
GRAMD1A	3	[GRAMD1A]	[14]	[3]
KCNH4	3	[KCNH4]	[6]	[3]
ZFHX4	3	[ZFHX4]	[6]	[3]
SLC17A6	3	[SLC17A6]	[3]	[3]
ESR1	4	[ESR1]	[17]	[4]
BLNK	3	[BLNK]	[20]	[3]
CRTAC1	3	[CRTAC1]	[6]	[3]
IL11	3	[IL11]	[5]	[3]
TREM2	2	[TREM2]	[6]	[2]
BCL2L13	7	[BCL2L13]	[31]	[7]
TGFB2	3	[TGFB2]	[6]	[3]
COMT	5	[COMT]	[32]	[5]
ECHDC1	2	[ECHDC1]	[18]	[2]
ALG6	3	[ALG6]	[3]	[3]
MAP3K20	2	[MAP3K20]	[8]	[2]
FH	3	[FH,FHP1]	[6,1]	[3,1]
CDV3	2	[CDV3]	[11]	[2]
MYO15A	3	[MYO15A,RPL36P4]	[9,1]	[3,1]
CDC6	3	[CDC6]	[6]	[3]
CBX5	3	[CBX5]	[7]	[3]
MSH2	3	[MSH2]	[20]	[3]
MAP3K1	3	[MAP3K1]	[3]	[3]
SERPIND1	3	[SERPIND1]	[6]	[3]
CRKL	3	[CRKL]	[3]	[3]
MMP11	3	[MMP11]	[3]	[3]
SMARCB1	3	[SMARCB1]	[12]	[3]
STRN4	3	[STRN4]	[8]	[3]
FETUB	3	[FETUB]	[10]	[3]
DAZL	3	[DAZL]	[6]	[3]
TBL1Y	3	[TBL1Y,TBL1YP1]	[9,2]	[3,2]
KCNK16	4	[KCNK16]	[12]	[4]
SRPK1	3	[SRPK1]	[6]	[3]
EFHC1	2	[EFHC1]	[26]	[2]
PABPC4	3	[PABPC4]	[16]	[3]
PTGS1	3	[PTGS1]	[15]	[3]
SH2D3C	3	[SH2D3C]	[18]	[3]
BTAF1	3	[BTAF1]	[3]	[3]
CRYBB3	3	[CRYBB3]	[4]	[3]
CARD10	3	[CARD10]	[9]	[3]
SLC25A1	3	[SLC25A1P1,SLC25A1,SLC25A1P4,SLC25A1P5]	[1,6,1,1]	[1,3,1,1]
SEZ6L	2	[SEZ6L]	[16]	[2]
HNRNPM	3	[HNRNPM]	[6]	[3]
CDC34	3	[CDC34]	[3]	[3]
MTAP	5	[MTAP]	[7]	[5]
POLR2E	3	[POLR2E]	[4]	[3]
MAPK1	3	[MAPK1]	[5]	[3]
PRODH	3	[PRODH]	[10]	[3]
TOP3B	3	[TOP3B]	[6]	[3]
IL2RB	3	[IL2RB]	[38]	[3]
CCDC80	2	[CCDC80]	[4]	[2]
CMA1	3	[CMA1]	[5]	[3]
PALMD	3	[PALMD]	[6]	[3]
WASHC2A	3	[WASHC2A]	[15]	[3]
MZF1	4	[MZF1]	[12]	[4]
APOL1	3	[APOL1]	[15]	[3]
PNPLA3	3	[PNPLA3]	[6]	[3]
MYH9	2	[MYH9]	[7]	[2]
NCF4	3	[NCF4]	[12]	[3]
HEATR5B	2	[HEATR5B]	[2]	[2]
PAX7	4	[PAX7]	[8]	[4]
TYMP	2	[TYMP]	[10]	[2]
TOMM34	3	[TOMM34]	[3]	[3]
KPNA6	3	[KPNA6]	[3]	[3]
CSF2RB	3	[CSF2RB]	[4]	[3]
SLC25A17	3	[SLC25A17]	[6]	[3]
UPK3A	3	[UPK3A]	[5]	[3]
GCN1	3	[GCN1]	[3]	[3]
KCNK6	3	[KCNK6]	[3]	[3]
BCL7C	6	[BCL7C,MIR762HG]	[4,4]	[4,1]
MAGEB2	3	[MAGEB2]	[3]	[3]
DERL3	4	[DERL3]	[12]	[4]
PRMT5	3	[PRMT5]	[15]	[3]
COCH	3	[COCH]	[21]	[3]
CDKL1	4	[CDKL1]	[6]	[4]
NIN	3	[NIN]	[24]	[3]
SIRT1	3	[SIRT1]	[12]	[3]
JAK2	3	[JAK2]	[3]	[3]
SEC14L3	5	[SEC14L3]	[15]	[5]
SPECC1L	3	[SPECC1L,SPECC1L-ADORA2A]	[12,3]	[3,3]
SNRPD3	3	[SNRPD3]	[3]	[3]
GZMH	3	[GZMH]	[9]	[3]
GZMB	3	[GZMB]	[8]	[3]
RBM23	3	[RBM23]	[15]	[3]
RIMS4	3	[RIMS4]	[3]	[3]
PABPC1L	6	[PABPC1L]	[6]	[3]
ORC6	3	[ORC6]	[7]	[3]
HCN2	3	[HCN2]	[3]	[3]
TRMT2A	3	[TRMT2A]	[12]	[3]
TCF20	3	[TCF20]	[14]	[3]
XBP1	2	[XBP1]	[8]	[2]
RTCB	3	[RTCB]	[3]	[3]
GTPBP1	3	[GTPBP1]	[3]	[3]
AP1B1	3	[AP1B1]	[12]	[3]
HIF1A	5	[HIF1A,ENSG00000258964]	[20,1]	[5,1]
SLC10A1	3	[SLC10A1]	[3]	[3]
DICER1	3	[DICER1]	[31]	[3]
TBX15	3	[TBX15]	[6]	[3]
PHGDH	3	[PHGDH]	[13]	[3]
AGO1	2	[AGO1]	[6]	[2]
DPYSL2	2	[DPYSL2]	[6]	[2]
CBARP	3	[CBARP]	[6]	[3]
PCDH11Y	3	[PCDH11Y,PCDH11X]	[18,7]	[3,1]
STK4	2	[STK4]	[8]	[2]
SALL4	3	[SALL4,ENSG00000258705,SALL4P2,ENSG00000277211,SALL4P5,SALL4P1]	[7,1,1,1,1,1]	[3,1,1,1,1,1]
SNAP23	3	[SNAP23,SNAP23P1]	[9,1]	[3,1]
RANGAP1	3	[RANGAP1]	[12]	[3]
HDAC10	3	[HDAC10]	[9]	[3]
KCNK10	3	[KCNK10]	[9]	[3]
CTSG	2	[CTSG]	[2]	[2]
YY1	3	[YY1]	[6]	[3]
APEX1	3	[APEX1]	[10]	[3]
EFS	3	[EFS]	[8]	[3]
CINP	2	[CINP]	[5]	[2]
PDYN	3	[PDYN]	[9]	[3]
TPX2	3	[TPX2]	[6]	[3]
SLC15A1	3	[SLC15A1]	[3]	[3]
DOCK9	2	[DOCK9]	[20]	[2]
IL12RB1	3	[IL12RB1]	[8]	[3]
ABL1	3	[ABL1]	[6]	[3]
NRP1	3	[NRP1]	[27]	[3]
DHRS2	2	[DHRS2]	[6]	[2]
PSMA6	3	[PSMA6P2,PSMA6,PSMA6P1,ENSG00000258790]	[2,17,2,3]	[2,3,2,3]
OSM	4	[OSM]	[6]	[4]
SF3A1	3	[SF3A1]	[3]	[3]
PDGFB	3	[PDGFB]	[4]	[3]
TAB1	3	[TAB1]	[5]	[3]
ASCC2	3	[ASCC2]	[9]	[3]
TELO2	3	[TELO2]	[3]	[3]
BDKRB1	3	[BDKRB1]	[7]	[3]
RPS6KA5	3	[RPS6KA5]	[9]	[3]
PSMB5	3	[PSMB5]	[11]	[3]
CSNK2A1	8	[CSNK2A1]	[51]	[8]
HDAC6	5	[HDAC6]	[67]	[5]
PYGL	2	[PYGL]	[6]	[2]
CDKN3	4	[CDKN3]	[14]	[4]
CGRRF1	3	[CGRRF1]	[3]	[3]
PROCR	3	[PROCR]	[3]	[3]
CD40	3	[CD40]	[7]	[3]
UQCC1	4	[UQCC1]	[16]	[4]
ALG13	6	[ALG13]	[12]	[6]
MCM5	3	[MCM5]	[5]	[3]
TSPO	2	[TSPO]	[4]	[2]
RASD2	3	[RASD2]	[3]	[3]
CBX7	3	[CBX7]	[4]	[3]
GSTZ1	3	[GSTZ1]	[18]	[3]
LGMN	2	[LGMN]	[8]	[2]
PPM1A	3	[PPM1A,PPM1AP1]	[9,1]	[3,1]
CEP128	2	[CEP128]	[6]	[2]
TRIB3	4	[TRIB3]	[25]	[4]
RASSF2	3	[RASSF2]	[6]	[3]
GABRP	4	[GABRP,ENSG00000257852]	[15,1]	[4,1]
TCFL5	5	[TCFL5]	[6]	[5]
BIRC7	3	[BIRC7]	[7]	[3]
CHRNA4	3	[CHRNA4]	[3]	[3]
SYP	4	[SYP]	[5]	[4]
PLP2	2	[PLP2]	[4]	[2]
PLS3	3	[PLS3]	[9]	[3]
SOX10	3	[SOX10]	[9]	[3]
ZFYVE21	2	[ZFYVE21]	[4]	[2]
MTHFD1	3	[MTHFD1,MTHFD1P1]	[24,1]	[3,1]
TCL1A	2	[TCL1A]	[5]	[2]
SUV39H1	3	[SUV39H1]	[6]	[3]
PAGE4	3	[PAGE4]	[6]	[3]
SRPX	3	[SRPX]	[12]	[3]
GLRA2	2	[GLRA2]	[4]	[2]
XIAP	3	[XIAP,XIAPP3,XIAPP1]	[9,1,1]	[3,1,1]
ACOD1	3	[ACOD1]	[3]	[3]
RBX1	3	[RBX1,RBX1P1]	[3,1]	[3,1]
EP300	3	[EP300]	[9]	[3]
BMP7	3	[BMP7]	[5]	[3]
HRH3	3	[HRH3]	[4]	[3]
NTSR1	3	[NTSR1]	[3]	[3]
LIPG	4	[LIPG]	[12]	[4]
NOL4	2	[NOL4]	[8]	[2]
RBBP8	3	[RBBP8]	[12]	[3]
PSMD10	3	[PSMD10]	[8]	[3]
ARHGEF7	2	[ARHGEF7]	[20]	[2]
FGF9	3	[FGF9]	[3]	[3]
KPNA3	3	[KPNA3]	[3]	[3]
NEFH	2	[NEFHP1,NEFH,NEFHP2]	[2,1,1]	[2,1,1]
BIK	3	[BIK]	[3]	[3]
HMOX1	2	[HMOX1]	[6]	[2]
MYBL2	3	[MYBL2]	[6]	[3]
HNF4A	4	[HNF4A]	[9]	[4]
NFATC2	3	[NFATC2]	[18]	[3]
ABCD1	5	[ABCD1]	[5]	[5]
ITGA6	3	[ITGA6]	[21]	[3]
SLC5A1	3	[SLC5A1]	[6]	[3]
CYP2D6	3	[CYP2D6,CYP2D8P,CYP2D7,ENSG00000303069]	[5,2,6,2]	[3,2,3,2]
MAP1LC3A	3	[MAP1LC3A]	[7]	[3]
APMAP	2	[APMAP]	[2]	[2]
SMCHD1	2	[SMCHD1]	[4]	[2]
SMAD7	3	[SMAD7]	[5]	[3]
NUP93	3	[NUP93]	[12]	[3]
TSNAXIP1	3	[TSNAXIP1]	[9]	[3]
EEF1A2	2	[EEF1A2]	[6]	[2]
PTK6	3	[PTK6]	[5]	[3]
GMEB2	3	[GMEB2]	[9]	[3]
SMARCA1	3	[SMARCA1]	[9]	[3]
RBBP7	3	[RBBP7]	[9]	[3]
OPN1LW	3	[OPN1LW,OPN1MW2,OPN1MW,OPN1MW3]	[3,1,1,1]	[3,1,1,1]
PIM2	3	[PIM2]	[6]	[3]
CCL22	2	[CCL22]	[2]	[2]
DHODH	3	[DHODH]	[6]	[3]
CCL17	3	[CCL17]	[6]	[3]
CTCF	3	[CTCF]	[24]	[3]
ADNP	3	[ADNP]	[21]	[3]
DOK5	3	[DOK5]	[6]	[3]
TNFSF13B	3	[TNFSF13B]	[6]	[3]
FNDC3A	4	[FNDC3A]	[12]	[4]
KLF5	2	[KLF5]	[4]	[2]
ACP5	2	[ACP5]	[36]	[2]
E2F1	3	[E2F1]	[3]	[3]
CST4	2	[CST2,CSTP2,CST1,CST4]	[2,1,2,2]	[2,1,1,2]
AHCY	3	[AHCY]	[6]	[3]
PPP1R16B	2	[PPP1R16B]	[4]	[2]
KLHL4	3	[KLHL4]	[6]	[3]
PCDH11X	2	[PCDH11X]	[14]	[2]
PORCN	3	[PORCN]	[21]	[3]
PBDC1	3	[PBDC1]	[9]	[3]
GLA	3	[GLA]	[17]	[3]
PDGFRL	3	[PDGFRL]	[6]	[3]
CSPP1	2	[CSPP1]	[42]	[2]
PROKR2	3	[PROKR2]	[9]	[3]
MYLK2	3	[MYLK2]	[6]	[3]
SIRPB1	6	[SIRPB1]	[14]	[6]
EMD	3	[EMD]	[12]	[3]
PGK1	2	[PGK1P2,PGK1,PGK1P1]	[2,4,2]	[2,2,2]
GATA1	3	[GATA1]	[17]	[3]
PHEX	3	[PHEX]	[4]	[3]
CDK16	3	[CDK16]	[12]	[3]
CSK	3	[CSK]	[8]	[3]
AP3B2	8	[AP3B2]	[36]	[8]
ZFX	3	[ZFX]	[15]	[3]
LAMP2	2	[LAMP2]	[8]	[2]
ITGA2B	2	[ITGA2B]	[2]	[2]
TMEM98	2	[ENSG00000293117,TMEM98,ENSG00000243828]	[3,5,1]	[1,2,1]
SLC38A7	3	[SLC38A7]	[10]	[3]
SMPD3	3	[SMPD3]	[7]	[3]
AXIN1	3	[AXIN1]	[6]	[3]
NECAB2	3	[NECAB2]	[6]	[3]
CD276	4	[CD276]	[11]	[4]
RPAP1	3	[RPAP1]	[6]	[3]
ZNF106	2	[ZNF106]	[8]	[2]
TJP1	3	[TJP1]	[14]	[3]
PRPS2	2	[PRPS2]	[5]	[2]
TLR8	3	[TLR8]	[6]	[3]
RUBCNL	3	[RUBCNL]	[42]	[3]
HTR2A	3	[HTR2A]	[6]	[3]
LEPROTL1	4	[LEPROTL1]	[8]	[4]
GSR	3	[GSR]	[12]	[3]
HCK	3	[HCK]	[15]	[3]
TM9SF4	3	[TM9SF4]	[6]	[3]
SAMHD1	3	[SAMHD1]	[12]	[3]
POLR2C	3	[POLR2C]	[3]	[3]
NDRG4	3	[NDRG4]	[24]	[3]
STMN2	3	[STMN2,ENSG00000205625]	[5,1]	[3,1]
TRPS1	2	[TRPS1]	[12]	[2]
SPAG1	3	[SPAG1]	[12]	[3]
NFE2L1	3	[NFE2L1]	[21]	[3]
GSK3B	3	[GSK3B,ENSG00000234813]	[12,1]	[3,1]
ITGB5	3	[ITGB5]	[3]	[3]
DMXL2	3	[DMXL2]	[12]	[3]
DNAJC17	3	[DNAJC17]	[3]	[3]
MYEF2	4	[MYEF2]	[7]	[3]
NEFM	3	[NEFM,NEFMP1]	[12,1]	[3,1]
MCM4	3	[MCM4]	[20]	[3]
HSF4	3	[HSF4]	[6]	[3]
MAPK3	3	[MAPK3]	[18]	[3]
NUTF2	3	[NUTF2]	[14]	[3]
RIPK2	3	[RIPK2]	[3]	[3]
EYA1	3	[EYA1]	[36]	[3]
NBN	3	[NBN]	[37]	[3]
DNAJA3	3	[DNAJA3]	[9]	[3]
RBL2	3	[RBL2]	[3]	[3]
PYCARD	3	[PYCARD]	[6]	[3]
BCKDK	3	[BCKDK]	[11]	[3]
PLAT	2	[PLAT]	[16]	[2]
JPH1	3	[JPH1]	[3]	[3]
STK3	3	[STK3]	[9]	[3]
CCN4	3	[CCN4]	[4]	[3]
FCER2	3	[FCER2]	[9]	[3]
DMPK	3	[DMPK,ENSG00000268434]	[16,1]	[3,1]
VWA8	3	[VWA8]	[6]	[3]
FOXF1	3	[FOXF1]	[3]	[3]
SLC7A5	2	[SLC7A5]	[4]	[2]
STUB1	3	[STUB1]	[7]	[3]
UBE2I	3	[UBE2I]	[67]	[3]
TLE6	4	[TLE6]	[7]	[4]
PTOV1	3	[PTOV1]	[14]	[3]
SEC23B	3	[SEC23B]	[15]	[3]
USP11	3	[USP11]	[6]	[3]
CD40LG	3	[CD40LG]	[11]	[3]
LIM2	3	[LIM2]	[5]	[3]
ICAM4	3	[ICAM4]	[8]	[3]
ICAM5	3	[ICAM5]	[6]	[3]
CD33	6	[CD33]	[10]	[6]
FZD3	3	[FZD3]	[6]	[3]
DYRK1B	3	[DYRK1B]	[14]	[3]
AKT2	3	[AKT2]	[8]	[3]
EBI3	2	[EBI3]	[2]	[2]
SLC1A5	3	[SLC1A5]	[21]	[3]
KXD1	3	[KXD1]	[16]	[3]
NFAT5	2	[NFAT5]	[6]	[2]
CBLN1	3	[CBLN1]	[3]	[3]
NDRG1	2	[NDRG1]	[5]	[2]
ZC2HC1A	3	[ZC2HC1A]	[9]	[3]
IL7	3	[IL7]	[10]	[3]
CCNE1	3	[CCNE1]	[9]	[3]
TIMM50	3	[TIMM50]	[7]	[3]
LGALS13	3	[LGALS13]	[3]	[3]
FBL	3	[FBL]	[3]	[3]
TYK2	5	[TYK2]	[17]	[3]
CAV2	3	[CAV2]	[4]	[3]
MET	3	[MET]	[9]	[3]
NFATC4	3	[NFATC4]	[45]	[3]
PLTP	3	[PLTP]	[8]	[3]
GRIN2D	3	[GRIN2D]	[3]	[3]
CARD8	3	[CARD8]	[24]	[3]
ERCC2	3	[ERCC2]	[12]	[3]
DOT1L	3	[DOT1L]	[6]	[3]
SLC17A7	3	[SLC17A7]	[5]	[3]
AMH	1	[AMH]	[1]	[1]
RETN	1	[RETN]	[3]	[1]
CCDC9	3	[CCDC9]	[6]	[3]
HNRNPUL1	3	[HNRNPUL1]	[21]	[3]
FZR1	3	[FZR1]	[4]	[3]
HOXA5	3	[HOXA5]	[3]	[3]
VIPR2	3	[VIPR2]	[3]	[3]
TSPAN12	2	[TSPAN12]	[4]	[2]
HOXA13	3	[HOXA13]	[3]	[3]
CPVL	2	[CPVL]	[6]	[2]
CCL24	3	[CCL24]	[6]	[3]
NPTX2	3	[NPTX2]	[3]	[3]
PTCD1	3	[PTCD1,ATP5MF-PTCD1]	[3,2]	[3,2]
CALB1	3	[CALB1]	[6]	[3]
SFRP1	2	[SFRP1]	[4]	[2]
LAPTM4B	2	[LAPTM4B]	[6]	[2]
IKBKB	3	[IKBKB]	[6]	[3]
RELB	3	[RELB]	[6]	[3]
PPP1R37	3	[PPP1R37]	[3]	[3]
PIH1D1	3	[PIH1D1]	[6]	[3]
SULT2A1	2	[SULT2A1]	[2]	[2]
CDC37	3	[ENSG00000213414,CDC37]	[2,3]	[2,3]
MEIS3	4	[MEIS3,MEIS3P2,MEIS3P1,CCDC97]	[14,2,1,1]	[4,2,1,1]
MEGF8	3	[MEGF8]	[9]	[3]
MEST	2	[MEST,MESTP4,MESTP1,MESTP3]	[16,1,1,1]	[2,1,1,1]
KCNN4	3	[KCNN4]	[3]	[3]
GYS1	3	[GYS1]	[6]	[3]
CGB3	2	[CGB7,CGB1,CGB8,LHB,CGB2,CGB3,CGB5]	[6,1,2,1,1,2,2]	[2,1,2,1,1,2,2]
TUBB4A	2	[TUBB4A]	[4]	[2]
BBC3	3	[BBC3]	[12]	[3]
TGFB1	2	[TGFB1]	[2]	[2]
CD79A	5	[CD79A]	[9]	[4]
PIK3R2	3	[PIK3R2,ENSG00000268173]	[3,3]	[3,3]
COMP	2	[COMP]	[6]	[2]
UPK1A	3	[UPK1A]	[5]	[3]
HAMP	2	[HAMP]	[4]	[2]
BLVRA	3	[BLVRA]	[6]	[3]
URGCP	3	[URGCP]	[12]	[3]
CHRAC1	2	[CHRAC1]	[3]	[2]
SNX16	3	[SNX16]	[9]	[3]
LILRA1	3	[LILRA1]	[6]	[3]
CCDC61	3	[CCDC61]	[8]	[3]
ASF1B	4	[ASF1B]	[5]	[4]
OLFM2	3	[OLFM2]	[9]	[3]
CYTH2	5	[CYTH2]	[11]	[3]
GRWD1	3	[GRWD1]	[3]	[3]
PIK3CG	3	[PIK3CG]	[9]	[3]
PON2	2	[PON2]	[8]	[2]
DNAH11	3	[DNAH11]	[3]	[3]
OGDH	3	[OGDH]	[16]	[3]
RLN2	3	[RLN2]	[3]	[3]
RLN1	3	[RLN1]	[3]	[3]
TRPA1	3	[TRPA1,ENSG00000304447,ENSG00000250979]	[3,2,1]	[3,1,1]
FGF21	3	[FGF21]	[6]	[3]
PPP2R1A	4	[PPP2R1A]	[18]	[4]
LILRB5	3	[LILRB5]	[7]	[3]
PRPF31	3	[PRPF31]	[9]	[3]
AEBP1	2	[AEBP1]	[3]	[2]
BCL7B	3	[BCL7B]	[6]	[3]
TBL2	3	[TBL2]	[4]	[3]
LIMK1	3	[LIMK1]	[9]	[3]
CXCL12	3	[CXCL12]	[6]	[3]
EIF3A	3	[EIF3A]	[3]	[3]
PKD2L1	3	[PKD2L1]	[3]	[3]
UBR5	3	[UBR5]	[12]	[3]
SQLE	3	[SQLE]	[6]	[3]
AKAP8	3	[AKAP8]	[6]	[3]
AURKC	3	[AURKC]	[10]	[3]
NRF1	3	[NRF1]	[15]	[3]
TMEM106B	3	[TMEM106B]	[18]	[3]
EZH2	3	[EZH2]	[18]	[3]
KCTD9	3	[KCTD9P2,KCTD9P5,KCTD9,KCTD9P3,KCTD9P6,KCTD9P4,KCTD9P1]	[2,3,6,3,2,2,1]	[2,3,3,3,2,2,1]
MAN2B1	3	[MAN2B1,ENSG00000269242]	[6,1]	[3,1]
ABHD11	2	[ABHD11]	[6]	[2]
STX1A	3	[STX1A]	[6]	[3]
NOD1	3	[NOD1]	[3]	[3]
CRHR2	3	[CRHR2]	[10]	[3]
TNFSF8	5	[ENSG00000289513,TNFSF8]	[2,6]	[1,5]
DNM1	3	[DNM1]	[30]	[3]
LILRB1	3	[LILRB1]	[19]	[3]
GTPBP10	3	[GTPBP10]	[6]	[3]
CDK6	2	[CDK6]	[4]	[2]
TFPI2	3	[TFPI2]	[5]	[3]
SLC1A1	2	[SLC1A1]	[2]	[2]
FKTN	3	[FKTN]	[18]	[3]
CNTNAP3	3	[CNTNAP3,ENSG00000283541,CNTNAP3B,CNTNAP3P2]	[12,3,12,3]	[3,3,3,3]
STS	3	[STS]	[12]	[3]
NXT2	3	[NXT2]	[10]	[3]
PIEZO1	3	[PIEZO1]	[4]	[3]
ELOB	2	[ELOB]	[5]	[2]
AQP8	3	[AQP8]	[6]	[3]
MPDZ	2	[MPDZ]	[12]	[2]
ZFAND5	2	[ENSG00000269374,ZFAND5]	[1,7]	[1,2]
CLEC4M	3	[CLEC4M,CD209]	[9,9]	[3,1]
SERPINE1	2	[SERPINE1]	[2]	[2]
RPA3	3	[RPA3]	[9]	[3]
GLCCI1	3	[ENSG00000283549,GLCCI1]	[1,3]	[1,3]
DDX50	3	[DDX50,DDX50P2,ENSG00000248778]	[3,1,1]	[3,1,1]
MAPK8	3	[MAPK8]	[19]	[3]
TNFRSF10A	3	[TNFRSF10A]	[6]	[3]
CYP3A5	4	[CYP3A5]	[4]	[4]
SNX8	2	[SNX8]	[2]	[2]
NUDT1	3	[NUDT1]	[18]	[3]
PTPRZ1	2	[PTPRZ1]	[20]	[2]
WASL	3	[WASL]	[3]	[3]
CPEB3	3	[CPEB3]	[9]	[3]
CUEDC2	3	[CUEDC2]	[3]	[3]
LARP4B	3	[LARP4B]	[6]	[3]
GTPBP4	3	[GTPBP4]	[3]	[3]
WNT3	3	[WNT3]	[11]	[3]
P2RX1	3	[P2RX1]	[3]	[3]
JAK3	3	[JAK3]	[9]	[3]
SLC5A5	3	[SLC5A5]	[3]	[3]
EPHB6	3	[EPHB6]	[9]	[3]
CASP2	3	[CASP2]	[6]	[3]
DNTT	3	[DNTT]	[6]	[3]
GATA3	3	[GATA3]	[6]	[3]
RASSF4	2	[RASSF4]	[2]	[2]
PPIF	2	[PPIF]	[2]	[2]
PBLD	4	[PBLD]	[10]	[4]
TSPAN14	3	[TSPAN14]	[39]	[3]
KCNT1	3	[KCNT1]	[39]	[3]
CA9	3	[CA9]	[3]	[3]
FUBP3	3	[FUBP3]	[3]	[3]
CREB3	3	[CREB3]	[3]	[3]
LIPA	3	[LIPA]	[9]	[3]
NPM3	3	[NPM3]	[3]	[3]
GBF1	3	[GBF1]	[36]	[3]
MYH1	4	[MYH1]	[4]	[4]
TMEM97	3	[TMEM97]	[6]	[3]
CDR2L	3	[CDR2L]	[3]	[3]
FBXW7	3	[FBXW7]	[15]	[3]
RHEB	2	[RHEB]	[2]	[2]
PRKAG2	2	[PRKAG2]	[20]	[2]
EDRF1	3	[EDRF1]	[6]	[3]
BCCIP	5	[BCCIP]	[9]	[5]
MTPAP	3	[MTPAP]	[3]	[3]
KPNB1	3	[KPNB1]	[9]	[3]
CBX1	3	[ENSG00000299390,CBX1]	[3,6]	[3,3]
GALK1	3	[GALK1]	[8]	[3]
HOXB6	3	[HOXB6]	[6]	[3]
GNRHR	3	[GNRHR]	[4]	[3]
NMU	3	[NMU]	[12]	[3]
ELF4	3	[ELF4]	[6]	[3]
IL21R	3	[IL21R]	[9]	[3]
SLC6A2	3	[SLC6A2]	[20]	[3]
AQP9	2	[AQP9]	[4]	[2]
UBTF	3	[UBTF]	[33]	[3]
CSF3	2	[CSF3]	[7]	[2]
PSMD3	3	[PSMD3]	[3]	[3]
RNF43	3	[ENSG00000285897,RNF43]	[2,16]	[2,3]
NCS1	3	[NCS1]	[4]	[3]
DKK1	3	[DKK1]	[3]	[3]
SORCS1	2	[SORCS1]	[2]	[2]
TASOR2	2	[TASOR2]	[17]	[2]
XPNPEP1	3	[XPNPEP1]	[9]	[3]
KAT2A	3	[KAT2A,ENSG00000267261]	[3,1]	[3,1]
HSD17B1	3	[HSD17B1,ENSG00000304438,HSD17B1P1]	[6,2,1]	[3,1,1]
CNTNAP1	3	[CNTNAP1]	[3]	[3]
ABI3	4	[ABI3]	[5]	[4]
CLCN3	3	[CLCN3,CLCN3P1]	[12,1]	[3,1]
SOD3	2	[SOD3]	[2]	[2]
CPZ	3	[CPZ]	[7]	[3]
WNT2	3	[WNT2]	[3]	[3]
AIMP2	3	[AIMP2]	[7]	[3]
TFR2	3	[TFR2]	[9]	[3]
IMPDH1	3	[ENSG00000287042,IMPDH1,IMPDH1P3,IMPDH1P9,ENSG00000239392,IMPDH1P5,IMPDH1P6,IMPDH1P8,IMPDH1P7,IMPDH1P10]	[2,21,1,2,1,1,2,2,2,2]	[2,3,1,2,1,1,2,2,2,2]
PHF12	3	[PHF12]	[9]	[3]
PHOX2B	3	[PHOX2B]	[3]	[3]
TMEM33	3	[TMEM33]	[5]	[3]
GABRA4	3	[GABRA4]	[3]	[3]
NSD2	3	[NSD2]	[27]	[3]
STIM2	3	[STIM2]	[12]	[3]
SFRP4	2	[SFRP4]	[2]	[2]
CCL7	3	[CCL7]	[7]	[3]
CCL8	3	[CCL8]	[3]	[3]
CCL1	3	[CCL1]	[3]	[3]
PMP22	2	[PMP22]	[40]	[2]
FOXN1	4	[FOXN1]	[10]	[4]
ENG	2	[ENG]	[36]	[2]
SGCA	3	[SGCA]	[9]	[3]
LRRC59	5	[LRRC59]	[5]	[5]
ALOX12	3	[ALOX12]	[3]	[3]
GAB1	2	[GAB1]	[8]	[2]
IL2	3	[IL2]	[3]	[3]
WFS1	2	[WFS1]	[9]	[2]
ANXA10	3	[ANXA10]	[3]	[3]
P2RX3	3	[P2RX3]	[3]	[3]
SIAE	3	[SIAE]	[9]	[3]
GSS	3	[GSS]	[16]	[3]
MMP9	2	[MMP9]	[2]	[2]
PYGB	3	[PYGB]	[3]	[3]
JAG1	3	[JAG1]	[3]	[3]
CDK5RAP1	3	[CDK5RAP1]	[12]	[3]
TTI1	3	[TTI1]	[9]	[3]
SCML2	4	[SCML2]	[7]	[4]
RS1	3	[RS1]	[3]	[3]
UGDH	3	[UGDH]	[12]	[3]
PPARGC1A	6	[PPARGC1A]	[11]	[6]
CUBN	3	[CUBN,ENSG00000243349,CUBNP3]	[3,2,1]	[3,1,1]
SMC3	3	[SMC3]	[3]	[3]
TFAM	3	[TFAM]	[5]	[3]
CCDC6	3	[CCDC6]	[3]	[3]
C1QBP	5	[C1QBP,C1QBPP2]	[10,2]	[5,2]
SLC6A4	4	[SLC6A4]	[12]	[4]
ICAM2	3	[ICAM2]	[21]	[3]
DDX25	3	[DDX25]	[6]	[3]
HTATIP2	4	[HTATIP2]	[14]	[4]
CTSC	3	[CTSC]	[19]	[3]
SPIN1	3	[SPIN1]	[3]	[3]
RNF167	3	[RNF167]	[15]	[3]
SLC25A11	3	[SLC25A11]	[4]	[3]
RASD1	2	[RASD1]	[3]	[2]
UBE2D3	3	[UBE2D3]	[27]	[3]
MAPK10	5	[MAPK10]	[171]	[5]
SIGLEC6	3	[SIGLEC6]	[17]	[3]
CUL2	3	[CUL2]	[51]	[3]
CCNY	2	[CCNY]	[8]	[2]
ZMIZ1	3	[ZMIZ1]	[3]	[3]
DDX6	3	[DDX6,DDX6P2]	[9,3]	[3,3]
PLEKHA1	3	[PLEKHA1]	[15]	[3]
CDH23	3	[CDH23]	[17]	[3]
EFTUD2	3	[EFTUD2]	[12]	[3]
PRKAR1A	4	[PRKAR1A,PRKAR1AP1]	[39,2]	[4,2]
HIPK3	2	[HIPK3]	[8]	[2]
B3GAT1	6	[B3GAT1]	[9]	[6]
HSPA8	2	[HSPA8,HSPA8P1,HSPA8P8,HSPA8P11,HSPA8P9,HSPA8P5]	[13,2,1,2,1,1]	[2,2,1,2,1,1]
CAND1	3	[CAND1]	[3]	[3]
IL26	3	[IL26]	[3]	[3]
IFNG	3	[IFNG]	[3]	[3]
NFKB1	2	[NFKB1]	[10]	[2]
TMEM109	3	[TMEM109]	[9]	[3]
CCKBR	5	[CCKBR]	[11]	[5]
FOLR1	3	[FOLR1,ENSG00000303403]	[15,1]	[3,1]
ELK3	2	[ELK3]	[3]	[2]
SLC6A12	2	[SLC6A12]	[10]	[2]
WNT5B	3	[WNT5B]	[7]	[3]
TRPV4	3	[TRPV4]	[17]	[3]
GLRB	3	[GLRB]	[11]	[3]
BST1	3	[BST1]	[6]	[3]
ELMOD1	2	[ELMOD1]	[6]	[2]
CALCA	1	[CALCA]	[1]	[1]
SOX6	2	[SOX6]	[14]	[2]
AIP	3	[AIP]	[17]	[3]
NUP98	3	[NUP98]	[38]	[3]
ZBTB16	2	[ZBTB16]	[19]	[2]
ZPR1	3	[ZPR1,ENSG00000293088,ZPR1P1]	[3,2,2]	[3,2,2]
MTCH2	3	[MTCH2,MTCH2P3]	[6,1]	[3,1]
CRTAM	3	[CRTAM]	[6]	[3]
IL23A	2	[IL23A]	[2]	[2]
PTGES3	2	[PTGES3,PTGES3P1]	[10,1]	[2,1]
CYP27B1	3	[CYP27B1]	[13]	[3]
TNS2	3	[TNS2]	[18]	[3]
CLEC4A	3	[CLEC4A,ENSG00000284697,ENSG00000284393]	[10,3,1]	[3,3,1]
NEIL3	3	[NEIL3]	[3]	[3]
CLNK	3	[CLNK]	[6]	[3]
PANX1	3	[PANX1]	[6]	[3]
IL10RA	3	[IL10RA]	[3]	[3]
BIRC2	3	[BIRC2]	[12]	[3]
LTBR	4	[LTBR]	[6]	[4]
OAS3	4	[OAS3]	[34]	[4]
UNC119	2	[UNC119]	[8]	[2]
CHKA	3	[CHKA]	[6]	[3]
HPS5	4	[HPS5]	[13]	[4]
POU2AF1	2	[POU2AF1]	[2]	[2]
PTPN5	3	[PTPN5]	[15]	[3]
DDX55	4	[DDX55,DDX55P1]	[9,1]	[4,1]
VDR	3	[VDR]	[12]	[3]
FZD10	3	[FZD10]	[6]	[3]
PPARD	3	[PPARD]	[14]	[3]
OPRM1	3	[OPRM1]	[45]	[3]
SLC2A9	2	[SLC2A9]	[6]	[2]
ATG2A	2	[ATG2A]	[2]	[2]
FOXRED1	3	[FOXRED1]	[16]	[3]
NRXN2	3	[NRXN2]	[21]	[3]
CPT1A	3	[CPT1A]	[13]	[3]
ACRBP	3	[ACRBP]	[5]	[3]
GNB3	3	[GNB3]	[5]	[3]
CDCA3	5	[CDCA3]	[10]	[4]
BMP5	3	[BMP5]	[3]	[3]
BACH2	3	[BACH2]	[15]	[3]
SNX15	3	[ARL2-SNX15,SNX15]	[3,4]	[3,3]
LPXN	3	[LPXN]	[9]	[3]
SELPLG	3	[SELPLG]	[7]	[3]
CORO1C	3	[CORO1C]	[15]	[3]
ASIC1	3	[ASIC1]	[9]	[3]
MDM1	4	[MDM1]	[14]	[4]
NUP107	2	[NUP107]	[6]	[2]
CPSF6	3	[CPSF6]	[9]	[3]
NOP2	3	[ENSG00000285238,NOP2]	[3,18]	[3,3]
DAO	3	[DAO]	[5]	[3]
KCTD10	3	[KCTD10]	[8]	[3]
SLC11A2	3	[SLC11A2]	[27]	[3]
USP5	3	[USP5]	[6]	[3]
ENO2	2	[ENO2]	[10]	[2]
PTPN6	3	[PTPN6]	[9]	[3]
NT5DC3	2	[NT5DC3]	[2]	[2]
SLC1A2	2	[SLC1A2]	[43]	[2]
CD5	3	[CD5]	[3]	[3]
NAA40	3	[NAA40]	[4]	[3]
SLCO1B3	3	[SLCO1B3,SLCO1B3-SLCO1B7]	[6,2]	[3,2]
NANOG	3	[ENSG00000290484,NANOG,NANOGP8]	[1,3,2]	[1,3,2]
PRKAB1	3	[PRKAB1]	[9]	[3]
TBP	3	[TBP]	[9]	[3]
UPK2	1	[UPK2]	[1]	[1]
CBL	3	[CBL]	[9]	[3]
NECTIN1	3	[NECTIN1]	[5]	[3]
RFC5	3	[RFC5]	[6]	[3]
ADGRD1	2	[ADGRD1]	[5]	[2]
TBC1D30	3	[TBC1D30,ENSG00000288591]	[9,3]	[3,3]
GCNT2	3	[GCNT2]	[15]	[3]
NEDD9	6	[NEDD9]	[12]	[6]
ADTRP	3	[ADTRP]	[5]	[3]
HBS1L	3	[HBS1L,ENSG00000249006]	[13,1]	[3,1]
HECA	3	[HECA]	[3]	[3]
DVL1	3	[DVL1]	[6]	[3]
EZH1	2	[EZH1]	[10]	[2]
DLX4	3	[DLX4]	[9]	[3]
PPP1R9B	3	[PPP1R9B]	[3]	[3]
CCND1	2	[CCND1]	[2]	[2]
CCDC86	3	[CCDC86]	[3]	[3]
PRPF19	3	[PRPF19]	[3]	[3]
FOXM1	3	[FOXM1]	[12]	[3]
PRMT8	3	[PRMT8]	[5]	[3]
PARP11	3	[PARP11]	[9]	[3]
CUX2	2	[CUX2]	[2]	[2]
ZNF451	6	[ZNF451]	[12]	[6]
BAG2	3	[BAG2]	[3]	[3]
GPR63	3	[GPR63]	[3]	[3]
PRDM13	3	[PRDM13]	[3]	[3]
CLK4	6	[CLK4]	[6]	[6]
RWDD1	2	[RWDD1]	[4]	[2]
MAK	2	[MAK]	[10]	[2]
TMEM14C	2	[TMEM14C]	[4]	[2]
PAK1IP1	3	[PAK1IP1]	[3]	[3]
PDE10A	2	[PDE10A]	[18]	[2]
TFEB	4	[TFEB]	[44]	[4]
MCM9	3	[MCM9]	[9]	[3]
MAN1A1	3	[MAN1A1]	[3]	[3]
SASH1	2	[SASH1]	[2]	[2]
CCR6	3	[CCR6,ENSG00000272980]	[12,6]	[3,3]
SLC22A2	4	[SLC22A2]	[6]	[4]
CUTA	3	[CUTA]	[12]	[3]
IL5	3	[IL5]	[3]	[3]
SKP1	3	[SKP1,ENSG00000272772]	[6,1]	[3,1]
PPP2CA	3	[PPP2CA,ENSG00000273345]	[16,3]	[3,3]
MCM3	3	[MCM3]	[12]	[3]
CD83	2	[CD83P1,CD83]	[1,4]	[1,2]
GLP1R	3	[GLP1R]	[3]	[3]
PTK7	6	[PTK7]	[19]	[6]
SRF	3	[SRF]	[3]	[3]
GMDS	3	[GMDS]	[6]	[3]
SENP6	2	[SENP6]	[6]	[2]
GABRG2	3	[GABRG2]	[41]	[3]
CDH6	3	[CDH6]	[6]	[3]
LMNB1	3	[LMNB1]	[6]	[3]
ARRDC3	3	[ARRDC3]	[3]	[3]
UBE3A	3	[UBE3A,UBE3AP2]	[39,2]	[3,2]
AICDA	3	[AICDA]	[17]	[3]
RFX4	2	[RFX4]	[6]	[2]
KLRB1	2	[KLRB1]	[2]	[2]
IMPG1	3	[IMPG1]	[7]	[3]
VEGFA	2	[VEGFA]	[13]	[2]
TTK	3	[TTK]	[9]	[3]
SLC29A1	3	[SLC29A1]	[24]	[3]
DBN1	3	[DBN1]	[11]	[3]
ZNF346	6	[ZNF346]	[17]	[6]
MAPK14	3	[MAPK14]	[14]	[3]
RHAG	5	[RHAG]	[20]	[5]
CDX1	3	[CDX1]	[3]	[3]
STC2	3	[STC2]	[3]	[3]
HRH2	5	[HRH2]	[6]	[5]
PDCD10	3	[PDCD10]	[17]	[3]
WNT5A	3	[WNT5A]	[7]	[3]
COL7A1	2	[COL7A1]	[4]	[2]
HES1	2	[HES1]	[2]	[2]
ACAP2	2	[ACAP2]	[4]	[2]
INPP4B	3	[INPP4B]	[11]	[3]
WWC1	3	[WWC1]	[6]	[3]
CSNK1A1	3	[CSNK1A1,ENSG00000230551]	[21,3]	[3,3]
PDGFRB	2	[PDGFRB]	[2]	[2]
FOXP1	3	[FOXP1,ENSG00000285708]	[49,2]	[3,2]
TREML2	3	[TREML2]	[3]	[3]
PRSS16	3	[PRSS16]	[6]	[3]
GHR	2	[GHR]	[18]	[2]
DAP	3	[DAP]	[5]	[3]
OGG1	3	[OGG1]	[12]	[3]
KPNA1	3	[KPNA1]	[3]	[3]
PCCB	4	[PCCB]	[27]	[4]
ASCC3	5	[ASCC3]	[9]	[5]
BVES	3	[BVES]	[9]	[3]
CRYBG1	2	[CRYBG1]	[2]	[2]
EYA4	2	[EYA4]	[16]	[2]
ITK	3	[ITK]	[3]	[3]
IL12B	3	[IL12B]	[5]	[3]
MSH3	3	[MSH3]	[9]	[3]
EIF1B	3	[EIF1B]	[3]	[3]
KLHL24	2	[KLHL24]	[6]	[2]
VIPR1	3	[VIPR1]	[12]	[3]
CLN5	5	[CLN5,ENSG00000283208]	[18,1]	[5,1]
MSLN	1	[MSLN]	[4]	[1]
ALDH2	3	[ALDH2]	[5]	[3]
CDKN1B	3	[CDKN1B]	[6]	[3]
SCNN1A	3	[SCNN1A]	[15]	[3]
KIF20A	3	[KIF20A]	[6]	[3]
HSPA9	3	[HSPA9,HSPA9P1,ENSG00000266479]	[24,2,1]	[3,2,1]
HBEGF	2	[HBEGF]	[2]	[2]
E2F3	3	[E2F3]	[6]	[3]
PTP4A1	3	[PTP4A1,PTP4A1P1,ENSG00000285976,PTP4A1P7]	[12,1,6,1]	[3,1,3,1]
GOLPH3	3	[GOLPH3]	[3]	[3]
NPR3	3	[NPR3]	[11]	[3]
BRIX1	3	[BRIX1,BRIX1P1]	[3,1]	[3,1]
PRLR	4	[PRLR]	[29]	[4]
CBLB	3	[CBLB]	[9]	[3]
IFT57	2	[IFT57P1,IFT57]	[1,2]	[1,2]
HHLA2	3	[HHLA2]	[15]	[3]
GBE1	3	[GBE1]	[6]	[3]
PRPH2	2	[PRPH2]	[2]	[2]
BICRAL	2	[BICRAL]	[4]	[2]
LOX	3	[LOX]	[9]	[3]
GZMK	2	[GZMK]	[2]	[2]
HMGCR	4	[HMGCR]	[24]	[4]
FAF2	3	[FAF2,FAF2P1]	[3,1]	[3,1]
GNAI2	2	[GNAI2]	[10]	[2]
USP9Y	3	[USP9Y]	[6]	[3]
TUSC2	3	[TUSC2]	[3]	[3]
SPTBN1	2	[SPTBN1]	[4]	[2]
RTN4	2	[RTN4]	[16]	[2]
ADGRG6	3	[ADGRG6]	[12]	[3]
FGF1	3	[FGF1]	[24]	[3]
NR3C1	2	[NR3C1]	[18]	[2]
LIFR	2	[LIFR]	[4]	[2]
TRIM23	3	[TRIM23]	[9]	[3]
C9	2	[C9]	[6]	[2]
ITGA4	3	[ITGA4]	[4]	[3]
SNX17	3	[SNX17]	[6]	[3]
REEP6	2	[REEP6]	[4]	[2]
IFIH1	3	[IFIH1]	[10]	[3]
STK16	3	[STK16,STK16P1]	[12,1]	[3,1]
GLI1	3	[GLI1]	[9]	[3]
PPM1H	3	[PPM1H]	[3]	[3]
LTA4H	3	[LTA4H]	[9]	[3]
KCTD20	2	[KCTD20]	[6]	[2]
IL17A	3	[IL17A]	[3]	[3]
IL17F	3	[IL17F]	[6]	[3]
IL4	3	[IL4]	[9]	[3]
RAD50	3	[ENSG00000283782,RAD50]	[9,3]	[3,3]
ART4	3	[ART4]	[3]	[3]
UNC5A	3	[UNC5A]	[6]	[3]
SMC4	2	[SMC4]	[8]	[2]
BCL6	2	[BCL6]	[8]	[2]
CD86	3	[CD86]	[15]	[3]
LANCL1	3	[LANCL1]	[18]	[3]
STAT1	3	[STAT1]	[40]	[3]
SMOC2	3	[SMOC2]	[6]	[3]
CCND3	2	[CCND3]	[15]	[2]
UMPS	3	[UMPS]	[3]	[3]
SNX4	2	[SNX4]	[2]	[2]
ABTB1	2	[ABTB1]	[6]	[2]
NEK11	2	[NEK11]	[14]	[2]
KCNJ13	2	[KCNJ13]	[6]	[2]
EHBP1	2	[EHBP1]	[8]	[2]
TXNDC9	4	[TXNDC9,ENSG00000227040]	[6,1]	[4,1]
SF3B1	6	[SF3B1]	[7]	[6]
SUMO1	3	[SUMO1]	[15]	[3]
ZAP70	3	[ZAP70]	[8]	[3]
POMC	4	[POMC]	[10]	[4]
OTOF	3	[OTOF]	[15]	[3]
CENPA	3	[CENPA]	[6]	[3]
SOS1	3	[SOS1]	[14]	[3]
ATF2	3	[ATF2]	[20]	[3]
EIF4G1	3	[EIF4G1]	[39]	[3]
NEK4	3	[NEK4]	[9]	[3]
INO80D	3	[INO80D]	[3]	[3]
CTH	3	[CTH]	[8]	[3]
AGMAT	3	[AGMAT]	[3]	[3]
OLFML3	3	[OLFML3]	[9]	[3]
PLEKHM2	3	[PLEKHM2]	[11]	[3]
ACVR1	3	[ACVR1]	[48]	[3]
ITGB6	3	[ITGB6]	[15]	[3]
OSCP1	4	[OSCP1]	[13]	[4]
GNPAT	3	[GNPAT]	[3]	[3]
LGALS8	3	[LGALS8]	[28]	[3]
KAT2B	2	[KAT2B]	[2]	[2]
BCHE	3	[BCHE]	[3]	[3]
SERPINI2	2	[SERPINI2]	[6]	[2]
IL18R1	3	[IL18R1]	[6]	[3]
IL18RAP	3	[IL18RAP]	[9]	[3]
FHL2	6	[FHL2]	[22]	[6]
RAP1A	3	[RAP1A,RAP1AP]	[6,1]	[3,1]
HDAC1	3	[HDAC1P2,HDAC1,ENSG00000293204]	[3,6,1]	[3,3,1]
SFPQ	2	[SFPQ]	[4]	[2]
ARHGEF2	3	[ARHGEF2]	[18]	[3]
IL1A	3	[IL1A]	[3]	[3]
CCL20	2	[CCL20]	[4]	[2]
PIKFYVE	3	[PIKFYVE]	[12]	[3]
MLPH	3	[MLPH]	[12]	[3]
ABCB6	3	[ABCB6,ENSG00000284820]	[6,2]	[3,2]
SWT1	3	[SWT1]	[6]	[3]
LEPR	2	[LEPR]	[12]	[2]
IVNS1ABP	2	[IVNS1ABP]	[4]	[2]
KIAA2013	2	[KIAA2013]	[3]	[2]
MFN2	3	[MFN2]	[39]	[3]
NFE2L2	6	[NFE2L2]	[170]	[4]
DNAH1	3	[DNAH1]	[3]	[3]
EPHA4	3	[EPHA4]	[9]	[3]
PRRX1	5	[PRRX1]	[6]	[5]
DHCR24	2	[DHCR24]	[6]	[2]
TNR	2	[TNR]	[6]	[2]
PLA2G4A	3	[PLA2G4A]	[3]	[3]
GADD45A	2	[GADD45A]	[7]	[2]
RPE65	2	[RPE65]	[2]	[2]
RO60	3	[RO60]	[21]	[3]
ZNF142	3	[ZNF142]	[6]	[3]
IL1R1	2	[IL1R1]	[11]	[2]
IL1RL2	3	[IL1RL2]	[6]	[3]
IL1RL1	3	[IL1RL1]	[8]	[3]
CACYBP	2	[CACYBP,CACYBPP2]	[5,1]	[2,1]
PAPPA2	3	[PAPPA2]	[6]	[3]
TCEANC2	4	[TCEANC2]	[7]	[4]
WRAP73	3	[WRAP73]	[6]	[3]
RLF	2	[RLF]	[2]	[2]
KMO	3	[KMO]	[9]	[3]
KCNQ4	3	[KCNQ4]	[5]	[3]
RIMS3	2	[RIMS3]	[3]	[2]
AKT3	2	[AKT3]	[15]	[2]
MPL	3	[MPL]	[6]	[3]
FAAH	3	[FAAH]	[3]	[3]
ABCD3	3	[ABCD3]	[3]	[3]
FASLG	3	[FASLG]	[5]	[3]
HTRA2	3	[HTRA2]	[9]	[3]
TACR1	2	[TACR1]	[4]	[2]
OPRD1	3	[OPRD1]	[3]	[3]
KCNC4	3	[KCNC4]	[9]	[3]
WDR77	3	[WDR77]	[3]	[3]
ETV3	4	[ETV3]	[4]	[4]
SLAMF1	3	[SLAMF1]	[5]	[3]
PADI2	3	[PADI2]	[5]	[3]
PTBP2	2	[PTBP2]	[18]	[2]
TNFSF4	3	[TNFSF4]	[15]	[3]
SLC5A7	3	[SLC5A7]	[6]	[3]
PPP1R7	4	[PPP1R7]	[18]	[4]
PROC	3	[PROC]	[5]	[3]
PRG4	2	[PRG4]	[8]	[2]
MIIP	3	[MIIP]	[3]	[3]
NCF2	2	[NCF2]	[12]	[2]
PROX1	2	[PROX1]	[4]	[2]
ARID1A	3	[ARID1A]	[12]	[3]
CENPF	2	[CENPF]	[4]	[2]
RPA2	3	[RPA2]	[6]	[3]
GLS	3	[GLS]	[10]	[3]
IGFBP2	2	[IGFBP2]	[4]	[2]
BMP8B	3	[BMP8B]	[3]	[3]
MYCL	6	[MYCL,MYCLP2]	[9,1]	[6,1]
SDHB	3	[SDHB]	[20]	[3]
RPF1	2	[RPF1]	[3]	[2]
KDM5B	4	[KDM5B]	[20]	[4]
SGK1	8	[SGK1]	[28]	[8]
CD207	3	[CD207]	[3]	[3]
ATP6V1B1	3	[ATP6V1B1]	[6]	[3]
RCOR3	2	[RCOR3]	[8]	[2]
STMN1	6	[STMN1]	[16]	[6]
MTFR1L	2	[MTFR1L]	[14]	[2]
KISS1R	3	[KISS1R]	[4]	[3]
EPAS1	2	[EPAS1]	[2]	[2]
CRYZ	3	[CRYZ]	[11]	[3]
CD58	5	[CD58]	[7]	[5]
CD2	3	[CD2]	[3]	[3]
RGS4	3	[RGS4]	[15]	[3]
SSX2IP	5	[SSX2IP,SSX2IPP1]	[12,1]	[5,1]
RBBP5	3	[RBBP5]	[6]	[3]
CNR1	2	[CNR1]	[12]	[2]
PLAGL1	4	[PLAGL1]	[40]	[4]
MTR	3	[MTR]	[17]	[3]
STK11	3	[STK11]	[17]	[3]
KMT2A	3	[KMT2A,ENSG00000285827]	[18,1]	[3,1]
MMP8	2	[MMP8]	[2]	[2]
TNNT2	2	[TNNT2,ENSG00000286600]	[32,2]	[2,2]
GBP1	3	[GBP1]	[4]	[3]
CDK18	3	[CDK18]	[8]	[3]
CD160	3	[CD160]	[11]	[3]
CAMSAP2	2	[CAMSAP2]	[6]	[2]
ATF6	3	[ATF6]	[28]	[3]
NRP2	4	[NRP2]	[18]	[4]
CREB1	3	[CREB1]	[9]	[3]
ATL2	3	[ATL2]	[21]	[3]
MSH6	3	[MSH6]	[27]	[3]
ECE1	3	[ECE1]	[18]	[3]
GALE	3	[GALE]	[6]	[3]
CR2	3	[CR2]	[12]	[3]
CD46	3	[CD46]	[38]	[3]
FKBP15	3	[FKBP15]	[18]	[3]
CTNNAL1	3	[CTNNAL1]	[9]	[3]
PTPA	4	[PTPA]	[27]	[4]
PRPF3	3	[PRPF3,ENSG00000253223]	[3,2]	[3,2]
SLC2A1	2	[SLC2A1]	[4]	[2]
CDC20	3	[CDC20,CDC20P1,GAS1RR]	[6,2,2]	[3,2,2]
NEK6	3	[NEK6]	[24]	[3]
NR4A3	2	[NR4A3]	[8]	[2]
INVS	5	[INVS]	[9]	[5]
ALG2	3	[ALG2]	[6]	[3]
NEK2	3	[NEK2,ENSG00000257635,ENSG00000274649,NEK2P2,NEK2P1,NEK2P4,ENSG00000257432]	[9,2,1,2,2,2,2]	[3,2,1,2,2,2,2]
DHDDS	6	[DHDDS]	[27]	[6]
CNRIP1	5	[CNRIP1]	[7]	[5]
BCL11A	11	[BCL11A]	[29]	[11]
CD3EAP	3	[ERCC1]	[8]	[3]
RCN2	3	[RCN2]	[9]	[3]
CHRNB4	3	[CHRNB4]	[6]	[3]
MUC5B	2	[MUC5B]	[2]	[2]
PCDH17	3	[PCDH17]	[3]	[3]
CCND2	3	[CCND2,ENSG00000301179]	[6,1]	[3,1]
FGF23	3	[FGF23]	[3]	[3]
DNAH7	2	[DNAH7]	[4]	[2]
CYP20A1	2	[CYP20A1]	[4]	[2]
CSF3R	2	[CSF3R]	[9]	[2]
YLPM1	3	[YLPM1]	[6]	[3]
VSX2	3	[VSX2]	[3]	[3]
ARMH3	4	[ARMH3]	[5]	[4]
KCNIP2	3	[KCNIP2]	[13]	[3]
GOT1	3	[GOT1]	[3]	[3]
MTERF2	3	[MTERF2]	[9]	[3]
SOCS2	3	[SOCS2]	[19]	[3]
HSD11B1	1	[HSD11B1]	[2]	[1]
SERPINC1	2	[SERPINC1]	[2]	[2]
TJP2	3	[TJP2,ENSG00000285130]	[27,3]	[3,3]
ECRG4	3	[ECRG4]	[6]	[3]
TRIM67	3	[TRIM67]	[8]	[3]
IFNA8	3	[IFNA8]	[3]	[3]
GRIA2	2	[GRIA2]	[26]	[2]
HPCAL1	3	[HPCAL1]	[15]	[3]
PLEKHB2	2	[PLEKHB2]	[19]	[2]
PRKD3	3	[PRKD3]	[6]	[3]
CCN2	2	[CCN2]	[2]	[2]
TCF21	3	[TCF21]	[4]	[3]
PMFBP1	3	[PMFBP1]	[10]	[3]
FOXO3	2	[FOXO3,FOXO3B]	[6,2]	[2,2]
CASQ2	2	[CASQ2]	[8]	[2]
TMPO	5	[TMPOP2,TMPO]	[1,17]	[1,5]
ARG1	2	[ARG1]	[6]	[2]
PGF	3	[PGF]	[10]	[3]
IRF2BPL	3	[IRF2BPL]	[3]	[3]
LTBP2	3	[LTBP2]	[6]	[3]
ABCD4	2	[ABCD4]	[2]	[2]
SLC17A5	3	[SLC17A5]	[3]	[3]
IDE	3	[IDE]	[28]	[3]
IFIT3	3	[IFIT3]	[36]	[3]
PKD2	3	[PKD2]	[9]	[3]
ABCG2	2	[ABCG2]	[6]	[2]
KLF12	2	[KLF12]	[4]	[2]
ZNF410	4	[ZNF410,ENSG00000258653]	[20,3]	[4,3]
DNMT3A	5	[DNMT3A]	[17]	[5]
ADRA1A	6	[ADRA1A]	[15]	[6]
PDLIM2	4	[PDLIM2]	[4]	[4]
SATB2	2	[SATB2]	[15]	[2]
TRPM6	4	[TRPM6]	[12]	[4]
GDA	3	[GDA]	[12]	[3]
NKX2-3	3	[NKX2-3]	[3]	[3]
IFIT2	3	[IFIT2]	[21]	[3]
CNNM1	3	[CNNM1]	[6]	[3]
HELLS	3	[HELLS]	[16]	[3]
TBX2	3	[TBX2]	[3]	[3]
MYB	4	[MYB]	[32]	[4]
WDR55	3	[ENSG00000285668,WDR55]	[1,3]	[1,3]
PCDHB14	3	[PCDHB14]	[6]	[3]
TNFSF18	3	[TNFSF18]	[3]	[3]
GORAB	4	[GORAB]	[9]	[4]
EPHX2	3	[EPHX2]	[15]	[3]
NPPB	1	[NPPB]	[1]	[1]
TARDBP	3	[TARDBP,TARDBPP4,TARDBPP2,ENSG00000219757,TARDBPP1]	[16,3,2,1,1]	[3,3,2,1,1]
HSDL1	3	[HSDL1]	[6]	[3]
WFDC1	5	[WFDC1]	[8]	[5]
USP10	3	[USP10,USP10P3,ENSG00000257884,ENSG00000257175]	[6,1,1,1]	[3,1,1,1]
RAB11A	3	[RAB11A]	[8]	[3]
CTSH	2	[CTSH]	[23]	[2]
TTC23	3	[TTC23]	[15]	[3]
CHD5	3	[CHD5,ENSG00000285629]	[3,1]	[3,1]
ERRFI1	2	[ERRFI1]	[5]	[2]
PARK7	2	[PARK7]	[9]	[2]
CA14	2	[CA14]	[4]	[2]
CASP8AP2	3	[CASP8AP2]	[3]	[3]
HMGN3	2	[HMGN3]	[12]	[2]
TEK	3	[TEK]	[12]	[3]
INSL4	3	[INSL4]	[3]	[3]
MLANA	3	[MLANA]	[4]	[3]
CD274	3	[CD274]	[6]	[3]
DEPDC7	3	[DEPDC7]	[6]	[3]
CAT	3	[CAT]	[3]	[3]
GJB6	3	[GJB6]	[29]	[3]
SFRP5	2	[SFRP5]	[2]	[2]
HOXB5	3	[HOXB5]	[3]	[3]
CRHR1	3	[CRHR1,LINC02210-CRHR1]	[11,3]	[3,3]
TNFRSF10B	3	[TNFRSF10B]	[6]	[3]
PTK2B	3	[PTK2B]	[12]	[3]
CHRNA2	3	[CHRNA2]	[6]	[3]
GHSR	3	[GHSR]	[3]	[3]
TNFSF10	3	[TNFSF10]	[6]	[3]
ZNF639	3	[ZNF639]	[12]	[3]
PIK3CA	3	[PIK3CA,ENSG00000233995]	[6,1]	[3,1]
CRIPT	2	[CRIPT]	[2]	[2]
EPCAM	4	[ENSG00000225356,EPCAM]	[1,8]	[1,4]
TNFSF11	3	[TNFSF11]	[6]	[3]
MTRF1	3	[MTRF1]	[7]	[3]
SOHLH2	5	[SOHLH2,CCDC169-SOHLH2]	[6,3]	[5,3]
COPS5	3	[COPS5]	[6]	[3]
COIL	3	[COIL,COILP1]	[3,2]	[3,2]
TRIM25	3	[TRIM25]	[6]	[3]
SCPEP1	2	[SCPEP1]	[2]	[2]
PLG	3	[PLG,PLGLB1,PLGLB2]	[6,1,1]	[3,1,1]
KIAA1191	2	[KIAA1191,KIAA1191P1]	[9,1]	[2,1]
CD244	3	[CD244]	[9]	[3]
FAM98A	3	[FAM98A]	[10]	[3]
LGALSL	2	[LGALSL]	[4]	[2]
PROSER1	3	[PROSER1]	[6]	[3]
FAM53C	3	[FAM53C]	[5]	[3]
PAIP2	2	[PAIP2]	[6]	[2]
MYOT	2	[MYOT]	[6]	[2]
KCNJ8	3	[KCNJ8]	[9]	[3]
PSPC1	3	[PSPC1,PSPC1P1,LINC01611,ENSG00000298094]	[6,2,3,2]	[3,2,1,1]
RNF2	3	[RNF2,RNF2P1,ENSG00000248911]	[9,1,1]	[3,1,1]
TRMT1L	3	[TRMT1L]	[3]	[3]
PLAU	3	[PLAU]	[6]	[3]
EGR2	2	[EGR2]	[6]	[2]
TCP1	2	[TCP1,TCP1P1,TCP1P3,ENSG00000251478]	[8,1,1,1]	[2,1,1,1]
SNX19	2	[SNX19P3,SNX19,SNX19P1,SNX19P2]	[1,7,1,1]	[1,2,1,1]
TEX11	3	[TEX11]	[12]	[3]
ARR3	3	[ARR3]	[6]	[3]
HPCA	4	[HPCA]	[4]	[4]
LRIF1	3	[LRIF1]	[9]	[3]
CXCR4	4	[CXCR4]	[27]	[4]
NUDCD1	3	[NUDCD1]	[9]	[3]
CCDC77	3	[CCDC77,ENSG00000289227]	[12,1]	[3,1]
ENOX1	2	[ENOX1]	[4]	[2]
ADGRB2	3	[ADGRB2]	[21]	[3]
HCRTR1	3	[HCRTR1]	[7]	[3]
ZCCHC17	3	[ZCCHC17,ENSG00000223908]	[21,1]	[3,1]
FABP3	2	[FABP3P2,FABP3]	[1,2]	[1,2]
HOXC13	3	[HOXC13]	[3]	[3]
CDK2	3	[CDK2]	[8]	[3]
TSC2	3	[TSC2]	[54]	[3]
ABCC1	3	[ABCC1]	[9]	[3]
NOMO3	3	[NOMO3,NOMO1,NOMO2]	[21,2,10]	[3,2,2]
WASHC3	3	[WASHC3]	[6]	[3]
APAF1	3	[APAF1]	[23]	[3]
PTGFR	3	[PTGFR]	[9]	[3]
PMS2	3	[PMS2CL,ENSG00000290835,PMS2]	[2,6,61]	[2,2,3]
CCDC170	3	[CCDC170]	[3]	[3]
CD80	3	[CD80]	[8]	[3]
MAPK8IP1	3	[MAPK8IP1P2,MAPK8IP1P1,MAPK8IP1]	[1,1,6]	[1,1,3]
CRY2	3	[CRY2]	[11]	[3]
LDB3	4	[LDB3,ENSG00000289258]	[34,2]	[4,2]
SHLD2	2	[SHLD2,SHLD2P3,SHLD2P1,ENSG00000294587,SHLD2P2]	[4,4,2,2,1]	[2,2,2,2,1]
PRXL2A	2	[PRXL2A]	[11]	[2]
ODF2L	3	[ODF2L]	[13]	[2]
CPXM2	3	[CPXM2]	[6]	[3]
ZSCAN20	5	[ZSCAN20]	[9]	[5]
RBM19	3	[RBM19]	[9]	[3]
RASSF8	3	[RASSF8]	[27]	[3]
CCDC91	3	[CCDC91]	[12]	[3]
WWP1	3	[WWP1,WWP1P1]	[6,3]	[3,3]
KHDRBS1	3	[KHDRBS1]	[5]	[3]
CCRL2	3	[CCRL2]	[11]	[3]
CCR2	4	[CCR2]	[7]	[4]
INHBA	4	[INHBA]	[8]	[4]
TWIST1	3	[TWIST1]	[3]	[3]
GLIPR2	3	[GLIPR2]	[11]	[3]
IKZF4	3	[IKZF4]	[12]	[3]
ATPAF1	2	[ATPAF1]	[6]	[2]
STIL	3	[STIL]	[18]	[3]
IL13RA2	3	[IL13RA2]	[6]	[3]
TBX4	3	[TBX4]	[9]	[3]
TEX14	3	[TEX14]	[9]	[3]
OCRL	3	[OCRL]	[6]	[3]
PAEP	1	[PAEP]	[4]	[1]
OBP2A	3	[OBP2A,OBP2B]	[15,4]	[3,2]
FMOD	3	[FMOD]	[6]	[3]
GPR83	3	[GPR83]	[6]	[3]
CKS2	3	[CKS2,ENSG00000259340]	[3,1]	[3,1]
DNPEP	3	[DNPEP]	[12]	[3]
INHA	3	[INHA]	[3]	[3]
DNAH8	3	[DNAH8]	[9]	[3]
TREM1	4	[TREM1]	[10]	[4]
TNFRSF8	3	[TNFRSF8]	[9]	[3]
SPATS2	6	[SPATS2]	[12]	[6]
NR4A1	2	[NR4A1]	[13]	[2]
PLCG1	3	[PLCG1]	[9]	[3]
TOX2	3	[TOX2]	[10]	[3]
CSE1L	3	[CSE1L]	[6]	[3]
PTGIS	2	[PTGIS]	[2]	[2]
BMP4	3	[BMP4]	[12]	[3]
ACVR2A	3	[ACVR2A]	[9]	[3]
SV2C	3	[SV2C]	[6]	[3]
FLT3	3	[FLT3]	[3]	[3]
ATP7B	3	[ATP7B]	[30]	[3]
OPTN	2	[OPTN]	[12]	[2]
ITIH5	2	[ITIH5]	[5]	[2]
ATF1	3	[ATF1]	[3]	[3]
PIWIL1	4	[PIWIL1]	[4]	[4]
TMTC4	2	[TMTC4]	[6]	[2]
RAP2A	3	[RAP2A]	[3]	[3]
ABCC4	2	[ABCC4]	[8]	[2]
RECK	3	[RECK]	[3]	[3]
DNAI1	3	[DNAI1]	[6]	[3]
CYREN	3	[CYREN]	[15]	[3]
MC3R	3	[MC3R]	[3]	[3]
CTCFL	4	[CTCFL]	[44]	[4]
KCNS1	3	[KCNS1]	[6]	[3]
BMP2	3	[BMP2]	[3]	[3]
FLRT3	3	[FLRT3]	[6]	[3]
OVOL2	3	[OVOL2]	[3]	[3]
LY9	4	[LY9]	[10]	[4]
RAB9A	3	[RAB9A]	[4]	[3]
BAZ2B	2	[BAZ2B]	[6]	[2]
BATF3	3	[BATF3]	[3]	[3]
KCNJ2	3	[KCNJ2]	[6]	[3]
MAGEA10	3	[MAGEA10]	[6]	[3]
PEPD	3	[PEPD]	[36]	[3]
CHST8	3	[CHST8]	[12]	[3]
IL9R	3	[ENSG00000269032,IL9RP1,IL9R,IL9RP4,MZF1-AS1,IL9RP3,IL9RP2]	[1,1,12,1,1,1,1]	[1,1,3,1,1,1,1]
ECD	3	[ECD]	[9]	[3]
P4HA1	3	[P4HA1]	[15]	[3]
STAU1	3	[STAU1]	[21]	[3]
SNAI1	3	[SNAI1]	[3]	[3]
DDX27	3	[DDX27]	[3]	[3]
SOX9	3	[SOX9]	[3]	[3]
TEKT3	3	[TEKT3]	[6]	[3]
MYH2	3	[MYH2]	[12]	[3]
ARMC7	3	[ARMC7]	[5]	[3]
AMOT	3	[AMOT]	[12]	[3]
LRP1	3	[LRP1]	[8]	[3]
HOXC11	3	[HOXC11]	[5]	[3]
SDC4	3	[SDC4]	[3]	[3]
NCOA3	3	[NCOA3]	[9]	[3]
VAPB	3	[VAPB]	[6]	[3]
SOX21	3	[SOX21]	[3]	[3]
IRF1	4	[IRF1]	[13]	[4]
SEPTIN6	3	[SEPTIN6]	[18]	[3]
FFAR1	3	[FFAR1]	[3]	[3]
THRA	4	[THRA]	[11]	[4]
CCR7	2	[CCR7]	[4]	[2]
BCL2L12	3	[BCL2L12]	[33]	[3]
COL10A1	3	[COL10A1]	[9]	[3]
NRK	4	[NRK]	[7]	[4]
KCNK15	3	[KCNK15]	[3]	[3]
PCK1	2	[PCK1]	[2]	[2]
ZBP1	3	[ZBP1]	[8]	[3]
TGM3	3	[ENSG00000286022,TGM3]	[3,3]	[3,3]
FOXA2	3	[FOXA2]	[6]	[3]
CD93	2	[CD93]	[2]	[2]
PAX1	3	[PAX1]	[6]	[3]
PRRG2	3	[PRRG2]	[3]	[3]
STAT5A	2	[STAT5A]	[20]	[2]
BECN1	3	[BECN1]	[9]	[3]
ZMIZ2	2	[ZMIZ2]	[10]	[2]
CBX3	2	[CBX3]	[6]	[2]
PAX8	3	[PAX8]	[22]	[3]
TNFSF9	3	[TNFSF9]	[3]	[3]
MED1	3	[MED1]	[6]	[3]
CD70	5	[CD70]	[6]	[5]
HSPA2	2	[HSPA2]	[4]	[2]
ZBTB1	3	[ZBTB1]	[9]	[3]
PZP	3	[PZP]	[3]	[3]
RHOT1	3	[RHOT1,RHOT1P3,RHOT1P2,RHOT1P1]	[18,1,1,1]	[3,1,1,1]
HAVCR1	3	[HAVCR1,ENSG00000293299,ENSG00000268442]	[9,1,1]	[3,1,1]
MOB4	3	[MOB4]	[10]	[3]
KDM3A	3	[KDM3A]	[9]	[3]
NR5A2	3	[NR5A2]	[9]	[3]
MAP7D1	3	[MAP7D1]	[12]	[3]
PPP4R4	3	[PPP4R4]	[3]	[3]
TGFB3	3	[TGFB3]	[8]	[3]
NRDE2	3	[NRDE2]	[3]	[3]
TUBA4A	2	[TUBA4A]	[4]	[2]
GRM4	4	[GRM4]	[18]	[4]
XPO5	3	[XPO5]	[3]	[3]
NQO2	4	[NQO2]	[11]	[3]
STK35	3	[STK35]	[3]	[3]
SNRPB	3	[SNRPB,SNRPBP1]	[5,1]	[3,1]
NRSN2	4	[NRSN2]	[26]	[4]
EMC1	3	[EMC1]	[20]	[3]
PLA2G5	3	[PLA2G5]	[3]	[3]
ADGRE2	3	[ADGRE2]	[21]	[3]
RUNX2	3	[RUNX2]	[15]	[3]
CXCL6	3	[CXCL6]	[3]	[3]
EREG	2	[EREG]	[2]	[2]
SCGB1D2	3	[SCGB1D2]	[3]	[3]
TNFSF14	3	[TNFSF14]	[7]	[3]
VASP	2	[VASP]	[2]	[2]
PANK2	2	[PANK2]	[8]	[2]
AIF1L	2	[AIF1L]	[11]	[2]
NUP214	3	[NUP214]	[12]	[3]
AVPR2	3	[AVPR2]	[8]	[3]
ZC4H2	3	[ZC4H2]	[12]	[3]
VGF	3	[VGF]	[6]	[3]
PODXL	2	[PODXL]	[4]	[2]
HS3ST2	3	[HS3ST2]	[3]	[3]
ZC3H7A	4	[ZC3H7A]	[9]	[4]
CDKN1A	4	[CDKN1A]	[20]	[4]
KCNK17	3	[KCNK17]	[5]	[3]
RREB1	3	[RREB1]	[11]	[3]
NRN1	3	[NRN1]	[9]	[3]
SLC35E1	3	[SLC35E1]	[3]	[3]
F2RL3	3	[F2RL3]	[3]	[3]
SYNGR3	4	[SYNGR3]	[4]	[4]
SMARCA4	3	[SMARCA4]	[51]	[3]
NKX2-4	3	[NKX2-4]	[3]	[3]
CENPB	3	[CENPB]	[3]	[3]
RBCK1	4	[RBCK1]	[12]	[4]
CFP	4	[ENSG00000283743,CFP,CT62]	[3,9,2]	[3,4,1]
ELK1	3	[ELK1]	[6]	[3]
SIX1	3	[SIX1]	[6]	[3]
STEAP4	4	[STEAP4]	[6]	[4]
GNAI1	3	[GNAI1]	[51]	[3]
GLT8D2	3	[GLT8D2]	[9]	[3]
ADGRE5	3	[ADGRE5]	[9]	[3]
GIPC1	3	[GIPC1]	[11]	[3]
SPRYD7	2	[SPRYD7]	[4]	[2]
GDF5	3	[GDF5]	[6]	[3]
PLAGL2	3	[ENSG00000214980,PLAGL2]	[1,3]	[1,3]
GRPR	3	[GRPR]	[3]	[3]
TICAM1	3	[TICAM1]	[3]	[3]
ATXN1	2	[ATXN1]	[4]	[2]
NUP153	3	[NUP153]	[9]	[3]
DEK	4	[DEK]	[11]	[4]
CANX	3	[CANX]	[87]	[3]
PTGER2	3	[PTGER2]	[6]	[3]
FAM193A	2	[FAM193A]	[12]	[2]
IRF3	3	[IRF3]	[28]	[3]
PRMT1	3	[PRMT1,PRMT1P1]	[12,2]	[3,2]
RRAS	3	[RRAS]	[3]	[3]
STRIP2	3	[STRIP2]	[6]	[3]
FLNC	3	[FLNC]	[11]	[3]
CCDC136	3	[CCDC136]	[10]	[3]
EFNB2	2	[EFNB2]	[2]	[2]
SLC2A4RG	3	[SLC2A4RG]	[3]	[3]
IL1B	2	[IL1B]	[2]	[2]
IL37	3	[IL37]	[13]	[3]
MASP1	5	[MASP1]	[14]	[5]
IL22	3	[IL22]	[4]	[3]
TSPAN8	2	[TSPAN8]	[6]	[2]
IDUA	3	[IDUA]	[6]	[3]
SRD5A3	4	[SRD5A3,ENSG00000288695,SRD5A3P1]	[8,4,1]	[4,2,1]
KDR	3	[KDR]	[3]	[3]
SDF2L1	3	[SDF2L1]	[3]	[3]
ADORA2A	3	[ADORA2A,SPECC1L-ADORA2A]	[12,3]	[3,3]
TWSG1	4	[TWSG1]	[4]	[4]
WDFY4	2	[WDFY4]	[4]	[2]
EIF2AK4	3	[EIF2AK4]	[7]	[3]
WNT1	3	[WNT1]	[3]	[3]
CNOT1	3	[CNOT1]	[9]	[3]
DDX31	4	[DDX31]	[8]	[4]
KIR2DL1	3	[KIR2DL1,KIR2DP1,KIR2DL3,KIR2DS4]	[5,1,1,1]	[3,1,1,1]
OPRL1	3	[OPRL1]	[12]	[3]
GAD1	3	[GAD1]	[8]	[3]
HOXD9	3	[HOXD9]	[3]	[3]
HOXD10	3	[HOXD10]	[3]	[3]
HERC2	2	[HERC2,HERC2P3,HERC2P9,ENSG00000291003,HERC2P2]	[2,2,4,2,1]	[2,1,1,1,1]
KCNA5	3	[KCNA5]	[3]	[3]
ECSIT	3	[ECSIT]	[24]	[3]
AUNIP	4	[AUNIP]	[6]	[4]
PIN1	3	[PIN1P1,PIN1]	[2,7]	[1,3]
IRF5	3	[IRF5]	[12]	[3]
FEZF1	3	[FEZF1]	[5]	[3]
MYO1B	2	[MYO1B]	[8]	[2]
BCL2L2	3	[BCL2L2]	[12]	[3]
HEATR5A	2	[HEATR5A]	[2]	[2]
FOXA1	3	[FOXA1]	[3]	[3]
EGLN3	6	[EGLN3]	[9]	[6]
KIF1A	3	[KIF1A]	[57]	[3]
RNF112	3	[RNF112]	[3]	[3]
SPECC1	3	[SPECC1]	[75]	[3]
APOL2	2	[APOL2]	[5]	[2]
LIF	3	[LIF]	[4]	[3]
APOBEC3F	3	[APOBEC3F]	[3]	[3]
EMC4	2	[EMC4]	[4]	[2]
USP6	3	[USP6,TBC1D3JP]	[6,1]	[3,1]
SHBG	3	[SHBG]	[28]	[3]
PLD2	3	[PLD2]	[6]	[3]
CD68	2	[CD68,ENSG00000264772]	[4,1]	[2,1]
TRIM28	3	[TRIM28]	[6]	[3]
CEACAM8	5	[CEACAM8,CEACAMP11]	[6,1]	[5,1]
NDP	3	[NDP]	[6]	[3]
F13A1	2	[F13A1]	[2]	[2]
BFSP1	3	[BFSP1]	[9]	[3]
FAM110A	3	[FAM110A]	[15]	[3]
NCLN	3	[NCLN]	[4]	[3]
MAX	2	[MAX]	[12]	[2]
DLL4	3	[DLL4]	[3]	[3]
MINDY2	3	[MINDY2]	[6]	[3]
KNSTRN	3	[KNSTRN]	[12]	[3]
LOXL1	3	[LOXL1]	[3]	[3]
OLFM1	3	[OLFM1]	[7]	[3]
PRKCG	3	[PRKCG]	[8]	[3]
ATF4	2	[ATF4,ATF4P3,ATF4P4,ENSG00000293283]	[21,2,2,1]	[2,2,2,1]
RFPL3	3	[RFPL3]	[6]	[3]
APOL3	2	[APOL3]	[8]	[2]
MCHR1	3	[MCHR1]	[4]	[3]
LBP	1	[LBP]	[1]	[1]
TNNI3	3	[TNNI3,ENSG00000267110]	[20,2]	[3,2]
PHF10	4	[PHF10,PHF10P1,PHF10P2]	[12,2,1]	[4,2,1]
AAMP	3	[AAMP]	[9]	[3]
ECHS1	2	[ECHS1]	[2]	[2]
POR	3	[POR]	[23]	[3]
KCNC1	4	[KCNC1]	[12]	[4]
TPH1	2	[TPH1,ENSG00000255448]	[8,1]	[2,1]
CSRP3	3	[CSRP3]	[12]	[3]
PIMREG	3	[PIMREG,PIMREGP1]	[10,1]	[3,1]
MAP1S	3	[MAP1S]	[6]	[3]
GDF15	2	[GDF15]	[2]	[2]
TRPM4	6	[TRPM4]	[9]	[6]
SMPDL3B	4	[SMPDL3B]	[9]	[4]
THEMIS2	2	[THEMIS2]	[8]	[2]
PALLD	2	[PALLD]	[10]	[2]
[truncated: 2,980 more rows]
