# Supplementary material for: Evidence of off-target probe binding affecting 10x Genomics Xenium gene panels compromise accuracy of spatial transcriptomic profiling
Source: eLife. 2026 May 1;14:RP107070. doi: 10.7554/eLife.107070 (PMC13134852; doi:10.7554/eLife.107070)
Supplement: Supplementary file 10. — Results include all possible RNA species, and using a pad length (-pl) of 10. [file elife-107070-supp10.zip › xenium_probeset_results/human_5k_10pl_all/stat.summary.tsv]

target_gene	n	gene_name	n_hits	n_probes	gene_ids
MAD1L1	3	ENSG00000286192	3	3	[ENSG00000286192]
MAD1L1	3	MAD1L1	12	3	[ENSG00000002822]
LASP1	3	LASP1	6	3	[ENSG00000002834]
SNX11	2	SNX11	8	2	[ENSG00000002919]
KLHL13	3	KLHL13	18	3	[ENSG00000003096]
ICA1	4	ICA1	13	4	[ENSG00000003147]
SCIN	3	SCIN	6	3	[ENSG00000006747]
MYH13	3	MYH13	9	3	[ENSG00000006788]
ADIPOR2	2	ADIPOR2	2	2	[ENSG00000006831]
CDKL3	3	CDKL3	14	3	[ENSG00000006837]
CDKL3	3	ENSG00000273345	1	1	[ENSG00000273345]
BRCA1	4	BRCA1	70	3	[ENSG00000012048]
CASP10	3	CASP10	24	3	[ENSG00000003400]
CFLAR	3	CFLAR	20	3	[ENSG00000003402]
TFPI	5	TFPI	16	5	[ENSG00000003436]
FMO3	3	FMO3	3	3	[ENSG00000007933]
MYLIP	2	MYLIP	4	2	[ENSG00000007944]
NOX1	3	NOX1	9	3	[ENSG00000007952]
TFAP2B	4	TFAP2B	4	4	[ENSG00000008196]
SLC25A39	2	SLC25A39	9	2	[ENSG00000013306]
MVP	3	MVP	6	3	[ENSG00000013364]
CD6	3	CD6	5	3	[ENSG00000013725]
KDM1A	3	KDM1A	42	3	[ENSG00000004487]
RECQL	3	RECQL	6	3	[ENSG00000004700]
VPS50	3	VPS50	8	3	[ENSG00000004766]
NDUFAB1	2	NDUFAB1	3	2	[ENSG00000004779]
CD4	6	CD4	6	3	[ENSG00000010610]
BTK	3	BTK	26	3	[ENSG00000010671]
SEMA3F	3	SEMA3F	9	3	[ENSG00000001617]
CFTR	2	CFTR	16	2	[ENSG00000001626]
RAD52	4	RAD52	9	4	[ENSG00000002016]
BAD	4	BAD	7	4	[ENSG00000002330]
PROM1	3	PROM1	24	3	[ENSG00000007062]
CCDC124	1	CCDC124	2	1	[ENSG00000007080]
NOS2	3	NOS2	9	3	[ENSG00000007171]
NOS2	3	NOS2P1	2	2	[ENSG00000265788]
NOS2	3	ENSG00000297633	2	2	[ENSG00000297633]
NOS2	3	NOS2P3	1	1	[ENSG00000230528]
NOS2	3	NOS2P2	1	1	[ENSG00000167494]
DNAH9	6	DNAH9	12	6	[ENSG00000007174]
SAMD4A	2	SAMD4A	10	2	[ENSG00000020577]
ZMYND10	3	ZMYND10	6	3	[ENSG00000004838]
ARX	3	ARX	3	3	[ENSG00000004848]
SLC25A13	3	SLC25A13	6	3	[ENSG00000004864]
SLC25A13	3	ENSG00000256176	1	1	[ENSG00000256176]
ETV1	3	ETV1	24	3	[ENSG00000006468]
CCL26	4	CCL26	8	4	[ENSG00000006606]
TBXA2R	3	TBXA2R	7	3	[ENSG00000006638]
NR1H4	3	NR1H4	18	3	[ENSG00000012504]
ALOX5	3	ALOX5	6	3	[ENSG00000012779]
KDM5D	3	KDM5D	9	3	[ENSG00000012817]
MAP4K5	2	MAP4K5	4	2	[ENSG00000012983]
CPS1	2	CPS1	12	2	[ENSG00000021826]
LIG3	3	LIG3	6	3	[ENSG00000005156]
RPAP3	3	RPAP3	9	3	[ENSG00000005175]
CREBBP	3	CREBBP	6	3	[ENSG00000005339]
TSPOAP1	3	TSPOAP1	6	3	[ENSG00000005379]
CD79B	3	CD79B	8	3	[ENSG00000007312]
CD79B	3	ENSG00000285947	2	2	[ENSG00000285947]
TKTL1	3	TKTL1	6	3	[ENSG00000007350]
PAX6	4	PAX6	76	4	[ENSG00000007372]
WWTR1	2	WWTR1	6	2	[ENSG00000018408]
MARCO	2	MARCO	2	2	[ENSG00000019169]
CYP24A1	3	CYP24A1	8	3	[ENSG00000019186]
SNAI2	3	SNAI2	3	3	[ENSG00000019549]
HGF	8	HGF	22	8	[ENSG00000019991]
TNMD	2	TNMD	2	2	[ENSG00000000005]
DPM1	3	DPM1	10	3	[ENSG00000000419]
FGR	3	FGR	9	3	[ENSG00000000938]
CFH	2	CFH	32	2	[ENSG00000000971]
CFH	2	ENSG00000289697	2	2	[ENSG00000289697]
PHF7	3	PHF7	9	3	[ENSG00000010318]
STAB1	3	STAB1	3	3	[ENSG00000010327]
NPC1L1	3	NPC1L1	12	3	[ENSG00000015520]
ISL1	3	ISL1	4	3	[ENSG00000016082]
IGF1	3	IGF1	8	3	[ENSG00000017427]
SLC11A1	2	SLC11A1	2	2	[ENSG00000018280]
DVL2	3	DVL2	5	3	[ENSG00000004975]
UPF1	3	UPF1	9	3	[ENSG00000005007]
HOXA11	3	HOXA11	3	3	[ENSG00000005073]
IFRD1	3	IFRD1	12	3	[ENSG00000006652]
IFRD1	3	ENSG00000288640	2	2	[ENSG00000288640]
LGALS14	3	LGALS14	6	3	[ENSG00000006659]
ELAC2	3	ELAC2	10	3	[ENSG00000006744]
QPCTL	3	QPCTL	6	3	[ENSG00000011478]
MAP4K3	3	MAP4K3	9	3	[ENSG00000011566]
GABRA3	3	GABRA3	6	3	[ENSG00000011677]
MAP3K14	3	MAP3K14	9	3	[ENSG00000006062]
ABCC8	3	ABCC8	27	3	[ENSG00000006071]
CACNG3	3	CACNG3	3	3	[ENSG00000006116]
TAC1	3	TAC1	9	3	[ENSG00000006128]
HFE	3	HFE	33	3	[ENSG00000010704]
FYN	2	FYN	10	2	[ENSG00000010810]
HIVEP2	2	HIVEP2	10	2	[ENSG00000010818]
MRC2	3	MRC2	5	3	[ENSG00000011028]
TSPAN9	3	TSPAN9	7	3	[ENSG00000011105]
PLEKHO1	2	PLEKHO1	4	2	[ENSG00000023902]
GCLM	3	GCLM	6	3	[ENSG00000023909]
CDC27	3	CDC27P3	2	2	[ENSG00000283005]
CDC27	3	CDC27	9	3	[ENSG00000004897]
CDC27	3	CDC27P1	1	1	[ENSG00000233786]
SLC4A1	3	SLC4A1	6	3	[ENSG00000004939]
CALCR	3	CALCR	9	3	[ENSG00000004948]
MASP2	3	MASP2	18	3	[ENSG00000009724]
TRAF3IP3	3	TRAF3IP3	9	3	[ENSG00000009790]
MLXIPL	3	MLXIPL	15	3	[ENSG00000009950]
RANBP9	3	RANBP9	3	3	[ENSG00000010017]
ADGRA2	3	ADGRA2	6	3	[ENSG00000020181]
PRKCH	2	PRKCH	4	2	[ENSG00000027075]
INSRR	3	INSRR	3	3	[ENSG00000027644]
CX3CL1	3	CX3CL1	9	3	[ENSG00000006210]
CACNA1G	3	CACNA1G	78	3	[ENSG00000006283]
DLEC1	3	DLEC1	6	3	[ENSG00000008226]
DLEC1	3	DLEC1P1	1	1	[ENSG00000230123]
CELSR3	3	CELSR3	3	3	[ENSG00000008300]
PKD1	3	PKD1	6	3	[ENSG00000008710]
PKD1	3	PKD1P2	1	1	[ENSG00000227827]
PKD1	3	PKD1P5	1	1	[ENSG00000254681]
MAPK8IP2	3	MAPK8IP2	3	3	[ENSG00000008735]
CAPN1	3	CAPN1	14	3	[ENSG00000014216]
WAS	3	WAS	12	3	[ENSG00000015285]
BID	3	BID	13	3	[ENSG00000015475]
EIPR1	3	EIPR1	6	3	[ENSG00000032389]
PNPLA6	3	PNPLA6	15	3	[ENSG00000032444]
ZCCHC8	3	ZCCHC8	9	3	[ENSG00000033030]
FUT8	2	FUT8	12	2	[ENSG00000033170]
GAB2	2	GAB2	4	2	[ENSG00000033327]
VCL	2	VCL	4	2	[ENSG00000035403]
STAP1	2	STAP1	4	2	[ENSG00000035720]
TIMP2	2	TIMP2	8	2	[ENSG00000035862]
CUL3	3	CUL3	12	3	[ENSG00000036257]
SOX30	3	SOX30	9	3	[ENSG00000039600]
STAU2	5	STAU2	33	5	[ENSG00000040341]
ERCC1	3	ERCC1	12	3	[ENSG00000012061]
CD22	3	CD22	18	3	[ENSG00000012124]
BARX2	3	BARX2	3	3	[ENSG00000043039]
ZIC2	3	ZIC2	3	3	[ENSG00000043355]
ADRB1	3	ADRB1	3	3	[ENSG00000043591]
CTNNA1	2	CTNNA1	8	2	[ENSG00000044115]
CNTLN	3	CNTLN	4	3	[ENSG00000044459]
R3HDM1	2	R3HDM1	12	2	[ENSG00000048991]
KITLG	3	KITLG	6	3	[ENSG00000049130]
POLDIP2	3	POLDIP2	6	3	[ENSG00000004142]
CD38	3	CD38	3	3	[ENSG00000004468]
RHBDD2	3	RHBDD2	9	3	[ENSG00000005486]
SOX8	3	SOX8	15	3	[ENSG00000005513]
ITGAL	3	ITGAL	8	3	[ENSG00000005844]
ITGA3	3	ITGA3	6	3	[ENSG00000005884]
TNFRSF1B	2	TNFRSF1B	2	2	[ENSG00000028137]
POU2F2	3	POU2F2	16	3	[ENSG00000028277]
SNX1	3	SNX1	12	3	[ENSG00000028528]
SLC39A9	3	SLC39A9	9	3	[ENSG00000029364]
NLRP2	3	NLRP2	21	3	[ENSG00000022556]
AKAP11	3	AKAP11	3	3	[ENSG00000023516]
ABCC2	5	ABCC2	6	5	[ENSG00000023839]
NSUN2	3	NSUN2	6	3	[ENSG00000037474]
FBXO42	2	FBXO42	2	2	[ENSG00000037637]
CLEC16A	3	CLEC16A	9	3	[ENSG00000038532]
MSR1	3	MSR1	15	3	[ENSG00000038945]
ATP6V1H	3	ATP6V1H	12	3	[ENSG00000047249]
POLR2B	3	POLR2B	12	3	[ENSG00000047315]
CP	2	CP	2	2	[ENSG00000047457]
CP	2	CPP	1	1	[ENSG00000253525]
DTNBP1	4	DTNBP1	11	4	[ENSG00000047579]
FAS	3	FAS	53	3	[ENSG00000026103]
CD44	2	CD44	15	2	[ENSG00000026508]
SLAMF7	3	SLAMF7	24	3	[ENSG00000026751]
BTN3A1	4	BTN3A1	12	4	[ENSG00000026950]
HDAC9	2	HDAC9	36	2	[ENSG00000048052]
TNFRSF17	3	TNFRSF17	5	3	[ENSG00000048462]
C8B	3	C8B	9	3	[ENSG00000021852]
FHL1	2	FHL1	28	2	[ENSG00000022267]
GABRA1	3	GABRA1	27	3	[ENSG00000022355]
ELN	2	ELN	16	2	[ENSG00000049540]
CLPTM1L	3	CLPTM1L	9	3	[ENSG00000049656]
NEDD4L	3	NEDD4L	63	3	[ENSG00000049759]
RUNX3	3	RUNX3	9	3	[ENSG00000020633]
MRE11	4	MRE11	15	4	[ENSG00000020922]
MRE11	4	MRE11P1	1	1	[ENSG00000242537]
RIPOR1	2	RIPOR1	10	2	[ENSG00000039523]
C6	3	C6	6	3	[ENSG00000039537]
RAI14	3	RAI14	18	3	[ENSG00000039560]
FOXP3	6	FOXP3	11	3	[ENSG00000049768]
HEXB	4	HEXB	8	4	[ENSG00000049860]
PTCD2	3	PTCD2	12	3	[ENSG00000049883]
PTCD2	3	PTCD2P1	1	1	[ENSG00000258456]
IFNGR1	3	IFNGR1	39	3	[ENSG00000027697]
SH2D2A	2	SH2D2A	6	2	[ENSG00000027869]
MAP4	6	MAP4	21	6	[ENSG00000047849]
ROS1	3	ENSG00000282218	1	1	[ENSG00000282218]
ROS1	3	ROS1	6	3	[ENSG00000047936]
IKZF2	4	IKZF2	16	4	[ENSG00000030419]
GRN	2	GRN	3	2	[ENSG00000030582]
RANBP3	3	RANBP3	12	3	[ENSG00000031823]
LSG1	3	LSG1	3	3	[ENSG00000041802]
PARP3	3	PARP3	15	3	[ENSG00000041880]
TNC	2	TNC	10	2	[ENSG00000041982]
THAP3	5	THAP3P1	3	1	[ENSG00000293061,ENSG00000215869]
THAP3	5	THAP3	6	5	[ENSG00000041988]
MAPK9	5	MAPK9	24	5	[ENSG00000050748]
HSD17B6	2	HSD17B6	10	2	[ENSG00000025423]
NR1H3	3	NR1H3	27	3	[ENSG00000025434]
SPATA7	3	SPATA7	12	3	[ENSG00000042317]
TG	1	TG	2	1	[ENSG00000042832]
ADAM28	2	ADAM28	6	2	[ENSG00000042980]
PER3	4	PER3	15	4	[ENSG00000049246]
UTS2	3	UTS2	5	3	[ENSG00000049247]
TNFRSF9	3	TNFRSF9	3	3	[ENSG00000049249]
LTBP1	2	LTBP1	10	2	[ENSG00000049323]
CD99	5	CD99	28	5	[ENSG00000002586,ENSG00000292348]
PTBP1	3	PTBP1	21	3	[ENSG00000011304]
PLAUR	6	PLAUR	16	6	[ENSG00000011422]
PITHD1	3	PITHD1	6	3	[ENSG00000057757]
LAMC2	1	LAMC2	2	1	[ENSG00000058085]
CDK14	2	CDK14	8	2	[ENSG00000058091]
TNFRSF12A	2	TNFRSF12A	5	2	[ENSG00000006327]
CDH1	3	CDH1	6	3	[ENSG00000039068]
MTREX	3	MTREX	3	3	[ENSG00000039123]
DNAH5	3	DNAH5	6	3	[ENSG00000039139]
MAGEC2	3	MAGEC2	3	3	[ENSG00000046774]
MAGEC2	3	ENSG00000225469	1	1	[ENSG00000225469]
WDR37	4	WDR37	21	4	[ENSG00000047056]
YTHDC2	3	YTHDC2	6	3	[ENSG00000047188]
FOXC1	3	FOXC1	3	3	[ENSG00000054598]
SPO11	3	SPO11	9	3	[ENSG00000054796]
CBLN4	3	CBLN4	3	3	[ENSG00000054803]
CHRDL2	4	CHRDL2	6	3	[ENSG00000054938]
CDK17	3	CDK17	9	3	[ENSG00000059758]
SLC2A3	4	SLC2A3	12	4	[ENSG00000059804]
SLC2A3	4	SLC2A3P2	2	2	[ENSG00000185031]
SLC2A3	4	SLC2A14	9	1	[ENSG00000173262]
ANK1	3	ANK1	18	3	[ENSG00000029534]
HMGB3	3	HMGB3	4	3	[ENSG00000029993]
HMGB3	3	HMGB3P6	1	1	[ENSG00000213070]
BAK1	3	BAK1	6	3	[ENSG00000030110]
BAK1	3	BAK1P1	1	1	[ENSG00000175730]
BAK1	3	ENSG00000301348	1	1	[ENSG00000301348]
FAM168A	3	FAM168A	8	3	[ENSG00000054965]
RELT	3	RELT	5	3	[ENSG00000054967]
KCNH2	2	KCNH2	7	2	[ENSG00000055118]
STYK1	3	STYK1	3	3	[ENSG00000060140]
OGFR	3	OGFR	6	3	[ENSG00000060491]
PTPRU	3	PTPRU	12	3	[ENSG00000060656]
EPHA3	3	EPHA3	9	3	[ENSG00000044524]
EPHA3	3	LINC00942	1	1	[ENSG00000249628]
DSG2	3	DSG2	44	3	[ENSG00000046604]
TNK2	3	TNK2	29	3	[ENSG00000061938]
MON2	3	MON2	18	3	[ENSG00000061987]
MPO	3	MPO	3	3	[ENSG00000005381]
PON1	3	PON1	3	3	[ENSG00000005421]
ABCB4	3	ABCB4	12	3	[ENSG00000005471]
CYP46A1	3	CYP46A1	6	3	[ENSG00000036530]
CASR	3	CASR	12	3	[ENSG00000036828]
CASR	3	ENSG00000308574	1	1	[ENSG00000308574]
FLT4	3	FLT4	12	3	[ENSG00000037280]
MPHOSPH9	3	MPHOSPH9	6	3	[ENSG00000051825]
RRP12	3	RRP12	12	3	[ENSG00000052749]
NNAT	2	NNAT	7	2	[ENSG00000053438]
LAMA3	3	LAMA3	12	3	[ENSG00000053747]
PHF23	3	PHF23	11	3	[ENSG00000040633]
KCNQ1	3	KCNQ1	14	3	[ENSG00000053918]
ENTPD2	2	ENTPD2	3	2	[ENSG00000054179]
LY75	3	LY75-CD302	6	3	[ENSG00000248672]
LY75	3	LY75	3	3	[ENSG00000054219]
LZTS1	3	LZTS1	6	3	[ENSG00000061337]
PRDM6	3	PRDM6	3	3	[ENSG00000061455]
SFSWAP	3	SFSWAP	6	3	[ENSG00000061936]
ABCA7	3	ABCA7	3	3	[ENSG00000064687]
DDX20	3	DDX20	12	3	[ENSG00000064703]
POU1F1	3	POU1F1	6	3	[ENSG00000064835]
BCAR1	5	BCAR1	7	5	[ENSG00000050820]
RAD51	3	RAD51	18	3	[ENSG00000051180]
PIK3CB	3	PIK3CB	12	3	[ENSG00000051382]
CYBA	2	CYBA	11	2	[ENSG00000051523]
LTK	3	LTK	12	3	[ENSG00000062524]
WAPL	3	WAPL	3	3	[ENSG00000062650]
APPBP2	3	APPBP2	3	3	[ENSG00000062725]
POLD1	3	POLD1	24	3	[ENSG00000062822]
POLD1	3	ENSG00000142539	1	1	[ENSG00000142539]
ME1	3	ME1	3	3	[ENSG00000065833]
FOXJ2	5	FOXJ2	6	5	[ENSG00000065970]
PDE4A	3	PDE4A	12	3	[ENSG00000065989]
AP3D1	3	AP3D1	9	3	[ENSG00000065000]
ZNF76	3	ZNF76	6	3	[ENSG00000065029]
ZNF76	3	C1QBPP1	1	1	[ENSG00000215353]
IPO5	4	IPO5	13	4	[ENSG00000065150]
SNX29	2	SNX29	2	2	[ENSG00000048471]
GUCA1A	3	GUCA1A	1	1	[ENSG00000048545]
GUCA1A	3	GUCA1ANB-GUCA1A	1	1	[ENSG00000290147]
RC3H2	3	RC3H2	10	3	[ENSG00000056586]
IL17RB	3	IL17RB	3	3	[ENSG00000056736]
TRAF3IP2	3	TRAF3IP2	19	3	[ENSG00000056972]
GYG2	3	GYG2	8	3	[ENSG00000056998]
TNPO3	3	TNPO3	15	3	[ENSG00000064419]
CTSA	2	CTSA	17	2	[ENSG00000064601]
SUGP2	3	SUGP2	12	3	[ENSG00000064607]
SLC12A2	2	SLC12A2	6	2	[ENSG00000064651]
CUL1	3	CUL1	33	3	[ENSG00000055130]
CYFIP2	3	CYFIP2	21	3	[ENSG00000055163]
TAB2	2	TAB2	6	2	[ENSG00000055208]
EIF2AK2	3	EIF2AK2	21	3	[ENSG00000055332]
SPI1	2	SPI1	6	2	[ENSG00000066336]
MPPED2	3	MPPED2	4	3	[ENSG00000066382]
CLDN18	4	CLDN18	8	4	[ENSG00000066405]
ATXN3	4	ATXN3	24	4	[ENSG00000066427]
VAMP3	3	VAMP3	4	3	[ENSG00000049245]
SOAT1	2	SOAT1	6	2	[ENSG00000057252]
PKP2	3	PKP2	15	3	[ENSG00000057294]
PKP2	3	ENSG00000256913	2	2	[ENSG00000256913]
F7	3	F7	9	3	[ENSG00000057593]
F7	3	ENSG00000267650	1	1	[ENSG00000267650]
PMS1	4	PMS1	23	4	[ENSG00000064933]
CALCRL	3	CALCRL	9	3	[ENSG00000064989]
USP36	4	USP36	15	4	[ENSG00000055483]
ITIH1	3	ITIH1	7	3	[ENSG00000055957]
ZNF280C	3	ZNF280C	3	3	[ENSG00000056277]
ISOC2	3	ISOC2	9	3	[ENSG00000063241]
U2AF2	3	U2AF2	6	3	[ENSG00000063244]
AHRR	5	AHRR	10	5	[ENSG00000063438]
AHRR	5	PDCD6-AHRR	3	3	[ENSG00000288622]
FGFR2	4	FGFR2	38	4	[ENSG00000066468]
NPFFR2	3	NPFFR2	12	3	[ENSG00000056291]
PHF21B	3	PHF21B	6	3	[ENSG00000056487]
TRAF1	3	TRAF1	9	3	[ENSG00000056558]
CASP8	5	CASP8	44	4	[ENSG00000064012]
CASP8	5	ENSG00000289698	1	1	[ENSG00000289698]
SPA17	4	SPA17	8	4	[ENSG00000064199]
SPA17	4	SPA17P1	1	1	[ENSG00000236797]
LUC7L	3	LUC7L	15	3	[ENSG00000007392]
SELE	2	SELE	10	2	[ENSG00000007908]
PACC1	3	PACC1	6	3	[ENSG00000065600]
COL17A1	3	COL17A1	6	3	[ENSG00000065618]
PRKCQ	3	PRKCQ	9	3	[ENSG00000065675]
COL23A1	3	COL23A1	6	3	[ENSG00000050767]
FLYWCH1	3	FLYWCH1	6	3	[ENSG00000059122]
TBXAS1	4	TBXAS1	12	4	[ENSG00000059377]
MXD1	2	MXD1	4	2	[ENSG00000059728]
CCN5	2	CCN5	6	2	[ENSG00000064205]
NGFR	3	NGFR	3	3	[ENSG00000064300]
HIPK2	2	HIPK2	6	2	[ENSG00000064393]
SLC9A3	3	SLC9A3	8	3	[ENSG00000066230]
ASPM	3	ASPM	12	3	[ENSG00000066279]
CD84	3	CD84	14	3	[ENSG00000066294]
COL11A1	3	COL11A1	24	3	[ENSG00000060718]
ELAVL1	3	ELAVL1	6	3	[ENSG00000066044]
TIE1	3	TIE1	3	3	[ENSG00000066056]
DIP2B	2	DIP2B	2	2	[ENSG00000066084]
KDM4A	3	ENSG00000284989	2	2	[ENSG00000284989]
KDM4A	3	KDM4A	3	3	[ENSG00000066135]
PKM	2	PKM	12	2	[ENSG00000067225]
PKM	2	PKMP1	1	1	[ENSG00000236480]
PKM	2	PKMP5	1	1	[ENSG00000215057]
PKM	2	PKMP2	1	1	[ENSG00000235892]
DHX29	3	DHX29	3	3	[ENSG00000067248]
TP53BP1	3	TP53BP1	12	3	[ENSG00000067369]
TRO	3	TRO	18	3	[ENSG00000067445]
TESK2	2	TESK2	4	2	[ENSG00000070759]
CFAP20	3	CFAP20	3	3	[ENSG00000070761]
CSNK2A2	3	CSNK2A2	6	3	[ENSG00000070770]
CAMK2A	3	CAMK2A	27	3	[ENSG00000070808]
CDH3	3	CDH3	6	3	[ENSG00000062038]
GPBP1	2	GPBP1	10	2	[ENSG00000062194]
FECH	3	FECH	9	3	[ENSG00000066926]
FECH	3	FECHP1	1	1	[ENSG00000235534]
DDX3Y	3	DDX3Y	6	3	[ENSG00000067048]
DDX3Y	3	DDX3P1	2	2	[ENSG00000232928]
PFKP	3	PFKP	12	3	[ENSG00000067057]
PFKP	3	ENSG00000278419	1	1	[ENSG00000278419]
TNFRSF1A	5	TNFRSF1A	8	3	[ENSG00000067182]
FSTL3	3	FSTL3	10	3	[ENSG00000070404]
POLB	3	POLB	4	3	[ENSG00000070501]
AP3M2	2	AP3M2	6	2	[ENSG00000070718]
CNGB1	3	CNGB1	7	3	[ENSG00000070729]
CD5L	3	CD5L	3	3	[ENSG00000073754]
PTGS2	3	PTGS2	6	3	[ENSG00000073756]
PSD	3	PSD	9	3	[ENSG00000059915]
ABCC9	5	ABCC9	18	5	[ENSG00000069431]
GAL	2	GAL	2	2	[ENSG00000069482]
MAOB	3	MAOB	3	3	[ENSG00000069535]
TGFBR3	2	TGFBR3	8	2	[ENSG00000069702]
UBE2D1	3	UBE2D1	6	3	[ENSG00000072401]
SMC1A	3	SMC1A	11	3	[ENSG00000072501]
HSD17B10	3	HSD17B10	12	3	[ENSG00000072506]
MARK2	3	MARK2	36	3	[ENSG00000072518]
KIF2A	2	KIF2A	19	2	[ENSG00000068796]
SIRT2	2	SIRT2	6	2	[ENSG00000068903]
PYGM	2	PYGM	4	2	[ENSG00000068976]
PITX1	2	PITX1	2	2	[ENSG00000069011]
TRPC7	3	TRPC7	12	3	[ENSG00000069018]
ADGRL1	3	ADGRL1	6	3	[ENSG00000072071]
ACTN1	2	ACTN1	28	2	[ENSG00000072110]
ZFYVE26	3	ZFYVE26	15	3	[ENSG00000072121]
HDAC4	3	HDAC4	6	3	[ENSG00000068024]
RASSF1	3	RASSF1	15	3	[ENSG00000068028]
FGFR3	3	FGFR3	12	3	[ENSG00000068078]
IFI35	3	IFI35	6	3	[ENSG00000068079]
RAD18	3	RAD18	5	3	[ENSG00000070950]
ATP2B1	2	ATP2B1	8	2	[ENSG00000070961]
MAP4K4	2	MAP4K4	16	2	[ENSG00000071054]
SEL1L	5	SEL1L	6	5	[ENSG00000071537]
TBX21	3	TBX21	3	3	[ENSG00000073861]
PICALM	2	PICALM	12	2	[ENSG00000073921]
GLI2	3	GLI2	4	3	[ENSG00000074047]
SBNO2	2	SBNO2	6	2	[ENSG00000064932]
EVI5	3	EVI5	20	3	[ENSG00000067208]
STOML1	3	STOML1	10	3	[ENSG00000067221]
TRIP13	3	TRIP13	3	3	[ENSG00000071539]
TCF3	3	TCF3	9	3	[ENSG00000071564]
TRIB2	3	TRIB2	8	3	[ENSG00000071575]
SDHA	3	SDHAP3	29	2	[ENSG00000291079,ENSG00000185986]
SDHA	3	ENSG00000286001	2	2	[ENSG00000286001]
SDHA	3	SDHA	9	3	[ENSG00000073578]
SDHA	3	SDHAP2	1	1	[ENSG00000215837]
SDHA	3	MUC20-OT1	22	1	[ENSG00000242086]
SDHA	3	SDHAP1	15	1	[ENSG00000290763,ENSG00000185485]
ZFAT	3	ZFAT	18	3	[ENSG00000066827]
HMMR	3	HMMR	12	3	[ENSG00000072571]
CHFR	3	CHFR	12	3	[ENSG00000072609]
FCGR2B	3	FCGR2B	7	3	[ENSG00000072694]
NFATC3	3	NFATC3	12	3	[ENSG00000072736]
KCNQ2	4	KCNQ2	26	4	[ENSG00000075043]
TACR2	3	TACR2	6	3	[ENSG00000075073]
RRP15	3	RRP15	3	3	[ENSG00000067533]
RHOA	2	RHOA	12	2	[ENSG00000067560]
RHOA	2	ENSG00000219867	1	1	[ENSG00000219867]
PRKCZ	3	PRKCZ	6	3	[ENSG00000067606]
IARS2	3	IARS2	3	3	[ENSG00000067704]
TCOF1	2	TCOF1	20	2	[ENSG00000070814]
CDC42	5	CDC42	44	5	[ENSG00000070831]
CDC42	5	ENSG00000289694	5	4	[ENSG00000289694]
CDC42	5	CDC42P6	1	1	[ENSG00000237350]
CDC42	5	CDC42P1	1	1	[ENSG00000234933]
TFE3	3	TFE3	3	3	[ENSG00000068323]
ACSL4	3	ACSL4	27	3	[ENSG00000068366]
PRR11	3	PRR11	6	3	[ENSG00000068489]
PRR11	3	ENSG00000265303	2	2	[ENSG00000265303]
FBXW11	3	FBXW11	12	3	[ENSG00000072803]
FBXW11	3	ENSG00000229635	1	1	[ENSG00000229635]
FBXW11	3	FBXW11P1	1	1	[ENSG00000230870]
ACAP1	3	ACAP1	3	3	[ENSG00000072818]
AP1M1	3	AP1M1	9	3	[ENSG00000072958]
SLC25A40	3	SLC25A40	3	3	[ENSG00000075303]
FGF4	3	FGF4	3	3	[ENSG00000075388]
FNDC3B	3	FNDC3B	7	3	[ENSG00000075420]
PRDM1	3	PRDM1	18	3	[ENSG00000057657]
ATG5	5	ATG5	16	5	[ENSG00000057663]
HEATR6	3	HEATR6	6	3	[ENSG00000068097]
COASY	3	COASY	8	3	[ENSG00000068120]
MEF2A	2	MEF2A	20	2	[ENSG00000068305]
NCBP3	3	NCBP3	3	3	[ENSG00000074356]
CA12	3	CA12	9	3	[ENSG00000074410]
NTN4	3	NTN4	15	3	[ENSG00000074527]
PDZD4	3	PDZD4	9	3	[ENSG00000067840]
ROCK1	3	ROCK1	3	3	[ENSG00000067900]
CBFB	3	CBFB	7	3	[ENSG00000067955]
NEDD4	3	NEDD4	12	3	[ENSG00000069869]
RAB27A	3	RAB27A	18	3	[ENSG00000069974]
LRP6	3	LRP6	6	3	[ENSG00000070018]
MCM2	3	MCM2	3	3	[ENSG00000073111]
PANX2	3	PANX2	6	3	[ENSG00000073150]
TP63	4	TP63	30	4	[ENSG00000073282]
SDK2	3	SDK2	3	3	[ENSG00000069188]
VPS35	3	VPS35	3	3	[ENSG00000069329]
VPS35	3	VPS35P1	1	1	[ENSG00000260809]
BCL3	3	BCL3	3	3	[ENSG00000069399]
DAZAP1	3	DAZAP1	12	3	[ENSG00000071626]
FAM3A	2	FAM3A	12	2	[ENSG00000071889]
PRKACA	3	PRKACA	13	3	[ENSG00000072062]
DPP8	3	DPP8	15	3	[ENSG00000074603]
SLC24A1	3	SLC24A1	18	3	[ENSG00000074621]
DKK3	3	DKK3	7	3	[ENSG00000050165]
NFE2L3	3	NFE2L3	3	3	[ENSG00000050344]
NFE2L3	3	NFE2L3P1	1	1	[ENSG00000267497]
PTGER3	3	PTGER3	13	3	[ENSG00000050628]
SMARCE1	10	SMARCE1	58	10	[ENSG00000073584]
SMARCE1	10	SMARCE1P7	1	1	[ENSG00000270973]
SMARCE1	10	ENSG00000264058	2	2	[ENSG00000264058]
SMARCE1	10	SMARCE1P3	1	1	[ENSG00000259102]
SMARCE1	10	SMARCE1P5	1	1	[ENSG00000230793]
GSDMB	3	GSDMB	18	3	[ENSG00000073605]
PPP2R3A	3	PPP2R3A	9	3	[ENSG00000073711]
DLG1	2	DLG1	76	2	[ENSG00000075711]
CAMK2B	2	CAMK2B	2	2	[ENSG00000058404]
YIPF1	3	YIPF1	6	3	[ENSG00000058799]
TBC1D22B	3	TBC1D22B	3	3	[ENSG00000065491]
MYLK	3	MYLK	35	3	[ENSG00000065534]
MAP2K4	3	MAP2K4	6	3	[ENSG00000065559]
EED	3	EED	24	3	[ENSG00000074266]
EED	3	EEDP1	1	1	[ENSG00000224942]
CDHR2	3	CDHR2	6	3	[ENSG00000074276]
TSG101	4	TSG101	6	4	[ENSG00000074319]
ANKS1A	2	ANKS1A	7	2	[ENSG00000064999]
PVR	3	PVR	12	3	[ENSG00000073008]
XRCC1	3	XRCC1	6	3	[ENSG00000073050]
SCARB1	3	SCARB1	13	3	[ENSG00000073060]
SEMA3C	2	SEMA3C	4	2	[ENSG00000075223]
ACAT1	4	ACAT1	19	4	[ENSG00000075239]
CELSR1	3	CELSR1	8	3	[ENSG00000075275]
MAP2	2	MAP2	14	2	[ENSG00000078018]
MCCC1	3	MCCC1	9	3	[ENSG00000078070]
NTN1	3	NTN1	3	3	[ENSG00000065320]
ERBB3	3	ERBB3	18	3	[ENSG00000065361]
ANKRD44	3	ANKRD44	10	3	[ENSG00000065413]
TFRC	2	TFRC	19	2	[ENSG00000072274]
SREBF1	3	SREBF1	8	3	[ENSG00000072310]
TRPC5	3	TRPC5	3	3	[ENSG00000072315]
SIRT6	3	SIRT6	12	3	[ENSG00000077463]
ACTN2	2	ACTN2	5	2	[ENSG00000077522]
FGFR1	3	FGFR1	45	3	[ENSG00000077782]
ALDH3A2	3	ALDH3A2	33	3	[ENSG00000072210]
TRAF4	3	TRAF4	5	3	[ENSG00000076604]
ICAM3	3	ICAM3	6	3	[ENSG00000076662]
NT5C2	3	NT5C2	26	3	[ENSG00000076685]
MCAM	2	MCAM	2	2	[ENSG00000076706]
SLC1A3	2	SLC1A3	22	2	[ENSG00000079215]
PAX2	3	PAX2	24	3	[ENSG00000075891]
MKRN2	3	MKRN2	15	3	[ENSG00000075975]
MCM6	3	MCM6	3	3	[ENSG00000076003]
REXO2	2	REXO2	9	2	[ENSG00000076043]
REXO2	2	ENSG00000255663	1	1	[ENSG00000255663]
CEACAM1	3	CEACAM1	15	3	[ENSG00000079385]
IGF2BP2	3	IGF2BP2	12	3	[ENSG00000073792]
IGF2BP2	3	ENSG00000225603	3	3	[ENSG00000225603]
IGF2BP2	3	ENSG00000257674	3	3	[ENSG00000257674]
IGF2BP2	3	ENSG00000236583	1	1	[ENSG00000236583]
ST6GAL1	2	ST6GAL1	8	2	[ENSG00000073849]
UBE2T	3	UBE2T	15	3	[ENSG00000077152]
DNAJC10	4	DNAJC10	18	4	[ENSG00000077232]
GTF3C1	3	GTF3C1	6	3	[ENSG00000077235]
IL4R	2	IL4R	6	2	[ENSG00000077238]
LIPE	3	LIPE	6	3	[ENSG00000079435]
FDFT1	3	FDFT1	29	3	[ENSG00000079459]
EPHA8	3	EPHA8	4	3	[ENSG00000070886]
RBMS2	3	RBMS2	12	3	[ENSG00000076067]
RBMS2	3	RBMS2P1	2	2	[ENSG00000213250]
MLH1	3	MLH1	51	3	[ENSG00000076242]
UNG	3	UNG	16	3	[ENSG00000076248]
UNG	3	ENSG00000248196	1	1	[ENSG00000248196]
UNG	3	UNGP1	1	1	[ENSG00000260818]
GUCY2C	3	GUCY2C	3	3	[ENSG00000070019]
NUCB2	2	NUCB2	4	2	[ENSG00000070081]
FGF10	3	FGF10	3	3	[ENSG00000070193]
ALPK1	3	ALPK1	12	3	[ENSG00000073331]
CLCN4	3	CLCN4	12	3	[ENSG00000073464]
NLE1	3	NLE1	7	3	[ENSG00000073536]
NOTCH3	2	NOTCH3	2	2	[ENSG00000074181]
CACNG4	3	CACNG4	3	3	[ENSG00000075461]
FSCN1	2	FSCN1	2	2	[ENSG00000075618]
PLD1	6	PLD1	6	3	[ENSG00000075651]
DCX	3	DCX	29	3	[ENSG00000077279]
SPAG6	3	SPAG6	12	3	[ENSG00000077327]
FAM76B	3	FAM76B	6	3	[ENSG00000077458]
SMARCA2	6	SMARCA2	59	6	[ENSG00000080503]
SRI	2	SRI	10	2	[ENSG00000075142]
SRI	2	SRIP3	1	1	[ENSG00000224953]
SEMA3A	3	SEMA3A	6	3	[ENSG00000075213]
SPAG5	3	SPAG5	3	3	[ENSG00000076382]
ANKRD13A	3	ANKRD13A	3	3	[ENSG00000076513]
ACACB	3	ACACB	9	3	[ENSG00000076555]
NEBL	2	NEBL	4	2	[ENSG00000078114]
PIK3C3	7	PIK3C3	13	7	[ENSG00000078142]
N4BP2	2	N4BP2	2	2	[ENSG00000078177]
PGM1	2	PGM1	8	2	[ENSG00000079739]
DDX1	3	DDX1	30	3	[ENSG00000079785]
CACNG5	3	CACNG5	7	3	[ENSG00000075429]
RARB	3	RARB	32	3	[ENSG00000077092]
TOP2B	3	TOP2B	11	3	[ENSG00000077097]
NFKB2	3	NFKB2	15	3	[ENSG00000077150]
PUM3	3	PUM3	3	3	[ENSG00000080608]
PUM3	3	ENSG00000261208	2	2	[ENSG00000261208]
PUM3	3	ENSG00000290482	1	1	[ENSG00000290482]
CPB2	3	CPB2	6	3	[ENSG00000080618]
CHRNA3	2	CHRNA3	4	2	[ENSG00000080644]
PSEN1	3	PSEN1	91	3	[ENSG00000080815]
TXK	3	TXK	9	3	[ENSG00000074966]
ITCH	3	ENSG00000289720	3	3	[ENSG00000289720]
ITCH	3	ITCH	24	3	[ENSG00000078747]
TP73	3	TP73	27	3	[ENSG00000078900]
TOLLIP	3	TOLLIP	9	3	[ENSG00000078902]
RUNX1T1	3	RUNX1T1	26	3	[ENSG00000079102]
ERC1	2	ERC1	12	2	[ENSG00000082805]
RAB7A	3	RAB7A	23	3	[ENSG00000075785]
SART3	4	SART3	11	4	[ENSG00000075856]
PALB2	3	PALB2	29	3	[ENSG00000083093]
ADCY2	2	ADCY2	2	2	[ENSG00000078295]
HOXA9	3	ENSG00000257184	1	1	[ENSG00000257184]
HOXA9	3	HOXA9	6	3	[ENSG00000078399]
EDN1	3	EDN1	3	3	[ENSG00000078401]
ADCYAP1R1	3	ADCYAP1R1	17	3	[ENSG00000078549]
STX7	4	STX7	6	4	[ENSG00000079950]
RABL2B	4	RABL2B	14	4	[ENSG00000079974]
RABL2B	4	RABL2A	4	1	[ENSG00000144134]
KEAP1	3	KEAP1	6	3	[ENSG00000079999]
DDX43	3	DDX43	3	3	[ENSG00000080007]
JMJD4	3	JMJD4	6	3	[ENSG00000081692]
HSPB11	8	ENSG00000286373	1	1	[ENSG00000286373]
PHLPP1	2	PHLPP1	2	2	[ENSG00000081913]
CYLD	3	CYLD	21	3	[ENSG00000083799]
LAMP3	2	LAMP3	4	2	[ENSG00000078081]
FAP	3	FAP	6	3	[ENSG00000078098]
DCT	2	DCT	4	2	[ENSG00000080166]
CRYBG3	3	CRYBG3	3	3	[ENSG00000080200]
COBLL1	2	COBLL1	10	2	[ENSG00000082438]
KCNK2	3	KCNK2	9	3	[ENSG00000082482]
TRAF5	3	TRAF5	9	3	[ENSG00000082512]
OPRK1	3	OPRK1	12	3	[ENSG00000082556]
AKR1B1	2	AKR1B1	2	2	[ENSG00000085662]
CTTN	3	CTTN	9	3	[ENSG00000085733]
XRCC5	3	XRCC5	6	3	[ENSG00000079246]
SP140	5	SP140	15	5	[ENSG00000079263]
SP140	5	ENSG00000283202	1	1	[ENSG00000283202]
IL12RB2	3	IL12RB2	27	3	[ENSG00000081985]
PGR	3	PGR	11	3	[ENSG00000082175]
EPB41L3	2	EPB41L3	12	2	[ENSG00000082397]
ADD1	2	ADD1	18	2	[ENSG00000087274]
AFM	3	AFM	3	3	[ENSG00000079557]
SCGN	2	ENSG00000290217	1	1	[ENSG00000290217]
SCGN	2	SCGN	2	2	[ENSG00000079689]
CXCL2	4	CXCL2	4	4	[ENSG00000081041]
COL4A4	3	COL4A4	3	3	[ENSG00000081052]
TCF7	3	TCF7	15	3	[ENSG00000081059]
CDH7	3	CDH7	9	3	[ENSG00000081138]
BCORL1	3	BCORL1	6	3	[ENSG00000085185]
ATRX	3	ATRX	8	3	[ENSG00000085224]
FCN1	2	FCN1	2	2	[ENSG00000085265]
MYNN	3	MYNN	9	3	[ENSG00000085274]
MECOM	2	MECOM	18	2	[ENSG00000085276]
ERGIC2	3	ERGIC2	3	3	[ENSG00000087502]
AURKA	3	AURKA	24	3	[ENSG00000087586]
AURKA	3	AURKAP1	1	1	[ENSG00000213033]
ARG2	3	ARG2	3	3	[ENSG00000081181]
MEF2C	2	MEF2C	39	2	[ENSG00000081189]
LRP2	3	LRP2	6	3	[ENSG00000081479]
ALG9	3	ENSG00000258529	3	3	[ENSG00000258529]
ALG9	3	ALG9	12	3	[ENSG00000086848]
NOX4	3	NOX4	30	3	[ENSG00000086991]
NOX4	3	ENSG00000290402	2	1	[ENSG00000290402]
NOX4	3	NOX4P1	1	1	[ENSG00000255532]
NOX4	3	ENSG00000294854	1	1	[ENSG00000294854]
SENP1	3	SENP1	9	3	[ENSG00000079387]
IGSF9B	3	IGSF9B	6	3	[ENSG00000080854]
RSBN1	2	RSBN1	6	2	[ENSG00000081019]
MAGI3	2	MAGI3	8	2	[ENSG00000081026]
ZMPSTE24	3	ZMPSTE24	3	3	[ENSG00000084073]
NOA1	3	NOA1	3	3	[ENSG00000084092]
REST	3	REST	14	3	[ENSG00000084093]
APOB	2	APOB	4	2	[ENSG00000084674]
NCOA1	2	NCOA1	12	2	[ENSG00000084676]
PSMC5	3	PSMC5	15	3	[ENSG00000087191]
PSMC5	3	ENSG00000235859	1	1	[ENSG00000235859]
CETP	3	CETP	9	3	[ENSG00000087237]
GNAO1	5	GNAO1	8	5	[ENSG00000087258]
DNM2	3	DNM2	15	3	[ENSG00000079805]
DIS3	3	DIS3	9	3	[ENSG00000083520]
PIBF1	4	PIBF1	8	4	[ENSG00000083535]
TDRD3	3	TDRD3	15	3	[ENSG00000083544]
IPO11	3	IPO11	7	3	[ENSG00000086200]
FOLH1	2	FOLH1	8	2	[ENSG00000086205]
EPDR1	4	EPDR1	5	3	[ENSG00000086289]
SNX10	3	SNX10	52	3	[ENSG00000086300]
MKNK1	3	MKNK1	19	3	[ENSG00000079277]
CDC14A	3	CDC14A	24	3	[ENSG00000079335]
RAPGEF3	4	RAPGEF3	17	4	[ENSG00000079337]
DNMT3B	3	DNMT3B	23	3	[ENSG00000088305]
MID2	3	MID2	6	3	[ENSG00000080561]
SRCAP	3	ENSG00000282034	3	3	[ENSG00000282034]
SRCAP	3	SRCAP	9	3	[ENSG00000080603]
PREP	3	PREP	6	3	[ENSG00000085377]
PILRA	3	PILRA	9	3	[ENSG00000085514]
PILRA	3	ENSG00000289690	3	1	[ENSG00000289690]
PILRA	3	ENSG00000289691	2	1	[ENSG00000289691]
ABCB1	2	ABCB1	6	2	[ENSG00000085563]
CASS4	6	CASS4	16	6	[ENSG00000087589]
RFX2	2	RFX2	5	2	[ENSG00000087903]
METTL2A	3	METTL2A	6	3	[ENSG00000087995]
METTL2A	3	METTL2B	2	1	[ENSG00000165055]
XPO1	3	XPO1	71	3	[ENSG00000082898]
TRPM3	4	TRPM3	39	4	[ENSG00000083067]
EFR3B	3	EFR3B	12	3	[ENSG00000084710]
GCKR	3	GCKR	3	3	[ENSG00000084734]
HADHA	3	HADHA	9	3	[ENSG00000084754]
HADHA	3	HADHAP2	3	3	[ENSG00000255967]
HADHA	3	HADHAP1	2	2	[ENSG00000251596]
GP6	3	GP6	9	3	[ENSG00000088053]
KHSRP	3	KHSRP	6	3	[ENSG00000088247]
KHSRP	3	KHSRPP1	1	1	[ENSG00000229835]
GNA11	3	GNA11	3	3	[ENSG00000088256]
MAEA	3	MAEA	12	3	[ENSG00000090316]
ICAM1	2	ICAM1	3	2	[ENSG00000090339]
FAT1	3	FAT1	3	3	[ENSG00000083857]
SMAP2	2	SMAP2	6	2	[ENSG00000084070]
FAT2	3	FAT2	3	3	[ENSG00000086570]
HSD17B2	3	HSD17B2	3	3	[ENSG00000086696]
HUWE1	3	HUWE1	12	3	[ENSG00000086758]
F11	4	F11	5	4	[ENSG00000088926]
SIRPG	3	SIRPG	13	3	[ENSG00000089012]
P2RX7	3	P2RX7	3	3	[ENSG00000089041]
ESF1	3	ESF1	6	3	[ENSG00000089048]
ESF1	3	ENSG00000253667	1	1	[ENSG00000253667]
THPO	3	THPO	14	3	[ENSG00000090534]
FLT3LG	4	FLT3LG	17	4	[ENSG00000090554]
FLT3LG	4	ENSG00000273189	2	2	[ENSG00000273189]
FLT3LG	4	ENSG00000269469	1	1	[ENSG00000269469]
ULK2	3	ULK2	6	3	[ENSG00000083290]
GRHL2	3	GRHL2	6	3	[ENSG00000083307]
ITGAE	3	ITGAE	3	3	[ENSG00000083457]
RAD54L	3	RAD54L	9	3	[ENSG00000085999]
DNAJA1	2	DNAJA1	2	2	[ENSG00000086061]
DNAJA1	2	DNAJA1P1	1	1	[ENSG00000223717]
NFX1	3	NFX1	6	3	[ENSG00000086102]
SMOX	3	SMOX	17	3	[ENSG00000088826]
SIGLEC1	3	SIGLEC1	5	3	[ENSG00000088827]
MAVS	3	MAVS	6	3	[ENSG00000088888]
POU4F3	3	POU4F3	3	3	[ENSG00000091010]
SLC26A3	2	SLC26A3	2	2	[ENSG00000091138]
DLD	3	DLD	9	3	[ENSG00000091140]
IL5RA	6	IL5RA	24	6	[ENSG00000091181]
ITM2A	2	ITM2A	4	2	[ENSG00000078596]
BRINP1	4	BRINP1	4	4	[ENSG00000078725]
CAD	3	CAD	6	3	[ENSG00000084774]
CD59	2	CD59	23	2	[ENSG00000085063]
CD82	3	CD82	3	3	[ENSG00000085117]
ZBTB25	2	ZBTB25	4	2	[ENSG00000089775]
RCOR1	3	RCOR1	3	3	[ENSG00000089902]
SLC9A1	4	SLC9A1	5	4	[ENSG00000090020]
ATG16L1	3	ATG16L1	15	3	[ENSG00000085978]
POMGNT1	3	POMGNT1	27	3	[ENSG00000085998]
GANAB	3	GANAB	15	3	[ENSG00000089597]
BIRC5	5	BIRC5	11	5	[ENSG00000089685]
LAG3	3	LAG3	5	3	[ENSG00000089692]
ANGPT2	2	ANGPT2	8	2	[ENSG00000091879]
CD200	3	CD200	26	3	[ENSG00000091972]
CST7	2	CST7	2	2	[ENSG00000077984]
BAX	3	BAX	8	3	[ENSG00000087088]
ADAMTS2	5	ADAMTS2	6	5	[ENSG00000087116]
TMPRSS11E	2	TMPRSS11E	2	2	[ENSG00000087128]
ABCC6	4	ABCC6	6	4	[ENSG00000091262]
ABCC6	4	ABCC6P2	5	2	[ENSG00000290943,ENSG00000255277]
ABCC6	4	ABCC6P1	7	2	[ENSG00000291057,ENSG00000256340]
TXNDC16	2	TXNDC16	2	2	[ENSG00000087301]
PTHLH	6	PTHLH	16	6	[ENSG00000087494]
SLC23A2	3	SLC23A2	6	3	[ENSG00000089057]
OAS1	3	OAS1	54	3	[ENSG00000089127]
ACHE	3	ACHE	13	3	[ENSG00000087085]
ALKBH5	3	ALKBH5	5	3	[ENSG00000091542]
NLRP1	3	NLRP1	49	3	[ENSG00000091592]
CD209	3	CD209	12	3	[ENSG00000090659]
DLL3	3	DLL3	6	3	[ENSG00000090932]
RBM27	3	RBM27	3	3	[ENSG00000091009]
RBM27	3	ENSG00000275740	3	3	[ENSG00000275740]
PPP2R3C	4	PPP2R3C	5	4	[ENSG00000092020]
RNF31	3	RNF31	12	3	[ENSG00000092098]
RNF31	3	ENSG00000259529	3	3	[ENSG00000259529]
TOX4	3	TOX4P1	2	2	[ENSG00000248697]
TOX4	3	TOX4	7	3	[ENSG00000092203]
TGM1	3	TGM1	5	3	[ENSG00000092295]
NCR2	3	NCR2	9	3	[ENSG00000096264]
ITPR3	3	ITPR3	6	3	[ENSG00000096433]
PXN	3	PXN	18	3	[ENSG00000089159]
TBX5	3	TBX5	11	3	[ENSG00000089225]
NOS1	2	NOS1	6	2	[ENSG00000089250]
FUS	2	FUS	8	2	[ENSG00000089280]
TRPM7	3	TRPM7	6	3	[ENSG00000092439]
TYRO3	3	TYRO3	6	3	[ENSG00000092445]
TYRO3	3	TYRO3P	2	2	[ENSG00000259581]
CAPN3	2	CAPN3	52	2	[ENSG00000092529]
CAPN3	2	ENSG00000258461	2	2	[ENSG00000258461]
IGBP1	3	IGBP1	6	3	[ENSG00000089289]
IGBP1	3	ENSG00000298410	1	1	[ENSG00000298410]
GRAMD1A	3	GRAMD1A	14	3	[ENSG00000089351]
KCNH4	3	KCNH4	6	3	[ENSG00000089558]
ZFHX4	3	ZFHX4	6	3	[ENSG00000091656]
SLC17A6	3	SLC17A6	3	3	[ENSG00000091664]
ESR1	4	ESR1	17	4	[ENSG00000091831]
BLNK	3	BLNK	20	3	[ENSG00000095585]
CRTAC1	3	CRTAC1	6	3	[ENSG00000095713]
IL11	3	IL11	5	3	[ENSG00000095752]
TREM2	2	TREM2	6	2	[ENSG00000095970]
BCL2L13	7	BCL2L13	31	7	[ENSG00000099968]
TGFB2	3	TGFB2	6	3	[ENSG00000092969]
COMT	5	COMT	32	5	[ENSG00000093010]
ECHDC1	2	ECHDC1	18	2	[ENSG00000093144]
ALG6	3	ALG6	3	3	[ENSG00000088035]
MAP3K20	2	MAP3K20	8	2	[ENSG00000091436]
FH	3	FH	6	3	[ENSG00000091483]
FH	3	FHP1	1	1	[ENSG00000234213]
CDV3	2	CDV3	11	2	[ENSG00000091527]
MYO15A	3	MYO15A	9	3	[ENSG00000091536]
MYO15A	3	RPL36P4	1	1	[ENSG00000224497]
CDC6	3	CDC6	6	3	[ENSG00000094804]
CBX5	3	CBX5	7	3	[ENSG00000094916]
MSH2	3	MSH2	20	3	[ENSG00000095002]
MAP3K1	3	MAP3K1	3	3	[ENSG00000095015]
SERPIND1	3	SERPIND1	6	3	[ENSG00000099937]
CRKL	3	CRKL	3	3	[ENSG00000099942]
MMP11	3	MMP11	3	3	[ENSG00000099953]
SMARCB1	3	SMARCB1	12	3	[ENSG00000099956]
STRN4	3	STRN4	8	3	[ENSG00000090372]
FETUB	3	FETUB	10	3	[ENSG00000090512]
DAZL	3	DAZL	6	3	[ENSG00000092345]
TBL1Y	3	TBL1Y	9	3	[ENSG00000092377]
TBL1Y	3	TBL1YP1	2	2	[ENSG00000225624]
KCNK16	4	KCNK16	12	4	[ENSG00000095981]
SRPK1	3	SRPK1	6	3	[ENSG00000096063]
EFHC1	2	EFHC1	26	2	[ENSG00000096093]
PABPC4	3	PABPC4	16	3	[ENSG00000090621]
PTGS1	3	PTGS1	15	3	[ENSG00000095303]
SH2D3C	3	SH2D3C	18	3	[ENSG00000095370]
BTAF1	3	BTAF1	3	3	[ENSG00000095564]
CRYBB3	3	CRYBB3	4	3	[ENSG00000100053]
CARD10	3	CARD10	9	3	[ENSG00000100065]
SLC25A1	3	SLC25A1P1	1	1	[ENSG00000254479]
SLC25A1	3	SLC25A1	6	3	[ENSG00000100075]
SLC25A1	3	SLC25A1P4	1	1	[ENSG00000261608]
SLC25A1	3	SLC25A1P5	1	1	[ENSG00000267323]
SEZ6L	2	SEZ6L	16	2	[ENSG00000100095]
HNRNPM	3	HNRNPM	6	3	[ENSG00000099783]
CDC34	3	CDC34	3	3	[ENSG00000099804]
MTAP	5	MTAP	7	5	[ENSG00000099810]
POLR2E	3	POLR2E	4	3	[ENSG00000099817]
MAPK1	3	MAPK1	5	3	[ENSG00000100030]
PRODH	3	PRODH	10	3	[ENSG00000100033]
TOP3B	3	TOP3B	6	3	[ENSG00000100038]
IL2RB	3	IL2RB	38	3	[ENSG00000100385]
CCDC80	2	CCDC80	4	2	[ENSG00000091986]
CMA1	3	CMA1	5	3	[ENSG00000092009]
PALMD	3	PALMD	6	3	[ENSG00000099260]
WASHC2A	3	WASHC2A	15	3	[ENSG00000099290]
MZF1	4	MZF1	12	4	[ENSG00000099326]
APOL1	3	APOL1	15	3	[ENSG00000100342]
PNPLA3	3	PNPLA3	6	3	[ENSG00000100344]
MYH9	2	MYH9	7	2	[ENSG00000100345]
NCF4	3	NCF4	12	3	[ENSG00000100365]
HEATR5B	2	HEATR5B	2	2	[ENSG00000008869]
PAX7	4	PAX7	8	4	[ENSG00000009709]
TYMP	2	TYMP	10	2	[ENSG00000025708]
TOMM34	3	TOMM34	3	3	[ENSG00000025772]
KPNA6	3	KPNA6	3	3	[ENSG00000025800]
CSF2RB	3	CSF2RB	4	3	[ENSG00000100368]
SLC25A17	3	SLC25A17	6	3	[ENSG00000100372]
UPK3A	3	UPK3A	5	3	[ENSG00000100373]
GCN1	3	GCN1	3	3	[ENSG00000089154]
KCNK6	3	KCNK6	3	3	[ENSG00000099337]
BCL7C	6	BCL7C	4	4	[ENSG00000099385]
BCL7C	6	MIR762HG	4	1	[ENSG00000260083]
MAGEB2	3	MAGEB2	3	3	[ENSG00000099399]
DERL3	4	DERL3	12	4	[ENSG00000099958]
PRMT5	3	PRMT5	15	3	[ENSG00000100462]
COCH	3	COCH	21	3	[ENSG00000100473]
CDKL1	4	CDKL1	6	4	[ENSG00000100490]
NIN	3	NIN	24	3	[ENSG00000100503]
SIRT1	3	SIRT1	12	3	[ENSG00000096717]
JAK2	3	JAK2	3	3	[ENSG00000096968]
SEC14L3	5	SEC14L3	15	5	[ENSG00000100012]
SPECC1L	3	SPECC1L	12	3	[ENSG00000100014]
SPECC1L	3	SPECC1L-ADORA2A	3	3	[ENSG00000258555]
SNRPD3	3	SNRPD3	3	3	[ENSG00000100028]
GZMH	3	GZMH	9	3	[ENSG00000100450]
GZMB	3	GZMB	8	3	[ENSG00000100453]
RBM23	3	RBM23	15	3	[ENSG00000100461]
RIMS4	3	RIMS4	3	3	[ENSG00000101098]
PABPC1L	6	PABPC1L	6	3	[ENSG00000101104]
ORC6	3	ORC6	7	3	[ENSG00000091651]
HCN2	3	HCN2	3	3	[ENSG00000099822]
TRMT2A	3	TRMT2A	12	3	[ENSG00000099899]
TCF20	3	TCF20	14	3	[ENSG00000100207]
XBP1	2	XBP1	8	2	[ENSG00000100219]
RTCB	3	RTCB	3	3	[ENSG00000100220]
GTPBP1	3	GTPBP1	3	3	[ENSG00000100226]
AP1B1	3	AP1B1	12	3	[ENSG00000100280]
HIF1A	5	HIF1A	20	5	[ENSG00000100644]
HIF1A	5	ENSG00000258964	1	1	[ENSG00000258964]
SLC10A1	3	SLC10A1	3	3	[ENSG00000100652]
DICER1	3	DICER1	31	3	[ENSG00000100697]
TBX15	3	TBX15	6	3	[ENSG00000092607]
PHGDH	3	PHGDH	13	3	[ENSG00000092621]
AGO1	2	AGO1	6	2	[ENSG00000092847]
DPYSL2	2	DPYSL2	6	2	[ENSG00000092964]
CBARP	3	CBARP	6	3	[ENSG00000099625]
PCDH11Y	3	PCDH11Y	18	3	[ENSG00000099715]
PCDH11Y	3	PCDH11X	7	1	[ENSG00000102290]
STK4	2	STK4	8	2	[ENSG00000101109]
SALL4	3	SALL4	7	3	[ENSG00000101115]
SALL4	3	ENSG00000258705	1	1	[ENSG00000258705]
SALL4	3	SALL4P2	1	1	[ENSG00000238040]
SALL4	3	ENSG00000277211	1	1	[ENSG00000277211]
SALL4	3	SALL4P5	1	1	[ENSG00000231915]
SALL4	3	SALL4P1	1	1	[ENSG00000250308]
SNAP23	3	SNAP23	9	3	[ENSG00000092531]
SNAP23	3	SNAP23P1	1	1	[ENSG00000230758]
RANGAP1	3	RANGAP1	12	3	[ENSG00000100401]
HDAC10	3	HDAC10	9	3	[ENSG00000100429]
KCNK10	3	KCNK10	9	3	[ENSG00000100433]
CTSG	2	CTSG	2	2	[ENSG00000100448]
YY1	3	YY1	6	3	[ENSG00000100811]
APEX1	3	APEX1	10	3	[ENSG00000100823]
EFS	3	EFS	8	3	[ENSG00000100842]
CINP	2	CINP	5	2	[ENSG00000100865]
PDYN	3	PDYN	9	3	[ENSG00000101327]
TPX2	3	TPX2	6	3	[ENSG00000088325]
SLC15A1	3	SLC15A1	3	3	[ENSG00000088386]
DOCK9	2	DOCK9	20	2	[ENSG00000088387]
IL12RB1	3	IL12RB1	8	3	[ENSG00000096996]
ABL1	3	ABL1	6	3	[ENSG00000097007]
NRP1	3	NRP1	27	3	[ENSG00000099250]
DHRS2	2	DHRS2	6	2	[ENSG00000100867]
PSMA6	3	PSMA6P2	2	2	[ENSG00000229083]
PSMA6	3	PSMA6	17	3	[ENSG00000100902]
PSMA6	3	PSMA6P1	2	2	[ENSG00000215414]
PSMA6	3	ENSG00000258790	3	3	[ENSG00000258790]
OSM	4	OSM	6	4	[ENSG00000099985]
SF3A1	3	SF3A1	3	3	[ENSG00000099995]
PDGFB	3	PDGFB	4	3	[ENSG00000100311]
TAB1	3	TAB1	5	3	[ENSG00000100324]
ASCC2	3	ASCC2	9	3	[ENSG00000100325]
TELO2	3	TELO2	3	3	[ENSG00000100726]
BDKRB1	3	BDKRB1	7	3	[ENSG00000100739]
RPS6KA5	3	RPS6KA5	9	3	[ENSG00000100784]
PSMB5	3	PSMB5	11	3	[ENSG00000100804]
CSNK2A1	8	CSNK2A1	51	8	[ENSG00000101266]
HDAC6	5	HDAC6	67	5	[ENSG00000094631]
PYGL	2	PYGL	6	2	[ENSG00000100504]
CDKN3	4	CDKN3	14	4	[ENSG00000100526]
CGRRF1	3	CGRRF1	3	3	[ENSG00000100532]
PROCR	3	PROCR	3	3	[ENSG00000101000]
CD40	3	CD40	7	3	[ENSG00000101017]
UQCC1	4	UQCC1	16	4	[ENSG00000101019]
ALG13	6	ALG13	12	6	[ENSG00000101901]
MCM5	3	MCM5	5	3	[ENSG00000100297]
TSPO	2	TSPO	4	2	[ENSG00000100300]
RASD2	3	RASD2	3	3	[ENSG00000100302]
CBX7	3	CBX7	4	3	[ENSG00000100307]
GSTZ1	3	GSTZ1	18	3	[ENSG00000100577]
LGMN	2	LGMN	8	2	[ENSG00000100600]
PPM1A	3	PPM1A	9	3	[ENSG00000100614]
PPM1A	3	PPM1AP1	1	1	[ENSG00000250483]
CEP128	2	CEP128	6	2	[ENSG00000100629]
TRIB3	4	TRIB3	25	4	[ENSG00000101255]
RASSF2	3	RASSF2	6	3	[ENSG00000101265]
GABRP	4	GABRP	15	4	[ENSG00000094755]
GABRP	4	ENSG00000257852	1	1	[ENSG00000257852]
TCFL5	5	TCFL5	6	5	[ENSG00000101190]
BIRC7	3	BIRC7	7	3	[ENSG00000101197]
CHRNA4	3	CHRNA4	3	3	[ENSG00000101204]
SYP	4	SYP	5	4	[ENSG00000102003]
PLP2	2	PLP2	4	2	[ENSG00000102007]
PLS3	3	PLS3	9	3	[ENSG00000102024]
SOX10	3	SOX10	9	3	[ENSG00000100146]
ZFYVE21	2	ZFYVE21	4	2	[ENSG00000100711]
MTHFD1	3	MTHFD1	24	3	[ENSG00000100714]
MTHFD1	3	MTHFD1P1	1	1	[ENSG00000231831]
TCL1A	2	TCL1A	5	2	[ENSG00000100721]
SUV39H1	3	SUV39H1	6	3	[ENSG00000101945]
PAGE4	3	PAGE4	6	3	[ENSG00000101951]
SRPX	3	SRPX	12	3	[ENSG00000101955]
GLRA2	2	GLRA2	4	2	[ENSG00000101958]
XIAP	3	XIAP	9	3	[ENSG00000101966]
XIAP	3	XIAPP3	1	1	[ENSG00000180152]
XIAP	3	XIAPP1	1	1	[ENSG00000270294]
ACOD1	3	ACOD1	3	3	[ENSG00000102794]
RBX1	3	RBX1	3	3	[ENSG00000100387]
RBX1	3	RBX1P1	1	1	[ENSG00000226860]
EP300	3	EP300	9	3	[ENSG00000100393]
BMP7	3	BMP7	5	3	[ENSG00000101144]
HRH3	3	HRH3	4	3	[ENSG00000101180]
NTSR1	3	NTSR1	3	3	[ENSG00000101188]
LIPG	4	LIPG	12	4	[ENSG00000101670]
NOL4	2	NOL4	8	2	[ENSG00000101746]
RBBP8	3	RBBP8	12	3	[ENSG00000101773]
PSMD10	3	PSMD10	8	3	[ENSG00000101843]
ARHGEF7	2	ARHGEF7	20	2	[ENSG00000102606]
FGF9	3	FGF9	3	3	[ENSG00000102678]
KPNA3	3	KPNA3	3	3	[ENSG00000102753]
NEFH	2	NEFHP1	2	2	[ENSG00000223489]
NEFH	2	NEFH	1	1	[ENSG00000100285]
NEFH	2	NEFHP2	1	1	[ENSG00000223651]
BIK	3	BIK	3	3	[ENSG00000100290]
HMOX1	2	HMOX1	6	2	[ENSG00000100292]
MYBL2	3	MYBL2	6	3	[ENSG00000101057]
HNF4A	4	HNF4A	9	4	[ENSG00000101076]
NFATC2	3	NFATC2	18	3	[ENSG00000101096]
ABCD1	5	ABCD1	5	5	[ENSG00000101986]
ITGA6	3	ITGA6	21	3	[ENSG00000091409]
SLC5A1	3	SLC5A1	6	3	[ENSG00000100170]
CYP2D6	3	CYP2D6	5	3	[ENSG00000100197]
CYP2D6	3	CYP2D8P	2	2	[ENSG00000226450]
CYP2D6	3	CYP2D7	6	3	[ENSG00000205702]
CYP2D6	3	ENSG00000303069	2	2	[ENSG00000303069]
MAP1LC3A	3	MAP1LC3A	7	3	[ENSG00000101460]
APMAP	2	APMAP	2	2	[ENSG00000101474]
SMCHD1	2	SMCHD1	4	2	[ENSG00000101596]
SMAD7	3	SMAD7	5	3	[ENSG00000101665]
NUP93	3	NUP93	12	3	[ENSG00000102900]
TSNAXIP1	3	TSNAXIP1	9	3	[ENSG00000102904]
EEF1A2	2	EEF1A2	6	2	[ENSG00000101210]
PTK6	3	PTK6	5	3	[ENSG00000101213]
GMEB2	3	GMEB2	9	3	[ENSG00000101216]
SMARCA1	3	SMARCA1	9	3	[ENSG00000102038]
RBBP7	3	RBBP7	9	3	[ENSG00000102054]
OPN1LW	3	OPN1LW	3	3	[ENSG00000102076]
OPN1LW	3	OPN1MW2	1	1	[ENSG00000166160]
OPN1LW	3	OPN1MW	1	1	[ENSG00000268221]
OPN1LW	3	OPN1MW3	1	1	[ENSG00000269433]
PIM2	3	PIM2	6	3	[ENSG00000102096]
CCL22	2	CCL22	2	2	[ENSG00000102962]
DHODH	3	DHODH	6	3	[ENSG00000102967]
CCL17	3	CCL17	6	3	[ENSG00000102970]
CTCF	3	CTCF	24	3	[ENSG00000102974]
ADNP	3	ADNP	21	3	[ENSG00000101126]
DOK5	3	DOK5	6	3	[ENSG00000101134]
TNFSF13B	3	TNFSF13B	6	3	[ENSG00000102524]
FNDC3A	4	FNDC3A	12	4	[ENSG00000102531]
KLF5	2	KLF5	4	2	[ENSG00000102554]
ACP5	2	ACP5	36	2	[ENSG00000102575]
E2F1	3	E2F1	3	3	[ENSG00000101412]
CST4	2	CST2	2	2	[ENSG00000170369]
CST4	2	CSTP2	1	1	[ENSG00000277975]
CST4	2	CST1	2	1	[ENSG00000170373]
CST4	2	CST4	2	2	[ENSG00000101441]
AHCY	3	AHCY	6	3	[ENSG00000101444]
PPP1R16B	2	PPP1R16B	4	2	[ENSG00000101445]
KLHL4	3	KLHL4	6	3	[ENSG00000102271]
PCDH11X	2	PCDH11X	14	2	[ENSG00000102290]
PORCN	3	PORCN	21	3	[ENSG00000102312]
PBDC1	3	PBDC1	9	3	[ENSG00000102390]
GLA	3	GLA	17	3	[ENSG00000102393]
PDGFRL	3	PDGFRL	6	3	[ENSG00000104213]
CSPP1	2	CSPP1	42	2	[ENSG00000104218]
PROKR2	3	PROKR2	9	3	[ENSG00000101292]
MYLK2	3	MYLK2	6	3	[ENSG00000101306]
SIRPB1	6	SIRPB1	14	6	[ENSG00000101307]
EMD	3	EMD	12	3	[ENSG00000102119]
PGK1	2	PGK1P2	2	2	[ENSG00000213290]
PGK1	2	PGK1	4	2	[ENSG00000102144]
PGK1	2	PGK1P1	2	2	[ENSG00000228328]
GATA1	3	GATA1	17	3	[ENSG00000102145]
PHEX	3	PHEX	4	3	[ENSG00000102174]
CDK16	3	CDK16	12	3	[ENSG00000102225]
CSK	3	CSK	8	3	[ENSG00000103653]
AP3B2	8	AP3B2	36	8	[ENSG00000103723]
ZFX	3	ZFX	15	3	[ENSG00000005889]
LAMP2	2	LAMP2	8	2	[ENSG00000005893]
ITGA2B	2	ITGA2B	2	2	[ENSG00000005961]
TMEM98	2	ENSG00000293117	3	1	[ENSG00000293117]
TMEM98	2	TMEM98	5	2	[ENSG00000006042]
TMEM98	2	ENSG00000243828	1	1	[ENSG00000243828]
SLC38A7	3	SLC38A7	10	3	[ENSG00000103042]
SMPD3	3	SMPD3	7	3	[ENSG00000103056]
AXIN1	3	AXIN1	6	3	[ENSG00000103126]
NECAB2	3	NECAB2	6	3	[ENSG00000103154]
CD276	4	CD276	11	4	[ENSG00000103855]
RPAP1	3	RPAP1	6	3	[ENSG00000103932]
ZNF106	2	ZNF106	8	2	[ENSG00000103994]
TJP1	3	TJP1	14	3	[ENSG00000104067]
PRPS2	2	PRPS2	5	2	[ENSG00000101911]
TLR8	3	TLR8	6	3	[ENSG00000101916]
RUBCNL	3	RUBCNL	42	3	[ENSG00000102445]
HTR2A	3	HTR2A	6	3	[ENSG00000102468]
LEPROTL1	4	LEPROTL1	8	4	[ENSG00000104660]
GSR	3	GSR	12	3	[ENSG00000104687]
HCK	3	HCK	15	3	[ENSG00000101336]
TM9SF4	3	TM9SF4	6	3	[ENSG00000101337]
SAMHD1	3	SAMHD1	12	3	[ENSG00000101347]
POLR2C	3	POLR2C	3	3	[ENSG00000102978]
NDRG4	3	NDRG4	24	3	[ENSG00000103034]
STMN2	3	STMN2	5	3	[ENSG00000104435]
STMN2	3	ENSG00000205625	1	1	[ENSG00000205625]
TRPS1	2	TRPS1	12	2	[ENSG00000104447]
SPAG1	3	SPAG1	12	3	[ENSG00000104450]
NFE2L1	3	NFE2L1	21	3	[ENSG00000082641]
GSK3B	3	GSK3B	12	3	[ENSG00000082701]
GSK3B	3	ENSG00000234813	1	1	[ENSG00000234813]
ITGB5	3	ITGB5	3	3	[ENSG00000082781]
DMXL2	3	DMXL2	12	3	[ENSG00000104093]
DNAJC17	3	DNAJC17	3	3	[ENSG00000104129]
MYEF2	4	MYEF2	7	3	[ENSG00000104177]
NEFM	3	NEFM	12	3	[ENSG00000104722]
NEFM	3	NEFMP1	1	1	[ENSG00000224697]
MCM4	3	MCM4	20	3	[ENSG00000104738]
HSF4	3	HSF4	6	3	[ENSG00000102878]
MAPK3	3	MAPK3	18	3	[ENSG00000102882]
NUTF2	3	NUTF2	14	3	[ENSG00000102898]
RIPK2	3	RIPK2	3	3	[ENSG00000104312]
EYA1	3	EYA1	36	3	[ENSG00000104313]
NBN	3	NBN	37	3	[ENSG00000104320]
DNAJA3	3	DNAJA3	9	3	[ENSG00000103423]
RBL2	3	RBL2	3	3	[ENSG00000103479]
PYCARD	3	PYCARD	6	3	[ENSG00000103490]
BCKDK	3	BCKDK	11	3	[ENSG00000103507]
PLAT	2	PLAT	16	2	[ENSG00000104368]
JPH1	3	JPH1	3	3	[ENSG00000104369]
STK3	3	STK3	9	3	[ENSG00000104375]
CCN4	3	CCN4	4	3	[ENSG00000104415]
FCER2	3	FCER2	9	3	[ENSG00000104921]
DMPK	3	DMPK	16	3	[ENSG00000104936]
DMPK	3	ENSG00000268434	1	1	[ENSG00000268434]
VWA8	3	VWA8	6	3	[ENSG00000102763]
FOXF1	3	FOXF1	3	3	[ENSG00000103241]
SLC7A5	2	SLC7A5	4	2	[ENSG00000103257]
STUB1	3	STUB1	7	3	[ENSG00000103266]
UBE2I	3	UBE2I	67	3	[ENSG00000103275]
TLE6	4	TLE6	7	4	[ENSG00000104953]
PTOV1	3	PTOV1	14	3	[ENSG00000104960]
SEC23B	3	SEC23B	15	3	[ENSG00000101310]
USP11	3	USP11	6	3	[ENSG00000102226]
CD40LG	3	CD40LG	11	3	[ENSG00000102245]
LIM2	3	LIM2	5	3	[ENSG00000105370]
ICAM4	3	ICAM4	8	3	[ENSG00000105371]
ICAM5	3	ICAM5	6	3	[ENSG00000105376]
CD33	6	CD33	10	6	[ENSG00000105383]
FZD3	3	FZD3	6	3	[ENSG00000104290]
DYRK1B	3	DYRK1B	14	3	[ENSG00000105204]
AKT2	3	AKT2	8	3	[ENSG00000105221]
EBI3	2	EBI3	2	2	[ENSG00000105246]
SLC1A5	3	SLC1A5	21	3	[ENSG00000105281]
KXD1	3	KXD1	16	3	[ENSG00000105700]
NFAT5	2	NFAT5	6	2	[ENSG00000102908]
CBLN1	3	CBLN1	3	3	[ENSG00000102924]
NDRG1	2	NDRG1	5	2	[ENSG00000104419]
ZC2HC1A	3	ZC2HC1A	9	3	[ENSG00000104427]
IL7	3	IL7	10	3	[ENSG00000104432]
CCNE1	3	CCNE1	9	3	[ENSG00000105173]
TIMM50	3	TIMM50	7	3	[ENSG00000105197]
LGALS13	3	LGALS13	3	3	[ENSG00000105198]
FBL	3	FBL	3	3	[ENSG00000105202]
TYK2	5	TYK2	17	3	[ENSG00000105397]
CAV2	3	CAV2	4	3	[ENSG00000105971]
MET	3	MET	9	3	[ENSG00000105976]
NFATC4	3	NFATC4	45	3	[ENSG00000100968]
PLTP	3	PLTP	8	3	[ENSG00000100979]
GRIN2D	3	GRIN2D	3	3	[ENSG00000105464]
CARD8	3	CARD8	24	3	[ENSG00000105483]
ERCC2	3	ERCC2	12	3	[ENSG00000104884]
DOT1L	3	DOT1L	6	3	[ENSG00000104885]
SLC17A7	3	SLC17A7	5	3	[ENSG00000104888]
AMH	1	AMH	1	1	[ENSG00000104899]
RETN	1	RETN	3	1	[ENSG00000104918]
CCDC9	3	CCDC9	6	3	[ENSG00000105321]
HNRNPUL1	3	HNRNPUL1	21	3	[ENSG00000105323]
FZR1	3	FZR1	4	3	[ENSG00000105325]
HOXA5	3	HOXA5	3	3	[ENSG00000106004]
VIPR2	3	VIPR2	3	3	[ENSG00000106018]
TSPAN12	2	TSPAN12	4	2	[ENSG00000106025]
HOXA13	3	HOXA13	3	3	[ENSG00000106031]
CPVL	2	CPVL	6	2	[ENSG00000106066]
CCL24	3	CCL24	6	3	[ENSG00000106178]
NPTX2	3	NPTX2	3	3	[ENSG00000106236]
PTCD1	3	PTCD1	3	3	[ENSG00000106246]
PTCD1	3	ATP5MF-PTCD1	2	2	[ENSG00000248919]
CALB1	3	CALB1	6	3	[ENSG00000104327]
SFRP1	2	SFRP1	4	2	[ENSG00000104332]
LAPTM4B	2	LAPTM4B	6	2	[ENSG00000104341]
IKBKB	3	IKBKB	6	3	[ENSG00000104365]
RELB	3	RELB	6	3	[ENSG00000104856]
PPP1R37	3	PPP1R37	3	3	[ENSG00000104866]
PIH1D1	3	PIH1D1	6	3	[ENSG00000104872]
SULT2A1	2	SULT2A1	2	2	[ENSG00000105398]
CDC37	3	ENSG00000213414	2	2	[ENSG00000213414]
CDC37	3	CDC37	3	3	[ENSG00000105401]
MEIS3	4	MEIS3	14	4	[ENSG00000105419]
MEIS3	4	MEIS3P2	2	2	[ENSG00000188013]
MEIS3	4	MEIS3P1	1	1	[ENSG00000179277]
MEIS3	4	CCDC97	1	1	[ENSG00000142039]
MEGF8	3	MEGF8	9	3	[ENSG00000105429]
MEST	2	MEST	16	2	[ENSG00000106484]
MEST	2	MESTP4	1	1	[ENSG00000215004]
MEST	2	MESTP1	1	1	[ENSG00000220884]
MEST	2	MESTP3	1	1	[ENSG00000250927]
KCNN4	3	KCNN4	3	3	[ENSG00000104783]
GYS1	3	GYS1	6	3	[ENSG00000104812]
CGB3	2	CGB7	6	2	[ENSG00000196337]
CGB3	2	CGB1	1	1	[ENSG00000267631]
CGB3	2	CGB8	2	2	[ENSG00000213030]
CGB3	2	LHB	1	1	[ENSG00000104826]
CGB3	2	CGB2	1	1	[ENSG00000104818]
CGB3	2	CGB3	2	2	[ENSG00000104827]
CGB3	2	CGB5	2	2	[ENSG00000189052]
TUBB4A	2	TUBB4A	4	2	[ENSG00000104833]
BBC3	3	BBC3	12	3	[ENSG00000105327]
TGFB1	2	TGFB1	2	2	[ENSG00000105329]
CD79A	5	CD79A	9	4	[ENSG00000105369]
PIK3R2	3	PIK3R2	3	3	[ENSG00000105647]
PIK3R2	3	ENSG00000268173	3	3	[ENSG00000268173]
COMP	2	COMP	6	2	[ENSG00000105664]
UPK1A	3	UPK1A	5	3	[ENSG00000105668]
HAMP	2	HAMP	4	2	[ENSG00000105697]
BLVRA	3	BLVRA	6	3	[ENSG00000106605]
URGCP	3	URGCP	12	3	[ENSG00000106608]
CHRAC1	2	CHRAC1	3	2	[ENSG00000104472]
SNX16	3	SNX16	9	3	[ENSG00000104497]
LILRA1	3	LILRA1	6	3	[ENSG00000104974]
CCDC61	3	CCDC61	8	3	[ENSG00000104983]
ASF1B	4	ASF1B	5	4	[ENSG00000105011]
OLFM2	3	OLFM2	9	3	[ENSG00000105088]
CYTH2	5	CYTH2	11	3	[ENSG00000105443]
GRWD1	3	GRWD1	3	3	[ENSG00000105447]
PIK3CG	3	PIK3CG	9	3	[ENSG00000105851]
PON2	2	PON2	8	2	[ENSG00000105854]
DNAH11	3	DNAH11	3	3	[ENSG00000105877]
OGDH	3	OGDH	16	3	[ENSG00000105953]
RLN2	3	RLN2	3	3	[ENSG00000107014]
RLN1	3	RLN1	3	3	[ENSG00000107018]
TRPA1	3	TRPA1	3	3	[ENSG00000104321]
TRPA1	3	ENSG00000304447	2	1	[ENSG00000304447]
TRPA1	3	ENSG00000250979	1	1	[ENSG00000250979]
FGF21	3	FGF21	6	3	[ENSG00000105550]
PPP2R1A	4	PPP2R1A	18	4	[ENSG00000105568]
LILRB5	3	LILRB5	7	3	[ENSG00000105609]
PRPF31	3	PRPF31	9	3	[ENSG00000105618]
AEBP1	2	AEBP1	3	2	[ENSG00000106624]
BCL7B	3	BCL7B	6	3	[ENSG00000106635]
TBL2	3	TBL2	4	3	[ENSG00000106638]
LIMK1	3	LIMK1	9	3	[ENSG00000106683]
CXCL12	3	CXCL12	6	3	[ENSG00000107562]
EIF3A	3	EIF3A	3	3	[ENSG00000107581]
PKD2L1	3	PKD2L1	3	3	[ENSG00000107593]
UBR5	3	UBR5	12	3	[ENSG00000104517]
SQLE	3	SQLE	6	3	[ENSG00000104549]
AKAP8	3	AKAP8	6	3	[ENSG00000105127]
AURKC	3	AURKC	10	3	[ENSG00000105146]
NRF1	3	NRF1	15	3	[ENSG00000106459]
TMEM106B	3	TMEM106B	18	3	[ENSG00000106460]
EZH2	3	EZH2	18	3	[ENSG00000106462]
KCTD9	3	KCTD9P2	2	2	[ENSG00000181819]
KCTD9	3	KCTD9P5	3	3	[ENSG00000248216]
KCTD9	3	KCTD9	6	3	[ENSG00000104756]
KCTD9	3	KCTD9P3	3	3	[ENSG00000187988]
KCTD9	3	KCTD9P6	2	2	[ENSG00000229211]
KCTD9	3	KCTD9P4	2	2	[ENSG00000214264]
KCTD9	3	KCTD9P1	1	1	[ENSG00000225014]
MAN2B1	3	MAN2B1	6	3	[ENSG00000104774]
MAN2B1	3	ENSG00000269242	1	1	[ENSG00000269242]
ABHD11	2	ABHD11	6	2	[ENSG00000106077]
STX1A	3	STX1A	6	3	[ENSG00000106089]
NOD1	3	NOD1	3	3	[ENSG00000106100]
CRHR2	3	CRHR2	10	3	[ENSG00000106113]
TNFSF8	5	ENSG00000289513	2	1	[ENSG00000289513]
TNFSF8	5	TNFSF8	6	5	[ENSG00000106952]
DNM1	3	DNM1	30	3	[ENSG00000106976]
LILRB1	3	LILRB1	19	3	[ENSG00000104972]
GTPBP10	3	GTPBP10	6	3	[ENSG00000105793]
CDK6	2	CDK6	4	2	[ENSG00000105810]
TFPI2	3	TFPI2	5	3	[ENSG00000105825]
SLC1A1	2	SLC1A1	2	2	[ENSG00000106688]
FKTN	3	FKTN	18	3	[ENSG00000106692]
CNTNAP3	3	CNTNAP3	12	3	[ENSG00000106714]
CNTNAP3	3	ENSG00000283541	3	3	[ENSG00000283541]
CNTNAP3	3	CNTNAP3B	12	3	[ENSG00000154529]
CNTNAP3	3	CNTNAP3P2	3	3	[ENSG00000276386]
STS	3	STS	12	3	[ENSG00000101846]
NXT2	3	NXT2	10	3	[ENSG00000101888]
PIEZO1	3	PIEZO1	4	3	[ENSG00000103335]
ELOB	2	ELOB	5	2	[ENSG00000103363]
AQP8	3	AQP8	6	3	[ENSG00000103375]
MPDZ	2	MPDZ	12	2	[ENSG00000107186]
ZFAND5	2	ENSG00000269374	1	1	[ENSG00000269374]
ZFAND5	2	ZFAND5	7	2	[ENSG00000107372]
CLEC4M	3	CLEC4M	9	3	[ENSG00000104938]
CLEC4M	3	CD209	9	1	[ENSG00000090659]
SERPINE1	2	SERPINE1	2	2	[ENSG00000106366]
RPA3	3	RPA3	9	3	[ENSG00000106399]
GLCCI1	3	ENSG00000283549	1	1	[ENSG00000283549]
GLCCI1	3	GLCCI1	3	3	[ENSG00000106415]
DDX50	3	DDX50	3	3	[ENSG00000107625]
DDX50	3	DDX50P2	1	1	[ENSG00000240048]
DDX50	3	ENSG00000248778	1	1	[ENSG00000248778]
MAPK8	3	MAPK8	19	3	[ENSG00000107643]
TNFRSF10A	3	TNFRSF10A	6	3	[ENSG00000104689]
CYP3A5	4	CYP3A5	4	4	[ENSG00000106258]
SNX8	2	SNX8	2	2	[ENSG00000106266]
NUDT1	3	NUDT1	18	3	[ENSG00000106268]
PTPRZ1	2	PTPRZ1	20	2	[ENSG00000106278]
WASL	3	WASL	3	3	[ENSG00000106299]
CPEB3	3	CPEB3	9	3	[ENSG00000107864]
CUEDC2	3	CUEDC2	3	3	[ENSG00000107874]
LARP4B	3	LARP4B	6	3	[ENSG00000107929]
GTPBP4	3	GTPBP4	3	3	[ENSG00000107937]
WNT3	3	WNT3	11	3	[ENSG00000108379]
P2RX1	3	P2RX1	3	3	[ENSG00000108405]
JAK3	3	JAK3	9	3	[ENSG00000105639]
SLC5A5	3	SLC5A5	3	3	[ENSG00000105641]
EPHB6	3	EPHB6	9	3	[ENSG00000106123]
CASP2	3	CASP2	6	3	[ENSG00000106144]
DNTT	3	DNTT	6	3	[ENSG00000107447]
GATA3	3	GATA3	6	3	[ENSG00000107485]
RASSF4	2	RASSF4	2	2	[ENSG00000107551]
PPIF	2	PPIF	2	2	[ENSG00000108179]
PBLD	4	PBLD	10	4	[ENSG00000108187]
TSPAN14	3	TSPAN14	39	3	[ENSG00000108219]
KCNT1	3	KCNT1	39	3	[ENSG00000107147]
CA9	3	CA9	3	3	[ENSG00000107159]
FUBP3	3	FUBP3	3	3	[ENSG00000107164]
CREB3	3	CREB3	3	3	[ENSG00000107175]
LIPA	3	LIPA	9	3	[ENSG00000107798]
NPM3	3	NPM3	3	3	[ENSG00000107833]
GBF1	3	GBF1	36	3	[ENSG00000107862]
MYH1	4	MYH1	4	4	[ENSG00000109061]
TMEM97	3	TMEM97	6	3	[ENSG00000109084]
CDR2L	3	CDR2L	3	3	[ENSG00000109089]
FBXW7	3	FBXW7	15	3	[ENSG00000109670]
RHEB	2	RHEB	2	2	[ENSG00000106615]
PRKAG2	2	PRKAG2	20	2	[ENSG00000106617]
EDRF1	3	EDRF1	6	3	[ENSG00000107938]
BCCIP	5	BCCIP	9	5	[ENSG00000107949]
MTPAP	3	MTPAP	3	3	[ENSG00000107951]
KPNB1	3	KPNB1	9	3	[ENSG00000108424]
CBX1	3	ENSG00000299390	3	3	[ENSG00000299390]
CBX1	3	CBX1	6	3	[ENSG00000108468]
GALK1	3	GALK1	8	3	[ENSG00000108479]
HOXB6	3	HOXB6	6	3	[ENSG00000108511]
GNRHR	3	GNRHR	4	3	[ENSG00000109163]
NMU	3	NMU	12	3	[ENSG00000109255]
ELF4	3	ELF4	6	3	[ENSG00000102034]
IL21R	3	IL21R	9	3	[ENSG00000103522]
SLC6A2	3	SLC6A2	20	3	[ENSG00000103546]
AQP9	2	AQP9	4	2	[ENSG00000103569]
UBTF	3	UBTF	33	3	[ENSG00000108312]
CSF3	2	CSF3	7	2	[ENSG00000108342]
PSMD3	3	PSMD3	3	3	[ENSG00000108344]
RNF43	3	ENSG00000285897	2	2	[ENSG00000285897]
RNF43	3	RNF43	16	3	[ENSG00000108375]
NCS1	3	NCS1	4	3	[ENSG00000107130]
DKK1	3	DKK1	3	3	[ENSG00000107984]
SORCS1	2	SORCS1	2	2	[ENSG00000108018]
TASOR2	2	TASOR2	17	2	[ENSG00000108021]
XPNPEP1	3	XPNPEP1	9	3	[ENSG00000108039]
KAT2A	3	KAT2A	3	3	[ENSG00000108773]
KAT2A	3	ENSG00000267261	1	1	[ENSG00000267261]
HSD17B1	3	HSD17B1	6	3	[ENSG00000108786]
HSD17B1	3	ENSG00000304438	2	1	[ENSG00000304438]
HSD17B1	3	HSD17B1P1	1	1	[ENSG00000108785]
CNTNAP1	3	CNTNAP1	3	3	[ENSG00000108797]
ABI3	4	ABI3	5	4	[ENSG00000108798]
CLCN3	3	CLCN3	12	3	[ENSG00000109572]
CLCN3	3	CLCN3P1	1	1	[ENSG00000232000]
SOD3	2	SOD3	2	2	[ENSG00000109610]
CPZ	3	CPZ	7	3	[ENSG00000109625]
WNT2	3	WNT2	3	3	[ENSG00000105989]
AIMP2	3	AIMP2	7	3	[ENSG00000106305]
TFR2	3	TFR2	9	3	[ENSG00000106327]
IMPDH1	3	ENSG00000287042	2	2	[ENSG00000287042]
IMPDH1	3	IMPDH1	21	3	[ENSG00000106348]
IMPDH1	3	IMPDH1P3	1	1	[ENSG00000214815]
IMPDH1	3	IMPDH1P9	2	2	[ENSG00000218976]
IMPDH1	3	ENSG00000239392	1	1	[ENSG00000239392]
IMPDH1	3	IMPDH1P5	1	1	[ENSG00000213513]
IMPDH1	3	IMPDH1P6	2	2	[ENSG00000254294]
IMPDH1	3	IMPDH1P8	2	2	[ENSG00000224728]
IMPDH1	3	IMPDH1P7	2	2	[ENSG00000226553]
IMPDH1	3	IMPDH1P10	2	2	[ENSG00000232133]
PHF12	3	PHF12	9	3	[ENSG00000109118]
PHOX2B	3	PHOX2B	3	3	[ENSG00000109132]
TMEM33	3	TMEM33	5	3	[ENSG00000109133]
GABRA4	3	GABRA4	3	3	[ENSG00000109158]
NSD2	3	NSD2	27	3	[ENSG00000109685]
STIM2	3	STIM2	12	3	[ENSG00000109689]
SFRP4	2	SFRP4	2	2	[ENSG00000106483]
CCL7	3	CCL7	7	3	[ENSG00000108688]
CCL8	3	CCL8	3	3	[ENSG00000108700]
CCL1	3	CCL1	3	3	[ENSG00000108702]
PMP22	2	PMP22	40	2	[ENSG00000109099]
FOXN1	4	FOXN1	10	4	[ENSG00000109101]
ENG	2	ENG	36	2	[ENSG00000106991]
SGCA	3	SGCA	9	3	[ENSG00000108823]
LRRC59	5	LRRC59	5	5	[ENSG00000108829]
ALOX12	3	ALOX12	3	3	[ENSG00000108839]
GAB1	2	GAB1	8	2	[ENSG00000109458]
IL2	3	IL2	3	3	[ENSG00000109471]
WFS1	2	WFS1	9	2	[ENSG00000109501]
ANXA10	3	ANXA10	3	3	[ENSG00000109511]
P2RX3	3	P2RX3	3	3	[ENSG00000109991]
SIAE	3	SIAE	9	3	[ENSG00000110013]
GSS	3	GSS	16	3	[ENSG00000100983]
MMP9	2	MMP9	2	2	[ENSG00000100985]
PYGB	3	PYGB	3	3	[ENSG00000100994]
JAG1	3	JAG1	3	3	[ENSG00000101384]
CDK5RAP1	3	CDK5RAP1	12	3	[ENSG00000101391]
TTI1	3	TTI1	9	3	[ENSG00000101407]
SCML2	4	SCML2	7	4	[ENSG00000102098]
RS1	3	RS1	3	3	[ENSG00000102104]
UGDH	3	UGDH	12	3	[ENSG00000109814]
PPARGC1A	6	PPARGC1A	11	6	[ENSG00000109819]
CUBN	3	CUBN	3	3	[ENSG00000107611]
CUBN	3	ENSG00000243349	2	1	[ENSG00000243349]
CUBN	3	CUBNP3	1	1	[ENSG00000235690]
SMC3	3	SMC3	3	3	[ENSG00000108055]
TFAM	3	TFAM	5	3	[ENSG00000108064]
CCDC6	3	CCDC6	3	3	[ENSG00000108091]
C1QBP	5	C1QBP	10	5	[ENSG00000108561]
C1QBP	5	C1QBPP2	2	2	[ENSG00000213409]
SLC6A4	4	SLC6A4	12	4	[ENSG00000108576]
ICAM2	3	ICAM2	21	3	[ENSG00000108622]
DDX25	3	DDX25	6	3	[ENSG00000109832]
HTATIP2	4	HTATIP2	14	4	[ENSG00000109854]
CTSC	3	CTSC	19	3	[ENSG00000109861]
SPIN1	3	SPIN1	3	3	[ENSG00000106723]
RNF167	3	RNF167	15	3	[ENSG00000108523]
SLC25A11	3	SLC25A11	4	3	[ENSG00000108528]
RASD1	2	RASD1	3	2	[ENSG00000108551]
UBE2D3	3	UBE2D3	27	3	[ENSG00000109332]
MAPK10	5	MAPK10	171	5	[ENSG00000109339]
SIGLEC6	3	SIGLEC6	17	3	[ENSG00000105492]
CUL2	3	CUL2	51	3	[ENSG00000108094]
CCNY	2	CCNY	8	2	[ENSG00000108100]
ZMIZ1	3	ZMIZ1	3	3	[ENSG00000108175]
DDX6	3	DDX6	9	3	[ENSG00000110367]
DDX6	3	DDX6P2	3	3	[ENSG00000277914]
PLEKHA1	3	PLEKHA1	15	3	[ENSG00000107679]
CDH23	3	CDH23	17	3	[ENSG00000107736]
EFTUD2	3	EFTUD2	12	3	[ENSG00000108883]
PRKAR1A	4	PRKAR1A	39	4	[ENSG00000108946]
PRKAR1A	4	PRKAR1AP1	2	2	[ENSG00000233401]
HIPK3	2	HIPK3	8	2	[ENSG00000110422]
B3GAT1	6	B3GAT1	9	6	[ENSG00000109956]
HSPA8	2	HSPA8	13	2	[ENSG00000109971]
HSPA8	2	HSPA8P1	2	2	[ENSG00000234176]
HSPA8	2	HSPA8P8	1	1	[ENSG00000229091]
HSPA8	2	HSPA8P11	2	2	[ENSG00000248159]
HSPA8	2	HSPA8P9	1	1	[ENSG00000241478]
HSPA8	2	HSPA8P5	1	1	[ENSG00000256356]
CAND1	3	CAND1	3	3	[ENSG00000111530]
IL26	3	IL26	3	3	[ENSG00000111536]
IFNG	3	IFNG	3	3	[ENSG00000111537]
NFKB1	2	NFKB1	10	2	[ENSG00000109320]
TMEM109	3	TMEM109	9	3	[ENSG00000110108]
CCKBR	5	CCKBR	11	5	[ENSG00000110148]
FOLR1	3	FOLR1	15	3	[ENSG00000110195]
FOLR1	3	ENSG00000303403	1	1	[ENSG00000303403]
ELK3	2	ELK3	3	2	[ENSG00000111145]
SLC6A12	2	SLC6A12	10	2	[ENSG00000111181]
WNT5B	3	WNT5B	7	3	[ENSG00000111186]
TRPV4	3	TRPV4	17	3	[ENSG00000111199]
GLRB	3	GLRB	11	3	[ENSG00000109738]
BST1	3	BST1	6	3	[ENSG00000109743]
ELMOD1	2	ELMOD1	6	2	[ENSG00000110675]
CALCA	1	CALCA	1	1	[ENSG00000110680]
SOX6	2	SOX6	14	2	[ENSG00000110693]
AIP	3	AIP	17	3	[ENSG00000110711]
NUP98	3	NUP98	38	3	[ENSG00000110713]
ZBTB16	2	ZBTB16	19	2	[ENSG00000109906]
ZPR1	3	ZPR1	3	3	[ENSG00000109917]
ZPR1	3	ENSG00000293088	2	2	[ENSG00000293088]
ZPR1	3	ZPR1P1	2	2	[ENSG00000219565]
MTCH2	3	MTCH2	6	3	[ENSG00000109919]
MTCH2	3	MTCH2P3	1	1	[ENSG00000260438]
CRTAM	3	CRTAM	6	3	[ENSG00000109943]
IL23A	2	IL23A	2	2	[ENSG00000110944]
PTGES3	2	PTGES3	10	2	[ENSG00000110958]
PTGES3	2	PTGES3P1	1	1	[ENSG00000234518]
CYP27B1	3	CYP27B1	13	3	[ENSG00000111012]
TNS2	3	TNS2	18	3	[ENSG00000111077]
CLEC4A	3	CLEC4A	10	3	[ENSG00000111729]
CLEC4A	3	ENSG00000284697	3	3	[ENSG00000284697]
CLEC4A	3	ENSG00000284393	1	1	[ENSG00000284393]
NEIL3	3	NEIL3	3	3	[ENSG00000109674]
CLNK	3	CLNK	6	3	[ENSG00000109684]
PANX1	3	PANX1	6	3	[ENSG00000110218]
IL10RA	3	IL10RA	3	3	[ENSG00000110324]
BIRC2	3	BIRC2	12	3	[ENSG00000110330]
LTBR	4	LTBR	6	4	[ENSG00000111321]
OAS3	4	OAS3	34	4	[ENSG00000111331]
UNC119	2	UNC119	8	2	[ENSG00000109103]
CHKA	3	CHKA	6	3	[ENSG00000110721]
HPS5	4	HPS5	13	4	[ENSG00000110756]
POU2AF1	2	POU2AF1	2	2	[ENSG00000110777]
PTPN5	3	PTPN5	15	3	[ENSG00000110786]
DDX55	4	DDX55	9	4	[ENSG00000111364]
DDX55	4	DDX55P1	1	1	[ENSG00000270863]
VDR	3	VDR	12	3	[ENSG00000111424]
FZD10	3	FZD10	6	3	[ENSG00000111432]
PPARD	3	PPARD	14	3	[ENSG00000112033]
OPRM1	3	OPRM1	45	3	[ENSG00000112038]
SLC2A9	2	SLC2A9	6	2	[ENSG00000109667]
ATG2A	2	ATG2A	2	2	[ENSG00000110046]
FOXRED1	3	FOXRED1	16	3	[ENSG00000110074]
NRXN2	3	NRXN2	21	3	[ENSG00000110076]
CPT1A	3	CPT1A	13	3	[ENSG00000110090]
ACRBP	3	ACRBP	5	3	[ENSG00000111644]
GNB3	3	GNB3	5	3	[ENSG00000111664]
CDCA3	5	CDCA3	10	4	[ENSG00000111665]
BMP5	3	BMP5	3	3	[ENSG00000112175]
BACH2	3	BACH2	15	3	[ENSG00000112182]
SNX15	3	ARL2-SNX15	3	3	[ENSG00000273003]
SNX15	3	SNX15	4	3	[ENSG00000110025]
LPXN	3	LPXN	9	3	[ENSG00000110031]
SELPLG	3	SELPLG	7	3	[ENSG00000110876]
CORO1C	3	CORO1C	15	3	[ENSG00000110880]
ASIC1	3	ASIC1	9	3	[ENSG00000110881]
MDM1	4	MDM1	14	4	[ENSG00000111554]
NUP107	2	NUP107	6	2	[ENSG00000111581]
CPSF6	3	CPSF6	9	3	[ENSG00000111605]
NOP2	3	ENSG00000285238	3	3	[ENSG00000285238]
NOP2	3	NOP2	18	3	[ENSG00000111641]
DAO	3	DAO	5	3	[ENSG00000110887]
KCTD10	3	KCTD10	8	3	[ENSG00000110906]
SLC11A2	3	SLC11A2	27	3	[ENSG00000110911]
USP5	3	USP5	6	3	[ENSG00000111667]
ENO2	2	ENO2	10	2	[ENSG00000111674]
PTPN6	3	PTPN6	9	3	[ENSG00000111679]
NT5DC3	2	NT5DC3	2	2	[ENSG00000111696]
SLC1A2	2	SLC1A2	43	2	[ENSG00000110436]
CD5	3	CD5	3	3	[ENSG00000110448]
NAA40	3	NAA40	4	3	[ENSG00000110583]
SLCO1B3	3	SLCO1B3	6	3	[ENSG00000111700]
SLCO1B3	3	SLCO1B3-SLCO1B7	2	2	[ENSG00000257046]
NANOG	3	ENSG00000290484	1	1	[ENSG00000290484]
NANOG	3	NANOG	3	3	[ENSG00000111704]
NANOG	3	NANOGP8	2	2	[ENSG00000255192]
PRKAB1	3	PRKAB1	9	3	[ENSG00000111725]
TBP	3	TBP	9	3	[ENSG00000112592]
UPK2	1	UPK2	1	1	[ENSG00000110375]
CBL	3	CBL	9	3	[ENSG00000110395]
NECTIN1	3	NECTIN1	5	3	[ENSG00000110400]
RFC5	3	RFC5	6	3	[ENSG00000111445]
ADGRD1	2	ADGRD1	5	2	[ENSG00000111452]
TBC1D30	3	TBC1D30	9	3	[ENSG00000111490]
TBC1D30	3	ENSG00000288591	3	3	[ENSG00000288591]
GCNT2	3	GCNT2	15	3	[ENSG00000111846]
NEDD9	6	NEDD9	12	6	[ENSG00000111859]
ADTRP	3	ADTRP	5	3	[ENSG00000111863]
HBS1L	3	HBS1L	13	3	[ENSG00000112339]
HBS1L	3	ENSG00000249006	1	1	[ENSG00000249006]
HECA	3	HECA	3	3	[ENSG00000112406]
DVL1	3	DVL1	6	3	[ENSG00000107404]
EZH1	2	EZH1	10	2	[ENSG00000108799]
DLX4	3	DLX4	9	3	[ENSG00000108813]
PPP1R9B	3	PPP1R9B	3	3	[ENSG00000108819]
CCND1	2	CCND1	2	2	[ENSG00000110092]
CCDC86	3	CCDC86	3	3	[ENSG00000110104]
PRPF19	3	PRPF19	3	3	[ENSG00000110107]
FOXM1	3	FOXM1	12	3	[ENSG00000111206]
PRMT8	3	PRMT8	5	3	[ENSG00000111218]
PARP11	3	PARP11	9	3	[ENSG00000111224]
CUX2	2	CUX2	2	2	[ENSG00000111249]
ZNF451	6	ZNF451	12	6	[ENSG00000112200]
BAG2	3	BAG2	3	3	[ENSG00000112208]
GPR63	3	GPR63	3	3	[ENSG00000112218]
PRDM13	3	PRDM13	3	3	[ENSG00000112238]
CLK4	6	CLK4	6	6	[ENSG00000113240]
RWDD1	2	RWDD1	4	2	[ENSG00000111832]
MAK	2	MAK	10	2	[ENSG00000111837]
TMEM14C	2	TMEM14C	4	2	[ENSG00000111843]
PAK1IP1	3	PAK1IP1	3	3	[ENSG00000111845]
PDE10A	2	PDE10A	18	2	[ENSG00000112541]
TFEB	4	TFEB	44	4	[ENSG00000112561]
MCM9	3	MCM9	9	3	[ENSG00000111877]
MAN1A1	3	MAN1A1	3	3	[ENSG00000111885]
SASH1	2	SASH1	2	2	[ENSG00000111961]
CCR6	3	CCR6	12	3	[ENSG00000112486]
CCR6	3	ENSG00000272980	6	3	[ENSG00000272980]
SLC22A2	4	SLC22A2	6	4	[ENSG00000112499]
CUTA	3	CUTA	12	3	[ENSG00000112514]
IL5	3	IL5	3	3	[ENSG00000113525]
SKP1	3	SKP1	6	3	[ENSG00000113558]
SKP1	3	ENSG00000272772	1	1	[ENSG00000272772]
PPP2CA	3	PPP2CA	16	3	[ENSG00000113575]
PPP2CA	3	ENSG00000273345	3	3	[ENSG00000273345]
MCM3	3	MCM3	12	3	[ENSG00000112118]
CD83	2	CD83P1	1	1	[ENSG00000219738]
CD83	2	CD83	4	2	[ENSG00000112149]
GLP1R	3	GLP1R	3	3	[ENSG00000112164]
PTK7	6	PTK7	19	6	[ENSG00000112655]
SRF	3	SRF	3	3	[ENSG00000112658]
GMDS	3	GMDS	6	3	[ENSG00000112699]
SENP6	2	SENP6	6	2	[ENSG00000112701]
GABRG2	3	GABRG2	41	3	[ENSG00000113327]
CDH6	3	CDH6	6	3	[ENSG00000113361]
LMNB1	3	LMNB1	6	3	[ENSG00000113368]
ARRDC3	3	ARRDC3	3	3	[ENSG00000113369]
UBE3A	3	UBE3A	39	3	[ENSG00000114062]
UBE3A	3	UBE3AP2	2	2	[ENSG00000228941]
AICDA	3	AICDA	17	3	[ENSG00000111732]
RFX4	2	RFX4	6	2	[ENSG00000111783]
KLRB1	2	KLRB1	2	2	[ENSG00000111796]
IMPG1	3	IMPG1	7	3	[ENSG00000112706]
VEGFA	2	VEGFA	13	2	[ENSG00000112715]
TTK	3	TTK	9	3	[ENSG00000112742]
SLC29A1	3	SLC29A1	24	3	[ENSG00000112759]
DBN1	3	DBN1	11	3	[ENSG00000113758]
ZNF346	6	ZNF346	17	6	[ENSG00000113761]
MAPK14	3	MAPK14	14	3	[ENSG00000112062]
RHAG	5	RHAG	20	5	[ENSG00000112077]
CDX1	3	CDX1	3	3	[ENSG00000113722]
STC2	3	STC2	3	3	[ENSG00000113739]
HRH2	5	HRH2	6	5	[ENSG00000113749]
PDCD10	3	PDCD10	17	3	[ENSG00000114209]
WNT5A	3	WNT5A	7	3	[ENSG00000114251]
COL7A1	2	COL7A1	4	2	[ENSG00000114270]
HES1	2	HES1	2	2	[ENSG00000114315]
ACAP2	2	ACAP2	4	2	[ENSG00000114331]
INPP4B	3	INPP4B	11	3	[ENSG00000109452]
WWC1	3	WWC1	6	3	[ENSG00000113645]
CSNK1A1	3	CSNK1A1	21	3	[ENSG00000113712]
CSNK1A1	3	ENSG00000230551	3	3	[ENSG00000230551]
PDGFRB	2	PDGFRB	2	2	[ENSG00000113721]
FOXP1	3	FOXP1	49	3	[ENSG00000114861]
FOXP1	3	ENSG00000285708	2	2	[ENSG00000285708]
TREML2	3	TREML2	3	3	[ENSG00000112195]
PRSS16	3	PRSS16	6	3	[ENSG00000112812]
GHR	2	GHR	18	2	[ENSG00000112964]
DAP	3	DAP	5	3	[ENSG00000112977]
OGG1	3	OGG1	12	3	[ENSG00000114026]
KPNA1	3	KPNA1	3	3	[ENSG00000114030]
PCCB	4	PCCB	27	4	[ENSG00000114054]
ASCC3	5	ASCC3	9	5	[ENSG00000112249]
BVES	3	BVES	9	3	[ENSG00000112276]
CRYBG1	2	CRYBG1	2	2	[ENSG00000112297]
EYA4	2	EYA4	16	2	[ENSG00000112319]
ITK	3	ITK	3	3	[ENSG00000113263]
IL12B	3	IL12B	5	3	[ENSG00000113302]
MSH3	3	MSH3	9	3	[ENSG00000113318]
EIF1B	3	EIF1B	3	3	[ENSG00000114784]
KLHL24	2	KLHL24	6	2	[ENSG00000114796]
VIPR1	3	VIPR1	12	3	[ENSG00000114812]
CLN5	5	CLN5	18	5	[ENSG00000102805]
CLN5	5	ENSG00000283208	1	1	[ENSG00000283208]
MSLN	1	MSLN	4	1	[ENSG00000102854]
ALDH2	3	ALDH2	5	3	[ENSG00000111275]
CDKN1B	3	CDKN1B	6	3	[ENSG00000111276]
SCNN1A	3	SCNN1A	15	3	[ENSG00000111319]
KIF20A	3	KIF20A	6	3	[ENSG00000112984]
HSPA9	3	HSPA9	24	3	[ENSG00000113013]
HSPA9	3	HSPA9P1	2	2	[ENSG00000226666]
HSPA9	3	ENSG00000266479	1	1	[ENSG00000266479]
HBEGF	2	HBEGF	2	2	[ENSG00000113070]
E2F3	3	E2F3	6	3	[ENSG00000112242]
PTP4A1	3	PTP4A1	12	3	[ENSG00000112245]
PTP4A1	3	PTP4A1P1	1	1	[ENSG00000231158]
PTP4A1	3	ENSG00000285976	6	3	[ENSG00000285976]
PTP4A1	3	PTP4A1P7	1	1	[ENSG00000237514]
GOLPH3	3	GOLPH3	3	3	[ENSG00000113384]
NPR3	3	NPR3	11	3	[ENSG00000113389]
BRIX1	3	BRIX1	3	3	[ENSG00000113460]
BRIX1	3	BRIX1P1	1	1	[ENSG00000254025]
PRLR	4	PRLR	29	4	[ENSG00000113494]
CBLB	3	CBLB	9	3	[ENSG00000114423]
IFT57	2	IFT57P1	1	1	[ENSG00000255951]
IFT57	2	IFT57	2	2	[ENSG00000114446]
HHLA2	3	HHLA2	15	3	[ENSG00000114455]
GBE1	3	GBE1	6	3	[ENSG00000114480]
PRPH2	2	PRPH2	2	2	[ENSG00000112619]
BICRAL	2	BICRAL	4	2	[ENSG00000112624]
LOX	3	LOX	9	3	[ENSG00000113083]
GZMK	2	GZMK	2	2	[ENSG00000113088]
HMGCR	4	HMGCR	24	4	[ENSG00000113161]
FAF2	3	FAF2	3	3	[ENSG00000113194]
FAF2	3	FAF2P1	1	1	[ENSG00000228759]
GNAI2	2	GNAI2	10	2	[ENSG00000114353]
USP9Y	3	USP9Y	6	3	[ENSG00000114374]
TUSC2	3	TUSC2	3	3	[ENSG00000114383]
SPTBN1	2	SPTBN1	4	2	[ENSG00000115306]
RTN4	2	RTN4	16	2	[ENSG00000115310]
ADGRG6	3	ADGRG6	12	3	[ENSG00000112414]
FGF1	3	FGF1	24	3	[ENSG00000113578]
NR3C1	2	NR3C1	18	2	[ENSG00000113580]
LIFR	2	LIFR	4	2	[ENSG00000113594]
TRIM23	3	TRIM23	9	3	[ENSG00000113595]
C9	2	C9	6	2	[ENSG00000113600]
ITGA4	3	ITGA4	4	3	[ENSG00000115232]
SNX17	3	SNX17	6	3	[ENSG00000115234]
REEP6	2	REEP6	4	2	[ENSG00000115255]
IFIH1	3	IFIH1	10	3	[ENSG00000115267]
STK16	3	STK16	12	3	[ENSG00000115661]
STK16	3	STK16P1	1	1	[ENSG00000259155]
GLI1	3	GLI1	9	3	[ENSG00000111087]
PPM1H	3	PPM1H	3	3	[ENSG00000111110]
LTA4H	3	LTA4H	9	3	[ENSG00000111144]
KCTD20	2	KCTD20	6	2	[ENSG00000112078]
IL17A	3	IL17A	3	3	[ENSG00000112115]
IL17F	3	IL17F	6	3	[ENSG00000112116]
IL4	3	IL4	9	3	[ENSG00000113520]
RAD50	3	ENSG00000283782	9	3	[ENSG00000283782]
RAD50	3	RAD50	3	3	[ENSG00000113522]
ART4	3	ART4	3	3	[ENSG00000111339]
UNC5A	3	UNC5A	6	3	[ENSG00000113763]
SMC4	2	SMC4	8	2	[ENSG00000113810]
BCL6	2	BCL6	8	2	[ENSG00000113916]
CD86	3	CD86	15	3	[ENSG00000114013]
LANCL1	3	LANCL1	18	3	[ENSG00000115365]
STAT1	3	STAT1	40	3	[ENSG00000115415]
SMOC2	3	SMOC2	6	3	[ENSG00000112562]
CCND3	2	CCND3	15	2	[ENSG00000112576]
UMPS	3	UMPS	3	3	[ENSG00000114491]
SNX4	2	SNX4	2	2	[ENSG00000114520]
ABTB1	2	ABTB1	6	2	[ENSG00000114626]
NEK11	2	NEK11	14	2	[ENSG00000114670]
KCNJ13	2	KCNJ13	6	2	[ENSG00000115474]
EHBP1	2	EHBP1	8	2	[ENSG00000115504]
TXNDC9	4	TXNDC9	6	4	[ENSG00000115514]
TXNDC9	4	ENSG00000227040	1	1	[ENSG00000227040]
SF3B1	6	SF3B1	7	6	[ENSG00000115524]
SUMO1	3	SUMO1	15	3	[ENSG00000116030]
ZAP70	3	ZAP70	8	3	[ENSG00000115085]
POMC	4	POMC	10	4	[ENSG00000115138]
OTOF	3	OTOF	15	3	[ENSG00000115155]
CENPA	3	CENPA	6	3	[ENSG00000115163]
SOS1	3	SOS1	14	3	[ENSG00000115904]
ATF2	3	ATF2	20	3	[ENSG00000115966]
EIF4G1	3	EIF4G1	39	3	[ENSG00000114867]
NEK4	3	NEK4	9	3	[ENSG00000114904]
INO80D	3	INO80D	3	3	[ENSG00000114933]
CTH	3	CTH	8	3	[ENSG00000116761]
AGMAT	3	AGMAT	3	3	[ENSG00000116771]
OLFML3	3	OLFML3	9	3	[ENSG00000116774]
PLEKHM2	3	PLEKHM2	11	3	[ENSG00000116786]
ACVR1	3	ACVR1	48	3	[ENSG00000115170]
ITGB6	3	ITGB6	15	3	[ENSG00000115221]
OSCP1	4	OSCP1	13	4	[ENSG00000116885]
GNPAT	3	GNPAT	3	3	[ENSG00000116906]
LGALS8	3	LGALS8	28	3	[ENSG00000116977]
KAT2B	2	KAT2B	2	2	[ENSG00000114166]
BCHE	3	BCHE	3	3	[ENSG00000114200]
SERPINI2	2	SERPINI2	6	2	[ENSG00000114204]
IL18R1	3	IL18R1	6	3	[ENSG00000115604]
IL18RAP	3	IL18RAP	9	3	[ENSG00000115607]
FHL2	6	FHL2	22	6	[ENSG00000115641]
RAP1A	3	RAP1A	6	3	[ENSG00000116473]
RAP1A	3	RAP1AP	1	1	[ENSG00000258769]
HDAC1	3	HDAC1P2	3	3	[ENSG00000233012]
HDAC1	3	HDAC1	6	3	[ENSG00000116478]
HDAC1	3	ENSG00000293204	1	1	[ENSG00000293204]
SFPQ	2	SFPQ	4	2	[ENSG00000116560]
ARHGEF2	3	ARHGEF2	18	3	[ENSG00000116584]
IL1A	3	IL1A	3	3	[ENSG00000115008]
CCL20	2	CCL20	4	2	[ENSG00000115009]
PIKFYVE	3	PIKFYVE	12	3	[ENSG00000115020]
MLPH	3	MLPH	12	3	[ENSG00000115648]
ABCB6	3	ABCB6	6	3	[ENSG00000115657]
ABCB6	3	ENSG00000284820	2	2	[ENSG00000284820]
SWT1	3	SWT1	6	3	[ENSG00000116668]
LEPR	2	LEPR	12	2	[ENSG00000116678]
IVNS1ABP	2	IVNS1ABP	4	2	[ENSG00000116679]
KIAA2013	2	KIAA2013	3	2	[ENSG00000116685]
MFN2	3	MFN2	39	3	[ENSG00000116688]
NFE2L2	6	NFE2L2	170	4	[ENSG00000116044]
DNAH1	3	DNAH1	3	3	[ENSG00000114841]
EPHA4	3	EPHA4	9	3	[ENSG00000116106]
PRRX1	5	PRRX1	6	5	[ENSG00000116132]
DHCR24	2	DHCR24	6	2	[ENSG00000116133]
TNR	2	TNR	6	2	[ENSG00000116147]
PLA2G4A	3	PLA2G4A	3	3	[ENSG00000116711]
GADD45A	2	GADD45A	7	2	[ENSG00000116717]
RPE65	2	RPE65	2	2	[ENSG00000116745]
RO60	3	RO60	21	3	[ENSG00000116747]
ZNF142	3	ZNF142	6	3	[ENSG00000115568]
IL1R1	2	IL1R1	11	2	[ENSG00000115594]
IL1RL2	3	IL1RL2	6	3	[ENSG00000115598]
IL1RL1	3	IL1RL1	8	3	[ENSG00000115602]
CACYBP	2	CACYBP	5	2	[ENSG00000116161]
CACYBP	2	CACYBPP2	1	1	[ENSG00000177855]
PAPPA2	3	PAPPA2	6	3	[ENSG00000116183]
TCEANC2	4	TCEANC2	7	4	[ENSG00000116205]
WRAP73	3	WRAP73	6	3	[ENSG00000116213]
RLF	2	RLF	2	2	[ENSG00000117000]
KMO	3	KMO	9	3	[ENSG00000117009]
KCNQ4	3	KCNQ4	5	3	[ENSG00000117013]
RIMS3	2	RIMS3	3	2	[ENSG00000117016]
AKT3	2	AKT3	15	2	[ENSG00000117020]
MPL	3	MPL	6	3	[ENSG00000117400]
FAAH	3	FAAH	3	3	[ENSG00000117480]
ABCD3	3	ABCD3	3	3	[ENSG00000117528]
FASLG	3	FASLG	5	3	[ENSG00000117560]
HTRA2	3	HTRA2	9	3	[ENSG00000115317]
TACR1	2	TACR1	4	2	[ENSG00000115353]
OPRD1	3	OPRD1	3	3	[ENSG00000116329]
KCNC4	3	KCNC4	9	3	[ENSG00000116396]
WDR77	3	WDR77	3	3	[ENSG00000116455]
ETV3	4	ETV3	4	4	[ENSG00000117036]
SLAMF1	3	SLAMF1	5	3	[ENSG00000117090]
PADI2	3	PADI2	5	3	[ENSG00000117115]
PTBP2	2	PTBP2	18	2	[ENSG00000117569]
TNFSF4	3	TNFSF4	15	3	[ENSG00000117586]
SLC5A7	3	SLC5A7	6	3	[ENSG00000115665]
PPP1R7	4	PPP1R7	18	4	[ENSG00000115685]
PROC	3	PROC	5	3	[ENSG00000115718]
PRG4	2	PRG4	8	2	[ENSG00000116690]
MIIP	3	MIIP	3	3	[ENSG00000116691]
NCF2	2	NCF2	12	2	[ENSG00000116701]
PROX1	2	PROX1	4	2	[ENSG00000117707]
ARID1A	3	ARID1A	12	3	[ENSG00000117713]
CENPF	2	CENPF	4	2	[ENSG00000117724]
RPA2	3	RPA2	6	3	[ENSG00000117748]
GLS	3	GLS	10	3	[ENSG00000115419]
IGFBP2	2	IGFBP2	4	2	[ENSG00000115457]
BMP8B	3	BMP8B	3	3	[ENSG00000116985]
MYCL	6	MYCL	9	6	[ENSG00000116990]
MYCL	6	MYCLP2	1	1	[ENSG00000228004]
SDHB	3	SDHB	20	3	[ENSG00000117118]
RPF1	2	RPF1	3	2	[ENSG00000117133]
KDM5B	4	KDM5B	20	4	[ENSG00000117139]
SGK1	8	SGK1	28	8	[ENSG00000118515]
CD207	3	CD207	3	3	[ENSG00000116031]
ATP6V1B1	3	ATP6V1B1	6	3	[ENSG00000116039]
RCOR3	2	RCOR3	8	2	[ENSG00000117625]
STMN1	6	STMN1	16	6	[ENSG00000117632]
MTFR1L	2	MTFR1L	14	2	[ENSG00000117640]
KISS1R	3	KISS1R	4	3	[ENSG00000116014]
EPAS1	2	EPAS1	2	2	[ENSG00000116016]
CRYZ	3	CRYZ	11	3	[ENSG00000116791]
CD58	5	CD58	7	5	[ENSG00000116815]
CD2	3	CD2	3	3	[ENSG00000116824]
RGS4	3	RGS4	15	3	[ENSG00000117152]
SSX2IP	5	SSX2IP	12	5	[ENSG00000117155]
SSX2IP	5	SSX2IPP1	1	1	[ENSG00000240107]
RBBP5	3	RBBP5	6	3	[ENSG00000117222]
CNR1	2	CNR1	12	2	[ENSG00000118432]
PLAGL1	4	PLAGL1	40	4	[ENSG00000118495]
MTR	3	MTR	17	3	[ENSG00000116984]
STK11	3	STK11	17	3	[ENSG00000118046]
KMT2A	3	KMT2A	18	3	[ENSG00000118058]
KMT2A	3	ENSG00000285827	1	1	[ENSG00000285827]
MMP8	2	MMP8	2	2	[ENSG00000118113]
TNNT2	2	TNNT2	32	2	[ENSG00000118194]
TNNT2	2	ENSG00000286600	2	2	[ENSG00000286600]
GBP1	3	GBP1	4	3	[ENSG00000117228]
CDK18	3	CDK18	8	3	[ENSG00000117266]
CD160	3	CD160	11	3	[ENSG00000117281]
CAMSAP2	2	CAMSAP2	6	2	[ENSG00000118200]
ATF6	3	ATF6	28	3	[ENSG00000118217]
NRP2	4	NRP2	18	4	[ENSG00000118257]
CREB1	3	CREB1	9	3	[ENSG00000118260]
ATL2	3	ATL2	21	3	[ENSG00000119787]
MSH6	3	MSH6	27	3	[ENSG00000116062]
ECE1	3	ECE1	18	3	[ENSG00000117298]
GALE	3	GALE	6	3	[ENSG00000117308]
CR2	3	CR2	12	3	[ENSG00000117322]
CD46	3	CD46	38	3	[ENSG00000117335]
FKBP15	3	FKBP15	18	3	[ENSG00000119321]
CTNNAL1	3	CTNNAL1	9	3	[ENSG00000119326]
PTPA	4	PTPA	27	4	[ENSG00000119383]
PRPF3	3	PRPF3	3	3	[ENSG00000117360]
PRPF3	3	ENSG00000253223	2	2	[ENSG00000253223]
SLC2A1	2	SLC2A1	4	2	[ENSG00000117394]
CDC20	3	CDC20	6	3	[ENSG00000117399]
CDC20	3	CDC20P1	2	2	[ENSG00000231007]
CDC20	3	GAS1RR	2	2	[ENSG00000226237]
NEK6	3	NEK6	24	3	[ENSG00000119408]
NR4A3	2	NR4A3	8	2	[ENSG00000119508]
INVS	5	INVS	9	5	[ENSG00000119509]
ALG2	3	ALG2	6	3	[ENSG00000119523]
NEK2	3	NEK2	9	3	[ENSG00000117650]
NEK2	3	ENSG00000257635	2	2	[ENSG00000257635]
NEK2	3	ENSG00000274649	1	1	[ENSG00000274649]
NEK2	3	NEK2P2	2	2	[ENSG00000231565]
NEK2	3	NEK2P1	2	2	[ENSG00000277367]
NEK2	3	NEK2P4	2	2	[ENSG00000230450]
NEK2	3	ENSG00000257432	2	2	[ENSG00000257432]
DHDDS	6	DHDDS	27	6	[ENSG00000117682]
CNRIP1	5	CNRIP1	7	5	[ENSG00000119865]
BCL11A	11	BCL11A	29	11	[ENSG00000119866]
CD3EAP	3	ERCC1	8	3	[ENSG00000012061]
RCN2	3	RCN2	9	3	[ENSG00000117906]
CHRNB4	3	CHRNB4	6	3	[ENSG00000117971]
MUC5B	2	MUC5B	2	2	[ENSG00000117983]
PCDH17	3	PCDH17	3	3	[ENSG00000118946]
CCND2	3	CCND2	6	3	[ENSG00000118971]
CCND2	3	ENSG00000301179	1	1	[ENSG00000301179]
FGF23	3	FGF23	3	3	[ENSG00000118972]
DNAH7	2	DNAH7	4	2	[ENSG00000118997]
CYP20A1	2	CYP20A1	4	2	[ENSG00000119004]
CSF3R	2	CSF3R	9	2	[ENSG00000119535]
YLPM1	3	YLPM1	6	3	[ENSG00000119596]
VSX2	3	VSX2	3	3	[ENSG00000119614]
ARMH3	4	ARMH3	5	4	[ENSG00000120029]
KCNIP2	3	KCNIP2	13	3	[ENSG00000120049]
GOT1	3	GOT1	3	3	[ENSG00000120053]
MTERF2	3	MTERF2	9	3	[ENSG00000120832]
SOCS2	3	SOCS2	19	3	[ENSG00000120833]
HSD11B1	1	HSD11B1	2	1	[ENSG00000117594]
SERPINC1	2	SERPINC1	2	2	[ENSG00000117601]
TJP2	3	TJP2	27	3	[ENSG00000119139]
TJP2	3	ENSG00000285130	3	3	[ENSG00000285130]
ECRG4	3	ECRG4	6	3	[ENSG00000119147]
TRIM67	3	TRIM67	8	3	[ENSG00000119283]
IFNA8	3	IFNA8	3	3	[ENSG00000120242]
GRIA2	2	GRIA2	26	2	[ENSG00000120251]
HPCAL1	3	HPCAL1	15	3	[ENSG00000115756]
PLEKHB2	2	PLEKHB2	19	2	[ENSG00000115762]
PRKD3	3	PRKD3	6	3	[ENSG00000115825]
CCN2	2	CCN2	2	2	[ENSG00000118523]
TCF21	3	TCF21	4	3	[ENSG00000118526]
PMFBP1	3	PMFBP1	10	3	[ENSG00000118557]
FOXO3	2	FOXO3	6	2	[ENSG00000118689]
FOXO3	2	FOXO3B	2	2	[ENSG00000240445]
CASQ2	2	CASQ2	8	2	[ENSG00000118729]
TMPO	5	TMPOP2	1	1	[ENSG00000262904]
TMPO	5	TMPO	17	5	[ENSG00000120802]
ARG1	2	ARG1	6	2	[ENSG00000118520]
PGF	3	PGF	10	3	[ENSG00000119630]
IRF2BPL	3	IRF2BPL	3	3	[ENSG00000119669]
LTBP2	3	LTBP2	6	3	[ENSG00000119681]
ABCD4	2	ABCD4	2	2	[ENSG00000119688]
SLC17A5	3	SLC17A5	3	3	[ENSG00000119899]
IDE	3	IDE	28	3	[ENSG00000119912]
IFIT3	3	IFIT3	36	3	[ENSG00000119917]
PKD2	3	PKD2	9	3	[ENSG00000118762]
ABCG2	2	ABCG2	6	2	[ENSG00000118777]
KLF12	2	KLF12	4	2	[ENSG00000118922]
ZNF410	4	ZNF410	20	4	[ENSG00000119725]
ZNF410	4	ENSG00000258653	3	3	[ENSG00000258653]
DNMT3A	5	DNMT3A	17	5	[ENSG00000119772]
ADRA1A	6	ADRA1A	15	6	[ENSG00000120907]
PDLIM2	4	PDLIM2	4	4	[ENSG00000120913]
SATB2	2	SATB2	15	2	[ENSG00000119042]
TRPM6	4	TRPM6	12	4	[ENSG00000119121]
GDA	3	GDA	12	3	[ENSG00000119125]
NKX2-3	3	NKX2-3	3	3	[ENSG00000119919]
IFIT2	3	IFIT2	21	3	[ENSG00000119922]
CNNM1	3	CNNM1	6	3	[ENSG00000119946]
HELLS	3	HELLS	16	3	[ENSG00000119969]
TBX2	3	TBX2	3	3	[ENSG00000121068]
MYB	4	MYB	32	4	[ENSG00000118513]
WDR55	3	ENSG00000285668	1	1	[ENSG00000285668]
WDR55	3	WDR55	3	3	[ENSG00000120314]
PCDHB14	3	PCDHB14	6	3	[ENSG00000120327]
TNFSF18	3	TNFSF18	3	3	[ENSG00000120337]
GORAB	4	GORAB	9	4	[ENSG00000120370]
EPHX2	3	EPHX2	15	3	[ENSG00000120915]
NPPB	1	NPPB	1	1	[ENSG00000120937]
TARDBP	3	TARDBP	16	3	[ENSG00000120948]
TARDBP	3	TARDBPP4	3	3	[ENSG00000253555]
TARDBP	3	TARDBPP2	2	2	[ENSG00000238213]
TARDBP	3	ENSG00000219757	1	1	[ENSG00000219757]
TARDBP	3	TARDBPP1	1	1	[ENSG00000233402]
HSDL1	3	HSDL1	6	3	[ENSG00000103160]
WFDC1	5	WFDC1	8	5	[ENSG00000103175]
USP10	3	USP10	6	3	[ENSG00000103194]
USP10	3	USP10P3	1	1	[ENSG00000215268]
USP10	3	ENSG00000257884	1	1	[ENSG00000257884]
USP10	3	ENSG00000257175	1	1	[ENSG00000257175]
RAB11A	3	RAB11A	8	3	[ENSG00000103769]
CTSH	2	CTSH	23	2	[ENSG00000103811]
TTC23	3	TTC23	15	3	[ENSG00000103852]
CHD5	3	CHD5	3	3	[ENSG00000116254]
CHD5	3	ENSG00000285629	1	1	[ENSG00000285629]
ERRFI1	2	ERRFI1	5	2	[ENSG00000116285]
PARK7	2	PARK7	9	2	[ENSG00000116288]
CA14	2	CA14	4	2	[ENSG00000118298]
CASP8AP2	3	CASP8AP2	3	3	[ENSG00000118412]
HMGN3	2	HMGN3	12	2	[ENSG00000118418]
TEK	3	TEK	12	3	[ENSG00000120156]
INSL4	3	INSL4	3	3	[ENSG00000120211]
MLANA	3	MLANA	4	3	[ENSG00000120215]
CD274	3	CD274	6	3	[ENSG00000120217]
DEPDC7	3	DEPDC7	6	3	[ENSG00000121690]
CAT	3	CAT	3	3	[ENSG00000121691]
GJB6	3	GJB6	29	3	[ENSG00000121742]
SFRP5	2	SFRP5	2	2	[ENSG00000120057]
HOXB5	3	HOXB5	3	3	[ENSG00000120075]
CRHR1	3	CRHR1	11	3	[ENSG00000120088]
CRHR1	3	LINC02210-CRHR1	3	3	[ENSG00000263715]
TNFRSF10B	3	TNFRSF10B	6	3	[ENSG00000120889]
PTK2B	3	PTK2B	12	3	[ENSG00000120899]
CHRNA2	3	CHRNA2	6	3	[ENSG00000120903]
GHSR	3	GHSR	3	3	[ENSG00000121853]
TNFSF10	3	TNFSF10	6	3	[ENSG00000121858]
ZNF639	3	ZNF639	12	3	[ENSG00000121864]
PIK3CA	3	PIK3CA	6	3	[ENSG00000121879]
PIK3CA	3	ENSG00000233995	1	1	[ENSG00000233995]
CRIPT	2	CRIPT	2	2	[ENSG00000119878]
EPCAM	4	ENSG00000225356	1	1	[ENSG00000225356]
EPCAM	4	EPCAM	8	4	[ENSG00000119888]
TNFSF11	3	TNFSF11	6	3	[ENSG00000120659]
MTRF1	3	MTRF1	7	3	[ENSG00000120662]
SOHLH2	5	SOHLH2	6	5	[ENSG00000120669]
SOHLH2	5	CCDC169-SOHLH2	3	3	[ENSG00000250709]
COPS5	3	COPS5	6	3	[ENSG00000121022]
COIL	3	COIL	3	3	[ENSG00000121058]
COIL	3	COILP1	2	2	[ENSG00000259100]
TRIM25	3	TRIM25	6	3	[ENSG00000121060]
SCPEP1	2	SCPEP1	2	2	[ENSG00000121064]
PLG	3	PLG	6	3	[ENSG00000122194]
PLG	3	PLGLB1	1	1	[ENSG00000183281]
PLG	3	PLGLB2	1	1	[ENSG00000125551]
KIAA1191	2	KIAA1191	9	2	[ENSG00000122203]
KIAA1191	2	KIAA1191P1	1	1	[ENSG00000213480]
CD244	3	CD244	9	3	[ENSG00000122223]
FAM98A	3	FAM98A	10	3	[ENSG00000119812]
LGALSL	2	LGALSL	4	2	[ENSG00000119862]
PROSER1	3	PROSER1	6	3	[ENSG00000120685]
FAM53C	3	FAM53C	5	3	[ENSG00000120709]
PAIP2	2	PAIP2	6	2	[ENSG00000120727]
MYOT	2	MYOT	6	2	[ENSG00000120729]
KCNJ8	3	KCNJ8	9	3	[ENSG00000121361]
PSPC1	3	PSPC1	6	3	[ENSG00000121390]
PSPC1	3	PSPC1P1	2	2	[ENSG00000227879]
PSPC1	3	LINC01611	3	1	[ENSG00000231776]
PSPC1	3	ENSG00000298094	2	1	[ENSG00000298094]
RNF2	3	RNF2	9	3	[ENSG00000121481]
RNF2	3	RNF2P1	1	1	[ENSG00000231381]
RNF2	3	ENSG00000248911	1	1	[ENSG00000248911]
TRMT1L	3	TRMT1L	3	3	[ENSG00000121486]
PLAU	3	PLAU	6	3	[ENSG00000122861]
EGR2	2	EGR2	6	2	[ENSG00000122877]
TCP1	2	TCP1	8	2	[ENSG00000120438]
TCP1	2	TCP1P1	1	1	[ENSG00000229161]
TCP1	2	TCP1P3	1	1	[ENSG00000256849]
TCP1	2	ENSG00000251478	1	1	[ENSG00000251478]
SNX19	2	SNX19P3	1	1	[ENSG00000264570]
[truncated: 4,319 more rows]
