# Supplementary material for: Evidence of off-target probe binding affecting 10x Genomics Xenium gene panels compromise accuracy of spatial transcriptomic profiling
Source: eLife. 2026 May 1;14:RP107070. doi: 10.7554/eLife.107070 (PMC13134852; doi:10.7554/eLife.107070)
Supplement: Supplementary file 10. — Results include all possible RNA species, and using a pad length (-pl) of 10. [file elife-107070-supp10.zip › xenium_probeset_results/human_colon_10pl_all/fwd_oriented.fa]

>ENSG00000215788|TNFRSF25|47_1
GAACGAATGTCGAGAGGGGGTGAAGACATTTCTCAACTTC
>ENSG00000215788|TNFRSF25|47_2
CCCTTGCAGAAGCCCTAAGTACGGTTACTTATGCGTGTAG
>ENSG00000215788|TNFRSF25|47_3
ACCCTTCTAGCACCTCCTGACAGCAGTGAGAAGATCTGCA
>ENSG00000215788|TNFRSF25|47_4
CACACACGGCTACTCTGTTCCCGCAGAGATACTGACTGTG
>ENSG00000215788|TNFRSF25|47_5
TGTCAGCAGTTCACCCTTCTACTGCCAACCATGCCTAGAC
>ENSG00000215788|TNFRSF25|47_6
GGTGACTTCCACAAGAAGATTGGTCTGTTTTGTTGCAGAG
>ENSG00000162482|AKR7A3|48_1
GCCTCAGTAAATTCTTAGGGATGGAAGTATTTGGACAAAA
>ENSG00000162482|AKR7A3|48_2
CTTTGGGAATACCTGGGCAGAGATGTACAGGAATCGCTAC
>ENSG00000162482|AKR7A3|48_3
CTGACCGGCAAGTACAAGTATGAGGACAAGAATGGGAAAC
>ENSG00000162482|AKR7A3|48_4
GAGTGGACCTCTTCTACCTGCATATGCCAGACCACAGCAC
>ENSG00000162482|AKR7A3|48_5
GAAAATTGATACCAAGGCCATTCCACTGTTTGGGAACTCC
>ENSG00000076864|RAP1GAP|60_1
CTGGAGACGCTCTATGAGGAACTACACATCCACAGCCAGT
>ENSG00000076864|RAP1GAP|60_2
TTTGCTGACAAAGCTGATCAATGCTGAATATGCCTGCTAC
>ENSG00000076864|RAP1GAP|60_3
ACATCGTGGCTGTGGTCTTCCAGGATGAGAACACTCCTTT
>ENSG00000076864|RAP1GAP|60_4
GACCGAATCTGTGTACTGCAACTTCCGCAACAAGGAGATC
>ENSG00000076864|RAP1GAP|60_5
CACCTTTGACGAGCATGTCATCAGCAATAACTTCAAGTTT
>ENSG00000076864|RAP1GAP|60_6
GTGTGAAGACGTCAATGTGGATCGGTTCTATCCTGTGCTC
>ENSG00000076864|RAP1GAP|60_7
CAAGTGCCGGACATACCATGATGTCATCCCCATCTCCTGC
>ENSG00000076864|RAP1GAP|60_8
ATGATTGAGAAGATGCAGGGAAGCAGGATGGATGAACAAC
>ENSG00000173372|C1QA|120_1
GGTCATCACCAACCAGGAAGAACCGTACCAGAACCACTCC
>ENSG00000173372|C1QA|120_2
ATTCGTCTGCACTGTACCCGGCTACTACTACTTCACCTTC
>ENSG00000173372|C1QA|120_3
CAGTGGGAAATCTGCCTGTCCATCGTCTCCTCCTCAAGGG
>ENSG00000173372|C1QA|120_4
GAAAAAGACCCCAAAAAGGGTCACATTTACCAGGGCTCTG
>ENSG00000159189|C1QC|278_1
GAGGGCAGATACAAGCAGAAATTCCAGTCAGTGTTCACGG
>ENSG00000173369|C1QB|272_1
AGGAGGCGTCTGACACAGTATGATGATGAAGATCCCATGG
>ENSG00000173369|C1QB|272_2
TACTGATGTTGCTCCTGCTCCTGGGCCTAATCGATATCTC
>ENSG00000117632|STMN1|11_1
GCCTCCAATCTGCATTGATTACCTGGTCTGATCTCTCTCA
>ENSG00000117632|STMN1|11_2
CTGCTGAGCAATCTTGTCTCCACTCTGTTCCTGCCCTTTG
>ENSG00000117632|STMN1|11_3
TTTCTTGTTGCATCTTTTCTACTTCAGTACACTTGGTGTA
>ENSG00000117632|STMN1|11_4
AAGATGTTGTTTTAGGGGCTAAAGGGGAGAAACTGAAAGT
>ENSG00000117632|STMN1|11_5
AGAAGCTAATGTAGGACTGTATAGGTAGATCCAGATCCAG
>ENSG00000117632|STMN1|11_6
AAAGAATCCAAAGACCCTGCTGACGAGACTGAAGCTGACT
>ENSG00000117632|STMN1|11_7
AGAAGAGAAACTGACCCACAAAATGGAAGCTAATAAAGAG
>ENSG00000117632|STMN1|11_8
CGAGAAAGAAGTGCTTCAGAAGGCAATAGAAGAGAACAAC
>ENSG00000117632|STMN1|11_9
CTTCTTCTGATATCCAGGTGAAAGAACTGGAGAAGCGTGC
>ENSG00000117632|STMN1|11_10
GATTGTGCAGAATACACTGCCTGTCGCTTGTCTTCTATTC
>ENSG00000044012|GUCA2B|357_1
GAGCAGCTGGATCTGGTACAAAGCAATCGGACATAGAGTT
>ENSG00000197273|GUCA2A|337_1
CTCTCTGCAAGGAGCCCAATGCCCAGGAGATACTTCAGAG
>ENSG00000142959|BEST4|57_1
CCAGAGCATTTAGGGACAGAACTTGAAAGAGAAGATGGCG
>ENSG00000142959|BEST4|57_2
TGAGGATGATGACGACTTTGAGACAAATCAGCTCATAGAC
>ENSG00000142959|BEST4|57_3
GGTGACCATAGCCGTCTACTCTTTCTTTGCCCTCTCCCTG
>ENSG00000142959|BEST4|57_4
TGACGATATCGCTCTCTGTCTACTTTTGGAAGAGCTGAAC
>ENSG00000142959|BEST4|57_5
CTCATTCCCTTGTCCTTTGTATTGGGTTTCTATGTGACTC
>ENSG00000142959|BEST4|57_6
GCTGGAGGGGAAGCATCTACAAGCTCCTCTACAAGGAATT
>ENSG00000142959|BEST4|57_7
GGAAGGGAGGTTGTCTGGAGAACTAAACGACAGCCCTGGG
>ENSG00000142959|BEST4|57_8
AACTCTAGCCTGGCTTTGCCCATGTACTGCTCAGTTCTGC
>ENSG00000162366|PDZK1IP1|389_1
CGTCGGAAACAAGGCAGATGGAGTCCTGGTGGGAACAGAT
>ENSG00000162366|PDZK1IP1|389_2
GGTGGAGATGGATCTGAAGTTGGGTGTTGAAGCCTCTGAC
>ENSG00000169213|RAB3B|89_1
TTTTACGAAGGGGATTCACTACAGGGACTTAGAGAACAGT
>ENSG00000169213|RAB3B|89_2
TAGATACTCAGCACTAGACTAACATAACAGGTCACTACAC
>ENSG00000169213|RAB3B|89_3
TACACACTGCCCACACTCAGAGCAAGATGAGTTGCTGCTA
>ENSG00000169213|RAB3B|89_4
GGATGCCATTTGTGACAAGATGTCTGATTCGCTGGACACA
>ENSG00000169213|RAB3B|89_5
GAGCAGCTTGGGTTTGATTTCTTTGAAGCCAGTGCAAAGG
>ENSG00000169213|RAB3B|89_6
GGTGGGGAACAAGTGTGACATGGAGGAAGAGAGGGTTGTT
>ENSG00000169213|RAB3B|89_7
CCAATGAAGAGTCCTTCAATGCTGTCCAAGACTGGGCTAC
>ENSG00000169213|RAB3B|89_8
GGCTTCAGTGACAGATGGTAAAACTGGAGTCAAAGATGCC
>ENSG00000143001|TMEM61|131_1
CCTCTCCAGAGACCTGTACTACCTCACTGTGGAGTCCTCA
>ENSG00000143001|TMEM61|131_2
CAAAGTGGTTGACATCCCCACTTACGAGGAAGCCGTGAGC
>ENSG00000240563|L1TD1|166_1
AGGGAAAATAGAAGGAGAAAACTCTAAAATAGGTGATGAT
>ENSG00000240563|L1TD1|166_2
AATTAGAAGTAAATGAGCTGAGTGGTAAATTAGACAACAC
>ENSG00000240563|L1TD1|166_3
ACCCTAATAGACTCAAAGCATAGAGCTGGAGAAATAACCA
>ENSG00000240563|L1TD1|166_4
CCAGAGGAGATGAAAAACTTAGAGACTCAAGAGGAAGAGT
>ENSG00000240563|L1TD1|166_5
ACTTTGGTAGATGCAAAGCATGAAGTTGAGATAACCAGTG
>ENSG00000240563|L1TD1|166_6
AAACAGGAAAGGTAAAGACTACCTCCCTGACTGAGAAAAA
>ENSG00000240563|L1TD1|166_7
AAAAGAAATTCCCTTTAGTTATTTGGTTGGGGACTCTGGG
>ENSG00000240563|L1TD1|166_8
GCCTCTCCCTCAAAGTCACTAGAGATGAGTCATGATGAGC
>ENSG00000172410|INSL5|181_1
TGCCTGGTAGAACACTAATATTGTGTTATTAAAATGATGG
>ENSG00000172410|INSL5|181_2
CAATGGGTGGCAGAGCTTTATCACATGTTTAATTACAGTG
>ENSG00000172410|INSL5|181_3
TGGCTGTTCCATGACTGATTTGAGTGCTCTTTGCTAAGAC
>ENSG00000172410|INSL5|181_4
AAGAGCTTTGGAAGTCAAAGAAGCATTCAGTGATGTCAAG
>ENSG00000172410|INSL5|181_5
TAAACGTGAGTTTTCTGAGGAAAATCCAGCGCAAAACCTT
>ENSG00000172410|INSL5|181_6
GATCCCTCAAGCTCAGCAAGCTGAGACAGGAAACTCCTTC
>ENSG00000172410|INSL5|181_7
GAGACTCTGTGGGCTAGAATACATACGGACAGTCATCTAT
>ENSG00000122417|ODF2L|144_1
TATACAGCATTGGCCAGACAACTGGAAGCTGCTTTAGAAG
>ENSG00000122417|ODF2L|144_2
AAAACTGTCTTATTCAGCTGAAGTGTGAAAACCTTCAACA
>ENSG00000122417|ODF2L|144_3
CAGGAGCTATTGAAAAGCTTACTTCCCAAATTAGAGATCA
>ENSG00000122417|ODF2L|144_4
TAAGAATGAGGCTATAGTGATGAAAGAAGCAAGTAGGCAA
>ENSG00000122417|ODF2L|144_5
CTACAAACAAACAGGAGACAATTTATCCAGCATGTTGCTA
>ENSG00000122417|ODF2L|144_6
GAAGCGGAGTTGGTAACTCATTCTGTAGAATTGCTTTTGC
>ENSG00000122417|ODF2L|144_7
TGGCTTAAAGTAATGAGCCTAAGAACATTCTATCTATAAA
>ENSG00000122417|ODF2L|144_8
CTGTCCCTTATTAAAAACCATGGGCAGAAAGTCAAGTGTG
>ENSG00000122417|ODF2L|144_9
TACTGACAGTAATGGTATATACTAAGATTGCCATTTGACG
>ENSG00000122417|ODF2L|144_10
AAAGAAGTATGACAAGTATTTGCTATATAGTAATATACCA
>ENSG00000122417|ODF2L|144_11
GAACTCTTTTGCCATCTTAAAACTATATCAGAGAAAGAAG
>ENSG00000122417|ODF2L|144_12
CATTTACTGAATTTATGGAGAAGGCTGTAAATGATGGAAG
>ENSG00000016490|CLCA1|147_1
TGAGTCTACTCCTCCAGGTAATGATGAACCCTACACTGAG
>ENSG00000016490|CLCA1|147_2
AATCTCCGAAGCACATGGGAAGTGATCCGTGATTCTGAGG
>ENSG00000016490|CLCA1|147_3
TATGACAACACAGCCACCAAATCCCACCTTCTCATTGCTG
>ENSG00000016490|CLCA1|147_4
GGTTGGGATGGTGACATTTGACAGTGCTGCCCATGTACAA
>ENSG00000016490|CLCA1|147_5
CCAGAACAGCCAGTGGATGAATGGCACAGTGATCGTGGAC
>ENSG00000016490|CLCA1|147_6
AGCAGGTGCTGATGCTACTAAGGATGACGGTGTCTACTCA
>ENSG00000016490|CLCA1|147_7
TACTGCTCTCATCCCAAAGGAAGCCAACTCTGAGGAAGTC
>ENSG00000016602|CLCA4|254_1
ACACCAAGCAGTTCACAGAATGTGGAGAGAAAGGCGAATA
>ENSG00000016602|CLCA4|254_2
GGGAGTGTTTGATGAGTACAATGAAGATCAGCCTTTCTAC
>ENSG00000016602|CLCA4|254_3
TTACCTACATATCCTCTGGGAGGAACTTCCATCTGCTCTG
>ENSG00000016602|CLCA4|254_4
TATGCATTTCAGGTGATTGGAGAGCTACATTCCCAACTCG
>ENSG00000016602|CLCA4|254_5
GTGGGGCCATTGTTCATTTTATTGCTTTGGGAAGAGCTGC
>ENSG00000016602|CLCA4|254_6
ACAGTGGATGCAACTTCCAAAATGGCCTATCTCAGTATTC
>ENSG00000016602|CLCA4|254_7
GGATACTCAGACCACCTTGGAGGATTTCAGCCGAACAGCA
>ENSG00000016602|CLCA4|254_8
GACCAATACCCACCAAGTCAAATCACAGACCTTGATGCCA
>ENSG00000064886|CHI3L2|279_1
CTATGCTCTCATCTCATCTATTCATTCGCCAGCATCGAAA
>ENSG00000064886|CHI3L2|279_2
TATCATCAAGGACAAGAGTGAAGTGATGCTCTACCAGACC
>ENSG00000064886|CHI3L2|279_3
CCAAGAATCCCAAACTGAAAATTCTCTTGTCCATTGGAGG
>ENSG00000064886|CHI3L2|279_4
ACTCCATAATCCTGTTTCTGAGGAACCATAACTTTGATGG
>ENSG00000064886|CHI3L2|279_5
AGTTAGCAGAAGCCTTTCAGAAGGACTTCACAAAATCCAC
>ENSG00000064886|CHI3L2|279_6
GAAACTGGCAAAAGATCTGGATTTCATCAACCTCCTGTCC
>ENSG00000064886|CHI3L2|279_7
GGGTACTGGATACATAAGGGAATGCCATCAGAGAAGGTGG
>ENSG00000064886|CHI3L2|279_8
GACCAAGGTTCAGTTCTTAAAGAATTTAAACCTGGGAGGA
>ENSG00000116824|CD2|217_1
AGCTTTCCATGTAAATTTGTAGCCAGCTTCCTTCTGATTT
>ENSG00000116824|CD2|217_2
TCAGGACATCAACTTGGACATTCCTAGTTTTCAAATGAGT
>ENSG00000116824|CD2|217_3
ATTAAGCATCTGAAGACCGATGATCAGGATATCTACAAGG
>ENSG00000116824|CD2|217_4
CCTGGACTTGTATCAACACAACCCTGACCTGTGAGGTAAT
>ENSG00000116824|CD2|217_5
AGGTCTGGACATCTATCTCATCATTGGCATATGTGGAGGA
>ENSG00000116824|CD2|217_6
GAGAAATGATGAGGAGCTGGAGACAAGAGCCCACAGAGTA
>ENSG00000116824|CD2|217_7
CAACCCCTCAGAATCCAGCAACTTCCCAACATCCTCCTCC
>ENSG00000116824|CD2|217_8
ATGGGGCAGCAGAAAACTCATTGTCCCCTTCCTCTAATTA
>ENSG00000134193|REG4|223_1
AACTTTAGCATTGGCCCAGTAGTGGCTTCTAGCTCTAAAT
>ENSG00000134193|REG4|223_2
AAACTAAGAGTGATAAGGGCCCTACTACACTGGCTTTTTT
>ENSG00000134193|REG4|223_3
TTTCTGCTAGCCTGGCTAAATCTGCTCATTATTTCAGAGG
>ENSG00000134193|REG4|223_4
CAAGTACCGACCATAGAGCAAGAATCAAGATTCTGCTAAC
>ENSG00000134193|REG4|223_5
CAGCACCATAGCAGAGTACATAAGTGGCTATCAGAGAAGC
>ENSG00000134193|REG4|223_6
GAAGGTGAAGCAGTCCAAGAAAATGTGGAAACTTTTCCGC
>ENSG00000134193|REG4|223_7
AAGGATAATGGAGTTTCTGTACAAGATTTACCAGAAAGAG
>ENSG00000134193|REG4|223_8
CTTTGGCTGGTGAAATGGAGAGAAGAGGGTTGTGTGTTCA
>ENSG00000134193|REG4|223_9
GAGCCCCAGATCTCATTTGATTCAGGATCAAGTGTCCTTC
>ENSG00000134193|REG4|223_10
AAAACAGGAGTCCTGGGTGATATCATCATGAGACCCAGCT
>ENSG00000134193|REG4|223_11
TTGCACTAGCTACATCCTCAGGGTAGGAGGAAGATGGCTT
>ENSG00000134193|REG4|223_12
GAACCCAGGAGTTTCAAAGAAGCGCTAGTAAGGTCTCTGA
>ENSG00000134193|REG4|223_13
AGACACTGAAGAAGGCAGGGGCCCTTAGAGTCTTGGTTGC
>ENSG00000143416|SELENBP1|309_1
CTCATCACCCACACTCCCTATTTTGGGCCCTCACTTCCTT
>ENSG00000143416|SELENBP1|309_2
GATGCTGCAGGTTGATGTAGACACAGTAAAAGGAGGGCTG
>ENSG00000143416|SELENBP1|309_3
GATGATCCAGCTCAGCCTGGATGGGAAGCGCCTCTACATC
>ENSG00000143416|SELENBP1|309_4
CTCACAGGACAGCTCTTCCTCGGAGGCAGCATTGTTAAGG
>ENSG00000143416|SELENBP1|309_5
TCTACAAGAACGAGGGAGGTACATGGTCAGTGGAGAAGGT
>ENSG00000143416|SELENBP1|309_6
ACCAGCCTCGACACAATGTCATGATCAGCACTGAGTGGGC
>ENSG00000143416|SELENBP1|309_7
ACTGTGGATGTTGACCCCAAGTCTCCCCAGTATTGCCAGG
>ENSG00000143416|SELENBP1|309_8
AAGAGATCGTCTACCTGCCCTGCATTTACCGAAACACAGG
>ENSG00000178796|RIIAD1|339_1
AATACCCACGGCTGATGTGGATTCGCACAAAGAGACACAC
>ENSG00000178796|RIIAD1|339_2
GGTAACAAGAAATGCATGCATCTACAGCAAGAAAGATGGA
>ENSG00000178796|RIIAD1|339_3
GGTGAGTGAAGACATCTGCAGCAGAATTTATGAGAGTGCA
>ENSG00000178796|RIIAD1|339_4
CTAACGAAAAGTACCTAAGGACCCACAAAGAAGTAGAGTG
>ENSG00000178796|RIIAD1|339_5
ACTTCCCAACAAGATTCACATGCAGCTAATTAAAGACAAG
>ENSG00000178796|RIIAD1|339_6
ATTAGCAAAATCATGATGCTCAGCTGTTGGGAGAGACCAG
>ENSG00000178796|RIIAD1|339_7
TCATCTGGAGGCATGAGAGCCCTACTGCCATCAGTGTGGG
>ENSG00000178796|RIIAD1|339_8
GGCTCTGTCTACTGTCGCAAAAGCTTTTAAAGATATTCAT
>ENSG00000178796|RIIAD1|339_9
TCTCTGCTTTATTTCACTCAAGAGGAGGAAGCCATCCTTC
>ENSG00000143365|RORC|399_1
GGCTCCCTGGATGAATAGAATGCAATTCATTCAGAAGCTC
>ENSG00000143365|RORC|399_2
CGCTTTCCCTCCACTCTACAAGGAGCTCTTCAGCACTGAA
>ENSG00000143365|RORC|399_3
CTGGAGCTGGCCTTTCATCATCATCTCTGCAAGACTCATC
>ENSG00000143365|RORC|399_4
CGAGGATGAGATTGCCCTCTACACAGCCCTTGTTCTCATC
>ENSG00000143365|RORC|399_5
GCTCCATCTTTGACTTCTCCCACTCCCTAAGTGCCTTGCA
>ENSG00000143365|RORC|399_6
TCTCAAAGCAGGAGCAATGGAAGTGGTGCTGGTTAGGATG
>ENSG00000143365|RORC|399_7
GAGGCTCTCAGGCTTTATGGAGCTCTGCCAGAATGACCAG
>ENSG00000143365|RORC|399_8
TTGAAGTGATCCCTTGCAAAATCTGTGGGGACAAGTCGTC
>ENSG00000163221|S100A12|322_1
CCATTACCACACCCACAAAGAGTAGGTAGCTCTCTGAAGG
>ENSG00000163221|S100A12|322_2
CAAGGCCTGGATGCTAATCAAGATGAACAGGTCGACTTTC
>ENSG00000163221|S100A12|322_3
GCTTGCAAACACCATCAAGAATATCAAAGATAAAGCTGTC
>ENSG00000163221|S100A12|322_4
TCTGGAGGGAATTGTCAATATCTTCCACCAATACTCAGTT
>ENSG00000163221|S100A12|322_5
TGCATTGAGGGGTTAACATTAGGCTGGGAAGATGACAAAA
>ENSG00000163534|FCRL1|152_1
GGCTGAGGAAAGCAAACATTACAGATGTGGACTATGAAGA
>ENSG00000163534|FCRL1|152_2
CAGAAACCCTGGGGACACATATGGAGGACAAGGTTTCCTT
>ENSG00000163534|FCRL1|152_3
TACCTCAACTCACCTACCCCAGGGCAGCTACAGCCTATAT
>ENSG00000163534|FCRL1|152_4
CTGAGCAATATTACTGTGTAGCTGAAAATGGCTATGGTCC
>ENSG00000163534|FCRL1|152_5
CGTTCACTGACAGCAGAGTATGAGATTCCTTCAGTGAGGG
>ENSG00000163534|FCRL1|152_6
CATCACCTTCCTTTGGTACAAAGGGGCTGTAGGTTTAAAC
>ENSG00000163534|FCRL1|152_7
CCAAAGTCTTGAGGAGCAGGAGATCCCAGATAAATGTGCA
>ENSG00000163534|FCRL1|152_8
AGTGACCCTGACGTGTAAGATGCCCTTTCTACAGAGTTCA
>ENSG00000179914|ITLN1|141_1
GAACTCATGTTGGTTACAGCAGCAGCCGTGAGATAACTGA
>ENSG00000179914|ITLN1|141_2
TTGTGTGCTGGAATGAGGGTCACCGGATGTAACACTGAGC
>ENSG00000179914|ITLN1|141_3
AATTCACTGCGGGATTTGTTCAGTTCAGGGTATTTAATAA
>ENSG00000179914|ITLN1|141_4
GTGGTCTATGATTTTGGCGACGCCCAGAAAACAGCATCTT
>ENSG00000179914|ITLN1|141_5
CTACCAGAAATATCCAGTGAAATATGGAGAAGGAAAGTGT
>ENSG00000179914|ITLN1|141_6
ACTTCAAGGAATGGACCTGTTCTTCGTCTCCATCTCTGCC
>ENSG00000179914|ITLN1|141_7
TTTCTCATAGCGACCACCAGAGGATGGAGTACAGATGAGG
>ENSG00000179914|ITLN1|141_8
GCAGCTGAGACTCAGACAAGATTACAATGAACCAACTCAG
>ENSG00000132185|FCRLA|218_1
TAAATTCTTGAACAGCTGAGAGTGCTACCATTTTGTCATA
>ENSG00000132185|FCRLA|218_2
GATGATGCTGAAAGCGTGTTGGCCAAATCTGAATGATGAA
>ENSG00000132185|FCRLA|218_3
GATCCCAGAAACAGCATCTGTTGTGGCTATCACAGTCCAA
>ENSG00000132185|FCRLA|218_4
GATCCCCACAGCTTCAGAAGATCACTCCGGGTCATACTGG
>ENSG00000132185|FCRLA|218_5
ACCTCCCACATTGAATCCAGCTCCTCAGAAATCAGCTGCT
>ENSG00000132185|FCRLA|218_6
ATTATCTGGCCACCGGAAGCCTGGGACCACAAAGGCTACT
>ENSG00000132185|FCRLA|218_7
GAATTAGAGTTTAGCTATAATTGTGTATTCTCTCTTAACA
>ENSG00000132185|FCRLA|218_8
ATCAGGAATTTCTATCTGTTATATCGACCAGAATGTTGTG
>ENSG00000132185|FCRLA|218_9
GACTTTGTCCCTTCTAATTATTATCTCTTTCCAGCCTCAT
>ENSG00000143185|XCL2|393_1
CTCATTTCACTTTACACCCTCATGGACTGAGATTATACTC
>ENSG00000143185|XCL2|393_2
CCAGCAATCGACCAATACAGCTGTGACCCTGACTGGCTAG
>ENSG00000143185|XCL2|393_3
CAGGAAATCCAACACCAGAAATAACATGATCCAGACCAAG
>ENSG00000143185|XCL2|393_4
TATTACCAAACGTGGCCTAAAAGTCTGTGCTGATCCACAA
>ENSG00000188404|SELL|165_1
GGACAAAAGTTTCTCAATGATTAAGGAGGGTGATTATAAC
>ENSG00000188404|SELL|165_2
ACCATTTGTGAATCATCTGGAATCTGGTCAAATCCTAGTC
>ENSG00000188404|SELL|165_3
ATGTACCTTCATCTGCTCAGAAGGAACTGAGTTAATTGGG
>ENSG00000188404|SELL|165_4
TGAGCCTCTATCAGCACCAGATTTGGGGATCATGAACTGT
>ENSG00000188404|SELL|165_5
CACCTGTGGACCATTTGGAAACTGGTCATCTCCAGAACCA
>ENSG00000188404|SELL|165_6
CTGTACTCACCCTTTGGGAAACTTCAGCTTCAGCTCACAG
>ENSG00000188404|SELL|165_7
GCCTTTCAGTCGTTCTTACTACTGGATAGGAATCCGGAAG
>ENSG00000188404|SELL|165_8
CGAGACAATTACACAGATTTAGTTGCCATACAAAACAAGG
>ENSG00000162783|IER5|313_1
TGTCTTGTGGCATTAAGACTATTTTGCTCTTCTGGAATGC
>ENSG00000162783|IER5|313_2
GGGTTTAAGAGATTGGGGGCAGACAGGGACTTTCCTCTGC
>ENSG00000162783|IER5|313_3
CCACCTTTCTCTCCCAATGAAGAAACGTTTATATCCTGTG
>ENSG00000162783|IER5|313_4
CGCAGGGGAGAAAAAGCTTGACGAACTTCACAGAAGAGTT
>ENSG00000162783|IER5|313_5
GTTTACAGACAGAAGCCCGAAGTGGAAAGACCTTATGGTT
>ENSG00000162783|IER5|313_6
TGACTCCAGTCTTTGTTGTATAAAGGTTGGGGGAGCTGAT
>ENSG00000162783|IER5|313_7
CCAGGGCCTGAGCTAGAAAATTGAAGGTGTGGTTCTTAGT
>ENSG00000162783|IER5|313_8
CATTGTTTACTGACTCCACTAAGTATCAAGAGAGACACGT
>ENSG00000127074|RGS13|332_1
GGCGGAATTGTTGGATTTGTAAGATGTGCAGAGATGAATC
>ENSG00000127074|RGS13|332_2
CCAGTAGTCTATGCAGCATATTTAAAAATGGAGCACAGTG
>ENSG00000127074|RGS13|332_3
AATTCTGGATGGCATGTGAAACCTATAAGAAAATTGCCTC
>ENSG00000127074|RGS13|332_4
CTAGGGCAAAGAAGCTTTATAAGATTTACATCCAGCCACA
>ENSG00000127074|RGS13|332_5
CATTGACAGTTCGACAAGAGAGACTATCATCAGGAACATT
>ENSG00000127074|RGS13|332_6
GAAGCTCAGAAAATAGTCTATATGCATATGGAAAGGGATT
>ENSG00000127074|RGS13|332_7
ACAAAATGTACAGCAAGCCTATGTAGTTCAATTAATATAT
>ENSG00000127074|RGS13|332_8
AAGGAAGGTCTTTCTTCATGATACAAGCATTATAAAGTTT
>ENSG00000196188|CTSE|396_1
TGTCTTCATTCGACAGTTTTACTCAGTCTTTGACCGTGGG
>ENSG00000196188|CTSE|396_2
AACTGCCTACACCCTACTGGACTTCGTGGATGGAATGCAG
>ENSG00000196188|CTSE|396_3
GCCAACCTTAACGTCATGCCGGATGTCACCTTCACCATTA
>ENSG00000196188|CTSE|396_4
CGATGTTTTCTGTCTACATGAGCAGTAACCCAGAAGGTGG
>ENSG00000196188|CTSE|396_5
AGTGACTCCAGTATTTGACAACATGATGGCTCAGAACCTG
>ENSG00000196188|CTSE|396_6
TGGAGAAAGTGTCACAGAGCCAGGCCAGACCTTTGTGGAT
>ENSG00000196188|CTSE|396_7
CAAGGAACCCCTCATCAACTACTTGGATATGGAATACTTC
>ENSG00000196188|CTSE|396_8
AGCTCTCTGAGTTCTGGAAATCCCATAATTTGGACATGAT
>ENSG00000117707|PROX1|324_1
AACCAAGAGGAGAAGAGTTGACATTGGAGTGAAAAGGACG
>ENSG00000117707|PROX1|324_2
CTTTTGGCAGGCCTACTATGAGCCAGTTTGATATGGATCG
>ENSG00000117707|PROX1|324_3
CTCTGTCGGAAGGTCAGATAATGAGATGTGCGAGCTAGAC
>ENSG00000117707|PROX1|324_4
CCTGATCAGAGAGCAGGAAATGGCTGAAAACAAGCCGAAG
>ENSG00000117707|PROX1|324_5
AAGAAAGAGACCATGGGCCAAACTCCTTACAACCGGAAGG
>ENSG00000117707|PROX1|324_6
GGCTGAGACCTTGAAACAGGAACTGAACACTGCCATGTCG
>ENSG00000117707|PROX1|324_7
TACCACGAGTCTGAGGACCAAGATGTCATCTCACCACCTG
>ENSG00000117707|PROX1|324_8
GATGGGGTCACCAGTACTGAAGAGCTGTCTATAACCAGAG
>ENSG00000243709|LEFTY1|91_1
CACCACCACTCTGGACCTAAGACCTGGGGTTAAGTGTGGG
>ENSG00000243709|LEFTY1|91_2
AGCCCAATGTGTCATTGTTTACTTGTCCTGTCACTGGATC
>ENSG00000243709|LEFTY1|91_3
TTCTTATTATTCACTGCACTATATTCTAAGCACTTACATG
>ENSG00000243709|LEFTY1|91_4
TTTGCTTCCTCTGACAAGTTACCTCACCTAATTTTTGCTT
>ENSG00000243709|LEFTY1|91_5
GACTGAACTGCTGATGGACAAATGCTCTGTGCTCTCTAGT
>ENSG00000243709|LEFTY1|91_6
TGTAGCCATCGAGGGACTTGACTTGTGTGTGTTTCTGAAG
>ENSG00000115738|ID2|10_1
CCAGAACAAGAAGGTGAGCAAGATGGAAATCCTGCAGCAC
>ENSG00000115738|ID2|10_2
GAATTCCCTTCTGAGTTAATGTCAAATGACAGCAAAGCAC
>ENSG00000115738|ID2|10_3
TCTTTTAAGTGCTGAACTTATTTTTCAACCATTTCACAAG
>ENSG00000115738|ID2|10_4
CAGGGTGTTCTCTTACTTGGACTGTGATATTCGTTATTTA
>ENSG00000115738|ID2|10_5
TTTATATACTATTCCCACCATGGGGAGCGAAAACGTTAAA
>ENSG00000115738|ID2|10_6
GAATTGCCCAATCTAAGCAGACTTTGCCTTTTTTCAAAGG
>ENSG00000115738|ID2|10_7
ATGAAGTCTTTTGGTCAGAAATTACCTTTTTGACACAAGC
>ENSG00000115738|ID2|10_8
TTAATTAGAGTTTTCTTGTATAGTGGCAGAGATGTCTATT
>ENSG00000171848|RRM2|268_1
CCGAGGAGAGATATTTTATATCCCATGTTCTGGCTTTCTT
>ENSG00000171848|RRM2|268_2
ATTGCCATGGAAAACATACATTCTGAAATGTATAGTCTTC
>ENSG00000171848|RRM2|268_3
GGCTCAAGAAACGAGGACTGATGCCTGGCCTCACATTTTC
>ENSG00000171848|RRM2|268_4
GTTCAAACACCTGGTACACAAACCATCGGAGGAGAGAGTA
>ENSG00000171848|RRM2|268_5
GTGAAGCTCATTGGGATGAATTGCACTCTAATGAAGCAAT
>ENSG00000171848|RRM2|268_6
TTATGCTGGAACTGGGTTTTAGCAAGGTTTTCAGAGTAGA
>ENSG00000171848|RRM2|268_7
CATTTGACTTTATGGAGAATATTTCACTGGAAGGAAAGAC
>ENSG00000171848|RRM2|268_8
AGTAGGCGAGTATCAGAGGATGGGAGTGATGTCAAGTCCA
>ENSG00000171848|RRM2|268_9
GAGTTCCCACCCAGATAACTTCATTCTGAAACAGGGTCGC
>ENSG00000157992|KRTCAP3|202_1
ACATACTGACTGCCCCTTTGACCCCACAAGAATCTATGAT
>ENSG00000157992|KRTCAP3|202_2
TGCTCTATCTGGTTACTGCTGTGTGGCTGCACTCACTCTA
>ENSG00000157992|KRTCAP3|202_3
AGCTTGAATCTCCTAAATGTAAAAGGCAGGAAAATGAGCA
>ENSG00000157992|KRTCAP3|202_4
AAAATCAAGAAATCCGGGCATCACAGAGAAGTTGGGTTTA
>ENSG00000157992|KRTCAP3|202_5
AAAGTCAAAGCATTATGAATATGGCACTAAAGTGACTGAG
>ENSG00000152292|SH2D6|115_1
ATGCTGCCTCTAAAGAAGGAAGGAAATCGTCTCTTCCCTC
>ENSG00000152292|SH2D6|115_2
ACCGCTATGCTGTTGAGAGTGCCCTGCTCCACTTACAAAA
>ENSG00000152292|SH2D6|115_3
TCTGCCCAGTTCACTAGGTCCTGGATGAAGGAACCGTGGT
>ENSG00000152292|SH2D6|115_4
GGAACAGCAAAGGATCCTCTCACATCTACTTGTGGGCCTA
>ENSG00000115523|GNLY|321_1
GGGGCTGGTGAGAGAACAAGATCTCTTCTGTGTTCAAGGC
>ENSG00000115523|GNLY|321_2
CCAAGGGCAAGAACACTTCTGGAAGGGAGAGTGGATTTGG
>ENSG00000115523|GNLY|321_3
CTGTCTGACGATAGTCCAAAAACTGAAGAAGATGGTGGAT
>ENSG00000115523|GNLY|321_4
ACGTCTGCAGAAATTTCATGAGGAGGTATCAGTCTAGAGT
>ENSG00000115523|GNLY|321_5
AGAAACTGCCCAGCAGATCTGTGAGGACCTCAGGTTGTGT
>ENSG00000153563|CD8A|264_1
GATGACTTTTTATACTTTGTAAAGACAATTGTTGGAGAGC
>ENSG00000153563|CD8A|264_2
CTTGAATCTCTGAATTTGAGATACAAACATGTTCCTGGGA
>ENSG00000153563|CD8A|264_3
CCCTTTACAAATAGAATTTGAGCATCAGTGAGGTTAAACT
>ENSG00000153563|CD8A|264_4
GAGCTTAACCCTGGAAAATGAATCCCTCTATCTCTAAAGA
>ENSG00000153563|CD8A|264_5
CTCGAGGAGGTAATGAATTAAAGAAGAGAACTGCCTTTGG
>ENSG00000153563|CD8A|264_6
CAACGGCAAGGGAACAAGTACTTCTTGATACCTGGGATAC
>ENSG00000153563|CD8A|264_7
GACGGGAAACAAAACTAGGTAAAATCTACAGTACACCACA
>ENSG00000153563|CD8A|264_8
TGTGCAACAGCCACTACATTACTTCAAACTGAGATCCTTC
>ENSG00000172116|CD8B|351_1
ATCTTGAATAAATTTGCCCAAAATCCTAAAGACCGGGAAA
>ENSG00000172116|CD8B|351_2
GCAAGAAGCACAGGTCCTGATGAGTGGATCTTTACTACTT
>ENSG00000172116|CD8B|351_3
CTGCATGGATACTACAGCAATACTACAACCTCACAGAAGC
>ENSG00000172116|CD8B|351_4
TAAGATTACATCCACTGGAGAAATGTTCCAGAATGGACTA
>ENSG00000172116|CD8B|351_5
CAGCAAAGACATCAGTGCTCCGTGGAACAGAAACCAGAAG
>ENSG00000172116|CD8B|351_6
CAGTTCCCAGAAGGCATATCAGTCTCTGAGGGCTTCCTTT
>ENSG00000172116|CD8B|351_7
TGTGCTTTCCCTGAACTGGGACCTTTAGTGGTGGCCATTT
>ENSG00000172116|CD8B|351_8
CTGTGTGTGATGTGCATGGGAGCAACTTGTTCGTGGGTCA
>ENSG00000172116|CD8B|351_9
CTTCGGGAAGGGAACTCAGCTGAGTGTGGTTGATTTCCTT
>ENSG00000172116|CD8B|351_10
CAATCTCACAAGCGTGAAGCCGGAAGACAGTGGCATCTAC
>ENSG00000172116|CD8B|351_11
AAGAGGTGGAACAGGAGAAGATAGCTGTGTTTCGGGATGC
>ENSG00000172116|CD8B|351_12
AAATCTCCCTCAGTAACATGCGCATCTACTGGCTGAGACA
>ENSG00000115602|IL1RL1|88_1
GTATTGTCAGAAGTCCCACATTCAATAGGACTGGATATGC
>ENSG00000115602|IL1RL1|88_2
TCAGATTGCAATGTTCCAGATTATTTGATGTATTCAACAG
>ENSG00000115602|IL1RL1|88_3
CACCTCTTGAGTGGTTTAAGAATTGTCAGGCTCTTCAAGG
>ENSG00000115602|IL1RL1|88_4
CAAGTCATTTTTGGTCATTGATAATGTGATGACTGAGGAC
>ENSG00000115602|IL1RL1|88_5
TGATTACACCTGTAAATTTATACACAATGAAAATGGAGCC
>ENSG00000115602|IL1RL1|88_6
GGCAGCTTAATGGAACAAAAATTACAGACTTTGGTGAACC
>ENSG00000115602|IL1RL1|88_7
TCAACAAGAGGAAGGGCAAAATCAAAGTTTCAGCAATGGG
>ENSG00000115602|IL1RL1|88_8
AGAATAGCTGACGTGAAGGAAGAGGATTTATTGCTGCAGT
>ENSG00000125538|IL1B|87_1
CCCAACTGGTACATCAGCACCTCTCAAGCAGAAAACATGC
>ENSG00000125538|IL1B|87_2
GAGAGTGTAGATCCCAAAAATTACCCAAAGAAGAAGATGG
>ENSG00000125538|IL1B|87_3
CTTGGGCCTCAAGGAAAAGAATCTGTACCTGTCCTGCGTG
>ENSG00000125538|IL1B|87_4
CAGGGACAGGATATGGAGCAACAAGTGGTGTTCTCCATGT
>ENSG00000125538|IL1B|87_5
CACAGCAAAAAAGCTTGGTGATGTCTGGTCCATATGAACT
>ENSG00000125538|IL1B|87_6
AGTTGTTGTGGCCATGGACAAGCTGAGGAAGATGCTGGTT
>ENSG00000125538|IL1B|87_7
TTTGAAGCTGATGGCCCTAAACAGATGAAGTGCTCCTTCC
>ENSG00000125538|IL1B|87_8
GCCAGTGAAATGATGGCTTATTACAGTGGCAATGAGGATG
>ENSG00000121966|CXCR4|348_1
AGCCTCAAGATCCTCTCCAAAGGAAAGCGAGGTGGACATT
>ENSG00000121966|CXCR4|348_2
ATGCTTTCCTTGGAGCCAAATTTAAAACCTCTGCCCAGCA
>ENSG00000121966|CXCR4|348_3
GCTGCCTTACTACATTGGGATCAGCATCGACTCCTTCATC
>ENSG00000121966|CXCR4|348_4
GCACATCATGGTTGGCCTTATCCTGCCTGGTATTGTCATC
>ENSG00000121966|CXCR4|348_5
CCTCTACAGCAGTGTCCTCATCCTGGCCTTCATCAGTCTG
>ENSG00000121966|CXCR4|348_6
CCAGAAGAAACTGAGAAGCATGACGGACAAGTACAGGCTG
>ENSG00000121966|CXCR4|348_7
GAAGAAAATGCTAATTTCAATAAAATCTTCCTGCCCACCA
>ENSG00000121966|CXCR4|348_8
TTCAGATAACTACACCGAGGAAATGGGCTCAGGGGACTAT
>ENSG00000168280|KIF5C|374_1
GAGGAAGTCATGGATGTAATAGATGAAGGCAAAGCAAACC
>ENSG00000168280|KIF5C|374_2
CAGCATCTGGAGATGGAGCTAAACAGGTGGAGGAATGGAG
>ENSG00000168280|KIF5C|374_3
ATCTCCAGTCTCTACAGACAACTGGATGACAAGGATGATG
>ENSG00000168280|KIF5C|374_4
CTGGCTGAAAAGCTGAAGCAACAGATGTTGGATCAGGATG
>ENSG00000168280|KIF5C|374_5
AGCTTCCACAAGAAGAGACTATGAGAAGATACAGGAGGAG
>ENSG00000168280|KIF5C|374_6
GGCAGATGTGAATGGAGTCATTGAGGAGGAGTTTACCATG
>ENSG00000168280|KIF5C|374_7
ACATGCAGAACATGGAACAGAAGAGGAGGCAGCTAGAAGA
>ENSG00000168280|KIF5C|374_8
GATGAGATTCGGGATTTGAATCAGAAACTGCAACTGGAAC
>ENSG00000136542|GALNT5|315_1
TCAAGGAAGACATTGTGAGGAGGGAGCGGATAGGATTCAG
>ENSG00000136542|GALNT5|315_2
GCTCCAAAGACCTCATTCATAGCAGCAAAAGGAACTCAGG
>ENSG00000136542|GALNT5|315_3
CACATCAAAACTAGCAGCTGAAAGGGACTTGAATGTGACC
>ENSG00000136542|GALNT5|315_4
ACTGATAGACCAAAGCAGCGATCACAGGCAGTAGCAAACG
>ENSG00000136542|GALNT5|315_5
CACCTTTGGGAAGTTTGTCAAAGGATGATGGAGCTAGAGG
>ENSG00000136542|GALNT5|315_6
CCACTGTCCCAAACTAACCATGCTTTAACTGGAGGGCTAG
>ENSG00000136542|GALNT5|315_7
CCCAACCACCAGTGTCATCATGTGCTTTGTGGATGAAGTG
>ENSG00000136542|GALNT5|315_8
CACTACAGTCATTCTGGAAGACTGCGATGGGAGCAAAGAG
>ENSG00000115263|GCG|383_1
GGACTTTATAAACTGGTTGATTCAGACCAAAATCACTGAC
>ENSG00000115263|GCG|383_2
TGCTGATGGTTCTTTCTCTGATGAGATGAACACCATTCTT
>ENSG00000115263|GCG|383_3
GAGATTTCCCAGAAGAGGTCGCCATTGTTGAAGAACTTGG
>ENSG00000115263|GCG|383_4
GGGACCTTTACCAGTGATGTAAGTTCTTATTTGGAAGGCC
>ENSG00000115263|GCG|383_5
TTTGTGCAGTGGTTGATGAATACCAAGAGGAACAGGAATA
>ENSG00000115263|GCG|383_6
GGGCACATTCACCAGTGACTACAGCAAGTATCTGGACTCC
>ENSG00000115263|GCG|383_7
CTTCAAGACACAGAGGAGAAATCCAGATCATTCTCAGCTT
>ENSG00000115263|GCG|383_8
AAAGCATTTACTTTGTGGCTGGATTATTTGTAATGCTGGT
>ENSG00000144354|CDCA7|148_1
AACCTCGTCATCCTCTGATGACAGTTGTGACAGCTTTGCT
>ENSG00000144354|CDCA7|148_2
TTCAGAAGATGAAAGTGGAATGAATTTTTTGGAGAAAAGG
>ENSG00000144354|CDCA7|148_3
CGTGGATGGCTACATGAATGAAGATGACCTGCCCAGAAGC
>ENSG00000144354|CDCA7|148_4
ATAATTCGCCCAGTGGAAGAAATTACAGAGGAGGAGTTGG
>ENSG00000144354|CDCA7|148_5
TCACTGGGCTCTACTTGTCATCAATGCCGTCAGAAGACTA
>ENSG00000144354|CDCA7|148_6
AACCGTTATGGTGAAGAGGTCAGGGATGCTCTGCTGGATC
>ENSG00000144354|CDCA7|148_7
CATGGCTTTGGGAATGTGCATGCCTACTTGAAAAGCCTGA
>ENSG00000144354|CDCA7|148_8
GAATTTGAAATGCAAGCATAATATCTGGAAAATTTGCTGC
>ENSG00000144354|CDCA7|148_9
TTCATAAGAAACTCCAATCAAGTTAATCTTAGCAGACATG
>ENSG00000162992|NEUROD1|111_1
GCTTCATCAATTTTTATACATATCAGAAAAGTAGAATTAT
>ENSG00000162992|NEUROD1|111_2
CAGATCGTATTAATTATCTGATCGGGATAACAAAATCACA
>ENSG00000162992|NEUROD1|111_3
TACTGCCTTTGGAAGAAACAGGGGATCAAAGTTCCTGTTC
>ENSG00000162992|NEUROD1|111_4
TGACTGTCGTGTTTACAAAAGGCAGCCCTTTGGGTACTAC
>ENSG00000162992|NEUROD1|111_5
AGACAATATTATGTCCTTCGATAGCCATTCACATCATGAG
>ENSG00000162992|NEUROD1|111_6
AAATTATGCCTTTACCATGCACTATCCTGCAGCGACACTG
>ENSG00000162992|NEUROD1|111_7
AGGCAGACAAGAAGGAGGACGACCTCGAAACCATGAACGC
>ENSG00000162992|NEUROD1|111_8
CAAGCTGGACAGACGAGTGTCTCAGTTCTCAGGACGAGGA
>ENSG00000162998|FRZB|153_1
GCAATAGTGATTCCACTCAGAGTCAGAAGTCTGGCAGGAA
>ENSG00000162998|FRZB|153_2
TGGAAGGCTCTATAGCTGAGAAGTGGAAGGATCGACTCGG
>ENSG00000162998|FRZB|153_3
CCCTCCACTTAATGTTAATGAGGAATATATCATCATGGGC
>ENSG00000162998|FRZB|153_4
TCTGGTAAACATTCCACGGGACACTGTCAACCTCTATACC
>ENSG00000162998|FRZB|153_5
TGCCATGATGTGACTGCAGTAGTGGAGGTGAAGGAGATTC
>ENSG00000162998|FRZB|153_6
ACAATTACAACTATGTCATTCGGGCTAAAGTTAAAGAGAT
>ENSG00000162998|FRZB|153_7
TGTAAATGTAAGCCTATTAGAGCTACACAGAAGACCTATT
>ENSG00000162998|FRZB|153_8
CCTATGGATTCTAGTAACGGAAACTGTAGAGGGGCAAGCA
>ENSG00000187699|C2orf88|227_1
AAACACTACACGTGAAGAGTGGTGAAAGGGAACATTGATT
>ENSG00000187699|C2orf88|227_2
GCTGCATGAAATCAAAGCAAACTTTCCCATTTCCTACCAT
>ENSG00000187699|C2orf88|227_3
GAAGCAGCATGAGAGTGAAGAACCCTTTATGCCAGAAGAG
>ENSG00000187699|C2orf88|227_4
AGGATGGCTTCTCCAGTTAATGTCAAAGAGGAAGTGAAGG
>ENSG00000187699|C2orf88|227_5
CGCCTGTCTCAGGATATCTTGTGTGATGCCTTGCAGCAAT
>ENSG00000187699|C2orf88|227_6
TCAAGTACCATGACATTCCATACATTGAGAGTGAGGGGCC
>ENSG00000187699|C2orf88|227_7
TGTAGGATGACAACACTTTGACTGTGGAGGTGCTAGTTTG
>ENSG00000138395|CDK15|150_1
CAGTGATTGTTTTCAGGAAGAGGATCTGAGGCAGGGTTTT
>ENSG00000138395|CDK15|150_2
AGGCTCTTATGCGACAGTTTACAAGGGGATTAGCAGAATA
>ENSG00000138395|CDK15|150_3
GGCTTTAAAAGTCATCAGCATGAATGCAGAGGAAGGAGTC
>ENSG00000138395|CDK15|150_4
TCTCTCCTGAAGGGTTTGAAACATGCCAATATTGTGCTCC
>ENSG00000138395|CDK15|150_5
ACATAATCCACACCAAAGAGACACTGACATTCGTTTTTGA
>ENSG00000138395|CDK15|150_6
TATATGTCTCAGCATCCAGGAGGGCTTCATCCTCATAATG
>ENSG00000138395|CDK15|150_7
CAGCCAGACATACTCTTCAGAAGTCGTGACCCTCTGGTAC
>ENSG00000138395|CDK15|150_8
CAACATCCTTGAACAGCTGGAGAAAATCTGGGAGGTGCTG
>ENSG00000155760|FZD7|312_1
GATGACCATGATCGTCGGCATCACCACTGGCTTCTGGATC
>ENSG00000155760|FZD7|312_2
TCTACTGAGAAGTGACCTGGAAGTGAGAAGTTCTTTGCAG
>ENSG00000155760|FZD7|312_3
GGATGAAAAGATTTCAGGCAAAGACTTGCAGGAAGATGAT
>ENSG00000155760|FZD7|312_4
TTGTCAAGCAGTGGTCAAACCATAATCTCTTTTCACTGGG
>ENSG00000155760|FZD7|312_5
GCTTTCAGGTCTTGTAAAATAAGCATTTGGAAGTCTTGGG
>ENSG00000155760|FZD7|312_6
CCTGCTAGAATCCTAATGTGAGGATGCAAAAGAAATGATG
>ENSG00000155760|FZD7|312_7
TTATTTGGTCTAATACCCTGAAAAGAAGTGATGACTTGTT
>ENSG00000155760|FZD7|312_8
GCATAACTGTGACGAAAGCAACTTTTATAGGCAAAGCAGC
>ENSG00000163599|CTLA4|216_1
GCAACCTACATGATGGGGAATGAGTTGACCTTCCTAGATG
>ENSG00000163599|CTLA4|216_2
CATCTGCAAGGTGGAGCTCATGTACCCACCGCCATACTAC
>ENSG00000163599|CTLA4|216_3
TTCTGACTTCCTCCTCTGGATCCTTGCAGCAGTTAGTTCG
>ENSG00000163599|CTLA4|216_4
AGAAAAGAAGCCCTCTTACAACAGGGGTCTATGTGAAAAT
>ENSG00000163599|CTLA4|216_5
TCTCTTTAATATAAAGTTGGATGCGGAACCCAAATTACGT
>ENSG00000163599|CTLA4|216_6
GCAAAGGAGTAGAAAGACAGAGCTGGGATGTTTCTGTCAC
>ENSG00000163599|CTLA4|216_7
GAAAGCATCACTTGGGATTAATATGGGGATGCAGCATTAT
>ENSG00000163599|CTLA4|216_8
GAGGGAGAAGACTATATTGTACACACCTTATATTTACGTA
>ENSG00000163600|ICOS|238_1
CTGCCAATTATGAGATGTTTATATTTCACAACGGAGGTGT
>ENSG00000163600|ICOS|238_2
AATTTAAAATGCAGTTGCTGAAAGGGGGGCAAATACTCTG
>ENSG00000163600|ICOS|238_3
CTAAGACAAAAGGAAGTGGAAACACAGTGTCCATTAAGAG
>ENSG00000163600|ICOS|238_4
TTACTTCTGCAACCTATCAATTTTTGATCCTCCTCCTTTT
>ENSG00000163600|ICOS|238_5
AGGAGGATATTTGCATATTTATGAATCACAACTTTGTTGC
>ENSG00000163600|ICOS|238_6
CATTTTGGGATGCATACTTATTTGTTGGCTTACAAAAAAG
>ENSG00000163600|ICOS|238_7
ACGTTGGCCAGTTTTCCTCAACTTGAAGTGCAAGATTCTC
>ENSG00000163600|ICOS|238_8
ACGGAGAGTCTGACTTAACTACATACATCTTCTGCTGGTG
>ENSG00000163497|FEV|302_1
GGTGTGTTTCTGACCCTTTCAGCCCCATTAAAGCTCCTGA
>ENSG00000163497|FEV|302_2
AATCTTTTCCCACTTTTGCTCTTCCCCAAGGAACTGCTCC
>ENSG00000163497|FEV|302_3
TGCGCTACTACTACGACAAGAACATCATGAGCAAGGTGCA
>ENSG00000163499|CRYBA2|135_1
GCTGCAAGTTTGACCTCGTTGATGACTACCCATCCCTGCC
>ENSG00000163499|CRYBA2|135_2
ACAATGACAGCCGTGTGACACTGTTTGAGGGGGACAACTT
>ENSG00000163499|CRYBA2|135_3
CTTCCAGGGACAGCAGTTCATTCTGGAGAAGGGAGACTAT
>ENSG00000171951|SCG2|219_1
CTTGACCTTCCTGTTGACCTAGATGACATCTCAGAGGCTG
>ENSG00000171951|SCG2|219_2
AGGAAGTGGGAGGTTACAGAATGGGCAAAATGGGGAAAGG
>ENSG00000171951|SCG2|219_3
GACAGGACCAAACAACCAGAAACGTGAGAGGATGGATGAG
>ENSG00000171951|SCG2|219_4
CCTCCGACAACAAGCTCATAAGGAAGAAAGCAGCCCAGAT
>ENSG00000115009|CCL20|203_1
GGGTACTCAACACTGAGCAGATCTGTTCTTTGAGCTAAAA
>ENSG00000115009|CCL20|203_2
CAAAACAGACTTGGGTGAAATATATTGTGCGTCTCCTCAG
>ENSG00000115009|CCL20|203_3
AAAACTGTGGCTTTTCTGGAATGGAATTGGACATAGCCCA
>ENSG00000115009|CCL20|203_4
TTGGAGGTTTCACTTGCACATCATGGAGGGTTTAGTGCTT
>ENSG00000115009|CCL20|203_5
TGTCCAATTAATGAAGTTGATTCATATTGCATCATAGTTT
>ENSG00000115009|CCL20|203_6
TAGGTTTTCTGTGTTTAGCTATTTAATACTAATTTTCCAT
>ENSG00000115648|MLPH|336_1
ACCCCGACAAGAAGCAGAAATGGGGAAGAAACTGGATCTT
>ENSG00000115648|MLPH|336_2
CTGATGAAGAGGCCCAGCATGTCTTGGAAGTTGTTCAACG
>ENSG00000115648|MLPH|336_3
TGAATAGCAAAAGGCAGTGCCTGGAATGTGGCCTCTTCAC
>ENSG00000115648|MLPH|336_4
CGTGAAGATCGGCTCACTGGAGTGGTACTATGAGCATGTG
>ENSG00000115648|MLPH|336_5
TGGGCCTGAACTGATATCTGAAGAGAGAAGTGGAGACAGC
>ENSG00000115648|MLPH|336_6
CAAGGACGAAAAGGCAGAGCCCAACAGGGACAAATCAGTT
>ENSG00000115648|MLPH|336_7
AAGAGACCAGAGGACCCAAATGCAGACCCTTCAAGTGAGG
>ENSG00000115648|MLPH|336_8
CTGAAAAGTCAAGGTAAAGATGATGATTCTTTTGATCGGA
>ENSG00000144485|HES6|154_1
GCTCTGTACATCTTGTTTGTAGCACACTTGAGTTTGTGTA
>ENSG00000144485|HES6|154_2
CCAGCCCCGTTTCTTAAGAAACTTTTAGGGACCCTGCAGC
>ENSG00000146205|ANO7|382_1
GGAGGTAAACATTGATCCCTCCTGCACACTCAGCTCTCTC
>ENSG00000146205|ANO7|382_2
ACCTGAAAACTCTGACACTACCTTTGCCATTCACCTGTCC
>ENSG00000146205|ANO7|382_3
CTGCTTCCTGGTGTTCTCAGACATACCCACGCAGGAACTG
>ENSG00000146205|ANO7|382_4
ACCCTCAAGGTGTTCATCTTCCAGTTCGTCAACTTCTACT
>ENSG00000146205|ANO7|382_5
GTTTGTGGGATACCCAGGCAACTACCACACCTTGTTTGGA
>ENSG00000146205|ANO7|382_6
CTGTGAGGGTCTGTTTGACGAGTACCTGGAAATGGTGCTG
>ENSG00000146205|ANO7|382_7
ACGATGGACATTATTCCCAGACCTACTGGAATCTTCTTGC
>ENSG00000146205|ANO7|382_8
CATCCCAGAGTCTGTGGAGATCAAAGTGAAGCGGGAGTAC
>ENSG00000146205|ANO7|382_9
CAGCTCACAAGGCCCTCTTTGTTTCCTGCTCCCAGACATA
>ENSG00000146205|ANO7|382_10
TCTCCTCTTACACCTGGTGACCTTCGAATGTTTCAGAGCG
>ENSG00000178035|IMPDH2|0_1
ATACTTCTTTTCCGATGGGATCCGGCTAAAGAAATATCGC
>ENSG00000178035|IMPDH2|0_2
GCTGATGGAGGAATCCAAAATGTGGGTCATATTGCGAAAG
>ENSG00000178035|IMPDH2|0_3
GATCAAGTACATCAAAGACAAATACCCTAATCTCCAAGTC
>ENSG00000178035|IMPDH2|0_4
CAAGAAGGGAAAGTTGCCCATTGTAAATGAAGATGATGAG
>ENSG00000178035|IMPDH2|0_5
TCTTGGAAGAGATAATGACAAAGAGGGAAGACTTGGTGGT
>ENSG00000178035|IMPDH2|0_6
CAATGAAGTTCGGAAAGTGAAGAAATATGAACAGGGATTC
>ENSG00000178035|IMPDH2|0_7
CCTGACTTCTGCTCTGACCAAGAAAATCACTCTTAAGACC
>ENSG00000178035|IMPDH2|0_8
CTTTCTCATTCTCCCTGGGTACATCGACTTCACTGCAGAC
>ENSG00000163931|TKT|38_1
GGCTGAGCTGCTGAAGATGTTTGGTATCGACAGGGATGCC
>ENSG00000163931|TKT|38_2
CACCGTGGAGGACCATTATTATGAAGGTGGCATTGGTGAG
>ENSG00000163931|TKT|38_3
CTGGACCCCTTCACCATCAAGCCCCTGGACAGAAAACTCA
>ENSG00000163931|TKT|38_4
CCCAGAAAATGCCATCATCTATAACAACAATGAGGACTTC
>ENSG00000163931|TKT|38_5
AAGTGATGGCGTTGCTACAGAGAAGGCAGTGGAACTAGCC
>ENSG00000163931|TKT|38_6
AGATCTGGCTATGTTTCGGTCAGTCCCCACATCAACTGTC
>ENSG00000163931|TKT|38_7
CTGAGCAGATCATCCAGGAGATCTACAGCCAGATCCAGAG
>ENSG00000163931|TKT|38_8
GCATCTATAAGCTGGACAACCTTGTGGCCATTCTAGACAT
>ENSG00000056736|IL17RB|380_1
TGAAACTGGGCCATCTCCAGAGTGGATGCTACAACATGAT
>ENSG00000056736|IL17RB|380_2
CAGGGGACTATTCAATTTTGATGAATGTAAGCTGGGTACT
>ENSG00000056736|IL17RB|380_3
CATAATATTCCTAATGCAAATATGAATGAAGATGGCCCTT
>ENSG00000056736|IL17RB|380_4
ATCCGAACATCACTGCTTGTAAGAAGAATGAGGAGACAGT
>ENSG00000056736|IL17RB|380_5
GGCACGAAAGGATCAAGAAGACTTCCTTTTCTACCACCAC
>ENSG00000056736|IL17RB|380_6
CATTAAGGTTCTTGTGGTTTACCCATCTGAAATATGTTTC
>ENSG00000056736|IL17RB|380_7
TTTCTTCAAAACCATTGCAGAAGTGAGGTCATCCTTGAAA
>ENSG00000056736|IL17RB|380_8
GCCAGATTCATCTGCACAAATACGTGGTGGTCTACTTTAG
>ENSG00000113811|SELENOK|18_1
CTTGACAAATTTGCACTCTATAGCATCACTCAAAATACTG
>ENSG00000113811|SELENOK|18_2
ATGTAATTATCAGGGTATTTATAAAACCATAGCTAACAAA
>ENSG00000113811|SELENOK|18_3
TTTGTCTCATCAATCTTTAATACACTGTGTCTAATTTGCT
>ENSG00000113811|SELENOK|18_4
CTGTTAGTGTCACCTTTTCAACTTCTGAAACACTGTTCAT
>ENSG00000113811|SELENOK|18_5
CTGACATGCAGTTCCATAAATGCAGATGTTTGTCTCATTA
>ENSG00000113811|SELENOK|18_6
AGCAGAAGGAAACCATCAAGAAGTGGAAGGCTGACCATGA
>ENSG00000113811|SELENOK|18_7
CCATGGAGATTATCTTTGATAACAGATTTCTTCTGGGGAA
>ENSG00000163687|DNASE1L3|331_1
TTTCCAGTTGAATTTAAACTACAGTCTTCAAGGGCCTTCA
>ENSG00000163687|DNASE1L3|331_2
TATGACAGGATTGTGCTTAGAGGACAAGAAATCGTCAGTT
>ENSG00000163687|DNASE1L3|331_3
GGAAGAACATCCGCTTGAGGACTGACCCCAGGTTTGTTTG
>ENSG00000163687|DNASE1L3|331_4
ACATCCGTTAAGGAGATCGATGAGTTGGTTGAGGTCTACA
>ENSG00000163687|DNASE1L3|331_5
CAATCTCCCCACACTGCTGTCAAAGACTTCGTGATTATCC
>ENSG00000163687|DNASE1L3|331_6
GTGTCTGTGAAGAGGAGTTATCACTACCATGACTATCAGG
>ENSG00000163687|DNASE1L3|331_7
ACTCGTGATGGAAATCAAGGACAGCAACAACAGGATCTGC
>ENSG00000163687|DNASE1L3|331_8
TGCCATGGATGTCATTGTGAAGGTCATCAAACGCTGTGAC
>ENSG00000163618|CADPS|151_1
AACCCCTTGTGTCGTTGTTAACCCATCCTTTCATTTACTC
>ENSG00000163618|CADPS|151_2
TCTCCAACAATTAACTTTTGATGCTTTCTGTTCCCCTAAA
>ENSG00000163618|CADPS|151_3
GGACTCCACCTTAAACAGCAAGACCTATGAAACGATCCGG
>ENSG00000163618|CADPS|151_4
AAACACTAATTAGGATGGTAAAGAAAACCTACAGAGATTT
>ENSG00000163618|CADPS|151_5
TCTTGGTTGCAAAGTTCGTTACTATCTTGGAAGGAGTGCT
>ENSG00000163618|CADPS|151_6
AAAATAGACGAACTAATTGAAGAAACTGTTAAAGAAATGA
>ENSG00000163618|CADPS|151_7
TGGTTGATGCCAAAGCTCAATCAACAAAACTTTGCAGCAT
>ENSG00000163618|CADPS|151_8
AAAACCAGTCGATCAACAGATTTTCGAGTCCCACAGTCAA
>ENSG00000163618|CADPS|151_9
GCCTTGGAAAAGATGAGATGACAATTATTGACAAGGTTCC
>ENSG00000163618|CADPS|151_10
CCAATGAAAGCTTCAGGGGAAGAGAACATTTAACAGAGGC
>ENSG00000163618|CADPS|151_11
TCTCAATGACCGGAATGAAATGTCAAGTGAACGTGTTAAT
>ENSG00000163618|CADPS|151_12
CCTGGTTTACACTCATCCTTTTGGGTGTTTTTCCTAGAGC
>ENSG00000163618|CADPS|151_13
CCCAATCTCTGTTTACTGAATAATTTCACTATAGTCTGTG
>ENSG00000163618|CADPS|151_14
AGCTGGATGGACGTCTACAAATGGCAGACCAAATAGCCAG
>ENSG00000163618|CADPS|151_15
CTTGGGATCAAGAAGTTCGAACATCAGCTCCTTTACAATG
>ENSG00000185008|ROBO2|284_1
AGGCCAATTAACCAGGTGGTACTGGAGGAAGAAGCTGTAG
>ENSG00000185008|ROBO2|284_2
CAAGTCCAAGGAGATCCTCAACCAACTGTGAGGTGGAAAA
>ENSG00000185008|ROBO2|284_3
GTAGATGCTCAGTGTCACCAACTGGAGACCTCACAATCAC
>ENSG00000185008|ROBO2|284_4
TGGCAGGAAGCATTTTAGCAAAAGCTCAACTGGAGGTTAC
>ENSG00000185008|ROBO2|284_5
ACAGATAGACCTCCACCTATAATTCTACAAGGCCCAGCCA
>ENSG00000185008|ROBO2|284_6
GCTGGTTAAAGGAGGGATTTACTTTTCCGGGTAGAGATCC
>ENSG00000185008|ROBO2|284_7
TTTCAAAGAGGAGATGGAGGACTAATGAGCAATGGAAGCC
>ENSG00000185008|ROBO2|284_8
GCGACCTTCTTGACATAGGATATATGGGCTCCAACAGTCA
>ENSG00000169855|ROBO1|355_1
AGAGAAGCACAGGAACAGCAAAATGACGGGAAAGGACGTG
>ENSG00000169855|ROBO1|355_2
TATTGGAGCAGCCTGTTGGATCATCCTCATGGTCTTCAGC
>ENSG00000169855|ROBO1|355_3
ATTCCCTTTCTTGTTCCTGGAATCCGATACAGTGTGGAAG
>ENSG00000169855|ROBO1|355_4
AATATGGTGGGCAAAGCTGAAGCATCTGCTACTCTGACTG
>ENSG00000169855|ROBO1|355_5
ACCCTGTACCTACAGTACGATGGAGGAAAGATGATGGAGA
>ENSG00000169855|ROBO1|355_6
GGGGAACGTGAGAGTGAAGTAGCCGAGCTGACTGTCTTAG
>ENSG00000169855|ROBO1|355_7
CACAATGCATCGCTGGAAGTAGCCATACTTCGGGATGACT
>ENSG00000114455|HHLA2|201_1
TATGTAGGAACAGCAATTCAAGTGATTACAAACAAAGTGG
>ENSG00000114455|HHLA2|201_2
CCGTGATGAAGTATGAAAAGAGGAACACAAACAGCTTCTT
>ENSG00000114455|HHLA2|201_3
TATCACGTGGAAAATGGACAACACACCTATCTCTGAAAAC
>ENSG00000114455|HHLA2|201_4
CTTATGAATGTACAATTGAAAATTCACTGCTGAAGCAAAC
>ENSG00000114455|HHLA2|201_5
ACGATGAAAGATGGCCTTCATAAAATGCAAAGTGAACACG
>ENSG00000114455|HHLA2|201_6
ATCCCGATTCTCATGGAACAAAGAGCTGATAAACCAGAGT
>ENSG00000114455|HHLA2|201_7
GTGGGGAATATTTATGCAATATTTCTTCGGATGAATATAC
>ENSG00000114455|HHLA2|201_8
AGAAACAGCTTCCCATAACAAAGGCTTATGGATTTTGGTG
>ENSG00000163515|RETNLB|362_1
TCATTTGTTCCATTCCTGATTCTTGGGTAATAAAGACAAA
>ENSG00000163515|RETNLB|362_2
GCTGAGAACTCAGTTTTGTGACCATGACAGTAATGAAACC
>ENSG00000163515|RETNLB|362_3
AGAGTACAGTCCCTCTCCTATAAGCAAGAAGCTCTCGTGT
>ENSG00000163515|RETNLB|362_4
CTTAGACTCCGTTATGGATAAGAAGATCAAGGATGTTCTC
>ENSG00000163515|RETNLB|362_5
CAGAGATCTAAGCTGCTTTCCATCTTTTCTCCCAGCCCCA
>ENSG00000163515|RETNLB|362_6
GACGCTGTTCTTCCATCTTTACTCCCTGGAAACTAACCAC
>ENSG00000163515|RETNLB|362_7
AACCCTACCTGCTTCTCCAAACTGCCTAAAGAGATCCAGT
>ENSG00000163519|TRAT1|296_1
AATGTACAGCTACTCCAGTGACCACACCAGGGTTGATGAG
>ENSG00000163519|TRAT1|296_2
CCAATTTATGGTAACTTAGATGATATGATTTCAGAACCAA
>ENSG00000163519|TRAT1|296_3
ATGAAAGCCCGACCAGAGAAATCTGTAAATAAGATGCAGG
>ENSG00000163519|TRAT1|296_4
CCCAGGAAACAGAATACTCATTTCTCAGACAAGGATGGAG
>ENSG00000163519|TRAT1|296_5
ATTCATGATGATCCCATCAGACTGTTTGGATTGATCCGTG
>ENSG00000163519|TRAT1|296_6
TGGACCATGATCTAGTTCAATGATTTGGCTCCTATTGAAG
>ENSG00000163519|TRAT1|296_7
CTGATCATTTGTTGATGGGATGGTGGCTTACCTCTTATTC
>ENSG00000163519|TRAT1|296_8
CTTGAAAATTGAGCCTGATAACAAGATTACAAATTCACAA
>ENSG00000181847|TIGIT|386_1
AAACAATAGATTGACTATAATCCAAAGACGAGTGTACCTC
>ENSG00000181847|TIGIT|386_2
CTTTCTTGTGGCTCACCCTATGCAGTTTGTGTATTTGTTG
>ENSG00000181847|TIGIT|386_3
ACCGTCTTTTCTCAGAGGCTCAGTTTTACCGTCCTATCTG
>ENSG00000181847|TIGIT|386_4
CAGGAATGATGACAGGCACAATAGAAACAACGGGGAACAT
>ENSG00000181847|TIGIT|386_5
GAAAGGTGGCTCTATCATCTTACAATGTCACCTCTCCTCC
>ENSG00000181847|TIGIT|386_6
TACAGGGGAGTACTTCTGCATCTATCACACCTACCCTGAT
>ENSG00000181847|TIGIT|386_7
CTGTGGAAGGTGACCTCAGGAGAAAATCAGCTGGACAGGA
>ENSG00000181847|TIGIT|386_8
GAGTTACAGAAGCCTGGGTAACTGCAGCTTCTTCACAGAG
>ENSG00000181847|TIGIT|386_9
GCCTTTTCGTTCTATTCCATTTTGCATTATGGCAGGCCTA
>ENSG00000181847|TIGIT|386_10
GTTTTAAATCTGGCAGTTTGAGCAGATCCTATGTCTCTGA
>ENSG00000181847|TIGIT|386_11
AGTAAGGAGAGAAGGAGACATACACAGGCCTTCAGGAAGA
>ENSG00000179348|GATA2|125_1
TGGGTCACAGGAAGGAAACAACATTTTCTTGAAAGGGGAA
>ENSG00000179348|GATA2|125_2
TCTTCTCCTCTGGCTTCCCTCTCTGAAATAGCCGAACTCC
>ENSG00000179348|GATA2|125_3
CAGTTGTTTGGAGAACAACAAGGACAACTTTATGTAGAGA
>ENSG00000179348|GATA2|125_4
GAAGATGTCCAACAAGTCCAAGAAGAGCAAGAAAGGGGCG
>ENSG00000179348|GATA2|125_5
ACAATGTTAACAGGCCACTGACCATGAAGAAGGAAGGGAT
>ENSG00000179348|GATA2|125_6
ACAAGATGAATGGGCAGAACCGACCACTCATCAAGCCCAA
>ENSG00000179348|GATA2|125_7
GTACCAGGTGTCACTGACGGAGAGCATGAAGATGGAAAGT
>ENSG00000179348|GATA2|125_8
TCAATCACCTCGACTCGCAGGGCAACCCCTACTATGCCAA
>ENSG00000004399|PLXND1|170_1
AGCTGGGACTCTGGAATCTTCTTTATAATAAAAGCCTTAC
>ENSG00000004399|PLXND1|170_2
GGTGGCTTTGATGGAGGACAACATCTACGAGTGCTACAGT
>ENSG00000004399|PLXND1|170_3
CCAGTTTGTCTTTGACATCGACAAGACAGACCACATCGAC
>ENSG00000004399|PLXND1|170_4
CTGCAGACAGACATGACAGATCTCACCAAGGAGCTGAACC
>ENSG00000004399|PLXND1|170_5
CTGCCCATCACAATCCAGGTAGGGAACTTCAACCAGACCA
>ENSG00000004399|PLXND1|170_6
ATCCAGATTGTCTCTGACAGAATCATCCACTGCTCGGTCA
>ENSG00000004399|PLXND1|170_7
GGAGTGTAGTTTTGGGCTGGAGGAGATCTTCGAGGCTGTG
>ENSG00000004399|PLXND1|170_8
AGGACCACGTGACTGTTGAGATGTCTGTGAGGGTCAATGG
>ENSG00000144891|AGTR1|261_1
AATCCAAGATGATTGTCCCAAAGCTGGAAGGCATAATTAC
>ENSG00000144891|AGTR1|261_2
ATCATCTTTGTGGTGGGAATATTTGGAAACAGCTTGGTGG
>ENSG00000144891|AGTR1|261_3
TAGTGTGTTTCTACTCACGTGTCTCAGCATTGATCGATAC
>ENSG00000144891|AGTR1|261_4
TACAGTTTGTGCTTTCCATTATGAGTCCCAAAATTCAACC
>ENSG00000144891|AGTR1|261_5
CCCTAAAGAAGGCTTATGAAATTCAGAAGAACAAACCAAG
>ENSG00000144891|AGTR1|261_6
CATCATACGTGACTGTAGAATTGCAGATATTGTGGACACG
>ENSG00000144891|AGTR1|261_7
AAAAGCCAAATCCCACTCAAACCTTTCAACAAAAATGAGC
>ENSG00000144891|AGTR1|261_8
TGTAAGCTCATCCACCAAGAAGCCTGCACCATGTTTTGAG
>ENSG00000163751|CPA3|61_1
GAAATCTTGATTCATGATCTACAAGAAGAGATTGAGAAAC
>ENSG00000163751|CPA3|61_2
TTGTGGCTTGGACTGAAAAGATGATGGATAAGTATCCTGA
>ENSG00000163751|CPA3|61_3
AGTGGTTTGTCTATCAGGCAACCAAAACTTATGGGAGAAA
>ENSG00000163751|CPA3|61_4
TGTGTTCAATGTTGATGGATATATTTGGTCATGGACAAAG
>ENSG00000163751|CPA3|61_5
GGCACTGACCTCAACAGGAATTTTAATGCTTCATGGAACT
>ENSG00000163751|CPA3|61_6
CACCAATGACCCATGTGCAGATAACTATCGGGGCTCTGCA
>ENSG00000163751|CPA3|61_7
CCTTCCATTCCTACTCCCAGATGCTATTGTTTCCCTATGG
>ENSG00000163751|CPA3|61_8
GCTTATGACCTGGGCATCAAACACACATTTGCCTTTGAGC
>ENSG00000186038|HTR3E|58_1
ATCCCACTGCTCTGAATTCAGTGTTTAATAGAAAGCCCTT
>ENSG00000186038|HTR3E|58_2
CTGGAACCCAGAGGAATGTGAGGGCATCACGAAGATGAGT
>ENSG00000186038|HTR3E|58_3
AAGGCCTCACAGCATATGTAAGTAATGAAGGTCGCATCAG
>ENSG00000186038|HTR3E|58_4
AACCCATGAAGGTGGACAGTATCTGTAACCTGGACATCTT
>ENSG00000186038|HTR3E|58_5
CCAGCAGAACTGCACACTCACCTTCAGCTCATTCCTCTAC
>ENSG00000186038|HTR3E|58_6
CAGGGGAGGCAACCTGTATGATCAGATCGTGTTCTATGTG
>ENSG00000186038|HTR3E|58_7
CTCAGCTTCTACCTGCCAGTGAAAAGTGGGAATCGTGTCC
>ENSG00000145198|VWA5B2|70_1
AGATTTTCAGAGGCTACAGCGAAGGGACAGTGATGGGGAC
>ENSG00000145198|VWA5B2|70_2
ACTGGAGCCTGCTTTGAGTGACATCTCTGTGGACTGGTTT
>ENSG00000145198|VWA5B2|70_3
GACCTGGAGATGGCTCACAGCCTCCCTCACCTCCTGTAAG
>ENSG00000145198|VWA5B2|70_4
TTGCCCTGTAGCTGTGGATGCTACTACTAGGGAGGTCCTG
>ENSG00000145198|VWA5B2|70_5
ACTGTTGTCTACTCTAAAGGACTTCAGAGAGGCTCTCCAG
>ENSG00000145198|VWA5B2|70_6
CAACAACAGTGAAGGCAGCGACCATGACTACCTGCCCTTG
>ENSG00000182580|EPHB3|352_1
GAGACCCTCATGGACACAAAATGGGTAACATCTGAGTTGG
>ENSG00000182580|EPHB3|352_2
ATCTCATCCAGAAAGTGGGTGGGAAGAGGTGAGTGGCTAC
>ENSG00000182580|EPHB3|352_3
AGGTGTGATCTCCAATGTGAATGAAACCTCACTGATCCTC
>ENSG00000182580|EPHB3|352_4
GGGATGACCTCCTGTACAATGTCATCTGCAAGAAGTGCCA
>ENSG00000182580|EPHB3|352_5
TGCTCCTGGAATGAAGGTTTATATTGACCCTTTTACCTAC
>ENSG00000182580|EPHB3|352_6
AAGATCGAGGAGGTGATCGGAGCTGGGGAATTTGGGGAAG
>ENSG00000182580|EPHB3|352_7
CAGGCCCAAATTCTCCCAGATTGTCAATACCCTGGACAAG
>ENSG00000182580|EPHB3|352_8
GTACAAGGAGAGCTTCGTCAGTGCGGGGTTTGCATCTTTT
>ENSG00000163993|S100P|252_1
GACGGAACTAGAGACAGCCATGGGCATGATCATAGACGTC
>ENSG00000163993|S100P|252_2
AGGTGCTGATGGAGAAGGAGCTACCAGGCTTCCTGCAGAG
>ENSG00000163993|S100P|252_3
GAGATGCCCAGGTGGACTTCAGTGAGTTCATAGTGTTCGT
>ENSG00000163993|S100P|252_4
AATCACGTCTGCCTGTCACAAGTACTTTGAGAAGGCAGGA
>ENSG00000163993|S100P|252_5
AGCCTGCTCATGTACCTCTGATTAATAAATGCTTATGAAA
>ENSG00000163683|SMIM14|56_1
GTTGTCTGGGATTGTGTGAAAGAAAATTAGAACCACGCTG
>ENSG00000163683|SMIM14|56_2
TTGTGATAATTTCTGGCCTGATTGAAGGAAATTTGAGAGG
>ENSG00000163683|SMIM14|56_3
TTACAAACATTCCACTCATTCTGTTTGTAACTGTGATTAT
>ENSG00000163683|SMIM14|56_4
ATGGGATGGTATTGTTTTCATGAGCTTCTAGAAATTTCAC
>ENSG00000163683|SMIM14|56_5
GGACAAGATCCACCAGCTCCTCCTGTGGACTAACTTTGTG
>ENSG00000163683|SMIM14|56_6
AATCTAAGAGGATCCAGCCTACCTGGAAAGCCAACCAGTC
>ENSG00000163683|SMIM14|56_7
AACATGCAATGAGAAGACTGATCAATCTGTTACGGCAGTC
>ENSG00000163683|SMIM14|56_8
TGTTGTCTGGGCGGATTTAAACAGTCAAGTAAAATCAAGC
>ENSG00000157404|KIT|51_1
GATTAGGCTGTTATGCACTGATCCGGGCTTTGTCAAATGG
>ENSG00000157404|KIT|51_2
GCGAGAGTTAATGATTCTGGAGTGTTCATGTGTTATGCCA
>ENSG00000157404|KIT|51_3
TTGGATCAGCAAATGTCACAACAACCTTGGAAGTAGTAGA
>ENSG00000157404|KIT|51_4
ACACCAGCAGTGGATCTATATGAACAGAACCTTCACTGAT
>ENSG00000157404|KIT|51_5
ACAATGGCACGGTTGAATGTAAGGCTTACAACGATGTGGG
>ENSG00000157404|KIT|51_6
GAGGCAACTGCTTATGGCTTAATTAAGTCAGATGCGGCCA
>ENSG00000157404|KIT|51_7
GGTCGATTCTAAGTTCTACAAGATGATCAAGGAAGGCTTC
>ENSG00000157404|KIT|51_8
ACCTGCTGAAATGTATGACATAATGAAGACTTGCTGGGAT
>ENSG00000163453|IGFBP7|155_1
GGTGCAATACTCATAGACATAAGTTCCTGAAACAATAGTT
>ENSG00000163453|IGFBP7|155_2
GATATTTAATTATCTTGTTGACTCCTGTAAAATAGCTAAA
>ENSG00000163453|IGFBP7|155_3
TTGCCTAATAAGTTTCTTTTAATCCAATCCACTAACACTT
>ENSG00000163453|IGFBP7|155_4
TATTATTAGTCTGCATGGTTAAAAGTAGTCATGGATAACT
>ENSG00000163453|IGFBP7|155_5
CAAAATCAAACTTGCCTGGAATGGCTTCTATTTCCCATAG
>ENSG00000163453|IGFBP7|155_6
GGTGACTGAACATCGTTATTATGACTTAGATGCTTTTACC
>ENSG00000163453|IGFBP7|155_7
TGCCATTAAAATGTACAGCATGAGACTCCAAAAGATTATC
>ENSG00000163453|IGFBP7|155_8
TGAAAGTATCAGACGTAGCTATTGATGAAATTCTGTAGTT
>ENSG00000163453|IGFBP7|155_9
ATTACAGTGGTTGATGCCTTACATGAAATACCAGTGAAAA
>ENSG00000163453|IGFBP7|155_10
ATCTCCTCTAAGTAAGGAAGATGCTGGAGAATATGAGTGC
>ENSG00000163453|IGFBP7|155_11
CCTCATCTGGAACAAGGTAAAAAGGGGTCACTATGGAGTT
>ENSG00000197888|UGT2B17|318_1
TTGTATTTGAACACAAAACATTAACAACTCCACTCATAGT
>ENSG00000197888|UGT2B17|318_2
AAATTTATTATTCTAATCCAAAAGTTACCCCACACAAAAG
>ENSG00000197888|UGT2B17|318_3
TTAATATGTACTTTAGTTGGAATTATTCTATGTCAATGAT
>ENSG00000197888|UGT2B17|318_4
TGGCAACTATGATATTTATGATCACAAAATGTTGCCTGTT
>ENSG00000197888|UGT2B17|318_5
AATATCATGAAATTATCAAGAATTCATCATGATCAACCGG
>ENSG00000197888|UGT2B17|318_6
CTACTTAACATACCCTTTCTGTACAGTCTCCGCTTCTCTG
>ENSG00000197888|UGT2B17|318_7
ATGAGAAAACTACAAGAGTCAAAATTTGATGTCCTTCTGG
>ENSG00000197888|UGT2B17|318_8
CTATAATATAAAGCTCTGTGAAGATGCAGTTTTGAACAAG
>ENSG00000135220|UGT2A3|184_1
CAAAACTATGACAAGCGAAGATTTACTGAGGGCTTTGAGA
>ENSG00000135220|UGT2A3|184_2
GGTCACTGTTTCAAAATGTTACAGAAGAAAAGGCTAATAT
>ENSG00000135220|UGT2A3|184_3
AAATGGAAAATTTTGTCCAGAGTTCAGGGGAAGATGGTAT
>ENSG00000135220|UGT2A3|184_4
AAGAGTTTTATAGTAAGGCATTAGGAAGGCCCACTACATT
>ENSG00000135220|UGT2A3|184_5
CAGACGCTTATGAAGAAGCTACAGGAAACCAACTACGATG
>ENSG00000135220|UGT2A3|184_6
GCCATGAGGTAACAGTATTGACTCACTCAAAGCCTTCGTT
>ENSG00000135220|UGT2A3|184_7
ATTGGCTTAATGTCAAGGTCATTCTAGAAGAGCTCATAGT
>ENSG00000135220|UGT2A3|184_8
CTCTTCTGTGTTGGCTGTGGATTCTGTGGGAAAGTCCTGG
>ENSG00000173597|SULT1B1|367_1
TGCTATTTATGAGACAGAAATGTCCAAAACTGCACTTCAA
>ENSG00000173597|SULT1B1|367_2
GACAATCCTTTGGTAAATTATACACATCTACCAACTACAG
>ENSG00000173597|SULT1B1|367_3
ATCTTGGATAGGATCATCCATCACACCTCATTTGAAGTGA
>ENSG00000173597|SULT1B1|367_4
CCTGGTACCTGGGAAGAATATCTGGAGAAATTCTTAACTG
>ENSG00000173597|SULT1B1|367_5
CGACTGATCTTCTTCCTAAATCTTTCTGGGAAAACAATTG
>ENSG00000173597|SULT1B1|367_6
CTCTCCCTGGATTAAGAACATCAGGTATAGAACAATTGGA
>ENSG00000173597|SULT1B1|367_7
ACAGTTCCATAGCAGACCAGATGACATTGTGATAGCCACT
>ENSG00000173597|SULT1B1|367_8
CCCAAAAGATATTCTGCGAAAAGATCTGAAGTTGGTCCAT
>ENSG00000163734|CXCL3|189_1
TTGGAAAAGAGAATTTATCATTACTGTTACATTTGTACAA
>ENSG00000163734|CXCL3|189_2
TATTCAAATTATCTCACATTATGTGTTCAACATTTTTATG
>ENSG00000163734|CXCL3|189_3
GAAATGCAAGCAATTAGTGGATCACTGTTAGGGTAAGGGA
>ENSG00000163734|CXCL3|189_4
GATGTGAGTGTGTTTCATCAAACATAGCTCAGTCCTGATT
>ENSG00000163734|CXCL3|189_5
TCTAGGGACAGCTGGAAAGGACTTAATGTGTTTGACTATT
>ENSG00000163734|CXCL3|189_6
AGGAGAGAAGTAAGAAGCTTATCAGCGTATCATTGACACT
>ENSG00000163734|CXCL3|189_7
TTCAGAAAATCATCGAAAAGATACTGAACAAGGGGAGCAC
>ENSG00000163734|CXCL3|189_8
AGTCATAGCCACACTCAAGAATGGGAAGAAAGCTTGTCTC
>ENSG00000109321|AREG|180_1
CAATGACACCTACTCTGGGAAGCGTGAACCATTTTCTGGG
>ENSG00000109321|AREG|180_2
AGATTTCCCCTGTGAGTGAAATGCCTTCTAGTAGTGAACC
>ENSG00000109321|AREG|180_3
GAGTATGATAACGAACCACAAATACCTGGCTATATTGTCG
>ENSG00000109321|AREG|180_4
ATAGAGCACCTGGAAGCAGTAACATGCAAATGTCAGCAAG
>ENSG00000109321|AREG|180_5
GTGGGGAAAAGTCCATGAAAACTCACAGCATGATTGACAG
>ENSG00000109321|AREG|180_6
AGAAGACAATACGTCAGGAAATATGAAGGAGAAGCTGAGG
>ENSG00000109321|AREG|180_7
TCTTTCCAGTGGATCATAAGACAATGGACCCTTTTTGTTA
>ENSG00000109321|AREG|180_8
CAATTGTCACTTTTTATGCTATTTCTGTATATAAAGGTGC
>ENSG00000138639|ARHGAP24|145_1
CTCAAGGGGGATCAGCTCTATTATTTCAAAGATGAAGATG
>ENSG00000138639|ARHGAP24|145_2
GTTTCTGAGCATCCCTGCAATGAAGAGAACCCAGGGAAGT
>ENSG00000138639|ARHGAP24|145_3
GGATACTGTTCGTTATGAGAAGAGATATGGGAACCGTCTG
>ENSG00000138639|ARHGAP24|145_4
TTATCCGACAAAGGGGGCTGAAAGAAGAGGGTCTCTTTCG
>ENSG00000138639|ARHGAP24|145_5
TGGGGAGAAGCCATCATTTGACAGCAACACAGATGTACAC
>ENSG00000138639|ARHGAP24|145_6
AGAACTTCCAGAACCAGTTATTCCTTATGCGAAGTATGAA
>ENSG00000138639|ARHGAP24|145_7
TGTAAATTTCCATTGCCCTATCCCGGTGTTACTCTCCACT
>ENSG00000138639|ARHGAP24|145_8
TGAATTGACCTCACACACACTGAGACTTTCCGTATACAGC
>ENSG00000138639|ARHGAP24|145_9
GCAGTTACAGAACAAGGAGAACAATAACACCAAGGACAGC
>ENSG00000138639|ARHGAP24|145_10
CAGCTCTATCAGGCAGCAAAACCAACAGCCCAAAGAACAG
>ENSG00000138639|ARHGAP24|145_11
TGTGACCCTGAGGGATAACAAGCAGAAAGAACAAGCTGGA
>ENSG00000138639|ARHGAP24|145_12
TGAACCTTGATGACAAGCAGAGCATTGACAGTGCTACCTG
>ENSG00000185477|GPRIN3|46_1
TGTGGGATGAGCAGGGAATGACCTGGGAAGTGTATGGTGC
>ENSG00000185477|GPRIN3|46_2
CCCAGATTGCAAACTATCTGACTCTTGTGGCTCTATCAGC
>ENSG00000185477|GPRIN3|46_3
CAGGCCATCTGAGTTTGCAGAGAAAACGACAAACGGCCAC
>ENSG00000185477|GPRIN3|46_4
TAGCAGGAATGACTCCAGTGAGGGAAGAGTCAACTGCTAA
>ENSG00000185477|GPRIN3|46_5
GCGTCAGATGTCAAGGTTCAAAGAAGCCAGTACGATGACC
>ENSG00000185477|GPRIN3|46_6
CTGTGAGTTTCCTTCTCCAGAAACAATCCAGGGAACAGTG
>ENSG00000185477|GPRIN3|46_7
CAAATAGAGAGCAACCTGAGAAACCAAGTTGTCCTGTGGG
>ENSG00000185477|GPRIN3|46_8
GACCCTCTGAGATCAGCTAAAACTTCCCTGATTGCAGCTT
>ENSG00000172238|ATOH1|94_1
ATGCAGAAGAGTGGGCTGAAGTGAAGGAGTTGGGAGACCA
>ENSG00000172238|ATOH1|94_2
CAAATATGAGACCCTGCAGATGGCCCAAATCTACATCAAC
>ENSG00000172238|ATOH1|94_3
TCGGATGAGGCAAGTTAGGAAGGTGACAGAAGCCTGAAAA
>ENSG00000172238|ATOH1|94_4
GGCTTCAGATGGCAGCTACATTTGATGGTTTGCAAATGCC
>ENSG00000172238|ATOH1|94_5
TTTGATGAAAACTTTCTGTTAAAATTGTGTCCTTTCCGCC
>ENSG00000172238|ATOH1|94_6
TCTGTCACTGGTTTGGGTTTAATTTATTTTACGCCCTGGG
>ENSG00000172238|ATOH1|94_7
GTGGGAGATTTAGTCTTCCGAAGTTGTTTTCCAAAATGCA
>ENSG00000172238|ATOH1|94_8
AAGTGGATAACTTTTGACTATGGAATTGTTAGAAAACAAG
>ENSG00000163106|HPGDS|222_1
CCAAACCAAACTCTAGCTGATCCATGTTGCCTTCAAGTTT
>ENSG00000163106|HPGDS|222_2
ACTTTTGGTCTTTAAGCCTGACCTGTTAGACAACCATCCA
>ENSG00000163106|HPGDS|222_3
TAACTCTGTAACTTGGGCAGACTTCTACTGGGAGATTTGC
>ENSG00000163106|HPGDS|222_4
CTCACGTATAATGCGCCTCATCTTATGCAAGACTTGGACA
>ENSG00000163106|HPGDS|222_5
GCTATTGTGGACACTCTGGATGATTTCATGTCATGTTTTC
>ENSG00000163106|HPGDS|222_6
AAACACAGATTTGGCTGGAAACACAGAAATGGAACAATGT
>ENSG00000163106|HPGDS|222_7
AGCTGACTGGCCTGAAATCAAATCAACTCTCCCATTTGGA
>ENSG00000163106|HPGDS|222_8
GCAGAAATTATTCGTTACATATTTGCTTATTTGGACATAC
>ENSG00000248144|ADH1C|65_1
GGGAAATTATTTGTCAAGCAAATGTTTAAAATCCAAATGA
>ENSG00000248144|ADH1C|65_2
TTGAAACAATACAGATGCCTTCCCTTGTAGCAGTTTTCAG
>ENSG00000248144|ADH1C|65_3
CCCAAACTTGTGGCTGACTTTATGGCTAAGAAGTTTTCAC
>ENSG00000248144|ADH1C|65_4
CATTGTAGGGGTACCTCCTGATTCCCAGAACCTCTCAATA
>ENSG00000248144|ADH1C|65_5
GGAGCAGCCAGAATCATTGCTGTGGACATCAACAAGGACA
>ENSG00000248144|ADH1C|65_6
CTCTTTACTCCTCAGTGTGGAAAATGCAGAATTTGTAAAA
>ENSG00000248144|ADH1C|65_7
AAAGTGTTGGAGAAGGGGTGACTACAGTCAAACCAGGTGA
>ENSG00000248144|ADH1C|65_8
TGTCGTTCAGATGAGCATGTGGTTAGTGGCAACCTGGTGA
>ENSG00000153064|BANK1|119_1
TGAAGACTACTTTGAGGTCAACATTCCAACAGACCTACGA
>ENSG00000153064|BANK1|119_2
GCTGGTTCAGTCCATGTCAATGTCTACTGTGATGGAATCG
>ENSG00000153064|BANK1|119_3
CTGGTGCTGATCCAGAAAATAATTCACAAGAGCCACTCAT
>ENSG00000153064|BANK1|119_4
ACTTCACCTTACCAGGGACAATGGTGGAAGGCCAAATGGA
>ENSG00000153064|BANK1|119_5
AGTTCTGTGGTCTTCCTAAGAAACAAGACAGAGCTCGGAT
>ENSG00000153064|BANK1|119_6
CTACTCTCAGGGGCTGTCTAACTGATGGTCAGGAAGAACT
>ENSG00000153064|BANK1|119_7
TGGATGAAGCTCTGGAGAAATTTAAACACTGGCAGATGGG
>ENSG00000153064|BANK1|119_8
GACAACTACGAGACTGCATTATTGGGAAAAGGCCAGAAGA
>ENSG00000138795|LEF1|255_1
AGGACCTCTTCTGGAGATGGAAGCTTGTTGAAAACCCAGA
>ENSG00000138795|LEF1|255_2
CGAATGTCGTTGCTGAGTGTACTCTAAAAGAAAGTGCAGC
>ENSG00000138795|LEF1|255_3
AAGGAGCAGGAGCCAAAAAGACCTCACATTAAGAAGCCTC
>ENSG00000138795|LEF1|255_4
AAACAGGAACATCCCCACACTGACAGTGACCTAATGCACG
>ENSG00000138795|LEF1|255_5
CACACAACTGGCATCCCTCATCCAGCTATTGTAACACCTC
>ENSG00000138795|LEF1|255_6
AAATTAGATTTATGAATGGTAACACTTGTGGAGTTGAAGA
>ENSG00000138795|LEF1|255_7
TCAGCCAGGCATTTGAACACATGTTCCTCCACTTTCCATT
>ENSG00000138795|LEF1|255_8
CCCATCAGATGTCAACTCCAAACAAGGCATGTCCAGACAT
>ENSG00000138795|LEF1|255_9
GATGCCAAATATGAATAACGACCCATACATGTCAAATGGA
>ENSG00000138795|LEF1|255_10
GACGGAAAGCATCCAGATGGAGGCCTCTACAACAAGGGAC
>ENSG00000145362|ANK2|19_1
AGCTGGACAGAATTAGCAAGAGAACTGGATTTCACTGAGG
>ENSG00000145362|ANK2|19_2
ACCAGAGTCATGCACTGTTGAAGTACTGGCTAGAGAGGGA
>ENSG00000145362|ANK2|19_3
CCAAGATCAACCGAATGGATATTGTTCATCTCATGGAGAC
>ENSG00000145362|ANK2|19_4
TGAACAGACCATTACACTGGATCATAGTGAAGGGTTCTCG
>ENSG00000145362|ANK2|19_5
GGAGCAAGCTGTTTCTAAAGAAAGTGAGACCTGCGATCAC
>ENSG00000145362|ANK2|19_6
AAGACCTGCCTGAAGAGTCATCTCTGGAATATCAGCAGGA
>ENSG00000145362|ANK2|19_7
CATCAGAGACTCAGAAGGCTATGATAGTACCCAGCTCTCC
>ENSG00000145362|ANK2|19_8
CAGCCTGAGACCTGTGAAAGACTCGATGAAGATGCAGCTT
>ENSG00000145384|FABP2|368_1
CATCAAGTATAAGGTTACTGATTGATTGGTCCTTTTATAA
>ENSG00000145384|FABP2|368_2
AAATACAAATTGGACAGAAGATCTATATTGTACCAGAACT
>ENSG00000145384|FABP2|368_3
GAACTAGTCCAGACTTATGTATATGAAGGAGTAGAAGCCA
>ENSG00000145384|FABP2|368_4
AAAATTCAAACGGACAGACAATGGAAACGAACTGAATACT
>ENSG00000145384|FABP2|368_5
GGTGTCACCTTTAATTACAATCTAGCAGACGGAACTGAAC
>ENSG00000145384|FABP2|368_6
AAAGAATCAAGCACTTTTCGAAACATTGAAGTTGTTTTTG
>ENSG00000145384|FABP2|368_7
CATGGAAAAAATGGGTGTTAATATAGTGAAAAGGAAGCTT
>ENSG00000145384|FABP2|368_8
TTTGACAGCACTTGGAAGGTAGACCGGAGTGAAAACTATG
>ENSG00000109472|CPE|250_1
AAGGACTGGTTTGTGGGTCGAAGCAATGCCCAGGGAATAG
>ENSG00000109472|CPE|250_2
TGGATAGGATAGTGTACGTGAATGAGAAAGAAGGTGGTCC
>ENSG00000109472|CPE|250_3
AGGCTGTCATTCATTGGATTATGGATATTCCTTTTGTGCT
>ENSG00000109472|CPE|250_4
GAGGAGACCTTGTGGCCAATTATCCATATGATGAGACGCG
>ENSG00000109472|CPE|250_5
CCACCATGTCGCAAGAATGATGATGACAGCAGCTTTGTAG
>ENSG00000109472|CPE|250_6
GGAGGGATGCAAGACTTCAATTACCTTAGCAGCAACTGTT
>ENSG00000109472|CPE|250_7
AACCCAATTGCGAATGCCACCATCTCCGTGGAAGGAATAG
>ENSG00000109472|CPE|250_8
AAGGATGGTGATTACTGGAGATTGCTTATACCTGGAAACT
>ENSG00000164104|HMGB2|286_1
TGGTAGCACAGCAAACTTGTAGGAATTAGTATCAATAGTA
>ENSG00000164104|HMGB2|286_2
GCTTTTTGATGGGCTACTCATACAGTTAGATTTTACAGCT
>ENSG00000164104|HMGB2|286_3
TTCAAGTGCAGCTCAATACTAGCTTCAGTATAAAAACTGT
>ENSG00000164104|HMGB2|286_4
AGCCAAAGATAAACAACCATATGAACAGAAAGCAGCTAAG
>ENSG00000164104|HMGB2|286_5
ATTGGGGATACTGCAAAGAAATTGGGTGAAATGTGGTCTG
>ENSG00000164104|HMGB2|286_6
ACCATCTGCCTTCTTCCTGTTTTGCTCTGAACATCGCCCA
>ENSG00000164104|HMGB2|286_7
CGCTATGACAGGGAGATGAAAAATTACGTTCCTCCCAAAG
>ENSG00000164104|HMGB2|286_8
AAGGAGAAGTCGAAGTTTGAAGATATGGCAAAAAGTGACA
>ENSG00000164237|CMBL|226_1
CATTGACGAGGCCAGAAGGAATTTAATTGAGTGGCTGAAC
>ENSG00000164237|CMBL|226_2
CGTGCATCGGAAGAGAGAAGATTGCTCACCTGCAGACAAG
>ENSG00000164237|CMBL|226_3
GTGATTCCACTCAAGGACGTATCTTTGCTGACTCAGAAGT
>ENSG00000164237|CMBL|226_4
GGTGGAACTGCTGTCCATCATTTGATGATGAAATACTCAG
>ENSG00000164237|CMBL|226_5
ATCTTGAAGTATCTGAAACAACAGTGTCATGCCCAGAAAA
>ENSG00000164237|CMBL|226_6
TCTGGCGACTGGTCTATCTTCCCTGAGTGGCTGAAAACAA
>ENSG00000164237|CMBL|226_7
GCTGACATGATCTCAGGAAATGGATACACAACCATTGTTC
>ENSG00000164237|CMBL|226_8
TTGATGCAGGCAAAGCTGTGATTGTCATTCAAGATATATT
>ENSG00000168685|IL7R|72_1
GCTCAAAATGGAGACTTGGAAGATGCAGAACTGGATGACT
>ENSG00000168685|IL7R|72_2
TGTCAACATCACCAATCTGGAATTTGAAATATGTGGGGCC
>ENSG00000168685|IL7R|72_3
TATTTCATCGAGACAAAGAAATTCTTACTGATTGGAAAGA
>ENSG00000168685|IL7R|72_4
ATTCTGTAGGTTAAAAGTAGACAAATAGTGGAAACAACTG
>ENSG00000168685|IL7R|72_5
CTGAGGCTCCTTTTGACCTGAGTGTCGTCTATCGGGAAGG
>ENSG00000168685|IL7R|72_6
TTAATACATCACACTTGCAAAAGAAGTATGTAAAAGTTTT
>ENSG00000168685|IL7R|72_7
CCGCCAGGAAAAGGATGAAAACAAATGGACGCATGTGAAT
>ENSG00000168685|IL7R|72_8
CCATCCCTGATCACTATTTTAAAGGCTTCTGGAGTGAATG
>ENSG00000168685|IL7R|72_9
GATCATAAGAAGACTCTGGAACATCTTTGTAAGAAACCAA
>ENSG00000082074|FYB1|63_1
CCTCTGATTTCCCTGTTTCATCAGCAGAGATGAGTCAAGG
>ENSG00000082074|FYB1|63_2
GATGATGTTGCAGAGCAGGATGATATTAGCAGCCACAGTC
>ENSG00000082074|FYB1|63_3
ACTGAGCTTCAAGCAAGGAGAGCAAATTGAAATCATCCGC
>ENSG00000082074|FYB1|63_4
AAGCCCTGTCAATGAAGACAATCAAGATGGTGTCACGCAC
>ENSG00000082074|FYB1|63_5
CAAATGTTGACCTGACGAAATTCCACAAAACCTCTTCTGG
>ENSG00000082074|FYB1|63_6
ACCATGCAGGGGAGATTTCAAGTTTGCCCTTTCCTGGAGT
>ENSG00000082074|FYB1|63_7
GCCATCTCTTCACAGTGTAAACCAAGACCATGACTTAAAG
>ENSG00000082074|FYB1|63_8
CCGTTTCTAAAGCCCACTGGAGCAGGCCAAAGATTCGGAA
>ENSG00000171522|PTGER4|26_1
CTACCTGGCCATCAACCATGCCTATTTCTACAGCCACTAC
>ENSG00000171522|PTGER4|26_2
TGGAGCGAGAAGTCAGTAAAAATCCAGATTTGCAGGCCAT
>ENSG00000171522|PTGER4|26_3
TTGCTTCTGTGAACCCCATCCTAGACCCCTGGATATATAT
>ENSG00000171522|PTGER4|26_4
GACAGTGCTCAGTAAAGCAATAGAGAAGATCAAATGCCTC
>ENSG00000171522|PTGER4|26_5
TCAGTGAAAATGGCCTTGGAGGCAGGAATTTGCTTCCAGG
>ENSG00000171522|PTGER4|26_6
TCACTGAGGACTTTGCGAATATCAGAGACCTCAGACTCTT
>ENSG00000171522|PTGER4|26_7
GGTCAGGACTCAGAGAGTGTCTTACTGGTGGATGAGGCTG
>ENSG00000171522|PTGER4|26_8
TGTTTCTGGACCCTTATAAAATCCTGTGCAATAGACACAT
>ENSG00000016082|ISL1|244_1
TTGCGGCAATCAGATTCACGATCAGTATATTCTGAGGGTT
>ENSG00000016082|ISL1|244_2
AGTATTTGGACGAGAGCTGTACATGCTTTGTTAGGGATGG
>ENSG00000016082|ISL1|244_3
CCTACTGTAAAAGAGATTATATCAGGTTGTACGGGATCAA
>ENSG00000016082|ISL1|244_4
GGAAGTACAAAGTTACCAGCCACCTTGGAAAGTACTGAGC
>ENSG00000016082|ISL1|244_5
GCAGAGTGACATAGATCAGCCTGCTTTTCAGCAACTGGTC
>ENSG00000016082|ISL1|244_6
CTCAACTTCCAGATACACCTAACAGCATGGTAGCCAGTCC
>ENSG00000016082|ISL1|244_7
TAATGTCGAACTCTGAAACAAAAGTATTTAACGACCCAGT
>ENSG00000016082|ISL1|244_8
GCACGAAGTCTGTTTTAATGACAAGGTGATATGGTAGCAA
>ENSG00000113088|GZMK|221_1
TGACTCATGTGTGTTTCAATATGGAAATTATTGGAGGGAA
>ENSG00000113088|GZMK|221_2
ACACTCTCTCTCAAAGAATGAGGCCTCCAAACAAACACTG
>ENSG00000113088|GZMK|221_3
GAGTTACATCAGATCCTCAATCAAATGATATCATGCTGGT
>ENSG00000113088|GZMK|221_4
TGCTCCACATAAGATCCAAAACCTCTCTTAGATCTGGAAC
>ENSG00000113088|GZMK|221_5
AAGTCACTGTTACTGTCCTAAGTCGAAAACTTTGCAACAG
>ENSG00000113088|GZMK|221_6
CGACCCTTTTATCACCAAAGACATGGTCTGTGCAGGAGAT
>ENSG00000113088|GZMK|221_7
AAAGGTGTCTTCCACGCTATAGTCTCTGGAGGTCATGAAT
>ENSG00000113088|GZMK|221_8
CTGGAATCTACACCCTGTTAACCAAGAAATACCAGACTTG
>ENSG00000145649|GZMA|69_1
CCTGAAGATGTCTGTGAAAAAATTATTGGAGGAAATGAAG
>ENSG00000145649|GZMA|69_2
TAGTCTTGACAGAAAAACCATCTGTGCTGGGGCTTTGATT
>ENSG00000145649|GZMA|69_3
TGCAGCTCACTGTAACTTGAACAAAAGGTCCCAGGTCATT
>ENSG00000145649|GZMA|69_4
TCACTCAATAACCAGGGAAGAGCCAACAAAACAGATAATG
>ENSG00000145649|GZMA|69_5
CTATCCTTCATCTACCTAAAAAGGGGGACGATGTGAAACC
>ENSG00000145649|GZMA|69_6
GAGAGAAGTCAATATCACCATCATAGACAGAAAAGTCTGC
>ENSG00000145649|GZMA|69_7
TTAACCCTGTGATTGGAATGAATATGGTTTGTGCTGGAAG
>ENSG00000145649|GZMA|69_8
GAAACACCTCAACTGGATAATTATGACTATCAAGGGAGCA
>ENSG00000038427|VCAN|190_1
TTAATAGTAACCCATGCGCTACATAAAGTCAAAGTGGGAA
>ENSG00000038427|VCAN|190_2
CTCTCTGGAAAAGTCAGCCTACCTTGTCATTTTTCAACGA
>ENSG00000038427|VCAN|190_3
CCAGTTACAACACCAGTGAATTTCTCCGCATCAAATGGTC
>ENSG00000038427|VCAN|190_4
TATCAAGATTGGTCAGGACTACAAAGGGAGAGTGTCTGTG
>ENSG00000038427|VCAN|190_5
GACGTCATGTACGGGATTGAAGACACACAAGACACGGTGT
>ENSG00000038427|VCAN|190_6
CTCTTTGCTGCCTATGAAGATGGATTTGAGCAGTGTGACG
>ENSG00000038427|VCAN|190_7
GAGTAGGCTGTTATGGAGATAAGATGGGAAAGGCAGGAGT
>ENSG00000038427|VCAN|190_8
CAGGAAACTTACGATGTGTATTGTTATGTGGATCATCTGG
>ENSG00000174136|RGMB|92_1
TGGGTATCAGTGACCTCATGAGCCAGAGGAATTGTTCCAA
>ENSG00000174136|RGMB|92_2
GTGACCCATGATCCTTGCAACTATCACAGCCACGCTGGAG
>ENSG00000174136|RGMB|92_3
GTTACCTTTTTTGTGGCTTGTTTGGAGATCCTCACCTCAG
>ENSG00000174136|RGMB|92_4
TCAAGGATAACTTCCAAACATGCAAAGTAGAAGGGGCCTG
>ENSG00000174136|RGMB|92_5
AATAATTATCTTTCAGTTCAAGTGACAAACGTACCTGTGG
>ENSG00000174136|RGMB|92_6
ATCCAGTGCTACTGCTACAAATAAGATCACTATTATCTTC
>ENSG00000174136|RGMB|92_7
CCATGAGTGTACAGATCAGAAAGTCTACCAAGCTGTGACA
>ENSG00000174136|RGMB|92_8
TGGAGACTGCCAACACTCAATGCCATGAGAAGATGCCAGT
>ENSG00000064651|SLC12A2|183_1
ATGGGGAAGAAAGTACTCCAACCAGAGATGCTGTGGTCAC
>ENSG00000064651|SLC12A2|183_2
TTGTCATGGATTGTGGGTCAAGCTGGAATAGGTCTATCAG
>ENSG00000064651|SLC12A2|183_3
AGGAACATTTATCCCACTGGAGAGCAAGAAGCCAAAAGGG
>ENSG00000064651|SLC12A2|183_4
CAGCCACTCTTTCTTCAGCATTAGCATCCCTAGTGAGTGC
>ENSG00000170458|CD14|257_1
CAGGACGTTGAGGACTTTTCGACCAATTCAACCCTTTGCC
>ENSG00000170458|CD14|257_2
CTAAGATCCAAGACAGAATAATGAATGGACTCAAACTGCC
>ENSG00000170458|CD14|257_3
TCTCTGTCCCCACAAGTTCCCGGCCATCCAGAATCTAGCG
>ENSG00000170458|CD14|257_4
CCTTACCAGCCTAGACCTGTCTGACAATCCTGGACTGGGC
>ENSG00000170458|CD14|257_5
CGAAGCCTTCCAGTGTGTGTCTGCAGTAGAGGTGGAGATC
>ENSG00000170458|CD14|257_6
AACCTTGTGAGCTGGACGATGAAGATTTCCGCTGCGTCTG
>ENSG00000170458|CD14|257_7
GGAGCTCAGAGGTTCGGAAGACTTATCGACCATGGAGCGC
>ENSG00000170458|CD14|257_8
GAGGAGGGAACTGAATGACATCCCAGGATTACATAAACTG
>ENSG00000113657|DPYSL3|50_1
AACCCACCTGTGAGGAATCTTCATCAGTCGGGATTTAGCC
>ENSG00000113657|DPYSL3|50_2
CAGAAAGCAATTGGGAAGGACAACTTCACAGCCATTCCTG
>ENSG00000113657|DPYSL3|50_3
TTGCTCAAGTTCATGCTGAGAATGGGGATATCATTGCCCA
>ENSG00000113657|DPYSL3|50_4
ATGGCTTATAAGGATTTGTATCAAGTATCTAACACAGAGC
>ENSG00000113657|DPYSL3|50_5
CAGAACCTCATCAAGGACAAAGGGGTTAACTCCTTCATGG
>ENSG00000113657|DPYSL3|50_6
CTGACTGAGGCCTATGAGAAATGGAGAGAGTGGGCTGATG
>ENSG00000113657|DPYSL3|50_7
CCAGATGCCATATAAGGGAATGACCACAGTAGATGACTTC
>ENSG00000113657|DPYSL3|50_8
AAGGGAGGCAGAATCGTCAATGATGATCAGTCCTTTTATG
>ENSG00000155850|SLC26A2|358_1
CAGAGACTCAGCTGAAGGAAATGACAGTTATCCATCTGGG
>ENSG00000155850|SLC26A2|358_2
AGAACTACAGAAAGCTGGCTATGACAATGCCCATAGTGCT
>ENSG00000155850|SLC26A2|358_3
CTGGAGTTTATCAGGTAGCGATGGGCTTCTTTCAAGTGGG
>ENSG00000155850|SLC26A2|358_4
TAATGGTGTGGGCTCACTCATCACTACCTGGATACATGTC
>ENSG00000155850|SLC26A2|358_5
CAAACAAACTGTCAACCCAATCTTAATAAAGGTGGCTTGG
>ENSG00000155850|SLC26A2|358_6
TGGTGGAATCCAGGATGAAATGTCAGTGCAACTTTCCCAT
>ENSG00000155850|SLC26A2|358_7
TCGCAGAGATTATGAAGCCATTGGAATCCAGGTTCTGCTG
>ENSG00000113263|ITK|81_1
GCATGACAACTACCTCCTATATGTGTTTGCTCCAGATCGT
>ENSG00000113263|ITK|81_2
TCATGGTAAGGGATTCCAGGACTGCAGGAACATACACCGT
>ENSG00000113263|ITK|81_3
AGCTCACTTTTGTGCAAGAGATTGGCAGTGGGCAATTTGG
>ENSG00000113263|ITK|81_4
CAACAAGGACAAGGTGGCTATCAAAACCATTCGGGAAGGG
>ENSG00000113263|ITK|81_5
GGAGGCTGAAGTAATGATGAAACTCTCTCATCCCAAACTG
>ENSG00000113263|ITK|81_6
TGTTTGGTGGGAGAAAACCAAGTCATCAAGGTGTCTGACT
>ENSG00000113263|ITK|81_7
CCCGTATGAAAACCGAAGCAACTCAGAGGTGGTGGAAGAC
>ENSG00000113263|ITK|81_8
CACACGTCTACCAGATTATGAATCACTGCTGGAAAGAGAG
>ENSG00000164611|PTTG1|54_1
CTACTCTGATCTATGTTGATAAGGAAAATGGAGAACCAGG
>ENSG00000164611|PTTG1|54_2
GGGTCTGGACCTTCAATCAAAGCCTTAGATGGGAGATCTC
>ENSG00000164611|PTTG1|54_3
CACCAGCCTTACCTAAAGCTACTAGAAAGGCTTTGGGAAC
>ENSG00000164611|PTTG1|54_4
CAGAAAAGTCTGTAAAGACCAAGGGACCCCTCAAACAAAA
>ENSG00000164611|PTTG1|54_5
TTCTGCCAAAAAGATGACTGAGAAGACTGTTAAAGCAAAA
>ENSG00000164611|PTTG1|54_6
CTTCAATCCTCTAGACTTTGAGAGTTTTGACCTGCCTGAA
>ENSG00000164611|PTTG1|54_7
GTGCCTCTCATGATCCTTGACGAGGAGAGAGAGCTTGAAA
>ENSG00000164611|PTTG1|54_8
GAAGATGCCCTCTCCACCATGGGAATCCAATCTGTTGCAG
>ENSG00000164466|SFXN1|294_1
TGTCTGGAGAACTACCACCAAACATTAACATCAAGGAACC
>ENSG00000164466|SFXN1|294_2
GCCAATCATTTCTTCACTGTAACTGACCCCAGGAACATTC
>ENSG00000164466|SFXN1|294_3
CTCGAGAGTGCGAGAAAAATAGTACATGATTACAGGCAAG
>ENSG00000164466|SFXN1|294_4
CCTCCTGGTCTTACAGAAAATGAATTGTGGAGAGCAAAGT
>ENSG00000164466|SFXN1|294_5
TGATTCAGCTTTTCATCCTGACACTGGTGAGAAGATGATT
>ENSG00000164466|SFXN1|294_6
GACCATCACAGGTTGTATGATGACGTTTTACAGGACTACG
>ENSG00000164466|SFXN1|294_7
AATGCCGTCGTCAATTACACCAACAGAAGTGGAGACGCAC
>ENSG00000164466|SFXN1|294_8
CATCCCTCCATTCATTATGAACACTTTGGAAAAGAAAGCC
>ENSG00000112149|CD83|341_1
GGGTCAAGTTATTGGAGGGTGGTGAAGAGAGGATGGAGAC
>ENSG00000112149|CD83|341_2
CTCAGGGGACAGCACTATCATCAGAAGGGGCAAAATGGTT
>ENSG00000112149|CD83|341_3
CCTATTCCCTGAAGATCCGAAACACTACCAGCTGCAACTC
>ENSG00000112149|CD83|341_4
GCAGAGAAACCTAAGTGGCAAGGTGATCTTGAGAGTGACA
>ENSG00000112149|CD83|341_5
GCGTAAAGAAGAGACTTTTAAGAAATACAGAGCGGAGATT
>ENSG00000112149|CD83|341_6
GCTCTGGTTATTTTCTACTTAACACTCATCATTTTCACTT
>ENSG00000112149|CD83|341_7
TTTTCTAAAGCTGGCATGGAACGAGCTTTTCTCCCAGTTA
>ENSG00000112149|CD83|341_8
ATAAGCATTTAGGGCTAGTGACTCCTCACAAGACAGAACT
>ENSG00000079689|SCGN|231_1
AGCAGGAGAGCAAGTCAAGAAATACGGTGAAGGAGTCCTT
>ENSG00000079689|SCGN|231_2
GACTACCCAAGATGCCTCTAAAGATGGTCGCATTCGGATG
>ENSG00000079689|SCGN|231_3
TGCTGGTATGTTCTTATCTGAGGATGAAAACTTTCTTCTG
>ENSG00000079689|SCGN|231_4
GCAGCGTGGAGTTTATGCAGATTTGGCGCAAATATGACGC
>ENSG00000079689|SCGN|231_5
AGACCTCTTTCTTCACCACAAAAAGGCCATTTCTGAGGCT
>ENSG00000079689|SCGN|231_6
CCAGAAGTGGATGGGTTTGTCAAAGACATGATGGAGCTTG
>ENSG00000079689|SCGN|231_7
GTTTCTGTGATCTTGCTGGTAGAATTGTATCTGTGCATTG
>ENSG00000079689|SCGN|231_8
GATCTATCCCTGTCTCACTGAAAGCCCCTGTGTAGTGTCT
>ENSG00000196230|TUBB|253_1
TGGATCTAGAACCTGGGACCATGGACTCTGTTCGCTCAGG
>ENSG00000196230|TUBB|253_2
TTTAGACCAGACAACTTTGTATTTGGTCAGTCTGGGGCAG
>ENSG00000196230|TUBB|253_3
CCGAGCTGGTTGATTCTGTCCTGGATGTGGTACGGAAGGA
>ENSG00000196230|TUBB|253_4
CCCTCTCCGTCCATCAGTTGGTAGAGAATACTGATGAGAC
>ENSG00000196230|TUBB|253_5
GGTCGGATGTCCATGAAGGAGGTCGATGAGCAGATGCTTA
>ENSG00000196230|TUBB|253_6
CCAAGAAGCTGGGTCTCCAGATCCCATTTAGAACCAACCA
>ENSG00000196230|TUBB|253_7
TCATCCTAAGCCCAAAGTAGAAAATGGTAGAAGGTAGTGG
>ENSG00000196230|TUBB|253_8
GAAGGGGATGGGATTTTCCATTCTAAAAGTTTTGGAGAGG
>ENSG00000227507|LTB|205_1
CAGTGGGAAAAATGTAGGAGACTGTTTGGAAATTGATTTT
>ENSG00000227507|LTB|205_2
GATATGGTGGACTTCGCGAGAGGGAAGACCTTCTTTGGGG
>ENSG00000124664|SPDEF|234_1
CAGCATTTCCAGAGCAGAGCCTACAGAAGGGCAGTGACTC
>ENSG00000124664|SPDEF|234_2
CGCCAGTATTACAAGAAGGGCATCATCCGGAAGCCAGACA
>ENSG00000124664|SPDEF|234_3
CTTCATTAGGTGGCTCAACAAGGAGAAGGGCATCTTCAAA
>ENSG00000124664|SPDEF|234_4
GATGAAAGAGCGGACTTCACCTGGGGCGATTCACTACTGT
>ENSG00000124664|SPDEF|234_5
CTCAAGGACATCGAGACGGCCTGCAAGCTGCTCAACATCA
>ENSG00000124664|SPDEF|234_6
ACCTCTCCTACTTTGACATGCTGTACCCTGAGGACAGCAG
>ENSG00000082293|COL19A1|285_1
AACTTTGGCTTTGGATGTCAATATTTCTGCTTCCTGCTTC
>ENSG00000082293|COL19A1|285_2
TTTATAGCCTTTAAGTCATTAAAACAAATCTTGTTAAGAT
>ENSG00000082293|COL19A1|285_3
AGGCCATAGATTAATGTACTATAACAGAATAAATTACAAT
>ENSG00000082293|COL19A1|285_4
GCTTTCTTCCATTGATCTTCCCATGATGCACATTAGGAAT
>ENSG00000082293|COL19A1|285_5
TACGCATAGTATATTAGTCTATGTTTCCTTTCATCTTCAA
>ENSG00000082293|COL19A1|285_6
TGATGAAAAGGACACTGTGGATTTCCATGGACGGACAGTT
>ENSG00000082293|COL19A1|285_7
ATCAGATACTAAGTGCCCAGAGCAGGATGGCTTTGGAAAT
>ENSG00000082293|COL19A1|285_8
CAGTGCATTCCAAACAAGGGAGAAGCAGGATTACCAGGAG
>ENSG00000082293|COL19A1|285_9
GGGGTAATAGGATCACAGGGAGTAAAGGGTGAACCTGGAG
>ENSG00000082293|COL19A1|285_10
TTAATAGGAAGCCCAGGACTAAAGGGTCAGCAAGGATCTG
>ENSG00000082293|COL19A1|285_11
ATTGCACTTCCTCTCTTGGGAGACATCGGTGCTTTGCTCA
>ENSG00000082293|COL19A1|285_12
CAGTGGAAGATGTAACCCAGAAGATTGCCTCTATCCTGTG
>ENSG00000272398|CD24|96_1
GGTGTTACTGTAATTCCTCAACGTATTGTTTCGACAGCAC
>ENSG00000272398|CD24|96_2
CAGTTTTCATTTGGTTCATTAATTCTATAAGGCCATAAAA
>ENSG00000272398|CD24|96_3
TGTTGAGAATCCCAAATTTGATTGATTTGAAGAACATGTG
>ENSG00000272398|CD24|96_4
CTCTTCGTGGTCTCACTCTCTCTTCTGCATCTCTACTCTT
>ENSG00000272398|CD24|96_5
GTGAAACAACAACTGGAACTTCAAGTAACTCCTCCCAGAG
>ENSG00000185002|RFX6|345_1
GGCTTGCTAGTCTATCCGGAAGAAACAGTGTACCTGGCGG
>ENSG00000185002|RFX6|345_2
CTATGGGATTGGCATCAAAGAGAGCAGTGCATATTACCAC
>ENSG00000185002|RFX6|345_3
GGGTTGTTTCATCCTTGGAAAACTTGCCAGAAGCTCTAAC
>ENSG00000185002|RFX6|345_4
CTTTCTTACATCTTGCCCAGATTGCCAGACCAGCTCTCTT
>ENSG00000185002|RFX6|345_5
ACACTGCTCCACATACCCAGAGCCCATTTATCCCACTCTC
>ENSG00000185002|RFX6|345_6
GGACTGAACAGCAGCTTTCAAGAGACTTCTTCAGTGGCAG
>ENSG00000185002|RFX6|345_7
TGGATACTATGGAAGCAACATAAACTACCCAGAGTCTCAC
>ENSG00000185002|RFX6|345_8
AAAACAGACCAGCTCGTTTTACACAGACACATCATCTCCA
>ENSG00000118503|TNFAIP3|195_1
GTTTCGGGAGATCATCCACAAAGCCCTCATCGACAGAAAC
>ENSG00000118503|TNFAIP3|195_2
AACTTTAAATTCCGCTGGCAACTGGAGTCTCTCAAATCTC
>ENSG00000118503|TNFAIP3|195_3
AGTACAACTCACTGGAAGAAATACACATATTTGTCCTTTG
>ENSG00000118503|TNFAIP3|195_4
TGGCACAACTCATCTCATCAATGCCGCAAAGTTGGATGAA
>ENSG00000118503|TNFAIP3|195_5
CTTTGAACTTGTTCAGCATGAGTACAAGAAATGGCAGGAA
>ENSG00000118503|TNFAIP3|195_6
CAGCTTTCTCTCATGGATGTAAAATGTGAAACGCCCAACT
>ENSG00000118503|TNFAIP3|195_7
TTTATGCCATGAGTGCTCAGAGAGGCGGCAAAAGAATCAA
>ENSG00000112562|SMOC2|113_1
GTGGTGCACTGGTACTTCAAACTACTGGATAAAAACTCCA
>ENSG00000112562|SMOC2|113_2
GAATACTGTGACGTGAATAATGACAAATCCATCTCCGTAC
>ENSG00000112562|SMOC2|113_3
TTTGTAGAAATGAGCTATTTAAACAGACTGTTTTAATCTG
>ENSG00000112562|SMOC2|113_4
GCTTCAGAAAATTAATCACATACAATGTATGTGTCCTCTT
>ENSG00000112562|SMOC2|113_5
TGGAGAAGTATTTGAATGCATTTAGGCTTAATTTCTTCGC
>ENSG00000112562|SMOC2|113_6
GACCCTACAGGCAGTTAACATGCATGGGCTGGTTTGTTTC
>ENSG00000112562|SMOC2|113_7
CTTGTCTGCCTGGTTTTCCTCCTACACGTGGACATTATTC
>ENSG00000112562|SMOC2|113_8
GAAGGTAAAATCTTCACCTGAACCAATTATGAGCAGTCTC
>ENSG00000164638|SLC29A4|182_1
GGGCGTAGTGATGAGCTTCACCTTCGACAGTCACCAGCTG
>ENSG00000164638|SLC29A4|182_2
ATACAACAGCTTCATCACGGACGTGGACTACCTGCATCAC
>ENSG00000164638|SLC29A4|182_3
CCTACATCTTGGTGGCACTGGCAGCTGTCCTCCTGAACAA
>ENSG00000164638|SLC29A4|182_4
ATCATGGCTGTGTTCAACCTGTCAGACTTCGTGGGCAAGA
>ENSG00000164638|SLC29A4|182_5
TCTTCTCACTGCTCATGGGCATCAGCAACGGCTACTTCGG
>ENSG00000164638|SLC29A4|182_6
GGGATCCTAAGGGTGTCCTTCCAGAGACGGTGTTTCCAGG
>ENSG00000164638|SLC29A4|182_7
GTGAGAGCTGGGAGCACTTAGGGTTTGTCGCTCACCTTGA
>ENSG00000164638|SLC29A4|182_8
CACTCTTAGCATTAGTATCATTTTCTTCTAGTATCATTTT
>ENSG00000006468|ETV1|59_1
ACGTCACATCAACGAGGAGGACACAGTGCCTCTTTCTCAC
>ENSG00000006468|ETV1|59_2
AGGCCAGCTATGAACTATGATAAACTTAGCCGTTCACTCC
>ENSG00000006468|ETV1|59_3
CTGGTCGAGGCATGGAATTTAAACTGATTGAGCCTGAAGA
>ENSG00000006468|ETV1|59_4
AGGCAGTTTTATGATGACACCTGTGTTGTCCCAGAAAAAT
>ENSG00000006468|ETV1|59_5
ATGATTAAACAGGAACCCAGAGATTTTGCATATGACTCAG
>ENSG00000006468|ETV1|59_6
ACCACAAGGCTTTAAGCAGGAGTACCACGACCCAGTGTAT
>ENSG00000006468|ETV1|59_7
ACAGCCCTTTAAATTCAGCTATGGAGAAAAGTGCCTGTAC
>ENSG00000006468|ETV1|59_8
CTGCCACTGAAAATCAAGAAAGAACCCCACAGTCCATGTT
>ENSG00000240583|AQP1|213_1
AATTTAGATGCAGTCGGGCATGGGGTGGAATGTTCTGGAC
>ENSG00000240583|AQP1|213_2
ACACCTCCTGGCTATTGACTACACTGGCTGTGGGATTAAC
>ENSG00000240583|AQP1|213_3
TGATCACACACAACTTCAGCAACCACTGGATTTTCTGGGT
>ENSG00000240583|AQP1|213_4
GGTGGAGGAGTATGACCTGGATGCCGACGACATCAACTCC
>ENSG00000240583|AQP1|213_5
CATACTGTAGACACTCTGACAAGCTGGCCAAAGTCACTTC
>ENSG00000240583|AQP1|213_6
CAATTCACCCACTCCCTTGAAGTTGTGGAGGAGGTGAAAG
>ENSG00000240583|AQP1|213_7
CTCGGACTTACTGCCTGACCTTGGAATCGTCCCTATATCA
>ENSG00000240583|AQP1|213_8
GACAGGCTACAAAGCAGAGATCGACAGACAGCCAGGTAGT
>ENSG00000240583|AQP1|213_9
GCTATTGCAGAATGAAGCCATTTAGAGGGTGAAGGAGAAA
>ENSG00000240583|AQP1|213_10
AGTTTTAGTTGGTCTTTCCATCTATCACTGCATTATCTTG
>ENSG00000211698|TRGV4|44_1
CACAAGGAAGAACTTGAGAATGATACTGCGAAATCTTATT
>ENSG00000211698|TRGV4|44_2
CCAGCGTTGTGTTGGAATCAGGAATCAGCCCAGGGAAGTA
>ENSG00000211698|TRGV4|44_3
ATCTGCTGAAATCACTTGTGATCTTGCTGAAGGAAGTACC
>ENSG00000211698|TRGV4|44_4
CAACTTGGAAGGGAGAACGAAGTCAGTCATCAGGCAGACT
>ENSG00000211698|TRGV4|44_5
GCTAGGGATCACTTCCTTGTTGAGTGGGGCCTGAGTTTTA
>ENSG00000211698|TRGV4|44_6
AGTCACTTCTCTCTGCTTGTGTCTCAGGAAGACCAGCTCC
>ENSG00000146648|EGFR|164_1
GGTGGCTGGTTATGTCCTCATTGCCCTCAACACAGTGGAG
>ENSG00000146648|EGFR|164_2
TGCAAATAAAACCGGACTGAAGGAGCTGCCCATGAGAAAT
>ENSG00000146648|EGFR|164_3
GAAGAAGTGTCCCCGTAATTATGTGGTGACAGATCACGGC
>ENSG00000146648|EGFR|164_4
TATGAGATGGAGGAAGACGGCGTCCGCAAGTGTAAGAAGT
>ENSG00000146648|EGFR|164_5
ACGGAATAGGTATTGGTGAATTTAAAGACTCACTCTCCAT
>ENSG00000146648|EGFR|164_6
AAACACTTCAAAAACTGCACCTCCATCAGTGGCGATCTCC
>ENSG00000146648|EGFR|164_7
GCATTTAGGGGTGACTCCTTCACACATACTCCTCCTCTGG
>ENSG00000146648|EGFR|164_8
CAGGAACTGGATATTCTGAAAACCGTAAAGGAAATCACAG
>ENSG00000146648|EGFR|164_9
CTCTGTGCAGAATCCTGTCTATCACAATCAGCCTCTGAAC
>ENSG00000146648|EGFR|164_10
TAAGGGCTCCACAGCTGAAAATGCAGAATACCTAAGGGTC
>ENSG00000105810|CDK6|373_1
TGACATTTAACCCAGCCAAAAGAATATCTGCCTACAGTGC
>ENSG00000105810|CDK6|373_2
CAGGCAGGCTTTTCATTCAAAATCTGCCCAACCAATTGAG
>ENSG00000105810|CDK6|373_3
AAAATCTTGGACGTGATTGGACTCCCAGGAGAAGAAGACT
>ENSG00000105810|CDK6|373_4
CTTGCCCGCATCTATAGTTTCCAGATGGCTCTAACCTCAG
>ENSG00000105810|CDK6|373_5
AACCACAGAACATTCTGGTGACCAGCAGCGGACAAATAAA
>ENSG00000105810|CDK6|373_6
ATGATGTTTCAGCTTCTCCGAGGTCTGGACTTTCTTCATT
>ENSG00000105810|CDK6|373_7
GTTTGAACATGTCGATCAAGACTTGACCACTTACTTGGAT
>ENSG00000105810|CDK6|373_8
GATGTGTGCACAGTGTCACGAACAGACAGAGAAACCAAAC
>ENSG00000188175|HEPACAM2|392_1
GCTCAAACATTTTCAGGCCATGAAGATGCTCTGGATGACT
>ENSG00000188175|HEPACAM2|392_2
AGCTTGCACAGAAAGGAAAATCATTGTCACCTTTAGCAAG
>ENSG00000188175|HEPACAM2|392_3
TCGCTTAGAAGTTGCATCTGAGAAAGTAGCCCAGAAGACA
>ENSG00000188175|HEPACAM2|392_4
AAAGGGCTAAAAGTAGGGGAAGTGTTTACTGTTGACCTTG
>ENSG00000188175|HEPACAM2|392_5
CCCTTCATATTGCTCCAGTAACCAAGGAAGACATTGGGAA
>ENSG00000188175|HEPACAM2|392_6
CCCTGATGAAGGCAATTACATCGTGAAGGTCAACATTCAG
>ENSG00000188175|HEPACAM2|392_7
ACTTACTGGGCTCTGTGAATAAGTCTGTGGTTCCTGACTT
>ENSG00000188175|HEPACAM2|392_8
CTTCCACACTCCAGCATCAGACATCCAGATCATATGGCTA
>ENSG00000160862|AZGP1|114_1
GCTAGGAAGCAAGGGTTGGAGGCAATGTGGGATCTCAGAC
>ENSG00000160862|AZGP1|114_2
ACGACTTCTACCCAGGGAAAATTGATGTGCACTGGACTCG
>ENSG00000160862|AZGP1|114_3
GACTCTGCGGAAATACCTGAAATACAGCAAAAATATCCTG
>ENSG00000160862|AZGP1|114_4
CCCAGATAACCAAGCAGAAGTGGGAGGCAGAACCAGTCTA
>ENSG00000160862|AZGP1|114_5
GAGAATAACAGAAGCAGCGGAGCATTCTGGAAATATTACT
>ENSG00000160862|AZGP1|114_6
CAGGGAGGACATCTTTATGGAGACCCTGAAAGACATCGTG
>ENSG00000160862|AZGP1|114_7
TGGAAGGAATGGAGGATTGGAAGCAGGACAGCCAACTTCA
>ENSG00000160862|AZGP1|114_8
TGGTCGTTACTCTCTGACCTATATCTACACTGGGCTGTCC
>ENSG00000205277|MUC12|93_1
GCGACCCTTTTACCACCTTTAGTGACTATGGGGTGTCAGT
>ENSG00000205277|MUC12|93_2
GCCTCAGTCAGGAATCAACAACTTTCCACAGTAAGCCAGG
>ENSG00000091138|SLC26A3|274_1
CCTCCACAGCCTCATTCTTGACTTTTCAGCAGTGTCCTTT
>ENSG00000091138|SLC26A3|274_2
CCAGCCAATCAATACCACAGACCTGCCTTTCCACATTGAC
>ENSG00000091138|SLC26A3|274_3
CACCATAAAAGATTCTGACGAAGAGCTGGACAACAATCAG
>ENSG00000091138|SLC26A3|274_4
GCTGATGCAGTTTGCTGAAATAGGCAGATTGTGGCGAAAG
>ENSG00000091138|SLC26A3|274_5
GCACAGGAGGCAAAACACAGATTGCTGGGCTTATTGGTGC
>ENSG00000091138|SLC26A3|274_6
CAGGAGTTAATAGCCTTGGGACTGGGTAACATAGTCTGTG
>ENSG00000091138|SLC26A3|274_7
CCTGACGTGGAGACTTTCCAAAACACCGTAGGAGATTGCT
>ENSG00000091138|SLC26A3|274_8
CAGTTTCAGGAGCAGTTTCAAAAGCAGTCCCAGATCGCAA
>ENSG00000001626|CFTR|177_1
GCTGGACCAGACCAATTTTGAGGAAAGGATACAGACAGCG
>ENSG00000001626|CFTR|177_2
GGGGAAGTCACCAAAGCAGTACAGCCTCTCTTACTGGGAA
>ENSG00000001626|CFTR|177_3
AGCTTCCTATGACCCGGATAACAAGGAGGAACGCTCTATC
>ENSG00000001626|CFTR|177_4
CTACAGAAGTAGTGATGGAGAATGTAACAGCCTTCTGGGA
>ENSG00000001626|CFTR|177_5
ATGGGATTCTTCAGAGGTCTACCACTGGTGCATACTCTAA
>ENSG00000001626|CFTR|177_6
GGACGGCAGCCTTACTTTGAAACTCTGTTCCACAAAGCTC
>ENSG00000001626|CFTR|177_7
AGTACATTGCAGTGGGCTGTAAACTCCAGCATAGATGTGG
>ENSG00000001626|CFTR|177_8
CTACCAAGTCAACCAAACCATACAAGAATGGCCAACTCTC
>ENSG00000106331|PAX4|297_1
CCCACTCTAATATTCAACAATTATAGACAATTTGCCCTAT
>ENSG00000106331|PAX4|297_2
AGCAGTAGTTCTGTTGTCCATCATGTTTTCCCTATGAGCA
>ENSG00000106331|PAX4|297_3
GAGTGGGAAGGAGATGGCATAGAGAAGATCTAATACCATC
>ENSG00000106331|PAX4|297_4
CACGGTGAGGGTCTGGTTTTCCAACAGAAGAGCCAAATGG
>ENSG00000106331|PAX4|297_5
TTTTGGCTCCAGCTGTCCTCACTCCCCATAGTGGCTCTGA
>ENSG00000106331|PAX4|297_6
AGGTATCTAATGGCTGTGTGAGCAAGATCCTAGGGCGTTA
>ENSG00000106331|PAX4|297_7
CTCTTGCCTTCAGAGGAGCCCTTTCTCCCTGCTTCCTGTC
>ENSG00000106331|PAX4|297_8
TAGCAGTCAGTGGAATGCGGCCCTGTGACATCTCACGGAT
>ENSG00000106331|PAX4|297_9
GATCAGCAGCATGAACCAGCTTGGGGGGCTCTTTGTGAAT
>ENSG00000157703|SVOPL|86_1
GCTTTTCTTCATTGAAATCAAGTCTGTAAACCTTTATATG
>ENSG00000157703|SVOPL|86_2
GGGTAGGTAACTGTATATTGATCTCTTCCTTGAGGAACAA
>ENSG00000157703|SVOPL|86_3
TTGTATGCGCCATTTCTGCATTCACTCTCCCCATCGAAAC
>ENSG00000157703|SVOPL|86_4
CATTTATATCCCAGGTTCTTATGAGTGCATCAATACTGGG
>ENSG00000157703|SVOPL|86_5
TCTGGTAGCTGCAAACTTCAACACCGTCTACATTTACACA
>ENSG00000157703|SVOPL|86_6
TGGGCATCAATTTCCTGGGAAGACGGCTGAGCCTTTCTAT
>ENSG00000157703|SVOPL|86_7
GCAGACCTATTGGATGCTAAATATTTACGGACCACATTAC
>ENSG00000157703|SVOPL|86_8
TTTGGCTACATGGTTTTCAGTATCCTCTTTGGCCTCCTGG
>ENSG00000157703|SVOPL|86_9
GGCCATGGAGATCATGTTGATAGCTGTTGTGTCTCCTGTC
>ENSG00000157703|SVOPL|86_10
CAACAGAGCCTGTCACGATCCTCAGCCTTCGGAAATTGAG
>ENSG00000157703|SVOPL|86_11
CTGAGAAGCCATCTGTGCTCCAATTTCCGTCTAAGACTTG
>ENSG00000211751|TRBC1|210_1
TCGCTGTGTTTGAGCCATCAGAAGCAGAGATCTCCCACAC
>ENSG00000211751|TRBC1|210_2
TCAAGTCCAGTTCTACGGGCTCTCGGAGAATGACGAGTGG
>ENSG00000211751|TRBC1|210_3
CTGGGGTAGAGCAGACTGTGGCTTTACCTCGGTGTCCTAC
>ENSG00000211751|TRBC1|210_4
AGAGAAAGGATTTCTGAAGGCAGCCCTGGAAGTGGAGTTA
>ENSG00000211772|TRBC2|138_1
TCGCTGTGTTTGAGCCATCAGAAGCAGAGATCTCCCACAC
>ENSG00000211772|TRBC2|138_2
TCGGAGAATGACGAGTGGACCCAGGATAGGGCCAAACCTG
>ENSG00000211772|TRBC2|138_3
GCCATGGTCAAGAGAAAGGATTCCAGAGGCTAGCTCCAAA
>ENSG00000211772|TRBC2|138_4
TTCTCCTGTACCTGCTCCCAATCTGTGTTCCTAAAAGTGA
>ENSG00000106538|RARRES2|259_1
CACAGCTTCTACTTCCCTGGACAGTTCGCCTTCTCCAAGG
>ENSG00000106538|RARRES2|259_2
TCAATTTGGAGAAAGGGCCATTTCCAGGCTCCTTCACCTG
>ENSG00000106538|RARRES2|259_3
GATTAGGGGTGTAGGGTGGGAGTGCGAACTGACTGATTCC
>ENSG00000106538|RARRES2|259_4
TTTGCTCTAAGGCGACCACCCTGGCAGCTCTTCACTGAGG
>ENSG00000179144|GIMAP7|41_1
GGATCGTTCTGGTAGGGAAAACTGGAAGTGGGAAAAGTGC
>ENSG00000179144|GIMAP7|41_2
GAACACCATCCTTGGAGAGGAAATCTTTGATTCTAGAATT
>ENSG00000179144|GIMAP7|41_3
GAGAGACCTTCTTGTTGTAGACACTCCAGGGCTCTTTGAC
>ENSG00000179144|GIMAP7|41_4
GCAGAAAACCGTTGCATTGATCAAGGCTGTCTTTGGGAAG
>ENSG00000179144|GIMAP7|41_5
CTTCCATGACTTCATAGCAGATGCGGATGTGGGCCTAAAA
>ENSG00000179144|GIMAP7|41_6
ACCAGTAAGGCAGAGAAGGAAAGTCAAGTGCAGGAGTTGG
>ENSG00000179144|GIMAP7|41_7
CATATACAAGGACACAGAGGAAAGGCTGAAACAACGGGAA
>ENSG00000179144|GIMAP7|41_8
TTGGAAGATGCTTTCAGAAATATGGCATAGGTTTTTGTCG
>ENSG00000164733|CTSB|24_1
GGGTGACAATGGCTTCTTTAAAATACTCAGAGGACAGGAT
>ENSG00000164733|CTSB|24_2
GACTTCCTGCTCTACAAGTCAGGAGTGTACCAACACGTCA
>ENSG00000164733|CTSB|24_3
CTACAGCCCGACCTACAAACAGGACAAGCACTACGGATAC
>ENSG00000164733|CTSB|24_4
GACGGCTGTAATGGTGGCTATCCTGCTGAAGCTTGGAACT
>ENSG00000164733|CTSB|24_5
ATGAGCTACTTGAAGAGGCTATGTGGTACCTTCCTGGGTG
>ENSG00000164733|CTSB|24_6
TTTCCATCCCCTGTCGGATGAGCTGGTCAACTATGTCAAC
>ENSG00000120885|CLU|376_1
AGTCTCCAGGAAGAACCCTAAATTTATGGAGACCGTGGCG
>ENSG00000120885|CLU|376_2
GTGTCACTGAGGTGGTCGTGAAGCTCTTTGACTCTGATCC
>ENSG00000120885|CLU|376_3
CTGAGAGGTTGACCAGGAAATACAACGAGCTGCTAAAGTC
>ENSG00000120885|CLU|376_4
CATGTTCCAGCCCTTCCTTGAGATGATACACGAGGCTCAG
>ENSG00000120885|CLU|376_5
CGCCCTTCTACTTCTGGATGAATGGTGACCGCATCGACTC
>ENSG00000120885|CLU|376_6
CCCTAAATGAGACCAGGGAATCAGAGACAAAGCTGAAGGA
>ENSG00000120885|CLU|376_7
GGAAATTCAAAATGCTGTCAACGGGGTGAAACAGATAAAG
>ENSG00000120885|CLU|376_8
TGAGCTCCAGGAAATGTCCAATCAGGGAAGTAAGTACGTC
>ENSG00000168078|PBK|53_1
TTCTGCTGCACACATTGTTGAAGCTCTGGAAACAGATGTC
>ENSG00000168078|PBK|53_2
AGGCCACCTATTAATATGGAAGAACTGGATGAATCATACC
>ENSG00000168078|PBK|53_3
ACATATTTGCCTTTGGCCTTACTTTGTGGGAAATGATGAC
>ENSG00000168078|PBK|53_4
TTAAAGGCGATTTTGAAACAATTAAAATCTGTGATGTAGG
>ENSG00000168078|PBK|53_5
GAAAAGAAACTGCTTCATGGAGACATAAAGTCTTCAAATG
>ENSG00000168078|PBK|53_6
AGTCTGTGTCTTGCTATGGAATATGGAGGTGAAAAGTCTC
>ENSG00000168078|PBK|53_7
ATTTTGAAAAGCCTTCATCATCCAAACATTGTTGGTTATC
>ENSG00000168078|PBK|53_8
CATTATCGAAGTGTGTATCAAAAGAGACTAATGGATGAAG
>ENSG00000104660|LEPROTL1|75_1
TTGGAGGAGCAATCGGACTGATGTTTTTGATGCTTGGATG
>ENSG00000104660|LEPROTL1|75_2
GCAAGAAGATTAGTGGATGATACAGATGCTATGAGTAACG
>ENSG00000104660|LEPROTL1|75_3
CATCTTTCTTACAACGGGCATTGTCGTGTCAGCTTTTGGA
>ENSG00000104660|LEPROTL1|75_4
GGCTTTTTCTTGGTCTTTGGAAGCAATGACGACTTCAGCT
>ENSG00000104660|LEPROTL1|75_5
GTGGTGAAAAGAAATTACTGAACTATTGTCAAATGGACTT
>ENSG00000104660|LEPROTL1|75_6
CCATTCACGCACACAGGAGATGGGGCAGTTAATGCTGAAT
>ENSG00000104660|LEPROTL1|75_7
AAGCCTCTTGGGGGTATTTTAGGTGCTCCCTTCTCACTTT
>ENSG00000104660|LEPROTL1|75_8
TTCTCTTTTGGAAAAGCTTGACTGATTTCACACTTATCTA
>ENSG00000104660|LEPROTL1|75_9
CAGGATGACATCACTCCCAATGTTATGCAGACATACAGAC
>ENSG00000104660|LEPROTL1|75_10
CCTACCCTTCTTCAGCAAGATGGGAACAGCTGAGTCTGAA
>ENSG00000104660|LEPROTL1|75_11
AGCCGCCATGAGAAGATTGTTACCTGCAAGCAGAGTGTCC
>ENSG00000104660|LEPROTL1|75_12
CTGCACCATGTAGGCAACACGTGGCAGTGATGATTAGTCA
>ENSG00000133742|CA1|387_1
TCTTACTGCTTAATTCAAATAATAATTAGTAAGCTAGCAA
>ENSG00000133742|CA1|387_2
GCAGAACAGTGAGAGCTTCATTTTGATGATTCTGAGAAGA
>ENSG00000133742|CA1|387_3
ATTCCGCAGCCTTCTATCAAATGTTGAAGGTGATAACGCT
>ENSG00000133742|CA1|387_4
TACCCTGGCTCTCTGACTCATCCTCCTCTTTATGAGAGTG
>ENSG00000133742|CA1|387_5
CAAACGAGCCCCATTCACAAATTTTGACCCCTCTACTCTC
>ENSG00000133742|CA1|387_6
CTCAAAGGCTGATGGTTTGGCAGTTATTGGTGTTTTGATG
>ENSG00000133742|CA1|387_7
TGGGGCAGTACAAATGAGCATGGTTCAGAACATACAGTGG
>ENSG00000133742|CA1|387_8
AAGATAATGGCAAGTCCAGACTGGGGATATGATGACAAAA
>ENSG00000133742|CA1|387_9
CCACAGAGGTAGTGAAAAGAACTGGATTTTCAAGTTCACT
>ENSG00000104267|CA2|375_1
GTACGGCAAACACAACGGACCTGAGCACTGGCATAAGGAC
>ENSG00000104267|CA2|375_2
CCCCTGTCTGTTTCCTATGATCAAGCAACTTCCCTGAGGA
>ENSG00000104267|CA2|375_3
TGCTTTCAACGTGGAGTTTGATGACTCTCAGGACAAAGCA
>ENSG00000104267|CA2|375_4
CTTTCACTGGGGTTCACTTGATGGACAAGGTTCAGAGCAT
>ENSG00000104267|CA2|375_5
CTGGAACACCAAATATGGGGATTTTGGGAAAGCTGTGCAG
>ENSG00000104267|CA2|375_6
GAAAGTTGTTGATGTGCTGGATTCCATTAAAACAAAGGGC
>ENSG00000104267|CA2|375_7
CAGGTGTTGAAATTCCGTAAACTTAACTTCAATGGGGAGG
>ENSG00000104267|CA2|375_8
AGCCACTGAAGAACAGGCAAATCAAAGCTTCCTTCAAATA
>ENSG00000079102|RUNX1T1|310_1
ACCATCTGTTAAACTGCATAATGGACATGGTAGAAAAAAC
>ENSG00000079102|RUNX1T1|310_2
GAAATGATTGATCACAGACTAACAGACAGAGAATGGGCAG
>ENSG00000079102|RUNX1T1|310_3
GCACTCAGAACATCCAAGCAAGCGACCATGCACTATTAGC
>ENSG00000079102|RUNX1T1|310_4
TTTTGAATCTCTGGCCTGGGACAGTTTGGCTTTTGTGTAG
>ENSG00000079102|RUNX1T1|310_5
ACCGCTGGCCTATGTCATTCTTGCACAATAGCAATAAGCC
>ENSG00000079102|RUNX1T1|310_6
GAACCATGACCTTTTTCCCATACCTGTGGCATGAGGAAAC
>ENSG00000079102|RUNX1T1|310_7
CCAAACTGCAAGAAGCTACTAACTTCCCACTGAGACCTTT
>ENSG00000079102|RUNX1T1|310_8
CCTCGTTCTGGGACTAGTGAACTCCACTTTGACAATTGAA
>ENSG00000079102|RUNX1T1|310_9
CAACTCAGCAAGCTGAAAAGGTTCCTTACTACCCTGCAGC
>ENSG00000079102|RUNX1T1|310_10
AGCTCCAAGAACCAGTTCATTTACACCGACAACGTTAACT
>ENSG00000079102|RUNX1T1|310_11
AGACTCACCTGTGGATGTGAAGACGCAATCTAGGCTGACT
>ENSG00000104537|ANXA13|45_1
GTATCAGAAGTCTCTCTCTGACATGGTTCGCTCAGATACC
>ENSG00000104537|ANXA13|45_2
GACCGATGAGGAGACGTTGATTCGCATAGTCGTGACCAGG
>ENSG00000104537|ANXA13|45_3
AACATCAGGCGACTTGCAGAAGGCCTATTTAACTCTCGTG
>ENSG00000104537|ANXA13|45_4
CTGCAGGCTAATCGCAATGAAGGAGATGACGTGGACAAAG
>ENSG00000104537|ANXA13|45_5
GCACGAGGACCAATAAGGAAATCATCGCCATTAAAGAGGC
>ENSG00000104537|ANXA13|45_6
AGCTGGAGGAAGTACTCAAGAGTGAGCTGAGTGGAAACTT
>ENSG00000104537|ANXA13|45_7
TTGAAATCTTATCGGGCAGGACATCAGATGAGAGGCAACA
>ENSG00000104537|ANXA13|45_8
CTGAACAAAGCCTGCAAAGGAATGGGGACCAATGAAGCAG
>ENSG00000147883|CDKN2B|394_1
TTCAGCAACTGTCTTATTTAATGGGGAGATTTTAAGTAAC
>ENSG00000147883|CDKN2B|394_2
TACACAGGATGAGGTGGTGGAGTGGAGTGAGAGCAATTGT
>ENSG00000147883|CDKN2B|394_3
CCAACTCCACCAGATAGCAGAGGGGTAAGAGAGGATGTGC
>ENSG00000147883|CDKN2B|394_4
AGAAAGGAAAACCTGAAGACTGAGGACAAAGTGGAGGAGG
>ENSG00000147883|CDKN2B|394_5
AGTCGATGCGTTCACTCCAATGTCTGCTGAGGAGTTATGG
>ENSG00000147883|CDKN2B|394_6
TCTGAGGGAAAGTGCATATGAAATCCTTGACTGGACCTGG
>ENSG00000147883|CDKN2B|394_7
GCGGATTTCCAGGGATATTTAGGAGTGTGTGACATTCCAG
>ENSG00000147883|CDKN2B|394_8
TAAGCCTGCAAGCCTGTCTGAGACTCACAGGAAGGAGGAG
>ENSG00000137078|SIT1|356_1
AGCAGGAGAATACAGTCTCCATCCTGCTGTCTCTGTCCTG
>ENSG00000137078|SIT1|356_2
CACAGACTGGAGTGGACCTGGAACTTAGAGACGGGAGGGA
>ENSG00000137078|SIT1|356_3
GGTTCTCACTTCCTTCTTCTGGAGTTTAACCAGATCCTCC
>ENSG00000137078|SIT1|356_4
TCTGAGCTTCAAGGGAGACATCTCAGGGCAAAGCTTTCGT
>ENSG00000137078|SIT1|356_5
CTGTATGGGAACCTGCATTATCTACAGACAGGACGGCTGT
>ENSG00000196196|HRCT1|40_1
ATGCATCTCTGGGGTGAACGAGGGGAACAATAGACTGGGG
>ENSG00000196196|HRCT1|40_2
AGAATGGAGGAACACTGGGTCTGCAGTGCTGAAGGGTTTG
>ENSG00000196196|HRCT1|40_3
GACAGTGACTCCCAGTGAGCCCCAGAAATGACAAGCGTGT
>ENSG00000196196|HRCT1|40_4
CACAAGTGGATGTGAAGTGCCCGTCTTGACCTCCTCATCA
>ENSG00000196196|HRCT1|40_5
TTTGGTTTGGAGAAGGCAGTGTGAGGCTGCACAGTCAATT
>ENSG00000196092|PAX5|293_1
CACAAACAGCCTACAGCCAGAACTTCTGAGCATCCTCTCG
>ENSG00000196092|PAX5|293_2
GAGGAGCACACTTTGGGGAGATGTCCTGGTTTCCTGCCTC
>ENSG00000196092|PAX5|293_3
CTCATCCCTCCTTCTTTAGTATCTTTACGAGGAGTCTCAC
>ENSG00000196092|PAX5|293_4
CTTGCTTTTCTGTGGGCCTGAAGGTCCGACTGAGAAGACT
>ENSG00000196092|PAX5|293_5
GACTTCTGGATGCTTGTCTATTTCTAAAAGCCAATCTATG
>ENSG00000196092|PAX5|293_6
TGTTTGAGAGGCAGCACTACTCAGACATCTTCACCACCAC
>ENSG00000196092|PAX5|293_7
TAAACGCCAAAATCCCACCATGTTTGCCTGGGAGATCAGG
>ENSG00000196092|PAX5|293_8
ATCAAGCCTGGGGTAATTGGAGGATCCAAACCAAAGGTCG
>ENSG00000196092|PAX5|293_9
ATGTAGTCCGCCAGAGGATAGTGGAACTTGCTCATCAAGG
>ENSG00000137124|ALDH1B1|122_1
AAGCCCCATTCTGAACCCAGACATCCCCTACAACCAGCTG
>ENSG00000137124|ALDH1B1|122_2
CGAGACCTTGGACAATGGGAAGCCTTTCCAAGAGTCTTAC
>ENSG00000137124|ALDH1B1|122_3
GGATGAGGTCATCAAGGTGTATCGGTACTTTGCTGGCTGG
>ENSG00000137124|ALDH1B1|122_4
CACCTGATCCAGAAAGCAGCTGGCGATTCCAACCTCAAGA
>ENSG00000137124|ALDH1B1|122_5
CTCGAGAGAACCGTGGAGAAAGCAAAGCAGAGGAAAGTGG
>ENSG00000137124|ALDH1B1|122_6
CCCTGTTCAAGTTCAAGAAGATTGAGGAGGTGGTTGAGAG
>ENSG00000137124|ALDH1B1|122_7
CACGCCATTTGGAGGGTTTAAGGAATCTGGAAACGGGAGG
>ENSG00000137124|ALDH1B1|122_8
ACAGAGGTAAAGACGGTCACCATCAAGGTTCCTCAGAAGA
>ENSG00000135046|ANXA1|105_1
GAAGAGCAGGAATATGTTCAAACTGTGAAGTCATCCAAAG
>ENSG00000135046|ANXA1|105_2
ATGGTTAAAGGTGTGGATGAAGCAACCATCATTGACATTC
>ENSG00000135046|ANXA1|105_3
TCAACAGATCAAAGCAGCATATCTCCAGGAAACAGGAAAG
>ENSG00000135046|ANXA1|105_4
AGAGATCTGGCCAAAGACATAACCTCAGACACATCTGGAG
>ENSG00000135046|ANXA1|105_5
TAAGGGTGACCGATCTGAGGACTTTGGTGTGAATGAAGAC
>ENSG00000135046|ANXA1|105_6
ATACCATCCTTACCACCAGAAGCTATCCACAACTTCGCAG
>ENSG00000135046|ANXA1|105_7
GTTCTGGACCTGGAGTTGAAAGGTGACATTGAGAAATGCC
>ENSG00000135046|ANXA1|105_8
ACATGAATGATATCAAAGCATTCTATCAGAAGATGTATGG
>ENSG00000148346|LCN2|277_1
GGACAACCAATTCCAGGGGAAGTGGTATGTGGTAGGCCTG
>ENSG00000148346|LCN2|277_2
GCTGAAAGAAGACAAGAGCTACAATGTCACCTCCGTCCTG
>ENSG00000148346|LCN2|277_3
AGCACCAACTACAACCAGCATGCTATGGTGTTCTTCAAGA
>ENSG00000148346|LCN2|277_4
GCTGACTTCGGAACTAAAGGAGAACTTCATCCGCTTCTCC
>ENSG00000085265|FCN1|158_1
ACAATCTCTAGTCCATCACAAAATCCACTATTGGGATAGT
>ENSG00000085265|FCN1|158_2
TGCCCAGTGTTCTTGACTCAATACCTGTAAGGAGAGGTCC
>ENSG00000085265|FCN1|158_3
AAGAAACTGCACATGCTTGGATCCAGGAACATGAGCTACA
>ENSG00000085265|FCN1|158_4
AAGGGGGAAAGTTTAGTAGGAACTTTTCTGCTTCCCACCA
>ENSG00000085265|FCN1|158_5
ACAACACTTCACACTTCTTGAAAAAGGTCACTTTGGGGTC
>ENSG00000085265|FCN1|158_6
CTTGAACACCAGTGGTTTTGATCACTTTCCTGTGTCTGTT
>ENSG00000085265|FCN1|158_7
AGGGAGAATTATGTTTCTAAATATGTTTACTTTGGGACAG
>ENSG00000085265|FCN1|158_8
CCTGCTAGTCTTGTTCCTGCATATCAAGAACCTGCCTGCC
>ENSG00000196139|AKR1C3|156_1
CCGAGAAGTAAAGCTTTGGAGGTCACAAAATTAGCAATAG
>ENSG00000196139|AKR1C3|156_2
TATTCTACACTTCAAAGCTTTGGTCCACTTTTCATCGACC
>ENSG00000196139|AKR1C3|156_3
AATGTCTCTAAAGCCAGGTGAGGAACTTTCACCAACAGAT
>ENSG00000196139|AKR1C3|156_4
GAAAAGTAATATTTGACATAGTGGATCTCTGTACCACCTG
>ENSG00000196139|AKR1C3|156_5
CGTATTTCAACCGGAGTAAATTGCTAGATTTCTGCAAGTC
>ENSG00000196139|AKR1C3|156_6
TATAGTGCTCTGGGATCTCAACGAGACAAACGATGGGTGG
>ENSG00000196139|AKR1C3|156_7
AGGTTTTTGAGTTCCAGTTGACTGCAGAGGACATGAAAGC
>ENSG00000196139|AKR1C3|156_8
ACAGAAATCTCCACTATTTTAACAGTGATAGTTTTGCTAG
>ENSG00000178473|UCN3|9_1
ATCCACCCTGTGATCTGTCACTTTTATATACACACAGGGG
>ENSG00000178473|UCN3|9_2
ATATCACAGCCCACTTAGGAACAATACCGGAGAAGCAGGA
>ENSG00000178473|UCN3|9_3
TTGTGTTTTGTGGGATCAGTCAGTTTTACAGGTTGCTGCA
>ENSG00000178473|UCN3|9_4
TGTACACACAGAAGTGCAGTATTGTCCAACCTTCCCAGAC
>ENSG00000178473|UCN3|9_5
GGCAAAGTTCATGCATTCCTCCTCTCCAGTCTTCTCTCTG
>ENSG00000178473|UCN3|9_6
CCTCTCCCACACATCAACTTCTTCCAGGGCAGAAAGAGGA
>ENSG00000178473|UCN3|9_7
ACCGAATCCTTCCCTACCTCCTCACCCCATTAAAACAATG
>ENSG00000165507|DEPP1|224_1
ATCTGCGCATGTGAACTTGGAGCTGCATTTATGAGCACTG
>ENSG00000165507|DEPP1|224_2
CCAAGATAGAATCTGTACCACTCAGTGCTACCATCCCCAC
>ENSG00000165507|DEPP1|224_3
AAGAGAACACATGGAGTCTTAGCAAATGCACTAATGTATT
>ENSG00000165507|DEPP1|224_4
GAGTAGCTACCATCATCGCTGGTGGGGAAACTGGTGGTAG
>ENSG00000165507|DEPP1|224_5
AGGCTTCTGTAGAGAGCATGCTGGGTCTGCATCTCCTCTC
>ENSG00000165507|DEPP1|224_6
GCTTCCTTTGGACTGGACTGTCCCTGCTCATCCATTCTCC
>ENSG00000108176|DNAJC12|353_1
TAGATACAGAGTAGATTGTATTATATGCTTTTTCCTATTA
>ENSG00000108176|DNAJC12|353_2
AAAATGTCATGTTTATGTCATGTCTGTGAATTGCTGAGTA
>ENSG00000108176|DNAJC12|353_3
CGCAAAATTCAGATTCTTCAGGTTTTGCAGATGTGAATGG
>ENSG00000108176|DNAJC12|353_4
GATGCTGGAAGAATCTGACAAGACTCATACCACCAAGATG
>ENSG00000108176|DNAJC12|353_5
CACACTCCCTGTTATTGCTTACTATTTTATGAGCTCTAAT
>ENSG00000108176|DNAJC12|353_6
CTGTGACTACATTTCTTTCAATCTCTTTGGCTGTTTGTTT
>ENSG00000108176|DNAJC12|353_7
TGAAGAGAAGCTCATCAGAATAAAGGCAATGAATTTGTGC
>ENSG00000108176|DNAJC12|353_8
TAGGCGATAGGAGGGAGAAAACCAAGAAGTTAGCAGAGTC
>ENSG00000108176|DNAJC12|353_9
TCAGGATGCCCATGGATTAGACTCATGTAGTAGCTTAAAG
>ENSG00000108176|DNAJC12|353_10
CAGATGTCGATGCCATTCCAGCAGTGGGAAGCTTTGAATG
>ENSG00000108176|DNAJC12|353_11
GATTACTACACATTACTGGGATGTGATGAACTATCTTCGG
>ENSG00000108176|DNAJC12|353_12
AAGTCATCTAAATGGATGCAATACTGAATTACAGGTCAGA
>ENSG00000108176|DNAJC12|353_13
CTGTGGCCAGTCTTAAAGCTAGTTTTTGCTATGTGGAACA
>ENSG00000107742|SPOCK2|132_1
AGGATGGCTACTACCGGAAGATGCAGTGTGACCAGAGCAG
>ENSG00000107742|SPOCK2|132_2
GGTCTCTACTGCTGAGTGGTGCTTCTGCTTCTGGAGGGAG
>ENSG00000107742|SPOCK2|132_3
AGATGGCCACACTTACAGCTCTGTGTGTAAGCTGGAGCAA
>ENSG00000107742|SPOCK2|132_4
GACCGTGAAACTCCATGGAAACAAAGACTCCATCTGCAAG
>ENSG00000107742|SPOCK2|132_5
CATGTGCATCAGTCGCAAGAAGCTGGAGCACAGGATCAAG
>ENSG00000107742|SPOCK2|132_6
TATCAAGAGCTGGGAGGACAATCAGCAAGGAGATGAAGCC
>ENSG00000107742|SPOCK2|132_7
CTGCTTCCAATAGCCAGCTCCGTGGGTGAGAATAAATGAC
>ENSG00000107742|SPOCK2|132_8
GTTTGATCTGCCAAAATGGGACCAGTGAAGGTCAGAGGGA
>ENSG00000107742|SPOCK2|132_9
AGTTCCTTGGAAATTTGTTTAAAACACACATGCTTCATAG
>ENSG00000107742|SPOCK2|132_10
GCAATTTCATGGAGGACGAGCAATGGCTGTCGTCCATCTC
>ENSG00000107742|SPOCK2|132_11
GGCTTTTTCAGACAAGTGCATCTCCTAACCAGGTCACATT
>ENSG00000107742|SPOCK2|132_12
GATGTCAAACGTGATGCTGATGCTACAGTTACAGCCCCTG
>ENSG00000186188|FFAR4|303_1
CCTGGAGAGATCTCGTGGGATGTCTCTTTTGTTACTTTGA
>ENSG00000186188|FFAR4|303_2
AGGACTGGTCATTGTGATCAGTTACTCCAAAATTTTACAG
>ENSG00000186188|FFAR4|303_3
GGTGGCCTTCACATTTGCTAATTCAGCCCTAAACCCCATC
>ENSG00000186188|FFAR4|303_4
TGAACCTATGCAAATAGACATCCACAGCGTCGGTAAATTA
>ENSG00000186188|FFAR4|303_5
GGGTTCCTTTTAAATGTGAACTTTTTTAGTGTGTTTGTAA
>ENSG00000186188|FFAR4|303_6
CTACATATAAAGCCACACCATAGTGGTTTCTGAAGTGAGT
>ENSG00000186188|FFAR4|303_7
TTCGTTGATGTCAAGAGCAATTGAAGAATTTCTAAGGAAC
>ENSG00000186188|FFAR4|303_8
TCGGCATCATGAAATGAGAGAGAAAGTAGGATGGCTCTGA
>ENSG00000186188|FFAR4|303_9
ACCATAACTCACAGAACTAATGCAAGACATTTGTGTCCTT
>ENSG00000186188|FFAR4|303_10
CCATTTTATACAAAGTAACATTTATACCCACATCTGGACC
>ENSG00000186188|FFAR4|303_11
GGAGCAGCATTTATCTTCTGACTGCATTTAAAAGATGTCA
>ENSG00000186188|FFAR4|303_12
GGTTGAAAAATGGAAAGGTTAGTCAGTCCATGTTTTCAGG
>ENSG00000138207|RBP4|350_1
GCTTAAGATTCCAGACTCTGATTCATTAAACTATAGTCAC
>ENSG00000138207|RBP4|350_2
CGTGGGGGTCAGTGAATCTGCTTGCCTTTCCTGAAAGTTT
>ENSG00000138207|RBP4|350_3
CCATCTTCCCTCAGTTCCCATAAAACCTTCATTACACATA
>ENSG00000138207|RBP4|350_4
TCAGTCTTCAGCTCTATTTATCTTAGGAGTTTAATTTGCC
>ENSG00000138207|RBP4|350_5
GAAAGAAACCTTTTGTAGCAATATCAAGAATCTAGTTTCA
>ENSG00000138207|RBP4|350_6
GGCAGTACAGGCTGATCGTCCACAACGGTTACTGCGATGG
>ENSG00000138207|RBP4|350_7
CAAGATGAAGTACTGGGGCGTAGCCTCCTTTCTCCAGAAA
>ENSG00000138207|RBP4|350_8
GGAGAACTTCGACAAGGCTCGCTTCTCTGGGACCTGGTAC
>ENSG00000138207|RBP4|350_9
TTATTCCAAAATTCCTGCACAAGTGGACCTCAGAAGGCAG
>ENSG00000138193|PLCE1|245_1
CTGGAACATGGGCAACTACAACGCTGTCATGGAGTTCTTG
>ENSG00000138193|PLCE1|245_2
CACTACTGGGTAATGCTGGATTAAGTAGCCTGACGGAAGG
>ENSG00000138193|PLCE1|245_3
TGTCAGAGACTGGTGTGACATTGCTCTATGGGCTTCAGAC
>ENSG00000138193|PLCE1|245_4
AGCCTTTATCAGGAGGATGGACGGTATGAAGGCCCAACTT
>ENSG00000138193|PLCE1|245_5
TTGTGACAAATGGCACTGGGATTGAGAGCACATCTCTGGG
>ENSG00000138193|PLCE1|245_6
TGATCGCAGTGCCTTCATCAACTCTGACCTGCCAATCATC
>ENSG00000138193|PLCE1|245_7
AAGCAGCTGGTTTCCAGAAGAGGGATACATGGGCAGGATT
>ENSG00000138193|PLCE1|245_8
GAGTGTGTGTTTCAAGCCCAAAGCAAGTGGAAAGGTGCAG
>ENSG00000065618|COL17A1|300_1
GACTGCAAGTTCCTGATCCTAGAGAAAGACAACACACCTG
>ENSG00000065618|COL17A1|300_2
CAGCACATCCTCCTCAGTGTTTGGCATGCAGAACAATCTG
>ENSG00000065618|COL17A1|300_3
GGGATCAGTCTTCGGAGTTCCAAACAACATGGCGTCCTGC
>ENSG00000065618|COL17A1|300_4
ACAACAACATGACAACCCAGAGCTCATCCCTCCTCAACAC
>ENSG00000065618|COL17A1|300_5
GAAAGGCACTGTGGAGACCAAAATTGTGACAGCGAGCTCC
>ENSG00000065618|COL17A1|300_6
TTAAGCGTTTGCTCAAGGGGAGTCGATCGGCAAGTGTGAG
>ENSG00000065618|COL17A1|300_7
ACTGAAACAGTAACCACAAGACTTACATCCTTACCACCAA
>ENSG00000150594|ADRA2A|359_1
AATAAATCTCTCTTTACCCATCGGCTCTCCCTACTCTCTC
>ENSG00000150594|ADRA2A|359_2
CCACGCACGCTCTTCAAATTCTTCTTCTGGTTCGGCTACT
>ENSG00000150594|ADRA2A|359_3
TCTTCAGAGCAAGCACTGGACTACAAGGGCATGGCTCACA
>ENSG00000150594|ADRA2A|359_4
CGCTGTAAATATACACTATTTTTGATAGCACACATGGGGC
>ENSG00000150594|ADRA2A|359_5
GCAAGCCCTTTCTGGTGTTATGAAGTCCCTCTATGTCGTC
>ENSG00000150594|ADRA2A|359_6
ATGATGGTGGATCAAGACATAAGTAAATGAGCCTTTCTGC
>ENSG00000150594|ADRA2A|359_7
CTGCTTGAAGAAGAATATGTATGTTTCTATCTTGTATGTC
>ENSG00000150594|ADRA2A|359_8
CGAAAGTGCTGACTATGGGGAAATCTTTTAGCTGCTGTTT
>ENSG00000169129|AFAP1L2|299_1
ATCTGACCGAGTGTACCTGGACCTCACACCTGTCAAGTCC
>ENSG00000169129|AFAP1L2|299_2
CCAAAAACTCTCTCTTACTGATGCAGAGAAAGTTCTCAGA
>ENSG00000169129|AFAP1L2|299_3
ACGACTATGTGGATGCCGATAGGGTCTCCTGTATTGTGAG
>ENSG00000169129|AFAP1L2|299_4
TAATGAATCTGGGCAGGAAGAAATCCACCTCACTGGAGCC
>ENSG00000169129|AFAP1L2|299_5
CCAGAAACCAGATATAGCTGAGAAGTACCTGTCGGCTTCA
>ENSG00000169129|AFAP1L2|299_6
GCAGCGTCATTCACAAGGAGAAGCAAGTGCGGAAGAAGGA
>ENSG00000169129|AFAP1L2|299_7
TCTCCAGAGGGCTACTATGAAGAGGCTGAGCCATATGACA
>ENSG00000169129|AFAP1L2|299_8
TGAGGAGTACATTTATATGAACAAAGTGACCATCAACAAG
>ENSG00000165646|SLC18A2|90_1
CCATCTCAGACAGCTTCCAGAGCATCTTCTCCTATTATGA
>ENSG00000165646|SLC18A2|90_2
GGAATGCTACCAGAGACCTGACACTTCATCAGACCGCCAC
>ENSG00000165646|SLC18A2|90_3
GCTCATCACCAACCCTTTCATAGGACTACTGACCAACAGA
>ENSG00000165646|SLC18A2|90_4
TCTACACAGATGATGAAGAGAGAGGCAACGTCATGGGAAT
>ENSG00000165646|SLC18A2|90_5
TTGCCTTCTTGCCAGCTAGTATCTCTTATCTCATTGGAAC
>ENSG00000165646|SLC18A2|90_6
GCTTTGTGCTCTTCTGGGAATGATAATTGTTGGAGTCAGC
>ENSG00000165646|SLC18A2|90_7
ATGTATTCCATTTGCAAAAAACATTTATGGACTCATAGCT
>ENSG00000165646|SLC18A2|90_8
GAGTTGGTTTTGCAATTGGAATGGTGGATTCGTCAATGAT
>ENSG00000187908|DMBT1|134_1
TCAACCCTGGAGTCAACTGTAGCAGAAGGATCTGATTCTG
>ENSG00000187908|DMBT1|134_2
CAATGGCTGGCTCTCCCATAACTGTGGCCATGGTGAAGAT
>ENSG00000187908|DMBT1|134_3
CTGAATCCACTTTGGCCCTGAGACTGGTGAATGGAGGTGA
>ENSG00000187908|DMBT1|134_4
TCTTATTCTATGCCAGTGGGACATTCTCCAGCCCATCCTA
>ENSG00000187908|DMBT1|134_5
CTGGGCTTCAGTAATCTGAAATTGGAGGCACACCATAACT
>ENSG00000187908|DMBT1|134_6
GTGGGACATTGAGGTGCAAAACAACTACCGTGTGACTGTG
>ENSG00000187908|DMBT1|134_7
AACCTGCTCTGTCTGCCAAATCACATGCAAGCCAGTGTGA
>ENSG00000187908|DMBT1|134_8
CCTTGTCATTTCCACCTGGAATGGATACTACGAGTGTCGG
>ENSG00000148773|MKI67|176_1
AGTGTCAAGAGGTGTGCAGAAAATCCAAAGAAGGCTGAGG
>ENSG00000148773|MKI67|176_2
GCAGCAAAAGATGGCCACAAACTCCTAAGGAAAAGGCCCA
>ENSG00000148773|MKI67|176_3
GCCAAGAACACCTAAGGAAGAGGCCCAATCACTAGAAGAC
>ENSG00000148773|MKI67|176_4
CTGCCAAAGTAGCCTGCAAATCTTCACAACCAGACCCAGA
>ENSG00000148773|MKI67|176_5
CCAAGACACCTTTGGAGAAAAGGGACGTACAGAAGGAGCT
>ENSG00000148773|MKI67|176_6
AGAACTTAACCGGCAGCAAGAGACGGCCACAAACTCCTAA
>ENSG00000148773|MKI67|176_7
TGGCTGCTGGTAAAACCACTAAAATACCCTGCGACTCTCC
>ENSG00000148773|MKI67|176_8
GCAAATCTCCACCACCAGAATCAGTGGACACTCCAACAAG
>ENSG00000185885|IFITM1|306_1
AGCCTGAGGAAAGAGCAAGGATTTCAGGAGAGAGGCCTGC
>ENSG00000185885|IFITM1|306_2
CCTCTTCTTGAACTGGTGCTGTCTGGGCTTCATAGCATTC
>ENSG00000185885|IFITM1|306_3
CTGGGCATCCTCATGACCATTGGATTCATCCTGTTACTGG
>ENSG00000185885|IFITM1|306_4
TGTGACAGTCTACCATATTATGTTACAGATAATACAGGAA
>ENSG00000185885|IFITM1|306_5
TGCCCCTAGATACAGCAGTTTATACCCACACACCTGTCTA
>ENSG00000099834|CDHR5|270_1
CTGAAATCTACATGCTTGGGTTGGAGCGCAGCAGTAAACA
>ENSG00000099834|CDHR5|270_2
CGCAACCACAGTCATTGAGATACAAGTTTCCGAACAGGAG
>ENSG00000099834|CDHR5|270_3
ACATATCGAATTACCAACCACTCACACTTCCGGATGGAGG
>ENSG00000099834|CDHR5|270_4
CCATCATCTACAGCATCTTTAGGGGAAACGTGAATGGTAC
>ENSG00000099834|CDHR5|270_5
CTCAGATGGCTACGTCTGCATTCAAGCTCAGTACCACGGG
>ENSG00000099834|CDHR5|270_6
GTGCCAGTGACTACTTCTCCCTGGTGAGTGTAAACCGTCC
>ENSG00000099834|CDHR5|270_7
GTACTGCTCTGTGAACAAGGACATCTTTGAAGTAGAGGAG
>ENSG00000183734|ASCL2|276_1
TTCAAGGGAGCGTGAACTTTATAAATAAATCAGTTCTGTT
>ENSG00000183734|ASCL2|276_2
TTTTGTACAAAGAACCCTTGACCTGGGGCGTAATAAAGAT
>ENSG00000183734|ASCL2|276_3
GAGAATCCATTTTCTACACATTAACTTGAGCTGCTGGAGG
>ENSG00000183734|ASCL2|276_4
ACCAACACTTGGAGATTTTTCCGGAGGGGAGAGGATTTTC
>ENSG00000070985|TRPM5|2_1
TCAAGTGTCTGGAGTCACAGATCAACTACTGCTCGGTGCT
>ENSG00000070985|TRPM5|2_2
CACCTTCCTGTTGGTCACCAATGTGCTGCTCATGAACCTG
>ENSG00000070985|TRPM5|2_3
CACACTGTATGTGGGGGACAACTGGAACAAGTGTGACATG
>ENSG00000070985|TRPM5|2_4
CCTCGTCTATACCAACCTCATCACCTTCAGTGAGGAAGCT
>ENSG00000070985|TRPM5|2_5
GGACATCGCCAAGAGTGAGATCTTCAATGGGGACGTGGAG
>ENSG00000070985|TRPM5|2_6
GCTTGCTGGTCAATGGTGATCCCAACACCTTGGAGAGGAT
>ENSG00000070985|TRPM5|2_7
CCTCTGTTCACTGGACAGCAACCTCTCCCACTTCATCCTG
>ENSG00000070985|TRPM5|2_8
TCAACTTTGGAGGGTCTGGGAAGAAGCGAGGCAAGTTTGT
>ENSG00000133800|LYVE1|391_1
CTTATTGTAACCCTGTCTGGATCCTATCCTCCTACCTCCA
>ENSG00000133800|LYVE1|391_2
ATGCCTGGAAGCTGAAGTTTAGATGAGACAGAAATGAGGA
>ENSG00000133800|LYVE1|391_3
AGGAGGAGAAGGCCAATGATAGCAACCCTAATGAGGAATC
>ENSG00000133800|LYVE1|391_4
CCTTCCCTTTTACAAACAAGAATCAGCAGAAGGAAATGAT
>ENSG00000133800|LYVE1|391_5
ACAGAAGTTTTTATGGAAACTAGCACCATGTCTACAGAAA
>ENSG00000133800|LYVE1|391_6
TCACCACCAAAGATCCCATATTCAACACTCAAACTGCAAC
>ENSG00000133800|LYVE1|391_7
TGGAGATGGATTCGTGGTCATCTCTAGGATTAGCCCAAAC
>ENSG00000133800|LYVE1|391_8
CAAGTTGAAACAGCCTTGAAAGCTAGCTTTGAAACTTGCA
>ENSG00000006071|ABCC8|326_1
GTGCCATCCTTGAGTTCGATAAGCCAGAGAAGCTGCTCAG
>ENSG00000006071|ABCC8|326_2
TCTCGAATACACAGACTCCAACAACATTGCTTCCCTCTTC
>ENSG00000006071|ABCC8|326_3
GACCCTCATGAACCGACAGGACCAAGAGCTGGAGAAGGAG
>ENSG00000006071|ABCC8|326_4
CAAGGACTTCCAGAGGTCTGAATGCCAGCTCTTTGAGCAC
>ENSG00000006071|ABCC8|326_5
CACTGTGGAGGAGAACATCATCTTTGAGAGTCCCTTCAAC
>ENSG00000006071|ABCC8|326_6
TGACAACTGCTGTGTCCAGATCATGGGAGGCTACTTCACG
>ENSG00000006071|ABCC8|326_7
TGTGGGTGTGATTCTCCTCTACTACATACTCGGAGTCAGT
>ENSG00000006071|ABCC8|326_8
CAAGACCATCAAGTTTGTCAAGTTCTTGGACCACGCCATC
>ENSG00000157613|CREB3L1|263_1
CTTGGGGGATCTGAACGAGTCGGACTTCCTCAACAATGCG
>ENSG00000157613|CREB3L1|263_2
CTGAGCACCTGGACCACTTTACGGAGAACATGGAGGACTT
>ENSG00000157613|CREB3L1|263_3
CCTGTTCAGCAGCTTCTTTGATGACCCTGTGCTGGATGAG
>ENSG00000157613|CREB3L1|263_4
GCCAGTGATCAAAGCAGAGCCTCTGGAGGTGAACCAGTTC
>ENSG00000157613|CREB3L1|263_5
TCACCAAAGCCGAGGAGAAGGCCTTGAAGAGAGTCCGGAG
>ENSG00000157613|CREB3L1|263_6
ACAAGATCTCAGCCCAGGAGAGCCGTCGTAAGAAGAAGGA
>ENSG00000157613|CREB3L1|263_7
AGAAGGTGGAGACATTTACATCTGAGAACAATGAACTGTG
>ENSG00000157613|CREB3L1|263_8
GACTCTGGTCACCAACAAGATCTCCAGACCTTACAAGATG
>ENSG00000149534|MS4A2|25_1
CCTGCATTTGAAGTCTTGGAAATATCTCCCCAGGAAGTAT
>ENSG00000149534|MS4A2|25_2
GACTATTGAAGTCGGCCTCATCCCCACCACTGCATACATG
>ENSG00000149534|MS4A2|25_3
TATCTGAAAGGAGAAATGCAACATATCTGGTGAGAGGAAG
>ENSG00000149534|MS4A2|25_4
AACGGGAATTACCATCCTGATCATCAACCTGAAGAAGAGC
>ENSG00000149534|MS4A2|25_5
GATGATGCTGTTTCTCACCATTCTGGGACTTGGTAGTGCT
>ENSG00000149534|MS4A2|25_6
CTGGGGAAGAACTCAAAGGAAACAAGGTTCCAGAGGATCG
>ENSG00000149534|MS4A2|25_7
GTTGGAAGACCCAGGGGAAATGTCTCCTCCCATTGATTTA
>ENSG00000149534|MS4A2|25_8
CTGCTTCTGTCCACCTTAATATTCTCCTTCTATTTGTAGA
>ENSG00000166927|MS4A7|215_1
CAGCTTTACACCAAAGGGCATCACTATCCCTCAAAGAGAG
>ENSG00000166927|MS4A7|215_2
TGCCTGTTGATTTCAAGTCTGGGGGCCATCTTGGTTTTTG
>ENSG00000166927|MS4A7|215_3
CCTCCCACTTCAATCCAGCAATTTCCACCACTTTGATGTC
>ENSG00000166927|MS4A7|215_4
TTACTGGATCCCTCTCAATTATCTCTGGAAAACAATCAAC
>ENSG00000166927|MS4A7|215_5
CCTTTGACCTGAGCAGCTTGACCTCAAATGCAGTGAGTTC
>ENSG00000166927|MS4A7|215_6
CATTGTGGCTCAGAAATGGATTATCTATCCTCATTGCCTT
>ENSG00000166927|MS4A7|215_7
GAGTACTATTATCCAATATATGAAATCAAAGATTGTCTCC
>ENSG00000166927|MS4A7|215_8
GGAGCTCTTATTAGCTGCATACAGTTCTGTCTTTTGGTGG
>ENSG00000166927|MS4A7|215_9
CCAACAACCCTGGGAGTTCATTTTCCTCGACCCAGTCACA
>ENSG00000166927|MS4A7|215_10
ATATCCAACAGGTCAAAAAGAGTTCTTCACGGTCTTGGAT
>ENSG00000166927|MS4A7|215_11
GGTAGGAGTCAATGAAGACATCTTAGTCTTAACAAGTTAC
>ENSG00000166927|MS4A7|215_12
TTTGTTTGGGTATTAGCTCTATTTTGATCTATAGCACAGT
>ENSG00000166927|MS4A7|215_13
ATTCAGATCATCACCCCTGCACTTTGTACCACATGGGCGT
>ENSG00000166927|MS4A7|215_14
TCTTCCCAGTCATTGCTGCAATTATCTTGTCTGTTCTTTG
>ENSG00000156738|MS4A1|329_1
CTGGGGAGGCATTATGTATATTATTTCCGGATCACTCCTG
>ENSG00000156738|MS4A1|329_2
AGCTCACACACCATATATTAACATATACAACTGTGAACCA
>ENSG00000156738|MS4A1|329_3
TAATAGCTGGCATCGTTGAGAATGAATGGAAAAGAACGTG
>ENSG00000156738|MS4A1|329_4
AGCTTCCAAGAGACATGCTGACTTTCATTTCTTGAGGTAC
>ENSG00000156738|MS4A1|329_5
TCTATCTGGCCTTTGCATGGAGTGACCATAGCTCCTTCTC
>ENSG00000156738|MS4A1|329_6
GAATGTAGAGAATGTAGCCATTGTAGCAGCTTGTGTTGTC
>ENSG00000156738|MS4A1|329_7
GAGCAACTTTCTTACACTGAAGAAAGGCAGAATGAGTGCT
>ENSG00000156738|MS4A1|329_8
GCACCTGATGGAAAAGATATATGACTGCTTCATGACATTC
>ENSG00000071203|MS4A12|163_1
ACCATACCCAACCCTTACCCACCAAGCAGCTTTATGGCTC
>ENSG00000071203|MS4A12|163_2
CCTCTGGGTTCAATCAACTTAGAAAACCAAGCTCAGGGTG
>ENSG00000071203|MS4A12|163_3
GGCATCACATCTCCGGGAATCTTTGCTAGCAGTCAACCGG
>ENSG00000071203|MS4A12|163_4
ATGATAAATCCAAGTGTGGGAACAGCAGTAATGAACTTTA
>ENSG00000071203|MS4A12|163_5
GATTCTGCTGCTGGTGGATATGTGCATCAATGGGGTAGCT
>ENSG00000071203|MS4A12|163_6
CCACAGCCCATTTTGCCAACCAAGCAAACACCACAACCAA
>ENSG00000071203|MS4A12|163_7
CCTGGTTATTCCAAATATGTATGAAAGCAACCCTGTGACA
>ENSG00000071203|MS4A12|163_8
TCTTCTTCAGCTCCTCCCAGATGCAACAACTACTCAGCTA
>ENSG00000166959|MS4A8|104_1
CAGCAAAGAAAAGGAATAGGATCAAGAGATACGTGGCTGC
>ENSG00000166959|MS4A8|104_2
TGTCGAATGTGAATGGGCAGCCTGTGCAGAAAGCTCTGAA
>ENSG00000166959|MS4A8|104_3
CGTAGGGGAATACCTGTCTATTTCATTCTACGGAGGCTTT
>ENSG00000166959|MS4A8|104_4
GGGAGGCTTGTGGTTTATCATTTCAGGATCTCTCTCCGTG
>ENSG00000166959|MS4A8|104_5
CATCGTCAGTGCAATCTGCTCTGCAGTTGGAGTCATACTC
>ENSG00000166959|MS4A8|104_6
AAGCAATGTGAGTGTCATCTATCCAAACATCTATGCAGCA
>ENSG00000166959|MS4A8|104_7
ACCAAGTTATTCCAGTGAGATCCAAGCAAATAAGTAAGGC
>ENSG00000166959|MS4A8|104_8
GCATCTTTCACTGGGACCAAAAGAAGTCCTCCTCCCTTTC
>ENSG00000013725|CD6|95_1
GGTGGAGGTACACTTCCGAGGGGTCTGGAACACAGTGTGT
>ENSG00000013725|CD6|95_2
AGTGTTCAGACAGTCACTATAGAATCTTCTGTGACAGTGA
>ENSG00000013725|CD6|95_3
CACCTCTTCAGGGGAGGATTACTGCAATAGTCCCAAAAGC
>ENSG00000013725|CD6|95_4
CCAGGTGTTTTCTTCAGAGAGGAGTTCCTTCCTGGAGCAG
>ENSG00000013725|CD6|95_5
CCTCCCTTGGAGAGATGGAAGGAAACGTTATACCTTGTAC
>ENSG00000013725|CD6|95_6
TGGGCACAACTAGCTGACAATGACAGGTTGACTGTGTACC
>ENSG00000013725|CD6|95_7
CCCTGGACAATGGGTCTTTATTCTGAGTTTCCTATGGTTT
>ENSG00000013725|CD6|95_8
GGGGCAAGGAGCATAGAGATGTTTTCCAGGAAGGGGCTCA
>ENSG00000110448|CD5|320_1
CTACACACCTCAGAGCTCAATCATCTGCTACGGACAACTG
>ENSG00000110448|CD5|320_2
ACTTCCTCTGCAACAACCTCCAGTGTGGCTCCTTCTTGAA
>ENSG00000110448|CD5|320_3
CTTGCCAATCCAATGGAAGATCCAGAACTCAAGCTGTACC
>ENSG00000110448|CD5|320_4
AAAAGTGGCCGAGTTCTTGCCCTCCTTTGCTCAGGTTTCC
>ENSG00000110448|CD5|320_5
CCACGAACTTTGGGAGAGAAATTCCTACTGCAAGAAGGTG
>ENSG00000110448|CD5|320_6
CCTACAAGAAGCTAGTGAAGAAATTCCGCCAGAAGAAGCA
>ENSG00000110448|CD5|320_7
AACGGGAATGAACCAAAACATGTCTTTCCATCGCAACCAC
>ENSG00000110448|CD5|320_8
TGACAACTCCTCCGACAGTGACTATGATCTGCATGGGGCT
>ENSG00000198488|B3GNT6|323_1
TGAAGTAAAGGGATTAAAGGCTAGTCTCAGGCTGGGGATG
>ENSG00000198488|B3GNT6|323_2
AGTTGTGATTTCCACTGTTTACAAGTGAGTGGAGCTGGAG
>ENSG00000198488|B3GNT6|323_3
GGCCTTCTTCCCACCACTACCCCAGTACACCGTGAGGTAG
>ENSG00000198488|B3GNT6|323_4
AAGTGGAGAAAGGCTGGTGGGAACATGGAGGCCAGTGTTG
>ENSG00000110318|CEP126|204_1
TTTCCCGTAGACCAACAATAAACTGGAGAGCTATAGATTC
>ENSG00000110318|CEP126|204_2
CCAATTCTGAAACCCTCTCAAGTATAGACAGTCTTGAGGC
>ENSG00000110318|CEP126|204_3
ACTTCTGGAGCATTCAAAAGAGAGAGACCATTAGTTACTG
>ENSG00000110318|CEP126|204_4
ACGACTTTAGGAGGATCTGGAGCAGACCATATGCCTTTGA
>ENSG00000110318|CEP126|204_5
CCAACAGAACACAGTTTGAATCAGTGGAATCAGGAAAGTA
>ENSG00000110318|CEP126|204_6
ACTCTCAAATGCTTGTTCTGACCTAGTCACTGTGATACCA
>ENSG00000110318|CEP126|204_7
AGACAAAACCCTGGATCTGTAGGACAGAAGTACAGTGAGC
>ENSG00000110318|CEP126|204_8
GTTCAAGTGAGCCAAAACAAACTACAAGGGGTACTTCTTA
>ENSG00000137634|NXPE4|55_1
CATAAAGGACATTTTCCAGGATCTCAGTGTGAGTATCATT
>ENSG00000137634|NXPE4|55_2
AGATGTACAATGATGCAGAAAGATTTAGTGACTTTCATGG
>ENSG00000137634|NXPE4|55_3
CCATTCAGCATCTTCTTCTGAGAAGCCCAGACACTATGGT
>ENSG00000137634|NXPE4|55_4
CTTGATAGGATCAATGACCTATTCAGTCAAAGAGATGGAG
>ENSG00000137634|NXPE4|55_5
AGCTTGCTGTGGATTTGGATAGGAACATCAACATCCAGTG
>ENSG00000137634|NXPE4|55_6
ACCTAATGGGAGATTCCACGATCCGCCAGTGGATGGAATA
>ENSG00000137634|NXPE4|55_7
CAGTGGGCATGTCTGGAGAAACACATGGAATCCTGTCTCC
>ENSG00000137634|NXPE4|55_8
AGAAACAGTTGCAATGAAAGAGAAATGCAAGTTTGGAATG
>ENSG00000198851|CD3E|364_1
AGTAAAGTAACAGTCCCATGAAACAAAGATGCAGTCGGGC
>ENSG00000198851|CD3E|364_2
CATCTCTGGAACCACAGTAATATTGACATGCCCTCAGTAT
>ENSG00000198851|CD3E|364_3
CTATGGCAACACAATGATAAAAACATAGGCGGTGATGAGG
>ENSG00000198851|CD3E|364_4
AACATAGGCAGTGATGAGGATCACCTGTCACTGAAGGAAT
>ENSG00000198851|CD3E|364_5
ACCAGAAGATGCGAACTTTTATCTCTACCTGAGGGCAAGA
>ENSG00000198851|CD3E|364_6
GATGGATGTGATGTCGGTGGCCACAATTGTCATAGTGGAC
>ENSG00000198851|CD3E|364_7
TGCTGCTGGTTTACTACTGGAGCAAGAATAGAAAGGCCAA
>ENSG00000198851|CD3E|364_8
GAATCAGAGACGCATCTGACCCTCTGGAGAACACTGCCTC
>ENSG00000167286|CD3D|22_1
TCTAGAAGCAGCCATTACCAACTGTACCTTCCCTTCTTGC
>ENSG00000167286|CD3D|22_2
CAGTACAGCCACCTTGGAGGAAACTGGGCTCGGAACAAGT
>ENSG00000167286|CD3D|22_3
ATGTCATTGCCACTCTGCTCCTTGCTTTGGGAGTCTTCTG
>ENSG00000167286|CD3D|22_4
CCTGGACCCACGAGGAATATATAGGTGTAATGGGACAGAT
>ENSG00000167286|CD3D|22_5
GGGAACACTGCTCTCAGACATTACAAGACTGGACCTGGGA
>ENSG00000167286|CD3D|22_6
GATACCTATAGAGGAACTTGAGGACAGAGTGTTTGTGAAT
>ENSG00000160654|CD3G|260_1
TTTTGCCGGAGGACAGAGACTGACATGGAACAGGGGAAGG
>ENSG00000160654|CD3G|260_2
CTGGCTATCATTCTTCTTCAAGGTACTTTGGCCCAGTCAA
>ENSG00000160654|CD3G|260_3
CCACTTGGTTAAGGTGTATGACTATCAAGAAGATGGTTCG
>ENSG00000160654|CD3G|260_4
CTGACTTGTGATGCAGAAGCCAAAAATATCACATGGTTTA
>ENSG00000160654|CD3G|260_5
AGGATCACAGAACAAGTCAAAACCACTCCAAGTGTATTAC
>ENSG00000160654|CD3G|260_6
CAGTACAGCCACCTTCAAGGAAACCAGTTGAGGAGGAATT
>ENSG00000160654|CD3G|260_7
AGTTCCCAGAATCAAAGCAATGCATTTTGGAAAGCTCCTA
>ENSG00000160654|CD3G|260_8
CCCAGAGATGACAAATGGAGAAGAAAGGCCATCAGAGCAA
>ENSG00000160683|CXCR5|265_1
TGTTCTGGGAACTGGACAGATTGGACAACTATAACGACAC
>ENSG00000160683|CXCR5|265_2
ACCTTCCTCTGCAAAACTGTGATTGCCCTGCACAAAGTCA
>ENSG00000160683|CXCR5|265_3
GTTGCACCTTCTCCCAAGAGAACCAAGCAGAAACGCATGC
>ENSG00000160683|CXCR5|265_4
CTGAAGGCCGTGGACAATACCTGCAAGCTGAATGGCTCTC
>ENSG00000160683|CXCR5|265_5
CGCACCTCCCATCCTAATCATCCAATGCTCAAGAAACAAC
>ENSG00000160683|CXCR5|265_6
CAAAGCCAGAAGCTGAGCACCAGGGGATGAGTGGAGGTTA
>ENSG00000160683|CXCR5|265_7
TTCGGACAACTCAGTCCCTAAAAACACAGACATTCTGCCA
>ENSG00000160683|CXCR5|265_8
AGTCATCTTGACCAAGCAGGAAGCTCAGACTGGTTGAGTT
>ENSG00000134954|ETS1|230_1
AACTATTTACCTATCACTCTAGTTTTGAAGCAAAGATGGA
>ENSG00000134954|ETS1|230_2
TCTGTTTTTAGGTCTGGGAGGGCAAAAAAGAGGTGGGTGG
>ENSG00000134954|ETS1|230_3
AAAAGTGTCTTGAGTTGTGGACCCATTAGCAAGTGACATT
>ENSG00000134954|ETS1|230_4
AAGCTTGAAGGCTCTGGCTTAACAGAGAAAGAGACTAATG
>ENSG00000134954|ETS1|230_5
AGCTGTAATCAATTGTGCGCAGTTGGGAAAGGAAAGCCAG
>ENSG00000134954|ETS1|230_6
CTGAGACCTTCCAAGGACAGCCGTGTTGGTTGGACTCTGA
>ENSG00000134954|ETS1|230_7
TGAATTATGAGAAACTGAGCCGTGGCCTACGCTACTATTA
>ENSG00000134954|ETS1|230_8
AGGAGATGGCTGGGAATTCAAACTTTCTGACCCAGATGAG
>ENSG00000134954|ETS1|230_9
AGAGCCCAGCTTCATCACAGAGTCCTATCAGACGCTCCAT
>ENSG00000130035|GALNT8|109_1
CCTTCTGGTATTTTCTAGCAAGGGGACTTTACAAAACCTG
>ENSG00000130035|GALNT8|109_2
ATGAAGTACGCCCTCTTCTAAAGGCAATGGAAACCAAGGT
>ENSG00000130035|GALNT8|109_3
CATATCCTTCCCAACTCCCATCCCTCAGTGTCATTCTCAT
>ENSG00000130035|GALNT8|109_4
GAAAATAATACGGCATCCTGAAAGGAAAGGTCTTGCTCAA
>ENSG00000130035|GALNT8|109_5
TTGACACCTTCAAACTGGATAAGTATGAACTGGCAGTTGA
>ENSG00000130035|GALNT8|109_6
GGTGGAATGCTCATCTATGGAGGAGAGAACGTGGAGCTTA
>ENSG00000130035|GALNT8|109_7
AGCTCTATGTGGGACAACTGATTGCAGAGGCCAGTGCTAG
>ENSG00000130035|GALNT8|109_8
AGCGGTGTCTGGAGATGAAGAAGGATCTTTTGGGTAGCCA
>ENSG00000130035|GALNT8|109_9
CCAATGGTCCATAATGGCCTATTCTCAGGCTTTGGATCCA
>ENSG00000130035|GALNT8|109_10
AAGGATCCCCCTGAACATATCTAAAGAGAACTCTCCTTTC
>ENSG00000130035|GALNT8|109_11
CAGAGCAGGTTTTTGCATCATAAACATCTCTATCTTCTAC
>ENSG00000130035|GALNT8|109_12
GCCCAAAGCAGAAGATAGAGAGAACAGTCTGGAAGGTTGC
>ENSG00000130035|GALNT8|109_13
TGCTCCCATTTGAGAAGCTGGGAAGATGTAGTCCCCTGGT
>ENSG00000130035|GALNT8|109_14
CCCTGCTTCCTCCACATTTTCCAAAAGTCCCACATCCGTG
>ENSG00000130035|GALNT8|109_15
ATTAATACTGACGTTGGTTTAACTGGTTGCTTAACATTCA
>ENSG00000130035|GALNT8|109_16
CTCCATGATACCTAAGACTATGATCACACCTGGTAAGGCC
>ENSG00000111319|SCNN1A|146_1
GGTGTTGTCTGTGGTGGAGATGGCTGAGCTCGTCTTTGAC
>ENSG00000111319|SCNN1A|146_2
AAGAGAAATGGAGTGGCCAAAGTCAACATCTTCTTCAAGG
>ENSG00000111319|SCNN1A|146_3
GGGGTACTGCTACTATAAGCTCCAGGTTGACTTCTCCTCA
>ENSG00000111319|SCNN1A|146_4
ACCAAGAATGGCAGTGATGTTCCTGTTGAGAACCTTTACC
>ENSG00000111319|SCNN1A|146_5
AGACCTCCATCAGCATGAGGAAGGAAACCCTGGACAGACT
>ENSG00000111319|SCNN1A|146_6
TGAACCTGCCTTTATGGATGATGGTGGCTTTAACTTGCGG
>ENSG00000111319|SCNN1A|146_7
TGGAAACTGCTATACTTTCAATGACAAGAACAACTCCAAC
>ENSG00000111319|SCNN1A|146_8
CAGCTGTGCAACCAGAACAAATCGGACTGCTTCTACCAGA
>ENSG00000177575|CD163|243_1
CGATATGGCTCAATGAAGTGAAGTGCAAAGGGAATGAGTC
>ENSG00000177575|CD163|243_2
CACTGTTGGCAAGAGTAGCATGTCTGAAACCACTGTGGGT
>ENSG00000177575|CD163|243_3
AAGGCCTACCATTCCAGAAGAAAGTGCTGTGGCCTGCATA
>ENSG00000177575|CD163|243_4
CTCTGTAATCTGCTCAGGAAACCAGTCCCAAACACTGTCC
>ENSG00000177575|CD163|243_5
GTTGAGGTGGAGATTCAGAGACTGTTAGGGAAGGTGTGTG
>ENSG00000177575|CD163|243_6
GATCATGCTGAGGATGCTGGAGTGATTTGCTCAAAGGGAG
>ENSG00000177575|CD163|243_7
ACCAACAAGATGCTGGAGTGACCTGCTCAGATGGATCCAA
>ENSG00000177575|CD163|243_8
TGAGGCTAGTGGATGGTGAAAACAAGTGTAGCGGGAGAGT
>ENSG00000111796|KLRB1|220_1
AAGAACTAACACCTGTGAGAAATAAAGTGTATCCTGACTC
>ENSG00000111796|KLRB1|220_2
CTGTGTATTCTGAGTACTGTAGTACAGAAATCAGATGGAT
>ENSG00000111796|KLRB1|220_3
ATTCTGTTTTGGATTGGATTAAATTTTTCATTATCAGAAA
>ENSG00000111796|KLRB1|220_4
CACTGTCAACCCTTGGAATAACAGTCTAGCTGATTGTTCC
>ENSG00000111796|KLRB1|220_5
AAAATGCAGTGTGGACATTCAACAGAGCAGGAATAAAACA
>ENSG00000111796|KLRB1|220_6
GGTTGAGTGTTTCAGTGACATCCTTAATACAGAAATCATC
>ENSG00000111796|KLRB1|220_7
AACTTAGCTGTGCTGGGATTATTCTCCTTGTCTTGGTTGT
>ENSG00000111796|KLRB1|220_8
GCTGAGTTAAACTTACCCACAGACTCAGGCCCAGAAAGTT
>ENSG00000197992|CLEC9A|3_1
CCAACAAATGTTCAGGAGCATGCTGTCTTGTGATGGTGAT
>ENSG00000197992|CLEC9A|3_2
GCATGGGATTATTAACAGCATCCATTTTCTTGGGCGTCAA
>ENSG00000197992|CLEC9A|3_3
AGAGGGCACTGCTAAACTTTACAGAATGGAAGAGAAGCTG
>ENSG00000197992|CLEC9A|3_4
AAGCCTTCATGCAAAACTCATTAAGTTCAGCCCATAACAG
>ENSG00000197992|CLEC9A|3_5
AATTGGATTCAGAACAGAGAAAGTTGTTACTATGTCTCTG
>ENSG00000197992|CLEC9A|3_6
TCAAGAGAATTGTTTAAAGGAAGGTTCCACGCTGCTACAA
>ENSG00000197992|CLEC9A|3_7
GGCAGCTTGAGGAAGATTAAAGGAAGCTATGATTACTGGG
>ENSG00000197992|CLEC9A|3_8
GTGGAAGTATTTTATCTGTGAGAAGTATGCGTTGAGATCC
>ENSG00000134539|KLRD1|162_1
TTCAACAATTCAACGCTGTTCTTTCTGAAAAAGTACACAT
>ENSG00000134539|KLRD1|162_2
CTTCTCTACTTCGCTCTTGGAACATAATTTCTCATGGCAG
>ENSG00000134539|KLRD1|162_3
CCAAGAAAAATGGGTTGGGTACCGGTGCAACTGTTACTTC
>ENSG00000134539|KLRD1|162_4
GCATCTCTGTGCTTCTCAGAAATCCAGCCTGCTTCAGCTT
>ENSG00000134539|KLRD1|162_5
CTGCACTCTCCCAGTATCTATTTCCATCATTTGAAACTTT
>ENSG00000134539|KLRD1|162_6
TAGCGTATAATCCAAATGGAAATGCTTTAGATGAATCCTG
>ENSG00000134539|KLRD1|162_7
TTAAATGTTTCTTGGGGCAGAGAAGGTGGAGAGTAAAGAC
>ENSG00000134539|KLRD1|162_8
TACAGTTGCATGTTATATTATTACTAATTGTCTACTTCTG
>ENSG00000205809|KLRC2|185_1
ATCTGAAAATGAATTATGTTATTTGCTCTGATACAAAAAT
>ENSG00000205809|KLRC2|185_2
TATCATTGTAAGCATAAGCTTTAGAAGTAAAGCATTTGCG
>ENSG00000205809|KLRC2|185_3
GCAGTGCTACAAGTAAATCGACTTAAATCAGCCCAGTGTG
>ENSG00000205809|KLRC2|185_4
GCTTTCAAACATAAGATAAAAGACTCAGATAATGCTGAAC
>ENSG00000205809|KLRC2|185_5
GCATTTTACCTTCCTCATGGATTGGTGTGTTTCGTAACAG
>ENSG00000205809|KLRC2|185_6
AGAACTCCAGTCTGCTTTCTATAGATAATGAAGAAGAAAT
>ENSG00000205809|KLRC2|185_7
CAGTTGTTATTACATTGGTAAGGAAAGAAGAACTTGGGAA
>ENSG00000205809|KLRC2|185_8
CACGTCATTGTGGCCATTGTCCTGAGGAGTGGATTACATA
>ENSG00000118308|LRMP|211_1
AATCCAGGATCACTTGAAGTTATAGTACCGTCTGTCGATG
>ENSG00000118308|LRMP|211_2
GTGGGAGAAGCTGATCTTGTATCCTCCTCTTTCTTACAGA
>ENSG00000118308|LRMP|211_3
CTTCTCCAGCTTCTTAATGATTTCCTGTGCCTGGTTGTCA
>ENSG00000118308|LRMP|211_4
GAATCATCACTTCAACTGCTTTACTAACCCGGCTTTCCTG
>ENSG00000118308|LRMP|211_5
AATGAGGGACGGTGTTCACTCTGCTTTGACCCCAAAATAC
>ENSG00000118308|LRMP|211_6
ATGGAGGACTTGAGATTTGTTGCCCAGGAAGCTATTGTGT
>ENSG00000118308|LRMP|211_7
GCATCCACAGACTTCTGGAATAATTGGCCTGTGAGGAAGC
>ENSG00000118308|LRMP|211_8
CTGGTAAATGGCCACAAGATATGTTCTAGAGACGTCCATG
>ENSG00000174236|REP15|271_1
GAGGTGGTCAGTGAAGCTATAGTCCATGCAGCTCAGAAAC
>ENSG00000174236|REP15|271_2
TAAACTCTGCCCAGCTGCAAATACTCTGAATGAGATCTTC
>ENSG00000174236|REP15|271_3
TTTGGGGATCCAACAAGCAAATAAAGCTTCAGCTCGCAGT
>ENSG00000174236|REP15|271_4
CTTCACCTCCTCCTGTGGAATCTAAGCCTTGTGACCTTTC
>ENSG00000174236|REP15|271_5
GGTAGAGGAGTCTTCCTGGAAGAAAAGTAGATTTGATAAG
>ENSG00000174236|REP15|271_6
GGATTGCCTGGGTCTGTTTATCATCTTTGGTATGCCAGGA
>ENSG00000174236|REP15|271_7
CATCAGGGGAGTTGTCCTGGACAGTGTCAAAAGTCAGATG
>ENSG00000174236|REP15|271_8
TGTGGCTCAGTTTGTCCTGGAAACTGAAGATTGTGTGTTC
>ENSG00000134285|FKBP11|157_1
GCCTCATTGGGTATCACCTATACAGAAAGGCCAATAGACC
>ENSG00000134285|FKBP11|157_2
ATGCAGTGGTGCAGTATGACGTGGAGCTGATTGCACTAAT
>ENSG00000134285|FKBP11|157_3
CTTCTTCCTCTTCAGCTCTTATGTTGAAACTCCTGTTATC
>ENSG00000134285|FKBP11|157_4
GTGCTGCTTATTTGTACCTCTTCTGCCCACTCATTTCTGT
>ENSG00000134285|FKBP11|157_5
CAAGGAGAAACTTTTACCCAAAGCCCTATTACCTCCCCAT
>ENSG00000134285|FKBP11|157_6
CGTTAATTCTTATCCTAGTTCCAGCTTAGAGGAAGGCCTG
>ENSG00000134285|FKBP11|157_7
TAACAAATGTTCTATTAGCTAAAATGTGTTGTACTCCACA
>ENSG00000134285|FKBP11|157_8
TGAGATGGACAGATTTCCCAAGATGCATATCTTTTGCTTT
>ENSG00000134285|FKBP11|157_9
AAGTCTGCCCCATAACTTTAAAAGCCATCATTGGTCACTG
>ENSG00000134285|FKBP11|157_10
CAGCCTCCATCAGGGAAGAGACAGTAAAAATAATCACAGT
>ENSG00000134285|FKBP11|157_11
TCTGGAGCAGAGTCTTCTCGACATGTGTGTGGGAGAGAAG
>ENSG00000135406|PRPH|251_1
AACTTCATCGAGAAGGTACGCTTTCTGGAGCAGCAGAACG
>ENSG00000135406|PRPH|251_2
CCTGGAACTAGAGCGCAAGATTGAGTCTCTGATGGATGAG
>ENSG00000135406|PRPH|251_3
CACCTGAGGGAGTACCAGGAGCTCCTCAACGTCAAGATGG
>ENSG00000135406|PRPH|251_4
CGTCCATTCTTTTGCCTCCTTAAATATAAAGACGACTGTG
>ENSG00000135406|PRPH|251_5
CAGTGAGCTGGACAAGTCTTCTGCCCACAGTTACTGAACC
>ENSG00000135406|PRPH|251_6
CTGCCCTGACACTTGATGTGACCTATGTGCTTCCCTTTTC
>ENSG00000135406|PRPH|251_7
ACAAATCTACTCCAGCCACGATGAGAAGTGGGTGAGCCAG
>ENSG00000135406|PRPH|251_8
AGTTTCACATTTGAACCAAATAAAATGCTGTCAAGAGAAA
>ENSG00000170442|KRT86|71_1
TCAAGAGAGGCTTGGAGGAGACCACAGTTCTTTCTCCATG
>ENSG00000170442|KRT86|71_2
CAAGGAGGATCTGAACAGGCTTAATCAGGCCATCCAGTGG
>ENSG00000170442|KRT86|71_3
TTCATCGACAAGGTGCGCTTCCTGGAGCAGCAGAACAAAC
>ENSG00000170442|KRT86|71_4
AGGAGGTTTCTCTGAGAGCAACAGCTGAGAACGAGTTTGT
>ENSG00000170442|KRT86|71_5
TCATTGCCGAGATCAAGGCACAGTACGATGACATTGTCAC
>ENSG00000170442|KRT86|71_6
TCTCTCTCTGTAGCCTTTCCTGGTAGTCAATTTGTTGTCC
>ENSG00000170442|KRT86|71_7
TCTGCTGCCTTCTCCTTTGTCTTTGTTTCACTCTGTGTTT
>ENSG00000167768|KRT1|325_1
GAAGCAGATCTCCAACTTGCAGCAGTCCATCAGTGATGCA
>ENSG00000167768|KRT1|325_2
CATGGGGATAGTGTGAGAAATTCAAAGATAGAAATTTCTG
>ENSG00000167768|KRT1|325_3
TACAGCACTCTACCAAGCAGAGTTGTCTCAGATGCAGACT
>ENSG00000167768|KRT1|325_4
GGACCTTCAGGCCAAACTTGACAACTTGCAGCAGGAAATT
>ENSG00000167768|KRT1|325_5
TCATCAACAATCTCCGAAGGAGAGTGGACCAACTGAAGAG
>ENSG00000167768|KRT1|325_6
ATACCTCCACTAGAACCCATAATTTAGAGCCCTACTTTGA
>ENSG00000167768|KRT1|325_7
AAGTCTCGAGAAAGGGAGCAAATCAAGTCACTCAACAACC
>ENSG00000167768|KRT1|325_8
TGGAAGTCGGAGTCTTGTTAACCTTGGTGGCAGTAAAAGC
>ENSG00000135407|AVIL|370_1
CTTTGTGTCTGTGTTTGGCATCACAAGAGGGCAATTTGCA
>ENSG00000135407|AVIL|370_2
GCGAATCACTGCTGACATGAAGAATGCAACCCTCTCCCTG
>ENSG00000135407|AVIL|370_3
GATCACAGACTTCACCCAGGATGACCTGAACCCTACTGAC
>ENSG00000135407|AVIL|370_4
CGTCTCTTTGAATGTTCCAATAAGACCGGCCAATTCGTTG
>ENSG00000135407|AVIL|370_5
AACTCCCTATGCCAATGATAAAAGACTTCAGCAGGAAATC
>ENSG00000135407|AVIL|370_6
CACATACGAGGTAAATGGGAAGCCACATCACATCTTGTAC
>ENSG00000135407|AVIL|370_7
AACCAAAATCTACGTGTGGAAAGGAAAAGGAGCCACAAAG
>ENSG00000135407|AVIL|370_8
CCTGGGATCATTGTCTGGAGAATAGAGAAAATGGAGCTGG
>ENSG00000127318|IL22|43_1
CGATATTGCTACTTGAGTGTAAGGCTAATATTGATATTTA
>ENSG00000127318|IL22|43_2
CTAAGCATAGATATTTATTGATAACATTTCATTGTAACTG
>ENSG00000127318|IL22|43_3
CCTGCGTTAGTTACAAAGGAAACCAATGCCACTTTTGTTT
>ENSG00000127318|IL22|43_4
GAGTGGAGAGATCAAAGCAATTGGAGAACTGGATTTGCTG
>ENSG00000127318|IL22|43_5
CATATCCAGAGGAATGTGCAAAAGCTGAAGGACACAGTGA
>ENSG00000127318|IL22|43_6
AAGAAGTGCTGTTCCCTCAATCTGATAGGTTCCAGCCTTA
>ENSG00000127318|IL22|43_7
GTTCGTCTCATTGGGGAGAAACTGTTCCACGGAGTCAGTA
>ENSG00000127318|IL22|43_8
GCTTGACAAGTCCAACTTCCAGCAGCCCTATATCACCAAC
>ENSG00000139292|LGR5|398_1
CTGACATACATTCCCAAGGGAGCATTCACTGGCCTTTACA
>ENSG00000139292|LGR5|398_2
CTAAGACACGTACCCACAGAAGCTCTGCAGAATTTGCGAA
>ENSG00000139292|LGR5|398_3
TAGAATCCACTCCCTGGGAAAGAAATGCTTTGATGGGCTC
>ENSG00000139292|LGR5|398_4
GAGAGTCTGACTTTAACTGGAGCACAGATCTCATCTCTTC
>ENSG00000139292|LGR5|398_5
GCTGGAATGTTTCAGGCTCAAGATGAACGTGACCTTGAAG
>ENSG00000139292|LGR5|398_6
TTGATGGCTGGCTGATCAGAATTGGAGTGTGGACCATAGC
>ENSG00000139292|LGR5|398_7
GATGACCATTGCCTACACCAAGCTCTACTGCAATTTGGAC
>ENSG00000139292|LGR5|398_8
TTGGGACTGCTCTATGGTAAAACACATTGCCCTGTTGCTC
>ENSG00000136026|CKAP4|369_1
GACCTGAGGAATGATCTGGATAGGTTGTTTGTGAAAGTGG
>ENSG00000136026|CKAP4|369_2
AATGCTCAGGACTGCTGTGGACAGTTTGGTTGCATACTCG
>ENSG00000136026|CKAP4|369_3
GGACAGACTTTCTTCTCTAGACAACCTGAAAGCCTCAGTC
>ENSG00000136026|CKAP4|369_4
CTTTGAGGCACTCCAGCAAAAGAGTCAGGGACTGGACTCC
>ENSG00000136026|CKAP4|369_5
TGCCTCCCTGGAAGAATCTGAGGGGAACAAGCAGGATTTG
>ENSG00000136026|CKAP4|369_6
GGAGCTCACCAAATCCATCAACGACAACATCGCCATCTTC
>ENSG00000136026|CKAP4|369_7
GCAGAAACTCCAGAATGAGATTCTCAAAGACCTCTCGGAT
>ENSG00000136026|CKAP4|369_8
ACTTTTGAGTCCATCTTGAGAAGCTCCCAACATAAACAAG
>ENSG00000139618|BRCA2|28_1
TCAATGGGCAAAGACCCTAAAGTACAGAGAGGCCTGTAAA
>ENSG00000139618|BRCA2|28_2
CAGATGGGTGGTATGCTGTTAAGGCCCAGTTAGATCCTCC
>ENSG00000139618|BRCA2|28_3
TTGGATTCTTTCCTGACCCTAGACCTTTTCCTCTGCCCTT
>ENSG00000139618|BRCA2|28_4
GAGCATACCCTATACAGTGGATGGAGAAGACATCATCTGG
>ENSG00000139618|BRCA2|28_5
CCTTGAGGGTTATTTCAGTGAAGAGCAGTTAAGAGCCTTG
>ENSG00000139618|BRCA2|28_6
GGAACAAGGTTTATCAAGGGATGTCACAACCGTGTGGAAG
>ENSG00000139618|BRCA2|28_7
GAAGAGCCTTGGATTTCTTGAGTAGACTGCCTTTACCTCC
>ENSG00000139618|BRCA2|28_8
CCCACCAGTTCAGAAGATTATCTCAGACTGAAACGACGTT
>ENSG00000123179|EBPL|200_1
GAAGTTTCAGTGAACTTTCAAAACCATAAACACCATTATC
>ENSG00000123179|EBPL|200_2
CATGGCTAGAACTCAAGAAAATGCATCAGAAAGAAACCAG
>ENSG00000123179|EBPL|200_3
GTGAATAGATTGCTATCCTGAGATGAATCCCTAAAACAAT
>ENSG00000123179|EBPL|200_4
TGCAAGATGGGTTTATTTTGATCCAACCATTGTGTCTGTG
>ENSG00000123179|EBPL|200_5
GGAAACGTTGCAAATTCCGATGGCTTGATTGCTTCTTTAT
>ENSG00000102837|OLFM4|186_1
TGGTCATACAGCTGAAGGAGAGTTTTGGTGGAAGCTCAGA
>ENSG00000102837|OLFM4|186_2
AATCGTGGCTCTGAAGACCAAGCTGAAAGAGTGTGAGGCC
>ENSG00000102837|OLFM4|186_3
CAACTGGAGAGGGTTTTCTTATCTATATGGTGCTTGGGGT
>ENSG00000102837|OLFM4|186_4
TAACCTGACCACCAACACGATTGCTGTGACTCAAACTCTC
>ENSG00000136111|TBC1D4|377_1
GGATGCTCTAGTCAATTGTGACCTGTTGCTGAGAGACCTA
>ENSG00000136111|TBC1D4|377_2
TCTAAGCAGTTGCATGCCTATGAGGTGGAATATCATGTGC
>ENSG00000136111|TBC1D4|377_3
GCTTCTGCACATGAGTGAAGAGCAAGCCTTTGAAATGCTG
>ENSG00000136111|TBC1D4|377_4
GCTGGACAAAGAAGTGGGATACTGTCAGGGGATCAGCTTT
>ENSG00000136111|TBC1D4|377_5
AATGAGTCCCTAAGTGTGGGAGGAACCTCTGTCACTCCTC
>ENSG00000136111|TBC1D4|377_6
CCAACAGTCTTGCTTCAGAGAAGGACTACTCACCAGGGGA
>ENSG00000136111|TBC1D4|377_7
TTCTCAAGGGGAGCTAACAGAATGAGAGGTCGGCTTGGAA
>ENSG00000136111|TBC1D4|377_8
CAGGGTATAAAGCATGTGGATCACTTTGGCTTTATCTGCC
>ENSG00000169508|GPR183|361_1
CCTGAAGAAAATTCACGTGAAATGACAGAAACGCAGATGA
>ENSG00000169508|GPR183|361_2
GAAAGGTTATGAGGATGCTGAAACGGCAAGTCAGTGTATC
>ENSG00000169508|GPR183|361_3
ACTTTACAGTATGCCTGATGAACTTCAATTGCTGCATGGA
>ENSG00000169508|GPR183|361_4
TCGTTTCTCTAATTTCCTGGAATGTAGCCAAAGACATTCG
>ENSG00000169508|GPR183|361_5
TTCTCATCTGCTATTCTCAGATCTGCTGCAAACTCTTCAG
>ENSG00000169508|GPR183|361_6
CCTCATCAACCCTATGTCAAAGCAGGAGGCTGAAAGGATT
>ENSG00000169508|GPR183|361_7
ACTTTATGACCTGCCTGAGTATTGACCGCTTCATTGCTGT
>ENSG00000169508|GPR183|361_8
GCCTACACGAATAGCCTACTATGCAATGGGCTTTGACTGG
>ENSG00000102524|TNFSF13B|36_1
GATGACTCCACAGAAAGGGAGCAGTCACGCCTTACTTCTT
>ENSG00000102524|TNFSF13B|36_2
GGAAGGAAAGCCCCTCTGTCCGATCCTCCAAAGACGGAAA
>ENSG00000102524|TNFSF13B|36_3
GGAGAAGGCAACTCCAGTCAGAACAGCAGAAATAAGCGTG
>ENSG00000102524|TNFSF13B|36_4
TTTTATATATGGTCAGGTTTTATATACTGATAAGACCTAC
>ENSG00000102524|TNFSF13B|36_5
GGGACATCTAATTCAGAGGAAGAAGGTCCATGTCTTTGGG
>ENSG00000102524|TNFSF13B|36_6
ACTTTGTTTCGATGTATTCAAAATATGCCTGAAACACTAC
>ENSG00000102524|TNFSF13B|36_7
GCTATTCAGCTGGCATTGCAAAACTGGAAGAAGGAGATGA
>ENSG00000102524|TNFSF13B|36_8
AACTTGCAATACCAAGAGAAAATGCACAAATATCACTGGA
>ENSG00000129538|RNASE1|319_1
CAGCAAGGGGTAAGAACTGTAAATCTGATTCACTTTGGAG
>ENSG00000129538|RNASE1|319_2
TGAAAGAAGTAACTACAGTTAGGGCTCCTATTCAACACAC
>ENSG00000129538|RNASE1|319_3
CCACTTTGATGCTTCTGTGGAGGACTCTACCTAAGGTCAG
>ENSG00000129538|RNASE1|319_4
AGCTCCACCTACTGTAACCAAATGATGAGGCGCCGGAATA
>ENSG00000129538|RNASE1|319_5
CTCTTGTCCGGCTCCTTCTGCTTGTCCTGATACTGCTGGT
>ENSG00000129538|RNASE1|319_6
GGAGGAAGACCTCGCTTTGGAGAGTGGGAATAAAACGCTC
>ENSG00000129538|RNASE1|319_7
CACTGGGTACAAATGTATTTTGGATCAAAGAAACTCCAGT
>ENSG00000211804|TRDV1|237_1
AAAAGTGGTCGCTATTCTGTCAACTTCAAGAAAGCAGCGA
>ENSG00000211804|TRDV1|237_2
GCCTTAACCATTTCAGCCTTACAGCTAGAAGATTCAGCAA
>ENSG00000277734|TRAC|197_1
ACCAGCTGAGAGACTCTAAATCCAGTGACAAGTCTGTCTG
>ENSG00000277734|TRAC|197_2
AATGTGTCACAAAGTAAGGATTCTGATGTGTATATCACAG
>ENSG00000277734|TRAC|197_3
TGTGCTAGACATGAGGTCTATGGACTTCAAGAGCAACAGT
>ENSG00000277734|TRAC|197_4
ATGTCAAGCTGGTCGAGAAAAGCTTTGAAACAGATACGAA
>ENSG00000277734|TRAC|197_5
CTGTCAGTGATTGGGTTCCGAATCCTCCTCCTGAAAGTGG
>ENSG00000277734|TRAC|197_6
CCAGCTGAGATCTGCAAGATTGTAAGACAGCCTGTGCTCC
>ENSG00000277734|TRAC|197_7
ACTGGATCCTACCCGAATTTATGATTAAGATTGCTGAAGA
>ENSG00000277734|TRAC|197_8
CCACAGATGATGGATCTTCAGTGGGTTCTCTTGGGCTCTA
>ENSG00000092009|CMA1|188_1
AACCCTAAGCCTCCAGAAGTATCCTACAGGTCACAGAACT
>ENSG00000092009|CMA1|188_2
GCAATCCCAGGAAGACAAAATCTGCATTTAAGGGAGACTC
>ENSG00000092009|CMA1|188_3
GGCTCAGACACTCTGCAAGAGGTGAAGCTGAGACTCATGG
>ENSG00000092009|CMA1|188_4
ATTCCGTCATCCAAAATATAACACTTCTACTCTTCACCAC
>ENSG00000092009|CMA1|188_5
TGGAGCCCATAACATAACAGAGGAAGAAGACACATGGCAG
>ENSG00000092009|CMA1|188_6
AATTTTGTGGTGGTTTCCTTATAAGACGGAACTTTGTGCT
>ENSG00000100448|CTSG|295_1
ACAGTGTTGCCAGAGCCTTAATAAACGTCCACAGAGTATA
>ENSG00000100448|CTSG|295_2
TGGATAAGGACAACAATGAGAAGCTTCAAACTGCTGGATC
>ENSG00000100448|CTSG|295_3
GGAAAGTCGTCAGGGGTTCCTCCAGAAGTCTTCACCAGGG
>ENSG00000100448|CTSG|295_4
GACCATCCAGAATGACATCATGTTATTGCAGCTGAGCAGA
>ENSG00000100448|CTSG|295_5
CCACAATATCCAGAGACGGGAAAACACCCAGCAACACATC
>ENSG00000100448|CTSG|295_6
CTTCAGATCCAGAGTCCAGCAGGTCAGAGCAGATGTGGAG
>ENSG00000168952|STXBP6|191_1
AACAATTGAATTTATTGGGAAAAACAGCAGTCTTAGATTT
>ENSG00000168952|STXBP6|191_2
TTAAGAGAAACTGAAGAGTTTGTTCAGCAGTTTTTACAAG
>ENSG00000168952|STXBP6|191_3
CATGAAGCACAAATGTTGAGAAACTGCCTATCCTGGTGAC
>ENSG00000168952|STXBP6|191_4
GAGTCTGGTCACTGTGGGTCAGCTGAGCCAGTTTCTGATG
>ENSG00000168952|STXBP6|191_5
GAGTTTATAGAGAAGCATTTAGGATTTTCCTAGGTCCTGC
>ENSG00000168952|STXBP6|191_6
CGCCAGGTTAATGGTATCGATCCTAATGGGGATTCGGCAG
>ENSG00000168952|STXBP6|191_7
GCTCCACATCATTTGTTCGGAGATCACAGTGGATGCTCGA
>ENSG00000168952|STXBP6|191_8
GAGGTCAAGGCGAATATTTAACTTATATCTGCCTGTCAGT
>ENSG00000168952|STXBP6|191_9
GGAAATTTTTGCACCTCTTGATGAAAGGATGCTGGGAGCT
>ENSG00000168952|STXBP6|191_10
GTGTGTGGAGTTTTCCATGAAGTGCAGTCCCAACTAAAAG
>ENSG00000139910|NOVA1|98_1
ACAGATGGATCCAAGGATGTAGTTGAAATAGCAGTGCCAG
>ENSG00000139910|NOVA1|98_2
CATCCAGAAGATACAAGAGGATCCACAAAGTGGCAGCTGT
>ENSG00000139910|NOVA1|98_3
CCTGATGGGATCAACTTGCAAGAGAGGGTTGTCACTGTGA
>ENSG00000139910|NOVA1|98_4
AACAGCACAGCAGGTCTGATAATAGGGAAGGGAGGTGCTA
>ENSG00000139910|NOVA1|98_5
CTGATTAATTTAGCTTTGCTATACTGACTTATATCTGGAA
>ENSG00000139910|NOVA1|98_6
CAACAGTATTTTCCAGTAGATTCTAATCATGTGGTAGGGC
>ENSG00000139910|NOVA1|98_7
AATTCATTGAAAGAATTGTAATCATCAATCTTTCATATTA
>ENSG00000139910|NOVA1|98_8
CCCTTATTGTATCTTCCTAGAATTTTTCATATGTAAGTTA
>ENSG00000139910|NOVA1|98_9
TAATGGAGCACTGAAGCCTATTTATTGAATTGGTATTTTT
>ENSG00000139910|NOVA1|98_10
TAATGGTGGGTTAAGGATTTATTCGTTCATTCACATATAT
>ENSG00000139910|NOVA1|98_11
CCTCTCCATCTGATCCCATGACCACCTCCAGAGCTAATCA
>ENSG00000139910|NOVA1|98_12
TATAGTAAATTTATGTACCTACCATACAGTCCTTTGTTAC
>ENSG00000139910|NOVA1|98_13
TTTCAATGATACATTCAAAATTTCCAATACCCTATTTTTA
>ENSG00000139910|NOVA1|98_14
ACCAGAGTTGTCATTTAGTTATTTAAAGACTATCAAGGTC
>ENSG00000139910|NOVA1|98_15
GCATAGTATAAGTTCCTTACAAAAGAAGCCTTAAAGTGTT
>ENSG00000139910|NOVA1|98_16
TCAGCATTCTACAACCCCAGACCACCGTTAATCCAGATCG
>ENSG00000139910|NOVA1|98_17
ATGGATTCATTGCAGAAAAAATTCGAGAAATGCCCCAAAA
>ENSG00000139910|NOVA1|98_18
TACCCAGGTACTACTGAGCGAGTGTGCTTGATCCAGGGAA
>ENSG00000139910|NOVA1|98_19
TACCTAGTTATGCTGCTGGATCTATAATTGGGAAGGGAGG
>ENSG00000156127|BATF|173_1
TCTACGCAAGGAGATCAAGCAGCTCACAGAGGAACTGAAG
>ENSG00000156127|BATF|173_2
GAGACAGAGGCCTGGACAAGGAGTGAACACGGGAACTGTC
>ENSG00000100604|CHGA|346_1
AGGGGATACCGAGGTGATGAAATGCATCGTTGAGGTCATC
>ENSG00000100604|CHGA|346_2
AGAATTTACTGAAGGAGCTCCAAGACCTCGCTCTCCAAGG
>ENSG00000100604|CHGA|346_3
CTTGTCTCCTACTCCTGACTCCTACCTGCCCTGGAACATC
>ENSG00000100604|CHGA|346_4
CACAACTTTAAACATTGACGATTCCTTCTCTGAACACAGG
>ENSG00000100604|CHGA|346_5
CTGGGCACAACTGCAATAACTTCTGACCTTTTGGTGAAAG
>ENSG00000197249|SERPINA1|397_1
GAAGAGCGTCCTGGGTCAACTGGGCATCACTAAGGTCTTC
>ENSG00000197249|SERPINA1|397_2
TGCCAGCTTACATTTACCCAAACTGTCCATTACTGGAACC
>ENSG00000197249|SERPINA1|397_3
CTGCCTGATGAGGGGAAACTACAGCACCTGGAAAATGAAC
>ENSG00000197249|SERPINA1|397_4
GAAGCGTTTAGGCATGTTTAACATCCAGCACTGTAAGAAG
>ENSG00000197249|SERPINA1|397_5
TTTAAAGGCAAATGGGAGAGACCCTTTGAAGTCAAGGACA
>ENSG00000197249|SERPINA1|397_6
AAAAAGTTGTACCACTCAGAAGCCTTCACTGTCAACTTCG
>ENSG00000197249|SERPINA1|397_7
AAGGCTGACACTCACGATGAAATCCTGGAGGGCCTGAATT
>ENSG00000197249|SERPINA1|397_8
CCCACCATGATCAGGATCACCCAACCTTCAACAAGATCAC
>ENSG00000100721|TCL1A|194_1
TCAGCTTCTATCCTTGACTTAGATTCTGGTGGAGAGAAGT
>ENSG00000100721|TCL1A|194_2
CTGGGTGTTACAAAGTTGTATGTGGCATGAATACTTTTTG
>ENSG00000100721|TCL1A|194_3
TCAAGGAAAGGCCTGAAAGGAGCCCTTATCTGTGCTCAGG
>ENSG00000100721|TCL1A|194_4
CAGGACCTCTGAAACCCTGGACCAGTGGTCTCACATGGTG
>ENSG00000100721|TCL1A|194_5
CCACTCAGCTCCGTGAACTTGTGAGAACACAGCCGATTCA
>ENSG00000100721|TCL1A|194_6
GATGATGGTCTTCAGCCTCTTTCTGTCCCTTCTGTCCCTC
>ENSG00000100721|TCL1A|194_7
CAGCCTACAATGGGGATGTTGTGTTTCTGTTCACCTTCGT
>ENSG00000100721|TCL1A|194_8
GCTGCTCATATCTATAAAGTACTTCACAAGTTTCAGCTGG
>ENSG00000100721|TCL1A|194_9
GAGCCTGACCCCTCTTAGTCCACAGTGGCTGTATCAGAAA
>ENSG00000100721|TCL1A|194_10
ACCCTGATGGACGATACCGATCCTCAGACTCCAGTTTCTG
>ENSG00000166922|SCG5|198_1
TATCTGGCCTACTGTTTTGGCTGGCATCTGGATGGACTCC
>ENSG00000166922|SCG5|198_2
ATATCCAGAGGCTGCTTCATGGTGTTATGGAGCAATTGGG
>ENSG00000166922|SCG5|198_3
CCGAGTGGAATATCCAGCTCACCAGGCCATGAATCTTGTG
>ENSG00000166922|SCG5|198_4
CATTGAAGGTGGAGCTCATGAAGGACTTCAGCATTTGGGT
>ENSG00000166922|SCG5|198_5
TGGAGACAACATTCCTAAGGACTTTAGTGAGGATCAGGGG
>ENSG00000166922|SCG5|198_6
ATGTCTAGAAAACACCCCTGACACTGCAGAGTTCAGTCGA
>ENSG00000166922|SCG5|198_7
TCTCTTTGATCCGGAACATGACTATCCAGGCTTGGGCAAG
>ENSG00000166922|SCG5|198_8
ATCCATATCTACAAGGACAGAGACTGGATAATGTTGTTGC
>ENSG00000134138|MEIS2|23_1
GTAGATCCCAATGTTGGCGGACAGGTTATGGACATTCATG
>ENSG00000134138|MEIS2|23_2
GTAAACAACTGGTTTATTAATGCCAGAAGAAGAATAGTAC
>ENSG00000134138|MEIS2|23_3
CACACATCCGTACCCTTCCGAAGAGCAGAAGAAACAGTTA
>ENSG00000134138|MEIS2|23_4
ACGCCAGAAGAAAAGAGGCATTTTCCCCAAAGTAGCAACA
>ENSG00000134138|MEIS2|23_5
GCAAGGGGATGGTTTAGACAACAGTGTAGCTTCACCTGGT
>ENSG00000134138|MEIS2|23_6
AGAACTTTCAGGCTCCTCCACAAATCTCGCTGACCATAAC
>ENSG00000134138|MEIS2|23_7
CATCGACCTCGTCATTGATGAAAGAGACGGCAGCTCCAAG
>ENSG00000134138|MEIS2|23_8
GTTTCATCTTTTGGAGTTAGAAAAGGTCCACGAACTGTGC
>ENSG00000137801|THBS1|100_1
CTTTGGAACCACACCAGAAGACATCCTCAGGAACAAAGGC
>ENSG00000137801|THBS1|100_2
ACGAGGAATGGACTGTTGATAGCTGCACTGAGTGTCACTG
>ENSG00000137801|THBS1|100_3
TGGACCAGAGAGACACTGATATGGATGGGGTTGGAGATCA
>ENSG00000137801|THBS1|100_4
ACTCAGACCGCATTGGAGATACCTGTGACAACAATCAGGA
>ENSG00000104140|RHOV|149_1
AGGAAAAGAGGTCTTGGAGCCTGGGACTGATGGTGGATAA
>ENSG00000104140|RHOV|149_2
TGGAGAGAAGTTTGGGATGGAGTGGGCGAGAGATTGAGAG
>ENSG00000104140|RHOV|149_3
GCCTCTAACTGCCCACTCTGATATGCCTGGGTGAGCCTAG
>ENSG00000104140|RHOV|149_4
CTTGACGCAGAAGAACTTGAAGGAAGTATTTGACTCGGCT
>ENSG00000104140|RHOV|149_5
GCGGGACAGGAGGATTTTGACCGACTTCGTTCCCTTTGCT
>ENSG00000104140|RHOV|149_6
CAAGAGCAGCCTCATCGTCAGCTACACCTGCAATGGGTAC
>ENSG00000140279|DUOX2|256_1
CCCTGGACTGAAGAAGAGGTTTGGCAAAAAGGCAGCAGTG
>ENSG00000140279|DUOX2|256_2
AGAGGATAAGTCCCGTCTAATGTTTACCATGTATGACCTG
>ENSG00000140279|DUOX2|256_3
TGAGCGAGAAGGAGCTATTTAGGAAGGCTGTGACAAAGCA
>ENSG00000140279|DUOX2|256_4
ATGACCTGGTGCTGCTGTTTAGTTCTGAAGAGGAACGGGG
>ENSG00000140279|DUOX2|256_5
TCTGCTGCCTTCCCTTAGTGAGTCTGCTTCTCTCTGGAGT
>ENSG00000140279|DUOX2|256_6
ATCCCAAGGAACTGGAGTGATCTCAACCCTAATGTGGACC
>ENSG00000140279|DUOX2|256_7
TCGGAGTTGGAGGACAACATAGTGGTTGAAGATCTGAGGG
>ENSG00000140287|HDC|167_1
CAGGTTTCCAGAAGACATGATGATGCTGAAGAAAAGTGCC
>ENSG00000140287|HDC|167_2
TCAGTTACTTGTCTGTGCAGACTAAGAAGAAGACGGTGCG
>ENSG00000140287|HDC|167_3
CCATCTTGAAACCCTGCTGGACCCAGTTGATGACTGCTTT
>ENSG00000140287|HDC|167_4
CCAGTTTACCACTAGGGATGACATCCTGAGAGACTGGAAT
>ENSG00000140287|HDC|167_5
TTTTGAATCTCTGGTCAGAAACGACCCTTCCTTTGAAATT
>ENSG00000140287|HDC|167_6
GTGGATGATGGTGCATTTTGACTGTACTGGGTTCTGGGTC
>ENSG00000140287|HDC|167_7
TGGTTTGATTTCCCTTGTGAAGATGAAATTTCTGCCTGTG
>ENSG00000140287|HDC|167_8
AGCCTGAGGAGTACAGAGAGAGAGGGAGAGAGATGGTGGA
>ENSG00000104112|SCG3|124_1
GGAAGCCAACAATTATGAGGAGGATCCCAATAAGCCCACA
>ENSG00000104112|SCG3|124_2
TGGTCTTGCTAAGGGAGAAAACGATGAAACAGTATCTAAC
>ENSG00000104112|SCG3|124_3
GCTTGGAAAGGAGAACTAAAACCTACAGTGAAGACAACTT
>ENSG00000104112|SCG3|124_4
CCAATATTTCCCAAATTTCTATGCGCTACTGAAAAGTATT
>ENSG00000104112|SCG3|124_5
AAACACTGATTGACTTTGTGAAGATGATGGTGAAATATGG
>ENSG00000104112|SCG3|124_6
ACCATCAGAGAAGAGTCATGAAGAAACAGACAGTACCAAG
>ENSG00000104112|SCG3|124_7
GGATTCCACAAAAGATGATAACTCCAACCCAGGAGGAAAG
>ENSG00000104112|SCG3|124_8
ATTATGACCTTTCAAAGATGAGAGACTTCATCAATAAACA
>ENSG00000069667|RORA|52_1
CAAGGAGTTGTTCACTTCAGAATTTGAGCCAGCAATGCAA
>ENSG00000069667|RORA|52_2
AGCTAATGGCATTTAAAGCAATATACCCAGACATTGTGCG
>ENSG00000069667|RORA|52_3
CTGAAGATGAAATTGCATTATTTTCTGCATTTGTACTGAT
>ENSG00000069667|RORA|52_4
TCTAAAAGCAGGTTCTCTAGAGGTGGTGTTTATCAGAATG
>ENSG00000069667|RORA|52_5
GAAACCTGCCAATACTTGAGAGAAGAGCTCCAGCAGATAA
>ENSG00000069667|RORA|52_6
TATGTGACTACACACCAGCATCAGGCTTCTTTCCCTACTG
>ENSG00000069667|RORA|52_7
CTCGTCAGAAGAACTGTTTGATTGATCGAACCAGTAGAAA
>ENSG00000069667|RORA|52_8
TTGAAATTATTCCATGCAAGATCTGTGGAGACAAATCATC
>ENSG00000166803|PCLAF|360_1
ATAACCAGAGGTATAATTGAAGAAGTGGGTATAATATTCC
>ENSG00000166803|PCLAF|360_2
ATAGGCATGGCAAAACTCCTAAGAGCTACTATGACATTTT
>ENSG00000166803|PCLAF|360_3
TTCTACCCTCTTTTTTGGCAAGGAGGACAAATACGCAATG
>ENSG00000166803|PCLAF|360_4
AAGTGTCTAGTTCTTGCTAAAATCAAGTCATTGCATTGTG
>ENSG00000166803|PCLAF|360_5
AGTAGTTGTGAAATTTGAGAATTTGTAAGACTAATTATGG
>ENSG00000166803|PCLAF|360_6
TATTCTAGAATGTAAATTTACATAAATGTGTTTGTTCCAA
>ENSG00000166803|PCLAF|360_7
AACTTTCTCATTCATCTTTGAATAACGTCTCCTTGTTTAC
>ENSG00000166803|PCLAF|360_8
GGTGCGGACTAAAGCAGACAGTGTTCCAGGCACTTACAGA
>ENSG00000183476|SH2D7|241_1
TCAGGGACAAAGCTCTTGGTTCCTTCCTTATCCGCCTCAG
>ENSG00000183476|SH2D7|241_2
AGTGATCGCTGCCGACATTTTGTCATCAACCAGCTTCGAA
>ENSG00000183476|SH2D7|241_3
CAGTGACATCATCTATGCAGACCTGAGGAGGATGAACCAG
>ENSG00000183476|SH2D7|241_4
GAGGCCCAAAGGAGACTCTCAGATGGAGAACAGAACAGGC
>ENSG00000183476|SH2D7|241_5
ACCTATGAACAGATCCCAGCAACCAAGAGCAAGGAGACTG
>ENSG00000183476|SH2D7|241_6
CACACAAGCCTGACAAGCTTCGGAGGCTCTTCTTCACGTA
>ENSG00000183476|SH2D7|241_7
CCTTTGGATCTTGAGACTCATCCAGCCTGCTACAGAACTA
>ENSG00000183476|SH2D7|241_8
CTCTGTCCCTCAGGAAACTTCCTGTTTTGTGTGTCACTTC
>ENSG00000102854|MSLN|287_1
AGACGAGAGCCTCATCTTCTACAAGAAGTGGGAGCTGGAA
>ENSG00000102854|MSLN|287_2
CCTAAAGCATAAACTGGATGAGCTCTACCCACAAGGTTAC
>ENSG00000102854|MSLN|287_3
TGGGCTACCTCTTCCTCAAGATGAGCCCTGAGGACATTCG
>ENSG00000102854|MSLN|287_4
GAAGGCTTTGCTTGAAGTCAACAAAGGGCACGAAATGAGT
>ENSG00000102854|MSLN|287_5
GACCGCTTTGTGAAGGGAAGGGGCCAGCTAGACAAAGACA
>ENSG00000167964|RAB26|161_1
CGTAGGCATTGACTTCCGGAACAAAGTTCTGGACGTGGAT
>ENSG00000167964|RAB26|161_2
CGCAGTGTTACCCATGCCTACTACCGGGATGCTCATGCTC
>ENSG00000167964|RAB26|161_3
GCTCTACGATGTCACCAACAAGGCCTCCTTTGACAACATC
>ENSG00000167964|RAB26|161_4
TCTAGGAGGCTCTGGCTCAAACAGCAATAGGGTCTTCCTC
>ENSG00000167964|RAB26|161_5
TGCCTGTGGCCTTGTGATAAAATGTGGGAAATCACAGAAA
>ENSG00000167964|RAB26|161_6
TTGGCCTTTTGATTGCACAAGCCTTTGTTTTCAGTCCTAG
>ENSG00000008517|IL32|27_1
GCTTCTCTGAGACACTTTCTTTTCCTCACACCTGTTCCTC
>ENSG00000008517|IL32|27_2
GATTTTATGATAAAATGCAAAATGCAGAATCAGGACGTGG
>ENSG00000008517|IL32|27_3
TCAAAGAGGGCTACCTGGAGACAGTGGCGGCTTATTATGA
>ENSG00000048462|TNFRSF17|1_1
GTTCTCAACATTCTAGCTGCTCTTGCTGCATTTGCTCTGG
>ENSG00000048462|TNFRSF17|1_2
TCAACTTCGATGTTCTTCTAATACTCCTCCTCTAACATGT
>ENSG00000048462|TNFRSF17|1_3
CTAACATTGACCTGGAAAAGAGCAGGACTGGTGATGAAAT
>ENSG00000048462|TNFRSF17|1_4
GTGGAAGAATGCACCTGTGAAGACTGCATCAAGAGCAAAC
>ENSG00000048462|TNFRSF17|1_5
GACTCTGACCATTGCTTTCCACTCCCAGCTATGGAGGAAG
>ENSG00000048462|TNFRSF17|1_6
ACTATTGCAAGAGCCTGCCAGCTGCTTTGAGTGCTACGGA
>ENSG00000048462|TNFRSF17|1_7
ATGATGTGTCAGATCTCTTTAGGATGACTGTATTTTTCAG
>ENSG00000048462|TNFRSF17|1_8
ATACAGCTTTTTGTCCTCTAACTGTGGAAACTCTTTATGT
>ENSG00000166869|CHP2|174_1
TGGCTCATTTTCGCCCTGTAGAAGATGAGGACACAGAAAC
>ENSG00000166869|CHP2|174_2
CCCAAGAAACCTGAACCTCTCAACAGCAGAAGGAACAAAC
>ENSG00000166869|CHP2|174_3
GTTGGGGTACAGGTGACAGAAGAGCAGCTGGAGAACATCG
>ENSG00000166869|CHP2|174_4
GGAGTTCACCAAGTCCTTAGAGAAGATGGACGTTGAGCAA
>ENSG00000166869|CHP2|174_5
GCAGGGCGACAATAAACTGTATTTTCGTTTCTAACTCTAT
>ENSG00000166869|CHP2|174_6
GCCAAGAGAAGAAAGCTGGAAGGATGTGTACTAAAGTCTA
>ENSG00000166869|CHP2|174_7
TTACTGTGAGGGACCCTTGAAGTCTGGACTCTTAAATGGG
>ENSG00000103375|AQP8|76_1
CTGTGAAGGATCGTCATCTATACACTCAGTCCTGGCTCAG
>ENSG00000103375|AQP8|76_2
TAGCCATGTGTGAGCCTGAATTTGGCAATGACAAGGCCAG
>ENSG00000103375|AQP8|76_3
CATGTCTGGTCGAACTGCTGGGCTCTGCTCTCTTCATCTT
>ENSG00000103375|AQP8|76_4
ATTGCCACGCTGGGGAATATCAGTGGTGGACACTTCAACC
>ENSG00000103375|AQP8|76_5
CTTGGGCCTGCTTTCTCAGATAGACTGACTGCTGAGGAGG
>ENSG00000103375|AQP8|76_6
AGTTGGACAAGGAGGCTGTTTCTGCACATCAGCTCATTTC
>ENSG00000103375|AQP8|76_7
GGCCACTTCCTTGCTTCTCAAGCTGACAATTCTCACTTTG
>ENSG00000198848|CES1|196_1
AGGAGATCAGACTTAGCAAGATGGTGATGAAATTCTGGGC
>ENSG00000198848|CES1|196_2
ACATGAAACCCAAGACGGTGATAGGAGACCACGGGGATGA
>ENSG00000198848|CES1|196_3
GACCTGTTCCTGGACTTGATAGCAGATGTGATGTTTGGTG
>ENSG00000198848|CES1|196_4
CCTTGTTTGCATTGCTAAGGAACTGATTCCAGAAGCCACT
>ENSG00000198848|CES1|196_5
TTATCTCTGGACTTACAGGGAGACCCCAGAGAGAGTCAAC
>ENSG00000198848|CES1|196_6
GCGACAGAAGACGGAAGAGGAGCTCTTGGAGACGACATTG
>ENSG00000198848|CES1|196_7
CCCTCACTTCTGTTCTGGTGAAGAAAGGTGATGTCAAGCC
>ENSG00000198848|CES1|196_8
AAAGGAGAACATTCCTCTCAAGCTTTCTGAAGACTGTCTT
>ENSG00000205362|MT1A|344_1
GTGCGCCTTATAGCCTCTCAACTTCTTGCTTGGGATCTCC
>ENSG00000168748|CA7|37_1
CACAAGCTGTATCCCATTGCCCAGGGAGATCGCCAATCAC
>ENSG00000168748|CA7|37_2
GCTTTCCTATGAGGCCTGCATGTCCCTCAGCATCACCAAC
>ENSG00000168748|CA7|37_3
CTCTGTCCAGGTAGACTTCAATGACAGCGATGACCGAACC
>ENSG00000168748|CA7|37_4
ATCGTCTGACAGATGCGCTCTACATGGTCCGGTTCAAGGG
>ENSG00000168748|CA7|37_5
CTCGGAGGACGATGAGAGGATCCACATGGTGAACAACTTC
>ENSG00000168748|CA7|37_6
CATCTTCTCAAGGGCTTCCATGTCAGCAGACACCAAACCA
>ENSG00000168748|CA7|37_7
CTGCCTCTGCTCTCCAAGACCCAAAGACCCTGGGAACCTC
>ENSG00000168748|CA7|37_8
CTACCAGAGAGACTCAAGCAATAATTAGAGGTGGGCAGAG
>ENSG00000172831|CES2|349_1
GAGGGATGGAACCACCCATCCGGCCATGTGTCTACAGGAC
>ENSG00000172831|CES2|349_2
CAGTGGAGTCAGAGTTTCTTAGCCAGTTCAACATGACCTT
>ENSG00000172831|CES2|349_3
GCTTGTTTTTGGCATGGCTTCCTTGTATGATGGTTCCATG
>ENSG00000172831|CES2|349_4
TAAAGAGGAGATTCTTGCAATTAACAAGCCTTTCAAGATG
>ENSG00000172831|CES2|349_5
CCCAAGGTCATGAGGATCTATGATACCCAGAAGGAAATGG
>ENSG00000172831|CES2|349_6
ATTTGGTGACCTGCTGAGGGAGGAGTACATTGGGGACAAT
>ENSG00000172831|CES2|349_7
AAGCGCAGTTCCAGGAGATGATGGCGGACTCCATGTTTGT
>ENSG00000172831|CES2|349_8
TAAATTCACTGAGGAAGAGGAGCAGCTAAGCAGGAAGATG
>ENSG00000172137|CALB2|99_1
ATTGAAGGTAAAGAGCTAGAAAACTTTTTCCAAGAGCTGG
>ENSG00000172137|CALB2|99_2
GAGTGACAACTTTGGAGAAAAGATGAAGGAGTTCATGCAG
>ENSG00000172137|CALB2|99_3
GATAAAAACTCAGATGGGAAAATCGAGATGGCAGAGCTGG
>ENSG00000172137|CALB2|99_4
GTTTATGGAGGCTTGGCGGAAGTACGACACAGACAGGAGT
>ENSG00000172137|CALB2|99_5
AAGCCAATGAGCTCAAGGGATTCCTGTCAGACCTGCTGAA
>ENSG00000172137|CALB2|99_6
GATGTTTGACTTGAACGGGGATGGCAAATTGGGCCTCTCA
>ENSG00000172137|CALB2|99_7
CATTGACGAGCATGAGCTGGATGCCCTTTTGAAGGATCTG
>ENSG00000172137|CALB2|99_8
GAATATTCAACAGCTCACCAACTACAGAAAGAGCGTCATG
>ENSG00000178573|MAF|335_1
CAGACATAGCTGTAAATGAAAACAATGTGTGGCAAAATAC
>ENSG00000178573|MAF|335_2
CATGCACATTCTAAATAGTACTTTTTCATGCTTCATTGTT
>ENSG00000178573|MAF|335_3
CCTGCTTTTCGATTTATGGTGTGTGCAAGTAAACAGGTGC
>ENSG00000178573|MAF|335_4
AAGTTGGAGCCATCAGTGGGATACGCCACATTTTGGAAGC
>ENSG00000178573|MAF|335_5
TTGAGTTACTCAGAACTTCAACCTCCCAATGCACTGAAGG
>ENSG00000178573|MAF|335_6
CGTAGAGCCTTCTTCCCATGAAATTTTGCATCTGCTCCAA
>ENSG00000178573|MAF|335_7
CTTAGCAACAATGAACTATAACTGTTTCAAAGACTTTATG
>ENSG00000178573|MAF|335_8
CCACAATCAAGCCTGCATCAACCTTCTGGGTGTGACTTGT
>ENSG00000178573|MAF|335_9
GTTCTTCATGTGAAACGTTGATCACCTTTGAAGCCTGCAT
>ENSG00000178573|MAF|335_10
GGGTGTCTGGCTCATGGATTGCCAATCTGAAATTCTCCAT
>ENSG00000178573|MAF|335_11
TCTGATGAAGTTTGAAGTGAAAAAGGAACCGGTGGAGACC
>ENSG00000140968|IRF8|117_1
GGGTTGCTGTGATGAATGAGACAATATCCGTAATATCACA
>ENSG00000140968|IRF8|117_2
GTGGCTGATCGAGCAGATTGACAGTAGCATGTATCCAGGA
>ENSG00000140968|IRF8|117_3
GAGGAGAAGAGCATGTTCCGGATCCCTTGGAAACACGCTG
>ENSG00000140968|IRF8|117_4
TTTAAAGGGAAGTTTAAAGAAGGGGACAAAGCTGAACCAG
>ENSG00000140968|IRF8|117_5
GCTTTGAATAAGAGCCCAGATTTTGAGGAAGTGACGGACC
>ENSG00000140968|IRF8|117_6
AACTGGACATTTCCGAGCCATACAAAGTTTACCGAATTGT
>ENSG00000140968|IRF8|117_7
CTGTAGCCTTCACCACAGAACTTGGGTCTGGGGTAGACAC
>ENSG00000140968|IRF8|117_8
TCGTGTAAGCAGAAATTGAGATCTCTTTCCAGTGACCTCA
>ENSG00000140968|IRF8|117_9
CCATTCAGCATTCTCCCAGATGGTGATCAGCTTCTACTAT
>ENSG00000140968|IRF8|117_10
AGTTCTTCCGAGAGCTGCAGCAGTTCTATAACAGCCAGGG
>ENSG00000140968|IRF8|117_11
AGCTGTATGTCCGGCAACTGGCAGAAGAGGCTGGGAAGAG
>ENSG00000140968|IRF8|117_12
CCAGAGATCATTTTTCAGAGAAAACCAACAGATCACCGTC
>ENSG00000140968|IRF8|117_13
ATCTCCCTGTTACAGTGGCCCGCATCATGATTAAAGAATG
>ENSG00000140968|IRF8|117_14
GGATGCCTTACTTTGCACTTAATTTAATAAGGGCATTCTC
>ENSG00000140968|IRF8|117_15
CGTCATTATCATTAGTTGCTATGATTCTTTCTGCATTTTC
>ENSG00000140968|IRF8|117_16
TCATTTCCAAAGACTTGTCATTCAGTAATATTAGCAGATA
>ENSG00000108561|C1QBP|83_1
TTGGCCAGTGAACAAATCCTACTCTGAAGCTAGACATGTG
>ENSG00000108561|C1QBP|83_2
AGACCTCAAGAGTTTTGTCAAGAGCCAGTAGAGCAGACAG
>ENSG00000108561|C1QBP|83_3
CTTGGACTGGGCCTTATATGACCACCTAATGGATTTCCTT
>ENSG00000108561|C1QBP|83_4
TGACATCTTCTCTATCAGGGAAGTTAGCTTTCAGTCCACT
>ENSG00000108561|C1QBP|83_5
CCTTGTGTTGGACTGTCATTATCCAGAGGATGAGGTTGGA
>ENSG00000108561|C1QBP|83_6
CAAGGGCAGAAGGTTGAAGAACAGGAGCCTGAACTGACAT
>ENSG00000108561|C1QBP|83_7
GGTCACTTTCAACATTAACAACAGCATCCCACCAACATTT
>ENSG00000108561|C1QBP|83_8
ACTGAATGGGACAGAAGCGAAATTAGTGCGGAAAGTTGCC
>ENSG00000182271|TMIGD1|78_1
CTCTGCATGAAGGATAAAGACCCTCACAGTGAAACAGCTC
>ENSG00000182271|TMIGD1|78_2
GTATTGCAAAGTCATCTCTGAAAACGGAGAGCTTGGACTT
>ENSG00000182271|TMIGD1|78_3
AGCCGTCACCAAATCCAACAGACAAGTGAGTCTTTTCAGC
>ENSG00000182271|TMIGD1|78_4
GCTCAAATGATGTGGTACAAAAACAGTAGTCTCCTCGATT
>ENSG00000182271|TMIGD1|78_5
AAACGACTTCCAAACAGTTGAGGAAGGCAGTAATGTGAAG
>ENSG00000182271|TMIGD1|78_6
GAAGAACTGCTCTGGTACCGAGAGGAGGGGAGAGTGGATT
>ENSG00000182271|TMIGD1|78_7
AACTGTGAATGGTAAAACTGAGAACTATATCCTGGATACT
>ENSG00000182271|TMIGD1|78_8
ATGGAAGAGCAGTGTCATAATGCAAATGGGAAGATTTCTT
>ENSG00000271503|CCL5|291_1
TCACAGGAGCTTACTGGCAAACATGAAAAATCGGCTTACC
>ENSG00000271503|CCL5|291_2
AAAGCCTAGAAGAGCTTCTGAGGCGCTGCTTTGTCAAAAG
>ENSG00000271503|CCL5|291_3
CTTGAACCTGAACTTACACAAATTTGCCTGTTTCTGCTTG
>ENSG00000271503|CCL5|291_4
GAAATGGGTTCGGGAGTACATCAACTCTTTGGAGATGAGC
>ENSG00000271503|CCL5|291_5
GATGCCAAAGAGAGAGGGACAGCAAGTCTGGCAGGATTTC
>ENSG00000271503|CCL5|291_6
GGAGTTTCCAAAATAGCAACCAAGCATTGGCCGGTATCAT
>ENSG00000275302|CCL4|110_1
TGAAGCTCTGCGTGACTGTCCTGTCTCTCCTCATGCTAGT
>ENSG00000275302|CCL4|110_2
GCAACTTTGTGGTAGATTACTATGAGACCAGCAGCCTCTG
>ENSG00000275302|CCL4|110_3
ACCAAAAGAAGCAAGCAAGTCTGTGCTGATCCCAGTGAAT
>ENSG00000275302|CCL4|110_4
TATGACCTGGAACTGAACTGAGCTGCTCAGAGACAGGAAG
>ENSG00000275302|CCL4|110_5
TGCTTCTCCATGAGACACATCTCCTCCATACTCAGGACTC
>ENSG00000275302|CCL4|110_6
CTCTGCTGTTGCAAATACATGGATAACACATTTGATTCTG
>ENSG00000131771|PPP1R1B|97_1
TCTCACCTGCAGTCTATCAGCAATTTGAATGAGAACCAGG
>ENSG00000131771|PPP1R1B|97_2
TGAGGACCAAGTGGAAGACCCAGCACTAAGTGAGCCTGGG
>ENSG00000131771|PPP1R1B|97_3
CAGAAACCCACTCTATCCTCACCCTGTTTTGTGCTCTTCC
>ENSG00000131771|PPP1R1B|97_4
CCCACATTGGAAAATCCAGAAAACCGGGAACAGGGATTTG
>ENSG00000131771|PPP1R1B|97_5
AGGACCCTAAGATCTGGGGAAAGGAGGTCCTGAGAACCTT
>ENSG00000131771|PPP1R1B|97_6
TACCCACTTTCCTATGGAGGATTCCAAGTCACCACTTCTC
>ENSG00000131771|PPP1R1B|97_7
CCTGGAAGATGGACTGGCAGAGACCTCTTTGTTGCGTTTT
>ENSG00000126353|CCR7|66_1
GATAAGCTAACACCAGACAGACAACACTGGGAAACAGAGG
>ENSG00000126353|CCR7|66_2
GAGACCACCACCACCTTCTCCCCATAGGCGACTCTTCTGC
>ENSG00000126353|CCR7|66_3
CAAGTTCCGCAACGATCTCTTCAAGCTCTTCAAGGACCTG
>ENSG00000126353|CCR7|66_4
AACTTTGAGCGCAACAAGGCCATCAAGGTGATCATCGCTG
>ENSG00000126353|CCR7|66_5
CTGTGTGGGCATCTGGATACTAGCCACAGTGCTCTCCATC
>ENSG00000126353|CCR7|66_6
GATGAGCTTCTTCAGTGGCATGCTCCTACTTCTTTGCATC
>ENSG00000126353|CCR7|66_7
TATCTATTTCAAGAGGCTCAAGACCATGACCGATACCTAC
>ENSG00000126353|CCR7|66_8
CCTCCCTATCATGTACTCCATCATTTGTTTCGTGGGCCTA
>ENSG00000108375|RNF43|372_1
AGAGGCTGCTACCAGAAACCCCAGGCCCCTGTTACTCAAA
>ENSG00000108375|RNF43|372_2
CAGCAGTTCTACTTTCTGCAGCTCCCTAAGCAGTGACTTT
>ENSG00000108375|RNF43|372_3
CTGTCATGGCTCTTCCAGTGACTCTGTGGTCAACTGCACG
>ENSG00000108375|RNF43|372_4
ACAGCAGTGGATCTGGAGAAAGCTATTGCACAGAACGCAG
>ENSG00000108375|RNF43|372_5
CTGCATGTTCAACATCACAGAGGGAGATTCATTTTCCCAG
>ENSG00000108375|RNF43|372_6
GTTCCATCGTAACTGTGTGGACCCCTGGTTACATCAGCAT
>ENSG00000108375|RNF43|372_7
AGTGGTGTTGATCTGGGGTAATGACGCTGAGAAGCTGATG
>ENSG00000167434|CA4|169_1
CCAAGGCAAAGGTGGACAAAAAACTGGGACGCTTCTTCTT
>ENSG00000167434|CA4|169_2
ATAACGGGCACTCAGTGATGATGTTGCTGGAGAACAAGGC
>ENSG00000167434|CA4|169_3
TGGTGGAGGCACTGTCTAATATCCCCAAACCTGAGATGAG
>ENSG00000167434|CA4|169_4
CTCTCAGAAGCTGTACTACGACAAGGAACAGACAGTGAGC
>ENSG00000167434|CA4|169_5
TGGGACTTTAGGCATGATTAAAATATGGACATATTTTTGG
>ENSG00000007312|CD79B|140_1
AGTAGAAGGACAACAGGGCAGCAACTTGGAGGGAGTTCTC
>ENSG00000007312|CD79B|140_2
ATGAGGACATAGTGACGCTGCGGACAGGGGAAGTGAAGTG
>ENSG00000007312|CD79B|140_3
GACAAGGATGACAGCAAGGCTGGCATGGAGGAAGATCACA
>ENSG00000007312|CD79B|140_4
GAACACGCTGAAGGATGGTATCATCATGATCCAGACGCTG
>ENSG00000007312|CD79B|140_5
GTTTCATAGCCAGGAAACGGGGCTTCACGGTGAAAATGCA
>ENSG00000125398|SOX9|228_1
GAATCTCCTGGACCCCTTCATGAAGATGACCGACGAGCAG
>ENSG00000125398|SOX9|228_2
CGAGCCCGATCTGAAGAAGGAGAGCGAGGAGGACAAGTTC
>ENSG00000125398|SOX9|228_3
GATGATCCTAAAAATAACCGAAGAAAGAGAGGACCAACCA
>ENSG00000125398|SOX9|228_4
ACATGACCTATCCAAGCGCATTACCCACTTGTGGCCAATC
>ENSG00000125398|SOX9|228_5
CGAAATCAACGAGAAACTGGACTTTTTAAACCCTCTTCAG
>ENSG00000125398|SOX9|228_6
TGATGGAGAATCGTGTGATCAGTGTGCTAAATCTCTCTGC
>ENSG00000125398|SOX9|228_7
CTTATTTTTCCAACAGCTAAACTACTCTTAGTTGAACAGT
>ENSG00000125398|SOX9|228_8
GCTTTTCTTGCAACCAGAGTATTTTTGTACAGATTTGCTT
>ENSG00000170412|GPRC5C|273_1
GAACAAAACCGTGAAGGCTAATTAGGACAAGTCGGAGCAG
>ENSG00000170412|GPRC5C|273_2
CTCTTTGGGGTTCTGTTCGCCATCTGCTTCTCTTGTCTGG
>ENSG00000170412|GPRC5C|273_3
CCTGGTAGAGGTCATCATCAATACAGAGTGGCTGATCATC
>ENSG00000170412|GPRC5C|273_4
GTGGTGTGGATCGTCATGTATACTTACGGCAACAAGCAGC
>ENSG00000170412|GPRC5C|273_5
GCAGAAGGGTCAGAGCATGTTCGTGGAGAACAAGGCCTTT
>ENSG00000170412|GPRC5C|273_6
TGTACCAGCCCACTGAGATGGCCCTGATGCACAAAGTTCC
>ENSG00000183034|OTOP2|67_1
CCTCATCATGGATGTCTTCAAGACCGGCTACTACTCCAGT
>ENSG00000183034|OTOP2|67_2
AGGCTGTGTTTGTCATCATCCAGACCTACTTTCTCTGGGT
>ENSG00000183034|OTOP2|67_3
TTCACGTCCACCTGGATCTGACCTGGTGTGGTCTCATGTT
>ENSG00000183034|OTOP2|67_4
GTGGATGAATCTGTGCACCAATCCCACTCCTACAGCAGTT
>ENSG00000183034|OTOP2|67_5
GATCTTCCAGCAGGGGTACTTCTACCTATATCCCTTCAAC
>ENSG00000183034|OTOP2|67_6
CAACCCCTGTCAGCCTCTTCCGGGAGACCTTTTTTGCTGG
>ENSG00000183034|OTOP2|67_7
GGTCATCTACTACAGCTTCAACATTGTCTGCTTGGGACTC
>ENSG00000183034|OTOP2|67_8
CTGTTTCTCCTACTCTGCAATGTCATTCTGTGGATCATGC
>ENSG00000259120|SMIM6|311_1
ATGACATCACACAAGGGCAGAAAGGAGCTGAAGGGGGAAC
>ENSG00000259120|SMIM6|311_2
CCCTTGTAGGACCCAGAACAGCTACCAGCAGAATCAGATT
>ENSG00000259120|SMIM6|311_3
GCTTCTCATCTTATTTGCCATCGTGTTTGGTTTACTCACT
>ENSG00000259120|SMIM6|311_4
GGGTGAAGAGGAGTGACCTGACTTGCTGGGGACTGAGATG
>ENSG00000259120|SMIM6|311_5
TAAAATACTGTATCTGGCTTAGGGTTGGTCAGACTAGTAA
>ENSG00000259120|SMIM6|311_6
GGTGGAAGGAGCTATGGCTAACAAGGTTCTCTAACAGGCT
>ENSG00000167900|TK1|334_1
CTTGGATCCCAGGGGCTTATCTCTTCAAGTGTGGAGAGGG
>ENSG00000167900|TK1|334_2
TGGTGATGGTTTCCACAGGAACAACAGCATCTTTCACCAA
>ENSG00000167900|TK1|334_3
ATGCTCCCTCCTCTCCTACCCACTGGTCTGCTTAAAGCTT
>ENSG00000167900|TK1|334_4
GTACAAGTGCCTGGTGATCAAGTATGCCAAAGACACTCGC
>ENSG00000167900|TK1|334_5
GGCCGATGTTCTCAGGAAAAAGCACAGAGTTGATGAGACG
>ENSG00000184557|SOCS3|236_1
GCCTCCTGACTATGTCTGGCTAAGAGATTCGCCTTAAATG
>ENSG00000184557|SOCS3|236_2
GAGACGGGACATCTTTCACCTCAGGCTCCTGGTAGAGAAG
>ENSG00000184557|SOCS3|236_3
GGTCTCCTTTTCCTACTCATACTATACCTTCCTGTACCTG
>ENSG00000184557|SOCS3|236_4
CCGTTTTAAGGGGGAAGCAACATTTGGAGGGGATGGATGG
>ENSG00000184557|SOCS3|236_5
GGACAGTCACCGAAAACACAGGTTCCAAAGTCTACCTGGT
>ENSG00000184557|SOCS3|236_6
TTTGCTCTTTGATTTGGTTTAAACCTGAGCTGGTTGTGGA
>ENSG00000184557|SOCS3|236_7
GGGAATGCTGAACTAATGAGAACTGCCAGGGAATCTTCAA
>ENSG00000184557|SOCS3|236_8
ATTCTCCTTCAATTCCTCAGCTTCCCCTCTGCCTCCAAAC
>ENSG00000173762|CD7|6_1
GTGGGGGTCTCGTGTTAAAATTAGAAAGCTGACCGGAGTG
>ENSG00000176890|TYMS|229_1
ATTCCCTCTGCTGACAACCAAACGTGTGTTCTGGAAGGGT
>ENSG00000176890|TYMS|229_2
GGAGGAGTTGCTGTGGTTTATCAAGGGATCCACAAATGCT
>ENSG00000176890|TYMS|229_3
CAGTTTATGGCTTCCAGTGGAGGCATTTTGGGGCAGAATA
>ENSG00000176890|TYMS|229_4
TATTCAGGACAGGGAGTTGACCAACTGCAAAGAGTGATTG
>ENSG00000176890|TYMS|229_5
CCCTGACGACAGAAGAATCATCATGTGCGCTTGGAATCCA
>ENSG00000176890|TYMS|229_6
GACTTTATACACACTTTGGGAGATGCACATATTTACCTGA
>ENSG00000176890|TYMS|229_7
CCCAGACCTTTCCCAAAGCTCAGGATTCTTCGAAAAGTTG
>ENSG00000176890|TYMS|229_8
TCAAAGCTGAAGACTTTCAGATTGAAGGGTACAATCCGCA
>ENSG00000176890|TYMS|229_9
TCAAAGGAGCTCGAAGGATATTGTCAGTCTTTAGGGGTTG
>ENSG00000176890|TYMS|229_10
ATAATAAAAGGCTTTGAGTTAACTCACTGAGGGTATCTGA
>ENSG00000118271|TTR|102_1
GAACCACGCACAATGGATTATGGCCACAGAATCAGTACAG
>ENSG00000118271|TTR|102_2
ACTCACTTCTCCTGAGCTAGGCTGCTTATCCCTGCCAATC
>ENSG00000118271|TTR|102_3
TGAATCCAAGTGTCCTCTGATGGTCAAAGTTCTAGATGCT
>ENSG00000118271|TTR|102_4
ACAACTGAGGAGGAATTTGTAGAAGGGATATACAAAGTGG
>ENSG00000118271|TTR|102_5
ATGTCTGGATTCTATTTCCATGACAGCCATCTGTTTCAAA
>ENSG00000118271|TTR|102_6
ATGTAACCAAGAGTATTCCATTTTTACTAAAGCAGTGTTT
>ENSG00000118271|TTR|102_7
CATATGCTATGTTAGAAGTCCAGGCAGAGACAATAAAACA
>ENSG00000152229|PSTPIP2|239_1
CCCAATTACTCTTTGGTTGATGACTACAGTTTGCTCTATC
>ENSG00000152229|PSTPIP2|239_2
ACGAATAAACTTCTTCCGGAATGCATTGTGGTTACATGTG
>ENSG00000152229|PSTPIP2|239_3
TTCAAAGACCGCAGTAGAGGACTCAGACAAAGCATACATG
>ENSG00000152229|PSTPIP2|239_4
CTATGAGCAGAAATGCCGGGACAAAGATGAGGCAGAACAG
>ENSG00000152229|PSTPIP2|239_5
CAGCTTGCACAGAGTTTAAGAGAAGAGGCCAGGAAGATGG
>ENSG00000152229|PSTPIP2|239_6
ATCTGCTCAACCTCTCTAGGAAGAAGCCGTGTGGACAGTC
>ENSG00000152229|PSTPIP2|239_7
AGAGTTTGAAGACTTTCTAAAAGAAAGGGCAGCAATTGAA
>ENSG00000152229|PSTPIP2|239_8
CCATCGGCTATGACAACATTATCCAACATCTGAACAATGG
>ENSG00000166562|SEC11C|17_1
TCGGGGACCTGAAGAAGATGAACAAGCGCCAGCTCTATTA
>ENSG00000166562|SEC11C|17_2
CGTGTCTTCTGCACTCATGATATGGAAAGGCTTGATCGTG
>ENSG00000166562|SEC11C|17_3
AGACCTCCTGTTCCTCACAAATTTCCGGGAAGACCCAATC
>ENSG00000166562|SEC11C|17_4
AAAAGATAATGGAGACATCAAATTTCTGACTAAAGGAGAT
>ENSG00000166562|SEC11C|17_5
GAGGATTCACCTTTAAGTTATATAGAAGGTTATGAAAAAC
>ENSG00000166562|SEC11C|17_6
AGGCTAATGAGTCGTTAATTACAAATATGACATATCAGGA
>ENSG00000166562|SEC11C|17_7
CAGTTCTAGTTTATCCTGTGAAGACTAAATACAACTTAGA
>ENSG00000166562|SEC11C|17_8
ATGTTGGTATGGTCACCATAATAATGAATGACTATCCAAA
>ENSG00000166562|SEC11C|17_9
GGTGCATATGTGTTACTAAAACGTGAATCCTAAAATGAGA
>ENSG00000166562|SEC11C|17_10
TGAGATGTTCCATTTTCTGTATAAAAGGGAACAGTGTGGA
>ENSG00000141934|PLPP2|31_1
CAGGAGTCTGGAGATGCCTGGGTAGCCCTCAGCATTTGGA
>ENSG00000141934|PLPP2|31_2
TGTCTGATTACAAACACCACTGGAGCGATGTCCTTGTTGG
>ENSG00000141934|PLPP2|31_3
GGGACACTCTTCCTTTGGGATGTACTGCATGGTGTTCTTG
>ENSG00000141934|PLPP2|31_4
GGGAAGCCTACCTGGTGTACACAGACCGGCTCTATTCTCG
>ENSG00000088256|GNA11|34_1
CATCATCGAGTACCCTTTCGACCTGGAGAACATCATCTTC
>ENSG00000088256|GNA11|34_2
ACTGCTTTGAGAACGTGACATCCATCATGTTTCTCGTCGC
>ENSG00000088256|GNA11|34_3
GGACAACGAGAACCGGATGGAGGAGAGCAAAGCCCTGTTC
>ENSG00000088256|GNA11|34_4
CCCTGGTTCCAGAACTCCTCCGTCATCCTCTTCCTCAACA
>ENSG00000088256|GNA11|34_5
GACACCATCCTGCAGCTCAACCTCAAGGAGTACAACCTGG
>ENSG00000088256|GNA11|34_6
TCACAGTTATCAGGGGATGTACATCTCTCCCTCCGTACAC
>ENSG00000088256|GNA11|34_7
GACGGACGTTTTTCCCCTTTTTTAAGTTATTGACGCCCAG
>ENSG00000088256|GNA11|34_8
CTGTTTTGTTCCGCTTTGTGATGTCACCAATTTGGAAACA
>ENSG00000183019|MCEMP1|118_1
GGAGGAAATCTACAAGCACCAGGAAGTCAAGATGCAAGCA
>ENSG00000183019|MCEMP1|118_2
CTGCTGGTTGTACAGAGCCATCCTGAGCCTGTACATCCTC
>ENSG00000183019|MCEMP1|118_3
CATCATGGTGAAGAATGCTGAGATGTCCAAGGAGCTGCTG
>ENSG00000183019|MCEMP1|118_4
AAAGGGAGCTTTGGAATGTCTCAAACTCCGTACAAGCATG
>ENSG00000183019|MCEMP1|118_5
TCAGGAGCAAGATTGATAGATTAGAGACGACATTAGCAGG
>ENSG00000183019|MCEMP1|118_6
AACATTGACACAAAGGTACAGAAAATCTTGGAGGTGCTGC
>ENSG00000183019|MCEMP1|118_7
CGTATAGAAAAACCTCGAGTCATGGTGAATGAGTGTCTCG
>ENSG00000183019|MCEMP1|118_8
TTGCAAAGGGTGGACATTTCAGTGTATCTCCCAGAAAGGT
>ENSG00000104921|FCER2|49_1
CCTAAAAGCCTCTTTGTGGCTGAAAGGTCCCTGTGACATT
>ENSG00000104921|FCER2|49_2
CTTCGGAACTTGGACCTGAAGGGGGAGTTTATCTGGGTGG
>ENSG00000104921|FCER2|49_3
GAAAAGTGGATCAATTTCCAACGGAAGTGCTACTACTTCG
>ENSG00000104921|FCER2|49_4
GAGAGGAACGAAGCTTCAGATTTGCTGGAAAGACTCCGGG
>ENSG00000104921|FCER2|49_5
GCAGATTTCACAGGAACTGGAGGAACTTCGAGCTGAACAG
>ENSG00000104921|FCER2|49_6
GGGACACCACACAGAGTCTAAAACAGCTGGAAGAGAGGGC
>ENSG00000104921|FCER2|49_7
CCAATAGAGTCAGAGGCCAAATAGAACAGGAACTTGGAAC
>ENSG00000104921|FCER2|49_8
CCCCAACACACTAGGAGGACAGACACAGGCTCCAAACTCC
>ENSG00000104921|FCER2|49_9
AGTGTCTCTCTTCCTGCTTAAACCTCTGTCTCTGACGGTC
>ENSG00000039987|BEST2|192_1
GAAGCTTGTGATTTATTGTGACCAGTATGCCAGCCTCATC
>ENSG00000039987|BEST2|192_2
GGAGCGCAAGAAGTTTGAAAACCTGAACTCATCCTACAAC
>ENSG00000039987|BEST2|192_3
TTTTCGGGGCAAATGTGGAATGCTCTTTCACTATGACTGG
>ENSG00000039987|BEST2|192_4
GACCATCGCACTGTACAGCTACTTCCTGGCTTGCCTCATT
>ENSG00000039987|BEST2|192_5
GGCTCAGGGTTACAAAGACCACGACCTAGACCTGTGTGTG
>ENSG00000039987|BEST2|192_6
AGACCAACTTTCTGATCGATAGAAACTTCCAGGTGTCCAT
>ENSG00000039987|BEST2|192_7
GAGATGTATGATGACCTGGCTGTGCTGGAGAAGGACTTGT
>ENSG00000039987|BEST2|192_8
GGGCTCCACCTTTGACATCACGCTGGCCAAAGAAGACATG
>ENSG00000105650|PDE4C|32_1
GGTGTCTTTCTCCTGGGCTTCTATCCCTGTGAGGAGAGGT
>ENSG00000105650|PDE4C|32_2
CTCTGACCCTAGACTTGCCTAAAAGAGCTCTCTAAGGGGC
>ENSG00000105650|PDE4C|32_3
ACTTTCCCACCCATTTAGGGAGACAATCAAGCTCTTAGTT
>ENSG00000105650|PDE4C|32_4
AGGTCTTGCAGAACCTGGTGCACTGTGCTGATCTGAGCAA
>ENSG00000105650|PDE4C|32_5
AAACACATGAACCTCCTGGCCGACCTCAAGACCATGGTGG
>ENSG00000105650|PDE4C|32_6
GGGACCTGCTGAAGACATTCCAGATCCCAGCAGACACACT
>ENSG00000105650|PDE4C|32_7
GGAGCTAGAAGACACCAACAAGTGGGGACTTGATGTGTTC
>ENSG00000105650|PDE4C|32_8
AGCGACCTACATGGAGAGGACATGATTGTGACGCCCTTTG
>ENSG00000007306|CEACAM7|4_1
AGCATCATGATTGGAGTACTGGCTGGGATGGCTCTGATAT
>ENSG00000007306|CEACAM7|4_2
ACAATATACCCCAATGGAACCCTGCTGATCCAGAACGTCA
>ENSG00000007306|CEACAM7|4_3
CTAGTAGTCCATAATGAGTCCCAGAATCTTTATGGCTACA
>ENSG00000007306|CEACAM7|4_4
TCTGGAACCTGCCAAACAGTGCCCAGACCAATATTGATGT
>ENSG00000105388|CEACAM5|68_1
AGAAATGACGCAAGAGCCTATGTATGTGGAATCCAGAACT
>ENSG00000105388|CEACAM5|68_2
TTATCGCCAAAATCACGCCAAATAATAACGGGACCTATGC
>ENSG00000105388|CEACAM5|68_3
CCGCAATAATTCCATAGTCAAGAGCATCACAGTCTCTGCA
>ENSG00000105388|CEACAM5|68_4
GGCATCATGATTGGAGTGCTGGTTGGGGTTGCTCTGATAT
>ENSG00000086548|CEACAM6|171_1
CTCTACAAAGAGGTGGACAGAGAAGACAGCAGAGACCATG
>ENSG00000086548|CEACAM6|171_2
TCAATGTCGCAGAGGGGAAGGAGGTTCTTCTACTCGCCCA
>ENSG00000086548|CEACAM6|171_3
AGAATCGTATTGGTTACAGCTGGTACAAAGGCGAAAGAGT
>ENSG00000086548|CEACAM6|171_4
AGCGTCAAAAGGAACGATGCAGGATCCTATGAATGTGAAA
>ENSG00000086548|CEACAM6|171_5
CTCAAAGGCCAATTACCGTCCAGGGGAAAATCTGAACCTC
>ENSG00000086548|CEACAM6|171_6
CCCCAACATCACTGTGAATAATAGCGGATCCTATATGTGC
>ENSG00000086548|CEACAM6|171_7
ACGATGATCACAGTCTCTGGAAGTGCTCCTGTCCTCTCAG
>ENSG00000086548|CEACAM6|171_8
TGATATAGCAGCCCTGGTGTATTTTCGATATTTCAGGAAG
>ENSG00000105369|CD79A|246_1
TTATGAAGGCCTGAACCTGGACGACTGCTCCATGTATGAG
>ENSG00000105369|CD79A|246_2
GCTCCAGTGTCTCAGCTCACTTCCCTGGGACATTCTCCTT
>ENSG00000105369|CD79A|246_3
CCTCTAGGGGAGCTGATTGTAGCAGCCTCGTTAGTGTCAC
>ENSG00000105369|CD79A|246_4
TCTGTCAGGGCCACTTAGTGATAATAAATTCTTCCCAACT
>ENSG00000079385|CEACAM1|130_1
CCAATGACCCACCTAACAAGATGAATGAAGTTACTTATTC
>ENSG00000079385|CEACAM1|130_2
GATAGCAGTAGCCCTGGCATGTTTTCTGCATTTCGGGAAG
>ENSG00000079385|CEACAM1|130_3
ACTCAGTCACTGGCTGCAACAGGACCACAGTCAAGACGAT
>ENSG00000079385|CEACAM1|130_4
CTGGCTTATCAATGGAACATTCCAGCAAAGCACACAAGAG
>ENSG00000079385|CEACAM1|130_5
CTATTACCGTCCAGGGGCAAACCTCAGCCTCTCCTGCTAT
>ENSG00000079385|CEACAM1|130_6
AAGGAATGACACAGGACCCTATGAGTGTGAAATACAGAAC
>ENSG00000079385|CEACAM1|130_7
GGTTCTTCTCCTTGTCCACAATCTGCCCCAGCAACTTTTT
>ENSG00000079385|CEACAM1|130_8
CCAGCTCACTACTGAATCCATGCCATTCAATGTTGCAGAG
>ENSG00000204936|CD177|385_1
CTGCCAGTTTGGGACAGTTCAGCATGTGTGGAAGGTGTCC
>ENSG00000204936|CD177|385_2
AACAGAAGAGATCTGCCCCAAGGGGACCACACACTGTTAT
>ENSG00000204936|CD177|385_3
GGAGGAGGCATCTTCTCCAATCTGAGAGTCCAGGGATGCA
>ENSG00000204936|CD177|385_4
AAGATTTTCTGACCTGTCATCGGGGGACCACCATTATGAC
>ENSG00000204936|CD177|385_5
TTGGGGCTCAAAATTCCCAGAAGACCACCATCCACTCAGC
>ENSG00000204936|CD177|385_6
CACTCATTGTTATGATGGGTACATTCATCTCTCAGGAGGT
>ENSG00000204936|CD177|385_7
TTGTTGAACCACACCAGACAAATCGGGATCTTCTCTGCGC
>ENSG00000204936|CD177|385_8
GGACACCAGATTCTTTCCCATTCTGTCCATGAATCATCTT
>ENSG00000130203|APOE|379_1
GATGAAGGTTCTGTGGGCTGCGTTGCTGGTCACATTCCTG
>ENSG00000130203|APOE|379_2
CGAGACCATGAAGGAGTTGAAGGCCTACAAATCGGAACTG
>ENSG00000170608|FOXA3|112_1
AAGATGCTGACCTTGAGTGAAATCTACCAGTGGATCATGG
>ENSG00000170608|FOXA3|112_2
GAAACGCTTCAAGCTGGAGGAGAAGGTGAAAAAAGGGGGC
>ENSG00000170608|FOXA3|112_3
TTTCTCCATCAACAACCTAATGTCAGAACAGACACCAGCA
>ENSG00000170608|FOXA3|112_4
TCTACTACCAGGGCCTCTATTCCCGCTCTTTGCTTAATGC
>ENSG00000170608|FOXA3|112_5
CTTCACTTGTCCCATTGGTTAACATCTGGGTGGGTCTATT
>ENSG00000170608|FOXA3|112_6
GATCCACGGGGTACTGTGATAACCACCATGGATACATTTT
>ENSG00000170608|FOXA3|112_7
GAGGACTGCTACATTGATGGATGTTATTGGCTAATCCACT
>ENSG00000170608|FOXA3|112_8
TGGGTGTGATGGTGATAGCATTTCAGTGACATCTTCTTTG
>ENSG00000142546|NOSIP|143_1
GAGTTTGAAAGAGCGGGCTAAGCATATTGAATGTGGTCTC
>ENSG00000142546|NOSIP|143_2
TCGAATGCGTGGAGAAGCTGATTCGGAAGGACATGGTGGA
>ENSG00000142546|NOSIP|143_3
CATCCTGGAGTACATTCTGCACCAGAAGAAGGAGATTGCC
>ENSG00000142546|NOSIP|143_4
AGTTGAAGAAGCGACCGAGGGACTGGGAGTCGTTAGTGAG
>ENSG00000104951|IL4I1|328_1
GAGACGTGATGTCCGAGGATGGCTTCTTCTATCTCAGCTT
>ENSG00000104951|IL4I1|328_2
GAAGACATCTACCAGATGGCTCTCAACCAGGCCCTCAAAG
>ENSG00000104951|IL4I1|328_3
CTCAACCTGACCAAGTTCACCCAGTACGACAAGAACACGT
>ENSG00000104951|IL4I1|328_4
CCCTTCGAGAAATGCATGCAGGATCCTGACTATGAGCAGC
>ENSG00000104951|IL4I1|328_5
CCACTAACAAGGACAAAGCCACCATCATTCACCTTGATTC
>ENSG00000104951|IL4I1|328_6
CAACACATTTGGTGACTAAATTTGGAATCAGAGGCTTTTA
>ENSG00000104951|IL4I1|328_7
TGACAAATGGCCTTTCCTTAAGTTCCTCATTAATTCATAT
>ENSG00000104951|IL4I1|328_8
GACTGAATCAAGGTCCAGAGAAGGTGGAGGAATCCTGATA
>ENSG00000105357|MYH14|248_1
GCAGCTTCCCATCTACACAGAAGCCATTGTGGAGATGTAC
>ENSG00000105357|MYH14|248_2
GGGATTCAGCCACGAGGAAATCATCTCCATGCTGCGGATG
>ENSG00000105357|MYH14|248_3
CTCAATAAGCTACGGCTCAAATATGAGGCCACAATCGCAG
>ENSG00000105357|MYH14|248_4
CGAGGCTGAGTCCAAAACCATCCGTCTTAGCAAGGAGCTG
>ENSG00000105357|MYH14|248_5
GTTTGACCAGCTTCTGGCAGAGGAGAAGGCAGCTGTACTT
>ENSG00000105357|MYH14|248_6
ATGATCTGCGAGCACAGGTGACAGAACTGGAGGATGAGCT
>ENSG00000105357|MYH14|248_7
GGGATGAGATGGCAGATGAGGTGGCCAATGGTAACCTTAG
>ENSG00000105357|MYH14|248_8
CGCCACAAGATGACCATTGCTGCCCTTGAGTCTAAGTTGG
>ENSG00000105357|MYH14|248_9
TGCAACCTCCCATCAAAGGATGACCCCTAAACACAGAGGA
>ENSG00000269404|SPIB|269_1
CCCACACTCTAGGTGATAGGACTTACGCATCCCCACCTTT
>ENSG00000269404|SPIB|269_2
GATTTCTTTGTCATGTACAGACTCCCTGGGATCCTCATGT
>ENSG00000269404|SPIB|269_3
ATCCCAAGAGCTTCTCTGGGATTTTCTTGTGATATCTGAT
>ENSG00000269404|SPIB|269_4
GGCCTGGGACGTTTTTAAGATCGCTGTGTGTCTGTAAACC
>ENSG00000269404|SPIB|269_5
ATCATCTCAGATCTCTTCGCCCATCTATGGCTGTGTTGTC
>ENSG00000269404|SPIB|269_6
TATGTGTCTGGAGTTCCCCAATCACATCTAGGGCTCCTCC
>ENSG00000269404|SPIB|269_7
CCTTTTGTCATGTCTGAAATCACTCTTGAGAGGTCTGGGG
>ENSG00000269404|SPIB|269_8
CACCCTTGTTATATCTGGGATCCTCCAATCACATCTGAGA
>ENSG00000167748|KLK1|108_1
TCTTATGTGAAGTGGATCGAGGACACCATAGCGGAGAACT
>ENSG00000167748|KLK1|108_2
CCACGTCCAGAAGGTGACAGACTTCATGCTGTGTGTCGGA
>ENSG00000167748|KLK1|108_3
CCAGTGTGTGGACCTCAAAATCCTGCCTAATGATGAGTGC
>ENSG00000167748|KLK1|108_4
CAACTTGTTTGACGACGAAAACACAGCCCAGTTTGTTCAT
>ENSG00000105374|NKG7|378_1
AACCTTGTGAGCAGAAGGCAAGAGCGGCAAGATGAGTTTT
>ENSG00000105374|NKG7|378_2
CCCCAGATCCAGACCTTCTTCTCCTGGTCCTTCTACCTGG
>ENSG00000239961|LILRA4|314_1
GGGAAGTGTCTGCTGAGAATATCAAGGGGAAGAAGCATGG
>ENSG00000239961|LILRA4|314_2
CCTTCAGCAACAGGGGTACATTCAGATGCTACGGCTATGA
>ENSG00000239961|LILRA4|314_3
ACCCTGAACTCACACCAACACAACCATGGAAAGTTCCAGG
>ENSG00000239961|LILRA4|314_4
CCATGATGTGGGAACATGCAGGGCGATATCACTGTTACTA
>ENSG00000239961|LILRA4|314_5
TAAAAACACTGGAGTCTGAAAACAAGGTCAAACTCTCCAT
>ENSG00000239961|LILRA4|314_6
CAGGGGTACCGTCTGGATAAAGAGGGAAACTCAATGTCGA
>ENSG00000239961|LILRA4|314_7
TGACCCTCATTCTCACAAGCCTGCTCTTCTTTGGGCTGAG
>ENSG00000125775|SDCBP2|240_1
GCTCTTTGTCACAGACTGCATAAGTTGTCAGCCTTGACTA
>ENSG00000125775|SDCBP2|240_2
GAAATTTTGCTCTACCAGGAAAACAGTTACACATTTTAAG
>ENSG00000125775|SDCBP2|240_3
TGCTGATTTAAATGCTGGACACGGAGGCAGGCTGTTTAAA
>ENSG00000125775|SDCBP2|240_4
GATCTACGAGCACATGGTCAAAAAGTTGCCTCCAGTCCTG
>ENSG00000125775|SDCBP2|240_5
TCGGGCTGAAGGACAAAAAGATCATGGAGATTCTGGCCAC
>ENSG00000125775|SDCBP2|240_6
CGTGATCAAGAAGGGGAAGATTGTCTCTCTGGTCAAAGGG
>ENSG00000125775|SDCBP2|240_7
TGAAGAAGGCATCAGGCGATAAGATTGTCGTGGTGGTTCG
>ENSG00000125775|SDCBP2|240_8
TCATCCCTGTACCCATCTCTAGAGGACCTAAAAGTGGACC
>ENSG00000089199|CHGB|137_1
ACAGGAACCACAATGAAGGAATGGTGACTCGCTGCATCAT
>ENSG00000089199|CHGB|137_2
GGGAAGATAGCAGTGAAGAGAAACACCTTGAAGAGCCAGG
>ENSG00000089199|CHGB|137_3
GGAGGAATCTGAGGAGTCAAACGTCAGCATGGCCAGTTTA
>ENSG00000089199|CHGB|137_4
GAGTGAGGAGAGTTGGGATGAGGAGGACAAGAGAAACTAC
>ENSG00000089199|CHGB|137_5
TGGAAAGAGCTGGACAGAAATTATCTCAACTACGGTGAGG
>ENSG00000089199|CHGB|137_6
TAGGGGAACTGTTCAACCCATACTACGACCCTCTCCAGTG
>ENSG00000089199|CHGB|137_7
AAGCTGGACCTGAAAAGGCAATATGACAGGGTGGCCCAAC
>ENSG00000089199|CHGB|137_8
AGCTGAGTTTCCAGACTTCTATGATTCTGAGGAGCCGGTG
>ENSG00000101311|FERMT1|107_1
GCTCCAAGGACCAGAATGAAACACTCGATGAGGACTTGTT
>ENSG00000101311|FERMT1|107_2
GAGTTTCATATAACAGGTTGATTAAAATTGATGCAGCCAC
>ENSG00000101311|FERMT1|107_3
TGAATGAAATGTATTTGAGATGTGACCATGAGAATCAATA
>ENSG00000101311|FERMT1|107_4
TAGCAGGAAGAAAATTTGGAATCAAGTTACTAATCCCTGT
>ENSG00000101311|FERMT1|107_5
ATCCCTAAACTTGCAGATAATCTCAAATTATTTAGGCCCA
>ENSG00000101311|FERMT1|107_6
TCTAATTTGGAAGTAACCCTAGAAGGTGGAAAAGCGGACA
>ENSG00000101311|FERMT1|107_7
AAACTGTCGTTGTCTGCTGAAACACAGGATTTTGCAGGCG
>ENSG00000101311|FERMT1|107_8
AAATATGATGCTGTCCGAATAAACCAACTCTATGAGCAAG
>ENSG00000173404|INSM1|187_1
AGGAGTCAGTCTCTTTCTGTACAAGGGAGAAAAGCTGTAC
>ENSG00000173404|INSM1|187_2
GCTAGTATTCGCTGTGTTCATGGTCTAGAAATGCGGTCTG
>ENSG00000173404|INSM1|187_3
GTTGTTTTGGGTGAATCTTGAGGAATAAATGCCTTTATAT
>ENSG00000173404|INSM1|187_4
TAGCTTTATTATGGCTTGTGAACTGCTGGAGTCTGGCTTT
>ENSG00000173404|INSM1|187_5
TTGTATGTGAACAAATCAAATTGCTTAAAAAAGAGTTTTC
>ENSG00000173404|INSM1|187_6
TATAGCCACAAATGCCTTGAACTGTTGTCTGGGATTGTTT
>ENSG00000173404|INSM1|187_7
TTGATCATCTTTGTTGAGGTAGGACTATCAGTTCCCTCTA
>ENSG00000173404|INSM1|187_8
GACATTCCACTGTGCGTTTTAGAAGAGAGCCTTTTTCTAA
>ENSG00000125820|NKX2-2|42_1
ACAAAGACGGGGTTTTCGGTCAAGGACATCTTAGACCTGC
>ENSG00000125820|NKX2-2|42_2
CGCCACGAATTGACCAAGTGAAGCTACAACTTTGCGACAT
>ENSG00000077984|CST7|305_1
CCCTTCCCCAGATACTTGTTCCCAGGACCTTAACTCACGT
>ENSG00000077984|CST7|305_2
AGACCAATGACCCAGGAGTCCTCCAAGCAGCCAGATACAG
>ENSG00000077984|CST7|305_3
AGATAGTGAAAGGCCTGAAATATATGCTGGAGGTGGAAAT
>ENSG00000077984|CST7|305_4
CTGGATGACTGTGACTTCCAAACCAACCACACCTTGAAGC
>ENSG00000077984|CST7|305_5
TTCAGCAAGACCACAGCCATGACAAACACCAGGATGCATG
>ENSG00000077984|CST7|305_6
AGCACCTCCTAACAGATTAAATAGATCACATTTGCTTCTA
>ENSG00000124102|PI3|21_1
CTTCCTGACACCATGAGGGCCAGCAGCTTCTTGATCGTGG
>ENSG00000124102|PI3|21_2
CTGTCACGGGAGTTCCTGTTAAAGGTCAAGACACTGTCAA
>ENSG00000124102|PI3|21_3
GTTTCAGTTAAAGGTCAAGATAAAGTCAAAGCGCAAGAGC
>ENSG00000124102|PI3|21_4
CCGCTGCTTGAAAGATACTGACTGCCCAGGAATCAAGAAG
>ENSG00000124102|PI3|21_5
TCTCTCATCCACTTTCCAATAAAGAGTTCCTTCTGCTCCA
>ENSG00000124107|SLPI|29_1
TGAAAGCTTGATTCCTGCCATATGGAGGAGGCTCTGGAGT
>ENSG00000124107|SLPI|29_2
CTTGAAGTGTTGCATGGGCATGTGTGGGAAATCCTGCGTT
>ENSG00000124107|SLPI|29_3
CAGTGTCCAGGGAAGAAGAGATGTTGTCCTGACACTTGTG
>ENSG00000124107|SLPI|29_4
AGAAATCTGCCCAGTGCCTTAGATACAAGAAACCTGAGTG
>ENSG00000124107|SLPI|29_5
TGTGGAAGGCTCTGGAAAGTCCTTCAAAGCTGGAGTCTGT
>ENSG00000101443|WFDC2|8_1
AACTACAGAGTAGTTTGATATTTCAGGGAGAAATAATATA
>ENSG00000101443|WFDC2|8_2
CACAGCTTCTCCCTTTCCCAACCAATAAAGTAACCACTTT
>ENSG00000175063|UBE2C|199_1
GGTGGGCCTAGATGAAGACGCTCAAGGACCCTCGTGACTT
>ENSG00000175063|UBE2C|199_2
GGGCAAGGAAGAGATGCTAAAGCCTGGGGAATTAAGAACA
>ENSG00000175063|UBE2C|199_3
GAATCAGACAACCTTTTCAAATGGGTAGGGACCATCCATG
>ENSG00000175063|UBE2C|199_4
GAGCATCAGAACCAGCTCAACAGTTTGTCTACTGTCCGGT
>ENSG00000175063|UBE2C|199_5
CCTGGACATCCTGAAGGAAAAGTGGTCTGCCCTGTATGAT
>ENSG00000175063|UBE2C|199_6
GAAAAACCCCACAGCTTTTAAGAAGTACCTGCAAGAAACC
>ENSG00000064787|BCAS1|85_1
GACACGAACTCACTGCAGAATGGGGACAAGCTCCAAAAGA
>ENSG00000064787|BCAS1|85_2
TGGGCAAACTGTTTTGGAAAAAGTCAGTTAAAGAGGACTC
>ENSG00000064787|BCAS1|85_3
CTGGAGACTGCAAAGGACGATTCCCAGGCAGCAGCTATAG
>ENSG00000064787|BCAS1|85_4
TGCAGGGAAGGACATAGTTGACGGCAAGGAAAAAGAAGGA
>ENSG00000064787|BCAS1|85_5
GAGCATCAAGACAAGGTGGATGAGGTTCCTGGCTTATCAG
>ENSG00000064787|BCAS1|85_6
CTTGGATCAGTGAAGCTTGATGTCAGCTCCAATAAAGCTC
>ENSG00000064787|BCAS1|85_7
ACAGTTCAGCACTTAGAGGAAGTCGACTTGGGAATAAGTG
>ENSG00000064787|BCAS1|85_8
AGAGAATGAACCAGAAGCAGAGACTTACCAGGACAACGCG
>ENSG00000160182|TFF1|290_1
TCGGCTCACAACACAGATTGACTGCTCTGACTTTGACTAC
>ENSG00000160182|TFF1|290_2
CTAATACCATCGACGTCCCTCCAGAAGAGGAGTGTGAATT
>ENSG00000160182|TFF1|290_3
GTGGTTTTCCTGGTGTCACGCCCTCCCAGTGTGCAAATAA
>ENSG00000099958|DERL3|275_1
CCTGAGCCTCACAGCTACTCTTCTCAGCTCTCTGGGTCTG
>ENSG00000099958|DERL3|275_2
CCTCCAAAGACAGGTTGTCATTTTCATGGTAACAACACTG
>ENSG00000099958|DERL3|275_3
TGTTGTTCTAAGCCTGTCCATGTTGTGGTTTATTTCTGGA
>ENSG00000099958|DERL3|275_4
GCAGAGTTCTGAGACTGGGTGAGGCAGGGACTTCTGGAAG
>ENSG00000099958|DERL3|275_5
GGTCTTCTGCCCTTTCTATGACCTCAGAGCCTAAGTTTTC
>ENSG00000099958|DERL3|275_6
CACTGGCTTCCCCATCTCACCTGGCCACATCCTTCTATGC
>ENSG00000099958|DERL3|275_7
AAGAGGCTTCTGGCAGCTTCCATCCTACCCATGACCCCTA
>ENSG00000099958|DERL3|275_8
TTCATGTTTCTCTTCGGGGGCGTCCTTATGACCCTGCTGG
>ENSG00000099958|DERL3|275_9
CAACTTCCTCTTCTTCGGGCCCCTGGGATTCAGCTTCTTC
>ENSG00000198832|SELENOM|142_1
CTACGAGGAACTAGAGCGCATCCCACTCAGTGAAATGACC
>ENSG00000198832|SELENOM|142_2
ACGCAGGACATTCCATTCTATCACAACCTGGTGATGAAAC
>ENSG00000198832|SELENOM|142_3
CGACAAAAGGAGCGTCGACACTCTCGGACCTGGGAAAGTG
>ENSG00000100234|TIMP3|73_1
CATCAAGCAGATGAAGATGTACCGAGGCTTCACCAAGATG
>ENSG00000100234|TIMP3|73_2
CGAGAGTCTCTGTGGCCTTAAGCTGGAGGTCAACAAGTAC
>ENSG00000100234|TIMP3|73_3
AAGGGGCTGAACTATCGGTATCACCTGGGTTGTAACTGCA
>ENSG00000100234|TIMP3|73_4
GCCTTGCTTTGTGACTTCCAAGAACGAGTGTCTCTGGACC
>ENSG00000100234|TIMP3|73_5
CCCAGATGATGACAATGAAATTAGTGCCTGTTTTCTTGCA
>ENSG00000100234|TIMP3|73_6
AAGAAAGGTCTATGCTGTCATATGGGGTTTATTGGGAACT
>ENSG00000100234|TIMP3|73_7
AGGATCAGTCAAAGGCAGCAAGCAGATAGACTCAAGGTGT
>ENSG00000100234|TIMP3|73_8
GTGATGCTTGTGTTGACCAGATGTTCCTGAGTCTGGAGCA
>ENSG00000198125|MB|79_1
TAATCACTGGCCCCTTGAAGACAGCAGAATGTCCCTTTGC
>ENSG00000198125|MB|79_2
CCAAATCCAAGCCATTAACTACACCTGACAGTAGCAATTG
>ENSG00000198125|MB|79_3
TGTGTTCTGCATGGTTTGGATCTGAATTAATTGTCCTTTC
>ENSG00000198125|MB|79_4
CCATATAGAGTTTGCTTCTGAGTGTCTGCTTTGTTTAGTA
>ENSG00000198125|MB|79_5
AGCTGTTCCGGAAGGACATGGCCTCCAACTACAAGGAGCT
>ENSG00000198125|MB|79_6
CAAGCACAAGATCCCCGTGAAGTACCTGGAGTTCATCTCG
>ENSG00000198125|MB|79_7
TAAGAAGAAGGGGCATCATGAGGCAGAGATTAAGCCCCTG
>ENSG00000198125|MB|79_8
GGACGAGATGAAGGCGTCTGAGGACTTAAAGAAGCATGGT
>ENSG00000100079|LGALS2|101_1
AGTGACCTTTGAGAGTGACAAATTCAAGGTGAAGCTGCCA
>ENSG00000100079|LGALS2|101_2
GCTTCAGCGAATCCACCATTGTCTGCAACTCATTGGACGG
>ENSG00000100079|LGALS2|101_3
GATGGCACTGATGGCTTTGTAATTAATCTGGGCCAGGGGA
>ENSG00000100079|LGALS2|101_4
ACGGGGGAACTTGAGGTTAAGAACATGGACATGAAGCCGG
>ENSG00000100079|LGALS2|101_5
GGAGTTAATGTGTAATATTCTAGGATATAAGCTTGACCAC
>ENSG00000102010|BMX|74_1
GATGGGCTTCTCTATGTCTATGCATCAAATGAAGAGAGCC
>ENSG00000102010|BMX|74_2
CCATCTTCAAGTACCAGTCTAGCGCAATATGACAGCAACT
>ENSG00000102010|BMX|74_3
GGTAACATCTCCAGATCACAATCTGAACAGTTACTCAGAC
>ENSG00000102010|BMX|74_4
GGCAGTATGATGTTGCTGTTAAGATGATCAAGGAGGGCTC
>ENSG00000102010|BMX|74_5
TTCAGGAGGCCCAGACTATGATGAAACTCAGCCATCCCAA
>ENSG00000102010|BMX|74_6
TGAACCTTCCCAGCTCTTAGAAATGTGCTACGATGTCTGT
>ENSG00000102010|BMX|74_7
GTATGTTCTTGATGACCAGTATGTCAGTTCAGTCGGAACA
>ENSG00000102010|BMX|74_8
AAGCAGCCCTATGACTTGTATGACAACTCCCAGGTGGTTC
>ENSG00000123131|PRDX4|84_1
CTGTGATCGATGGAGAATTTAAGGAGCTGAAGTTAACTGA
>ENSG00000123131|PRDX4|84_2
TTGGCGACAGACTTGAAGAATTCAGATCTATAAATACTGA
>ENSG00000123131|PRDX4|84_3
AGATAACTCTTGATATGATATAAGAATATAGTCATTTATC
>ENSG00000123131|PRDX4|84_4
ATAGCTTTATCTAAGAGTAATACATGTAACTACACATTTT
>ENSG00000123131|PRDX4|84_5
CTTAAGGATTTTATAGGACATTTCAAAATAAGGGGAAAAG
>ENSG00000123131|PRDX4|84_6
TACCCCTCGAAGACAAGGAGGACTTGGGCCAATAAGGATT
>ENSG00000123131|PRDX4|84_7
CCATCAGATCTCAAAGGACTATGGTGTATACCTAGAGGAC
>ENSG00000123131|PRDX4|84_8
CATTATTGATGACAAAGGAATCCTAAGACAAATTACTCTG
>ENSG00000123131|PRDX4|84_9
CCTGTGGGTAGATCAGTGGATGAGACACTACGTTTGGTTC
>ENSG00000123131|PRDX4|84_10
TGGAAAGCTGAAGTATTTCGATAAACTGAATTGAGAAATA
>ENSG00000123131|PRDX4|84_11
TCAAGTTATGATGCTTGAAAGTTCTCAATAAAGTTCACGG
>ENSG00000004848|ARX|233_1
GTAAAAGTTTGTCCTCCCGTAGATTCTTACTGTGTTGTAG
>ENSG00000004848|ARX|233_2
ATCAAACCAAAGGGAAATAATACTCTGCTAGAATATGGAC
>ENSG00000004848|ARX|233_3
TTGTTCTTGTTCTCTTCTTTATCATACACCAACCAAGGTT
>ENSG00000004848|ARX|233_4
GAGCCTGTAAGATAGCTAACAGTGCACTTAAAGGAAAGGG
>ENSG00000004848|ARX|233_5
GCTCCAACTCCAACATCCACTCTCTCTTGTTCTTACTTTC
>ENSG00000004848|ARX|233_6
TCAGCACCACTCAAGACCAAATGGAAACAGAGGACCAGCA
>ENSG00000004848|ARX|233_7
AGTGCAAAAGTAAATCTCCAACTTTGCTCTCCTCCTACTG
>ENSG00000004848|ARX|233_8
GAGGCAGAAAGGCACAAAGATCGCAATAATATCCGTTATA
>ENSG00000169306|IL1RAPL1|30_1
TTAATTGTGGACTCTGTGGAAGAAGGTGACTTGGGAAATT
>ENSG00000169306|IL1RAPL1|30_2
ATACACCAAAGTGGATCCTGACCAGTGGAATCAAGAGACT
>ENSG00000169306|IL1RAPL1|30_3
AGAACGTTTTGCCCTTGAAATCCTACCTGATATGCTTGAA
>ENSG00000169306|IL1RAPL1|30_4
GAAGATGTGGCAAGATGTGTAGATCAAAGCAAGCGGCTGA
>ENSG00000169306|IL1RAPL1|30_5
ACGTAGTTAGAAGGGGCTGGAGCATCTTTGAGCTGGAAAC
>ENSG00000169306|IL1RAPL1|30_6
CCCATCCAGATCTCCGTTCTACCTTTCACAACACGTACCA
>ENSG00000169306|IL1RAPL1|30_7
TACCTACTGTAACATCCCTATGACACTCATCAACGGGCAG
>ENSG00000169306|IL1RAPL1|30_8
GAGCAGGGAGCAGAATCCAGATGAGGCCCACACAAACAGT
>ENSG00000165168|CYBB|103_1
TGCTCAACAAGAGTTCGAAGACAACTGGACAGGAATCTCA
>ENSG00000165168|CYBB|103_2
TTATTCAGTAGCACTCTCTGAACTTGGAGACAGGCAAAAT
>ENSG00000165168|CYBB|103_3
TTATCACTTCCTCCACCAAAACCATCCGGAGGTCTTACTT
>ENSG00000165168|CYBB|103_4
CAATCCCTCAGTTTGCTGGAAACCCTCCTATGACTTGGAA
>ENSG00000165168|CYBB|103_5
CACTCACCCTTTCAAAACCATCGAGCTACAGATGAAGAAG
>ENSG00000165168|CYBB|103_6
TGTGATAAGCAGGAGTTTCAAGATGCGTGGAAACTACCTA
>ENSG00000165168|CYBB|103_7
TGTTCAGCTATGAGGTGGTGATGTTAGTGGGAGCAGGGAT
>ENSG00000165168|CYBB|103_8
TCACTTTGCTGTGCACCATGATGAGGAGAAAGATGTGATC
>ENSG00000069535|MAOB|136_1
TGCTCAGGCTGATTGGATTGACCACCATCTTTTCAGCAAC
>ENSG00000069535|MAOB|136_2
AGAAGAAGCTCCAGTTGCCTACACGTTGGATGATACCAAA
>ENSG00000069535|MAOB|136_3
CCCTCTGCCAATGATGAGAAACCAGATGATCACTCGTGTG
>ENSG00000069535|MAOB|136_4
CTACATTGACCAGACAAGAGAAAATGTCCTTGTGGAGACC
>ENSG00000069535|MAOB|136_5
GACAATGAAGGAGCTACTGGACAAGCTCTGCTGGACTGAA
>ENSG00000069535|MAOB|136_6
AGCAGCCAAACTTCTGCATGACTCTGGACTGAATGTGGTT
>ENSG00000049768|FOXP3|206_1
CTCAGCTTAGACTGCAGAGGAACTACTCATTTATTTGGGA
>ENSG00000049768|FOXP3|206_2
ACACACACGGCCTGTTAGAATTCACCTGTGTATCTCACGC
>ENSG00000049768|FOXP3|206_3
CCAGAGGCCTACACAGAAGCAGCGTCAGTACCCTCAGGAT
>ENSG00000049768|FOXP3|206_4
ACAATCCTGTCCCTCACTCAACACAAACCCCAAAACACAG
>ENSG00000049768|FOXP3|206_5
CTCATAGGCACATTGGGGAGGAACGGGATGTGGGTTGTTG
>ENSG00000049768|FOXP3|206_6
GTTCACACGCATGTTTGCCTTCTTCAGAAACCATCCTGCC
>ENSG00000049768|FOXP3|206_7
GGCACAATGTCTCCTCCAGAGAGAGATGGTACAGTCTCTG
>ENSG00000049768|FOXP3|206_8
AAATGGTGTCTGCAAGTGGCCCGGATGTGAGAAGGTCTTC
>ENSG00000102245|CD40LG|342_1
TTTGCTGTGTATCTTCATAGAAGGTTGGACAAGATAGAAG
>ENSG00000102245|CD40LG|342_2
GATGCAACACAGGAGAAAGATCCTTATCCTTACTGAACTG
>ENSG00000102245|CD40LG|342_3
TGAAGGCTTTGTGAAGGATATAATGTTAAACAAAGAGGAG
>ENSG00000102245|CD40LG|342_4
ACAGTGGGCTGAAAAAGGATACTACACCATGAGCAACAAC
>ENSG00000102245|CD40LG|342_5
GAATCTTACTCAGAGCTGCAAATACCCACAGTTCCGCCAA
>ENSG00000102245|CD40LG|342_6
CCATTCACTTGGGAGGAGTATTTGAATTGCAACCAGGTGC
>ENSG00000130821|SLC6A8|126_1
CAGCATCAATGTCTGGAACATCTGTCCCCTGTTCAAAGGC
>ENSG00000130821|SLC6A8|126_2
TACTTCTGTGTCTGGAAGGGGGTCAAATCCACGGGAAAGA
>ENSG00000130821|SLC6A8|126_3
CTGGATGGCATCATTTACTATCTCAAGCCTGACTGGTCAA
>ENSG00000130821|SLC6A8|126_4
CATCATCCTGGCTCTCATCAACAGTGGGACCAGCTTCTTT
>ENSG00000130821|SLC6A8|126_5
ACTTCCGTTTCCAAAGGGAGATCTCTGTGGCCCTCTGTTG
>ENSG00000130821|SLC6A8|126_6
GGATGTACGTCTTCCAGCTGTTTGACTACTACTCGGCCAG
>ENSG00000130821|SLC6A8|126_7
TTGTGTACTACGAGCCGCTGGTCTACAACAACACCTACGT
>ENSG00000130821|SLC6A8|126_8
TCGTGGTGGAGAGTGTCATGTGACAACTCAGCTCACATCA
>ENSG00000129824|RPS4Y1|340_1
TGAGGTAAAGAAGATATGTATGCAACGTTTCATCAAAATT
>ENSG00000129824|RPS4Y1|340_2
ATCGAGAAGACAGGTGAACATTTCCGCCTGGTCTATGACA
>ENSG00000129824|RPS4Y1|340_3
TGTGCAAAGTGAGGAAGATTACTGTGGGAGTGAAGGGAAT
>ENSG00000129824|RPS4Y1|340_4
GATTGATTTAGGGACTGGCAAGATAATCAACTTTATCAAA
>ENSG00000129824|RPS4Y1|340_5
ACCAACAGGGAAAGACATCCTGGTTCTTTTGATGTGGTGC
>ENSG00000129824|RPS4Y1|340_6
GCATTCGACTTACTGTTGCTGAAGAGAGAGATAAGAGGCT
>ENSG00000129824|RPS4Y1|340_7
GGCACTGTCTTAAGATCTCTAGGAATACCACCTATACTTC
>ENSG00000129824|RPS4Y1|340_8
ATAAACCTTTGCTTCCCTCATACATGTTACCCACACCATC
