# Supplementary material for: Evidence of off-target probe binding affecting 10x Genomics Xenium gene panels compromise accuracy of spatial transcriptomic profiling
Source: eLife. 2026 May 1;14:RP107070. doi: 10.7554/eLife.107070 (PMC13134852; doi:10.7554/eLife.107070)
Supplement: Supplementary file 10. — Results include all possible RNA species, and using a pad length (-pl) of 10. [file elife-107070-supp10.zip › xenium_probeset_results/human_colon_10pl_all/track.unmapped.txt]

ENSG00000122417|ODF2L|144_7
ENSG00000122417|ODF2L|144_8
ENSG00000122417|ODF2L|144_9
ENSG00000122417|ODF2L|144_10
ENSG00000171848|RRM2|268_9
ENSG00000106331|PAX4|297_7
ENSG00000130035|GALNT8|109_9
ENSG00000130035|GALNT8|109_11
ENSG00000130035|GALNT8|109_12
ENSG00000130035|GALNT8|109_13
ENSG00000130035|GALNT8|109_14
ENSG00000130035|GALNT8|109_15
ENSG00000130035|GALNT8|109_16
ENSG00000118308|LRMP|211_1
ENSG00000118308|LRMP|211_2
ENSG00000118308|LRMP|211_4
ENSG00000118308|LRMP|211_5
ENSG00000118308|LRMP|211_6
ENSG00000118308|LRMP|211_7
ENSG00000118308|LRMP|211_8
ENSG00000271503|CCL5|291_6
ENSG00000118271|TTR|102_2
ENSG00000118271|TTR|102_5
