# Supplementary material for: Evidence of off-target probe binding affecting 10x Genomics Xenium gene panels compromise accuracy of spatial transcriptomic profiling
Source: eLife. 2026 May 1;14:RP107070. doi: 10.7554/eLife.107070 (PMC13134852; doi:10.7554/eLife.107070)
Supplement: Supplementary file 10. — Results include all possible RNA species, and using a pad length (-pl) of 10. [file elife-107070-supp10.zip › xenium_probeset_results/human_multi_10pl_all/fwd_oriented.fa]

>ENSG00000188290|HES4|195_1
TATTAACGAGAGCCTCGCTCAGCTCAAAACCCTCATCCTG
>ENSG00000049249|TNFRSF9|56_1
AGACCAGTACAAACTACTCAAGAGGAAGATGGCTGTAGCT
>ENSG00000049249|TNFRSF9|56_2
TGTTGTTAAACGGGGCAGAAAGAAACTCCTGTATATATTC
>ENSG00000049249|TNFRSF9|56_3
GGACACTCTCCGCAGATCATCTCCTTCTTTCTTGCGCTGA
>ENSG00000049249|TNFRSF9|56_4
CTGGACAAACTGTTCTTTGGATGGAAAGTCTGTGCTTGTG
>ENSG00000049249|TNFRSF9|56_5
GTAAAGACTGTTGCTTTGGGACATTTAACGATCAGAAACG
>ENSG00000049249|TNFRSF9|56_6
GCATGTGTGAACAGGATTGTAAACAAGGTCAAGAACTGAC
>ENSG00000049249|TNFRSF9|56_7
GGACAAAGGACCTGTGACATATGCAGGCAGTGTAAAGGTG
>ENSG00000049249|TNFRSF9|56_8
TCAACTTTGAGAGGACAAGATCATTGCAGGATCCTTGTAG
>ENSG00000162493|PDPN|54_1
GATGTGGAAGGTGTCAGCTCTGCTCTTCGTTTTGGGAAGC
>ENSG00000162493|PDPN|54_2
TTTTTGCCCAGGGAAGCTTTAGCTGTGATTCCCTTCAGCC
>ENSG00000162493|PDPN|54_3
AGCCAGAAGATGACACTGAGACTACAGGTTTGGAAGGCGG
>ENSG00000162493|PDPN|54_4
ACCGCTATAAGTCTGGCTTGACAACTCTGGTGGCAACAAG
>ENSG00000162493|PDPN|54_5
AAGTGGATGGAGACACACAGACAACAGTTGAGAAAGATGG
>ENSG00000162493|PDPN|54_6
GTGACCCTGGTTGGAATCATAGTTGGGGTCTTACTAGCCA
>ENSG00000162493|PDPN|54_7
AAGTAAATAGCTTACACCCATGTGATAGGCAAATGAAAGC
>ENSG00000162493|PDPN|54_8
TTTTTGAATATACATTCTATAAAAGATTATTTGAAAGACA
>ENSG00000162493|PDPN|54_9
GAGCAAAACTGTATAAACTGATTTGTAACTAACACTGGAC
>ENSG00000162493|PDPN|54_10
AATGCAGAGGAATCTGGAAATATTTATATCCACGGAGTCC
>ENSG00000162493|PDPN|54_11
TTGCTGATCTGCTGAAATGTACACATTCTGGTCTAGTTTG
>ENSG00000142973|CYP4B1|332_1
TCTGGGCTGATCTTGGTCTTAGGCTTTCTCAAGCTCATCC
>ENSG00000142973|CYP4B1|332_2
ACAGTTCATTGGCTTCCTGAACATCTATGAGCCTGACTAT
>ENSG00000142973|CYP4B1|332_3
CCTAAGGCCCCTGATGTGTATGACTTCTTCCTCCAGTGGA
>ENSG00000142973|CYP4B1|332_4
CTATGTGGCCGTGTTCACTGAGTCTACACGTATCATGCTG
>ENSG00000142973|CYP4B1|332_5
GGAGGGTAAGTCCTTTGACATCTTCTGCGATGTGGGTCAC
>ENSG00000142973|CYP4B1|332_6
GCTGAACACACTCATGAAGTGCACCTTTGGAAGAGGAGAC
>ENSG00000142973|CYP4B1|332_7
TACTACCTTGCAGTCAGCGATCTCACTCTGTTGATGCAGC
>ENSG00000142973|CYP4B1|332_8
TGATCTGGGCAAAATGACTTATCTGACCATGTGCATCAAG
>ENSG00000142973|CYP4B1|332_9
CCTGATCTCTATGCATATCTATGCCCTCCATAGGAACAGT
>ENSG00000162595|DIRAS3|228_1
ATCATATCTTTTAATTGTGTATTTAAGAAAAGTGTTTTCA
>ENSG00000162595|DIRAS3|228_2
GATTTTGTGCTGTTGTTTGGACTGTAACATCCATGTTGTC
>ENSG00000162595|DIRAS3|228_3
GTAGCGTGTAGAAAACGTGGACTCATTTCACTATGTTACA
>ENSG00000162595|DIRAS3|228_4
AGATGCCCAACACCACTGAGAAGCTGCTTGACAAGTGCAT
>ENSG00000162595|DIRAS3|228_5
CTATGAGCTGATCTGCAAGATCAAAGGTAACAACCTGCAT
>ENSG00000162595|DIRAS3|228_6
TGGTCTACTCAGTCACCAAGAAGGAAACCCTGGAAGAGCT
>ENSG00000162595|DIRAS3|228_7
CAACTTCCGTCATGAGTACCTGCCGACCATTGAAAATACC
>ENSG00000162618|ADGRL4|132_1
CGCATCAGTGGTTACAGCTTACCTCTTCACAGTCAGCAAT
>ENSG00000162618|ADGRL4|132_2
CAGAAGTTAGTTGCTTTGAGAACATAAGGTCTTGTGCAAG
>ENSG00000162618|ADGRL4|132_3
ATGTGCATTGAAGGCATACATCTCTATCTCATTGTTGTGG
>ENSG00000162618|ADGRL4|132_4
TTTCAGTCTCAATGAGCTCAAACCCACCCACATTATATGA
>ENSG00000162618|ADGRL4|132_5
TGCACACTGTTGAACAAGCTACTTTAAGGATATCCCAGAG
>ENSG00000162618|ADGRL4|132_6
CTTCATTACTAGGTTACAAGAACAACACTATCTCAGCCAA
>ENSG00000162618|ADGRL4|132_7
TGTGTGTACCTGGCTTCAGATCCAGCAGTAACCAAGACAG
>ENSG00000162618|ADGRL4|132_8
GAAGATGATAATGAATGTGGAAATTTAACTCAGTCCTGTG
>ENSG00000137975|CLCA2|57_1
CAGAAGTGCATGGGATGTAATCACAGACTCTGCTGACTTT
>ENSG00000137975|CLCA2|57_2
CTTGTACAGGCTGGTGACAAAGTGGTCTGTTTAGTGCTGG
>ENSG00000137975|CLCA2|57_3
AATTCATACCTTCGTGGGCATTGCCAGTTTCGACAGCAAA
>ENSG00000137975|CLCA2|57_4
GCTTATGGCTCTGTGATGATATTAGTGACCAGCGGAGATG
>ENSG00000137975|CLCA2|57_5
TGCTCAGCAGTGGTTCAACAATTCACTCCATTGCCCTGGG
>ENSG00000137975|CLCA2|57_6
ATCATTCTCTGCAAGCCCTGAAAGTGACAGTGACCTCTCG
>ENSG00000137975|CLCA2|57_7
TCAAAGCGAAATCCTCAGCAAGCTGGCATCAGGGAGATAT
>ENSG00000137975|CLCA2|57_8
GGACCTGAACATCAGCCAAATGGAGAAACACATGAAAGCC
>ENSG00000016490|CLCA1|397_1
TGAGTCTACTCCTCCAGGTAATGATGAACCCTACACTGAG
>ENSG00000016490|CLCA1|397_2
AATCTCCGAAGCACATGGGAAGTGATCCGTGATTCTGAGG
>ENSG00000016490|CLCA1|397_3
TATGACAACACAGCCACCAAATCCCACCTTCTCATTGCTG
>ENSG00000016490|CLCA1|397_4
GGTTGGGATGGTGACATTTGACAGTGCTGCCCATGTACAA
>ENSG00000016490|CLCA1|397_5
AACTAGAGGAGCTGTCCAAAATGACAGGAGGTTTACAGAC
>ENSG00000016490|CLCA1|397_6
CCAGAACAGCCAGTGGATGAATGGCACAGTGATCGTGGAC
>ENSG00000016490|CLCA1|397_7
AGCAGGTGCTGATGCTACTAAGGATGACGGTGTCTACTCA
>ENSG00000016490|CLCA1|397_8
TACTGCTCTCATCCCAAAGGAAGCCAACTCTGAGGAAGTC
>ENSG00000243480|AMY2A|220_1
TGTGAGCGATATTTAGCTCCGAAGGGATTTGGAGGGGTTC
>ENSG00000243480|AMY2A|220_2
CAAATGAAAATGTTGCAATTTACAACCCTTTCAGACCTTG
>ENSG00000243480|AMY2A|220_3
TATTTATGTGGATGCTGTAATTAATCATATGTGTGGTAAC
>ENSG00000243480|AMY2A|220_4
ATTTCAATGATGGTAAATGTAAAACTGGAAGTGGAGATAT
>ENSG00000243480|AMY2A|220_5
GAGATTGTCGTCTGACTGGTCTTCTTGATCTTGCACTGGA
>ENSG00000243480|AMY2A|220_6
CCTTTTACAAATTGGTATGATAATGGGAGCAACCAAGTGG
>ENSG00000243480|AMY2A|220_7
CATTAAAATTTACGTTTCTGATGATGGCAAAGCTCATTTT
>ENSG00000179902|C1orf194|295_1
TAATTAGTTCAGGGATCTGTCAACACTAGGTGGAGAAGAA
>ENSG00000179902|C1orf194|295_2
GTTGATCCAGTGTCTGATGTTAGCCAGGAAAGTGATGGGT
>ENSG00000179902|C1orf194|295_3
CTTGAATGTCCCAGTGTGGTGGTTGTACAAGGCTGCTAAG
>ENSG00000179902|C1orf194|295_4
TCCTAAGTAGGAATCATCGTTATCTAATGTAGGCTGCTGG
>ENSG00000179902|C1orf194|295_5
CGAAAGGGCAGTAGAAAACGGAAATTTGTTGGCTGGCTTG
>ENSG00000143110|C1orf162|160_1
TATGACCGGACTTTTTCTTGAAAGGGGATGACAGCATGGG
>ENSG00000143110|C1orf162|160_2
AAAGACAAGGCACTCTCTCCACAGCAGCCCCAACAACTAG
>ENSG00000143110|C1orf162|160_3
TTTGTGCTGGGGTTCTACTGACACTGCTGCTGATAGCCTT
>ENSG00000143110|C1orf162|160_4
TTTCATCCATCCCAGGGGAATCACTTACCTATGCCAGCAC
>ENSG00000143110|C1orf162|160_5
GGCTGAGAACCATTCTGCAGACTTTGACCCCATTGTCTAT
>ENSG00000143110|C1orf162|160_6
TAACAAACTAACTCAGCTTTTCCAATGAGGCTTGAATCCA
>ENSG00000143110|C1orf162|160_7
ATCACTTTCACTTTTTTACAAATTTTGGACCACCACCTGT
>ENSG00000143110|C1orf162|160_8
AGTCGGAGTTGTTTAGATGTGATCTGGCAATGCTATCCAG
>ENSG00000116824|CD2|163_1
AGCTTTCCATGTAAATTTGTAGCCAGCTTCCTTCTGATTT
>ENSG00000116824|CD2|163_2
TCAGGACATCAACTTGGACATTCCTAGTTTTCAAATGAGT
>ENSG00000116824|CD2|163_3
ATTAAGCATCTGAAGACCGATGATCAGGATATCTACAAGG
>ENSG00000116824|CD2|163_4
CCTGGACTTGTATCAACACAACCCTGACCTGTGAGGTAAT
>ENSG00000116824|CD2|163_5
AGGTCTGGACATCTATCTCATCATTGGCATATGTGGAGGA
>ENSG00000116824|CD2|163_6
GAGAAATGATGAGGAGCTGGAGACAAGAGCCCACAGAGTA
>ENSG00000116824|CD2|163_7
CAACCCCTCAGAATCCAGCAACTTCCCAACATCCTCCTCC
>ENSG00000116824|CD2|163_8
ATGGGGCAGCAGAAAACTCATTGTCCCCTTCCTCTAATTA
>ENSG00000183508|TENT5C|81_1
AGGCAACTTTCCAACCTTGGAGATAACTCTGAAGGACATC
>ENSG00000183508|TENT5C|81_2
GACCTGGACCTAATCTTCCATGTGGCTCTTCCAACAGAGG
>ENSG00000183508|TENT5C|81_3
AGCTGGTTAGAGATGTGGTTCTGTGTTCCCTTCTGAACTT
>ENSG00000183508|TENT5C|81_4
AGAGGGTGTGAACAAGCTCAAAATCAGTCCAGTCACTCTG
>ENSG00000183508|TENT5C|81_5
GAGCATGTACGGGGACTTTGAGGAAGCTTTTGACCATCTG
>ENSG00000183508|TENT5C|81_6
CTTCATCGACTTCCCGGACATCCTTGAACAGCAGAGGAAG
>ENSG00000183508|TENT5C|81_7
CTTCAAAACCACTTCGCTGAAGAAGAGAGAAGCAAGTACG
>ENSG00000183508|TENT5C|81_8
CCCTTACGTCAGTGATGGCAACTTCAGCAACTACTACGTT
>ENSG00000134240|HMGCS2|78_1
GAACCAAAGAGAGCAATTCTACCATAAGGTGAATTTCTCC
>ENSG00000134240|HMGCS2|78_2
CCTCTCCACTCACAATGGGAACATGTACACCTCATCCCTG
>ENSG00000134240|HMGCS2|78_3
GCTAAAGCTGGAAGACACCTACACCAACAAGGACCTGGAT
>ENSG00000134240|HMGCS2|78_4
GACCATCATTGACAAGTCCAAAGCTGTCAAAACAGTGCTC
>ENSG00000150337|FCGR1A|60_1
TGGCTACTACTGCAGGTCTCCAGCAGAGTCTTCACGGAAG
>ENSG00000150337|FCGR1A|60_2
GGTGTCATGCGTGGAAGGATAAGCTGGTGTACAATGTGCT
>ENSG00000150337|FCGR1A|60_3
CTAACCTCACCATTCTGAAAACCAACATAAGTCACAATGG
>ENSG00000150337|FCGR1A|60_4
CATCGCTACACATCAGCAGGAATATCTGTCACTGTGAAAG
>ENSG00000150337|FCGR1A|60_5
GGCCTGGTTTGCAGCTTTACTTCTCCTTCTACATGGGCAG
>ENSG00000150337|FCGR1A|60_6
ACTAACTGCTAGAAGAGAAGACTCTGGGTTATACTGGTGC
>ENSG00000150337|FCGR1A|60_7
CTGGTTTCATGTCCTTTTCTATCTGGCAGTGGGAATAATG
>ENSG00000150337|FCGR1A|60_8
TGGATTCTGGTCATGAGAAGAAGGTAATTTCCAGCCTTCA
>ENSG00000143387|CTSK|250_1
GATATATCCTCATGGCTCGAAATAAGAACAACGCCTGTGG
>ENSG00000143387|CTSK|250_2
GTTTTGGCAGTGGGATATGGAATCCAGAAGGGAAACAAGC
>ENSG00000143387|CTSK|250_3
TACAGCAAAGGTGTGTATTATGATGAAAGCTGCAATAGCG
>ENSG00000143387|CTSK|250_4
ACCTGTCTCTGTGGCCATTGATGCAAGCCTGACCTCCTTC
>ENSG00000143387|CTSK|250_5
CAACAGGCAAGGCAGCTAAATGCAGAGGGTACAGAGAGAT
>ENSG00000143387|CTSK|250_6
ACATGACCAATGCCTTCCAATATGTGCAGAAGAACCGGGG
>ENSG00000143387|CTSK|250_7
CTGAAGTATATTTCCATCCATAACCTTGAGGCTTCTCTTG
>ENSG00000143387|CTSK|250_8
ACTGGGAGCTATGGAAGAAGACCCACAGGAAGCAATATAA
>ENSG00000163221|S100A12|373_1
CCATTACCACACCCACAAAGAGTAGGTAGCTCTCTGAAGG
>ENSG00000163221|S100A12|373_2
CAAGGCCTGGATGCTAATCAAGATGAACAGGTCGACTTTC
>ENSG00000163221|S100A12|373_3
GCTTGCAAACACCATCAAGAATATCAAAGATAAAGCTGTC
>ENSG00000163221|S100A12|373_4
TCTGGAGGGAATTGTCAATATCTTCCACCAATACTCAGTT
>ENSG00000163221|S100A12|373_5
TGCATTGAGGGGTTAACATTAGGCTGGGAAGATGACAAAA
>ENSG00000160678|S100A1|288_1
AGGGGGACAAGTACAAGCTGAGCAAGAAGGAGCTGAAAGA
>ENSG00000160678|S100A1|288_2
TAGAAGAGTCCCATAATTCAATGCAGTTCCTCTCGCTCAT
>ENSG00000160678|S100A1|288_3
GAAGGATGTGGATGCTGTGGACAAGGTGATGAAGGAGCTA
>ENSG00000160678|S100A1|288_4
CTGTAACAATTTCTTCTGGGAGAACAGTTGAGCAGACAGC
>ENSG00000160678|S100A1|288_5
CAAGCCTGCAACTCATCTTTCATTAAAGGCTTCTCTCTCA
>ENSG00000073754|CD5L|124_1
CAAGCTGCCTGGAATCCTCAAACCTGTCACTTTGGTCAGA
>ENSG00000073754|CD5L|124_2
CCCTCTTGCTGGGGAAGATGAGCTTCCATGTATCCTGTGC
>ENSG00000073754|CD5L|124_3
CCCTCTGCTTGTTCTCCTGAGCCCTGATTATCCTCATACT
>ENSG00000073754|CD5L|124_4
TGTGATGACAACTGGGGAGAAAAGGAGGACCAGGTGGTAT
>ENSG00000073754|CD5L|124_5
TTTGACTTGAGACTAGTAGGAGGAGACAACCTCTGCTCTG
>ENSG00000073754|CD5L|124_6
CACCTGCAACCATGATGAAGACACGTGGGTCGAATGTGAA
>ENSG00000073754|CD5L|124_7
GAGCAAGAAGAAGTTTATGATTGTTCACATGATGAAGATG
>ENSG00000073754|CD5L|124_8
CCACCAGCAGAAAAAGAGCAAAAGGTCCTCATCCAATCAG
>ENSG00000158477|CD1A|40_1
TGCTGTTTTTGCTACTTCCATTGTTAGCTGTTCTCCCAGG
>ENSG00000158477|CD1A|40_2
ATCGCATCCTTTTACAACCATTCCTGGAAACAAAATCTGG
>ENSG00000158477|CD1A|40_3
GTTGGCTGAGTGATTTGCAGACTCATACCTGGGACAGCAA
>ENSG00000158477|CD1A|40_4
CAGGGGAAACTTCAGCAATGAGGAGTGGAAGGAACTGGAA
>ENSG00000158477|CD1A|40_5
GCAGTTTGAATATCCTTTTGAGATACAGGTGACAGGAGGC
>ENSG00000158477|CD1A|40_6
TCAGAATCAGCATGAAAATGACATAACACACAATCTTCTC
>ENSG00000158477|CD1A|40_7
TCTACTGGGAGCATCACAGTTCCGTGGGCTTCATCATCTT
>ENSG00000158477|CD1A|40_8
TAGTGCCTTTACTTCTTCTGATAGGTCTTGCGCTTTGGTT
>ENSG00000158481|CD1C|206_1
GTTTCTGCTGCTAGCTCTTCTTCTCCCAGGTGGTGACAAT
>ENSG00000158481|CD1C|206_2
GACTCATGGCTGGGACAGTGAATCAGGCACAATAATTTTC
>ENSG00000158481|CD1C|206_3
AAGGGCAACTTCAGCAATGAAGAGTTGTCAGACCTAGAGT
>ENSG00000158481|CD1C|206_4
CCAGAAGGCTTCTTTCAGGTAGCTTTCAACGGATTAGATT
>ENSG00000158481|CD1C|206_5
ATCTCCAGGCTGTGGAAGTTTGGCCCAAAGTGTCTGTCAT
>ENSG00000158481|CD1C|206_6
CGTCACAGAAACAGTGTATAATCTCATAAGAAGCACTTGC
>ENSG00000158481|CD1C|206_7
GGGCACTAAACATGGTGATATTCTTCCTAATGCTGATGGG
>ENSG00000158481|CD1C|206_8
TAGTGCCCTTGGTGATTCTAATAGTCCTTGTGTTATGGTT
>ENSG00000158488|CD1E|191_1
GGAGAGGGGTACTGATATCTGAATTATTAGGGCAGGTGTC
>ENSG00000158488|CD1E|191_2
CCAGGCTCTACAATCCTATCATCTAGCAGCAGAGGAGCAG
>ENSG00000158488|CD1E|191_3
AGTTTTATCCAGATAGTGCAAGCTTCTGCTGGTCAATTTC
>ENSG00000158488|CD1E|191_4
CCCACAAATCTTCTTAAATATGGCATATCAAGGGTCAGAT
>ENSG00000158488|CD1E|191_5
GAAACACAGCAGTCTAGGGGGCCATGATCTAATCATCCAT
>ENSG00000158488|CD1E|191_6
ATTCCATCTTTCTCATCCTGATCTGTTTGACTGTGATAGT
>ENSG00000158488|CD1E|191_7
ACAGAGTATTGAAGAAGTGGAAGACACGCCTAAACCAACT
>ENSG00000158488|CD1E|191_8
ACATAAAATCCTTGTCTGCATCTTCTTAAACACCGTCCAT
>ENSG00000158488|CD1E|191_9
TGCTTTTATTTAAACAGTTTATACTAGCAAAGATACTGAC
>ENSG00000158488|CD1E|191_10
CCAATTGATAGCTCTTCTGTACTCCCCAAATTGAACTGAT
>ENSG00000158488|CD1E|191_11
TTGAAAGTAGGATTTAGGTATTTGTGTCTGTATTCATGAC
>ENSG00000163563|MNDA|331_1
GTTGCCTGTCTAGACAAACTAATAGAACTTGCCAAAGATA
>ENSG00000163563|MNDA|331_2
GTGACAGTGGTGGTACTGAAAGCAACAGCGCCATTTAAAT
>ENSG00000163563|MNDA|331_3
GTGGCCAGTAAGACTCAATATTTCCATGTGAAAGTCTTCG
>ENSG00000163563|MNDA|331_4
TTGTAAGGAAGAAGGTCATTACCATATCTGATTACTCTGA
>ENSG00000163563|MNDA|331_5
TGGAAATAAAGGAAGCATCATCTGTGTCTGACTTTAATCA
>ENSG00000163563|MNDA|331_6
AAAACTCCCAAGATCAGTCAACTTTACAAGCAAGCATCTG
>ENSG00000163563|MNDA|331_7
GGATAATACAGGATCCATGGATGTAGTGGGGAGTGGAAAA
>ENSG00000163563|MNDA|331_8
AACAGTTGACCGCAAGCTGAAACTGGTGTGTGGAAGTCAC
>ENSG00000213088|ACKR1|349_1
CTCCATCCCCTTGAACTGGATCCAAGGAAAGGCAGTTCAA
>ENSG00000213088|ACKR1|349_2
GCAGAGATAAGGGAGGTGCTGGGAAATTGGAGTGGAAGGG
>ENSG00000213088|ACKR1|349_3
GGCTTTCCAGCAAGTAGAGATTTTACCGAAGTGGAAAGGG
>ENSG00000213088|ACKR1|349_4
TGAGGTTGGATTTGGCTGGTTGGGACTACACTCAGGAAAA
>ENSG00000213088|ACKR1|349_5
TCTTCCTATGGTGTGAATGATTCCTTCCCAGATGGAGACT
>ENSG00000213088|ACKR1|349_6
CCACTCCTGTAACCTGCTGGATGACTCTGCACTGCCCTTC
>ENSG00000213088|ACKR1|349_7
CCATCTTTGTCTTGTTGCCATTGGGTTTGTTTGGAGCCAA
>ENSG00000213088|ACKR1|349_8
TCTCATCTGGACACCCTTGGAAGCAAATCCTAGTTCTCTT
>ENSG00000179639|FCER1A|370_1
GCCATGGAATCCCCTACTCTACTGTGTGTAGCCTTACTGT
>ENSG00000179639|FCER1A|370_2
ATTGTGAATGCCAAATTTGAAGACAGTGGAGAATACAAAT
>ENSG00000179639|FCER1A|370_3
AGTGAACCTGTGTACCTGGAAGTCTTCAGTGACTGGCTGC
>ENSG00000179639|FCER1A|370_4
CATGGTTGGAGGAACTGGGATGTGTACAAGGTGATCTATT
>ENSG00000179639|FCER1A|370_5
TGAAGCTCTCAAGTACTGGTATGAGAACCACAACATCTCC
>ENSG00000179639|FCER1A|370_6
AACCTACTACTGTACGGGCAAAGTGTGGCAGCTGGACTAT
>ENSG00000179639|FCER1A|370_7
TTATCCCATTGTTGGTGGTGATTCTGTTTGCTGTGGACAC
>ENSG00000179639|FCER1A|370_8
AGGTCACATTTCTCTTGAAGATTAAGAGAACCAGGAAAGG
>ENSG00000117090|SLAMF1|82_1
GAAGGGTGAATTTCTTATTATACATAAAACACTCTGATAT
>ENSG00000117090|SLAMF1|82_2
TTACTTTGTTCTGGGAGCTGATCATGATAACCTGCAGACC
>ENSG00000117090|SLAMF1|82_3
TGTCCAGGAAACAAATTCCATCACAGTCTATGCTAGTGTG
>ENSG00000117090|SLAMF1|82_4
ATTCTCATCATGGTGGTAATACTACAGTTGAGAAGAAGAG
>ENSG00000117090|SLAMF1|82_5
CGTGAGCAACCCTATCAGCAACAATTCCCAGACCTTCAGC
>ENSG00000117090|SLAMF1|82_6
GATACGGGAAAGCAGGAAGGAGGATGAGGGATGGTACCTT
>ENSG00000117090|SLAMF1|82_7
CCTCCACGTTATCTAGGAGATCGCTACAAGTTTTATCTGG
>ENSG00000117090|SLAMF1|82_8
AGAACAGTGTCGAGAACAAAATAGTGTCTCTTGATCCATC
>ENSG00000117090|SLAMF1|82_9
GATAAATAAGAGCATGAACAAAAGCATCCACATTGTCGTC
>ENSG00000117090|SLAMF1|82_10
AACTGCCCAAAGATTCTCCGGCAGTTGGGAAGCAAAGTGC
>ENSG00000117090|SLAMF1|82_11
TCACTGGGACTTTTTCTGCTTGTGTCTTGAGGATTGCTCA
>ENSG00000026751|SLAMF7|52_1
AACATGCCTCACCCTCATCTATATCCTTTGGCAGCTCACA
>ENSG00000026751|SLAMF7|52_2
GGAAATACCGAAAAAGATGGAAAATCCCCACTCACTGCTC
>ENSG00000026751|SLAMF7|52_3
CACTGATTTGACTAGAAACATCAAGGAAGAATGAAGAACG
>ENSG00000026751|SLAMF7|52_4
CCAGGATAAATTATCTCTGATGCTTCTTTAGATTTAAGAG
>ENSG00000026751|SLAMF7|52_5
AATTCCATCCACTGCTGAGAAATCTCCTCAAACCCAGAAG
>ENSG00000026751|SLAMF7|52_6
GGGCTTGGATGTCAGGATTATACCAAGAGTCTTGCTACCA
>ENSG00000026751|SLAMF7|52_7
ACAAGTCCAGCAGAAGCAGATGCACCTGACAAAAATGGAT
>ENSG00000026751|SLAMF7|52_8
CATGAAATTGGCTCCAAATGAATGAACTACTTTCATGAGC
>ENSG00000203747|FCGR3A|300_1
GTTAAGTTATGAAACTTTCAAATCCTTCATCATGTCAGTT
>ENSG00000203747|FCGR3A|300_2
TTTTCTGCTTCAATATCTAATTCCTGTGTAGCTTTGTTCA
>ENSG00000203747|FCGR3A|300_3
CCATCTCCAAGTATATAACGATGAGTCCTCTTAATGCTAG
>ENSG00000203747|FCGR3A|300_4
TAGAACTCAGAGCCAGATCCCTTATCCAACTCTCGACTTT
>ENSG00000203747|FCGR3A|300_5
GACCATAAATTTAAATGGAGAAAGGACCCTCAAGACAAAT
>ENSG00000203747|FCGR3A|300_6
TGGCAGTGTCAACCATCTCATCATTCTTTCCACCTGGGTA
>ENSG00000203747|FCGR3A|300_7
GGGGCTTTTTGGGAGTAAAAATGTGTCTTCAGAGACTGTG
>ENSG00000203747|FCGR3A|300_8
AAAGGCAGGAAGTATTTTCATCATAATTCTGACTTCTACA
>ENSG00000198821|CD247|257_1
CCTTCACCTCCTTTCAAGGTAACTGTACTGGGCCATGTTG
>ENSG00000198821|CD247|257_2
GTACAGGATGCTTTGGTTATATTTAGCTCCAAACCTTCAC
>ENSG00000198821|CD247|257_3
CTGCAGACGCCCAGATTATGAGACACAGGATGAAGCATTT
>ENSG00000198821|CD247|257_4
ATGGCCTTTACCAGGGTCTCAGTACAGCCACCAAGGACAC
>ENSG00000198821|CD247|257_5
GCCTGTACAATGAACTGCAGAAAGATAAGATGGCGGAGGC
>ENSG00000198821|CD247|257_6
TTCTCACTGCCTTGTTCCTGAGAGTGAAGTTCAGCAGGAG
>ENSG00000198821|CD247|257_7
AAACTCTGCTACCTGCTGGATGGAATCCTCTTCATCTATG
>ENSG00000198821|CD247|257_8
CTGAGGGAAAGGACAAGATGAAGTGGAAGGCGCTTTTCAC
>ENSG00000143196|DPT|313_1
CAACTTCCTGGGCCTTTCTGACTAGTATCACACTTCTAAT
>ENSG00000143196|DPT|313_2
CATATGTTAACATCAGTTGGATCTCCTATAGAAGTTTCTG
>ENSG00000143196|DPT|313_3
AAATGTTTAGATTTGCCACATACCAAATCTGGGTGAAAGG
>ENSG00000143196|DPT|313_4
TATGATTACTATATCCGAGGAGCAACAACCACTTTCTCTG
>ENSG00000143196|DPT|313_5
ACAGAATATCCAGGTCACTATGGTGAGGAAATGGACATGA
>ENSG00000143196|DPT|313_6
GGATCGGGAGTGGCAGTTTTACTGTTGTCGCTACAGCAAG
>ENSG00000143196|DPT|313_7
AAGAAGGAAGGTTCTGACAGACAATGGAACTACGCCTGCA
>ENSG00000143196|DPT|313_8
GGATACCCATACCAGCAGTATCATGACTACAGCGATGATG
>ENSG00000188404|SELL|174_1
GGACAAAAGTTTCTCAATGATTAAGGAGGGTGATTATAAC
>ENSG00000188404|SELL|174_2
ACCATTTGTGAATCATCTGGAATCTGGTCAAATCCTAGTC
>ENSG00000188404|SELL|174_3
ATGTACCTTCATCTGCTCAGAAGGAACTGAGTTAATTGGG
>ENSG00000188404|SELL|174_4
TGAGCCTCTATCAGCACCAGATTTGGGGATCATGAACTGT
>ENSG00000188404|SELL|174_5
CACCTGTGGACCATTTGGAAACTGGTCATCTCCAGAACCA
>ENSG00000188404|SELL|174_6
CTGTACTCACCCTTTGGGAAACTTCAGCTTCAGCTCACAG
>ENSG00000188404|SELL|174_7
GCCTTTCAGTCGTTCTTACTACTGGATAGGAATCCGGAAG
>ENSG00000188404|SELL|174_8
CGAGACAATTACACAGATTTAGTTGCCATACAAAACAAGG
>ENSG00000007908|SELE|338_1
CCTTGAATCAGATGGAAGCTACCAAAAGCCTTCTTACATC
>ENSG00000007908|SELE|338_2
CTGCAACTTCACCTGTGAGGAAGGCTTCATGTTGCAGGGA
>ENSG00000007908|SELE|338_3
AGAGCCTTCAGTGTACCTCATCTGGGAATTGGGACAACGA
>ENSG00000007908|SELE|338_4
GAATGTTTCCAAAACCCTGGAAGCTTCCCATGGAACACAA
>ENSG00000007908|SELE|338_5
GTGAACCCAACAATAGGCAAAAAGATGAGGACTGCGTGGA
>ENSG00000007908|SELE|338_6
TTCACCAAGTTATTACTGGATTGGAATCAGAAAAGTCAAC
>ENSG00000007908|SELE|338_7
GCCAGTGCTTATTGTCAGCAAAGGTACACACACCTGGTTG
>ENSG00000007908|SELE|338_8
TCTCACTTTGGTGCTTCTCATTAAAGAGAGTGGAGCCTGG
>ENSG00000143333|RGS16|372_1
ACCGGAGAAGGAAGTGTTCTAGTGTGGTTTAGGAAACATG
>ENSG00000143333|RGS16|372_2
AGGACCTGTGAATAAGGGCTAATGATGAGGGTTGGTGGGG
>ENSG00000143333|RGS16|372_3
AGCAGCAGTCTCTCCTTCAGATACTGTGGGACTCATGCTG
>ENSG00000143333|RGS16|372_4
CATTGACCATGAGACCCACGAGCTGACGAGGATGAACCTG
>ENSG00000143333|RGS16|372_5
CAGGGCACACCAGATCTTTGAGGAGTTCATTTGCAGTGAG
>ENSG00000143333|RGS16|372_6
TGGCCTGTGAGGAGTTCAAGAAGATCCGATCAGCTACCAA
>ENSG00000143333|RGS16|372_7
CCACGCTTTCCTGAAGACAGAGTTCAGTGAGGAGAACCTG
>ENSG00000143333|RGS16|372_8
GTTCAAGACACGTCTGGGGATCTTTCTTCACAAATCAGAG
>ENSG00000116690|PRG4|304_1
CTAAAGTGCTGGCTAAACCTACACCCAAAGCTGAAACTAC
>ENSG00000116690|PRG4|304_2
CAACCACTTCAGAGGTCTCTACTCCAACTACCACCAAGGA
>ENSG00000116690|PRG4|304_3
ACTCCTGAGCTTTCTGCAGAACCCACACCAAAAGCTCTTG
>ENSG00000116690|PRG4|304_4
ATAGCAGAAGCCATGCTCCAAACCACCACCAGACCTAACC
>ENSG00000116785|CFHR3|159_1
TGTATTAGCATACTACTGAGAATATCTAACATGTTGTTAC
>ENSG00000116785|CFHR3|159_2
CTTGTGATTTTCCAGACATTAAACATGGAGGTCTATTTCA
>ENSG00000116785|CFHR3|159_3
CGTAGACCATACTTTCCAGTAGCTGTAGGAAAATATTACT
>ENSG00000116785|CFHR3|159_4
TGAACATTTTGAGACTCCTTCAGGAAGTTACTGGGATTAC
>ENSG00000116785|CFHR3|159_5
TTGCACACAAAATGGGTGGTCACCAGCAGTACCATGTCTC
>ENSG00000116785|CFHR3|159_6
AATTATGGAAGAAAGTTTGTACAGGGTAACTCTACAGAAG
>ENSG00000116785|CFHR3|159_7
GACCACAGTTACATGTACGGAGAAAGGCTGGTCTCCTACT
>ENSG00000116785|CFHR3|159_8
CTCAAAATCAGATATAGAAATTGAAAATGGATTCATTTCC
>ENSG00000116785|CFHR3|159_9
GTATGTCCAACTTCCACTTTTCCACTTCTCACTCTTATGG
>ENSG00000244414|CFHR1|102_1
TTTGTGTCTCCTTCAAAATCATTTTGGACTCGCATAACAT
>ENSG00000244414|CFHR1|102_2
TCAGGACAAACACATCTGGAAGGTGATACTGTGCAAATTA
>ENSG00000244414|CFHR1|102_3
CTTTATTTGAGAACAGGTGAATCAGCTGAATTTGTGTGTA
>ENSG00000244414|CFHR1|102_4
AGTATCCAACTTGTGCAAAAAGATAGAATCAATCATAAAA
>ENSG00000081237|PTPRC|345_1
ACTTCCAGATATGACCATGTATTTGTGGCTTAAACTCTTG
>ENSG00000081237|PTPRC|345_2
TTTGCCTTTCTGGACACAGAAGTATTTGTGACAGGGCAAA
>ENSG00000081237|PTPRC|345_3
ATAATCATGAGTGATTCTTGACATTCACTTGTTCTTAAAC
>ENSG00000081237|PTPRC|345_4
AGTAACTTTTCCCAAACTTGACAGTAAATCACACAACAGG
>ENSG00000081237|PTPRC|345_5
CTGTCTATGTATGTTATAGATATGTAGATAACAGATTTGC
>ENSG00000081237|PTPRC|345_6
CTGAACACTTCAATAGTCCTTATAAATGTCTTAATCATGA
>ENSG00000081237|PTPRC|345_7
ATAATCATATGGTTGACAGTATGCATTAAGAAGGTAAGTA
>ENSG00000081237|PTPRC|345_8
ATTATAAGGAGAATGTTGCATGATTTTCCTTCTAGTCTGT
>ENSG00000081237|PTPRC|345_9
TCACATCTAATGAAAGAGTGAGAGTGGACGATAAAGGGAA
>ENSG00000081237|PTPRC|345_10
GAAACATTTCTCTCAAAGCAAAAGGGATCATTGGAAGCAG
>ENSG00000081237|PTPRC|345_11
AGTCTATAATGATGACAGTGACTTAATGTGAATAGAAAGA
>ENSG00000081237|PTPRC|345_12
AAAATCTAAAGTTAGACCTGATTTTACACTGAAGACTAGA
>ENSG00000081237|PTPRC|345_13
ATTACTGTACTTAGTTGGCTATGCTGGCATGTCATTATGG
>ENSG00000081237|PTPRC|345_14
ACCGTGTTGAACTCTCTGAGATAAACGGAGATGCAGGGTC
>ENSG00000081237|PTPRC|345_15
AGAGTGAATGCCTTCAGCAATTTCTTCAGTGGTCCCATTG
>ENSG00000081237|PTPRC|345_16
TCAAGCTAAGGCGACAGAGATGCCTGATGGTTCAAGTAGA
>ENSG00000081237|PTPRC|345_17
GTGATGATTGCTGCTCAGGGACCACTGAAGGAGACCATTG
>ENSG00000081237|PTPRC|345_18
CGTGTCTTTGAACTGAGACATTCCAAGAGGAAAGACTCTC
>ENSG00000081237|PTPRC|345_19
GGAACAAGCATCACAAGAGTACACCTCTACTCATTCACTG
>ENSG00000174059|CD34|149_1
GCCTCCCAAGTTTTAGGACAAACAGCTCAGTTCTAGTCTC
>ENSG00000174059|CD34|149_2
CTTCCCTCATCTCTCCTCCAAGACACTGTGGACTTGGTCA
>ENSG00000174059|CD34|149_3
ACCTGCTCTCTTGTAATGATATAGCCAGAAAAACGTGTTG
>ENSG00000174059|CD34|149_4
GGGGAAAGATGAGCTTTTCTAGGCTACAATTTTCTCCCAG
>ENSG00000174059|CD34|149_5
CTTGAGGAGGGGCAGGTAAACTCCTGTCCTTTACACATTC
>ENSG00000174059|CD34|149_6
CATTCAGCAAGACAACACGTGGTGGCTGATACCGAATTGT
>ENSG00000174059|CD34|149_7
ACCAGAGCTATTCCCAAAAGACCCTGATTGCACTGGTCAC
>ENSG00000174059|CD34|149_8
AAAAAGCTGGGGATCCTAGATTTCACTGAGCAAGATGTTG
>ENSG00000117707|PROX1|233_1
AACCAAGAGGAGAAGAGTTGACATTGGAGTGAAAAGGACG
>ENSG00000117707|PROX1|233_2
CTTTTGGCAGGCCTACTATGAGCCAGTTTGATATGGATCG
>ENSG00000117707|PROX1|233_3
CTCTGTCGGAAGGTCAGATAATGAGATGTGCGAGCTAGAC
>ENSG00000117707|PROX1|233_4
CCTGATCAGAGAGCAGGAAATGGCTGAAAACAAGCCGAAG
>ENSG00000117707|PROX1|233_5
AAGAAAGAGACCATGGGCCAAACTCCTTACAACCGGAAGG
>ENSG00000117707|PROX1|233_6
GGCTGAGACCTTGAAACAGGAACTGAACACTGCCATGTCG
>ENSG00000117707|PROX1|233_7
TACCACGAGTCTGAGGACCAAGATGTCATCTCACCACCTG
>ENSG00000117707|PROX1|233_8
GATGGGGTCACCAGTACTGAAGAGCTGTCTATAACCAGAG
>ENSG00000143499|SMYD2|26_1
CAGGAAAGAAGGATTGTCCAAATGTGGAAGATGCAAGCAG
>ENSG00000143499|SMYD2|26_2
AGAAGATTGGCCCATGCACAAGCTGGAATGTTCTCCCATG
>ENSG00000143499|SMYD2|26_3
AGTACTCTTTGCACAGGTTAACTGTAATGGCTTCACAATT
>ENSG00000143499|SMYD2|26_4
CTGGCAGAAGTCAGAGCTGTACAGGAAATCAAGCCGGGAG
>ENSG00000143499|SMYD2|26_5
CAGCTATATTGATCTCCTGTACCCAACGGAAGATAGAAAT
>ENSG00000143499|SMYD2|26_6
GAAGATGAGCTCTGTGTTTGAGGACAGTAACGTGTACATG
>ENSG00000143499|SMYD2|26_7
GAAGGCCATTGCAATCATGGAAGTAGCTCACGGCAAAGAT
>ENSG00000117724|CENPF|178_1
AAGGCCACAGAACAGAGTCTAGACCCACCAATAGAGGAAG
>ENSG00000117724|CENPF|178_2
GACTGCAAAGGAAACTGAGCTGCAGAGGGAAATGCATGAG
>ENSG00000117724|CENPF|178_3
AAGAAGAACTCAGTGGAGAGAAAAATAGGCTAGCTGGAGA
>ENSG00000117724|CENPF|178_4
GAAGGAGCTCACACTAGAAAATAGTGAATTGAAGAAGAGC
>ENSG00000117724|CENPF|178_5
TTGCTTTTGGACACAAACAAACAGTATGAAGTAGAAATCC
>ENSG00000117724|CENPF|178_6
ACCGAGAGAAATTGACTTCTAAAGAAGAATGTCTCAGTTC
>ENSG00000117724|CENPF|178_7
GCTGGAGATAGACCTTTTAAAGTCTAGTAAAGAAGAGCTC
>ENSG00000117724|CENPF|178_8
AGCTACTACTCAGATTTTGGAAGAATTGAAGAAAACCAAG
>ENSG00000203697|CAPN8|204_1
GTAGCGAGGAGGTGCACAAATGGAACCTGGTCCTGTTCAA
>ENSG00000203697|CAPN8|204_2
TTCTGGATGTCACTTTCAGATTTCGTGAGGCAGTTCTCTC
>ENSG00000203697|CAPN8|204_3
GAATTTCCAGGGCCATCCAGAGAAGCTGATCAGACTCAGG
>ENSG00000203697|CAPN8|204_4
GCTGGTTAAGAGTCATGCGTACTCTGTCACTGGAGTCGAA
>ENSG00000203697|CAPN8|204_5
AGGTGGCATCTCTGAGTTTTATGACCTGAAGAAACCACCA
>ENSG00000203697|CAPN8|204_6
ACCAAGAATGGACAGCTGCTCTTCCTACACTCGGAACAAG
>ENSG00000203697|CAPN8|204_7
GTTCTGGCAGTACGGAGAGTGGGTGGAGGTGGTCATTGAC
>ENSG00000203697|CAPN8|204_8
AGACATTTGTCAGGGTGGTCTAGGTGACTGCTGGCTTCTG
>ENSG00000270188|MTRNR2L11|270_1
AATTATCGAATCAATGTGTGTCAGCTCGCTTACACTAGTG
>ENSG00000270188|MTRNR2L11|270_2
CACCCCAACCAAAATTTTAATGCACAGACAGTATGCTAAG
>ENSG00000270188|MTRNR2L11|270_3
CCACCTCTTCACGGATAGGTCAATTTCACTGATTACAAGT
>ENSG00000270188|MTRNR2L11|270_4
AGTACCTCTAATACTGGAAATGCTAGAGGAGATATTTTTG
>ENSG00000270188|MTRNR2L11|270_5
TGCTTGTTATATTGCTTATTAATATTAGGCTGTTAGTTGT
>ENSG00000270188|MTRNR2L11|270_6
GAATATTTTCACGTTACTTATGTGAACATTATTGCTTCTA
>ENSG00000270188|MTRNR2L11|270_7
AACAGATTAGTCCAAGGTGTTGTTAGGAGTTCAGTAAAGT
>ENSG00000270188|MTRNR2L11|270_8
GAGCTGTCCCTCTTTAGACTAACAGACTTACAGGGAGCTT
>ENSG00000171303|KCNK3|91_1
AAATGTGAAACTTGGTGGGGTCAGGGAGGAAAGGCAGAAG
>ENSG00000171303|KCNK3|91_2
AGCCTCCCTTCCCTTTGAAAATCTAAGAAGCTCCCAGTCC
>ENSG00000171303|KCNK3|91_3
CCGTGTACGTTTGCATCTCTATTTATACCTCTGTCCTGCT
>ENSG00000171303|KCNK3|91_4
ACCTTCCCTTGGTTCCAAAAGCCAGGGTGTCTATGTCCAA
>ENSG00000171303|KCNK3|91_5
GCATGGCTTTGCAGTTATGGAGAAAGTGGAAACCCAGCAG
>ENSG00000171303|KCNK3|91_6
GTAGGACTTCAGCCTTCCAGACACTGCCCTTAGAATCTGG
>ENSG00000171303|KCNK3|91_7
CTGCAGTGTACATCCTGGCATTGTGTGGCTACCTGGGTTT
>ENSG00000119888|EPCAM|278_1
GCGAGTGAGAACCTACTGGATCATCATTGAACTAAAACAC
>ENSG00000119888|EPCAM|278_2
GTAAATGGGGAACAACTGGATCTGGATCCTGGTCAAACTT
>ENSG00000119888|EPCAM|278_3
GCTGGTTATTTCCAGAAAGAAGAGAATGGCAAAGTATGAG
>ENSG00000119888|EPCAM|278_4
AGATAAAGGAGATGGGTGAGATGCATAGGGAACTCAATGC
>ENSG00000183607|GKN2|315_1
CAAATACACCTGGGTCAAGTACAACCCTCTGGAGTCTCTG
>ENSG00000183607|GKN2|315_2
AACATCCCTCCTCTGAACAATCTCCAATGGTACATCTATG
>ENSG00000183607|GKN2|315_3
TCATTAACATCCATGCAGGATCATGCTCTTCTACCACAAT
>ENSG00000183607|GKN2|315_4
TGACCATCTTTGGGATACAATCTCATGGATACGAGGTTTT
>ENSG00000144035|NAT8|366_1
GTGGCTCTTCATACAGTTCATTTCATCTACCACCTCCCTT
>ENSG00000144035|NAT8|366_2
AGGAGCTCTGCCTGTTGATGATCCCACCTTGAGGGAGAAG
>ENSG00000144035|NAT8|366_3
CAAAAAACCCTGGACGGAGTATGTGGACATGACATTGTGC
>ENSG00000144035|NAT8|366_4
TAGCTCTGTCTCCTGGACTTAGAGATTTCAGACACAGAAG
>ENSG00000163017|ACTG2|231_1
GTGGGAATGGGCCAGAAAGACAGCTATGTGGGGGATGAGG
>ENSG00000163017|ACTG2|231_2
GCGAGGGATCCTAACTCTCAAATACCCCATTGAACACGGC
>ENSG00000163017|ACTG2|231_3
GCGATCATCTTTTCCTGCAATATTTACTCAGGCCAGTGCT
>ENSG00000163017|ACTG2|231_4
CATTCTTATCTTCCCTGTCAAGACTTCACATAGGTGGACT
>ENSG00000163017|ACTG2|231_5
ATGATGATGAGTCTCCAGTGAAAGTTTCTAAGTAGAACTC
>ENSG00000163017|ACTG2|231_6
GCGGGATTTTTAAATGGTGGAGCTCATGGTAAACAAAATT
>ENSG00000163017|ACTG2|231_7
CAGGGAAAAGATGACCCAGATCATGTTTGAAACCTTCAAT
>ENSG00000163017|ACTG2|231_8
AGAGAGGCTATTCCTTTGTGACCACAGCTGAGAGAGAAAT
>ENSG00000163017|ACTG2|231_9
ATCAAGGAGAAGCTGTGCTATGTGGCCCTGGATTTTGAGA
>ENSG00000163017|ACTG2|231_10
TTGACATCCGTAAGGACTTATATGCCAACAATGTCCTCTC
>ENSG00000163017|ACTG2|231_11
GTACTCAGTCTGGATCGGGGGCTCTATCCTGGCCTCTCTC
>ENSG00000163017|ACTG2|231_12
CAGATGTGGATCAGCAAGCCTGAGTATGATGAGGCAGGGC
>ENSG00000163017|ACTG2|231_13
TTGTCCACAGGAAGTGCTTCTAAAGTCAGAACAGGTTCTC
>ENSG00000163017|ACTG2|231_14
ACCAGTCATGAAACATTAAAACCTACAAGCCTTACTTCTC
>ENSG00000115523|GNLY|389_1
GGGGCTGGTGAGAGAACAAGATCTCTTCTGTGTTCAAGGC
>ENSG00000115523|GNLY|389_2
CCAAGGGCAAGAACACTTCTGGAAGGGAGAGTGGATTTGG
>ENSG00000115523|GNLY|389_3
CTGTCTGACGATAGTCCAAAAACTGAAGAAGATGGTGGAT
>ENSG00000115523|GNLY|389_4
ACGTCTGCAGAAATTTCATGAGGAGGTATCAGTCTAGAGT
>ENSG00000115523|GNLY|389_5
AGAAACTGCCCAGCAGATCTGTGAGGACCTCAGGTTGTGT
>ENSG00000153563|CD8A|274_1
GATGACTTTTTATACTTTGTAAAGACAATTGTTGGAGAGC
>ENSG00000153563|CD8A|274_2
CTTGAATCTCTGAATTTGAGATACAAACATGTTCCTGGGA
>ENSG00000153563|CD8A|274_3
CCCTTTACAAATAGAATTTGAGCATCAGTGAGGTTAAACT
>ENSG00000153563|CD8A|274_4
GAGCTTAACCCTGGAAAATGAATCCCTCTATCTCTAAAGA
>ENSG00000153563|CD8A|274_5
CTCGAGGAGGTAATGAATTAAAGAAGAGAACTGCCTTTGG
>ENSG00000153563|CD8A|274_6
CAACGGCAAGGGAACAAGTACTTCTTGATACCTGGGATAC
>ENSG00000153563|CD8A|274_7
GACGGGAAACAAAACTAGGTAAAATCTACAGTACACCACA
>ENSG00000153563|CD8A|274_8
TGTGCAACAGCCACTACATTACTTCAAACTGAGATCCTTC
>ENSG00000158050|DUSP2|316_1
GGTTGGAAACTTAGCACTTTATATTTATACAGAACATTCA
>ENSG00000158050|DUSP2|316_2
CGCTGGAAAATTATTTGTGCTCAGCTGACATTTAACACTC
>ENSG00000158050|DUSP2|316_3
ACTTGGGAAGTGATGGGTGTGTCATGTTGCGTGTGTCTGT
>ENSG00000158050|DUSP2|316_4
GGCAGAAATCAGCTAGACGCTATACCGTGGACTCTCCCTG
>ENSG00000158050|DUSP2|316_5
CAGGAGGCCATAGGCTTCATTGACTGGGTGAAGAACAGCG
>ENSG00000158050|DUSP2|316_6
GAGTATCCCTGTGGAGGACAACCAGATGGTGGAGATCAGT
>ENSG00000115590|IL1R2|240_1
TGCTTCTTACTGTGACAAAATGTCCATTGAGCTCAGAGTT
>ENSG00000115590|IL1R2|240_2
CGCAAATTTTAACCTTGTCAACCTCTGGGGTATTAGTATG
>ENSG00000115590|IL1R2|240_3
CGTGAAGATTCAATGGTACAAGGATTCTCTTCTTTTGGAT
>ENSG00000115590|IL1R2|240_4
TGAAGGCCAGCAATACAACATCACTAGGAGTATTGAGCTA
>ENSG00000115590|IL1R2|240_5
CAAGACTGACAATCCCGTGTAAGGTGTTTCTGGGAACCGG
>ENSG00000115590|IL1R2|240_6
GCCAGGGTCTTCTGTTGAGAACTCTGTGGGTTTCGCTCTT
>ENSG00000115590|IL1R2|240_7
GTGTTGTCCATAATACCCTGAGTTTTCAGACACTACGCAC
>ENSG00000115590|IL1R2|240_8
CCTTCTTGGTTTTGGGGGGAATATGGATGCACAGACGGTG
>ENSG00000115590|IL1R2|240_9
ACTGTGCTATGGCCTCATCATCAAGACTTTCAATCCTATC
>ENSG00000115602|IL1RL1|265_1
GTATTGTCAGAAGTCCCACATTCAATAGGACTGGATATGC
>ENSG00000115602|IL1RL1|265_2
TCAGATTGCAATGTTCCAGATTATTTGATGTATTCAACAG
>ENSG00000115602|IL1RL1|265_3
CACCTCTTGAGTGGTTTAAGAATTGTCAGGCTCTTCAAGG
>ENSG00000115602|IL1RL1|265_4
CAAGTCATTTTTGGTCATTGATAATGTGATGACTGAGGAC
>ENSG00000115602|IL1RL1|265_5
TGATTACACCTGTAAATTTATACACAATGAAAATGGAGCC
>ENSG00000115602|IL1RL1|265_6
GGCAGCTTAATGGAACAAAAATTACAGACTTTGGTGAACC
>ENSG00000115602|IL1RL1|265_7
TCAACAAGAGGAAGGGCAAAATCAAAGTTTCAGCAATGGG
>ENSG00000115602|IL1RL1|265_8
AGAATAGCTGACGTGAAGGAAGAGGATTTATTGCTGCAGT
>ENSG00000115641|FHL2|377_1
AAACCCTTTAGTGCTTTGTGATAGTTCAGTCCCAGGGAAA
>ENSG00000115641|FHL2|377_2
GGTTTCTTCCAGCCACATTGAGACTTTCTTCTAGTGCTTT
>ENSG00000115641|FHL2|377_3
ACTGTGGGAAAGACATCTGAATTCAACACAGAGAAGTTGC
>ENSG00000115641|FHL2|377_4
TAACGACTGCTTTAACTGTAAGAAGTGCTCCCTCTCACTG
>ENSG00000115641|FHL2|377_5
ACTTGGTGGCACAAAATACATCTCCTTTGAGGAACGGCAG
>ENSG00000115641|FHL2|377_6
TGACTTTGCCTACTGCCTGAACTGCTTCTGTGACTTGTAT
>ENSG00000115641|FHL2|377_7
AGCAGCCAATTGGAACCAAGAGTTTCATCCCCAAAGACAA
>ENSG00000115641|FHL2|377_8
GGTTCCTGGATAAATGGGCACATAAAAGCACAAAGTCCTT
>ENSG00000115641|FHL2|377_9
ACTTTCTTAAGGGTGGTGCTCTCTTCCTCTTGTCTGTTTG
>ENSG00000115641|FHL2|377_10
CCAGGACTTTTGTGCTTAGTATCTCTAAGTACATTTTCTG
>ENSG00000115641|FHL2|377_11
AGCTTCTTCCCTCTAGCGAATGTGATCTCTGCCCACAAGC
>ENSG00000115641|FHL2|377_12
TCTGTGGTTTGTGCTGAAGCCCTGATCCACCACTGAAGTC
>ENSG00000115641|FHL2|377_13
ATGACTGAGCGCTTTGACTGCCACCATTGCAACGAATCTC
>ENSG00000144063|MALL|193_1
GATTTTGCCTCAGCTATGGGCTTCCCTAGAGTAGGTCTAG
>ENSG00000144063|MALL|193_2
CTGTCTCTTGGAATTATCTGACCATGAACTTGCTCTTCTA
>ENSG00000144063|MALL|193_3
CACACTTTGTTTGGACATTTAAATTCACTCTGCTGAATAG
>ENSG00000144063|MALL|193_4
CCATCTGGATGACAAACGGAAGATCCACTAAAACGTCCAC
>ENSG00000144063|MALL|193_5
CAAGGGGGAAATGCTCTTTGAAAGCTCCAATTATTGGTCC
>ENSG00000144063|MALL|193_6
TTTTACAAAAGATTTGAATCCTGGAGAGTTCTGGACAGCC
>ENSG00000144063|MALL|193_7
CTCGTTTCTCATCTCCTTGATGTTCCTGTTGTCTTACTTG
>ENSG00000144063|MALL|193_8
CATAGTATACCCCTTGCTGCAAGGATGGGTGATGTATGTC
>ENSG00000153094|BCL2L11|123_1
CCCAAATGTCTGACTCTGACTCTCGGACTGAGAAACGCAA
>ENSG00000153094|BCL2L11|123_2
CCCATGAGTTGTGACAAATCAACACAAACCCCAAGTCCTC
>ENSG00000153094|BCL2L11|123_3
GCAAAATCAAGCTAACTGGGACTAGAAACAGCTCCATCAC
>ENSG00000153094|BCL2L11|123_4
GATTGGAGCTTTTGCTGCAGATTACAGCTTTGAAGTCACT
>ENSG00000153094|BCL2L11|123_5
TATGGAGTGAAGTGCTTTCATAAATGCTGAAACTACATTT
>ENSG00000153094|BCL2L11|123_6
GTTAAAAATTTGATCTCCCTACAGAGTAAGAGCTTTCATT
>ENSG00000153094|BCL2L11|123_7
GGCTGAACCTGCAGATATGCGCCCAGAGATATGGATCGCC
>ENSG00000153094|BCL2L11|123_8
TTACATTGTCCGCCTGGTGTGGAGAATGCATTGACAGGTT
>ENSG00000153094|BCL2L11|123_9
TTCAGAAGACACCGAGCTGGATGGGACTACCTTTCTGTTC
>ENSG00000153094|BCL2L11|123_10
ACAGCAGAATTTCTAATGGAAGTTTGTTGTGAATGTAAAG
>ENSG00000153094|BCL2L11|123_11
TTGGAGCAGGATTTTGTGTAAGAATGGTGTTTACATGCAG
>ENSG00000153094|BCL2L11|123_12
TTATTTTTAGAGATTACAGAATTTTTAAACAGGGAGACGT
>ENSG00000153094|BCL2L11|123_13
TCTGGACTCAGATGCATAGATTTGGTCCAGTGTATTTTCA
>ENSG00000019169|MARCO|317_1
CAACAAGCTGCTTTTCACCAAATTGCAATGGAGCCTTTCG
>ENSG00000019169|MARCO|317_2
ATGTTCCAAAGCCCAAGAGGAGAAATGGGGTGAACTTCTC
>ENSG00000019169|MARCO|317_3
GGTAGACAACTTCACTCAGAACCCAGGGATGTTCAGAATC
>ENSG00000019169|MARCO|317_4
GGTTTTCCTGGAGCTAAAGGAGATCAAGGACAACCTGGAC
>ENSG00000121966|CXCR4|379_1
AGCCTCAAGATCCTCTCCAAAGGAAAGCGAGGTGGACATT
>ENSG00000121966|CXCR4|379_2
ATGCTTTCCTTGGAGCCAAATTTAAAACCTCTGCCCAGCA
>ENSG00000121966|CXCR4|379_3
GCTGCCTTACTACATTGGGATCAGCATCGACTCCTTCATC
>ENSG00000121966|CXCR4|379_4
GCACATCATGGTTGGCCTTATCCTGCCTGGTATTGTCATC
>ENSG00000121966|CXCR4|379_5
CCTCTACAGCAGTGTCCTCATCCTGGCCTTCATCAGTCTG
>ENSG00000121966|CXCR4|379_6
CCAGAAGAAACTGAGAAGCATGACGGACAAGTACAGGCTG
>ENSG00000121966|CXCR4|379_7
GAAGAAAATGCTAATTTCAATAAAATCTTCCTGCCCACCA
>ENSG00000121966|CXCR4|379_8
TTCAGATAACTACACCGAGGAAATGGGCTCAGGGGACTAT
>ENSG00000115165|CYTIP|205_1
AAGGGAAGTGTCCGAAAGCAACTCTTGAAATTTATCCCTG
>ENSG00000115165|CYTIP|205_2
TGAGGAGGTCATCTTCAAGGAGGAACCGGAGCATCAGTAA
>ENSG00000115165|CYTIP|205_3
ACAGTGAAGATGGCTACCAGACGTGTGTGTCTGAGGACTC
>ENSG00000115165|CYTIP|205_4
TTGGAAAACATGGACTTGGATGAATTGTCTTTGTTTGGAC
>ENSG00000115165|CYTIP|205_5
CTGAAAAGAACGGAGCTTGAAGCAAAGCTGCAGGTTTTAA
>ENSG00000115165|CYTIP|205_6
TTGCAAATATCAATGGTGTGAGCACAGAAGGTTTTACCTA
>ENSG00000115165|CYTIP|205_7
CTCGGAAATGTTCACTTTGATATGCAAAATACAGGAGGAC
>ENSG00000115165|CYTIP|205_8
TTGACCAGATCAAGTTCTTTAAGTGACTTTTCCTGGTCTC
>ENSG00000115263|GCG|391_1
TGCTGATGGTTCTTTCTCTGATGAGATGAACACCATTCTT
>ENSG00000115263|GCG|391_2
GGGACCTTTACCAGTGATGTAAGTTCTTATTTGGAAGGCC
>ENSG00000115263|GCG|391_3
TTTGTGCAGTGGTTGATGAATACCAAGAGGAACAGGAATA
>ENSG00000115263|GCG|391_4
GGGCACATTCACCAGTGACTACAGCAAGTATCTGGACTCC
>ENSG00000003436|TFPI|344_1
TGCCAATGAGAACAGATTCTACTACAATTCAGTCATTGGG
>ENSG00000003436|TFPI|344_2
GGGCAATATGAACAATTTTGAGACACTGGAAGAATGCAAG
>ENSG00000003436|TFPI|344_3
GAATATGTCGAGGTTATATTACCAGGTATTTTTATAACAA
>ENSG00000003436|TFPI|344_4
TGTGTACAAGAGATAATGCAAACAGGATTATAAAGACAAC
>ENSG00000003436|TFPI|344_5
GGATGTGAAGGAAATCAGAATCGATTTGAAAGTCTGGAAG
>ENSG00000003436|TFPI|344_6
CCACCACTGAAACTTATGCATTCATTTTGTGCATTCAAGG
>ENSG00000003436|TFPI|344_7
GCTGATTCTGAGGAAGATGAAGAACACACAATTATCACAG
>ENSG00000003436|TFPI|344_8
CATGCACTTTGGGCTTCTGTATGCCTGCTGCTTAATCTTG
>ENSG00000003436|TFPI|344_9
TTCTTTCAGTTACTCTTCAATCGCCAGTTTCTTGATCTGC
>ENSG00000204262|COL5A2|200_1
GACACTTGCTCTAAGCGGAATGGAAATGTGGGCAAGACTG
>ENSG00000204262|COL5A2|200_2
GAGACCACCAATCACCTAATACAGCCATTACTCAGATGAC
>ENSG00000204262|COL5A2|200_3
TACAGCTGCTCTTGGGGATATCATGGGGCACTATGATGAA
>ENSG00000204262|COL5A2|200_4
ATTGGACCTCCAGGTGTACGAGGCAGTGTAGGAGAAGCAG
>ENSG00000204262|COL5A2|200_5
AAAGGTGATCATGGAGACCGAGGTGACAGAGGTCAGAAGG
>ENSG00000204262|COL5A2|200_6
CACCAGGAAAAGTAGGACCAACTGGTGCAACAGGAGATAA
>ENSG00000204262|COL5A2|200_7
CGAGGACACAAAGGTCTTGAAGGCCCTAAAGGTGAAGTTG
>ENSG00000204262|COL5A2|200_8
AGAAATGGAAATCCTGGTGAAGTGGGATTTGCAGGATCTC
>ENSG00000168497|CAVIN2|341_1
CTGGAACAGGCACAGAAGGTACGCTATGAGGGTAGCTACG
>ENSG00000168497|CAVIN2|341_2
CAGTGAGCAGATGCCAAATGACCAGGAAGAGGAGTCCTTT
>ENSG00000168497|CAVIN2|341_3
GGGAGAAAGCCATGCAGAAAATGAGACCAAGTCAGAAGAC
>ENSG00000168497|CAVIN2|341_4
TCACGTCAAATCACCAGAAAATATCCTCAGGAAAAAGCTC
>ENSG00000168497|CAVIN2|341_5
GAAAGTGGATAGCCTCAAGAAAGCATTTTCTCGCCAGAAC
>ENSG00000168497|CAVIN2|341_6
GGACCTCTCCTCAGATGATGATTTGCCCCACGATGAGGAG
>ENSG00000168497|CAVIN2|341_7
AGGAAAATGAGATCCCTGCCAGCGTGTTTGTGAAACAGCC
>ENSG00000168497|CAVIN2|341_8
CTAGGGAACACAGAGGAGGCCATCCGGGACAACTCACAGG
>ENSG00000178562|CD28|50_1
CCTTAGCTGCAAGTATTCCTACAATCTCTTCTCAAGGGAG
>ENSG00000178562|CD28|50_2
ATCCCTTCACAAAGGACTGGATAGTGCTGTGGAAGTCTGT
>ENSG00000178562|CD28|50_3
GATGGGAAATTGGGCAATGAATCAGTGACATTCTACCTCC
>ENSG00000178562|CD28|50_4
TTGTATGTTAACCAAACAGATATTTACTTCTGCAAAATTG
>ENSG00000178562|CD28|50_5
ATGTATCCTCCTCCTTACCTAGACAATGAGAAGAGCAATG
>ENSG00000178562|CD28|50_6
CCAAGTCCCCTATTTCCCGGACCTTCTAAGCCCTTTTGGG
>ENSG00000178562|CD28|50_7
CTCAATATCACTGCTCTGGATAGGAAATGACCGCCATCTC
>ENSG00000178562|CD28|50_8
TCGAGTGACTAGACCAAATATCAAGATCATTTTGAGACTC
>ENSG00000178562|CD28|50_9
CACATTCCAACTTACCATGTACTTAGTGACTTGACTGAGA
>ENSG00000178562|CD28|50_10
CTTTCTCACTCACCTGCACATCTCAGTCAAGCAAAGTGTG
>ENSG00000178562|CD28|50_11
GAAATCATTCCTTTTGGTTAAATGGGTGTTTAATCTTTTG
>ENSG00000178562|CD28|50_12
TGTCTCCCACTCATGAAATGAGCCACGTAGTTCCTATTTA
>ENSG00000178562|CD28|50_13
CCTTTAGTTTAGAAATACATAGACATTGTCTTTTATGAAT
>ENSG00000163599|CTLA4|172_1
GCAACCTACATGATGGGGAATGAGTTGACCTTCCTAGATG
>ENSG00000163599|CTLA4|172_2
CATCTGCAAGGTGGAGCTCATGTACCCACCGCCATACTAC
>ENSG00000163599|CTLA4|172_3
TTCTGACTTCCTCCTCTGGATCCTTGCAGCAGTTAGTTCG
>ENSG00000163599|CTLA4|172_4
AGAAAAGAAGCCCTCTTACAACAGGGGTCTATGTGAAAAT
>ENSG00000163599|CTLA4|172_5
TCTCTTTAATATAAAGTTGGATGCGGAACCCAAATTACGT
>ENSG00000163599|CTLA4|172_6
GCAAAGGAGTAGAAAGACAGAGCTGGGATGTTTCTGTCAC
>ENSG00000163599|CTLA4|172_7
GAAAGCATCACTTGGGATTAATATGGGGATGCAGCATTAT
>ENSG00000163599|CTLA4|172_8
GAGGGAGAAGACTATATTGTACACACCTTATATTTACGTA
>ENSG00000175084|DES|307_1
GGAGGAGATTCAGTTGAAGGAAGAAGCAGAGAACAATTTG
>ENSG00000175084|DES|307_2
GCGGCTAAGAACATTTCTGAAGCTGAGGAGTGGTACAAGT
>ENSG00000175084|DES|307_3
CAGGAGATGATGGAATACCGACACCAGATCCAGTCCTACA
>ENSG00000175084|DES|307_4
CAAAGGGGTTCTGAGGTCCATACCAAGAAGACGGTGATGA
>ENSG00000115648|MLPH|112_1
ACCCCGACAAGAAGCAGAAATGGGGAAGAAACTGGATCTT
>ENSG00000115648|MLPH|112_2
CTGATGAAGAGGCCCAGCATGTCTTGGAAGTTGTTCAACG
>ENSG00000115648|MLPH|112_3
TGAATAGCAAAAGGCAGTGCCTGGAATGTGGCCTCTTCAC
>ENSG00000115648|MLPH|112_4
CGTGAAGATCGGCTCACTGGAGTGGTACTATGAGCATGTG
>ENSG00000115648|MLPH|112_5
TGGGCCTGAACTGATATCTGAAGAGAGAAGTGGAGACAGC
>ENSG00000115648|MLPH|112_6
CAAGGACGAAAAGGCAGAGCCCAACAGGGACAAATCAGTT
>ENSG00000115648|MLPH|112_7
AAGAGACCAGAGGACCCAAATGCAGACCCTTCAAGTGAGG
>ENSG00000115648|MLPH|112_8
CTGAAAAGTCAAGGTAAAGATGATGATTCTTTTGATCGGA
>ENSG00000063660|GPC1|47_1
AGAGCTGTCATGAAGCTGGTCTACTGTGCTCACTGCCTGG
>ENSG00000063660|GPC1|47_2
ATACAACACAGACGATATTTAATTCACCTCAGCCTGGAGA
>ENSG00000063660|GPC1|47_3
CAGTGTGCCCAAAAGCCATGTATTTCAGGGACCTCAGGGG
>ENSG00000063660|GPC1|47_4
CACGGGGACCTGGATAGTTAAGGGCTTTTCCAAACATGCA
>ENSG00000063660|GPC1|47_5
GGCTTGTTCTCTGGAACCTGACTTTAGATGTTTTGGGATC
>ENSG00000063660|GPC1|47_6
GGGTGACGTGTGTTCTTTTGAGTCCTTGTATGAATAAAAG
>ENSG00000188389|PDCD1|32_1
TGCAGGCCTAGAGAAGTTTCAGGGAAGGTCAGAAGAGCTC
>ENSG00000188389|PDCD1|32_2
GTGCCTGTGTTCTCTGTGGACTATGGGGAGCTGGATTTCC
>ENSG00000157017|GHRL|186_1
ACTCCCACGACTGTTGTACAAGCTCAGGAGGCGAATAAAT
>ENSG00000157017|GHRL|186_2
GCCTTACTCACCTCTCTCTAAGTTTAGAAGCGCTCATCTG
>ENSG00000157017|GHRL|186_3
TGATGTTGGAATCAAGCTGTCAGGGGTTCAGTACCAGCAG
>ENSG00000157017|GHRL|186_4
GGAAGATGGAGGTCAAGCAGAAGGGGCAGAGGATGAACTG
>ENSG00000157017|GHRL|186_5
TGCTGGTGGTCTTATCTAAGATCAACATTGGCAGCTGTGC
>ENSG00000157150|TIMP4|133_1
TGCCTCTCAGGAAGGAGTTTGTTGACATCGTTCAGCCCTA
>ENSG00000157150|TIMP4|133_2
AGACTGGCTGTTGGAACGAAAGCTCTATGGTTACCAGGCT
>ENSG00000157150|TIMP4|133_3
GTGCAGAGGGAAAGTCTGAATCATCACTACCATCTGAACT
>ENSG00000157150|TIMP4|133_4
CAGTGATGGAAAAGTCTTCATCCATCTGTGCAACTACATC
>ENSG00000157150|TIMP4|133_5
TCTTCCCTCTGTGGTGTGAAACTAGAAGCCAACAGCCAGA
>ENSG00000157150|TIMP4|133_6
GATGTTCAAAGGGTTTGAGAAAGTCAAGGATGTTCAGTAT
>ENSG00000157150|TIMP4|133_7
AGACCCTGCTGACACTGAAAAAATGCTCCGGTATGAAATC
>ENSG00000157150|TIMP4|133_8
CACTTGTGATTCGGGCCAAAATCTCCAGTGAGAAGGTAGT
>ENSG00000132170|PPARG|327_1
TAACCTCTGCTGGTGACCAGAAGCCTGCATTTCTGCATTC
>ENSG00000132170|PPARG|327_2
GAAGCCAACACTAAACCACAAATATACAACAAGGCCATTT
>ENSG00000132170|PPARG|327_3
CCCACCAACTTTGGGATCAGCTCCGTGGATCTCTCCGTAA
>ENSG00000132170|PPARG|327_4
GACCACTCCCACTCCTTTGATATCAAGCCCTTCACTACTG
>ENSG00000132170|PPARG|327_5
GAAGACATTCCATTCACAAGAACAGATCCAGTGGTTGCAG
>ENSG00000132170|PPARG|327_6
CTTCCAACTCCCTCATGGCAATTGAATGTCGTGTCTGTGG
>ENSG00000132170|PPARG|327_7
GCTTCTGGATTTCACTATGGAGTTCATGCTTGTGAAGGAT
>ENSG00000132170|PPARG|327_8
TTGAAGCTTATCTATGACAGATGTGATCTTAACTGTCGGA
>ENSG00000132170|PPARG|327_9
AGAAGCTGTTGGCGGAGATCTCCAGTGATATCGACCAGCT
>ENSG00000132170|PPARG|327_10
CTGGCAAAACATTTGTATGACTCATACATAAAGTCCTTCC
>ENSG00000132170|PPARG|327_11
CTTGACTTGAACGACCAAGTAACTCTCCTCAAATATGGAG
>ENSG00000132170|PPARG|327_12
GCTGGCCTCCTTGATGAATAAAGATGGGGTTCTCATATCC
>ENSG00000132170|PPARG|327_13
GCCTTTTGGTGACTTTATGGAGCCCAAGTTTGAGTTTGCT
>ENSG00000132170|PPARG|327_14
GCAGGTGATCAAGAAGACGGAGACAGACATGAGTCTTCAC
>ENSG00000121807|CCR2|25_1
GGTTTATCAGAAATACCAACGAGAGCGGTGAAGAAGTCAC
>ENSG00000121807|CCR2|25_2
ACGGTGCTCCCTGTCATAAATTTGACGTGAAGCAAATTGG
>ENSG00000121807|CCR2|25_3
CTCATCTTAATAAACTGCAAAAAGCTGAAGTGCTTGACTG
>ENSG00000121807|CCR2|25_4
GGCTCACTCTGCTGCAAATGAGTGGGTCTTTGGGAATGCA
>ENSG00000121807|CCR2|25_5
ATTCACAGGGCTGTATCACATCGGTTATTTTGGCGGAATC
>ENSG00000121807|CCR2|25_6
CCAGAAAGAAGATTCTGTTTATGTCTGTGGCCCTTATTTT
>ENSG00000121807|CCR2|25_7
GGAATAATTTCCACACAATAATGAGGAACATTTTGGGGCT
>ENSG00000121807|CCR2|25_8
GAAACGAGAAGAAGAGGCATAGGGCAGTGAGAGTCATCTT
>ENSG00000163687|DNASE1L3|340_1
TTTCCAGTTGAATTTAAACTACAGTCTTCAAGGGCCTTCA
>ENSG00000163687|DNASE1L3|340_2
TATGACAGGATTGTGCTTAGAGGACAAGAAATCGTCAGTT
>ENSG00000163687|DNASE1L3|340_3
GGAAGAACATCCGCTTGAGGACTGACCCCAGGTTTGTTTG
>ENSG00000163687|DNASE1L3|340_4
ACATCCGTTAAGGAGATCGATGAGTTGGTTGAGGTCTACA
>ENSG00000163687|DNASE1L3|340_5
CAATCTCCCCACACTGCTGTCAAAGACTTCGTGATTATCC
>ENSG00000163687|DNASE1L3|340_6
GTGTCTGTGAAGAGGAGTTATCACTACCATGACTATCAGG
>ENSG00000163687|DNASE1L3|340_7
ACTCGTGATGGAAATCAAGGACAGCAACAACAGGATCTGC
>ENSG00000163687|DNASE1L3|340_8
TGCCATGGATGTCATTGTGAAGGTCATCAAACGCTGTGAC
>ENSG00000188817|SNTN|314_1
GACAAATCTCTCCACTTGGAAGGAGATCCCAATCCTTCTG
>ENSG00000188817|SNTN|314_2
CAAACAACTGGCTTCAGTGAAAGCTCTGAGGAAGTGCTCA
>ENSG00000188817|SNTN|314_3
TTGCCAAAGATCTGCTGCAAACCCAATTTAGGAATTTCGC
>ENSG00000188817|SNTN|314_4
GACAAGAAACCAAGCCAAAATACAGAGAGATCCTTTCTGA
>ENSG00000188817|SNTN|314_5
GCACACAGAAAATAAGCTAGATTTTGAAGACTTCATGATC
>ENSG00000188817|SNTN|314_6
AAGCATCACTGTCATGTCAGATCTGCTACAAAATATACGG
>ENSG00000188817|SNTN|314_7
TATATCTATCATGCATCTGAAATTGCCTAGGATGGTTCTG
>ENSG00000188817|SNTN|314_8
TTACCCATACACTTCAAGAATGTTTGAATGATAAGGTCTC
>ENSG00000188817|SNTN|314_9
TACAAAATGAGAGTTGGTGGAGATCCTGAGAAAGTATCAG
>ENSG00000188817|SNTN|314_10
GTGAAGGTAGGGAGTGGCACAGGTGAGAGGAATCTTGGGT
>ENSG00000188817|SNTN|314_11
GAATGTATTCGTATAATGAATAAGGAATTGTGGAAGTAGG
>ENSG00000188817|SNTN|314_12
GTGGAGGAACATGAACATATAATGGCTAGATGGACAAAAG
>ENSG00000188817|SNTN|314_13
GGCCTCTGAATGTTACTATTAGGTGGCTTGACCTTGACTT
>ENSG00000114013|CD86|116_1
TAACAGAAAATGTGTACATAAATTTGACCTGCTCATCTAT
>ENSG00000114013|CD86|116_2
TATCGAGTATGATGGTGTTATGCAGAAATCTCAAGATAAT
>ENSG00000114013|CD86|116_3
AGAACTGTACGACGTTTCCATCAGCTTGTCTGTTTCATTC
>ENSG00000114013|CD86|116_4
GCAATATGACCATCTTCTGTATTCTGGAAACTGACAAGAC
>ENSG00000114013|CD86|116_5
AACCAACACAATGGAGAGGGAAGAGAGTGAACAGACCAAG
>ENSG00000114013|CD86|116_6
AAAATCCATATACCTGAAAGATCTGATGAAGCCCAGCGTG
>ENSG00000114013|CD86|116_7
TTCTTCCAGAAGGCAAAAAGACATTACCATGAGTAATAAG
>ENSG00000065534|MYLK|181_1
AGTGCAGCTAGATTTCATTTAGGGAAATCACCAGTAACTT
>ENSG00000065534|MYLK|181_2
TTTGTGGGTTGATTCTTCAGAAACAGCAGTTGATACCTAG
>ENSG00000065534|MYLK|181_3
AACAAAGCCAGAGAAAAGCAGTTTCTAAGTCATATTAAAA
>ENSG00000065534|MYLK|181_4
CCAAGTACACCTGCAAGGCTGTCAACAGTCTTGGAGAAGC
>ENSG00000065534|MYLK|181_5
CGAGGTTGTCTGGTTCAAAGATGACCAGTCAATCAGGGAG
>ENSG00000065534|MYLK|181_6
GATTTAGAAGTTGTGGAGGGAAGTGCTGCTAGATTTGACT
>ENSG00000065534|MYLK|181_7
CAATGATCTCAGGGCTCAGTGGCAGGAAATCCTCAACAGG
>ENSG00000065534|MYLK|181_8
AGAAAACGGGCAATGCTGTGAGAGCCATTGGAAGACTGTC
>ENSG00000065534|MYLK|181_9
CATCACCTGTACCTGGATGAAGTTCCGAAAGCAGATCCAG
>ENSG00000065534|MYLK|181_10
ATCTGGCTGCACAATGGGAATGAGATCCAAGAGTCAGAGG
>ENSG00000065534|MYLK|181_11
TATGAAGATGCTGGCTCCCATTACCTCTGCCTGCTGAAAG
>ENSG00000179348|GATA2|197_1
TGGGTCACAGGAAGGAAACAACATTTTCTTGAAAGGGGAA
>ENSG00000179348|GATA2|197_2
TCTTCTCCTCTGGCTTCCCTCTCTGAAATAGCCGAACTCC
>ENSG00000179348|GATA2|197_3
CAGTTGTTTGGAGAACAACAAGGACAACTTTATGTAGAGA
>ENSG00000179348|GATA2|197_4
GAAGATGTCCAACAAGTCCAAGAAGAGCAAGAAAGGGGCG
>ENSG00000179348|GATA2|197_5
ACAATGTTAACAGGCCACTGACCATGAAGAAGGAAGGGAT
>ENSG00000179348|GATA2|197_6
ACAAGATGAATGGGCAGAACCGACCACTCATCAAGCCCAA
>ENSG00000179348|GATA2|197_7
GTACCAGGTGTCACTGACGGAGAGCATGAAGATGGAAAGT
>ENSG00000179348|GATA2|197_8
TCAATCACCTCGACTCGCAGGGCAACCCCTACTATGCCAA
>ENSG00000163751|CPA3|381_1
TGTGTTCAATGTTGATGGATATATTTGGTCATGGACAAAG
>ENSG00000163751|CPA3|381_2
CACCAATGACCCATGTGCAGATAACTATCGGGGCTCTGCA
>ENSG00000163751|CPA3|381_3
CCTTCCATTCCTACTCCCAGATGCTATTGTTTCCCTATGG
>ENSG00000163751|CPA3|381_4
GCTTATGACCTGGGCATCAAACACACATTTGCCTTTGAGC
>ENSG00000163762|TM4SF18|77_1
CAGCCTGGAATCATTTGAATAAGGACAAAATGTTTTCCAT
>ENSG00000163762|TM4SF18|77_2
CTCATCAGAGTAGTCATGCAACTATCCAAGATACTGTGTG
>ENSG00000163762|TM4SF18|77_3
GCTGGACGTTTCCTTACAGATTCTAGCATATGGATTCAGT
>ENSG00000163762|TM4SF18|77_4
CTCGGAATTGCTTTTTCTGGATACTGCCTGGTCATCTCTG
>ENSG00000163762|TM4SF18|77_5
ACTGGAGAATAATAACAACTATAAATGTTGCCAGAGTGAA
>ENSG00000163762|TM4SF18|77_6
CTGTTTCTCAGGCATCATGATGCTTATAGTAACAACAGTT
>ENSG00000163762|TM4SF18|77_7
ATGGGCAAACTTCCTATGCATCCAGCAATAAACTCACCAA
>ENSG00000163762|TM4SF18|77_8
GCTTGCACTTTGGAGTATAATCGTGAACATATTATTGTAT
>ENSG00000169903|TM4SF4|264_1
TGGAGGAAAAGTGATAGATGACAACGACCACCTTTCCCAA
>ENSG00000169903|TM4SF4|264_2
TTTTCGGAGGAATATTAGGAAGCGGTGTCTTGATGATCTT
>ENSG00000169903|TM4SF4|264_3
ACGATATTTGCTGTGGTTGGATTCTTGGGAGCTGGATACT
>ENSG00000169903|TM4SF4|264_4
CATCTCAGCCATTTCAATCAACAAGGGTCCTAAATGCCTC
>ENSG00000284862|CCDC39|39_1
GCTCTAGATCTCCTTCACATACTTCACTATCAGCAAGGTC
>ENSG00000284862|CCDC39|39_2
ATGCTTGCGTCACAAATAAGATATGTTGATCAAGAACGGG
>ENSG00000284862|CCDC39|39_3
CCTTGAAGCAGCAAGAAATTATGTACAGCCAGGATTTTCA
>ENSG00000284862|CCDC39|39_4
AGGAAGTAGATGTTCAACTGAACCTCATAAAAGGTGTGCT
>ENSG00000284862|CCDC39|39_5
GGGAGAACACAATAGAACAGATGCAGAAGAGGGATGGAGA
>ENSG00000284862|CCDC39|39_6
GCGCACAGTTAGAATTGGATAAAGCAGCACAAGATTTTCG
>ENSG00000284862|CCDC39|39_7
CAAATGAACTGGGACCAGCAAGCATTGGAGGCCTGGTTAG
>ENSG00000284862|CCDC39|39_8
CGTGAGACTGAAAGTGAAGAACATTTTAAGGCCATTGCTC
>ENSG00000181449|SOX2|199_1
GGAAAACCAAGACGCTCATGAAGAAGGATAAGTACACGCT
>ENSG00000181449|SOX2|199_2
GCAGTACAACTCCATGACCAGCTCGCAGACCTACATGAAC
>ENSG00000181449|SOX2|199_3
GGTGCAAAAGAGGAGAGTAAGAAACAGCATGGAGAAAACC
>ENSG00000181449|SOX2|199_4
GACAGCTGCAAAAGAGAACACCAATCCCATCCACACTCAC
>ENSG00000181449|SOX2|199_5
ATGCCGACAAGAAAACTTTTATGAGAGAGATCCTGGACTT
>ENSG00000181449|SOX2|199_6
TGCAGGAAGTTTGCAAAAGTCTTTACCAATAATATTTAGA
>ENSG00000181449|SOX2|199_7
TTGTACAGTATTTATCGAGATAAACATGGCAATCAAAATG
>ENSG00000181449|SOX2|199_8
ATCTCTGTGGTCTTGTTTAAAAAGGGCAAAAGTTTTAGAC
>ENSG00000078081|LAMP3|145_1
CGTGGTTGGTCTCTGCCTTATGGGTATGGGTGTCTATAAA
>ENSG00000078081|LAMP3|145_2
GTGCTCGTCTGACTACACAATTGTGCTTCCTGTGATTGGG
>ENSG00000078081|LAMP3|145_3
CTGCAGGTGAAAACAACCGATGTCCAACTTCAAGCCTTTG
>ENSG00000078081|LAMP3|145_4
GACAATTTACCAAGGAATCAAACATGCGGTGGTGATGTTC
>ENSG00000078081|LAMP3|145_5
AACGGAAGCAGACTCTGTATAAAAGCAGAGATGGGGATAC
>ENSG00000078081|LAMP3|145_6
CCTTCCAGCAACTTTATCGATAGCACTGCACAAAAGCACA
>ENSG00000078081|LAMP3|145_7
CAAGCACCTCACCAAACTTTAGCAGCAAGATTCATGGATG
>ENSG00000078081|LAMP3|145_8
GAGCAAAAGCATTTCCAGAAACCAGAGATTATTCTCAACC
>ENSG00000113889|KNG1|76_1
CAAAACCTGGCAGGACTGTGAGTACAAGGATGCTGCAAAA
>ENSG00000113889|KNG1|76_2
CCAGGGAAGGATTTTGTACAACCACCTACCAAGATTTGCG
>ENSG00000113889|KNG1|76_3
TCACACCATCACAAAGCTTAATGCAGAGAATAACGCAACT
>ENSG00000181092|ADIPOQ|59_1
AGAAAGGAGATCCAGGTCTTATTGGTCCTAAGGGAGACAT
>ENSG00000181092|ADIPOQ|59_2
CAATCAGCAAAACCACTATGATGGCTCCACTGGTAAATTC
>ENSG00000181092|ADIPOQ|59_3
CAGCCTCTTCAAGAAGGACAAGGCTATGCTCTTCACCTAT
>ENSG00000181092|ADIPOQ|59_4
CAAGTCTGGCTCCAGGTGTATGGGGAAGGAGAGCGTAATG
>ENSG00000157005|SST|363_1
AAAGCTGGCTGCAAGAATTTCTTCTGGAAGACTTTCACAT
>ENSG00000157005|SST|363_2
GCTGAGCAGGATGAAATGAGGCTTGAGCTGCAGAGATCTG
>ENSG00000157005|SST|363_3
CCCAACCAGACGGAGAATGATGCCCTGGAACCTGAAGATC
>ENSG00000137440|FGFBP1|268_1
TTAAGAGATGTCATGTCGTAAGTCCCTCTGTATACTTTAA
>ENSG00000137440|FGFBP1|268_2
CTGCACATTCTTCCTCAGCATAGTGCAGGACACGTCATGC
>ENSG00000137440|FGFBP1|268_3
CAGATATGGCAAACCAGAGGAAGACTGCCCTGGAGTTCTG
>ENSG00000137440|FGFBP1|268_4
GCAGAAAGGATTTTCCAGAATCCAGTCTTAAGCTAGTCAG
>ENSG00000137440|FGFBP1|268_5
ATTGGAAACAAGTTGCCCGGAATCTGCGCTCACAGAAAGA
>ENSG00000137440|FGFBP1|268_6
GTGTCTTTGCTGGCAATCCAACCTCATGCCTAAAGCTCAA
>ENSG00000137440|FGFBP1|268_7
GGAACAAAGGCAAGTTTGTCACCAAAGACCAAGCCAACTG
>ENSG00000137440|FGFBP1|268_8
GCAAAGTGGTCTCAGAACAAAAGGACACTCTGGGCAACAC
>ENSG00000137441|FGFBP2|261_1
TGTTGATCTGAGCCTTCTATGAAAGTTTAAATATGTAACG
>ENSG00000137441|FGFBP2|261_2
AGTGACAAGCATACACAACTACTTATTATCTGTAGAAGTT
>ENSG00000137441|FGFBP2|261_3
CAGCTTCTCTGAAGTTTGGAAAAGAAACCTTCCTTTCTGG
>ENSG00000137441|FGFBP2|261_4
ATCCAACGTTCTCACACTGGAAGAAGAGAGTTTCTAATCA
>ENSG00000137441|FGFBP2|261_5
ATCAGCTTCTTCCGAGGGTGACAGGTGAAAGACCCCTACA
>ENSG00000137441|FGFBP2|261_6
GAGGGAATGAGGAAGCAAAGAAGAAGGCCTGGGAACATTG
>ENSG00000137441|FGFBP2|261_7
CAGTGAAACTCACAGAAGCAACACAGCTGGGAAAGGACTC
>ENSG00000137441|FGFBP2|261_8
CATTTCCAGACTGGAGGGAGAGATTCCTGCACTATGCGTC
>ENSG00000134853|PDGFRA|176_1
CTGAGCCTAATCCTCTGCCAGCTTTCATTACCCTCTATCC
>ENSG00000134853|PDGFRA|176_2
TGAATTCATCCTTTTCTCTGAGATGCTTTGGGGAGAGTGA
>ENSG00000134853|PDGFRA|176_3
CAACCACACTCAGACAGAAGAGAATGAGCTTGAAGGCAGG
>ENSG00000134853|PDGFRA|176_4
CCTCTAGGAATGACGGATTATTTAGTCATCGTGGAGGATG
>ENSG00000134853|PDGFRA|176_5
CGACAGCAGACAGGGCTTTAATGGGACCTTCACTGTAGGG
>ENSG00000134853|PDGFRA|176_6
AGGAAAGAAGTTCCAGACCATCCCATTTAATGTTTATGCT
>ENSG00000134853|PDGFRA|176_7
CATCAGAGCTGGATCTAGAAATGGAAGCTCTTAAAACCGT
>ENSG00000134853|PDGFRA|176_8
TAACAATGAGGTGGTTGACCTTCAATGGACTTACCCTGGA
>ENSG00000157404|KIT|326_1
GATTAGGCTGTTATGCACTGATCCGGGCTTTGTCAAATGG
>ENSG00000157404|KIT|326_2
GCGAGAGTTAATGATTCTGGAGTGTTCATGTGTTATGCCA
>ENSG00000157404|KIT|326_3
TTGGATCAGCAAATGTCACAACAACCTTGGAAGTAGTAGA
>ENSG00000157404|KIT|326_4
ACACCAGCAGTGGATCTATATGAACAGAACCTTCACTGAT
>ENSG00000157404|KIT|326_5
ACAATGGCACGGTTGAATGTAAGGCTTACAACGATGTGGG
>ENSG00000157404|KIT|326_6
GAGGCAACTGCTTATGGCTTAATTAAGTCAGATGCGGCCA
>ENSG00000157404|KIT|326_7
GGTCGATTCTAAGTTCTACAAGATGATCAAGGAAGGCTTC
>ENSG00000157404|KIT|326_8
ACCTGCTGAAATGTATGACATAATGAAGACTTGCTGGGAT
>ENSG00000171199|OPRPN|44_1
AGTAATTTGTTCCAAAGAAGAATCTTCTACCAAGGAGCAA
>ENSG00000171199|OPRPN|44_2
TTCACACCCAGTGAGAGTCAAAGATTCTCCAGAAGACCAT
>ENSG00000171199|OPRPN|44_3
TTCTATCTCAACTCTTTCCATTGGAATCTATTAGACAACC
>ENSG00000171199|OPRPN|44_4
ACATTTCCCACTAAGACCTTACTATGTAGGACCTATTAGG
>ENSG00000171199|OPRPN|44_5
CTAACCCTGAGCCCCAAATAAACATCACCACCGCAGATAC
>ENSG00000171199|OPRPN|44_6
ACCACCAGCACTTCCACAAAACCCACAATGACGATCAGCT
>ENSG00000171199|OPRPN|44_7
CCTCACACAGTATTGCTCAATGCCACTGTCCAAGTTACGA
>ENSG00000171199|OPRPN|44_8
CCAAACTATATTAAGCAGCCCAGCCTTTAAAAGTTTTTGG
>ENSG00000124875|CXCL6|324_1
TGTCTCTGCTGTGCTGACAGAGCTGCGTTGCACTTGTTTA
>ENSG00000124875|CXCL6|324_2
CCCGGAAGCCCCTTTTCTAAAGAAAGTCATCCAGAAAATT
>ENSG00000124875|CXCL6|324_3
GTGGTGTTTTAATATCTTCTATGGAAAGCATATACTTCAC
>ENSG00000124875|CXCL6|324_4
CTCTCTGTAGGATTTAGACTATGCTTAGAATTATAAGGTT
>ENSG00000124875|CXCL6|324_5
CAAAAAAGACCATGCATCATAAAATTGCCCAGTCTTCAGC
>ENSG00000124875|CXCL6|324_6
GTTTACAGCTCAGCTAATGAAGTACTAATATAGTATTTCC
>ENSG00000124875|CXCL6|324_7
TTTACCTGATAAGTTATTGAACCCTTTGGCAATTGACCAT
>ENSG00000124875|CXCL6|324_8
GAGCAAAGAATCACTGGTTATTAGTCTTTCAATGAATATT
>ENSG00000124875|CXCL6|324_9
ATTTCTATCATACATTCCTTAAAGTCTTACCGAAAAGGCT
>ENSG00000124875|CXCL6|324_10
TGTTTCTTGGGGAATATGTTACTCTTTACCCTAGGATGCT
>ENSG00000081041|CXCL2|387_1
GCCTTGTTTAATGTTAATTATGCAGTGTTTCCCTCTGTGT
>ENSG00000081041|CXCL2|387_2
GGGAAATGTATGTGTGTCTATTTTGTAACTGTAAAGATGA
>ENSG00000081041|CXCL2|387_3
GAGGCTGAGGAATCCAAGAAAATGGCCAGTGAGATCAATG
>ENSG00000081041|CXCL2|387_4
GTTAATATTTCTTCGTGATGACATATCACATGTCAGCCAC
>ENSG00000081041|CXCL2|387_5
ATATTTAATTTGAAGATAGAAGGTTTGCAGATATTCTCTA
>ENSG00000081041|CXCL2|387_6
ACCTGGATTGCGCCTAATGTGTTTGAGCATCACTTAGGAG
>ENSG00000081041|CXCL2|387_7
AAATCATCGAAAAGATGCTGAAAAATGGCAAATCCAACTG
>ENSG00000081041|CXCL2|387_8
AGTCATAGCCACACTCAAGAATGGGCAGAAAGCTTGTCTC
>ENSG00000138755|CXCL9|43_1
ATGCTTAAGGCCATGATTTTAGCAATACCCATGTCTACAC
>ENSG00000138755|CXCL9|43_2
AAGAATTGTTAAAGGCTATGATTGTCTTTGTTCTTCTACC
>ENSG00000138755|CXCL9|43_3
GAAATTGTAACTAAAGTTAGAAAGTTGATTTTAAGAATCC
>ENSG00000138755|CXCL9|43_4
CGCTATCATTCCAAAGGAGGATGGCATATAATACAAAGGC
>ENSG00000138755|CXCL9|43_5
CTAAACCCAGATTCAGCAGATGTGAAGGAACTGATTAAAA
>ENSG00000138755|CXCL9|43_6
CCCTTCCTGCGAGAAAATTGAAATCATTGCTACACTGAAG
>ENSG00000138755|CXCL9|43_7
TATCCACCTACAATCCTTGAAAGACCTTAAACAATTTGCC
>ENSG00000138755|CXCL9|43_8
TCTTTTCCTCTTGGGCATCATCTTGCTGGTTCTGATTGGA
>ENSG00000169245|CXCL10|85_1
GGCACTATAATGTAAGCTCTACTGAGGTGCTATGTTCTTA
>ENSG00000169245|CXCL10|85_2
GCTGCTACTACTCCTGTAGGAAGGTTAATGTTCATCATCC
>ENSG00000169245|CXCL10|85_3
ATGGAGTATATGTCAAGCCATAATTGTTCTTAGTTTGCAG
>ENSG00000169245|CXCL10|85_4
AGTTAGCAAGGAAAGGTCTAAAAGATCTCCTTAAAACCAG
>ENSG00000169245|CXCL10|85_5
AGGGTGAGAAGAGATGTCTGAATCCAGAATCGAAGGCCAT
>ENSG00000169245|CXCL10|85_6
AAATTATTCCTGCAAGCCAATTTTGTCCACGTGTTGAGAT
>ENSG00000169245|CXCL10|85_7
TACCTGCATCAGCATTAGTAATCAACCTGTTAATCCAAGG
>ENSG00000169245|CXCL10|85_8
CCATTCTGATTTGCTGCCTTATCTTTCTGACTCTAAGTGG
>ENSG00000145335|SNCA|168_1
TAGCCATTTGAAGAAGGAGGAATTTTAGAAGAGGTAGAGA
>ENSG00000145335|SNCA|168_2
GTGTATCTCGAAGTCTTCCATCAGCAGTGATTGAAGTATC
>ENSG00000145335|SNCA|168_3
CTGGAAGATATGCCTGTGGATCCTGACAATGAGGCTTATG
>ENSG00000145335|SNCA|168_4
TGTGAAAAAGTGCTACCTTTATATTGGTCTTGCTTGTTTC
>ENSG00000145335|SNCA|168_5
GTTACATTTATAAGCTGGTGAGATTACGGTTCATTTTCAT
>ENSG00000145335|SNCA|168_6
AGAAGACCAAAGAGCAAGTGACAAATGTTGGAGGAGCAGT
>ENSG00000145335|SNCA|168_7
GTGGCTGCTGCTGAGAAAACCAAACAGGGTGTGGCAGAAG
>ENSG00000138722|MMRN1|362_1
AGTGGGCCGAAATGTCAACTAAGAGCCCAGGAACAGCAAA
>ENSG00000138722|MMRN1|362_2
AATGACTGATCAGGTGAACTACCAGGCAATGAAACTGACT
>ENSG00000138722|MMRN1|362_3
AGGAACACTTACTCCTCCCTAGAAGGAAAAGTCAGCGAAG
>ENSG00000138722|MMRN1|362_4
GCACAGCTCTTCAAGACTGTATCAAGTCTATCAGAGGACC
>ENSG00000138722|MMRN1|362_5
TCATTTAGAAGGTGCTCTAGAACAGGAACACTCAAGAAGC
>ENSG00000138722|MMRN1|362_6
GAGCAGCTTTTATCAACTGAACAGGTATCAGACCAGAAGA
>ENSG00000138722|MMRN1|362_7
GCTTCTACAAGTGTGTCAGAACTGAATGCTACCATCCCTA
>ENSG00000138722|MMRN1|362_8
CACTTAAGAAACCAACGGTAAATCTTACCACAGTCCTGAT
>ENSG00000163106|HPGDS|287_1
CCAAACCAAACTCTAGCTGATCCATGTTGCCTTCAAGTTT
>ENSG00000163106|HPGDS|287_2
ACTTTTGGTCTTTAAGCCTGACCTGTTAGACAACCATCCA
>ENSG00000163106|HPGDS|287_3
TAACTCTGTAACTTGGGCAGACTTCTACTGGGAGATTTGC
>ENSG00000163106|HPGDS|287_4
CTCACGTATAATGCGCCTCATCTTATGCAAGACTTGGACA
>ENSG00000163106|HPGDS|287_5
GCTATTGTGGACACTCTGGATGATTTCATGTCATGTTTTC
>ENSG00000163106|HPGDS|287_6
AAACACAGATTTGGCTGGAAACACAGAAATGGAACAATGT
>ENSG00000163106|HPGDS|287_7
AGCTGACTGGCCTGAAATCAAATCAACTCTCCCATTTGGA
>ENSG00000163106|HPGDS|287_8
GCAGAAATTATTCGTTACATATTTGCTTATTTGGACATAC
>ENSG00000198099|ADH4|96_1
TACCCTGCCTTTTGACAAAATCAGTGAGGCATTTGACCTA
>ENSG00000198099|ADH4|96_2
TGACTGTGCAGGTGGATCTGAAACCATGAAAGCAGCCCTG
>ENSG00000198099|ADH4|96_3
CCAGTTTACCATTTCTTTGGAACCAGTACATTCTCTCAGT
>ENSG00000198099|ADH4|96_4
GCCACTGTTATCGATTCTAAATTTGAGGGCCTAGCTTTCC
>ENSG00000248144|ADH1C|92_1
TTGAAACAATACAGATGCCTTCCCTTGTAGCAGTTTTCAG
>ENSG00000248144|ADH1C|92_2
CCCAAACTTGTGGCTGACTTTATGGCTAAGAAGTTTTCAC
>ENSG00000248144|ADH1C|92_3
CATTGTAGGGGTACCTCCTGATTCCCAGAACCTCTCAATA
>ENSG00000248144|ADH1C|92_4
TGTCGTTCAGATGAGCATGTGGTTAGTGGCAACCTGGTGA
>ENSG00000153064|BANK1|157_1
TGAAGACTACTTTGAGGTCAACATTCCAACAGACCTACGA
>ENSG00000153064|BANK1|157_2
GCTGGTTCAGTCCATGTCAATGTCTACTGTGATGGAATCG
>ENSG00000153064|BANK1|157_3
CTGGTGCTGATCCAGAAAATAATTCACAAGAGCCACTCAT
>ENSG00000153064|BANK1|157_4
ACTTCACCTTACCAGGGACAATGGTGGAAGGCCAAATGGA
>ENSG00000153064|BANK1|157_5
AGTTCTGTGGTCTTCCTAAGAAACAAGACAGAGCTCGGAT
>ENSG00000153064|BANK1|157_6
CTACTCTCAGGGGCTGTCTAACTGATGGTCAGGAAGAACT
>ENSG00000153064|BANK1|157_7
TGGATGAAGCTCTGGAGAAATTTAAACACTGGCAGATGGG
>ENSG00000153064|BANK1|157_8
GACAACTACGAGACTGCATTATTGGGAAAAGGCCAGAAGA
>ENSG00000250361|GYPB|148_1
CCTCTTCTTCAGTCACAAAGAGTTACATCTCATCACAGAC
>ENSG00000170180|GYPA|291_1
AGCACTCACTGAAGCTTGCATTCCACTGAAAGAGTTATTT
>ENSG00000170180|GYPA|291_2
TTGCTGAACAGGCAAGATATAATATTACATGAATGATTAC
>ENSG00000170180|GYPA|291_3
TGTCAAATGAAAGGCTTGAAATACCTAGATGAAGTTTAGA
>ENSG00000170180|GYPA|291_4
GAATTCTGATCCAAAACTTTAGTTGAATTCATCTACGTTT
>ENSG00000170180|GYPA|291_5
AAGAACAAATGTTTCCTTGAATGCTTGCTTTTGTGTGTTA
>ENSG00000170180|GYPA|291_6
CTGGACACTCCAATAAATTATATACCTGCCTAAGTTGTAC
>ENSG00000170180|GYPA|291_7
GGCTGGTGTTATTGGAACGATCCTCTTAATTTCTTACGGT
>ENSG00000170180|GYPA|291_8
ACACATATGCAGCCACTCCTAGAGCTCATGAAGTTTCAGA
>ENSG00000170180|GYPA|291_9
CTTCTTCTTCAGTCACAAAGAGTTACATCTCATCACAGAC
>ENSG00000170180|GYPA|291_10
TCAGAAGAGCCCATTTGGTATCCACAGGGCTAAGAAATGT
>ENSG00000170180|GYPA|291_11
ATGCTGAGAAGATTCAAAATAATGGGAAATTGAAGTCCTA
>ENSG00000170180|GYPA|291_12
GATTCATTTGCAAGCAGGCATGGGGTAAGGTCTTCAGAGT
>ENSG00000145423|SFRP2|348_1
CTGATTTTCACTTCCCACTGAGGTTGTCATAACATGCAAA
>ENSG00000145423|SFRP2|348_2
TCACTTTAAAGCTAGTTTTGAATAGGTGCAACTGTGACTT
>ENSG00000145423|SFRP2|348_3
ACAGGAGTGGATAGCTGTTTTCACCTAAAGGAAAAGCCCA
>ENSG00000145423|SFRP2|348_4
GGAGACCAAGAGCAAGACCATTTACAAGCTGAACGGTGTG
>ENSG00000176788|BASP1|271_1
AGGCAAGCTCAGCAAGAAGAAGAAGGGCTACAATGTGAAC
>ENSG00000176788|BASP1|271_2
ACCGTGAAAGAGTGACAAGGACAGCCTATAGGAAAAACAA
>ENSG00000176788|BASP1|271_3
GTTTCAAATTGGAAGTAATGATATGTATTGCCCAAGGAAA
>ENSG00000176788|BASP1|271_4
ATAGTATTTTTGTGGGGAAATATCTAATATACCTTCAGTC
>ENSG00000176788|BASP1|271_5
GAATGCCAGCTTTCAGACAGAGCCCACTTAGCTTGTCCAC
>ENSG00000176788|BASP1|271_6
CCTCCATTCTTCCTCTCCAGATATTTTTGGGAGTGACAAA
>ENSG00000176788|BASP1|271_7
TCATCCTACTTAGCCTACCTAGATTTCTCATGACGAGTTA
>ENSG00000176788|BASP1|271_8
GATGCATTGAAATTATATGTAATTGTATAAATGGTGCAAC
>ENSG00000168685|IL7R|376_1
GCTCAAAATGGAGACTTGGAAGATGCAGAACTGGATGACT
>ENSG00000168685|IL7R|376_2
TGTCAACATCACCAATCTGGAATTTGAAATATGTGGGGCC
>ENSG00000168685|IL7R|376_3
TATTTCATCGAGACAAAGAAATTCTTACTGATTGGAAAGA
>ENSG00000168685|IL7R|376_4
ATTCTGTAGGTTAAAAGTAGACAAATAGTGGAAACAACTG
>ENSG00000168685|IL7R|376_5
CTGAGGCTCCTTTTGACCTGAGTGTCGTCTATCGGGAAGG
>ENSG00000168685|IL7R|376_6
TTAATACATCACACTTGCAAAAGAAGTATGTAAAAGTTTT
>ENSG00000168685|IL7R|376_7
CCGCCAGGAAAAGGATGAAAACAAATGGACGCATGTGAAT
>ENSG00000168685|IL7R|376_8
CCATCCCTGATCACTATTTTAAAGGCTTCTGGAGTGAATG
>ENSG00000168685|IL7R|376_9
GATCATAAGAAGACTCTGGAACATCTTTGTAAGAAACCAA
>ENSG00000112936|C7|302_1
GACCAGTACGGGACACATTATCTGCAATCTGGGTCGTTAG
>ENSG00000112936|C7|302_2
CAGGAACCCAGAACAATGTATTGCGAGGAGAACCGTTCAT
>ENSG00000112936|C7|302_3
GGGGAAATGCATTGTCAGAAAATTGCCTGTGTTCTACCTG
>ENSG00000112936|C7|302_4
CGAGGAAGAAGGGTTTAGCATTTGTGTGGAAGTGAACGGC
>ENSG00000113088|GZMK|281_1
TGACTCATGTGTGTTTCAATATGGAAATTATTGGAGGGAA
>ENSG00000113088|GZMK|281_2
ACACTCTCTCTCAAAGAATGAGGCCTCCAAACAAACACTG
>ENSG00000113088|GZMK|281_3
GAGTTACATCAGATCCTCAATCAAATGATATCATGCTGGT
>ENSG00000113088|GZMK|281_4
TGCTCCACATAAGATCCAAAACCTCTCTTAGATCTGGAAC
>ENSG00000113088|GZMK|281_5
AAGTCACTGTTACTGTCCTAAGTCGAAAACTTTGCAACAG
>ENSG00000113088|GZMK|281_6
CGACCCTTTTATCACCAAAGACATGGTCTGTGCAGGAGAT
>ENSG00000113088|GZMK|281_7
AAAGGTGTCTTCCACGCTATAGTCTCTGGAGGTCATGAAT
>ENSG00000113088|GZMK|281_8
CTGGAATCTACACCCTGTTAACCAAGAAATACCAGACTTG
>ENSG00000145649|GZMA|386_1
CCTGAAGATGTCTGTGAAAAAATTATTGGAGGAAATGAAG
>ENSG00000145649|GZMA|386_2
TAGTCTTGACAGAAAAACCATCTGTGCTGGGGCTTTGATT
>ENSG00000145649|GZMA|386_3
TGCAGCTCACTGTAACTTGAACAAAAGGTCCCAGGTCATT
>ENSG00000145649|GZMA|386_4
TCACTCAATAACCAGGGAAGAGCCAACAAAACAGATAATG
>ENSG00000145649|GZMA|386_5
CTATCCTTCATCTACCTAAAAAGGGGGACGATGTGAAACC
>ENSG00000145649|GZMA|386_6
GAGAGAAGTCAATATCACCATCATAGACAGAAAAGTCTGC
>ENSG00000145649|GZMA|386_7
TTAACCCTGTGATTGGAATGAATATGGTTTGTGCTGGAAG
>ENSG00000145649|GZMA|386_8
GAAACACCTCAACTGGATAATTATGACTATCAAGGGAGCA
>ENSG00000164325|TMEM174|38_1
TTGGAGGACTTCCCTGTCAATGTGTTCTCCGTCACTCCTT
>ENSG00000164325|TMEM174|38_2
ACTGTCATGGGCTGGATCAAATACCAAGGTGTCTCCCACT
>ENSG00000164325|TMEM174|38_3
GCTGTCAGTTGGGGTGACATTCATCCTGATTGCTGTGTGC
>ENSG00000164325|TMEM174|38_4
CAAAATGCTCTCCTGCCAGTTGTGCAAAGAAAGTGAGGAA
>ENSG00000164325|TMEM174|38_5
ATCATTTGTTTTCACTGGCATCAACCAACCCATCACCTTC
>ENSG00000164325|TMEM174|38_6
TCTCCAGAGCCTATGGGGATAAATACCAGCTACCTGCAGT
>ENSG00000164325|TMEM174|38_7
ACCCTCAAGATAACTCTGCATTTGTGGTTGATGAGGGCTG
>ENSG00000145708|CRHBP|165_1
CAAACTTCAGTGTCACTTCATTCTCATCTTCCTGACGGCT
>ENSG00000145708|CRHBP|165_2
AGCATCAGATCTTCCCAGAATGTGGCCATGATCTTCTTCC
>ENSG00000145708|CRHBP|165_3
CCAGGAAATGGATTCACATTAACCATAAAGACAGACCCCA
>ENSG00000145708|CRHBP|165_4
AATGGAAAGTTTACCCTGGTAGTTCCACACCAGCATCGAA
>ENSG00000038427|VCAN|325_1
TTAATAGTAACCCATGCGCTACATAAAGTCAAAGTGGGAA
>ENSG00000038427|VCAN|325_2
CTCTCTGGAAAAGTCAGCCTACCTTGTCATTTTTCAACGA
>ENSG00000038427|VCAN|325_3
CCAGTTACAACACCAGTGAATTTCTCCGCATCAAATGGTC
>ENSG00000038427|VCAN|325_4
TATCAAGATTGGTCAGGACTACAAAGGGAGAGTGTCTGTG
>ENSG00000038427|VCAN|325_5
GACGTCATGTACGGGATTGAAGACACACAAGACACGGTGT
>ENSG00000038427|VCAN|325_6
CTCTTTGCTGCCTATGAAGATGGATTTGAGCAGTGTGACG
>ENSG00000038427|VCAN|325_7
GAGTAGGCTGTTATGGAGATAAGATGGGAAAGGCAGGAGT
>ENSG00000038427|VCAN|325_8
CAGGAAACTTACGATGTGTATTGTTATGTGGATCATCTGG
>ENSG00000081189|MEF2C|301_1
ACACCTACATAACATGCCACCATCTGCCCTCAGTCAGTTG
>ENSG00000081189|MEF2C|301_2
ATGGTACCGAGTACTCTCTGAGTAGTGCAGACCTGTCATC
>ENSG00000081189|MEF2C|301_3
CCTACTTTACCAGGACAAGGAATGGGAGGATATCCATCAG
>ENSG00000081189|MEF2C|301_4
TCTTATTCCACCAGGCAGCAAGAATACGATGCCATCAGTG
>ENSG00000081189|MEF2C|301_5
CCTGGTAACTTGAACAAGAATATGCAAGCAAAATCTCCTC
>ENSG00000081189|MEF2C|301_6
CACTGGCTCACCCTTCTCTGCAGAGGAATAGTATGTCTCC
>ENSG00000081189|MEF2C|301_7
ACAGTTTGGTGTACAGCAACCCTGTCAGCTCACTGGGAAA
>ENSG00000081189|MEF2C|301_8
CACCTCCCAACTTCGAGATGCCAGTCTCCATCCCAGTGTC
>ENSG00000170476|MZB1|388_1
GACTCAAATAAAACCCAGTGACCTCACTTCTTTTCTCTGC
>ENSG00000170476|MZB1|388_2
TGCTCAGAGAAGGTGTCAGCCACAAGAGAAGAGCTCTAGT
>ENSG00000170476|MZB1|388_3
GGGAGTTTGGAGAAGACCAGATCTATGAAGCCCACCAACA
>ENSG00000170476|MZB1|388_4
AAGTGGACCAAGTGAAACGTCTCACAGGCCCAGGACTTAG
>ENSG00000170476|MZB1|388_5
AGATGTGGCAAAATCTGGCAAAGGCAGAGACCAAACTTCA
>ENSG00000170476|MZB1|388_6
AGCCCCACAACTGGATGATGAGGAGATGTACTCAGCCCAC
>ENSG00000249751|ECSCR|276_1
CTGGGAGCAAGCTACCAACAGGGGAGACTCTTTCCTGTAT
>ENSG00000249751|ECSCR|276_2
CCCTGTGACTACAAGGAGGAAGAGATGGAATTAGTAGAGG
>ENSG00000249751|ECSCR|276_3
CATGAAGAACATCAACATGAATAATGGCAAACAAAGTCTC
>ENSG00000249751|ECSCR|276_4
TGAGGTTCAAGTGTCGGAAGAGCAAGGAGTCTGAAGATCC
>ENSG00000249751|ECSCR|276_5
TGTGGCTGCATTTGGTGTTATCAGCTTCATTGTCATCCTG
>ENSG00000249751|ECSCR|276_6
ATTCAACCACCATGAGCCTGAGCATGAGGGAAGATGCGAC
>ENSG00000249751|ECSCR|276_7
CAGCAGTGGAAGAGACGGAGGCACAAGCAGAGACACATTT
>ENSG00000249751|ECSCR|276_8
ACCACAGAGCCAGTTTCTTCCAACCCAGGATACATCCCTT
>ENSG00000170458|CD14|371_1
CAGGACGTTGAGGACTTTTCGACCAATTCAACCCTTTGCC
>ENSG00000170458|CD14|371_2
CTAAGATCCAAGACAGAATAATGAATGGACTCAAACTGCC
>ENSG00000170458|CD14|371_3
TCTCTGTCCCCACAAGTTCCCGGCCATCCAGAATCTAGCG
>ENSG00000170458|CD14|371_4
CCTTACCAGCCTAGACCTGTCTGACAATCCTGGACTGGGC
>ENSG00000170458|CD14|371_5
CGAAGCCTTCCAGTGTGTGTCTGCAGTAGAGGTGGAGATC
>ENSG00000170458|CD14|371_6
AACCTTGTGAGCTGGACGATGAAGATTTCCGCTGCGTCTG
>ENSG00000170458|CD14|371_7
GGAGCTCAGAGGTTCGGAAGACTTATCGACCATGGAGCGC
>ENSG00000170458|CD14|371_8
GAGGAGGGAACTGAATGACATCCCAGGATTACATAAACTG
>ENSG00000178776|C5orf46|48_1
ACCAAACAGAACTCATTTTGAACACCCTGACTGCATTTTT
>ENSG00000178776|C5orf46|48_2
GACAATCCAAGAGCAGCCAAATCCTGCTTTTCCAGTTTGG
>ENSG00000178776|C5orf46|48_3
ATGGAATTTGATGATAATGAAGGAAAACATTCATCAAAGT
>ENSG00000178776|C5orf46|48_4
TGTTGATAATGACCACACAATGACCTCATGGCATTAAAAT
>ENSG00000178776|C5orf46|48_5
GATCATTGAGAATGCAGTCGAGTTCATCCTCCGCTCCATG
>ENSG00000178776|C5orf46|48_6
CCTGACCTGCTATGCAGACGACAAACCAGACAAGCCAGAC
>ENSG00000178776|C5orf46|48_7
TCTCAGTACTTCGCCTGACAGTTGTCCTGGGACTGCTTGT
>ENSG00000155850|SLC26A2|310_1
CAGAGACTCAGCTGAAGGAAATGACAGTTATCCATCTGGG
>ENSG00000155850|SLC26A2|310_2
AGAACTACAGAAAGCTGGCTATGACAATGCCCATAGTGCT
>ENSG00000155850|SLC26A2|310_3
CTGGAGTTTATCAGGTAGCGATGGGCTTCTTTCAAGTGGG
>ENSG00000155850|SLC26A2|310_4
TAATGGTGTGGGCTCACTCATCACTACCTGGATACATGTC
>ENSG00000155850|SLC26A2|310_5
GGAAGAGTCTGAGGTCTTTGAATCTGTGTCTGCTTACAAG
>ENSG00000155850|SLC26A2|310_6
CAAACAAACTGTCAACCCAATCTTAATAAAGGTGGCTTGG
>ENSG00000155850|SLC26A2|310_7
TGGTGGAATCCAGGATGAAATGTCAGTGCAACTTTCCCAT
>ENSG00000155850|SLC26A2|310_8
TCGCAGAGATTATGAAGCCATTGGAATCCAGGTTCTGCTG
>ENSG00000113721|PDGFRB|289_1
TGCCTCCGACGAGATCTATGAGATCATGCAGAAGTGCTGG
>ENSG00000113721|PDGFRB|289_2
CATGAACGAGCAGTTCTACAATGCCATCAAACGGGGTTAC
>ENSG00000113721|PDGFRB|289_3
GATTGAGTCTGTGAGCTCTGACGGCCATGAGTACATCTAC
>ENSG00000113721|PDGFRB|289_4
GCTCACCATCATCTCCCTTATCATCCTCATCATGCTTTGG
>ENSG00000113721|PDGFRB|289_5
GTGACTGACTTCCTCTTGGATATGCCTTACCACATCCGCT
>ENSG00000113721|PDGFRB|289_6
GAACATCACCCTCATGTGCATTGTGATCGGGAATGAGGTG
>ENSG00000113721|PDGFRB|289_7
GGTGGATTCTGATGCCTACTATGTCTACAGACTCCAGGTG
>ENSG00000113721|PDGFRB|289_8
CTGGTATCTTTGAGGACAGAAGCTACATCTGCAAAACCAC
>ENSG00000135077|HAVCR2|68_1
GAACGTATATGAAGTGGAGGAGCCCAATGAGTATTATTGC
>ENSG00000135077|HAVCR2|68_2
GCAAATGCAGTAGCAGAGGGAATTCGCTCAGAAGAAAACA
>ENSG00000135077|HAVCR2|68_3
TAGCAAAGAGAAGATACAGAATTTAAGCCTCATCTCTTTG
>ENSG00000135077|HAVCR2|68_4
ACTCTGGAGCAACCATCAGAATAGGCATCTACATCGGAGC
>ENSG00000135077|HAVCR2|68_5
CAAATATCCACATTGGCCAATGAGTTACGGGACTCTAGAT
>ENSG00000135077|HAVCR2|68_6
CTACTGCTGCCGGATCCAAATCCCAGGCATAATGAATGAT
>ENSG00000135077|HAVCR2|68_7
AATGGGGATTTCCGCAAAGGAGATGTGTCCCTGACCATAG
>ENSG00000135077|HAVCR2|68_8
GCTCAGGACTGATGAAAGGGATGTGAATTATTGGACATCC
>ENSG00000168269|FOXI1|144_1
AGTACGTGGCCGACAACTTCCCCTTCTACAACAAGAGCAA
>ENSG00000168269|FOXI1|144_2
CTGAGCCCAGTGACAAGACGGGGCAGAACTCACTGACCTT
>ENSG00000168269|FOXI1|144_3
GGTGGACATGCCAGAGAGAAAAGCAGTAGAGGTCCTCCAT
>ENSG00000168269|FOXI1|144_4
CTCTTTCTAGAACACTGGTTAAGGCTTCTGTTTATCACAC
>ENSG00000168269|FOXI1|144_5
CCCACACACAGACTCACCAACTTTGCAATAGAAATACTGG
>ENSG00000168269|FOXI1|144_6
GCTATGGCAAATATAGCGAAATCTCTCCACTGCCTTCTGT
>ENSG00000168269|FOXI1|144_7
CTGCAGACACTCCTTTTGCTACCACTCAAGGAAGGAAGTC
>ENSG00000113739|STC2|210_1
CTACATATCTGTCATCTAAATAAATGGCTTTCAAACAAAG
>ENSG00000113739|STC2|210_2
ATTTCTATGTGTAATTTCTGAGCCATTGTACTGTCTGGGC
>ENSG00000113739|STC2|210_3
CTTATCTATGGACATTCCAAAACATTTACCATTAGAGAGG
>ENSG00000113739|STC2|210_4
GTGGGAAGACGAACAGTCTGAGTATTCTGATATCCGGAGG
>ENSG00000113739|STC2|210_5
GTGATAGTGGAGATGATCCATTTCAAGGACTTGCTGCTGC
>ENSG00000113739|STC2|210_6
GGGAAATGGTGTCCCAGTTGCAGCGGGAATGCTACCTCAA
>ENSG00000113739|STC2|210_7
CAGGGCAAGTCATTCATCAAAGACGCCTTGAAATGTAAGG
>ENSG00000113739|STC2|210_8
CGAGAACAACTCTTGTGAGATTCGGGGCTTACATGGGATT
>ENSG00000165810|BTNL9|229_1
ACTCATCTGCCATTTCAGACCTTTTGCTGCTACCTGCCAG
>ENSG00000165810|BTNL9|229_2
CCAGACTCCTTGAAGCCAGTATCGCTGACCAGCAGTCTTG
>ENSG00000165810|BTNL9|229_3
GACAACTTCTCTGGCGAAGCTCTCTGGGAACTGGAGGTAG
>ENSG00000165810|BTNL9|229_4
TTCAAGGAAGGAGGCATTCAGCTGAGGCTCAGATCCAGTG
>ENSG00000165810|BTNL9|229_5
GAATCTCCTCTTGAGCCAGAAGAAAGAGTTGGTGGTCCAG
>ENSG00000165810|BTNL9|229_6
CATTTTCCACGGAGGCTAGTGCACAGATGTCAGGGTTGAC
>ENSG00000165810|BTNL9|229_7
AGCTAATAGATTTGGGAGGCTCCGACCCTGATTTTCACAC
>ENSG00000165810|BTNL9|229_8
AGGGACCTTTGCCTACGTAGATGTGTATGTGTAGTGCGAT
>ENSG00000170542|SERPINB9|192_1
ACAAGAGGATTATGACATGGAATCTGTGCTTCGGCATTTG
>ENSG00000170542|SERPINB9|192_2
AAAAAGTCTCACTTTTGAGAAACTCACAGCCTGGACCAAG
>ENSG00000170542|SERPINB9|192_3
AAATAAACCAGGAGGAGCAAAGGCCAGTGCAGATGATGTA
>ENSG00000170542|SERPINB9|192_4
GGAATGAACCGTTTGACGAAACATACACAAGGGAAATGCC
>ENSG00000170542|SERPINB9|192_5
CTTTATCAGAGCTGCAGAAGAGTCCAGGAAACACATCAAC
>ENSG00000170542|SERPINB9|192_6
TCAGTTCCTCTCAACGTTTAAGGAATCCTGTCTTCAATTC
>ENSG00000170542|SERPINB9|192_7
CAGGCACTGTCTTTAAACACAGAGGAAGACATTCATCGGG
>ENSG00000170542|SERPINB9|192_8
CTCTTTCTAATGCAAGTGGTACTTTTGCCATACGCCTTTT
>ENSG00000112799|LY86|61_1
ATGAAGGGTTTCACAGCCACTCTCTTCCTCTGGACTCTGA
>ENSG00000112799|LY86|61_2
TGCGATCCATTACAAGATTTTGGCTTTTCTGTTGAAAAGT
>ENSG00000112799|LY86|61_3
GCAATTAAAATCAAATATCAACATTAGATTTGGAATTATT
>ENSG00000112799|LY86|61_4
TCAAGGCTCATCTGTTTTGAATTTCTCCTATCCCATCTGT
>ENSG00000112799|LY86|61_5
ATACCAGGTTTTGCTGGAACTGTACACTGAAAAACGGTCC
>ENSG00000112799|LY86|61_6
GCTACTATCATGTGCTCCTGACTGTGGCCTGTAGCAAAAA
>ENSG00000112799|LY86|61_7
GGAGAAGCAGCTGATGACAGAGAGAGGCTCTACAAAGAAG
>ENSG00000112799|LY86|61_8
GATGTAATGAAGTCCCCGAATGTATCTGTTTCTAAGGAGC
>ENSG00000078401|EDN1|245_1
ATGGATTATTTGCTCATGATTTTCTCTCTGCTGTTTGTGG
>ENSG00000078401|EDN1|245_2
TGCTCGTCCCTGATGGATAAAGAGTGTGTCTACTTCTGCC
>ENSG00000078401|EDN1|245_3
ATTTACTTCCCACAAAGGCAACAGACCGTGAAAATAGATG
>ENSG00000078401|EDN1|245_4
AAAAGAACTCAGGGCTGAAGACATTATGGAGAAAGACTGG
>ENSG00000078401|EDN1|245_5
GAAAGGAAAAGACTGTTCCAAGCTTGGGAAAAAGTGTATT
>ENSG00000078401|EDN1|245_6
CCTAAGACAAACCAGGTCGGAGACCATGAGAAACAGCGTC
>ENSG00000078401|EDN1|245_7
TATGTGACCCACAACCGAGCACATTGGTGACAGACCTTCG
>ENSG00000078401|EDN1|245_8
ACCATCTTCACTGGCTTCCATCAGTGGTAACTGCTTTGGT
>ENSG00000112149|CD83|339_1
GGGTCAAGTTATTGGAGGGTGGTGAAGAGAGGATGGAGAC
>ENSG00000112149|CD83|339_2
CTCAGGGGACAGCACTATCATCAGAAGGGGCAAAATGGTT
>ENSG00000112149|CD83|339_3
CCTATTCCCTGAAGATCCGAAACACTACCAGCTGCAACTC
>ENSG00000112149|CD83|339_4
GCAGAGAAACCTAAGTGGCAAGGTGATCTTGAGAGTGACA
>ENSG00000112149|CD83|339_5
GCGTAAAGAAGAGACTTTTAAGAAATACAGAGCGGAGATT
>ENSG00000112149|CD83|339_6
GCTCTGGTTATTTTCTACTTAACACTCATCATTTTCACTT
>ENSG00000112149|CD83|339_7
TTTTCTAAAGCTGGCATGGAACGAGCTTTTCTCCCAGTTA
>ENSG00000112149|CD83|339_8
ATAAGCATTTAGGGCTAGTGACTCCTCACAAGACAGAACT
>ENSG00000079689|SCGN|215_1
AGCAGGAGAGCAAGTCAAGAAATACGGTGAAGGAGTCCTT
>ENSG00000079689|SCGN|215_2
GACTACCCAAGATGCCTCTAAAGATGGTCGCATTCGGATG
>ENSG00000079689|SCGN|215_3
TGCTGGTATGTTCTTATCTGAGGATGAAAACTTTCTTCTG
>ENSG00000079689|SCGN|215_4
GCAGCGTGGAGTTTATGCAGATTTGGCGCAAATATGACGC
>ENSG00000079689|SCGN|215_5
AGACCTCTTTCTTCACCACAAAAAGGCCATTTCTGAGGCT
>ENSG00000079689|SCGN|215_6
CCAGAAGTGGATGGGTTTGTCAAAGACATGATGGAGCTTG
>ENSG00000079689|SCGN|215_7
GTTTCTGTGATCTTGCTGGTAGAATTGTATCTGTGCATTG
>ENSG00000079689|SCGN|215_8
GATCTATCCCTGTCTCACTGAAAGCCCCTGTGTAGTGTCT
>ENSG00000196260|SFTA2|259_1
GACTTTGCAACTGAAGCTGAAGGAGTCTTTTCTGACAAAT
>ENSG00000196260|SFTA2|259_2
GGACCACAATAACTATGGCCCATGCAGGGAATGAATCATT
>ENSG00000196260|SFTA2|259_3
TTTCTGTGGGGCACATCTGTCCCTTACCAAGAAGATCAGG
>ENSG00000196260|SFTA2|259_4
TACTCTGTCCCGGAAATAGAAATTGTGAGTCCGGTTCCTC
>ENSG00000196260|SFTA2|259_5
TGGCCCTGCTGTTTGATTCTGGATGGAGTTACGTTTAGGA
>ENSG00000196260|SFTA2|259_6
TAACTTTCAGCAAATGGGGATGCCCAAAGGAGCAGATAGC
>ENSG00000204472|AIF1|318_1
CCTCCAGCTTGGTCTGTCTCCCCACCTCTACCAGCATCTG
>ENSG00000204472|AIF1|318_2
ATGAGCCAAACCAGGGATTTACAGGGAGGAAAAGCTTTCG
>ENSG00000204472|AIF1|318_3
TGGATGAGATCAACAAGCAATTCCTAGACGATCCCAAATA
>ENSG00000204472|AIF1|318_4
GAGTTTGACCTTAATGGAAATGGCGATATTGATATCATGT
>ENSG00000204472|AIF1|318_5
ACTCACCTAGAGCTAAAGAAATTAATTGGAGAGGTGTCCA
>ENSG00000204472|AIF1|318_6
AAGAGATCTGCCATCCTAAAAATGATCCTGATGTATGAGG
>ENSG00000204472|AIF1|318_7
TTGCCCTGATTTGAAGGGAAAAGGGATGATGGGATTGAAG
>ENSG00000243649|CFB|285_1
AAGACCAAAAGACTGTCAGGAAGGCAGAGTGCAGAGCAAT
>ENSG00000243649|CFB|285_2
CTACTACAATGTGAGTGATGAGATCTCTTTCCACTGCTAT
>ENSG00000243649|CFB|285_3
ACTTAATTGAGAAGGTGGCAAGTTATGGTGTGAAGCCAAG
>ENSG00000243649|CFB|285_4
CCAAGGGAGGATTATCTGGATGTCTATGTGTTTGGGGTCG
>ENSG00000243649|CFB|285_5
CCCTGATCAAGCTCAAGAATAAGCTGAAATATGGCCAGAC
>ENSG00000243649|CFB|285_6
GGAAGGAGGTCTACATCAAGAATGGGGATAAGAAAGGCAG
>ENSG00000243649|CFB|285_7
CCCAGGCTATGACAAAGTCAAGGACATCTCAGAGGTGGTC
>ENSG00000243649|CFB|285_8
GTTGGTGTAATCAGCTGGGGAGTAGTGGATGTCTGCAAAA
>ENSG00000204305|AGER|385_1
CTGACCTGTGAAGTCCCTGCCCAGCCCTCTCCTCAAATCC
>ENSG00000204305|AGER|385_2
CTGAGACAGGGCTCTTCACACTGCAGTCGGAGCTAATGGT
>ENSG00000204305|AGER|385_3
TGCCTAATGAGAAGGGAGTATCTGTGAAGGAACAGACCAG
>ENSG00000204305|AGER|385_4
TGTGTCAGAGGGAAGCTACCCTGCAGGGACTCTTAGCTGG
>ENSG00000232629|HLA-DQB2|217_1
ACTTTAGTGCTTTTTCCCATAATTAAACCTGATTCTGAGT
>ENSG00000232629|HLA-DQB2|217_2
GACTCCTGCACTGACTCCTGAGGACTTTTGTCTGGGATTG
>ENSG00000232629|HLA-DQB2|217_3
TGGAAATAACTCCCCAGCGTGGAGACATCTACACCTGCCA
>ENSG00000232629|HLA-DQB2|217_4
TTGTGTCCACCTCCCTCATTAGGAATGGTGACTGGACCTT
>ENSG00000232629|HLA-DQB2|217_5
GAGCATCGAGGACTGGAACAACTATAAGGACTTCTTGGAG
>ENSG00000232629|HLA-DQB2|217_6
CAAGGATTTCTTGGTCCAGTTTAAGGGCATGTGCTACTTC
>ENSG00000232629|HLA-DQB2|217_7
ACGTCTTGGAAGATGGCTCTGCAGATCCCTGGAGGCTTTT
>ENSG00000124664|SPDEF|109_1
CAGCATTTCCAGAGCAGAGCCTACAGAAGGGCAGTGACTC
>ENSG00000124664|SPDEF|109_2
CGCCAGTATTACAAGAAGGGCATCATCCGGAAGCCAGACA
>ENSG00000124664|SPDEF|109_3
CTTCATTAGGTGGCTCAACAAGGAGAAGGGCATCTTCAAA
>ENSG00000124664|SPDEF|109_4
GATGAAAGAGCGGACTTCACCTGGGGCGATTCACTACTGT
>ENSG00000124664|SPDEF|109_5
CTCAAGGACATCGAGACGGCCTGCAAGCTGCTCAACATCA
>ENSG00000124664|SPDEF|109_6
ACCTCTCCTACTTTGACATGCTGTACCCTGAGGACAGCAG
>ENSG00000095970|TREM2|237_1
CAACTTCTGAATATTGGACATTTTAAACACTTACAAATAA
>ENSG00000095970|TREM2|237_2
CAGGACTCCTTGTTCTGCTCTGGCAAGAGACTACTCTGCC
>ENSG00000095970|TREM2|237_3
ACGTGAAGGAAGATGATGGGAGGAAAAGCCCAGGAGAAGT
>ENSG00000095970|TREM2|237_4
AACTGGACTGTGGCCATGACCCAGGGTATCAGCTCCAAAC
>ENSG00000095970|TREM2|237_5
CTGGCCTGCATCTTTCTCATCAAGATTCTAGCAGCCAGCG
>ENSG00000095970|TREM2|237_6
CTGAGAGCTTCGAGGATGCCCATGTGGAGCACAGCATCTC
>ENSG00000095970|TREM2|237_7
GCCATCACAGACGATACCCTGGGTGGCACTCTCACCATTA
>ENSG00000095970|TREM2|237_8
AAGGGAAAGACGAGATCTTGCACAAGGCACTCTGCTTCTG
>ENSG00000146070|PLA2G7|166_1
CACAACCAATCAACACATCATGTTACAGAACTCTTCAGGA
>ENSG00000146070|PLA2G7|166_2
ATCAGAGATTCAGATGTGGTATTGCCCTGGATGCATGGAT
>ENSG00000146070|PLA2G7|166_3
GACATTCTTTTGGTGGAGCAACGGTTATTCAGACTCTTAG
>ENSG00000146070|PLA2G7|166_4
TCTCAGTCTGATTCTTGACATTGATCATGGAAAGCCAGTG
>ENSG00000146070|PLA2G7|166_5
GCTCTACCTTAGAACCCTGAAACAAGAGGAGGAGACACAT
>ENSG00000146070|PLA2G7|166_6
CTGGCATCTCATGGGTTTATAGTTGCTGCTGTAGAACACA
>ENSG00000146070|PLA2G7|166_7
TGAGGTTACTCTTTGGTTCAATGACAACTCCTGCAAACTG
>ENSG00000146070|PLA2G7|166_8
CCTTTTGACTGGCAATACATAAATCCTGTTGCCCATATGA
>ENSG00000151914|DST|358_1
GATCTCTCTCACACAGATCTAGGGGAGAGTGATGTAGATT
>ENSG00000151914|DST|358_2
ACCTTGGAGAAGAGGACGAAACATACGGACCTGGAGAATC
>ENSG00000151914|DST|358_3
GTTGCCTGCAGAATAATTTGAAAGAGAGCCCTGTGAAGTG
>ENSG00000151914|DST|358_4
TCTCCACTAGAGGAAGCAAAACATGTAAATGGTCAAAGGG
>ENSG00000151914|DST|358_5
CAAGTGCAGATGGGGTACTAATTCTCTCACTTCGGAGGAG
>ENSG00000151914|DST|358_6
ACAGGATTACCTAAAGCCAAATCTCATGCGGAAAAGAAAG
>ENSG00000151914|DST|358_7
CTTCCAGTGTATTTGAGCTGAGAGGTCGGGAAGCTAACAA
>ENSG00000151914|DST|358_8
TCTGGTTCAAAAGGTAGTCTATCTTCCAGGCATTTTACAG
>ENSG00000151914|DST|358_9
ATGGACCTAAGGACTCGATATACTGCCCTGGTCACTCTCA
>ENSG00000151914|DST|358_10
GACAACAGGTTACGGGACTTAGAGGGCATTGGCAAATCAC
>ENSG00000151914|DST|358_11
ACAGGTATTCCATGCCTTAGAGGATGAGTTGCAGAAAGCT
>ENSG00000151914|DST|358_12
ACCCTACGATCAGAGCTTAATGTGGTCCTTCAGAACATGA
>ENSG00000151914|DST|358_13
TTTCTGGAAGATAGCCAGGAATCCCAAGTCTTTTCAGGCT
>ENSG00000151914|DST|358_14
AGGTCATTAGTCCTACTGGGAATGAGGCTATGGTCCCATC
>ENSG00000151914|DST|358_15
CACCTTCCCTAACCTCTTCTAGTATGACTTCTGGCCTGTC
>ENSG00000057657|PRDM1|146_1
TGAAGAGAAAAGCAACTGGATGCGCTATGTGAATCCAGCA
>ENSG00000057657|PRDM1|146_2
GTGTCAGAACGGGATGAACATCTACTTCTACACCATTAAG
>ENSG00000057657|PRDM1|146_3
ATCAGAAAAGGACCTCGATGACTTTAGAAGACGTGGGAGC
>ENSG00000057657|PRDM1|146_4
GAAGAAGCAGAACGGCAAGATCAAGTACGAATGCAACGTT
>ENSG00000057657|PRDM1|146_5
CATCCATCTCTGTAGCCTCAAGGTTCACCTGAAAGGGAAC
>ENSG00000057657|PRDM1|146_6
CCGAATCAATGAAGAAATCGAGAAGTTTGACATCAGTGAC
>ENSG00000057657|PRDM1|146_7
GGAGGATGACATCAGTGTGATCTCTGTAGTGGAGAAGGAA
>ENSG00000057657|PRDM1|146_8
TTTGCAAAGAAACATGGGGAATGGACTCCTCTCCTCAGGG
>ENSG00000112379|ARFGEF3|118_1
AAGGAGACGCTGAGCAAAGTATTGGAAACAGAGGCGGTAG
>ENSG00000112379|ARFGEF3|118_2
CTCTACTTTCTGCTCAGGCATGATGCACTCTCCTGGCTTT
>ENSG00000112379|ARFGEF3|118_3
CTGGGAGCTGAAGGCATCAAAGAGCAGAACCAGAAGGAGC
>ENSG00000112379|ARFGEF3|118_4
GGCCTTGGGAGGTTTTCTTTACCAGCTGAAGAAAGCATCG
>ENSG00000112379|ARFGEF3|118_5
CATCCATGACATACTGACAGAAGTCCTCACTGACTGGAAT
>ENSG00000112379|ARFGEF3|118_6
GGTTGTCACATCCATTGGTGAGCTGGTTGAAGTGTGTTCC
>ENSG00000112379|ARFGEF3|118_7
ATGGCGGGAACAAGTCAGAGATGAAGGAGTACCTGGTTGG
>ENSG00000112379|ARFGEF3|118_8
GGTGTGTGCTGTTCTCACCAATCAAGAAACCATCACGGCC
>ENSG00000091831|ESR1|49_1
CACACCAAAGCATCTGGGATGGCCCTACTGCATCAGATCC
>ENSG00000091831|ESR1|49_2
GTACCAATGACAAGGGAAGTATGGCTATGGAATCTGCCAA
>ENSG00000091831|ESR1|49_3
GACTATGCTTCAGGCTACCATTATGGAGTCTGGTCCTGTG
>ENSG00000091831|ESR1|49_4
CCAACCAGTGCACCATTGATAAAAACAGGAGGAAGAGCTG
>ENSG00000091831|ESR1|49_5
AGGCTTTGTGGATTTGACCCTCCATGATCAGGTCCACCTT
>ENSG00000091831|ESR1|49_6
GAACCAGGGAAAATGTGTAGAGGGCATGGTGGAGATCTTC
>ENSG00000091831|ESR1|49_7
GTTCCGCATGATGAATCTGCAGGGAGAGGAGTTTGTGTGC
>ENSG00000091831|ESR1|49_8
GAGAAGGACCATATCCACCGAGTCCTGGACAAGATCACAG
>ENSG00000091831|ESR1|49_9
CAAAGGCATGGAGCATCTGTACAGCATGAAGTGCAAGAAC
>ENSG00000091831|ESR1|49_10
GGTTTGCCTTAAAGTGTCTTAAGAAGGATAGGATAGCTAC
>ENSG00000091831|ESR1|49_11
AAAATATGCCCTGGCAACCAACACTCAACACCTGTAGCTA
>ENSG00000112539|C6orf118|80_1
ATTTATCAAGGAATTTGTAAAATCAGAGGAAACAGAAGAT
>ENSG00000112539|C6orf118|80_2
TGAGAATAGGATTAAAAGCATAGAGCATGAAGCTATACAA
>ENSG00000112539|C6orf118|80_3
GTTGAAAAGAAGAGGTGTGAAATACTCAGTAAGTGGGATG
>ENSG00000112539|C6orf118|80_4
TCTGAGAAACATATAATTGATGAAAACCGACTTACTCTTA
>ENSG00000112539|C6orf118|80_5
GAGCAGAATGATAGACTCAGAAGTGAACTGGAGATGGAGG
>ENSG00000112539|C6orf118|80_6
TTGGAAAAGTCTTTGAAGATATTTGTAACAGTTCTTTGAT
>ENSG00000112539|C6orf118|80_7
CAGGAGTGAAGACCCTGTGTAATCTGAAGAAACTTCTGAA
>ENSG00000186340|THBS2|46_1
TATTGATGATGTGTGTCCTGAAAACAATGCCATCAGTGAG
>ENSG00000186340|THBS2|46_2
TCATGCTCTGTGACCTGTGGAGTTGGCAATATCACACGCA
>ENSG00000186340|THBS2|46_3
AGAACCTCAAGAGAGTGTCGAATGATAACCAGTTTCTCTG
>ENSG00000186340|THBS2|46_4
TTTGAAAACTCTGTGGAAGATATTCTAAGCAAGAAGGGTT
>ENSG00000173467|AGR3|355_1
CACATTGACAAATACTAAATGTGCAAGTATATAGATTTTG
>ENSG00000173467|AGR3|355_2
GACTTATTCAGTCAGAGCTATAAGAGATGATGGAAAAAAG
>ENSG00000173467|AGR3|355_3
CTGGAAGATACTCTAACAGATTGTACACATATGAGCCTCG
>ENSG00000173467|AGR3|355_4
TAGAATCATGTTTGTAGACCCTTCTTTAACAGTTAGAGCT
>ENSG00000173467|AGR3|355_5
GCATGAAACCACTGATAAGAATTTATCACCTGATGGGCAA
>ENSG00000173467|AGR3|355_6
GAGGATTGTCAATACTCTCAAGCACTAAAGAAAGTATTTG
>ENSG00000173467|AGR3|355_7
ATCACTTGGGTACAAACTTATGAAGAAGGTCTCTTTTATG
>ENSG00000173467|AGR3|355_8
TACACTCAGCTTTGGGTCTCTGCCTCTTACTCGTCACAGT
>ENSG00000241644|INMT|249_1
CTGTGATTCCTTCCAAGACATCACTCTCTCCGACTTTACC
>ENSG00000241644|INMT|249_2
GTGAATTTTCCTGCGTGGCCCTGGAGAAAGAGGAGGTGGA
>ENSG00000241644|INMT|249_3
CTGGATGCTGGCTTTGACATTGAACAGCTCCTACACAGTC
>ENSG00000241644|INMT|249_4
CTGTATGCTAGAGAGGGGTGAGGAATGGATACTGTCTAAC
>ENSG00000241644|INMT|249_5
CTAACATTCCATCTTCTGAAATTCTGAGATTCTAACATCC
>ENSG00000241644|INMT|249_6
CTAAGCCTTACAGCTATCTTAGATGCGATCTGACTCCTGT
>ENSG00000241644|INMT|249_7
TGGTTTTAGAGTCTACCTAATATGTTAAGGACAAGGAAAC
>ENSG00000241644|INMT|249_8
TACCTAATATGTTAAGGACAAGGAAACCTCTGGACAGTGG
>ENSG00000106483|SFRP4|383_1
AGAAGAACATTAAAACTAGGAGTGCCCAGAAGAGAACAAA
>ENSG00000106483|SFRP4|383_2
AATGGAGAGATCAGCTTAGTAAAAGATCCATACAGTGGGA
>ENSG00000106483|SFRP4|383_3
AACGGTGGTGGATGTAAAAGAGATCTTCAAGTCCTCATCA
>ENSG00000106483|SFRP4|383_4
AGACATCACACCAGACATGATGGTACAGGAAAGGCCTCTT
>ENSG00000146648|EGFR|115_1
GAAGAAGTGTCCCCGTAATTATGTGGTGACAGATCACGGC
>ENSG00000146648|EGFR|115_2
ACGGAATAGGTATTGGTGAATTTAAAGACTCACTCTCCAT
>ENSG00000146648|EGFR|115_3
GCATTTAGGGGTGACTCCTTCACACATACTCCTCCTCTGG
>ENSG00000146648|EGFR|115_4
CAGGAACTGGATATTCTGAAAACCGTAAAGGAAATCACAG
>ENSG00000243566|UPK3B|139_1
CTCACCTAGGGCTGCAGATGCTCCTCCTGGCGTTGAACTG
>ENSG00000243566|UPK3B|139_2
AGTGGCAGCATGATCGTCATTACCTCCATCCTCTCTTCTC
>ENSG00000243566|UPK3B|139_3
GCACCTTTCTGAGAGTGGGACTCTCCATGGTCATCTGACT
>ENSG00000243566|UPK3B|139_4
CACGTGTCCAGATGTGACCTGTTGCTGTCGGGGGTCTATC
>ENSG00000127951|FGL2|290_1
ATTTGTTGTCAATAGTTTGGATGGCAAATGTTCAAAGTGT
>ENSG00000127951|FGL2|290_2
GTAAATATGAACAACATAGAAAATTATGTTGACAGCAAAG
>ENSG00000127951|FGL2|290_3
GAATGCCAAAGAGGAGATCAATGTACTTCATGGTCGCCTG
>ENSG00000127951|FGL2|290_4
ACAGAGTTAGAGAATTAGAGAGTGAGGTTAACAAGCTGTC
>ENSG00000127951|FGL2|290_5
TGATGACAACGGAGACCCAGGCAGAAACGGACTGTTGTTA
>ENSG00000127951|FGL2|290_6
GAAGCAATTCAGCAGGATCGAGGAGGTGTTCAAAGAAGTC
>ENSG00000127951|FGL2|290_7
TCTGCCCAGTGAGACTAGAAAGCAGAGGGAAATGCGAAGA
>ENSG00000127951|FGL2|290_8
TTGGTTGTGGCAAACAATGAAACAGAGGAAATTAAAGATG
>ENSG00000075223|SEMA3C|182_1
GAGGGGACTATGGCAAGTTAAAGGCCCTCATCAATAGTCG
>ENSG00000075223|SEMA3C|182_2
AGGTTAAGCTGAATGAACGAATAATAGCCACTTCACAGGG
>ENSG00000075223|SEMA3C|182_3
CAGTTGTATGTGAGTTCCAATGAAGGGGTTTCCCAGGTAT
>ENSG00000075223|SEMA3C|182_4
AAGTGGTTGTTCTTCCTACTAACAACTCTGTCAGTGGCGA
>ENSG00000075223|SEMA3C|182_5
AGATAGCTGTGGATCGAGTGAACGCTGCTGATGGGAGATA
>ENSG00000075223|SEMA3C|182_6
GGAGGAGCATTTACACCCAATATGCGAACCACCAAGGAGT
>ENSG00000075223|SEMA3C|182_7
GGACCAAGTTTTCATGATTGACTCCAAGTGTGAATCTGGA
>ENSG00000075223|SEMA3C|182_8
CCGTGTAATTCAGACTTTCAATCGCACACATTTGTATGTC
>ENSG00000127954|STEAP4|170_1
AGGGCTTATCATTCCTTGCACTGTGCTGGTGATCAAGTTT
>ENSG00000127954|STEAP4|170_2
TCAGCCCTTCAAATCTCAGATGGTATCTTCCTGCAGCCTA
>ENSG00000127954|STEAP4|170_3
TTCTGTTTGTACTCTTGGGAATCACTTCTTTGCCATCTGT
>ENSG00000127954|STEAP4|170_4
AATCCATTTAGCACCTCCTCAGCCTGGCTCAGTGATTCAT
>ENSG00000127954|STEAP4|170_5
TCTGTATTCCCAGGGCTCATAGAGATATTGGCAAACTGAC
>ENSG00000127954|STEAP4|170_6
TATTGCTACATCATATTCCATTTCATAATTATAGAAAGTC
>ENSG00000127954|STEAP4|170_7
CTGGGATTTGCCTTCCTTCATGTCCTCTACACACTTGTGA
>ENSG00000127954|STEAP4|170_8
ATGGCTATTTCCATTCCAAATCGTATCTTTCCAATAACAG
>ENSG00000127954|STEAP4|170_9
TGAGGTTCTCAATGGAAAAATATTGGTAGACATCAGCAAC
>ENSG00000127954|STEAP4|170_10
ATAATCATAGCAATCCACAGAGAGCATTATGATTTTCTCA
>ENSG00000127954|STEAP4|170_11
GGAACTGGTGATTTTGGAAGATCACTGGGATTGAAAATGC
>ENSG00000127954|STEAP4|170_12
GAGAAAACTTGTATAGATGCACTTCCTCTTACTATGAATT
>ENSG00000188175|HEPACAM2|104_1
GCTCAAACATTTTCAGGCCATGAAGATGCTCTGGATGACT
>ENSG00000188175|HEPACAM2|104_2
AGCTTGCACAGAAAGGAAAATCATTGTCACCTTTAGCAAG
>ENSG00000188175|HEPACAM2|104_3
TCGCTTAGAAGTTGCATCTGAGAAAGTAGCCCAGAAGACA
>ENSG00000188175|HEPACAM2|104_4
AAAGGGCTAAAAGTAGGGGAAGTGTTTACTGTTGACCTTG
>ENSG00000188175|HEPACAM2|104_5
CCCTTCATATTGCTCCAGTAACCAAGGAAGACATTGGGAA
>ENSG00000188175|HEPACAM2|104_6
CCCTGATGAAGGCAATTACATCGTGAAGGTCAACATTCAG
>ENSG00000188175|HEPACAM2|104_7
ACTTACTGGGCTCTGTGAATAAGTCTGTGGTTCCTGACTT
>ENSG00000188175|HEPACAM2|104_8
CTTCCACACTCCAGCATCAGACATCCAGATCATATGGCTA
>ENSG00000127920|GNG11|394_1
GGCAGCTGTGTTATTTCATAAATAACTTGGGAGAAACTGC
>ENSG00000127920|GNG11|394_2
CAGAGAGTATCAGATGTACAATTATGGAAATAAGAACATT
>ENSG00000127920|GNG11|394_3
AGCATGACACTTCTTTCAGTATATTGCTTGATGCTTCAAA
>ENSG00000127920|GNG11|394_4
TGGGAAGATGAGTGTTGGTGATTTAAGAAGACACTTTTCA
>ENSG00000127920|GNG11|394_5
TCAGAAGGTTAGGTGGTTCGACAGATCACATCTCCAAACC
>ENSG00000127920|GNG11|394_6
GTTTAGAGTGCTGAGTTCTGACCTCTGGAACGTGTTTGAT
>ENSG00000127920|GNG11|394_7
ATAACATTGACAGAAGTCAGATTATCTGAGTCAGGAACAA
>ENSG00000127920|GNG11|394_8
ATCTATGTTAGTACTTCCCTAGTTTATCATCATTTAGATC
>ENSG00000006128|TAC1|162_1
GGAGCCAATGATGATCTGAATTACTGGTCCGACTGGTACG
>ENSG00000006128|TAC1|162_2
AAGCCTCAGCAGTTCTTTGGATTAATGGGCAAACGGGATG
>ENSG00000006128|TAC1|162_3
AAAACAGATTCCTTTGTTGGACTAATGGGCAAAAGAGCTT
>ENSG00000006128|TAC1|162_4
ATGAAAGGAGTGCAATGCAGAATTATGAAAGAAGACGTTA
>ENSG00000006128|TAC1|162_5
ATTTGTGTCAATGGGCAATGACAGGTAAATTAAGACATGC
>ENSG00000006128|TAC1|162_6
TCAACAAAGCACAGTGTTAAATGAAATTGTAAAACCTGTC
>ENSG00000006128|TAC1|162_7
AATGTACTGAGATTTTGGTATTACACTGTATTTGTATCTC
>ENSG00000006128|TAC1|162_8
TGATTCTAATGTCTTCATTTCATTGTATGATGTGTTGTGA
>ENSG00000160868|CYP3A4|309_1
ATTCAGCAAGAAGAACAAGGACAACATAGATCCTTACATA
>ENSG00000160868|CYP3A4|309_2
GGTGGTGGTGATGATTCCAAGCTATGCTCTTCACCGTGAC
>ENSG00000160868|CYP3A4|309_3
AACGCTCAGATTATTCCCAATTGCTATGAGACTTGAGAGG
>ENSG00000160868|CYP3A4|309_4
ATTCCTCATCCCAATTCTTGAAGTATTAAATATCTGTGTG
>ENSG00000106333|PCOLCE|286_1
GGGGATGTGAAGGGGGAATCAGGTTACGTGGCAAGTGAGG
>ENSG00000106333|PCOLCE|286_2
GAGAAGTTTGACCTGGAGCCGGACACCTACTGCCGCTATG
>ENSG00000106333|PCOLCE|286_3
TGTCAGTCTTATTGGTGCTTATAAAACTGGAGGACTGGAC
>ENSG00000106333|PCOLCE|286_4
TCAGTTATCTGCTGATGGGCCAGGTAGAAGAGAACAGAGG
>ENSG00000091138|SLC26A3|365_1
CCAGCCAATCAATACCACAGACCTGCCTTTCCACATTGAC
>ENSG00000091138|SLC26A3|365_2
CACCATAAAAGATTCTGACGAAGAGCTGGACAACAATCAG
>ENSG00000091138|SLC26A3|365_3
GCTGATGCAGTTTGCTGAAATAGGCAGATTGTGGCGAAAG
>ENSG00000091138|SLC26A3|365_4
GCACAGGAGGCAAAACACAGATTGCTGGGCTTATTGGTGC
>ENSG00000091138|SLC26A3|365_5
CAGGAGTTAATAGCCTTGGGACTGGGTAACATAGTCTGTG
>ENSG00000091138|SLC26A3|365_6
CCTGACGTGGAGACTTTCCAAAACACCGTAGGAGATTGCT
>ENSG00000091138|SLC26A3|365_7
CAGTTTCAGGAGCAGTTTCAAAAGCAGTCCCAGATCGCAA
>ENSG00000105974|CAV1|335_1
AGATTGACTTTGAAGATGTGATTGCAGAACCAGAAGGGAC
>ENSG00000105974|CAV1|335_2
ACCACCTTCACTGTGACGAAATACTGGTTTTACCGCTTGC
>ENSG00000105974|CAV1|335_3
CCATTCTCTCTTTCCTGCACATCTGGGCAGTTGTACCATG
>ENSG00000105974|CAV1|335_4
CGTCTGTGACCCACTCTTTGAAGCTGTTGGGAAAATATTC
>ENSG00000105976|MET|95_1
TGCAGCAGCAAAGCCAATTTATCAGGAGGTGTTTGGAAAG
>ENSG00000105976|MET|95_2
CCACAATCATACTGCTGACATACAGTCGGAGGTTCACTGC
>ENSG00000105976|MET|95_3
CAGCTTGCTAGACAAATAGGAGCCAGCCTGAATGATGACA
>ENSG00000105976|MET|95_4
GATTCTGCCGAACCAATGGATCGATCTGCCATGTGTGCAT
>ENSG00000105976|MET|95_5
AGGAGACCTCACCATAGCTAATCTTGGGACATCAGAGGGT
>ENSG00000105976|MET|95_6
CTGGGAAGAAGATCACGAAGATCCCATTGAATGGCTTGGG
>ENSG00000105976|MET|95_7
TTGAAGGAGGGACAAGGCTGACCATATGTGGCTGGGACTT
>ENSG00000105976|MET|95_8
ACGGGACAACACAATACAGTACATTCTCCTATGTGGATCC
>ENSG00000001626|CFTR|164_1
GCTGGACCAGACCAATTTTGAGGAAAGGATACAGACAGCG
>ENSG00000001626|CFTR|164_2
GGGGAAGTCACCAAAGCAGTACAGCCTCTCTTACTGGGAA
>ENSG00000001626|CFTR|164_3
AGCTTCCTATGACCCGGATAACAAGGAGGAACGCTCTATC
>ENSG00000001626|CFTR|164_4
CTACAGAAGTAGTGATGGAGAATGTAACAGCCTTCTGGGA
>ENSG00000001626|CFTR|164_5
ATGGGATTCTTCAGAGGTCTACCACTGGTGCATACTCTAA
>ENSG00000001626|CFTR|164_6
GGACGGCAGCCTTACTTTGAAACTCTGTTCCACAAAGCTC
>ENSG00000001626|CFTR|164_7
AGTACATTGCAGTGGGCTGTAAACTCCAGCATAGATGTGG
>ENSG00000001626|CFTR|164_8
CTACCAAGTCAACCAAACCATACAAGAATGGCCAACTCTC
>ENSG00000106484|MEST|284_1
TGTGGTTGGAAGTCCAGAGATAGTTGTGCTTTTACACGGT
>ENSG00000106484|MEST|284_2
GTGATTGCCCTTGATTTCTTAGGCTTTGGCTTCAGTGACA
>ENSG00000106484|MEST|284_3
CAACCTTCTTTCTCATGACTATGGAGATATTGTTGCTCAG
>ENSG00000106484|MEST|284_4
TCTCTACAGGTACAAGCAGAATCGATCTGGTCGGCTTACC
>ENSG00000106484|MEST|284_5
CCACTCCTTCTCCAAAAGCTACTCAAAGATGGAGGTGTGC
>ENSG00000106484|MEST|284_6
TACAGTACATCAATCAGAGGAAGAAGTTCAGAAGGCGCTG
>ENSG00000106484|MEST|284_7
TTTATCTATGGGCCATTGGATCCTGTAAATCCCTATCCAG
>ENSG00000106484|MEST|284_8
CACAGTGTCGATTCTGGATGACCACATTAGCCACTATCCA
>ENSG00000105894|PTN|234_1
GCAATTTAAATGTTATGACTATGTAAACTACTTCTCTTGT
>ENSG00000105894|PTN|234_2
AGTTGACTTATAGTACATGATAAATGATAGACAATTGAGG
>ENSG00000105894|PTN|234_3
AGTACCAGTAGGGGCTTATAATAAAGGACTGTAATCTTAT
>ENSG00000105894|PTN|234_4
ACCGTAGGCTTTGTATTCAAAAATTATCTATAGCTAAGTA
>ENSG00000105894|PTN|234_5
AAAGGACATCAGCAAACAGGATCAGTTAACTATTGCATTT
>ENSG00000105894|PTN|234_6
TGCAAATACCAGTTCCAGGCCTGGGGAGAATGTGACCTGA
>ENSG00000105894|PTN|234_7
TGAGTGCAAGCAAACCATGAAGACCCAGAGATGTAAGATC
>ENSG00000105894|PTN|234_8
CAACAAAGGCAGACTGAGCGCCAGAGAGGACGTTTCCAAC
>ENSG00000091879|ANGPT2|171_1
ATCAGCCAACCAGGAAATGATTTTAGCACAAAGGATGGAG
>ENSG00000091879|ANGPT2|171_2
GTGAAGAACTCAATTATAGGATTCACCTTAAAGGACTTAC
>ENSG00000091879|ANGPT2|171_3
AACATTCCCTAATTCTACAGAAGAGATCAAGGCCTACTGT
>ENSG00000091879|ANGPT2|171_4
CCCACTGTTGCTAAAGAAGAACAAATCAGCTTCAGAGACT
>ENSG00000091879|ANGPT2|171_5
AGATAAGAACAGTTTCCTAGAAAAGAAGGTGCTAGCTATG
>ENSG00000091879|ANGPT2|171_6
ACTTGAACTTCAGCTCTTGGAACACTCCCTCTCGACAAAC
>ENSG00000091879|ANGPT2|171_7
GCTGGAGAACATCATGGAAAACAACACTCAGTGGCTAATG
>ENSG00000091879|ANGPT2|171_8
CAGCCTATAACAACTTTCGGAAGAGCATGGACAGCATAGG
>ENSG00000175445|LPL|196_1
GCATGTTGACATTTACCCGAATGGAGGTACTTTTCAGCCA
>ENSG00000175445|LPL|196_2
ATTGCAGAGAGAGGACTTGGAGATGTGGACCAGCTAGTGA
>ENSG00000175445|LPL|196_3
GGGACTGAGAGTGAAACCCATACCAATCAGGCCTTTGAGA
>ENSG00000175445|LPL|196_4
GCCTGAAGTTTCCACAAATAAGACCTACTCCTTCCTAATT
>ENSG00000134020|PEBP4|125_1
AAAACTCGAGGCTCTTGGAAAATGGACAGATTTCTGAACC
>ENSG00000134020|PEBP4|125_2
CGACCTGAAGAAAGGGAAGATTCAGGGCCAGGAGTTATCA
>ENSG00000134020|PEBP4|125_3
AACCCAGACAGAGATTCTGGAGACATTGGCTGGTAACAGA
>ENSG00000134020|PEBP4|125_4
GACGGCGCAACCTATATCCTGGTGATGGTGGATCCAGATG
>ENSG00000134020|PEBP4|125_5
ATTGTAACAACTACAGACAGAAGATCACCTCCTGGATGGA
>ENSG00000134020|PEBP4|125_6
AGCACTGTTACTGGGTCTCATGATGGTGGTCACTGGAGAC
>ENSG00000159167|STC1|238_1
CACAACCTCACCAAACTAGTATCATTTTAGGGGTGTTGAC
>ENSG00000159167|STC1|238_2
GACTCTCCCTCCCACATCAAACGCACATCCCATGAGAGTG
>ENSG00000159167|STC1|238_3
GCACAATCAGAGACAGCCTGATGGAGAAAATTGGGCCTAA
>ENSG00000159167|STC1|238_4
TACTATAACAGACTTGTCCGAAGCCTGCTGGAATGTGATG
>ENSG00000159167|STC1|238_5
ATGATTGCTGAGGTGCAGGAAGAGTGCTACAGCAAGCTGA
>ENSG00000159167|STC1|238_6
GGGAAAAGCATTCGTCAAAGAGAGCTTAAAATGCATCGCC
>ENSG00000159167|STC1|238_7
AGATGGGATGTATGACATCTGTAAATCCTTCTTGTACAGC
>ENSG00000159167|STC1|238_8
CTGAAGTGGTTCGTTGCCTCAACAGTGCTCTACAGGTCGG
>ENSG00000042980|ADAM28|119_1
CTGGAAAGGAGATCACCACAAGCCCACAAATTATGGATGA
>ENSG00000042980|ADAM28|119_2
ATCAGCACATGTAGGGGTCTAAGGGGCTACTTCAGTCAGG
>ENSG00000042980|ADAM28|119_3
CATACATCGGGATGGACAGGAGCATGCACTCTTCAAGTAT
>ENSG00000042980|ADAM28|119_4
CGACTGTGGGTCTTGCATTTATGTCTACAATGTGTTCTCC
>ENSG00000042980|ADAM28|119_5
CCATTGCCTACAGATATCATATCCACTCCAATTTGTGGGA
>ENSG00000042980|ADAM28|119_6
CATCTGAGGAATGTACCAATATTTGCTGTGATGCTAAGAC
>ENSG00000042980|ADAM28|119_7
CTGGTAATTGTCCTGATGATAGATTCCAAGTCAATGGCTT
>ENSG00000176907|TCIM|275_1
TGAAAGCAAAGCGAAGCCACCAAGCCGTCATCATGTCCAC
>ENSG00000176907|TCIM|275_2
CCACTTCGACACAGCCTCTCGTAAGAAAGCCGTGGGCAAC
>ENSG00000176907|TCIM|275_3
AACACAGACCAAGAATCACTAGAAAGGCTCTTCAGAAACT
>ENSG00000176907|TCIM|275_4
GCCAAGATCATTTTTGCCATAGATCAAGATGTGGAGGAGA
>ENSG00000176907|TCIM|275_5
CTTGAAGAAGAGGACAAAAGACAAGCTTTTCCAGTTTCTG
>ENSG00000176907|TCIM|275_6
CAAAGTTCACTGAAGAGAAGAGGATGGATAAGGACGTTAT
>ENSG00000176907|TCIM|275_7
AGACCAAGTGAGTTTGTGAGATTCTAACAGATGCAGCATT
>ENSG00000176907|TCIM|275_8
CTGGAAAGGGACCAGGACTGAACAGACTGGTTACAAAGAC
>ENSG00000164736|SOX17|201_1
TATTACTGCAACTATCCTGACGTGTGACAGGTCCCTGATC
>ENSG00000164736|SOX17|201_2
GATTTGTTTCCCATAGTTGGATTGTCAAAACCCTATTTCC
>ENSG00000164736|SOX17|201_3
CAGCTTCCTCCATTTCCTGAAAGTTTATTGATCAAAGAAA
>ENSG00000164736|SOX17|201_4
TGCTTTTTTGCTCTACTAGTACCTCTGTCACACTAGTCTT
>ENSG00000164736|SOX17|201_5
AAACCAGTTCTTAAGATCAATGTTAAGTTTATTAGTTAAT
>ENSG00000164736|SOX17|201_6
TCTCATCCTCGAAAAGGGTGAACATAAATGCCTTTAAGGA
>ENSG00000164736|SOX17|201_7
AGCCTACTTCAAGTAATCTTAGTTTCTAAAACTAACAGTT
>ENSG00000164736|SOX17|201_8
CAATTCCAGTATATCACTTTAAGTAGAAGGGGATGTCCAA
>ENSG00000164949|GEM|266_1
ACCCAAGACTCTTTAGAGGATGTGTTTGGTGTTCACATGT
>ENSG00000164949|GEM|266_2
CGTTGTTGAAGGCCATTGGGACCAATAATCTATATTAGAT
>ENSG00000164949|GEM|266_3
CAACAAGAATATGGCCTTCAAGCTCAAGTCCAAATCCTGC
>ENSG00000164949|GEM|266_4
GACAGAGGACATTCCCATAATTTTGGTTGGCAACAAAAGT
>ENSG00000164949|GEM|266_5
TGGGAAAATAAGGGGGAAAATGAATGGCTCCATGACCACT
>ENSG00000164949|GEM|266_6
GAGGTGCTGGGAGAAGATACATATGAACGAACCCTGATGG
>ENSG00000164949|GEM|266_7
CACTCTGGCCAACATCTTTGCAGGTGTGCATGACAGCATG
>ENSG00000164949|GEM|266_8
ATGGCAGGCATCTGATGGTCCAGAAAGAGCCCCACCAGTA
>ENSG00000132541|RIDA|227_1
GGCAGCCGAATTGAAATTGAAGCAGTAGCTATCCAAGGAC
>ENSG00000132541|RIDA|227_2
GTTCTTCTGGCTGACATAAATGACTTCAATACTGTCAATG
>ENSG00000132541|RIDA|227_3
AGCTCTTAAAAACATGGGTGAAATTCTGAAAGCTGCAGGC
>ENSG00000132541|RIDA|227_4
AGATAGGCATGGACCCTTCAAGTGGACAGCTTGTGTCAGG
>ENSG00000136997|MYC|280_1
GCCTCTATCATTCCTCCCTATCTACACTAACATCCCACGC
>ENSG00000136997|MYC|280_2
TTCTTTCCTCCACTCTCCCTGGGACTCTTGATCAAAGCGC
>ENSG00000136997|MYC|280_3
GTTCCGCCTGCGATGATTTATACTCACAGGACAAGGATGC
>ENSG00000136997|MYC|280_4
GCGGCTCTCTTACTCTGTTTACATCCTAGAGCTAGAGTGC
>ENSG00000136997|MYC|280_5
CTGGGAGGAGACATGGTGAACCAGAGTTTCATCTGCGACC
>ENSG00000136997|MYC|280_6
CGAGACCTTCATCAAAAACATCATCATCCAGGACTGTATG
>ENSG00000136997|MYC|280_7
CTGTGGAAAAGAGGCAGGCTCCTGGCAAAAGGTCAGAGTC
>ENSG00000136997|MYC|280_8
AGGGTCAAGTTGGACAGTGTCAGAGTCCTGAGACAGATCA
>ENSG00000136997|MYC|280_9
ACACCGAGGAGAATGTCAAGAGGCGAACACACAACGTCTT
>ENSG00000136997|MYC|280_10
CCCAAGGTAGTTATCCTTAAAAAAGCCACAGCATACATCC
>ENSG00000136997|MYC|280_11
AAAGCTCATTTCTGAAGAGGACTTGTTGCGGAAACGACGA
>ENSG00000136997|MYC|280_12
TGGCTGAGTCTTGAGACTGAAAGATTTAGCCATAATGTAA
>ENSG00000167656|LY6D|354_1
ATTTTTGTACTCAAATCTCTACATGGAGATAAATGATTTA
>ENSG00000167656|LY6D|354_2
CTCTGAGGGGGAATCTGGTGAAGAAGGACTGTGCGGAGTC
>ENSG00000120217|CD274|19_1
TTGCTGTCTTTATATTCATGACCTACTGGCATTTGCTGAA
>ENSG00000120217|CD274|19_2
CACCTCTGAACATGAACTGACATGTCAGGCTGAGGGCTAC
>ENSG00000120217|CD274|19_3
TGGACAAGCAGTGACCATCAAGTCCTGAGTGGTAAGACCA
>ENSG00000120217|CD274|19_4
CCAATTCCAAGAGAGAGGAGAAGCTTTTCAATGTGACCAG
>ENSG00000120217|CD274|19_5
CTGCACTTTTAGGAGATTAGATCCTGAGGAAAACCATACA
>ENSG00000120217|CD274|19_6
CACATCCTCCAAATGAAAGGACTCACTTGGTAATTCTGGG
>ENSG00000120217|CD274|19_7
AACTCAAAGAAGCAAAGTGATACACATTTGGAGGAGACGT
>ENSG00000120217|CD274|19_8
ATTGGAACTTCTGATCTTCAAGCAGGGATTCTCAACCTGT
>ENSG00000120215|MLANA|180_1
GATCGGCATCCTGACAGTGATCCTGGGAGTCTTACTGCTC
>ENSG00000120215|MLANA|180_2
AAATGGATACAGAGCCTTGATGGATAAAAGTCTTCATGTT
>ENSG00000120215|MLANA|180_3
GCTCCACCTGCTTATGAGAAACTCTCTGCAGAACAGTCAC
>ENSG00000165272|AQP3|94_1
CTCTGGACACTTGGATATGATCAATGGCTTCTTTGACCAG
>ENSG00000165272|AQP3|94_2
TGCTGGAATAGTTTTTGGGCTGTATTATGATGCAATCTGG
>ENSG00000213927|CCL27|150_1
AGAGAAAGCTCCATGGGACTCTGCCCAAGCTGAATTTTGG
>ENSG00000213927|CCL27|150_2
CCGAAAGCCACTCTCAGACAAGCTACTGAGGAAGGTCATC
>ENSG00000172724|CCL19|246_1
AATTATTACCTAACCTGGGGAACCGAGGACCAGAAGGAAG
>ENSG00000172724|CCL19|246_2
TCGTGAGGAACTTCCACTACCTTCTCATCAAGGATGGCTG
>ENSG00000172724|CCL19|246_3
CAATGATGCTGAAGACTGCTGCCTGTCTGTGACCCAGAAA
>ENSG00000165072|MAMDC2|51_1
GTGAACTGGTTTGTTGGAGGAGGAAGTATTCGGAATGTCC
>ENSG00000165072|MAMDC2|51_2
CACAGGATCACACCTTCAAGAGTGAACTGGGCCACTACAT
>ENSG00000165072|MAMDC2|51_3
ACCATGTGGTTCAAGAGAAGATCTGGTCTGTGTTGGAGTC
>ENSG00000165072|MAMDC2|51_4
TGTTTGGATGCAAGCTGAAATCACCTTTAAGAAGCCCATG
>ENSG00000165072|MAMDC2|51_5
AGGTGGTTTTCATGAGCCTATGCAAAAGTTTCTGGGACTG
>ENSG00000165072|MAMDC2|51_6
ACTCCCACTTCCTACACAGGACCAAAGGGAGATCACACTA
>ENSG00000165072|MAMDC2|51_7
GGCTACGAGCACTGATTGAATACAGCTGTGAGAGGCAACA
>ENSG00000165072|MAMDC2|51_8
GATGTTAAATTTCAGGCAGGACCCTGTGGAGAAATGGAAG
>ENSG00000106809|OGN|214_1
GCAATCCAATCGTCCTGGGAAAGCATCCAAACAGTTTTAT
>ENSG00000106809|OGN|214_2
GACACATTCTGCAAGGCTAATGACACCAGTTACATCCGGG
>ENSG00000106809|OGN|214_3
GAATAACCTCACCTTCCTCTACTTGGACCATAATGCCCTG
>ENSG00000106809|OGN|214_4
TCGATTTTACAGGAAATTTGATAGAAGATATAGAAGATGG
>ENSG00000106809|OGN|214_5
GTACCACCCTTACCAAAGGAATCAGCCTATCTTTACGCAC
>ENSG00000106809|OGN|214_6
TGTCTGCTGTGTGTTTGTTTAAGTGGCTCTGTATACTGTG
>ENSG00000106809|OGN|214_7
GAAACTGTGATAATACCCAATGAGAAAAGTCTTCAATTAC
>ENSG00000106809|OGN|214_8
CCAGCAGGACTCACGCATTATCTATGATTATGGAACAGAT
>ENSG00000106819|ASPN|236_1
TGCAAGAGTGGGAGTAAATGACTTCTGTCCAACAGTGCCA
>ENSG00000106819|ASPN|236_2
GACGGTGTTCCATATCAGAATTGCAGAAGCAAAACTGACC
>ENSG00000106819|ASPN|236_3
ACCCTCTTGATAATAATGGGATAGAGCCAGGGGCATTTGA
>ENSG00000106819|ASPN|236_4
CTAAGTGAAATACCACTTAATCTTCCCAAATCATTAGCAG
>ENSG00000106819|ASPN|236_5
CTAACCACAAAGAAGTTGCGAAGGCTGTATCTGTCCCACA
>ENSG00000106819|ASPN|236_6
CACTTCACTTTATGGTCTGATCCTGAACAACAACAAGCTA
>ENSG00000106819|ASPN|236_7
CGAGTTGTACATTGCTCAGATTTAGGTTTGACCTCAGTCC
>ENSG00000106819|ASPN|236_8
CACACATCGCACTGAAGAATATGATGCTGAAGGATATGGA
>ENSG00000136929|HEMGN|235_1
AGAGCCAGGAATACCAGCAATTCTGAATGAGAGTCATCCA
>ENSG00000136929|HEMGN|235_2
CACCAGGAAGATGCTAAAGATGCTTATACTTTTCCTCAAG
>ENSG00000136929|HEMGN|235_3
GAACCAGAGGAATACAATGAAACAGATCAAGGAATAGCTG
>ENSG00000136929|HEMGN|235_4
AACATCTGAAGACACAGCTGATCTGGCAGGATGCTCTCTT
>ENSG00000136929|HEMGN|235_5
AGACATGAAGGAACCTGAAGACAACTCTCCTAACACATGC
>ENSG00000136929|HEMGN|235_6
CAACATGTGTCTGAACCTGAAGACCTCTCTCCTAAAATGT
>ENSG00000136929|HEMGN|235_7
GAAGAGAACCATTCTCCAGAAGTCATTGGAACCTGGAGTT
>ENSG00000136929|HEMGN|235_8
TTGGGAAAGGACCAATCTCATTTGAAGCACCATCAGACAC
>ENSG00000041982|TNC|79_1
CAGATCCTTCTCCACCTTTGACAAGGACACAGATTCAGCC
>ENSG00000041982|TNC|79_2
ATCAGTGGATGGCACAGTCAAGGAAGTCATTGTGGGTCCA
>ENSG00000041982|TNC|79_3
GAAGGGCTTTGAGGAAAGTGAACCTGTCTCAGGGTCATTC
>ENSG00000041982|TNC|79_4
CTGAGGCCGGGAACTGAATATGGGATTGGAGTTTCTGCTG
>ENSG00000041982|TNC|79_5
ACGCTGAGGTTGATGTTCCAAAGAGCCAACAAGCCACAAC
>ENSG00000041982|TNC|79_6
CCTGGAATGGAGGAATGGCAAGGCAGCTATTGACAGTTAC
>ENSG00000041982|TNC|79_7
GCAAAGACTGCAAGGAGCAAAGATGTCCCAGTGACTGTCA
>ENSG00000041982|TNC|79_8
TGTGTCGAGGGCAAATGTGTATGTGAGCAAGGCTTCAAGG
>ENSG00000095370|SH2D3C|30_1
AAATAAGTCTCTGTTCTGTAAATAGATGTACAGAAGCCAT
>ENSG00000095370|SH2D3C|30_2
CTCTCTGTCTGTCCCTCACCAACACCAAGGCCTCCATCTC
>ENSG00000095370|SH2D3C|30_3
CCTGTACGAGAAGAAGCTCAAGCCTTTTCTCAAGAGCCTC
>ENSG00000095370|SH2D3C|30_4
CCTTCACAGTCCCCATCGTGGAAGTCACTTCTTCCTTCAA
>ENSG00000095370|SH2D3C|30_5
GAGCTATGGGGAGAGGCTAAAGGAACTGTCAGAAAATGGG
>ENSG00000095370|SH2D3C|30_6
GCTACACACACATCCAGTACCTGTTTGAGCAGGAGAGCTT
>ENSG00000095370|SH2D3C|30_7
ATCGCCAGAGAAACTCCACAAGGAATTGGAGGAGGAGCTC
>ENSG00000095370|SH2D3C|30_8
TTTCCACCCAGCTCTTTTTGCCCAGGGCCTTTAAGGACTG
>ENSG00000095370|SH2D3C|30_9
GAAGACCAGCAAAAAGTTCAAGTTCTTCAAGTTCAAGGGC
>ENSG00000160339|FCN2|179_1
AGGACAACTACCAGTTTGCTAAGTACAGATCATTCAAGGT
>ENSG00000160339|FCN2|179_2
ACCAAAGACCAGGACAATGATCTTAACACCGGAAATTGTG
>ENSG00000160339|FCN2|179_3
TGGTGGTACAAAAACTGCCATGTGTCAAACCTGAATGGTC
>ENSG00000160339|FCN2|179_4
GACTCATGGCAGCTTTGCAAATGGCATCAACTGGAAGTCG
>ENSG00000160339|FCN2|179_5
AGGATACAATTATAGCTACAAGGTGTCAGAGATGAAGGTG
>ENSG00000085265|FCN1|311_1
ACAATCTCTAGTCCATCACAAAATCCACTATTGGGATAGT
>ENSG00000085265|FCN1|311_2
TGCCCAGTGTTCTTGACTCAATACCTGTAAGGAGAGGTCC
>ENSG00000085265|FCN1|311_3
AAGAAACTGCACATGCTTGGATCCAGGAACATGAGCTACA
>ENSG00000085265|FCN1|311_4
AAGGGGGAAAGTTTAGTAGGAACTTTTCTGCTTCCCACCA
>ENSG00000085265|FCN1|311_5
ACAACACTTCACACTTCTTGAAAAAGGTCACTTTGGGGTC
>ENSG00000085265|FCN1|311_6
CTTGAACACCAGTGGTTTTGATCACTTTCCTGTGTCTGTT
>ENSG00000085265|FCN1|311_7
AGGGAGAATTATGTTTCTAAATATGTTTACTTTGGGACAG
>ENSG00000085265|FCN1|311_8
CCTGCTAGTCTTGTTCCTGCATATCAAGAACCTGCCTGCC
>ENSG00000172889|EGFL7|223_1
AGCTGCCTCCTCTGAAAATGGAAGCCCCTCAACTCAGAGG
>ENSG00000172889|EGFL7|223_2
GGTGACACTTGCCAGTCAGATGTGGATGAATGCAGTGCTA
>ENSG00000172889|EGFL7|223_3
GACAGGAGTGGACAGTGCAATGAAGGAAGAAGTGCAGAGG
>ENSG00000107317|PTGDS|399_1
CTGCAGGAGAATGGCTACTCATCACACACTGTGGATGGGA
>ENSG00000107317|PTGDS|399_2
TCAACCTGACCTCCACCTTCCTCAGGAAAAACCAGTGTGA
>ENSG00000107317|PTGDS|399_3
CAGGGCTGAGTTAAAGGAGAAATTCACCGCCTTCTGCAAG
>ENSG00000107317|PTGDS|399_4
CCTGCCCCAAACCGATAAGTGCATGACGGAACAATAGGAC
>ENSG00000107281|NPDC1|213_1
GGTGGGTAATTCTAGAGACAAAAGCCAATTAAAGTCCATT
>ENSG00000107281|NPDC1|213_2
AGATGTACCACTACCAGCACCAACGGCAACAGATGCTGTG
>ENSG00000107281|NPDC1|213_3
CAGTGAGGTCAGCAGACTCCATCTTAGGTGTCCTCGGTGC
>ENSG00000107281|NPDC1|213_4
GAGATGAAAGTGTGGTTAGGAACTAGGGAACTAGGGCCTG
>ENSG00000107281|NPDC1|213_5
TGTGACTGGGGACATTCCTTAGCTTTGAGGCAACTCAGCT
>ENSG00000134460|IL2RA|41_1
CCACTAGAACTCTCCATCTTATTTTCATGTATATGTGTTC
>ENSG00000134460|IL2RA|41_2
CTACCCACTTCTAAATAGCAATTTCGCCGTTGAAGAGGAA
>ENSG00000134460|IL2RA|41_3
TGGTAAGAAGCCGGGAACAGACAACAGAAGTCATGAAGCC
>ENSG00000134460|IL2RA|41_4
TGGAGACGTCCATATTTACAACAGAGTACCAGGTAGCAGT
>ENSG00000134460|IL2RA|41_5
TCACAACAACAGATTTTCAAATACAGACAGAAATGGCTGC
>ENSG00000134460|IL2RA|41_6
TATCATTTCGTGGTGGGGCAGATGGTTTATTATCAGTGCG
>ENSG00000134460|IL2RA|41_7
ACCAATGTCAATGCACAAGCTCTGCCACTCGGAACACAAC
>ENSG00000134460|IL2RA|41_8
AGGAACCATGTTGAACTGTGAATGCAAGAGAGGTTTCCGC
>ENSG00000134460|IL2RA|41_9
TCATACCTGCTGATGTGGGGACTGCTCACGTTCATCATGG
>ENSG00000260314|MRC1|253_1
AGGAGGATTGTGTGGTGATGAAAGGCAAGGATGGGTACTG
>ENSG00000260314|MRC1|253_2
GATACCTGCGACAGTAAACGAGGCTACATATGCCAGACAC
>ENSG00000260314|MRC1|253_3
TGATAAGTGGAGGGTGAGGTACACTAACTGGGCTGCTGAT
>ENSG00000260314|MRC1|253_4
GGACGTGGCTGTGGATAAATAACAGTCCGGTCTCCTTTGT
>ENSG00000095739|BAMBI|127_1
CCAAAGGTGAAATTCGATGCTACTGTGATGCTGCCCACTG
>ENSG00000095739|BAMBI|127_2
CCTGCTTCTCTAGACTTCTTGATCCTCAGAACTCAAATTC
>ENSG00000095739|BAMBI|127_3
GGAATGCTGTCATGAAGACATGTGCAATTACAGAGGGCTG
>ENSG00000095739|BAMBI|127_4
AGGAAACAGGTATCAGCATGATGGTAGCAGAAACCTTATC
>ENSG00000095739|BAMBI|127_5
GGTGCAGGAGCTGACTTCTTCCAAAGAGTTGTGGTTCCGG
>ENSG00000095739|BAMBI|127_6
ATTGCTGGAGGGCTGATTTTAGTGTTGCTTATTATGTTGG
>ENSG00000095739|BAMBI|127_7
TACAGCTTTCACGGACACCATTCCAAAAAGGGGCAGGTTG
>ENSG00000095739|BAMBI|127_8
GCTGTCTGACCTGTGATAAAATGAGACAAGCAGACCTCAG
>ENSG00000170312|CDK1|169_1
GGAGTTGTGTATAAGGGTAGACACAAAACTACAGGTCAAG
>ENSG00000170312|CDK1|169_2
CAGACTAGAAAGTGAAGAGGAAGGGGTTCCTAGTACTGCA
>ENSG00000170312|CDK1|169_3
GGAAATTTCTCTATTAAAGGAACTTCGTCATCCAAATATA
>ENSG00000170312|CDK1|169_4
GGATCTGAAGAAATACTTGGATTCTATCCCTCCTGGTCAG
>ENSG00000170312|CDK1|169_5
ACTAAGAAACCACTTTTCCATGGGGATTCAGAAATTGATC
>ENSG00000170312|CDK1|169_6
TGGCCAGAAGTGGAATCTTTACAGGACTATAAGAATACAT
>ENSG00000170312|CDK1|169_7
CCATGTCAAAAACTTGGATGAAAATGGCTTGGATTTGCTC
>ENSG00000170312|CDK1|169_8
CACTGAATCATCCATATTTTAATGATTTGGACAATCAGAT
>ENSG00000182010|RTKN2|329_1
ACTGATGGAGTGAACCTTGAATTAAATGCTTTGAAGAATA
>ENSG00000182010|RTKN2|329_2
TATGGCATTCAACACTGGTATTTCAGTTACTCAACTAATC
>ENSG00000182010|RTKN2|329_3
AGTACATGACTTTGGTAAATATATCTCCTGTGAAGAGAAA
>ENSG00000182010|RTKN2|329_4
TGTTTACCAGGTGTCTGCTATTTGGACAGTCACTTCATTG
>ENSG00000182010|RTKN2|329_5
ATCAACTACATAATCTCCAGAAACTGCCAGCAACTTCCAA
>ENSG00000182010|RTKN2|329_6
GGAAACCACCTTTGTTCTTGACAAAAGAGGCAACCTCAGT
>ENSG00000182010|RTKN2|329_7
GATTAGTTGGAGAAGGTTGTATTGTGTTTTGCGAGGAGGT
>ENSG00000182010|RTKN2|329_8
TCACACTACCCTAACCTTGGAAAGTGCTGAGGATAGTTTC
>ENSG00000182010|RTKN2|329_9
TATATAGGAAGAGCACTTTGAAATTTTGGGGTGTTCTTTT
>ENSG00000182010|RTKN2|329_10
GTTATTTGATATAGAGAGAATTTAAGCATAAAACAGGATT
>ENSG00000182010|RTKN2|329_11
GTTCAGTTATTAACAAAGCTATGCATACAACAGAATATCC
>ENSG00000182010|RTKN2|329_12
GCTAATGTGTTTGATACTGATGTGGTGAATGTGGATAAAA
>ENSG00000182010|RTKN2|329_13
CTAATGTGGAAAGACTCTGATCACTTCAGCAATAAAGAAC
>ENSG00000182010|RTKN2|329_14
AAAGTAAAGAACGAACAGCATGTAAAGGAAAGATTGCCAT
>ENSG00000182010|RTKN2|329_15
TGGTGTGCAATGCTCGACTAATGGCCTATACATCGGAGCT
>ENSG00000182010|RTKN2|329_16
GAATGCGAGAAGGAATATGGAAACTCCTTTCTCTGAGCAC
>ENSG00000180644|PRF1|352_1
CTCACCATGTACATAGCTTGATAAAGGGCCAATAAATATG
>ENSG00000180644|PRF1|352_2
CACAATGCTTTGCCCCTGAGACAAATGGAGGCCTGTCCTG
>ENSG00000180644|PRF1|352_3
CCTTCCCTTGAGCCCTCTATGGTGTGGCAAAGCCTTCATT
>ENSG00000180644|PRF1|352_4
ATTCTCAAGCCCTGCAGTCACAGCTACACAGATCACAGCT
>ENSG00000180644|PRF1|352_5
GATGGAAAAGGGAGATTCAGACTGTTTTTCAGGGAGGTGG
>ENSG00000180644|PRF1|352_6
GAAAGGACCAGTATGCTTGGACTGAAGGGGTTCTCACAGT
>ENSG00000180644|PRF1|352_7
GACAATAACAACCCCATCTGGTCAGTGCGGCTGGATTTTG
>ENSG00000156113|KCNMA1|282_1
TATTTGACCAGACTGTGGGAATTTTGGTGTTGTATTTAAC
>ENSG00000156113|KCNMA1|282_2
AAGCTCAAGCTCCTAATGATAGCCATTGAGTACAAGTCTG
>ENSG00000156113|KCNMA1|282_3
AGGAAGACACATGGCAGAAATACTACTTGGAAGGAGTCTC
>ENSG00000156113|KCNMA1|282_4
GCATGGACTGAACAAAGAGAAAGGCAGCACAGAAAGATTA
>ENSG00000156113|KCNMA1|282_5
AGCTGGAATTGGAAAGAAGGTGATGACGCAATCTGCCTCG
>ENSG00000156113|KCNMA1|282_6
CCATCCGAAGATAAGAATCATCACTCAAATGCTGCAGTAT
>ENSG00000156113|KCNMA1|282_7
AATTTTATCAGGGTTCCGTCCTCAATCCACATGATCTTGC
>ENSG00000156113|KCNMA1|282_8
CTCTGGAGAGTGTTTCCAACTTCCTGAAGGACTTTCTGCA
>ENSG00000156113|KCNMA1|282_9
CAGTTGGGCTTTTAATAGGATTTTGTGCAGCATCAGGTGA
>ENSG00000156113|KCNMA1|282_10
AAATTGTGGTTCTGGCTGGAAGTGAACTCTGTAGTGGATT
>ENSG00000156113|KCNMA1|282_11
ACAGATCGACATGGCTTTCAACGTGTTCTTCCTTCTCTAC
>ENSG00000156113|KCNMA1|282_12
AAACCTCCCACCTTCCAGAGAAGCCCTCAGGTTAAGCAAA
>ENSG00000156113|KCNMA1|282_13
GGTCGGAGAGTTTTCTTTGGAATTACCTTCTCAGCCGTAG
>ENSG00000156113|KCNMA1|282_14
CTATGGGTGAAGGCTGGCTATGAAAACACCAGGGGGGAAG
>ENSG00000156113|KCNMA1|282_15
CTAGTAAAGTTAAACCGAGGACCCCTCAAACTTCTACAGG
>ENSG00000156113|KCNMA1|282_16
AACCGTTTTGGAGGGAAGGGAAATCCAGGGGAATAGTGCA
>ENSG00000156113|KCNMA1|282_17
AGCTGCCTTCTTTCTGAGTAATTCCCATCCTAGGGGACTT
>ENSG00000156113|KCNMA1|282_18
CTCACTGCCTGGTCTGTAGTCGTGTCCCTAGAGATGTCTT
>ENSG00000156113|KCNMA1|282_19
CTCTAGTGGAACATACCCCAAGTTCTTCGGCCTCTGTTCC
>ENSG00000156113|KCNMA1|282_20
GCCACTTTTGGAATGTGTCGAGGTCGCATATCTGATGTAA
>ENSG00000156113|KCNMA1|282_21
CATCCGCCCATACTTTAGGAACCTGTTGGGGAGATGAGTT
>ENSG00000156113|KCNMA1|282_22
TCATCATCTTGCTCTGGCGGACGCTCAAGTACCTGTGGAC
>ENSG00000189129|PLAC9|320_1
TATCTTGCTCTGGAGGAGGGAGTGAGAACTGGATCACTGG
>ENSG00000189129|PLAC9|320_2
AACACAGAAGGCAGAGAGGCAGCCTTGATCTGCAAGAGCT
>ENSG00000189129|PLAC9|320_3
GTGACAGACACATGGCTGTGCAACGCCGTCTAGATGTCAT
>ENSG00000189129|PLAC9|320_4
CCTTAGCTTCATGTGAAATAAAAGCTATTCTGGTCTCCTC
>ENSG00000189129|PLAC9|320_5
CCTGTCATTTATAGGGGCAGATGGAGCAGGGGTTGATTCA
>ENSG00000173269|MMRN2|58_1
GAGTTAACCCAGGGATCAATAACAAAGAGAAGCCTGTCGG
>ENSG00000173269|MMRN2|58_2
CTGGTGTTTGGAGGTCACCATCGGACTCCAGTCTGTACCA
>ENSG00000173269|MMRN2|58_3
CATCAACATTGGCAGCAGCTACTTCCCTGAACATGGCTAC
>ENSG00000173269|MMRN2|58_4
AAGAAGGAAGCGGAGCCTTTGGTGGACATACGGGTCACAG
>ENSG00000173269|MMRN2|58_5
TCTTCCACAGCCTCTTTGGGAACTTCCAAGGGCTCATGGA
>ENSG00000173269|MMRN2|58_6
AAGTACGTGAAGGACTGCAATTGCCAGAAGCTCTATTTAG
>ENSG00000173269|MMRN2|58_7
CCTGATGGAGAAGTCTCTGATCATGGAGGAGAACAAGGAG
>ENSG00000173269|MMRN2|58_8
ATCAATGAGGTTGAGGTGCAACAGGAACAGCAGGAACATC
>ENSG00000173267|SNCG|141_1
GGAAGCAGCTGAGAAGACCAAGGAGGGGGTCATGTATGTG
>ENSG00000173267|SNCG|141_2
GAGACTAGAGGGCTACAGGCCAGCGTGGATGACCTGAAGA
>ENSG00000107796|ACTA2|342_1
TGACATCAGGAAGGACCTCTATGCTAACAATGTCCTATCA
>ENSG00000107796|ACTA2|342_2
AAGGAGAAACTGTGTTATGTAGCTCTGGACTTTGAAAATG
>ENSG00000107796|ACTA2|342_3
GTGGGAATGGGACAAAAAGACAGCTACGTGGGTGACGAAG
>ENSG00000107796|ACTA2|342_4
TGTGAAGAAGAGGACAGCACTGCCTTGGTGTGTGACAATG
>ENSG00000026103|FAS|20_1
TGTTAATGCCCAAGTGACTGACATCAACTCCAAGGGATTG
>ENSG00000026103|FAS|20_2
AGAAGGGAAGGAGTACACAGACAAAGCCCATTTTTCTTCC
>ENSG00000026103|FAS|20_3
TGTAGATTGTGTGATGAAGGACATGGCTTAGAAGTGGAAA
>ENSG00000026103|FAS|20_4
GGAATCATCAAGGAATGCACACTCACCAGCAACACCAAGT
>ENSG00000026103|FAS|20_5
AGTTAAAGGCTTTGTTCGAAAGAATGGTGTCAATGAAGCC
>ENSG00000026103|FAS|20_6
CAAGAATGACAATGTCCAAGACACAGCAGAACAGAAAGTT
>ENSG00000026103|FAS|20_7
GCGTATGACACATTGATTAAAGATCTCAAAAAAGCCAATC
>ENSG00000026103|FAS|20_8
TTGCAGAGAAAATTCAGACTATCATCCTCAAGGACATTAC
>ENSG00000065618|COL17A1|67_1
GACTGCAAGTTCCTGATCCTAGAGAAAGACAACACACCTG
>ENSG00000065618|COL17A1|67_2
CAGCACATCCTCCTCAGTGTTTGGCATGCAGAACAATCTG
>ENSG00000065618|COL17A1|67_3
GGGATCAGTCTTCGGAGTTCCAAACAACATGGCGTCCTGC
>ENSG00000065618|COL17A1|67_4
ACAACAACATGACAACCCAGAGCTCATCCCTCCTCAACAC
>ENSG00000065618|COL17A1|67_5
GAAAGGCACTGTGGAGACCAAAATTGTGACAGCGAGCTCC
>ENSG00000065618|COL17A1|67_6
TTAAGCGTTTGCTCAAGGGGAGTCGATCGGCAAGTGTGAG
>ENSG00000065618|COL17A1|67_7
CAACCAGAGGACGGAGTCAAACACGAGAGAGTGAAATTCG
>ENSG00000065618|COL17A1|67_8
ACTGAAACAGTAACCACAAGACTTACATCCTTACCACCAA
>ENSG00000165646|SLC18A2|198_1
CCATCTCAGACAGCTTCCAGAGCATCTTCTCCTATTATGA
>ENSG00000165646|SLC18A2|198_2
GCTCATCACCAACCCTTTCATAGGACTACTGACCAACAGA
>ENSG00000165646|SLC18A2|198_3
TCTACACAGATGATGAAGAGAGAGGCAACGTCATGGGAAT
>ENSG00000165646|SLC18A2|198_4
TTGCCTTCTTGCCAGCTAGTATCTCTTATCTCATTGGAAC
>ENSG00000165646|SLC18A2|198_5
GCTTTGTGCTCTTCTGGGAATGATAATTGTTGGAGTCAGC
>ENSG00000165646|SLC18A2|198_6
ATGTATTCCATTTGCAAAAAACATTTATGGACTCATAGCT
>ENSG00000165646|SLC18A2|198_7
GAGTTGGTTTTGCAATTGGAATGGTGGATTCGTCAATGAT
>ENSG00000187908|DMBT1|203_1
TCTTATTCTATGCCAGTGGGACATTCTCCAGCCCATCCTA
>ENSG00000187908|DMBT1|203_2
GTGGGACATTGAGGTGCAAAACAACTACCGTGTGACTGTG
>ENSG00000187908|DMBT1|203_3
AACCTGCTCTGTCTGCCAAATCACATGCAAGCCAGTGTGA
>ENSG00000187908|DMBT1|203_4
CCTTGTCATTTCCACCTGGAATGGATACTACGAGTGTCGG
>ENSG00000148773|MKI67|90_1
AGTGTCAAGAGGTGTGCAGAAAATCCAAAGAAGGCTGAGG
>ENSG00000148773|MKI67|90_2
GCAGCAAAAGATGGCCACAAACTCCTAAGGAAAAGGCCCA
>ENSG00000148773|MKI67|90_3
GCCAAGAACACCTAAGGAAGAGGCCCAATCACTAGAAGAC
>ENSG00000148773|MKI67|90_4
CTGCCAAAGTAGCCTGCAAATCTTCACAACCAGACCCAGA
>ENSG00000148773|MKI67|90_5
CCAAGACACCTTTGGAGAAAAGGGACGTACAGAAGGAGCT
>ENSG00000148773|MKI67|90_6
AGAACTTAACCGGCAGCAAGAGACGGCCACAAACTCCTAA
>ENSG00000148773|MKI67|90_7
TGGCTGCTGGTAAAACCACTAAAATACCCTGCGACTCTCC
>ENSG00000148773|MKI67|90_8
GCAAATCTCCACCACCAGAATCAGTGGACACTCCAACAAG
>ENSG00000254647|INS|357_1
CCAGCATCTGCTCCCTCTACCAGCTGGAGAACTACTGCAA
>ENSG00000254647|INS|357_2
AAGCTCTCTACCTAGTGTGCGGGGAACGAGGCTTCTTCTA
>ENSG00000254647|INS|357_3
CTTTATAGTCTCAGAGCCCATCTCCCCTACCTCTCAACCC
>ENSG00000110169|HPX|319_1
TGCATTCCGTCAAGGTCACAACAGTGTCTTTCTGATCAAG
>ENSG00000110169|HPX|319_2
TTAAAGGGGAGTTTGTGTGGAAGAGTCACAAATGGGACCG
>ENSG00000110169|HPX|319_3
CTCTTCCTCCGACTAGTGCCCATGGGAATGTTGCTGAAGG
>ENSG00000176009|ASCL3|360_1
ATGCTGACCCTATGTTCAGAATTGTTTGAGTTGCTGTTTC
>ENSG00000176009|ASCL3|360_2
AGACCAAGAATAACCCTGGAAAAGTTTCCTCCATGATAGC
>ENSG00000176009|ASCL3|360_3
AGCTGCGATCAAGTACATTAACTACCTGCAGTCTCTTCTG
>ENSG00000176009|ASCL3|360_4
TCTGCCAGAGGAGTATTTGGAGAAGCGACTCAGCAAAGTG
>ENSG00000176009|ASCL3|360_5
TTATCCTGGGAAATTACAGTGAACCCTGCCCCTTCTCTTT
>ENSG00000176009|ASCL3|360_6
TGGACAACAGAGGCAACTCTAGTCTACCTGACAAACTTCC
>ENSG00000176009|ASCL3|360_7
TCCTCTTTAACCTGCAAACATAACCAAGTTTAACAATGTG
>ENSG00000133800|LYVE1|255_1
CTTATTGTAACCCTGTCTGGATCCTATCCTCCTACCTCCA
>ENSG00000133800|LYVE1|255_2
ATGCCTGGAAGCTGAAGTTTAGATGAGACAGAAATGAGGA
>ENSG00000133800|LYVE1|255_3
AGGAGGAGAAGGCCAATGATAGCAACCCTAATGAGGAATC
>ENSG00000133800|LYVE1|255_4
CCTTCCCTTTTACAAACAAGAATCAGCAGAAGGAAATGAT
>ENSG00000133800|LYVE1|255_5
ACAGAAGTTTTTATGGAAACTAGCACCATGTCTACAGAAA
>ENSG00000133800|LYVE1|255_6
TCACCACCAAAGATCCCATATTCAACACTCAAACTGCAAC
>ENSG00000133800|LYVE1|255_7
TGGAGATGGATTCGTGGTCATCTCTAGGATTAGCCCAAAC
>ENSG00000133800|LYVE1|255_8
CAAGTTGAAACAGCCTTGAAAGCTAGCTTTGAAACTTGCA
>ENSG00000129151|BBOX1|142_1
CTCAAGAAAGTAGGCATAGTAAGACTCACCGGAGCATCTG
>ENSG00000129151|BBOX1|142_2
CGATGCAAACAATGTGGCTTACACAACTGGGAAGCTAAGC
>ENSG00000129151|BBOX1|142_3
TGAGATATCCCGCCATCTAGAAGGAGCTTATGCTGACTGG
>ENSG00000129151|BBOX1|142_4
GGCTTCGTATCTTAAGGCAGAGGGTGGAGAATGGAAACTG
>ENSG00000135374|ELF5|100_1
ATTTCTCCACATCTCAGCTTACATTTGGATTCAGAGTTGT
>ENSG00000135374|ELF5|100_2
CAGAGCCCTGAGATACTACTATAAAACAGGAATTTTGGAG
>ENSG00000135374|ELF5|100_3
GAAAACTGTGGCATTCTGGAATGGGAAGATAGGGAACAAG
>ENSG00000135374|ELF5|100_4
CATAGTAGAACAAGCCTCCAAAGTTCTCATCTATGGGAAT
>ENSG00000135374|ELF5|100_5
ATTCCAACTGCTTGAAAACAAGTGGCATCAAAAGTCAAGA
>ENSG00000135374|ELF5|100_6
TTTTTAATGACGCTGAAGAAAGCAAGGCCACCATCAAAGA
>ENSG00000135374|ELF5|100_7
TGTTTTTCCATCATCATTAATATAATCAAGAGGCATATTA
>ENSG00000135374|ELF5|100_8
TTACCTAGAACAGCATATGAAGATGGAAATGCAGTAAATG
>ENSG00000135374|ELF5|100_9
CACATTCCTAATGGTCAAGGATCAAGTGGCCAGAAGGTGG
>ENSG00000135374|ELF5|100_10
AGTATATTCATAATGATTTGAAACCACACAGGATGGACAA
>ENSG00000135374|ELF5|100_11
CTCGTTAATCCAAACCTTCAATAACTGGAAGCTAGTATGC
>ENSG00000135374|ELF5|100_12
TAGGACCAAACAACTTTGAGAAGTCCTTTCCCATCGTGTG
>ENSG00000135374|ELF5|100_13
CTGCGACCAGTACAAGTTGGACACCAATTGCATCTCCTTC
>ENSG00000135374|ELF5|100_14
TCTGTTCAGCAATGAAGAGTACTACCCTGCCTTTGAGCAT
>ENSG00000135374|ELF5|100_15
ATTTGGTGTGTGAGCCAGCTCTGAGAAGGGTTCAGAAGCC
>ENSG00000135373|EHF|155_1
ATCATGATTCTGGAAGGAGGTGGTGTAATGAATCTCAACC
>ENSG00000135373|EHF|155_2
GCATGAAATTCATCCTCAGTACTGGACCAAGTACCAGGTG
>ENSG00000135373|EHF|155_3
GCCAATTGTATCCCTTTCCAAGAGTTCGACATCAACGGCG
>ENSG00000135373|EHF|155_4
CAGCTGGAAGAATAGAGATTCTGCAGATGACAGGATTCTT
>ENSG00000135373|EHF|155_5
GGACAAGAAAGAGTGGTCTCACCTCCAAATTACCATGTCC
>ENSG00000135373|EHF|155_6
CAGTGCAGTAGTGACCTGTTCCAGTCCACACACAATGTCA
>ENSG00000135373|EHF|155_7
GGAAAGACGAGAACTATTTATATGACACCAACTATGGTAG
>ENSG00000135373|EHF|155_8
GACAAGAACCCAGGATTAATAAAATGGGAAGACCGATCTG
>ENSG00000135373|EHF|155_9
TCTTCAGGTTCTTGAAATCAGAGGCAGTGGCTCAGCTATG
>ENSG00000135373|EHF|155_10
GGATGGACGAAGACTGGTATATAAATTTGGGAAGAATGCC
>ENSG00000066336|SPI1|209_1
GTACTGCCTTGGGAGTCTCAAGTCCGTATGTAAATCAGAT
>ENSG00000066336|SPI1|209_2
AGGTCAAGAAGGTGAAGAAGAAGCTCACCTACCAGTTCAG
>ENSG00000066336|SPI1|209_3
ATCTCAGCAGTGATGGGGAGAGCCATAGCGACCATTACTG
>ENSG00000166840|GLYATL1|121_1
AAGAGTGGCTACATTTTCAAAGTCAGTGAAAGTAGAGCAT
>ENSG00000166840|GLYATL1|121_2
ACCCAGATGATGAATTTGAAAGTGAAACTCCCAACTTTAA
>ENSG00000166840|GLYATL1|121_3
ACGAGTGATGGTGCGATACATGAAATATCTGCGTCAGAAG
>ENSG00000166840|GLYATL1|121_4
CATCTCTGTGTTGGAAGAAAATGAAGACTCCCGCAGATTT
>ENSG00000197629|MPEG1|111_1
ACCCGGAAGTTCAAGAAGAAAGCATATCAGGCAATTGAGG
>ENSG00000197629|MPEG1|111_2
AATGCACTCAGCTCTCAGGGAATAGGGATGTCCTCCTCTG
>ENSG00000197629|MPEG1|111_3
CCTGGTGAAGAAGGTGTCAAAGACAGTGGAAACTGCTGTG
>ENSG00000197629|MPEG1|111_4
GGAAAACTATACCTCGCAGAATGTCCTCACCAAGAGCTAC
>ENSG00000197629|MPEG1|111_5
GGAACTCCTTGACATCTCTGACCGTCTAGAGAACAACCAG
>ENSG00000197629|MPEG1|111_6
GATGAAGACCCTCCAAGTGAAGGACCAAGCTATAACTACC
>ENSG00000197629|MPEG1|111_7
AACTGCAGGACAACAGAGGATGGACAGTATATCATCCCTG
>ENSG00000197629|MPEG1|111_8
GGACAATCTGCGGAATGTGGACATGGGACGAGTTATGGAA
>ENSG00000149534|MS4A2|323_1
CCTGCATTTGAAGTCTTGGAAATATCTCCCCAGGAAGTAT
>ENSG00000149534|MS4A2|323_2
GACTATTGAAGTCGGCCTCATCCCCACCACTGCATACATG
>ENSG00000149534|MS4A2|323_3
TATCTGAAAGGAGAAATGCAACATATCTGGTGAGAGGAAG
>ENSG00000149534|MS4A2|323_4
AACGGGAATTACCATCCTGATCATCAACCTGAAGAAGAGC
>ENSG00000149534|MS4A2|323_5
GATGATGCTGTTTCTCACCATTCTGGGACTTGGTAGTGCT
>ENSG00000149534|MS4A2|323_6
CTGGGGAAGAACTCAAAGGAAACAAGGTTCCAGAGGATCG
>ENSG00000149534|MS4A2|323_7
GTTGGAAGACCCAGGGGAAATGTCTCCTCCCATTGATTTA
>ENSG00000149534|MS4A2|323_8
CTGCTTCTGTCCACCTTAATATTCTCCTTCTATTTGTAGA
>ENSG00000110077|MS4A6A|283_1
GATTCTTATGATAATATGGAAAAGTTAACCATTATAGAAA
>ENSG00000110077|MS4A6A|283_2
TGCCTCACAGTTACATTGGTAATTCTGGCATGTCCTCAAA
>ENSG00000110077|MS4A6A|283_3
TGAATGTCTTATGCTCTGCATTTGCCCCTGGTGATCTTAA
>ENSG00000110077|MS4A6A|283_4
CAATTTCTGCCACAACCACTAGTCTCTTTAATAGTATTGA
>ENSG00000110077|MS4A6A|283_5
TCAGTCAGTCATGAGATACACATGGGAGGGCATTTGCATT
>ENSG00000110077|MS4A6A|283_6
AACCTTGCCTAGTGTATCTTATCCCTGCACTGTGTTGAGT
>ENSG00000110077|MS4A6A|283_7
AATATACCAACAAGAAGTTATGTTTCTTACTTTTATCATG
>ENSG00000110077|MS4A6A|283_8
TCATCTTATTCTTCACATTATCATCTTGAGCTATGATGAA
>ENSG00000110077|MS4A6A|283_9
GGATGACAGGGGTTGCTTGATTTTAGATCAATTTCTTATC
>ENSG00000110077|MS4A6A|283_10
GCTATGTTTGATCTGCCAGGAGCAAGGAGTCAACGGTGAA
>ENSG00000110077|MS4A6A|283_11
TTCTCTCCAAATTTTACCCAAGTGACTTCTACACTGTTGA
>ENSG00000110077|MS4A6A|283_12
TCTTGTGTGGCATGATGGTATTGAGCTTGGGGATCATTTT
>ENSG00000110077|MS4A6A|283_13
GACATCACAACCTGTTCCCAATGAGACCATCATAGTGCTC
>ENSG00000110077|MS4A6A|283_14
GACTTTCAGAAGATGAAGGTAAGTAGAAACCGTTGATGGG
>ENSG00000110077|MS4A6A|283_15
CTAGAAGTTTACAGAAAAGGAAGTGCAGGAACATTTCACA
>ENSG00000110079|MS4A4A|262_1
CTGCTAGAAGAGGAATGCAGATTTAAACTGAGTGAGGTGT
>ENSG00000110079|MS4A4A|262_2
GGGAAGTTGATTGGGTCTAGACCAAAGAACTTTGAGGAAC
>ENSG00000110079|MS4A4A|262_3
TGTGGAAAGGATTGCAAGAGAAGTTCTTGAAGGGAGAACC
>ENSG00000110079|MS4A4A|262_4
GTGTATGGCATCTAATACTTATGGAAGTAACCCTATTTCC
>ENSG00000110079|MS4A4A|262_5
CTTGTCAATTGCAGCAGGAATTAGAACTACAAAAGGCCTG
>ENSG00000110079|MS4A4A|262_6
CTGTACTGGCTGCATCAGGGATCTTAATCAACACATTTAG
>ENSG00000110079|MS4A4A|262_7
CATTCCATCACCCTTACTGTAACTACTATGGCAACTCAAA
>ENSG00000110079|MS4A4A|262_8
TCTGCCTTTGGATGTAAAGTGCTCTGTTGTACCCCTGGTG
>ENSG00000110079|MS4A4A|262_9
AGAAATCTATGCTGACTGTGACACAAGAGCCTCACATGAG
>ENSG00000110079|MS4A4A|262_10
TCATTCATCATAAGAACTTTATATAAAGGCATTACATTGG
>ENSG00000156738|MS4A1|361_1
CTGGGGAGGCATTATGTATATTATTTCCGGATCACTCCTG
>ENSG00000156738|MS4A1|361_2
AGCTCACACACCATATATTAACATATACAACTGTGAACCA
>ENSG00000156738|MS4A1|361_3
TAATAGCTGGCATCGTTGAGAATGAATGGAAAAGAACGTG
>ENSG00000156738|MS4A1|361_4
AGCTTCCAAGAGACATGCTGACTTTCATTTCTTGAGGTAC
>ENSG00000156738|MS4A1|361_5
TCTATCTGGCCTTTGCATGGAGTGACCATAGCTCCTTCTC
>ENSG00000156738|MS4A1|361_6
GAATGTAGAGAATGTAGCCATTGTAGCAGCTTGTGTTGTC
>ENSG00000156738|MS4A1|361_7
GAGCAACTTTCTTACACTGAAGAAAGGCAGAATGAGTGCT
>ENSG00000156738|MS4A1|361_8
GCACCTGATGGAAAAGATATATGACTGCTTCATGACATTC
>ENSG00000124939|SCGB2A1|395_1
CTGCAAACTCCTGGAGGACATGGTTGAAAAGACCATCAAT
>ENSG00000124939|SCGB2A1|395_2
ATACAAAGAGCTTCTTCAAGAGTTCATAGACAGTGATGCC
>ENSG00000124939|SCGB2A1|395_3
AGAGGCTATGGGGAAATTCAAGCAGTGTTTCCTCAACCAG
>ENSG00000124939|SCGB2A1|395_4
ACTTTGGACTGATGATGCATACAGTGTACGACAGCATTTG
>ENSG00000124939|SCGB2A1|395_5
GCTCAGAGGGCTACAGACTATGGCCAGAACTCATCTGTTG
>ENSG00000124939|SCGB2A1|395_6
TTTTATGTGGAAACTGCTAGACAACTGTTGAAACCTCAAA
>ENSG00000149452|SLC22A8|161_1
GGTGAGGTACAGCCCTTCATCCCCAATATCATCTACGGGA
>ENSG00000149452|SLC22A8|161_2
CCCACAGTCATCAGGCAAACAGGTATGGGCGTAAGTAACC
>ENSG00000149452|SLC22A8|161_3
GACCGTGAGGACAGTATTGGCTGTGTTTGGGAAGGGATGC
>ENSG00000149452|SLC22A8|161_4
TCAACCTCTACATCCTCCAGATCATCTTTGGTGGGGTCGA
>ENSG00000149452|SLC22A8|161_5
ACCGGTTTTGCCTACTATAGTTTGGCTATGGGTGTGGAAG
>ENSG00000149452|SLC22A8|161_6
TGGTCTTGTCTGGAAAGTCCTCGAAGGCCCTGAAGATACT
>ENSG00000149452|SLC22A8|161_7
CCATTCCCTTCTTCGTCTTCTTCCTATCATCCTGGTGGAC
>ENSG00000149452|SLC22A8|161_8
AGTCTATCTTCATGGCAGGTATACTGATTGGAGGGCTCGT
>ENSG00000082175|PGR|126_1
CTACATTAGAGAGCTCATCAAGGCAATTGGTTTGAGGCAA
>ENSG00000082175|PGR|126_2
TGGAAGGGCTACGAAGTCAAACCCAGTTTGAGGAGATGAG
>ENSG00000082175|PGR|126_3
GAGATCCTACAAACACGTCAGTGGGCAGATGCTGTATTTT
>ENSG00000082175|PGR|126_4
CAGATAACTCTCATTCAGTATTCTTGGATGAGCTTAATGG
>ENSG00000082175|PGR|126_5
CCTCCAGTTCTTTGCTGACAAGTCTTAATCAACTAGGCGA
>ENSG00000082175|PGR|126_6
GAGCATTGAACCAGATGTGATCTATGCAGGACATGACAAC
>ENSG00000082175|PGR|126_7
GAAAAAACTGCCCAGCATGTCGCCTTAGAAAGTGCTGTCA
>ENSG00000082175|PGR|126_8
TACTTATGTGCTGGAAGAAATGACTGCATCGTTGATAAAA
>ENSG00000082175|PGR|126_9
CTTACCTGTGGGAGCTGTAAGGTCTTCTTTAAGAGGGCAA
>ENSG00000082175|PGR|126_10
GATTTGTTTAATCTGTGGGGATGAAGCATCAGGCTGTCAT
>ENSG00000082175|PGR|126_11
CGAGTTTGATGCCAGAGAAAAAGTCGGGAGATAAAGGAGC
>ENSG00000082175|PGR|126_12
CGCACTACTGGGATCTGAGATCTTCGGAGATGACTGTCGC
>ENSG00000110243|APOA5|175_1
AGAACATGTGATGGTGTGTGAATATCCCTGCTGGCTCTGA
>ENSG00000110243|APOA5|175_2
CACTACATCCTGGAGTTTGGCTCTAGTCACTTCTGGCTGC
>ENSG00000110243|APOA5|175_3
GGGTGATTATCTGCAAGCCTGTTTGCCGTGATGCTGGAAG
>ENSG00000110243|APOA5|175_4
TGCTCATTTGGGAATGCTCATGAGTTACTCCATTCAAGGG
>ENSG00000110243|APOA5|175_5
TCTGGATGACCTGTGGGAAGACATCACTCACAGCCTTCAT
>ENSG00000110243|APOA5|175_6
TTCAACAAACAGACAGTGGCAAGGTTCTGAGCAAGCTGCA
>ENSG00000110243|APOA5|175_7
GCAACTGAAGCCCTACACGATGGATCTGATGGAGCAGGTG
>ENSG00000110243|APOA5|175_8
GCAAGACCTCAACAATATGAACAAGTTCCTGGAAAAGCTG
>ENSG00000137731|FXYD2|336_1
CTGAACAAGGGCAATGGGACCCCAGAGACTGCATCTGTAC
>ENSG00000137731|FXYD2|336_2
GATTTCAGAGTTGTGAGCTGAGAAAGAACAGCAGGAGAGA
>ENSG00000137731|FXYD2|336_3
AGAGAAATGTGACAATGAGCTTCAGCTCTGTCGAATCCGG
>ENSG00000137731|FXYD2|336_4
GCAATAAGAAGCGCAGGCAAATCAATGAAGATGAGCCGTA
>ENSG00000198851|CD3E|305_1
AGTAAAGTAACAGTCCCATGAAACAAAGATGCAGTCGGGC
>ENSG00000198851|CD3E|305_2
CATCTCTGGAACCACAGTAATATTGACATGCCCTCAGTAT
>ENSG00000198851|CD3E|305_3
CTATGGCAACACAATGATAAAAACATAGGCGGTGATGAGG
>ENSG00000198851|CD3E|305_4
AACATAGGCAGTGATGAGGATCACCTGTCACTGAAGGAAT
>ENSG00000198851|CD3E|305_5
ACCAGAAGATGCGAACTTTTATCTCTACCTGAGGGCAAGA
>ENSG00000198851|CD3E|305_6
GATGGATGTGATGTCGGTGGCCACAATTGTCATAGTGGAC
>ENSG00000198851|CD3E|305_7
TGCTGCTGGTTTACTACTGGAGCAAGAATAGAAAGGCCAA
>ENSG00000198851|CD3E|305_8
GAATCAGAGACGCATCTGACCCTCTGGAGAACACTGCCTC
>ENSG00000167286|CD3D|292_1
TCTAGAAGCAGCCATTACCAACTGTACCTTCCCTTCTTGC
>ENSG00000167286|CD3D|292_2
CAGTACAGCCACCTTGGAGGAAACTGGGCTCGGAACAAGT
>ENSG00000167286|CD3D|292_3
ATGTCATTGCCACTCTGCTCCTTGCTTTGGGAGTCTTCTG
>ENSG00000167286|CD3D|292_4
CCTGGACCCACGAGGAATATATAGGTGTAATGGGACAGAT
>ENSG00000167286|CD3D|292_5
GGGAACACTGCTCTCAGACATTACAAGACTGGACCTGGGA
>ENSG00000167286|CD3D|292_6
GATACCTATAGAGGAACTTGAGGACAGAGTGTTTGTGAAT
>ENSG00000154096|THY1|277_1
CAAGAATTTGTGGCCTACCTTGTGAGGGAGAGAACTGAGC
>ENSG00000154096|THY1|277_2
AGAAACCTGGGAGAGACTTGGATGAGGAGTGGTTGGGCTG
>ENSG00000154096|THY1|277_3
CAGGATTGGGGACCTGATGGAGAGTGAGAGCATGTGAGGG
>ENSG00000154096|THY1|277_4
CCCTCATCAGGAGTTCCAGTGCTGCATGCGATTATCTACC
>ENSG00000154096|THY1|277_5
CGTCACAGTGCTCAGAGACAAACTGGTCAAGTGTGAGGGC
>ENSG00000154096|THY1|277_6
AACCAACTTCACCAGCAAATACAACATGAAGGTCCTCTAC
>ENSG00000154096|THY1|277_7
AGAACCATGAACCTGGCCATCAGCATCGCTCTCCTGCTAA
>ENSG00000154096|THY1|277_8
TCTGGGAGCATCCTTAGCTATGGTGAATGGTATCTAGCCA
>ENSG00000154096|THY1|277_9
GCAATGGTTGTTCCCCTTTTAAGGCTTTAACCCTTTCTTC
>ENSG00000110002|VWA5A|156_1
AGGGATGTCTTCTCTTGCAATGTGGGTAACCTCCAACCTG
>ENSG00000110002|VWA5A|156_2
CCTTAATGTGAAGACTCCTATAGTCCCTGTGGAGGACCTG
>ENSG00000110002|VWA5A|156_3
TACCGAGTACCTAGGAGAGGACAAGACTTCTGCTCAGGTT
>ENSG00000110002|VWA5A|156_4
TGGACACAAGTTTGATCGGGACGTGGAACTCCTGATTTAC
>ENSG00000110002|VWA5A|156_5
CAATGGTGAGTTTCTATCCAAATATCCCAGAAGATCAACC
>ENSG00000110002|VWA5A|156_6
GTATGCAGAGCCCCATGAGTAGCCAGGATACATCTCAGCT
>ENSG00000110002|VWA5A|156_7
AAACACTGATTTTGCTGCTGAAGAGTTTACCTATAGGCTG
>ENSG00000110002|VWA5A|156_8
GTGTAATTAAAGAAGTTAGGATCAACAGACAGAAACACAG
>ENSG00000110799|VWF|306_1
CACCAATGGCTCTGTTGTGTACCATGAGGTTCTCAATGCC
>ENSG00000110799|VWF|306_2
GCTTGCACCATTCAGCTAAGAGGAGGACAGATCATGACAC
>ENSG00000110799|VWF|306_3
GACACCTGATTTCTGTGCTATGTCATGCCCACCATCTCTG
>ENSG00000110799|VWF|306_4
AGGCTGAGTTTGAAGTGCTGAAGGCCTTTGTGGTGGACAT
>ENSG00000110799|VWF|306_5
GAAGAGGCCCATGAAGGATGAGACTCACTTTGAGGTGGTG
>ENSG00000110799|VWF|306_6
ACCATGTGCTACTGTGAGGATGGCTTCATGCACTGTACCA
>ENSG00000110799|VWF|306_7
CCACTCCTTCTCCATTGTCATTGAGACTGTCCAGTGTGCT
>ENSG00000110799|VWF|306_8
ACCTTGACCTCGGACCCTTATGACTTTGCCAACTCATGGG
>ENSG00000139193|CD27|188_1
CAGCCCACCCACTTACCTTATGTCAGTGAGATGCTGGAGG
>ENSG00000139193|CD27|188_2
CCTGTGCAGCTCCGATTTTATTCGCATCCTTGTGATCTTC
>ENSG00000139193|CD27|188_3
CATCAACGAAGGAAATATAGATCAAACAAAGGAGAAAGTC
>ENSG00000139193|CD27|188_4
AGGGACGAGGACAAATATGGATGAGGTGGAGAGTGGGAAG
>ENSG00000139193|CD27|188_5
GGGGCTCTGGTTGTAAAACACACTTCCTGCTGCGAAAGAC
>ENSG00000089692|LAG3|33_1
AAAGCTTCCTCTTCCTGCCCCAAGTCAGCCCCATGGACTC
>ENSG00000089692|LAG3|33_2
TGCATCCTCACCTACAGAGATGGCTTCAACGTCTCCATCA
>ENSG00000089692|LAG3|33_3
CTGGAGACAATGGCGACTTTACCCTTCGACTAGAGGATGT
>ENSG00000089692|LAG3|33_4
CTCATCCTTGGTGTCCTTTCTCTGCTCCTTTTGGTGACTG
>ENSG00000089692|LAG3|33_5
AGAAGACAGTGGCGACCAAGACGATTTTCTGCCTTAGAGC
>ENSG00000010610|CD4|42_1
TGGTTGCAGAGCTCCAAGTCCTCACACAGATACGCCTGTT
>ENSG00000010610|CD4|42_2
CCTGATCATCAAGAATCTTAAGATAGAAGACTCAGATACT
>ENSG00000010610|CD4|42_3
CAGAAGGAGGAGGTGCAATTGCTAGTGTTCGGATTGACTG
>ENSG00000010610|CD4|42_4
GTAGCCCCTCAGTGCAATGTAGGAGTCCAAGGGGTAAAAA
>ENSG00000010610|CD4|42_5
GCAGAACCAGAAGAAGGTGGAGTTCAAAATAGACATCGTG
>ENSG00000010610|CD4|42_6
CAAATGGCTTCTGTGGTCCAGGAATCCTAAGGACAGCAAG
>ENSG00000010610|CD4|42_7
AGTCTATAAGAAAGAGGGGGAACAGGTGGAGTTCTCCTTC
>ENSG00000010610|CD4|42_8
CTTGGATCACCTTTGACCTGAAGAACAAGGAAGTGTCTGT
>ENSG00000010610|CD4|42_9
AAGCAGAGCGGATGTCTCAGATCAAGAGACTCCTCAGTGA
>ENSG00000139194|RBP5|312_1
TGGGCATTTGGCGATTAGTGAAAATTCTATCCTGATGGAC
>ENSG00000139194|RBP5|312_2
AAGGAGCCCCTGAGAACAACCAATCTCCGCTCTCTCCTGT
>ENSG00000139194|RBP5|312_3
CCTTTCTCACACTCCACTGCCCAATAGTGACCTCACTTCC
>ENSG00000139194|RBP5|312_4
AAGATCCCTCCAGACAGCACCAGCTCACAGACGCTCTTGT
>ENSG00000139194|RBP5|312_5
GCACCTTCCGAAACTACACTGTGCAGTTTGATGTGGGAGT
>ENSG00000139194|RBP5|312_6
AAGGAGATCGAACACCAGGGCAACCACATGACGGTGAGGA
>ENSG00000139194|RBP5|312_7
AACATGGAGGACTACCTGCAAGCCCTAAACATCAGCTTGG
>ENSG00000139194|RBP5|312_8
TTCATCCACACAATGCCTCCCAACCTCACTGGCTACTACC
>ENSG00000177575|CD163|272_1
CACTGTTGGCAAGAGTAGCATGTCTGAAACCACTGTGGGT
>ENSG00000177575|CD163|272_2
AAGGCCTACCATTCCAGAAGAAAGTGCTGTGGCCTGCATA
>ENSG00000177575|CD163|272_3
GTTGAGGTGGAGATTCAGAGACTGTTAGGGAAGGTGTGTG
>ENSG00000177575|CD163|272_4
ACCAACAAGATGCTGGAGTGACCTGCTCAGATGGATCCAA
>ENSG00000166523|CLEC4E|75_1
ACGAGAAATTTGTGCGCTGAACTTCAAAGGACTTCATAAG
>ENSG00000166523|CLEC4E|75_2
CTTTAAGAACAGAAGGCACAACTCAAATGTGTAAAGAAGG
>ENSG00000166523|CLEC4E|75_3
TTCGGATTTGTGAAATGGTAGGAATAAATCCTTTGAACAA
>ENSG00000166523|CLEC4E|75_4
AAACCCAAGGCAAAATTGGAATGATGTAACCTGTTTCCTC
>ENSG00000166523|CLEC4E|75_5
GCTACCTGAGAATTTCACAGAGCTCTCCTGCTACAATTAT
>ENSG00000166523|CLEC4E|75_6
GTGCCTGTTTCATCACCAGATGTGTTGTGACATTTCGCAT
>ENSG00000166523|CLEC4E|75_7
ACACAATGCACAGAGAGAGGATGCTTCTCTTCCCAAATGT
>ENSG00000197614|MFAP5|392_1
TATAGATCTTAGGGTTGAAGAAGCTATCTTTGTCTATTTG
>ENSG00000197614|MFAP5|392_2
AGACTAAACTTTAGGCTAATAATCTTTACTATTGAATCTG
>ENSG00000197614|MFAP5|392_3
TGATGACTATATGGCTTATATACAAACATTCTATGTACAA
>ENSG00000197614|MFAP5|392_4
ACAAAGTCTATATTATTGCATAATTTTGCTGCTTCTCAAT
>ENSG00000197614|MFAP5|392_5
ACCCTTAGACAGTATTTCTTAAACCAATCCTTTTGCAATG
>ENSG00000197614|MFAP5|392_6
CTTCCGACTTCCTCCCTGTGAAAATGTGGATTTGCAGAGA
>ENSG00000197614|MFAP5|392_7
TATGTACATCGTCAACAAGGAGATCTGCTCTCGTCTTGTC
>ENSG00000197614|MFAP5|392_8
GGTTAAACAATGCATTCATCAGTTATGCTTCACCAGTTTA
>ENSG00000197614|MFAP5|392_9
CAGAAGATCCTAATCTGGTGAATGATCCCGCTACAGATGA
>ENSG00000111796|KLRB1|367_1
AAGAACTAACACCTGTGAGAAATAAAGTGTATCCTGACTC
>ENSG00000111796|KLRB1|367_2
CTGTGTATTCTGAGTACTGTAGTACAGAAATCAGATGGAT
>ENSG00000111796|KLRB1|367_3
ATTCTGTTTTGGATTGGATTAAATTTTTCATTATCAGAAA
>ENSG00000111796|KLRB1|367_4
CACTGTCAACCCTTGGAATAACAGTCTAGCTGATTGTTCC
>ENSG00000111796|KLRB1|367_5
AAAATGCAGTGTGGACATTCAACAGAGCAGGAATAAAACA
>ENSG00000111796|KLRB1|367_6
GGTTGAGTGTTTCAGTGACATCCTTAATACAGAAATCATC
>ENSG00000111796|KLRB1|367_7
AACTTAGCTGTGCTGGGATTATTCTCCTTGTCTTGGTTGT
>ENSG00000111796|KLRB1|367_8
GCTGAGTTAAACTTACCCACAGACTCAGGCCCAGAAAGTT
>ENSG00000184293|CLECL1|62_1
AACACATGAAGTTGAAACTTCTTTTCACAGACTTTTGCCA
>ENSG00000184293|CLECL1|62_2
ATGTCTTGAATCACCATGAGATATGAATTGTTTATGGCAC
>ENSG00000184293|CLECL1|62_3
GATTTCTTAGTTTCAGCAATCCAGTAACATTTTCCCTTAT
>ENSG00000184293|CLECL1|62_4
AGTCCGAACAGTTTTGATGTCAGCGTAGACTACATCTCCA
>ENSG00000184293|CLECL1|62_5
ACTGAAGGGACAATCATATTTCTGCAAAGAAACTTCTGAT
>ENSG00000184293|CLECL1|62_6
CCAATGTGTTCAGTCTTACTAATCAAGGTAGCAGATTTCT
>ENSG00000184293|CLECL1|62_7
CTTGTATGACATGGAAGAAATTACTAACCATACAGTAGGT
>ENSG00000110848|CD69|375_1
TACGCAGGTAGAGAGGAACACTGGGTTGGACTGAAAAAGG
>ENSG00000110848|CD69|375_2
AGCCCAAAATGCTTGTTCTGAACATGGTGCTACTCTTGCT
>ENSG00000110848|CD69|375_3
CCAGAGGAAATGCTACTTTATTTCTACTGTGAAGAGGAGC
>ENSG00000110848|CD69|375_4
TGCCATCAGACAGCCATGTTTCTTCATGCTCTGAGGACTG
>ENSG00000110848|CD69|375_5
CATTTTAATCATAGCTCTCATTGCCTTATCAGTGGGCCAA
>ENSG00000110848|CD69|375_6
CATTTCTCAACACGTCATGAAGGGTCCTTCCAAGTTCCTG
>ENSG00000110848|CD69|375_7
TCTGAAAATTGTTTCGTAGCAGAGAACAGCTCTTTGCATC
>ENSG00000110848|CD69|375_8
TAGCTTGACTTGACCTGAGATTAACTAGGGAATCTTGAGA
>ENSG00000165685|TMEM52B|66_1
TGGGTACATCTCTGGTATATATGGTTGCTAGTGGTAATTG
>ENSG00000165685|TMEM52B|66_2
AAGAAGCTCTTCACATGAGTCGCTTCACAGTAGCCATGTG
>ENSG00000165685|TMEM52B|66_3
AGGAGTGGAGTGATGTCCAGAGTCTGTGGGAAAATGGAAC
>ENSG00000165685|TMEM52B|66_4
TTCTAACCCTCAGAAGTTTTAAGATGGCATCTAACACCAT
>ENSG00000134539|KLRD1|251_1
TTCAACAATTCAACGCTGTTCTTTCTGAAAAAGTACACAT
>ENSG00000134539|KLRD1|251_2
CTTCTCTACTTCGCTCTTGGAACATAATTTCTCATGGCAG
>ENSG00000134539|KLRD1|251_3
CCAAGAAAAATGGGTTGGGTACCGGTGCAACTGTTACTTC
>ENSG00000134539|KLRD1|251_4
GCATCTCTGTGCTTCTCAGAAATCCAGCCTGCTTCAGCTT
>ENSG00000134539|KLRD1|251_5
CTGCACTCTCCCAGTATCTATTTCCATCATTTGAAACTTT
>ENSG00000134539|KLRD1|251_6
TAGCGTATAATCCAAATGGAAATGCTTTAGATGAATCCTG
>ENSG00000134539|KLRD1|251_7
TTAAATGTTTCTTGGGGCAGAGAAGGTGGAGAGTAAAGAC
>ENSG00000134539|KLRD1|251_8
TACAGTTGCATGTTATATTATTACTAATTGTCTACTTCTG
>ENSG00000134545|KLRC1|117_1
CTTAAATCAGCCCAGTGTGGATCTTCAATAATATATCATT
>ENSG00000134545|KLRC1|117_2
CCATCATTTCACCATCCTCATGGATTGGTGTGTTTCGTAA
>ENSG00000134545|KLRC1|117_3
CAGTTGTTACTACATTGGTAAGGAAAGAAGAACTTGGGAA
>ENSG00000134545|KLRC1|117_4
CTGTCTTATCTTAATGGCCTCTGTGGTAACGATAGTTGTT
>ENSG00000134545|KLRC1|117_5
TTAGCAACTGAACAGGAAATAACCTATGCGGAATTAAACC
>ENSG00000134545|KLRC1|117_6
TGGATAACCAAGGAGTAATCTACTCAGACCTGAATCTGCC
>ENSG00000134545|KLRC1|117_7
TCTCCACTAAAGGATGTGTGACTTTCTGGGGACAGAAGAG
>ENSG00000178878|APOLD1|248_1
ACCAGATGCGAGAGATCCTGAGCTGCCTCGAGTTTTTCTG
>ENSG00000178878|APOLD1|248_2
CCATCGCCCTGTACAATTCTGTCTACTTCATCGTCTTCTT
>ENSG00000178878|APOLD1|248_3
CCAGAATTTGTAGCTCCCTTAGGAAAACACCAAGCTGGGT
>ENSG00000178878|APOLD1|248_4
CCAAAGCCCTTCTTTTCCCATCACTGTGACATCTGCCTGG
>ENSG00000178878|APOLD1|248_5
GCTACGGACTTTTCAGTCTTCCTAGTGGAAAAATGTGACC
>ENSG00000178878|APOLD1|248_6
CAAAGAACTCCAGAATCCAGAGCAAATCAGCCCTTCTCTG
>ENSG00000178878|APOLD1|248_7
CCCGTGAAGCCGTCATCTAAGTCCTGCTCCCTCACATGAA
>ENSG00000178878|APOLD1|248_8
CCCTTGATGAGCTTTCACGAAGTCTCACGGCTTCTCTAGG
>ENSG00000013588|GPRC5A|247_1
TGGCCTGAAATCCAAGTACTACAGACTTTGTGATAAGGCT
>ENSG00000013588|GPRC5A|247_2
GCATCTTTGGCCTCACCTTCGCCTTCATCATCGGACTGGA
>ENSG00000013588|GPRC5A|247_3
TCAGCCTAGTCCAGGATGTTATCGCTATTGAATATATTGT
>ENSG00000013588|GPRC5A|247_4
CATGAATAGGACCAACGTCAATGTCTTTTCTGAGCTTTCC
>ENSG00000013588|GPRC5A|247_5
CCTGGATCACCCTGCTCATGCTTCCTGACTTTGACCGCAG
>ENSG00000013588|GPRC5A|247_6
CGAGTTTTGGCTGCTCACAAAGCAACGAAACCCCATGGAT
>ENSG00000013588|GPRC5A|247_7
GAAGAGCTATGGTGTGGAGAACAGAGCCTACTCTCAAGAG
>ENSG00000013588|GPRC5A|247_8
GAGCCCTTACAAAGACTATGAAGTAAAGAAAGAGGGCAGC
>ENSG00000111404|RERGL|267_1
GAAAAGAGACGTCCCAGTGGATCTAAATCAATGGCCAAAT
>ENSG00000111404|RERGL|267_2
GTGGAAATGATGTTTATCAGAATTATCAAGGACATCCTGA
>ENSG00000111404|RERGL|267_3
CGAGATCTTTGTCATGTGCGAGAGGTTGGCTGGGAAGAAG
>ENSG00000111404|RERGL|267_4
CATTGTAAAAGAGCTGTGGAATCAGCAGTGTTTTTGGTTG
>ENSG00000111404|RERGL|267_5
ATTGTGTATGACATCAGTGATAGGTCTTCATTTGCTTTTG
>ENSG00000111404|RERGL|267_6
AGAAGCACTTGTGTTTGGAAAGGAAACAACTAAATCTAGA
>ENSG00000111404|RERGL|267_7
ACTAAGCGATTCATTGGAGAATATGCTTCTAATTTTGAAT
>ENSG00000111404|RERGL|267_8
ATGATGTGAAGCTTGCTGTCTTGGGTGGTGAAGGAACAGG
>ENSG00000079337|RAPGEF3|34_1
CTTTGTTGTCAACCCACAGGAAGTGCATGAGCTGATCCCA
>ENSG00000079337|RAPGEF3|34_2
CTCTCCTCCCACAGACACACCCTTGGGTCTCTGATAGGTG
>ENSG00000079337|RAPGEF3|34_3
GTTGGAGAATGGCTGTGGGAATGCATCTCCTCAGATGAAG
>ENSG00000079337|RAPGEF3|34_4
CCATGGGACCAGATTCCAGTGCTCATGACCCAACAGAGAC
>ENSG00000079337|RAPGEF3|34_5
GCAGGACTTCAACCGTATCATCAAGGATGTGGAGGCAAAG
>ENSG00000079337|RAPGEF3|34_6
CATGAGGGAGATGATTTTGGACAGCTGGCTCTGGTGAATG
>ENSG00000079337|RAPGEF3|34_7
CTTCGTGGTACATTATCTGGAAGGGATCTGTCAACGTGGT
>ENSG00000079337|RAPGEF3|34_8
AATTAGCGGCTGTTCTGCTCTTTGAACCACACAGCAAGGC
>ENSG00000079337|RAPGEF3|34_9
CTGGACACCACTCACCAACAGCGAGGAGTCCCTGGATTTC
>ENSG00000172602|RND1|83_1
GCTCTGAACTCATCTCTTCTACCTTCAAGAAGGAAAAGGC
>ENSG00000172602|RND1|83_2
CAGAAGAGCCCTGTCCGAAGCCTCTCCAAACGACTGCTCC
>ENSG00000172602|RND1|83_3
GGTGCAGAAATCTACCTGGAAGGCTCAGCTTTCACCTCAG
>ENSG00000172602|RND1|83_4
CTCATTGGCTGCAAGACAGACCTGCGAACAGACCTGAGTA
>ENSG00000172602|RND1|83_5
TCAAGAAGTGGAGGACAGAAATCCTAGATTATTGTCCCAG
>ENSG00000172602|RND1|83_6
GGATGCAGTATTACTATGTTTTGACATCAGCCGTCCAGAG
>ENSG00000172602|RND1|83_7
TGGAGCTTAGTCTCTGGGATACCTCAGGATCTCCCTACTA
>ENSG00000172602|RND1|83_8
CCACCGTGTTCGAAAATTACACAGCCTGTTTGGAGACAGA
>ENSG00000134285|FKBP11|260_1
GCCTCATTGGGTATCACCTATACAGAAAGGCCAATAGACC
>ENSG00000134285|FKBP11|260_2
ATGCAGTGGTGCAGTATGACGTGGAGCTGATTGCACTAAT
>ENSG00000134285|FKBP11|260_3
CTTCTTCCTCTTCAGCTCTTATGTTGAAACTCCTGTTATC
>ENSG00000134285|FKBP11|260_4
GTGCTGCTTATTTGTACCTCTTCTGCCCACTCATTTCTGT
>ENSG00000134285|FKBP11|260_5
CAAGGAGAAACTTTTACCCAAAGCCCTATTACCTCCCCAT
>ENSG00000134285|FKBP11|260_6
CGTTAATTCTTATCCTAGTTCCAGCTTAGAGGAAGGCCTG
>ENSG00000134285|FKBP11|260_7
TAACAAATGTTCTATTAGCTAAAATGTGTTGTACTCCACA
>ENSG00000134285|FKBP11|260_8
TGAGATGGACAGATTTCCCAAGATGCATATCTTTTGCTTT
>ENSG00000134285|FKBP11|260_9
AAGTCTGCCCCATAACTTTAAAAGCCATCATTGGTCACTG
>ENSG00000134285|FKBP11|260_10
CAGCCTCCATCAGGGAAGAGACAGTAAAAATAATCACAGT
>ENSG00000134285|FKBP11|260_11
TCTGGAGCAGAGTCTTCTCGACATGTGTGTGGGAGAGAAG
>ENSG00000167580|AQP2|337_1
GGAATGATGCAACTGGTTTTACTAGTGTGCAAGTGTGTTC
>ENSG00000167580|AQP2|337_2
AGACCCAGAGATTAGCCTCCCACTTCGGCGCAGAAAACAA
>ENSG00000167580|AQP2|337_3
TAGACACTTCTTGAAAGGAGACACTCAGTTTCACAAGTGA
>ENSG00000135480|KRT7|346_1
TTCAAGAATAAGTACGAAGATGAAATTAACCACCGCACAG
>ENSG00000135480|KRT7|346_2
CAACTTCCTCAGGACCCTCAATGAGACGGAGTTGACAGAG
>ENSG00000135480|KRT7|346_3
AAGACAGTGAGACAGTCTGGAAAGTGATGTCAGAATAGCT
>ENSG00000135447|PPP1R1A|218_1
GGACCCTTGGGTTGTGGAATATCTGACTGTCTCTATCATC
>ENSG00000135447|PPP1R1A|218_2
ACCTGCCTTCAAGCTGAACTACATTCAACCCATCCCCACT
>ENSG00000135447|PPP1R1A|218_3
AGAACCCAAGGAGTATGTGGAGACATGTAAGGGATTCTCA
>ENSG00000135447|PPP1R1A|218_4
GGACAGCTCGTCAATGGACATCTGGTTGGTGATGCCTGTA
>ENSG00000135447|PPP1R1A|218_5
CAGAGACGACCCAACAAAGATGCCATGATAGACACCAGCT
>ENSG00000135447|PPP1R1A|218_6
CTATGTCTTCACTCGCTCCATTTTACTGCTCAAAAGGGGA
>ENSG00000135447|PPP1R1A|218_7
CCCAGATAAGACCAAAACCAAGCATAAGAGAAGAAACTGT
>ENSG00000135447|PPP1R1A|218_8
TTAGCAACAATGGATAGAGAACACAGTGGCTATTAATGAA
>ENSG00000135447|PPP1R1A|218_9
ATTCCCAAGCTTCAGGATGTGTTCCCTCTTCCAGCTGTGG
>ENSG00000135447|PPP1R1A|218_10
GAGTTCTTCCCTTAGCCCTGACTTTACTTGCTGTGGGAAG
>ENSG00000135447|PPP1R1A|218_11
CCAGCACAAAAGAACCCTCAACCCATATACCACCACTGGA
>ENSG00000135447|PPP1R1A|218_12
CAGAGATAGATGAAGACCGGATCCCCAACCCACATCTCAA
>ENSG00000135679|MDM2|74_1
TGCTGTAACCACCTCACAGATTCCAGCTTCGGAACAAGAG
>ENSG00000135679|MDM2|74_2
CATTGCTTTTGAAGTTATTAAAGTCTGTTGGTGCACAAAA
>ENSG00000135679|MDM2|74_3
AAGCAACAACATATTGTATATTGTTCAAATGATCTTCTAG
>ENSG00000135679|MDM2|74_4
TATATACCATGATCTACAGGAACTTGGTAGTAGTCAATCA
>ENSG00000135679|MDM2|74_5
CTAGACCATCTACCTCATCTAGAAGGAGAGCAATTAGTGA
>ENSG00000135679|MDM2|74_6
GAGAATTGGCTTCCTGAAGATAAAGGGAAAGATAAAGGGG
>ENSG00000135679|MDM2|74_7
AAGCCAAACTGGAAAACTCAACACAAGCTGAAGAGGGCTT
>ENSG00000135679|MDM2|74_8
TGAATGATTCCAGAGAGTCATGTGTTGAGGAAAATGATGA
>ENSG00000135679|MDM2|74_9
AAGACTATTCTCAGCCATCAACTTCTAGTAGCATTATTTA
>ENSG00000135679|MDM2|74_10
AGAAACCCAAGACAAAGAAGAGAGTGTGGAATCTAGTTTG
>ENSG00000135679|MDM2|74_11
GTTGCATTGTCCATGGCAAAACAGGACATCTTATGGCCTG
>ENSG00000135679|MDM2|74_12
ATGTGCAAAGAAGCTAAAGAAAAGGAATAAGCCCTGCCCA
>ENSG00000139292|LGR5|120_1
CTAAGACACGTACCCACAGAAGCTCTGCAGAATTTGCGAA
>ENSG00000139292|LGR5|120_2
TAGAATCCACTCCCTGGGAAAGAAATGCTTTGATGGGCTC
>ENSG00000139292|LGR5|120_3
GCTGGAATGTTTCAGGCTCAAGATGAACGTGACCTTGAAG
>ENSG00000139292|LGR5|120_4
TTGATGGCTGGCTGATCAGAATTGGAGTGTGGACCATAGC
>ENSG00000173451|THAP2|86_1
TAAGGGCGCTGAATGAGTGGGAAAGGGAAATGCCGACCAA
>ENSG00000173451|THAP2|86_2
GCCACTACCTACAACAAGCACATTAACATCAGCTTCCACA
>ENSG00000173451|THAP2|86_3
GGAGAAAGAGATCTTCCCAATCAGCAATCACCGTAAAAGC
>ENSG00000173451|THAP2|86_4
AGGAAATTCTCACTAGATGAATTGACATGGGAGGCATTTA
>ENSG00000173451|THAP2|86_5
GTAATTCTGCGGAGGAATTGAGTCATCTTTGATAGCCATG
>ENSG00000173451|THAP2|86_6
AAGATAACCTTTCTGTTCTTACTAGAATAGAGTAATAAAA
>ENSG00000173451|THAP2|86_7
CGTATATGTTAGTATGTAGAAATTATATCCTTGACCTTTT
>ENSG00000173451|THAP2|86_8
TCTTTGTTCAAAGCACTTTGAAGCCTCCTGTTTTGACCTA
>ENSG00000173451|THAP2|86_9
ACTCGACGACTTAAAATGGATGCTGTTCCAACCATTTTTG
>ENSG00000173451|THAP2|86_10
TCAAACATTAGTAGTCAGCAAGTACTACTTGAACACAGCT
>ENSG00000173451|THAP2|86_11
ATTACCTAAAGGTACATCAGAACACATGTTACCAACTGCC
>ENSG00000173451|THAP2|86_12
CCTTTGGAAGATTTTAAGATCCTTGAACAAGATCAACAAG
>ENSG00000173451|THAP2|86_13
CACTGCTAAGTCTAAATCTAAAACAGACCAAGAGTACCTT
>ENSG00000139278|GLIPR1|71_1
CGTGTCACACTTGCTACAATAGCCTGGATGGTTTCTTTTG
>ENSG00000139278|GLIPR1|71_2
GCCAGATATCGAAAATGAAGATTTCATCAAAGACTGCGTT
>ENSG00000139278|GLIPR1|71_3
CAAGTTCCGATCAGAGGTGAAACCAACAGCCAGTGATATG
>ENSG00000139278|GLIPR1|71_4
CCAAACTTCACTTCACTGGGAGAGAACATCTGGACTGGGT
>ENSG00000139278|GLIPR1|71_5
TGACGAAATCCAGGACTATGACTTCAAGACTCGGATATGC
>ENSG00000139278|GLIPR1|71_6
GCGCAGTTCAATTTTGCCCTAAAGTTTCTGGCTTTGACGC
>ENSG00000139278|GLIPR1|71_7
AGACCAAGTCAAACGTTACTACTCTGTTGTATATCCAGGC
>ENSG00000139278|GLIPR1|71_8
CATTTTGGTACAGCACAAGTACCCTAATTTAGTTCTTTTG
>ENSG00000231738|TSPAN19|89_1
TTCTTCAAAAACATCAAGAATATAATCCATGCAGAAATGT
>ENSG00000231738|TSPAN19|89_2
GTTAACCTTAATCGGAATTAACTTTGGACTTTTAACTTCA
>ENSG00000231738|TSPAN19|89_3
TCTTGCACAAAGTCAACTTTAAGAAAATGGTTTTGTGATG
>ENSG00000231738|TSPAN19|89_4
TAAGCCTGAAGATATAACCAAGTGGACTATTCTGAATGCC
>ENSG00000231738|TSPAN19|89_5
TTTCAGCATTCATCATCACAAAGAAAGAGGAGGTTCAGCA
>ENSG00000231738|TSPAN19|89_6
TAATCACTTCATAGTACCTATTTCTCAAATTTTGATTGGA
>ENSG00000231738|TSPAN19|89_7
CTTGGACTTTTATTCATGGGATTTGGTGCATGGCTCTTAT
>ENSG00000231738|TSPAN19|89_8
ATTTCAGGGACTGGATGAGGAGCTTACGGTTTTTTACAGA
>ENSG00000074527|NTN4|55_1
AATCATGGACGGACAGAGGATGCACTTGTCCAATCCTCAA
>ENSG00000074527|NTN4|55_2
ATCAGCAGCCACACAGACATAGACTGGTATCATGAAGTTC
>ENSG00000074527|NTN4|55_3
TGTCAGCACAACACAGAAGGACAGTATTGCCAGAGGTGCA
>ENSG00000074527|NTN4|55_4
CTTCGACGTTAATGTGTGGGAGGCATCAGGGAATCGTAGT
>ENSG00000074527|NTN4|55_5
AGTCTTGTCCCTGTCAGAGAAATGACCTGAACGAAGAGCC
>ENSG00000074527|NTN4|55_6
GCTACATTTGGCCTGGAAGATGATGTTGTCAAGAAGGGCG
>ENSG00000074527|NTN4|55_7
GTACTGCTTCTACAGTGAGAACACGGATCTGACTTGTCGG
>ENSG00000074527|NTN4|55_8
GAAATTTGGCTTTGGGGCGAAAACTCTGGGCAGACACCAC
>ENSG00000196091|MYBPC1|328_1
CAGAGTGAGGTTTGTTGTGGAGCTGGCAGATCCAAAGTTG
>ENSG00000196091|MYBPC1|328_2
GAGAGCCTCCAATTATGGTGACCAAACAGCTGGAAGATAC
>ENSG00000196091|MYBPC1|328_3
GGGGAGAGAGTGGAATTAGAATGTGAGGTGTCTGAAGATG
>ENSG00000196091|MYBPC1|328_4
AAATGGCCTACCTGTTCAGGAGAGTGACCGTCTAAAGGTG
>ENSG00000196091|MYBPC1|328_5
AAGGGAAGGATCCACAAGTTAGTGATAGCCAATGCCCTCA
>ENSG00000196091|MYBPC1|328_6
CAGTGGCCGGATAAGAACAGAATCTTACCCTGATAGCAGC
>ENSG00000196091|MYBPC1|328_7
AGAGTTGGAGAAGCTGTCAATCTGGTTATACCTTTCCAGG
>ENSG00000196091|MYBPC1|328_8
TGCTATCACAGGCTATACCATTCAGAAGGCTGACAAGAAG
>ENSG00000017427|IGF1|350_1
CACAAATGCATGGGTGTTGTATAGATCCAGTTGCACTAAA
>ENSG00000017427|IGF1|350_2
CCAATGAAATACACAAGTAAACATTCCAACATTGTCTTTA
>ENSG00000017427|IGF1|350_3
GATGTAGGAAGACCCTCCTGAGGAGTGAAGAGTGACATGC
>ENSG00000017427|IGF1|350_4
CATTTGAAGAACGCAAGTAGAGGGAGTGCAGGAAACAAGA
>ENSG00000017427|IGF1|350_5
CCTGCTGGAGCTAGATGATGATGTGATGGAAATAGAAGTA
>ENSG00000017427|IGF1|350_6
GGATTAAACAGACAGAGGCAAGGATGATGAGAGAGGAGCA
>ENSG00000017427|IGF1|350_7
TCGTGGATGAGTGCTGCTTCCGGAGCTGTGATCTAAGGAG
>ENSG00000017427|IGF1|350_8
TCTTCAGTTCGTGTGTGGAGACAGGGGCTTTTATTTCAAC
>ENSG00000017427|IGF1|350_9
GAAGATGCACACCATGTCCTCCTCGCATCTCTTCTACCTG
>ENSG00000017427|IGF1|350_10
TCGGCCTCATAATACCCACCCTGACCTGCTGTAAAAGACC
>ENSG00000017427|IGF1|350_11
CCACAAAGCAGCACATGTTTTTAAGACTTCAGTTTTCTAT
>ENSG00000017427|IGF1|350_12
AGCAGTCTTCCAACCCAATTATTTAAGTGCTGCTTTTGTG
>ENSG00000017427|IGF1|350_13
CTCAAAATTGAAATGTGACATTGCTCTCAACATCTCCCAT
>ENSG00000139352|ASCL1|21_1
GCACAACCTGCATCTTTAGTGCTTTCTTGTCAGTGGCGTT
>ENSG00000139352|ASCL1|21_2
ATGGCTTTCAGAAAACGGGAAGCGCTCAGAACAGTATCTT
>ENSG00000139352|ASCL1|21_3
GACCTGAGTCAATGCGCAAAATGCAGCTTGTGTGCAAAAG
>ENSG00000139352|ASCL1|21_4
GTTTACAGTGAAACTATGCTATTCTCAGCCCTTTGAAACT
>ENSG00000135111|TBX3|73_1
CCTCCACTGTAGGGACATCGAACCTCAAAGATTTATGTCC
>ENSG00000135111|TBX3|73_2
AAGGAGAATGGGACCTCTGATGAGTCCTCCAGTGAACAAG
>ENSG00000135111|TBX3|73_3
TTGCAAAAGGTTTCCGGGACACTGGAAATGGCCGAAGAGA
>ENSG00000135111|TBX3|73_4
GCATACCAGAATGATAAGATAACCCAGTTAAAAATAGACA
>ENSG00000135111|TBX3|73_5
CATTGTAAGAGCCAATGACATCTTGAAACTCCCTTATAGT
>ENSG00000135111|TBX3|73_6
ACTGAAACTCACCAACAACATTTCAGACAAACATGGATTT
>ENSG00000135111|TBX3|73_7
GGCGAATGTTTCCTCCATTTAAAGTGAGATGTTCTGGGCT
>ENSG00000135111|TBX3|73_8
TGAGCCTCTCCATGAGAGATCCGGTCATTCCTGGGACAAG
>ENSG00000102802|MEDAG|219_1
TACATCAAGAGGTATGTGGAACTGACCAACTACTGTGATT
>ENSG00000102802|MEDAG|219_2
ACAGATAGAGCAAGGGATGGACATGGTCATCTCCTCAGTG
>ENSG00000102802|MEDAG|219_3
AGTTACCGGCTTCAGTTTGATTTTCAAGAGGCAGTGAAGA
>ENSG00000102802|MEDAG|219_4
CCAGGAAATGAAGTGGTTAATGGAGAAAATTTAAGCTTTG
>ENSG00000102802|MEDAG|219_5
CAAAGCTGATGCATTATTTGATTTCTTCTATTGGTTTGGG
>ENSG00000102802|MEDAG|219_6
TGTCAAGTACAAGTCCAGAAAAGAAGGAGACGATTAAGTT
>ENSG00000102802|MEDAG|219_7
GGAGCAGTTTCTCTGACCGAAAGTTCAGTGTAACTTCCAG
>ENSG00000102802|MEDAG|219_8
TGGCAGAATTACCATTTCCAAGTGTTCTGGAATCTGAAGA
>ENSG00000136160|EDNRB|202_1
TTTCTGTTGGTATTGGACTATATTGGTATCAACATGGCTT
>ENSG00000136160|EDNRB|202_2
CTGAAGCTCACTCTTTATAATCAGAATGATCCCAATAGAT
>ENSG00000136160|EDNRB|202_3
CAGCAAAAGATTGGTGGCTATTCAGTTTCTATTTCTGCTT
>ENSG00000136160|EDNRB|202_4
TTACGATGGACTACAAAGGAAGTTATCTGCGAATCTGCTT
>ENSG00000136160|EDNRB|202_5
CAAAATGGACAGCAGTAGAAATTGTTTTGATTTGGGTGGT
>ENSG00000136160|EDNRB|202_6
GTGCTCTGAGTATTGACAGATATCGAGCTGTTGCTTCTTG
>ENSG00000136160|EDNRB|202_7
ACTCCACACTTCTGAGAATTATCTACAAGAACAAGTGCAT
>ENSG00000136160|EDNRB|202_8
CCAAGGACCCATCGAGATCAAGGAGACTTTCAAATACATC
>ENSG00000169508|GPR183|393_1
CCTGAAGAAAATTCACGTGAAATGACAGAAACGCAGATGA
>ENSG00000169508|GPR183|393_2
GAAAGGTTATGAGGATGCTGAAACGGCAAGTCAGTGTATC
>ENSG00000169508|GPR183|393_3
ACTTTACAGTATGCCTGATGAACTTCAATTGCTGCATGGA
>ENSG00000169508|GPR183|393_4
TCGTTTCTCTAATTTCCTGGAATGTAGCCAAAGACATTCG
>ENSG00000169508|GPR183|393_5
TTCTCATCTGCTATTCTCAGATCTGCTGCAAACTCTTCAG
>ENSG00000169508|GPR183|393_6
ACTTTATGACCTGCCTGAGTATTGACCGCTTCATTGCTGT
>ENSG00000169508|GPR183|393_7
GCCTACACGAATAGCCTACTATGCAATGGGCTTTGACTGG
>ENSG00000126217|MCF2L|53_1
GGAGATTTATCCTGTGCAAGAGACCTGGAAGCAACAGTTA
>ENSG00000126217|MCF2L|53_2
AATTGATGTGTCTGACGTCATCAGGCTTGTTCAAGACACA
>ENSG00000126217|MCF2L|53_3
TAGTGCTCAGTGGCATTTGGAGGAGAGTCTAATAACCAAG
>ENSG00000126217|MCF2L|53_4
ATTTTACTACCTGAACCTTAAAACTGTTCCTGAGAAATCA
>ENSG00000126217|MCF2L|53_5
CAACAAAGGATAGATATTTATCTATGCATCTGTCTTACAT
>ENSG00000126217|MCF2L|53_6
ACGTTCATAGAAAGTGAATATAAAGCTTGCACAGAAATAG
>ENSG00000126217|MCF2L|53_7
CTTACACTATAATAAGTGAAATTGCCAGTTATAAAAACGA
>ENSG00000126217|MCF2L|53_8
CTTCAATTTTGTAAACACCAAATATGTGCAGTTTTGTAAA
>ENSG00000126217|MCF2L|53_9
TTCAGCGAGATTCCGGACAAGGAGTTCCAGAATGTCATGA
>ENSG00000126217|MCF2L|53_10
GGAAGATGCTGAGAATGTCAGCCTCACACCAGACAGTGTA
>ENSG00000126217|MCF2L|53_11
TCATCCTGGTGATAGACCGGCGACGGGACAAATGGACCTC
>ENSG00000126217|MCF2L|53_12
CGATGCCCACAACCTTCATCGTTTTGGTGCAAGCCTGTCC
>ENSG00000126217|MCF2L|53_13
TGGTTCTCATCGAAGTCTTTAGGATGAGGCATCTCCTTGC
>ENSG00000126217|MCF2L|53_14
CTATGGCATCGTTATCTGAAATAATTCAAAACGCTTCAGG
>ENSG00000126217|MCF2L|53_15
CGCTTTCAAATTCAATAGAGATGACTTTAAGATGAAGGTG
>ENSG00000126217|MCF2L|53_16
CTTCGATGAGTTCTGGGCAAAGCATCAGCAGAAACTGGAG
>ENSG00000126217|MCF2L|53_17
GGAAATCGAGAAGTTTTTGGAGACCGGTGCGGAAAATAAG
>ENSG00000126217|MCF2L|53_18
GGAATACGAATCCATCCTCAACCAAGATCTCATGGAGCAC
>ENSG00000126217|MCF2L|53_19
TATTCCTCAGGGAGCTGGAAAACTACACTGACTGCCCAGA
>ENSG00000126217|MCF2L|53_20
GTATGAGAAAGCTCCCTCCTACAGCTACAAGCAGTCCTTA
>ENSG00000277734|TRAC|225_1
ACCAGCTGAGAGACTCTAAATCCAGTGACAAGTCTGTCTG
>ENSG00000277734|TRAC|225_2
AATGTGTCACAAAGTAAGGATTCTGATGTGTATATCACAG
>ENSG00000277734|TRAC|225_3
TGTGCTAGACATGAGGTCTATGGACTTCAAGAGCAACAGT
>ENSG00000277734|TRAC|225_4
ATGTCAAGCTGGTCGAGAAAAGCTTTGAAACAGATACGAA
>ENSG00000277734|TRAC|225_5
CTGTCAGTGATTGGGTTCCGAATCCTCCTCCTGAAAGTGG
>ENSG00000277734|TRAC|225_6
CCAGCTGAGATCTGCAAGATTGTAAGACAGCCTGTGCTCC
>ENSG00000277734|TRAC|225_7
ACTGGATCCTACCCGAATTTATGATTAAGATTGCTGAAGA
>ENSG00000277734|TRAC|225_8
CCACAGATGATGGATCTTCAGTGGGTTCTCTTGGGCTCTA
>ENSG00000100448|CTSG|129_1
TGGATAAGGACAACAATGAGAAGCTTCAAACTGCTGGATC
>ENSG00000100448|CTSG|129_2
GACCATCCAGAATGACATCATGTTATTGCAGCTGAGCAGA
>ENSG00000100448|CTSG|129_3
CCACAATATCCAGAGACGGGAAAACACCCAGCAACACATC
>ENSG00000100453|GZMB|369_1
TTGTGTGTAACAAGGTGGCCCAGGGCATTGTCTCCTATGG
>ENSG00000100453|GZMB|369_2
CCTTCACCCACTAGACTGTGATATTTCTCTCTGGAAAGAG
>ENSG00000100453|GZMB|369_3
TGGGAGAAAGATGTTTGGGGAATATCTGAGACCTGGAGAC
>ENSG00000100453|GZMB|369_4
AAGATGACAGTGCAGGAAGATCGAAAGTGCGAATCTGACT
>ENSG00000100453|GZMB|369_5
GCTTATCTTATGATCTGGGATCAGAAGTCTCTGAAGAGGT
>ENSG00000100473|COCH|256_1
AGTGGCTCTAATGTTGGGAATTGGAACAGAAGGACCACAT
>ENSG00000100473|COCH|256_2
GCTCAGAAATTCTTCACGGTAGATGCTGGAGTAAGAAAAG
>ENSG00000100473|COCH|256_3
AGTGGTGGTGGTATTTATTGATGGTTGGCCTTCTGATGAC
>ENSG00000100473|COCH|256_4
AGAGAGTTTGGTGTCAATGTATTTATAGTTTCTGTGGCCA
>ENSG00000100473|COCH|256_5
GGATGGTTCAGGATGTCACATTTGTTGACAAGGCTGTCTG
>ENSG00000100473|COCH|256_6
CAGTGAACATTGCCTTTCTAATTGATGGCTCCAGCAGTGT
>ENSG00000100473|COCH|256_7
ATCCGCTATATGAGTGGTGGAACAGCTACTGGTGATGCCA
>ENSG00000100473|COCH|256_8
CCCAACAAGAACTTCCTAGTAATTGTCACAGATGGGCAGT
>ENSG00000129514|FOXA1|114_1
AGGTCTGTGGCAATACTCTTAACCATAAGAATTGAAATGG
>ENSG00000129514|FOXA1|114_2
CAAAAGACTGTTACTTTATTATTGTATTCAAAATTCATTG
>ENSG00000129514|FOXA1|114_3
ACCAAGGTGTGTATTCCAGACCCGTCCTAAACACTTCCTA
>ENSG00000176435|CLEC14A|187_1
TGCATAGGGAAACAGGGGACATGGGCACTCCTGTGAACAG
>ENSG00000176435|CLEC14A|187_2
TTGCACAAACAATGGGGTGAAAGTCGGGGACTGTGATCTG
>ENSG00000176435|CLEC14A|187_3
TTTGTGAGCACAGCAGTAGTAGTGTTGGTGATCTTGACCA
>ENSG00000176435|CLEC14A|187_4
ATCAGGGAGCGTGATTTCCAAGTTTAATTCTACGACTTCC
>ENSG00000176435|CLEC14A|187_5
CCTTCAAATGTCCCTTCAAGCCGAGTCAAAGGCCACTATC
>ENSG00000176435|CLEC14A|187_6
CAGTAACATCTATTCCTGAGATTCCTCGATGGGGATCACA
>ENSG00000176435|CLEC14A|187_7
CCAATCAGGGTCGACGAGAAGCTGGGAGAGACACCACTTG
>ENSG00000176435|CLEC14A|187_8
GGCTACCTGTGCAAGTACCAGTTTGAGGTCTTGTGTCCTG
>ENSG00000176153|GPX2|190_1
CATCAACATTGAGCCTGACATCAAGCGCCTCCTTAAAGTT
>ENSG00000176153|GPX2|190_2
CCATTTTCCCTCATGACCGATCCCAAGCTCATCATTTGGA
>ENSG00000176153|GPX2|190_3
CACCTTCACCCTTGTCCAAAAATGTGAGGTGAATGGGCAG
>ENSG00000176153|GPX2|190_4
GACATCAGGAGAACTGTCAGAATGAGGAGATCCTGAACAG
>ENSG00000119681|LTBP2|232_1
CATGGACATCTGCTGGAAAAAAGTCACCAATGATGTGTGC
>ENSG00000119681|LTBP2|232_2
GACGTTTGGACAGACCATGTACACAGATGCGGATGAGTGT
>ENSG00000119681|LTBP2|232_3
AATTCAGCGAGATCTGCCCTAGTGGAAAAGGCTACATTCC
>ENSG00000119681|LTBP2|232_4
CAGAGTGGGAGCTGTGTAGATGTGAATGAGTGTCTGACTC
>ENSG00000119681|LTBP2|232_5
GTGTGATCAGGGCTACATCATGGTCAGGAAAGGACACTGC
>ENSG00000119681|LTBP2|232_6
CCAGGCCTACTGCACAGATGACAACGAGTGTCTGAGGGAC
>ENSG00000119681|LTBP2|232_7
TGAACAGGGGATTGCAGAGATACAGGAAGAACAAGTGACC
>ENSG00000119681|LTBP2|232_8
AGAAAATCAAGAAGATCAAGATCGTCTTCACTCCCACCAT
>ENSG00000100604|CHGA|390_1
AGGGGATACCGAGGTGATGAAATGCATCGTTGAGGTCATC
>ENSG00000100604|CHGA|390_2
AGAATTTACTGAAGGAGCTCCAAGACCTCGCTCTCCAAGG
>ENSG00000100604|CHGA|390_3
CTTGTCTCCTACTCCTGACTCCTACCTGCCCTGGAACATC
>ENSG00000100604|CHGA|390_4
CACAACTTTAAACATTGACGATTCCTTCTCTGAACACAGG
>ENSG00000100721|TCL1A|134_1
TCAGCTTCTATCCTTGACTTAGATTCTGGTGGAGAGAAGT
>ENSG00000100721|TCL1A|134_2
CTGGGTGTTACAAAGTTGTATGTGGCATGAATACTTTTTG
>ENSG00000100721|TCL1A|134_3
TCAAGGAAAGGCCTGAAAGGAGCCCTTATCTGTGCTCAGG
>ENSG00000100721|TCL1A|134_4
CAGGACCTCTGAAACCCTGGACCAGTGGTCTCACATGGTG
>ENSG00000100721|TCL1A|134_5
CCACTCAGCTCCGTGAACTTGTGAGAACACAGCCGATTCA
>ENSG00000100721|TCL1A|134_6
GATGATGGTCTTCAGCCTCTTTCTGTCCCTTCTGTCCCTC
>ENSG00000100721|TCL1A|134_7
CAGCCTACAATGGGGATGTTGTGTTTCTGTTCACCTTCGT
>ENSG00000100721|TCL1A|134_8
GCTGCTCATATCTATAAAGTACTTCACAAGTTTCAGCTGG
>ENSG00000100721|TCL1A|134_9
GAGCCTGACCCCTCTTAGTCCACAGTGGCTGTATCAGAAA
>ENSG00000100721|TCL1A|134_10
ACCCTGATGGACGATACCGATCCTCAGACTCCAGTTTCTG
>ENSG00000166428|PLD4|221_1
AGGGGTGTTTTGCACTCCAAATTCTGGGTTGTGGATGGAC
>ENSG00000166428|PLD4|221_2
AAAACCTGGCCTCAGAACTTCTCATCTCACTTCAACCGTT
>ENSG00000166428|PLD4|221_3
ACATCCCATTCAGCAGGGTGAACCACAGCAAGTTCATGGT
>ENSG00000166428|PLD4|221_4
AAACTTCGACCCTGAGACAGAAGACCTCAGCAGCCTTCAG
>ENSG00000166428|PLD4|221_5
GTGGACATGGATAGATGAGAATGACAACTCACAGATGTCC
>ENSG00000166428|PLD4|221_6
TTCAACAAAGAAGTAAGCTAAGTGAGTAGGAAACAGTGTT
>ENSG00000166428|PLD4|221_7
ATATACCGCACTCTGCCTGAAATAGGAAAACTATGTTTGC
>ENSG00000166428|PLD4|221_8
TATAACCCTTTCCTCAAAGAAACAGTCATGTTCTGTTGGG
>ENSG00000171766|GATM|269_1
CAACATCATTGGACCTGGTATTGTGCTTTCCAACCCTGAC
>ENSG00000171766|GATM|269_2
TAGGCATCTTGCTCCAGACTACAGAGTGCATATCATCTCC
>ENSG00000171766|GATM|269_3
TGACAACTGAGTTTGAGCCATGCTTTGATGCTGCTGACTT
>ENSG00000171766|GATM|269_4
GAGGAAGTGATAGTGGGCAGAGCAGAAAACGCCTGTGTTC
>ENSG00000166920|C15orf48|299_1
ATTTGGCAATTCTTCGCTGAAGTCATCATGAGCTTTTTCC
>ENSG00000166920|C15orf48|299_2
TCGCTGTGTATTCTCTTTGGAAAACCGATGTGATCCTTGA
>ENSG00000166920|C15orf48|299_3
AAACCCATTGAAGAGTTGCAAAATGTCCAAAGGGTGACCA
>ENSG00000166147|FBN1|384_1
GTGGGATATGTGCTCAGAGAAGACCGTAGGATGTGCAAAG
>ENSG00000166147|FBN1|384_2
TGAAAGAGATGCCTGTGGGAATGGAACTTGCCGGAACACA
>ENSG00000166147|FBN1|384_3
CATCAGTGGGAACTGTGTCAACACTCCAGGCAGCTATATC
>ENSG00000166147|FBN1|384_4
GTTTGCCATAACACAGAGGGAAGTTACCGCTGTGAATGCC
>ENSG00000166147|FBN1|384_5
GTGTTTACAGAATGGCCGGATCTGCAATAATGGACGCTGC
>ENSG00000166147|FBN1|384_6
GTGCTGGTGGTGAGTGTATTAACAACCAGGGTTCGTACAC
>ENSG00000166147|FBN1|384_7
CCAGATGGTACCAGATGCATAGATGTTCGCCCAGGATACT
>ENSG00000166147|FBN1|384_8
AAGGGTTGTCATTTTCCTGTATTGAAGGACAGTGGGAATA
>ENSG00000166147|FBN1|384_9
TGGTGTTTGTGTTGTGTACATGCAACTGACCATTTCACTG
>ENSG00000166147|FBN1|384_10
GATGTCTACATTGGAAGCAGAACAGGGCAAGTGGTTCTGA
>ENSG00000166147|FBN1|384_11
CTCTTCCGTAAATTATGCTTATTAAAATTACGGATTGGGT
>ENSG00000166147|FBN1|384_12
AGGAAAGGAAGGGATTCCCATGACAGTCAGAGGAGAAATC
>ENSG00000166147|FBN1|384_13
AAGTACTTTCCTTGGGGTCATCTTGGTAGATGCTGTATTT
>ENSG00000166147|FBN1|384_14
GAACAACGGGCAGGATGACTCTCCCTGTGGAAGACTCCTT
>ENSG00000166147|FBN1|384_15
CCAATTTGGAGGCTGGGAACGTGAAGGAAACCAGAGCCAG
>ENSG00000103569|AQP9|101_1
CTCAGTCGAGGACGTTTTGGAGGGGTCATCACTATCAATG
>ENSG00000103569|AQP9|101_2
CTGGTGGTCACATCAACCCAGCTGTGTCTTTAGCAATGTG
>ENSG00000103569|AQP9|101_3
GACGGATGAAATGGTTCAAATTGCCATTTTATGTGGGAGC
>ENSG00000103569|AQP9|101_4
TTGCTGGTGGAAAACTGCTGATCGTGGGAGAAAATGCAAC
>ENSG00000103569|AQP9|101_5
CTGATTATTGTCATTGCTTCCTCCCTGGGACTGAACAGTG
>ENSG00000103569|AQP9|101_6
TTGAAGTCTTCAGAGCTGGAAACAACTTCTGGTGGATTCC
>ENSG00000103569|AQP9|101_7
ATCTATGTTCTTGTCATTGAAATCCACCATCCAGAGCCTG
>ENSG00000103569|AQP9|101_8
TGAGGACAAACCAGAGAAATATGAACTCAGTGTCATCATG
>ENSG00000157456|CCNB2|153_1
CGAGGACATTGATAACGAAGATTGGGAGAACCCTCAGCTC
>ENSG00000157456|CCNB2|153_2
TGGAGGTTTTGCAGTCCATAAACCCACATTTCTTAGATGG
>ENSG00000157456|CCNB2|153_3
AGTTTAGGCTTCTGCAGGAGACTCTGTACATGTGCGTTGG
>ENSG00000157456|CCNB2|153_4
CAGTTTCCCGGAAGAAGCTTCAATTAGTTGGGATTACTGC
>ENSG00000157456|CCNB2|153_5
CTTTGTTTACATCACAGACAATGCTTATACCAGTTCCCAA
>ENSG00000157456|CCNB2|153_6
GCAGCAGTATTACACAGGATACACAGAGAATGAAGTATTG
>ENSG00000157456|CCNB2|153_7
AATGTGGTGAAAGTAAATGAAAACTTAACTAAATTCATCG
>ENSG00000157456|CCNB2|153_8
TGATCCCTCAGCTGAACTCAAAAGCCGTCAAAGACCTTGC
>ENSG00000140465|CYP1A1|103_1
GTGCTATCGACAAGGTGTTAAGTGAGAAGGTGATTATCTT
>ENSG00000140465|CYP1A1|103_2
ACCCTCTTAAGCTCTTATATATGATTAATACAATCATTGC
>ENSG00000140465|CYP1A1|103_3
GAAAGGCTTTTACATCCCCAAGGGGCGTTGTGTCTTTGTA
>ENSG00000140465|CYP1A1|103_4
GATCCCATCTGCCCTATATGGAGGCCTTCATCCTGGAGAC
>ENSG00000140465|CYP1A1|103_5
GGAGCCTCATGTATTTGGTGATGAACCCCAGGGTACAGAG
>ENSG00000140465|CYP1A1|103_6
GATCATTAACATCGTCTTGGACCTCTTTGGAGCTGGGTTT
>ENSG00000140465|CYP1A1|103_7
GAAGATGGTCAAGGAGCACTACAAAACCTTTGAGAAGGGC
>ENSG00000140465|CYP1A1|103_8
CTATGACCACAACCACCAAGAACTGCTTAGCCTAGTCAAC
>ENSG00000140465|CYP1A1|103_9
CAGGTATGTGGTGGTATCAGTGACCAATGTCATCTGTGCC
>ENSG00000140465|CYP1A1|103_10
TTCTGTCTGGTATTCTGGGTAATCAGGGCCTCAAGACCTC
>ENSG00000166825|ANPEP|321_1
GAAGACGAAAGCCAACATCAAGTGGGTGAAGGAGAACAAG
>ENSG00000166825|ANPEP|321_2
TACCAACAACTGGAGGGAGATCCCAGAAAACCTGATGGAC
>ENSG00000166825|ANPEP|321_3
CTACCTCCACACCTTTGCCTACCAGAACACCATCTACCTG
>ENSG00000166825|ANPEP|321_4
CCAGATCAGTGAGCTGTTTGACGCCATCTCCTACAGCAAG
>ENSG00000184254|ALDH1A3|189_1
GATGATTTCCAGGGTGGACGAGTCTGGCTTTGAGAGGGTC
>ENSG00000184254|ALDH1A3|189_2
AGAATTTCCTCATCCGTTTTACTTTAAGAAGTAGCAATTA
>ENSG00000184254|ALDH1A3|189_3
CTCTGATCACAAGACATTTAAATTAACTGTTTTCAGAAGG
>ENSG00000184254|ALDH1A3|189_4
TTTCAAAATACTGTATATAGAAACCAGACAGTAAATGTAT
>ENSG00000184254|ALDH1A3|189_5
CACGAATCCAAGAGTGGGAAAAAGTTTGCTACATGTAACC
>ENSG00000184254|ALDH1A3|189_6
TGGGAGCAGCAATTTCTTCTCACCCTCAGATCAACAAGAT
>ENSG00000184254|ALDH1A3|189_7
GGCTCCACAGAGGTTGGAAAACTGGTTAAAGAAGCTGCGT
>ENSG00000184254|ALDH1A3|189_8
AAACAGAACAGGGGCCTCAGATTGATCAAAAGCAGTTCGA
>ENSG00000184254|ALDH1A3|189_9
GGAAGACAAGGGGCTCTTCATCAAACCCACTGTCTTCTCA
>ENSG00000184254|ALDH1A3|189_10
CTGAAGTTCAAAAGTATCGAAGAAGTGATAAAAAGAGCGA
>ENSG00000184254|ALDH1A3|189_11
AGCAGCCGTGTTCACAAAAAATCTCGACAAAGCCCTGAAG
>ENSG00000184254|ALDH1A3|189_12
GCCTTAGAGTCTGGAACGGTCTGGATCAACTGCTACAACG
>ENSG00000162004|CCDC78|185_1
GGCTGAAGAGCAACTTTCTGAGCTACAGGAGTACGTGGAC
>ENSG00000162004|CCDC78|185_2
CATGAGGCTGAAATCTTCCAGCTGAAGAGTGAGATCCTTC
>ENSG00000162004|CCDC78|185_3
GGAGCTGGTCGACATTCAGATCACAACCCACCACCTACAT
>ENSG00000048462|TNFRSF17|97_1
GTTCTCAACATTCTAGCTGCTCTTGCTGCATTTGCTCTGG
>ENSG00000048462|TNFRSF17|97_2
TCAACTTCGATGTTCTTCTAATACTCCTCCTCTAACATGT
>ENSG00000048462|TNFRSF17|97_3
CTAACATTGACCTGGAAAAGAGCAGGACTGGTGATGAAAT
>ENSG00000048462|TNFRSF17|97_4
GTGGAAGAATGCACCTGTGAAGACTGCATCAAGAGCAAAC
>ENSG00000048462|TNFRSF17|97_5
GACTCTGACCATTGCTTTCCACTCCCAGCTATGGAGGAAG
>ENSG00000048462|TNFRSF17|97_6
ACTATTGCAAGAGCCTGCCAGCTGCTTTGAGTGCTACGGA
>ENSG00000048462|TNFRSF17|97_7
ATGATGTGTCAGATCTCTTTAGGATGACTGTATTTTTCAG
>ENSG00000048462|TNFRSF17|97_8
ATACAGCTTTTTGTCCTCTAACTGTGGAAACTCTTTATGT
>ENSG00000133392|MYH11|252_1
GCAGAGACAGCTTCACGAGTATGAGACGGAACTGGAAGAC
>ENSG00000133392|MYH11|252_2
AATGCTCAAAGCCGAAATGGAAGACCTGGTCAGCTCCAAG
>ENSG00000133392|MYH11|252_3
GGCGAACCTAGACAAGAATAAGCAGACGCTGGAGAAAGAG
>ENSG00000133392|MYH11|252_4
ACAGGATAGGGCAGAGCAAAATCTTCTTCCGAACTGGCGT
>ENSG00000103534|TMC5|183_1
GAGATGGCTTTTGAAGTTCAACATTTTCTCATTCATCCTG
>ENSG00000103534|TMC5|183_2
TCACTGGGGTGGGTTATTTTAGGGACACAGTGATGTACTA
>ENSG00000103534|TMC5|183_3
ACATCTACCGGCTCCTTCTGATGGATTTTGTGTTCTCTTT
>ENSG00000103534|TMC5|183_4
GGAGTTTCTGAGGAGAATCATTGGGATGCAACTGATCACA
>ENSG00000103534|TMC5|183_5
CCTGCTGCCCTTTATCCAAATGATTATGCTTTTCATCATG
>ENSG00000103534|TMC5|183_6
CACCTATCTTTACTGGCAGATCACAGAGGGAAGGAAGATT
>ENSG00000103534|TMC5|183_7
AAATTGATCAAGCTGCAGGATATGGAGAAGAAAGCAAACC
>ENSG00000103534|TMC5|183_8
TTGACTTGCGATCTAGAAGATCAGTTCAAGAAGGTAATCC
>ENSG00000169344|UMOD|147_1
CGAAGTGGGAGTGTCATAGATCAATCCCGTGTCCTGAACT
>ENSG00000169344|UMOD|147_2
TACTTCATCATCCAGGACAGATGCCCACACACTAGAGACT
>ENSG00000169344|UMOD|147_3
GTGCAAACAGGACTTCAACATCACTGATATCTCCCTCCTG
>ENSG00000140749|IGSF6|230_1
ACTTATGAAAACAGAAGAGTACTTTCCAACTATGAAAGGC
>ENSG00000140749|IGSF6|230_2
CAGGAAATTGCTCAAGAACTATACCATAAGAGACATGTGG
>ENSG00000140749|IGSF6|230_3
TGTGCGTGGCCTTCATACTCCTCTCCAAATCAAAATCCAA
>ENSG00000140749|IGSF6|230_4
GCTTCCTGACAGCTCTTGTATCACTGCTCTCTGTCTATGT
>ENSG00000140749|IGSF6|230_5
CACACTGGTGGTAAGAGAAATTAAGCTGCTCAGCAAGGAA
>ENSG00000140749|IGSF6|230_6
CCCTCACTGTAAACAGAGTGACTTCAAATGACAGTGCAAT
>ENSG00000140749|IGSF6|230_7
ACCGTGGTACCTAGAAGTGGACTACACTCATGAGGCCGTC
>ENSG00000140749|IGSF6|230_8
CTGCAAACCAATCTCATTCTATTTTGTGTCGGTGCTGTGG
>ENSG00000103375|AQP8|353_1
CTGTGAAGGATCGTCATCTATACACTCAGTCCTGGCTCAG
>ENSG00000103375|AQP8|353_2
TAGCCATGTGTGAGCCTGAATTTGGCAATGACAAGGCCAG
>ENSG00000103375|AQP8|353_3
CATGTCTGGTCGAACTGCTGGGCTCTGCTCTCTTCATCTT
>ENSG00000103375|AQP8|353_4
ATTGCCACGCTGGGGAATATCAGTGGTGGACACTTCAACC
>ENSG00000103375|AQP8|353_5
CTTGGGCCTGCTTTCTCAGATAGACTGACTGCTGAGGAGG
>ENSG00000103375|AQP8|353_6
AGTTGGACAAGGAGGCTGTTTCTGCACATCAGCTCATTTC
>ENSG00000103375|AQP8|353_7
GGCCACTTCCTTGCTTCTCAAGCTGACAATTCTCACTTTG
>ENSG00000177455|CD19|36_1
CATCTGGCTTTTCATCTTCAACGTCTCTCAACAGATGGGG
>ENSG00000177455|CD19|36_2
AGGGGCCTAAGTCATTGCTGAGCCTAGAGCTGAAGGACGA
>ENSG00000177455|CD19|36_3
GGCCAGAGATATGTGGGTAATGGAGACGGGTCTGTTGTTG
>ENSG00000177455|CD19|36_4
TGTCATTCCACCTGGAGATCACTGCTCGGCCAGTACTATG
>ENSG00000177455|CD19|36_5
TGTGACTTTGGCTTATCTGATCTTCTGCCTGTGTTCCCTT
>ENSG00000177455|CD19|36_6
CCTGGACCCAATCATGAGGAAGATGCAGACTCTTATGAGA
>ENSG00000177455|CD19|36_7
ATTCACACCTGACTCTGAAATCTGAAGACCTCGAGCAGAT
>ENSG00000177455|CD19|36_8
CTTCCAGTCCCCTTTGTATTCCTTAAATAAACTCAATGAG
>ENSG00000169877|AHSP|378_1
AGAGTGTGGGTGAGACATATACAGCCTGTTAGACCTGAAG
>ENSG00000169877|AHSP|378_2
TGGCTCTTCTTAAGGCCAATAAGGATCTCATTTCCGCAGG
>ENSG00000169877|AHSP|378_3
AATGATCCTCTCGTCTCTGAAGAAGACATGGTGACTGTGG
>ENSG00000169877|AHSP|378_4
CTGGATGAACTTCTACATCAACTATTACAGGCAGCAGGTG
>ENSG00000169877|AHSP|378_5
GAGACAAGGCTCTGCAGGAGCTTCGGCAAGAGCTGAACAC
>ENSG00000169877|AHSP|378_6
CTGCCACTCTACCCTGACACCTCAATAAAGACCAGTGCTG
>ENSG00000121270|ABCC11|87_1
CTCAGGAACCATCAGATTCAACCTAGATCCCTTTGACCGT
>ENSG00000121270|ABCC11|87_2
TTCAGAAGAGCAGTTGGGGAATGTTGTCCATGGAGTGGGA
>ENSG00000121270|ABCC11|87_3
CAGTGCTTCTGGTGATGCTGAGGTTCCAGAGAACAAGGTT
>ENSG00000121270|ABCC11|87_4
CACCGCCTTTGGGAAGAAGAAGTCTCAAGGCGAGGGATTG
>ENSG00000166589|CDH16|99_1
CCTCATCCTCATTTTCACCCACTGGACCATGTCAAGGAAG
>ENSG00000166589|CDH16|99_2
TCTGGGCATGTTAGACTCAGACTCTGCAAGAACCTCAGTT
>ENSG00000166589|CDH16|99_3
ATTGAGAGGGGAGACACAGAAGGGACTTTTGGCCTGGATT
>ENSG00000166589|CDH16|99_4
CCAGGTACTGAAGTGACTAGACTGTCAGCAGAGGATGCAG
>ENSG00000198650|TAT|243_1
TTCTGGGGCTATGTACCTCATGGTTGGAATTGAGATGGAA
>ENSG00000198650|TAT|243_2
AGTTTTACCACAACACTCTGAGCTTCCTCAAGTCCAATGC
>ENSG00000198650|TAT|243_3
AGCTGATGAGATCTATGGAGACATGGTGTTTTCGGATTGC
>ENSG00000198650|TAT|243_4
TCAGTGTTCAGCAAACGTCATCTTCAGAAGATTCTGGCAG
>ENSG00000197943|PLCG2|322_1
CTGGCTCTCTGGCTTGAAAATCTTACACCAGGAAGCGATG
>ENSG00000197943|PLCG2|322_2
CGATGTGGATGTCAACATGGAGGACAAGAAGGACGAACAC
>ENSG00000197943|PLCG2|322_3
GGACCCTGAAATACTACTTGACTGACAACCTCACCTTCAG
>ENSG00000197943|PLCG2|322_4
GGTGGAAAGGAGACTATGGAACCAGGATCCAGCAGTACTT
>ENSG00000197943|PLCG2|322_5
TGACACCAAGGAGAACAACATGAAGTACTGGGAGAAGAAC
>ENSG00000197943|PLCG2|322_6
TATTGCCTGTCCCTTTGTAGAAGTGGAGATCTGTGGAGCC
>ENSG00000197943|PLCG2|322_7
GAACAACCAGCTCTTTCTGTATGACACACACCAGAACTTG
>ENSG00000154099|DNAAF1|138_1
AGGTTTTGATCGCATTGAGAACCTGGAAGAGTACACAGGG
>ENSG00000154099|DNAAF1|138_2
TTGCCTCTTCTTGCAAATGAACTTGCTCCGTAAAATTGAG
>ENSG00000154099|DNAAF1|138_3
CCTCAGCAACAATTACATCAAGACCATTGAAAACCTCTCC
>ENSG00000154099|DNAAF1|138_4
TTTGAGGCTTTGTGTCCTTGACCTTTCGCACAACAAGCTG
>ENSG00000154099|DNAAF1|138_5
CTGTACGACTAAAGCACTTAACATACCTGGATGATAGACC
>ENSG00000154099|DNAAF1|138_6
GCTACTGTCGTCACCTGTGGAGGTTAAAGGAGAGGACGGA
>ENSG00000154099|DNAAF1|138_7
CTTTCCGAAGATTGAGGTCATCTCGAGCTTGAGTGATGAC
>ENSG00000103196|CRISPLD2|207_1
CTGCCCAACGTCACTCTCTTAGAGGAGCTGCTCAGCAAAT
>ENSG00000103196|CRISPLD2|207_2
CAGGGAGGACAAGGAGGAGATCCTCATGCTGCACAACAAG
>ENSG00000103196|CRISPLD2|207_3
GGAGTACATGACCTGGGATGACGAACTGGAGAAGTCTGCT
>ENSG00000103196|CRISPLD2|207_4
GCTGACCCCAGACACTGATGATTGATTAAAGTTTGTAGTT
>ENSG00000103196|CRISPLD2|207_5
ACACACAGATAGTTTGGGCCACCACCAACAAGATCGGTTG
>ENSG00000103196|CRISPLD2|207_6
TGAACACCTGCCGGAAGATGACTGTCTGGGGAGAAGTTTG
>ENSG00000103196|CRISPLD2|207_7
GACCCAAGTCGTCAGATGTGACACCAAGATGAAGGACAGG
>ENSG00000103196|CRISPLD2|207_8
CAAACCTTCCAGCTCATTCATGGTGTCAAAAGTGAAAGTG
>ENSG00000103196|CRISPLD2|207_9
CAAGAATCCATTGTCCGGCACACTGCAAAGACGAACCTTC
>ENSG00000140968|IRF8|293_1
GGGTTGCTGTGATGAATGAGACAATATCCGTAATATCACA
>ENSG00000140968|IRF8|293_2
GTGGCTGATCGAGCAGATTGACAGTAGCATGTATCCAGGA
>ENSG00000140968|IRF8|293_3
GAGGAGAAGAGCATGTTCCGGATCCCTTGGAAACACGCTG
>ENSG00000140968|IRF8|293_4
TTTAAAGGGAAGTTTAAAGAAGGGGACAAAGCTGAACCAG
>ENSG00000140968|IRF8|293_5
GCTTTGAATAAGAGCCCAGATTTTGAGGAAGTGACGGACC
>ENSG00000140968|IRF8|293_6
AACTGGACATTTCCGAGCCATACAAAGTTTACCGAATTGT
>ENSG00000140968|IRF8|293_7
CTGTAGCCTTCACCACAGAACTTGGGTCTGGGGTAGACAC
>ENSG00000140968|IRF8|293_8
TCGTGTAAGCAGAAATTGAGATCTCTTTCCAGTGACCTCA
>ENSG00000140968|IRF8|293_9
CCATTCAGCATTCTCCCAGATGGTGATCAGCTTCTACTAT
>ENSG00000140968|IRF8|293_10
AGTTCTTCCGAGAGCTGCAGCAGTTCTATAACAGCCAGGG
>ENSG00000140968|IRF8|293_11
AGCTGTATGTCCGGCAACTGGCAGAAGAGGCTGGGAAGAG
>ENSG00000140968|IRF8|293_12
CCAGAGATCATTTTTCAGAGAAAACCAACAGATCACCGTC
>ENSG00000140968|IRF8|293_13
ATCTCCCTGTTACAGTGGCCCGCATCATGATTAAAGAATG
>ENSG00000140968|IRF8|293_14
GGATGCCTTACTTTGCACTTAATTTAATAAGGGCATTCTC
>ENSG00000140968|IRF8|293_15
CGTCATTATCATTAGTTGCTATGATTCTTTCTGCATTTTC
>ENSG00000140968|IRF8|293_16
TCATTTCCAAAGACTTGTCATTCAGTAATATTAGCAGATA
>ENSG00000015413|DPEP1|351_1
GTACTGTGCGAGCCCTCAAGGAGGTGGCTGTTCTGTAGCT
>ENSG00000015413|DPEP1|351_2
CTTCTTTCGGGACGAGGCAGAGAGGATCATGAGGGACTCC
>ENSG00000015413|DPEP1|351_3
AACAGACAGACAGCCTGGTGATGGTGAACTTCTACAACAA
>ENSG00000132514|CLEC10A|184_1
CCTGAAGGAGCCTGGAAGTGGGTGGATGGAACAGACTATG
>ENSG00000132514|CLEC10A|184_2
GTGAGGGCTTCTGGTACTCAGTTCCTAAGACATGTCCCAT
>ENSG00000132514|CLEC10A|184_3
AAGACAGCTGCTACTGGTTCTCTCACTCTGGGATGTCCTG
>ENSG00000132514|CLEC10A|184_4
AGCAGCTTGGAAGAAACGATAGCATCTCTGAAAGCTGAGG
>ENSG00000132514|CLEC10A|184_5
CCTGAGAACAGATTTTAGCAACTTCACCTCAAACACTGTG
>ENSG00000132514|CLEC10A|184_6
CTGTGTGGTTGGATTCCAAAATTCCAAATTTCAGAGGGAC
>ENSG00000132514|CLEC10A|184_7
GTACTTGGAGAATAAGGTGAAAGTCCAGGGGTTTAAAAAT
>ENSG00000132514|CLEC10A|184_8
GTTGAGGAGATGGGATGTCCCAGATGATAGGGCTCCTGGG
>ENSG00000129226|CD68|211_1
GGAAACGTCACAGTTCATCCAACAAGCAATAGCACTGCCA
>ENSG00000129226|CD68|211_2
ACCTCCAAGGAGACCATTGGAGACTACACGTGGACCAATG
>ENSG00000129226|CD68|211_3
CTGCTTCTCTCATTCCCCTATGGACACCTCAGCTTTGGAT
>ENSG00000109099|PMP22|158_1
TGGAGTATCTTCGTCACACATCTAAATGAGAAATCAGTGA
>ENSG00000109099|PMP22|158_2
GTAGAAACCCCAAATGTCCAAAAGCCCTTTTCTGGTGGGT
>ENSG00000109099|PMP22|158_3
AAATAAGATAACTCCATCTCGCCCCTTCCCTTTCATCTGA
>ENSG00000109099|PMP22|158_4
GTGTTGAGCCTTAAAGAAGTAGCTAAGGAACTTTACATCC
>ENSG00000109099|PMP22|158_5
GGGGTTGCTGTTGATTGAAGATGTATATAATATCTCCGGT
>ENSG00000109099|PMP22|158_6
AGAATGACTGATGTTCATGAGTCTCCCCACTGGATGCTTT
>ENSG00000109099|PMP22|158_7
GCATCCAAGTCTGCGGAATGATTAGTTTAGTAGAAGGATG
>ENSG00000109099|PMP22|158_8
GGCAGGTTTTACATCACTGGAATCTTCCAAATTCTTGCTG
>ENSG00000109099|PMP22|158_9
CCTGTCGATCATCTTCAGCATTCTGTCTCTGTTCCTGTTC
>ENSG00000109099|PMP22|158_10
TCTCTGGCAGAACTGTAGCACCTCTTCCTCAGGAAATGTC
>ENSG00000109099|PMP22|158_11
GCCAGAATGCTCCTCCTGTTGCTGAGTATCATCGTCCTCC
>ENSG00000109099|PMP22|158_12
GGCTGCAAAGAAATCTGCTTGGAAGAAGGGGTTACGCTGT
>ENSG00000240505|TNFRSF13B|65_1
TACCAAGGATTGGAGCACAGAGGCTCAGAAGCAAGTCCAG
>ENSG00000240505|TNFRSF13B|65_2
ACAGCGGAGTGGAGAAGTTGAAAACAATTCAGACAACTCG
>ENSG00000240505|TNFRSF13B|65_3
ACCCTAAGCAATGTGCATACTTCTGTGAGAACAAGCTCAG
>ENSG00000240505|TNFRSF13B|65_4
CAAGGCAAGTTCTATGACCATCTCCTGAGGGACTGCATCA
>ENSG00000240505|TNFRSF13B|65_5
TATGAGATCCTGCCCCGAAGAGCAGTACTGGGATCCTCTG
>ENSG00000271503|CCL5|382_1
TCACAGGAGCTTACTGGCAAACATGAAAAATCGGCTTACC
>ENSG00000271503|CCL5|382_2
AAAGCCTAGAAGAGCTTCTGAGGCGCTGCTTTGTCAAAAG
>ENSG00000271503|CCL5|382_3
CTTGAACCTGAACTTACACAAATTTGCCTGTTTCTGCTTG
>ENSG00000271503|CCL5|382_4
GAAATGGGTTCGGGAGTACATCAACTCTTTGGAGATGAGC
>ENSG00000271503|CCL5|382_5
GATGCCAAAGAGAGAGGGACAGCAAGTCTGGCAGGATTTC
>ENSG00000271503|CCL5|382_6
GGAGTTTCCAAAATAGCAACCAAGCATTGGCCGGTATCAT
>ENSG00000131771|PPP1R1B|93_1
TCTCACCTGCAGTCTATCAGCAATTTGAATGAGAACCAGG
>ENSG00000131771|PPP1R1B|93_2
TGAGGACCAAGTGGAAGACCCAGCACTAAGTGAGCCTGGG
>ENSG00000131771|PPP1R1B|93_3
CAGAAACCCACTCTATCCTCACCCTGTTTTGTGCTCTTCC
>ENSG00000131771|PPP1R1B|93_4
CCCACATTGGAAAATCCAGAAAACCGGGAACAGGGATTTG
>ENSG00000131771|PPP1R1B|93_5
AGGACCCTAAGATCTGGGGAAAGGAGGTCCTGAGAACCTT
>ENSG00000131771|PPP1R1B|93_6
TACCCACTTTCCTATGGAGGATTCCAAGTCACCACTTCTC
>ENSG00000131771|PPP1R1B|93_7
CCTGGAAGATGGACTGGCAGAGACCTCTTTGTTGCGTTTT
>ENSG00000141736|ERBB2|105_1
CTGCACAACCAAGAGGTGACAGCAGAGGATGGAACACAGC
>ENSG00000141736|ERBB2|105_2
GTTTGAGACTCTGGAAGAGATCACAGGTTACCTATACATC
>ENSG00000141736|ERBB2|105_3
TGTGAAACCTGACCTCTCCTACATGCCCATCTGGAAGTTT
>ENSG00000108342|CSF3|241_1
GCCTTTATACATAACCCCATGGAGGCCTGGGAGGAAATTA
>ENSG00000108342|CSF3|241_2
GCTTCCTGCTCAAGTGCTTAGAGCAAGTGAGGAAGATCCA
>ENSG00000108342|CSF3|241_3
CTTGAGCCAACTCCATAGCGGCCTTTTCCTCTACCAGGGG
>ENSG00000108342|CSF3|241_4
TATTTAAGCCTCATATTTAAAGACAGGGAAGAGCAGAACG
>ENSG00000108342|CSF3|241_5
TGGGAGGTAGATAGGTAAATACCAAGTATTTATTACTATG
>ENSG00000108342|CSF3|241_6
CAGACAGGAGGAATCATGTCAGGCCTGTGTGTGAAAGGAA
>ENSG00000108342|CSF3|241_7
TGTCACATTGTAACTGAACTTCAGGATAATAAAGTGTTTG
>ENSG00000131747|TOP2A|136_1
TAGGAGCAGTGACGAAAGTAATTTTGATGTCCCTCCACGA
>ENSG00000131747|TOP2A|136_2
TGAAGGAAGCCCTCAAGAAGATGGTGTGGAACTAGAAGGC
>ENSG00000131747|TOP2A|136_3
TCTAAACCTCTTGCAGCCCATTGGTCAGTTTGGTACCAGG
>ENSG00000131747|TOP2A|136_4
CTGAGTGTACGCTTATCCTGACTGAGGGAGATTCAGCCAA
>ENSG00000126353|CCR7|330_1
GATAAGCTAACACCAGACAGACAACACTGGGAAACAGAGG
>ENSG00000126353|CCR7|330_2
GAGACCACCACCACCTTCTCCCCATAGGCGACTCTTCTGC
>ENSG00000126353|CCR7|330_3
CAAGTTCCGCAACGATCTCTTCAAGCTCTTCAAGGACCTG
>ENSG00000126353|CCR7|330_4
AACTTTGAGCGCAACAAGGCCATCAAGGTGATCATCGCTG
>ENSG00000126353|CCR7|330_5
CTGTGTGGGCATCTGGATACTAGCCACAGTGCTCTCCATC
>ENSG00000126353|CCR7|330_6
GATGAGCTTCTTCAGTGGCATGCTCCTACTTCTTTGCATC
>ENSG00000126353|CCR7|330_7
TATCTATTTCAAGAGGCTCAAGACCATGACCGATACCTAC
>ENSG00000126353|CCR7|330_8
CCTCCCTATCATGTACTCCATCATTTGTTTCGTGGGCCTA
>ENSG00000171431|KRT20|239_1
CAGCATGAAAGAGTCTTTGGAGCACACTCTAGAGGAGACC
>ENSG00000171431|KRT20|239_2
GAGGCAGAAGTATGAAGTCATGGCCCAGAAGAACCTTCAA
>ENSG00000171431|KRT20|239_3
GTATGAGACTGAGAGAGGAATACGTCTAACAGTGGAAGCT
>ENSG00000171431|KRT20|239_4
GGCCATGCAGAACCTAAATGACCGTCTAGCGAGCTACCTA
>ENSG00000177469|CAVIN1|224_1
CATTAAAGGGGGTTTGTCAGAAGCAAGAACAGCCCCTCTC
>ENSG00000177469|CAVIN1|224_2
TGATTCTGTTTGGACTGGGTTCTCAAGACACGACCAGGTT
>ENSG00000177469|CAVIN1|224_3
TTTCAGAATCAAGAGGGAGGACAGTGTGAGAAGGCGATGA
>ENSG00000177469|CAVIN1|224_4
CCCTCACTAGCTGCATGAGAAATCTATCTTACTGTGGTTC
>ENSG00000177469|CAVIN1|224_5
AACTGCCCAAAGAGGAAAGATTGAATCCTAAAGGGGATCC
>ENSG00000177469|CAVIN1|224_6
GAGTGGAATGGGAAGGGAATGGTCAATCCCTGTCCTGGTT
>ENSG00000177469|CAVIN1|224_7
GACGACTTCAAGAAGGCCTTCTCCAAGGAGAAGATGGAGA
>ENSG00000177469|CAVIN1|224_8
CCGCAACTTTAAAGTCATGATCTACCAGGATGAAGTGAAG
>ENSG00000131477|RAMP2|297_1
AGCTGTCCAATTTTGCTGGAATCATTATAAGGATCAAATG
>ENSG00000131477|RAMP2|297_2
GATTGCCTGGAGCACTTTGCAGAGTTGTTTGACCTGGGCT
>ENSG00000131477|RAMP2|297_3
TCATCTTTGAGACTCACCAGATCCACTTTGCCAACTGCTC
>ENSG00000131477|RAMP2|297_4
TCACTCTTGTAGTATGGAGGAGTAAAGACAGTGAGGCCCA
>ENSG00000108849|PPY|72_1
CCCGCTGGACTTATAATGCCACCTTCTGTCTCCTACGACT
>ENSG00000108849|PPY|72_2
TGCAGCTGATCTCCGTAGATACATCAACATGCTGACCAGG
>ENSG00000004939|SLC4A1|135_1
CAGCCCAACATAGAGTAACATTATTTGTACCTCCCAGGCT
>ENSG00000004939|SLC4A1|135_2
AAGTGGTGAGAGATGGAGGAAACAGAATCAGGAAGTGGTA
>ENSG00000004939|SLC4A1|135_3
AGCCATTATCCTCAACTCCATCTAAACTGAATCTTGGGGA
>ENSG00000004939|SLC4A1|135_4
GTGAGGACAAGGTACAGGCAAGGATGATCCAGGGATTGGG
>ENSG00000004939|SLC4A1|135_5
GCTCATCTTCAGGAACGTGGAGCTTCAGTGTCTGGATGCT
>ENSG00000004939|SLC4A1|135_6
GCTGCGTAGAGTCTTCACCAAGGGTACTGTCCTCCTAGAC
>ENSG00000004939|SLC4A1|135_7
GAAGACATGATGGAGGAGAATCTGGAGCAGGAGGAATATG
>ENSG00000131097|HIGD1B|263_1
CCTGAGATGGGATACCTGGGAGGGACATCTTTTCAAGTAG
>ENSG00000131097|HIGD1B|263_2
TCAGCTGCTTACATCCAGGTCCAGGATTATGTCTGCTAAC
>ENSG00000131097|HIGD1B|263_3
GACGACGAAGACTGTGTGTCTGAGAAGCTCCTGAGGAAGA
>ENSG00000131097|HIGD1B|263_4
TGGTGGTAGCAGCATACAGGATTTACCGGCTGAGGTCTCG
>ENSG00000131097|HIGD1B|263_5
ATTACGTCAAGAGGATGGCACAGGATGCTGGAGAGAAGTA
>ENSG00000131097|HIGD1B|263_6
CTAACTCAATCCCTGGTACATTCCTAATAAAGCAGTTTTG
>ENSG00000166292|TMEM100|298_1
GACTGAAAAATCAGCTTTCTATTTACATGAAACACTTTGG
>ENSG00000166292|TMEM100|298_2
CCTTTGTGAGGAATGACTCATGTCTTCTTTAACGACAAAC
>ENSG00000166292|TMEM100|298_3
CCAAGAGACGGGAGAGTCAAACAGCTCTCGTGGCAAATCA
>ENSG00000166292|TMEM100|298_4
CCATGGGTCTATTATCTCCATCTTTGGCCTGGTTGTTCTG
>ENSG00000166292|TMEM100|298_5
CACAGTCCCTCTGGTCAGTGAGATTCAGTTGATGGCTGCT
>ENSG00000166292|TMEM100|298_6
CACTGTTGTAAAAATGACTGAAGAGCCCATCAAGGAGATC
>ENSG00000166292|TMEM100|298_7
TTGCTGTTTCTTGTCTTCCAAGTCAAGTGGTTACTCTGGT
>ENSG00000166292|TMEM100|298_8
TGCTGTTAGAGGCTCTTTCCCAGAAGTTGGACGAAGAGGC
>ENSG00000167434|CA4|359_1
CCAAGGCAAAGGTGGACAAAAAACTGGGACGCTTCTTCTT
>ENSG00000167434|CA4|359_2
ATAACGGGCACTCAGTGATGATGTTGCTGGAGAACAAGGC
>ENSG00000167434|CA4|359_3
TGGTGGAGGCACTGTCTAATATCCCCAAACCTGAGATGAG
>ENSG00000167434|CA4|359_4
CTCTCAGAAGCTGTACTACGACAAGGAACAGACAGTGAGC
>ENSG00000167434|CA4|359_5
TGGGACTTTAGGCATGATTAAAATATGGACATATTTTTGG
>ENSG00000261371|PECAM1|244_1
GGTTATCATCGGAGTGATCATTGCTCTCTTGATCATTGCG
>ENSG00000261371|PECAM1|244_2
AGGCATTTTGGACCAAGCAGAAGGCTAGCAAGGAACAGGA
>ENSG00000261371|PECAM1|244_3
CGAATACCAGTGTGTTGCAGATAATTGCCATTCCCATGCC
>ENSG00000261371|PECAM1|244_4
ATGCCCAGTTTGAGGTCATAAAAGGACAGACCATCGAAGT
>ENSG00000261371|PECAM1|244_5
CAAGATAGCCTCAAAGTCGGACAGTGGGACGTATATCTGC
>ENSG00000261371|PECAM1|244_6
TTCACCATCCAGAAGGAAGATACGATTGTGTCACAGACTC
>ENSG00000261371|PECAM1|244_7
ATCCATATGCAGACCTCAGAATCTACCAAGAGTGAACTGG
>ENSG00000261371|PECAM1|244_8
TGACCCTTCTGCTCTGTTCAAGCCTTGAGGGTCAAGAAAA
>ENSG00000186407|CD300E|173_1
CAGAGTCAGTTCTGTCCACTTTAGAAGTCTGGCTGAGACC
>ENSG00000186407|CD300E|173_2
CAGGTTAAAGTTCTGGGGCGAGTTGAAACAGTAAAGGGAG
>ENSG00000186407|CD300E|173_3
TAACTACCTCCTTCCTGCAGACAGGAGTCTCCCTGAGGAC
>ENSG00000186407|CD300E|173_4
AACCTTTCAGACTGGATGCGAGAGACCTGTGGACTCTGGA
>ENSG00000186407|CD300E|173_5
GGTGTATGTTTCCCCAGCAATTACAACCCCAAGGAGGACC
>ENSG00000186407|CD300E|173_6
GCAGAACCTCAATGAAGATGATGCTGGATCTTACTGGTGC
>ENSG00000186407|CD300E|173_7
ACAGTACGACACGTCATGTGAGAGCATTGTGGAGACCAAG
>ENSG00000186407|CD300E|173_8
TCAGTATGAGAGCATGTACAAGGGATATAACAAGTACTGG
>ENSG00000129654|FOXJ1|88_1
AAATCCCTAATCTTTAAGCCCGACTTGAGGCTGAGAGCAG
>ENSG00000129654|FOXJ1|88_2
CCAGGTACAACAAATGCTAATTAGATGACAGCAAATTAAC
>ENSG00000129654|FOXJ1|88_3
TCGGCCATCTACAAGTGGATCACGGACAACTTCTGCTACT
>ENSG00000154856|APCDD1|140_1
TTCTGCCCTCCTTCATCCAGACAGCAGGTCTCATCCTAGG
>ENSG00000154856|APCDD1|140_2
CAGGCCCAGAGTTCATCACAAGGTCCTACAGATTCTACCA
>ENSG00000154856|APCDD1|140_3
GTGCACAAATCCCACTTATACTCTCATCATCCGGGGCAAG
>ENSG00000154856|APCDD1|140_4
TGACAACAACAACACCTGGGAGGGCCACTACTACCACTAC
>ENSG00000154856|APCDD1|140_5
ACCTCACACGGAGTACGAGATCTTCAAAATGGAACAGGAT
>ENSG00000154856|APCDD1|140_6
CTGCATTGGAACATCCGCAGATAGAAGTTTTAGAAAGTTC
>ENSG00000154856|APCDD1|140_7
TGAACAGCAAGGAGTGTTTGAAGTTTCTGCTTTGAACTCC
>ENSG00000154856|APCDD1|140_8
GAGCAACTTCACAACAGTAATTGCACTTTAAGACAGCCTA
>ENSG00000172361|CFAP53|194_1
CTGAGAAGGACAAGGAGCTGAGACTTGAAAAGGAGGCAAG
>ENSG00000172361|CFAP53|194_2
AGGAGAAAGAATTTGACAGAATATTAGAGGAAGACAAGGC
>ENSG00000172361|CFAP53|194_3
CTACAAGAGAGGATAGAACATATTCAGCAGGAATACAGAG
>ENSG00000172361|CFAP53|194_4
ACGCCTTGTGGAAAGTAACAACGCACAGATTAAACATGAG
>ENSG00000172361|CFAP53|194_5
AAAGCTGGTGGAAGAGCAGATGTTCTCCAAACTCTGGGAG
>ENSG00000172361|CFAP53|194_6
ACCAGCACAATGACTGCAAGATTTTGGACAGCCTTGTGCG
>ENSG00000172361|CFAP53|194_7
TAATGCTATTTTGGCTTCCATTAAGTCAAGTGAGCGGGAT
>ENSG00000172361|CFAP53|194_8
AGGAGCTGAGCACCATCTAGAAAGAATCCGACGCAGCCAT
>ENSG00000196628|TCF4|294_1
GGCCTTCTTTCAGCCAACAGACATTCACTCATGGTGGGGA
>ENSG00000196628|TCF4|294_2
TCGTTTAGAAAGACTGGATGATGCTATTCATGTTCTCCGG
>ENSG00000196628|TCF4|294_3
GCCTCATCGTCTCCTAATTATGAAGGACCCTTACACTCTT
>ENSG00000196628|TCF4|294_4
CTATTCTCCAGATCACACTAACAACAGCTTTTCATCAAAC
>ENSG00000196628|TCF4|294_5
CAACGGGACAGACAGTATAATGGCAAATAGAGGAAGCGGG
>ENSG00000196628|TCF4|294_6
ATATTCCACAGTCCAGCAGCTACTGTAGCCTGCATCCACA
>ENSG00000196628|TCF4|294_7
CCAGTGGGATGAATCAGCCTGGCTATGCAGGAATGTTGGG
>ENSG00000196628|TCF4|294_8
GGCTATCCTTCCTCCAAACCAGCAACCAGCACTTTCCCTA
>ENSG00000057149|SERPINB3|398_1
AGAAAAATTCTCCTTGAGGAAAAATGTCCAAAATAAGATG
>ENSG00000057149|SERPINB3|398_2
ACCTGCAGATGTTCTGGTAAACTGATTGCTGGCAACAACA
>ENSG00000057149|SERPINB3|398_3
TCATCACCTACTTCAACTAATGAAGAGTTCCATTGTAATC
>ENSG00000057149|SERPINB3|398_4
TTTACACTTACCTCGGTTCAAAGTGGAAGAGAGCTATGAC
>ENSG00000057149|SERPINB3|398_5
GAAGGTAATATTGGCAGCAATACCACATTGGTTCTTGTGA
>ENSG00000057149|SERPINB3|398_6
TGGAATCTGTTGATTTTGCAAATGCTCCAGAAGAAAGTCG
>ENSG00000057149|SERPINB3|398_7
GAAAAAACGTATCTATTTTTACAGGAATATTTAGATGCCA
>ENSG00000057149|SERPINB3|398_8
GCCAAAGACAACACTGCACAACAGATTAAGAAGGTTCTTC
>ENSG00000197632|SERPINB2|308_1
CTTTGCCCTCAATTTATTCAAGCATCTGGCAAAAGCAAGC
>ENSG00000197632|SERPINB2|308_2
GTTCATGCAGCAGATCCAGAAGGGTAGTTATCCTGATGCG
>ENSG00000197632|SERPINB2|308_3
CAAGCTGCAGATAAAATCCATTCATCCTTCCGCTCTCTCA
>ENSG00000197632|SERPINB2|308_4
GCATCCACAGGGAATTATTTACTGGAAAGTGTCAATAAGC
>ENSG00000197632|SERPINB2|308_5
ACCCCAGTTCAAATTAGAAGAGCATTATGAACTCAGATCC
>ENSG00000197632|SERPINB2|308_6
AGGGATGTCGGAGAGGAATGACCTGTTTCTTTCTGAAGTG
>ENSG00000197632|SERPINB2|308_7
GGCACAGGAGGTGTTATGACAGGGAGAACTGGACATGGAG
>ENSG00000197632|SERPINB2|308_8
ATTTAGAGATGTTTTCTACATATTTCTGCTCTTCTGAACA
>ENSG00000070404|FSTL3|347_1
CTTCTTGGGCCTTGTCCACTGCCTTCCCTGCAAAGATTCG
>ENSG00000070404|FSTL3|347_2
GGTCTTTTGTAGGGTTGGGATTTGGAAAATAGTGGGCCTC
>ENSG00000070404|FSTL3|347_3
GAGCTTTGCGGCAACAACAACGTCACCTACATCTCCTCGT
>ENSG00000070404|FSTL3|347_4
CCACAGCAGAGTCTAATTTATATGCCACGGACACTCCTTA
>ENSG00000070404|FSTL3|347_5
CCAGAACCTCCCTGACGATATCCTGGAAGGACTGAGGAAG
>ENSG00000070404|FSTL3|347_6
CTTTGGGGATAAACCTATTAATTATTGCTACTATCAAGAG
>ENSG00000070404|FSTL3|347_7
TTCTCTGCTGGTAATTCCTGAAGAGGCATGACTGCTTTTC
>ENSG00000070404|FSTL3|347_8
GTGTGGGGACCTCAGAACACTGTGACCTTAGCCCAGCAAG
>ENSG00000070404|FSTL3|347_9
CTCAGACCAGCTATGGGGAGAGGACAACACGGAGGATATC
>ENSG00000095932|SMIM24|343_1
CACGTGACTTTTTTCCTGGGAGCTGTATCTTGGAGGGTGG
>ENSG00000095932|SMIM24|343_2
GCAATCTGGTTTTTTGCTGTCCTGAGCCCTGGACTTTGAG
>ENSG00000095932|SMIM24|343_3
GGCTCCTGTCATCTCTTGGGACTCAGTTTACCTCTGGGGA
>ENSG00000095932|SMIM24|343_4
CTGAGAGCTGCTTCCCAATGGCCTGCATTAAAGCATTCGT
>ENSG00000095932|SMIM24|343_5
CCCTCTTCCTGAGCTTGGTCCCTGCCTGGTGATTCTTCTT
>ENSG00000095932|SMIM24|343_6
CCATCTGGGATTCAGAATACAGTGTTCTCAAGTGAAGAAG
>ENSG00000095932|SMIM24|343_7
TTGGGACTGGATCTGGAGGAAAAAGAGCCCGGAGACCATG
>ENSG00000095932|SMIM24|343_8
CACGTTCAGAATGGAGTCCAACCTATACCAGGACCAGAGT
>ENSG00000095932|SMIM24|343_9
TCGGCTTCCTGTTCATCGTCTATTTGGTCTTGCTGGCCAA
>ENSG00000095932|SMIM24|343_10
TCTGACCTTTTCTTCCTCTGAGTCGAACCTCCCCAACTTC
>ENSG00000167676|PLIN4|110_1
TGCAAACTGGGCTGAAAACGACCCAAAATATCGCAACAGG
>ENSG00000167676|PLIN4|110_2
CCAAGTCTGTGGTCATAGGTACAAAAGACACGATGTCCAC
>ENSG00000167676|PLIN4|110_3
GCTGAACACAACCCAAAATATCGCAACAGGTACAAAGGAC
>ENSG00000167676|PLIN4|110_4
CCAAGTCTATGGTCATGGGTACGAAAGACACGATGTCCAC
>ENSG00000125726|CD70|64_1
GACACACTCTGCACCAACCTCACTGGGACACTTTTGCCTT
>ENSG00000125726|CD70|64_2
CATGGACCAGAGCTGGACAAGGGGCAGCTACGTATCCATC
>ENSG00000174837|ADGRE1|24_1
TGGGCAAAATCACTTCAAGGATCCAGGAGTGCGATGCAAA
>ENSG00000174837|ADGRE1|24_2
AATGCAGTGAAGAGAATGTGACGTTGGACTTGGTAGCCAA
>ENSG00000174837|ADGRE1|24_3
GGGCATGGAATCGGTTTTAAATGAGCGCTTCTTCAAAGAC
>ENSG00000174837|ADGRE1|24_4
GCATAATGACTGGAGAGAAGAAAGACGGCTTCTCAGATCC
>ENSG00000174837|ADGRE1|24_5
TGTGTTTCCTGGAGCACTGATGTGAAGGGTGGAAGATGGA
>ENSG00000174837|ADGRE1|24_6
CTTCTTCTGGATGCTGGTGGAGGCTGTGATACTGTTCTTG
>ENSG00000174837|ADGRE1|24_7
CACAGGGCTATGGAATGCATAATCGCTGCTGGCTGAATAC
>ENSG00000174837|ADGRE1|24_8
CCAGGTACGAGAAGAATACAAGAGGTGGATCACTGGGAAG
>ENSG00000104918|RETN|152_1
GTGCTCCATGGAAGAAGCCATCAATGAGAGGATCCAGGAG
>ENSG00000183019|MCEMP1|303_1
GGAGGAAATCTACAAGCACCAGGAAGTCAAGATGCAAGCA
>ENSG00000183019|MCEMP1|303_2
CTGCTGGTTGTACAGAGCCATCCTGAGCCTGTACATCCTC
>ENSG00000183019|MCEMP1|303_3
CATCATGGTGAAGAATGCTGAGATGTCCAAGGAGCTGCTG
>ENSG00000183019|MCEMP1|303_4
AAAGGGAGCTTTGGAATGTCTCAAACTCCGTACAAGCATG
>ENSG00000183019|MCEMP1|303_5
TCAGGAGCAAGATTGATAGATTAGAGACGACATTAGCAGG
>ENSG00000183019|MCEMP1|303_6
AACATTGACACAAAGGTACAGAAAATCTTGGAGGTGCTGC
>ENSG00000183019|MCEMP1|303_7
CGTATAGAAAAACCTCGAGTCATGGTGAATGAGTGTCTCG
>ENSG00000183019|MCEMP1|303_8
TTGCAAAGGGTGGACATTTCAGTGTATCTCCCAGAAAGGT
>ENSG00000130176|CNN1|130_1
AAGTGACGCCGTGAAAGTGTGGGAGATCCTGAAGACAGAG
>ENSG00000130176|CNN1|130_2
AACTTCATGGACGGCCTCAAAGATGGCATCATTCTTTGCG
>ENSG00000130176|CNN1|130_3
GGAGAACATCGGCAACTTCATCAAGGCCATCACCAAGTAT
>ENSG00000130176|CNN1|130_4
GAGGCCAACGACCTGTTTGAGAACACCAACCATACACAGG
>ENSG00000130176|CNN1|130_5
AGACGAAAGGAAACAAGGTGAACGTGGGAGTGAAGTACGC
>ENSG00000130176|CNN1|130_6
GAAGCTAAGAGAAGGGCGGAACATCATTGGGCTGCAGATG
>ENSG00000130176|CNN1|130_7
GCGACTGGCATACTATGTGGATGTGACAGTGGCGTTTGTA
>ENSG00000130513|GDF15|380_1
CTATGATGACTTGTTAGCCAAAGACTGCCACTGCATATGA
>ENSG00000153902|LGI4|143_1
TTGATGGCATTCCTTTCCCATTCTAAACTCCACGCAGCCA
>ENSG00000153902|LGI4|143_2
TTGCTGCTTGCTTTAAGGGCCCCACACAGATCTACCAGCA
>ENSG00000153902|LGI4|143_3
CCATCTCTAAGAATGCCCTCAGAGGACTTCGCTCGCTTAC
>ENSG00000153902|LGI4|143_4
CCTCCAACTCCTTCTCCGTGATTGAGGACGATGCATTTGC
>ENSG00000105697|HAMP|364_1
CAGCAACCAGGAAGAAGTGTTCATTCCTCGACAACAACAT
>ENSG00000105697|HAMP|364_2
CCCTGGAATGAAAAAGGCAAAGAGGCAAAATGTGCAAGGG
>ENSG00000105697|HAMP|364_3
GCTGTCATCGATCAAAGTGTGGGATGTGCTGCAAGACGTA
>ENSG00000105697|HAMP|364_4
CCCAGAACATAGGTCTTGGAATAAAATGGCTGGTTCTTTT
>ENSG00000198077|CYP2A7|208_1
CCTCAGGACTTCAATCCCCAGCATTTCCTGGATGACAAGG
>ENSG00000198077|CYP2A7|208_2
CCGCAGGGTTAAAAAGGACACCAAGTTTCGGGATTTTTTC
>ENSG00000198077|CYP2A7|208_3
CCAACACGGAGTTCTACTTGAAGAACCTGATGATGAGCAC
>ENSG00000198077|CYP2A7|208_4
CTTTGACTATGAGGACAAAGAGTTCCTGTCACTGCTGAGC
>ENSG00000198077|CYP2A7|208_5
GCCTGACTGTGATGGTCTTGATGTCTGTCTGGCAGCAGAG
>ENSG00000198077|CYP2A7|208_6
ATGTAATTAGCCAAAGTCCATCCCTCTTTTTCAGGCAGTA
>ENSG00000198077|CYP2A7|208_7
TAGGTGGCATTCATGGTGGGGCGTGTAGTTGGGAGGTGAA
>ENSG00000198077|CYP2A7|208_8
TTTGGATTCCTCTCCCTTGGAATGCCCAAATCCACAACTT
>ENSG00000197408|CYP2B6|108_1
GTTCCGAGAGAAATATGGGGACGTCTTCACGGTACACCTG
>ENSG00000197408|CYP2B6|108_2
ATTCTCTGTGACCACTATGAGGGACTTCGGGATGGGAAAG
>ENSG00000197408|CYP2B6|108_3
GATTCAGGAGGAGGCTCAGTGTCTGATAGAGGAGCTTCGG
>ENSG00000197408|CYP2B6|108_4
GGCAGTCATCTATGAGATTCAGAGATTTTCCGACCTTCTC
>ENSG00000197408|CYP2B6|108_5
GTACATCATCCCCAAGGACACAGAAGTATTTCTCATCCTG
>ENSG00000197408|CYP2B6|108_6
GAAAAACCAGACGCCTTCAATCCTGACCACTTTCTGGATG
>ENSG00000197408|CYP2B6|108_7
TGAAAAAGACTGAAGCTTTTATCCCCTTCTCCTTAGGGAA
>ENSG00000197408|CYP2B6|108_8
CAACTTCCTGCCTCTGAGAGACCTGCTACAAGCCAGCTTC
>ENSG00000197446|CYP2F1|107_1
CTCTCGTCTGTCTGCTCCTGACCCTAAGCTCAAGAGATAA
>ENSG00000197446|CYP2F1|107_2
GCTCCCAAGACATGCTGACTTCTCTCACTAAGCTGAGCAA
>ENSG00000197446|CYP2F1|107_3
CTTCTCCAGTGGGGATCGATGGAAGGTCCTGAGACAGTTC
>ENSG00000197446|CYP2F1|107_4
GATGGGGAAGAGAAGCATTGAGGAGCGAATCCTAGAGGAG
>ENSG00000197446|CYP2F1|107_5
TCTGCTCACCATTATCCGCCTTATCAATGACAACTTCCAA
>ENSG00000197446|CYP2F1|107_6
ACGCATCTTCCAGAACTTCAAGTGCCTGAGAGACCTCATC
>ENSG00000197446|CYP2F1|107_7
GGACTTCATCCAGTGCTTCCTCACCAAGATGGCAGAGGAG
>ENSG00000197446|CYP2F1|107_8
ACATGGATACCCTGCTGATGACCACACATAACCTGCTCTT
>ENSG00000105369|CD79A|279_1
TTATGAAGGCCTGAACCTGGACGACTGCTCCATGTATGAG
>ENSG00000105369|CD79A|279_2
GCTCCAGTGTCTCAGCTCACTTCCCTGGGACATTCTCCTT
>ENSG00000105369|CD79A|279_3
CCTCTAGGGGAGCTGATTGTAGCAGCCTCGTTAGTGTCAC
>ENSG00000105369|CD79A|279_4
TCTGTCAGGGCCACTTAGTGATAATAAATTCTTCCCAACT
>ENSG00000269404|SPIB|154_1
CCCACACTCTAGGTGATAGGACTTACGCATCCCCACCTTT
>ENSG00000269404|SPIB|154_2
GATTTCTTTGTCATGTACAGACTCCCTGGGATCCTCATGT
>ENSG00000269404|SPIB|154_3
ATCCCAAGAGCTTCTCTGGGATTTTCTTGTGATATCTGAT
>ENSG00000269404|SPIB|154_4
GGCCTGGGACGTTTTTAAGATCGCTGTGTGTCTGTAAACC
>ENSG00000269404|SPIB|154_5
ATCATCTCAGATCTCTTCGCCCATCTATGGCTGTGTTGTC
>ENSG00000269404|SPIB|154_6
TATGTGTCTGGAGTTCCCCAATCACATCTAGGGCTCCTCC
>ENSG00000269404|SPIB|154_7
CCTTTTGTCATGTCTGAAATCACTCTTGAGAGGTCTGGGG
>ENSG00000269404|SPIB|154_8
CACCCTTGTTATATCTGGGATCCTCCAATCACATCTGAGA
>ENSG00000167757|KLK11|63_1
CTGCAAATATGTGGACTGGATCCAGGAGACGATGAAGAAC
>ENSG00000167757|KLK11|63_2
GGTCTGTAACCAGTCTCTTCAAGGCATTATCTCCTGGGGC
>ENSG00000167757|KLK11|63_3
CATCACCATCATTGAGCACCAGAAGTGTGAGAACGCCTAC
>ENSG00000167757|KLK11|63_4
CAACAAAGACCACCGCAATGACATCATGCTGGTGAAGATG
>ENSG00000167757|KLK11|63_5
AGATGCAGAGGTTGAGGTGGCTGCGGGACTGGAAGTCATC
>ENSG00000105374|NKG7|333_1
AACCTTGTGAGCAGAAGGCAAGAGCGGCAAGATGAGTTTT
>ENSG00000105374|NKG7|333_2
CCCCAGATCCAGACCTTCTTCTCCTGGTCCTTCTACCTGG
>ENSG00000131042|LILRB2|131_1
ATGAGGAGATGCTGGGAACTTTGGGACTCACTTGATTCTG
>ENSG00000131042|LILRB2|131_2
CCACTCCGTCTAAGATCAATACACGAATATCCTAAGTACC
>ENSG00000131042|LILRB2|131_3
ACAGATGCTACGGTGCACACAACCTCTCCTCTGAGTGCTC
>ENSG00000131042|LILRB2|131_4
ACCCTCCAGTGTGTCTCTGATGTCGGCTATGACAGATTTG
>ENSG00000131042|LILRB2|131_5
TATGGTTATGACTTGAACTCTCCCTATGTGTGGTCTTCAC
>ENSG00000131042|LILRB2|131_6
GTGAGTCACAGGTGGCATTTGGCGGCTTCATTCTGTGTAA
>ENSG00000131042|LILRB2|131_7
CCATCACCTGGGAACACACAGGGCGATATGGCTGTCAGTA
>ENSG00000131042|LILRB2|131_8
GCATCTTGGATTACACGGATACGACCAGAGCTTGTGAAGA
>ENSG00000187116|LILRA5|113_1
GCACCATTGAATGCTGGAGCCTTGGAAGCGAATCTGATGG
>ENSG00000187116|LILRA5|113_2
ATGGTCAGAACCCAGTGACCTCCTGGAGATTCCGGTCTCA
>ENSG00000187116|LILRA5|113_3
GCTGAGATTCGACAGGTTCATTCTGACTGAGGAAGGAGAC
>ENSG00000187116|LILRA5|113_4
ATGACAGAGCACCATGCAGGGAGATACCGCTGTTACTACT
>ENSG00000239961|LILRA4|254_1
GGGAAGTGTCTGCTGAGAATATCAAGGGGAAGAAGCATGG
>ENSG00000239961|LILRA4|254_2
GAGCAACTGAGACCCTCAATCCAGCACAAAAGAAGTCAGA
>ENSG00000239961|LILRA4|254_3
CCTTCAGCAACAGGGGTACATTCAGATGCTACGGCTATGA
>ENSG00000239961|LILRA4|254_4
ACCCTGAACTCACACCAACACAACCATGGAAAGTTCCAGG
>ENSG00000239961|LILRA4|254_5
CCATGATGTGGGAACATGCAGGGCGATATCACTGTTACTA
>ENSG00000239961|LILRA4|254_6
TAAAAACACTGGAGTCTGAAAACAAGGTCAAACTCTCCAT
>ENSG00000239961|LILRA4|254_7
CAGGGGTACCGTCTGGATAAAGAGGGAAACTCAATGTCGA
>ENSG00000239961|LILRA4|254_8
TGACCCTCATTCTCACAAGCCTGCTCTTCTTTGGGCTGAG
>ENSG00000186818|LILRB4|106_1
TGACAGAGGACTATGCAGGGAGATACCGCTGTTACTATCG
>ENSG00000186818|LILRB4|106_2
CTGCTGTGTCAGTCACGGAGCCCAATGGACACTTTTCTTC
>ENSG00000186818|LILRB4|106_3
GTGGTCTGAGAAGGCACTGGGAGGTACTGATCGGGGTCTT
>ENSG00000186818|LILRB4|106_4
CCCCTGACACAGACCACTAGAAGATTCCGGGAACGTTGGG
>ENSG00000125878|TCF15|137_1
TCAGACACCTAACAGTTGTTAAGAACATCTGATAAACAGC
>ENSG00000125878|TCF15|137_2
CTCTGACCTCCGATGTCCACGGGACTCTCCTCAGCTCAGA
>ENSG00000125878|TCF15|137_3
CTCTGGCTGGTCAGAGACAAGGCAGAACTTTTGGAAAAAC
>ENSG00000132646|PCNA|122_1
GTAGAGTATAAAATTGCGGATATGGGACACTTAAAATACT
>ENSG00000132646|PCNA|122_2
AAGCCACTCCACTCTCTTCAACGGTGACACTCAGTATGTC
>ENSG00000132646|PCNA|122_3
ATGAATGAACCAGTTCAACTAACTTTTGCACTGAGGTACC
>ENSG00000132646|PCNA|122_4
TCACAGACAAGTAATGTCGATAAAGAGGAGGAAGCTGTTA
>ENSG00000132646|PCNA|122_5
ACGGAGTGAAATTTTCTGCAAGTGGAGAACTTGGAAATGG
>ENSG00000132646|PCNA|122_6
AAACCAGGAGAAAGTTTCAGACTATGAAATGAAGTTGATG
>ENSG00000132646|PCNA|122_7
GATATTAGCTCCAGCGGTGTAAACCTGCAGAGCATGGACT
>ENSG00000132646|PCNA|122_8
TCAAGAAGGTGTTGGAGGCACTCAAGGACCTCATCAACGA
>ENSG00000125851|PCSK2|226_1
AAAGCGAGGTTACAGAGACATCAATGAGATCGACATCAAC
>ENSG00000125851|PCSK2|226_2
TTACAAAGCAGTGGTATCTGATCAATACTGGGCAAGCTGA
>ENSG00000125851|PCSK2|226_3
GCCAACAACAATATCTGTGGAGTTGGAGTAGCATACAACT
>ENSG00000125851|PCSK2|226_4
TCAGTCATATGCCACAGCTGATTGACATCTACAGCGCCAG
>ENSG00000125851|PCSK2|226_5
GAAAATACCATCCACTGGCAAGTTGGTGCTGACACTCACA
>ENSG00000125851|PCSK2|226_6
GCCTGTGAGGGGAAGGAAAATTTTGTCCGCTACCTGGAGC
>ENSG00000125851|PCSK2|226_7
CAACGCAACCAGAAGAGGAGACCTGAACATCAACATGACT
>ENSG00000125851|PCSK2|226_8
CCGTGGAGAGAAGCCTGAAAAGCATCCTTAACAAGAACTA
>ENSG00000125810|CD93|151_1
ACATCCTCCAGAATGGCCAGAAGTGCAATTAACCTCTTAG
>ENSG00000125810|CD93|151_2
TGGTTTTTTGGTCAAAGGGAACATGTTCGGACTGGAAACA
>ENSG00000125810|CD93|151_3
GGATGAAAACTAAATCAATTAATTATTCAATTAGGTAAGA
>ENSG00000125810|CD93|151_4
CCATCTAAGAGGAAAAGGTGAGTTGCTCATGCTGATTAGG
>ENSG00000125810|CD93|151_5
TTCAAATTCCAATGTGACCAATTCCGGATCAGGGTGTGAG
>ENSG00000125810|CD93|151_6
ACTGGACTGGAATCTTAGCAAACAATTGTAAGTCTCCTCC
>ENSG00000125810|CD93|151_7
GCTACACCCACCACAAGTAGACCTTCGCTGTCATCTGACG
>ENSG00000125810|CD93|151_8
GTGACAAGGACGAGACTCAGAGTCATTATTTCCTGTGCAA
>ENSG00000175063|UBE2C|216_1
GGTGGGCCTAGATGAAGACGCTCAAGGACCCTCGTGACTT
>ENSG00000175063|UBE2C|216_2
GGGCAAGGAAGAGATGCTAAAGCCTGGGGAATTAAGAACA
>ENSG00000175063|UBE2C|216_3
GAATCAGACAACCTTTTCAAATGGGTAGGGACCATCCATG
>ENSG00000175063|UBE2C|216_4
GAGCATCAGAACCAGCTCAACAGTTTGTCTACTGTCCGGT
>ENSG00000175063|UBE2C|216_5
CCTGGACATCCTGAAGGAAAAGTGGTCTGCCCTGTATGAT
>ENSG00000175063|UBE2C|216_6
GAAAAACCCCACAGCTTTTAAGAAGTACCTGCAAGAAACC
>ENSG00000124216|SNAI1|45_1
GGCCTTCAACTGCAAATACTGCAACAAGGAATACCTCAGC
>ENSG00000124216|SNAI1|45_2
ACCTCCAGACCCACTCAGATGTCAAGAAGTACCAGTGCCA
>ENSG00000124216|SNAI1|45_3
GATTCCTGAGCTGGCCTGTCTGCGTGGGTTTTTGTATCCA
>ENSG00000124216|SNAI1|45_4
GGATACAGCTGCTTTGAGCTACAGGACAAAGGCTGACAGA
>ENSG00000124216|SNAI1|45_5
GGGCAATTTAACAATGTCTGAAAAGGGACTGTGAGTAATG
>ENSG00000124216|SNAI1|45_6
AGGAAACGTTTTGTATAGTTATATGTACAGTTTATTGATA
>ENSG00000124237|C20orf85|356_1
ATTCAGCCTTCAGACGGTATTTCCAGATCTCATCCTGACC
>ENSG00000124237|C20orf85|356_2
TGGGGAGATCTTCTTCACACTTGATCAACTCCTCAAAAGG
>ENSG00000124237|C20orf85|356_3
ACTTTGTGTTCTTTGCAACATCCCATGAGCAAGTACGCAG
>ENSG00000203883|SOX18|177_1
AGACTTTTGCAATGTGAGGAATACAGATGTTTGCTTTCTA
>ENSG00000203883|SOX18|177_2
ACTTTTCTTCCAAGAAGTTTCAGTGATCAGAAGCGTCACT
>ENSG00000203883|SOX18|177_3
TTGCCAGGGTTACATTTTTGAAGCACCTGCTCCTTTTCTT
>ENSG00000154734|ADAMTS1|242_1
ACTGGTAGAATGCCGAGACATTAATGGACAGCCTGCTTCC
>ENSG00000154734|ADAMTS1|242_2
TTCAGCATGGGTCATTGAAGAGTGGGGCGAATGTTCTAAG
>ENSG00000154734|ADAMTS1|242_3
AATGTGACAACCCAGTCCCAAAGAATGGAGGGAAGTACTG
>ENSG00000154734|ADAMTS1|242_4
ATTCCCACATGATGGCGTCAATGCTTTCCAACCTGGACCA
>ENSG00000154734|ADAMTS1|242_5
CTGCTCCGTCATAGAAGATGATGGTTTACAAGCTGCCTTC
>ENSG00000154734|ADAMTS1|242_6
AGACATGTGATACTCTTGGGATGGCTGATGTTGGAACTGT
>ENSG00000154734|ADAMTS1|242_7
GGTGGTGAAGATCTTGGTCATCCACGATGAACAGAAGGGG
>ENSG00000154734|ADAMTS1|242_8
TTTGTGTCCAGTCACCGCTATGTGGAAACCATGCTTGTGG
>ENSG00000159212|CLIC6|29_1
ATGATGGTGAGAGTATCGGAAATTGCCCGTTTTCTCAGCG
>ENSG00000159212|CLIC6|29_2
GGCGTTATATTTAATGTGACCACAGTGGACCTGAAAAGGA
>ENSG00000159212|CLIC6|29_3
CCCTCCTTTCATGACTTTTGATGGTGAAGTCAAGACGGAT
>ENSG00000159212|CLIC6|29_4
GAAGAAGGATGCAAATGAGATTCATGAAAAGAACCTGCTG
>ENSG00000159212|CLIC6|29_5
AGGAAGCTGGATAATTACTTAAATAGCCCTCTGCCTGATG
>ENSG00000159212|CLIC6|29_6
CCGAGGATGTCACTGTTTCTGGAAGGAAGTTTCTGGATGG
>ENSG00000159212|CLIC6|29_7
TTTTGAATTTCCTTCTGAAATGACTGGCATCTGGAGATAC
>ENSG00000159212|CLIC6|29_8
GCTAGAGATGAGTTCACAAATACGTGTCCAGCTGATCAAG
>ENSG00000157554|ERG|70_1
GTACAAGTACCCCTCAGACCTCCCGTACATGGGCTCCTAT
>ENSG00000157554|ERG|70_2
CTACTATGACAAGAACATCATGACCAAGGTCCATGGGAAG
>ENSG00000157554|ERG|70_3
CTCAGTTAGATCCTTATCAGATTCTTGGACCAACAAGTAG
>ENSG00000157554|ERG|70_4
GACTTCAGATGATGTTGATAAAGCCTTACAAAACTCTCCA
>ENSG00000157554|ERG|70_5
TACAACGCCGACATCCTTCTCTCACATCTCCACTACCTCA
>ENSG00000157554|ERG|70_6
CGATGGGAAGGAACTGTGCAAGATGACCAAGGACGACTTC
>ENSG00000157554|ERG|70_7
GGCGGTGAAAGAATATGGCCTTCCAGACGTCAACATCTTG
>ENSG00000157554|ERG|70_8
CCAGACACCGTTGGGATGAACTACGGCAGCTACATGGAGG
>ENSG00000157554|ERG|70_9
GTAGATGGGCTGGCTTACTGAAGGACATGATTCAGACTGT
>ENSG00000157554|ERG|70_10
GAAAAAAGATGGCAGAACCAAGGGCAACTAAAGCCGTCAG
>ENSG00000157554|ERG|70_11
TTCACTTGGTCGGAATGGGGAGAGTGTGCAAGAGATCGCT
>ENSG00000183036|PCP4|368_1
CAACCAATGGAAAAGACAAGACATCTGGTGAAAATGATGG
>ENSG00000183036|PCP4|368_2
CATTCAGTCTCAGTTCAGAAAATTCCAGAAGAAGAAGGCT
>ENSG00000183036|PCP4|368_3
CATAGCAAACCTCCAATGCATGTACAGAAACCTGTGATAT
>ENSG00000183036|PCP4|368_4
CTTGTAGGAAGGTATAGACAATGGAATTGTGAGTAGCTTA
>ENSG00000183036|PCP4|368_5
TATGTTTCTCTCCATTTTCATTCCTCCTGCAACTATTTTC
>ENSG00000160181|TFF2|396_1
CTTATCAGCTTCATACTTCATGAAATCCTGGGTTTTCTTA
>ENSG00000160181|TFF2|396_2
CTGTGGAAGACTGCCATTACTAAGAGAGGCTGGTTCCAGA
>ENSG00000160181|TFF2|396_3
GTGCGTCATGGAGGTCTCAGACCGAAGAAACTGTGGCTAC
>ENSG00000160181|TFF2|396_4
CACCAGTGACCAGTGTTTTGACAATGGATGCTGTTTCGAC
>ENSG00000099958|DERL3|258_1
CCTGAGCCTCACAGCTACTCTTCTCAGCTCTCTGGGTCTG
>ENSG00000099958|DERL3|258_2
CCTCCAAAGACAGGTTGTCATTTTCATGGTAACAACACTG
>ENSG00000099958|DERL3|258_3
TGTTGTTCTAAGCCTGTCCATGTTGTGGTTTATTTCTGGA
>ENSG00000099958|DERL3|258_4
GCAGAGTTCTGAGACTGGGTGAGGCAGGGACTTCTGGAAG
>ENSG00000099958|DERL3|258_5
GGTCTTCTGCCCTTTCTATGACCTCAGAGCCTAAGTTTTC
>ENSG00000099958|DERL3|258_6
CACTGGCTTCCCCATCTCACCTGGCCACATCCTTCTATGC
>ENSG00000099958|DERL3|258_7
AAGAGGCTTCTGGCAGCTTCCATCCTACCCATGACCCCTA
>ENSG00000099958|DERL3|258_8
TTCATGTTTCTCTTCGGGGGCGTCCTTATGACCCTGCTGG
>ENSG00000099958|DERL3|258_9
CAACTTCCTCTTCTTCGGGCCCCTGGGATTCAGCTTCTTC
>ENSG00000128342|LIF|98_1
GAAGCTCAGAGAAGGGTCGGATCTGAGAGAATGGGGAGGC
>ENSG00000128342|LIF|98_2
GGTCTGGAAGTCGACAATGTTACAAGTGGAATAAGCCTTA
>ENSG00000128342|LIF|98_3
CTGACCTGGCATGATTTCTATTTATTATGATATCCTATTT
>ENSG00000128342|LIF|98_4
CAGGCTCTTCCTCTGGGTAAAGGTCTGTAAGAAGGGGCTG
>ENSG00000128342|LIF|98_5
GCATAGGAACAATCTGGCAGAAGTTTCCAGAAGGAGGTCA
>ENSG00000128342|LIF|98_6
CTAGAAGTTTGATGAGTGGAAGATAGAGAGGGGCCTCTGG
>ENSG00000128342|LIF|98_7
GGGTAAGGATGTCTTCCAGAAGAAGAAGCTGGGCTGTCAA
>ENSG00000128342|LIF|98_8
ACCCATGTCACAACAACCTCATGAACCAGATCAGGAGCCA
>ENSG00000100362|PVALB|374_1
CCCTCTAATGACACCATTCTTCTGGAAAATGCTGGAGAAG
>ENSG00000100362|PVALB|374_2
AGAGACCTGTCTGCTAAAGAAACCAAGATGCTGATGGCTG
>ENSG00000100362|PVALB|374_3
GGACAAAAGTGGCTTCATCGAGGAGGATGAGCTGGGATTC
>ENSG00000100362|PVALB|374_4
GACCACAAAAAGTTCTTCCAAATGGTCGGCCTGAAGAAAA
>ENSG00000100362|PVALB|374_5
GACAGACTTGCTGAACGCTGAGGACATCAAGAAGGCGGTG
>ENSG00000128383|APOBEC3A|212_1
CATGGAATCTTCCCTGGACAAGCGACATACCGTGGAGAGA
>ENSG00000128383|APOBEC3A|212_2
ACAATGGCATTGGAAGGCATAAGACCTACCTGTGCTACGA
>ENSG00000128383|APOBEC3A|212_3
GGTCAAGATGGACCAGCACAGGGGCTTTCTACACAACCAG
>ENSG00000128383|APOBEC3A|212_4
CCCAAGTCTCCATCATGACCTACGATGAATTTAAGCACTG
>ENSG00000128383|APOBEC3A|212_5
GCCATTCTCCAGAATCAGGGAAACTGAAGGATGGGCCTCA
>ENSG00000128383|APOBEC3A|212_6
GTTCCAAGTACACAATAGTAAGATTATGCTCAATATTCTC
>ENSG00000128383|APOBEC3A|212_7
ACAAAATTAAGAATCTTCCATAATTGCTTTTGCTCAGTAA
>ENSG00000128383|APOBEC3A|212_8
TTGAGCAGCAGAATAAAAGATCTTCTTCCAAGAAATGCAA
>ENSG00000128383|APOBEC3A|212_9
TTAATACATTGAAAACTATTCTGGGAATATTGAGCATAAT
>ENSG00000128383|APOBEC3A|212_10
GAAGATTCTTAATGTTTTATTAGTCTAAATATGGAGCCAA
>ENSG00000077942|FBLN1|334_1
GCCTCCAAGAAACGGATAAGATCATTGAGGTTGAGGAGGA
>ENSG00000077942|FBLN1|334_2
CCCGATTTTATCTGTCAGAATACTCTGGGATCCTTCCGCT
>ENSG00000077942|FBLN1|334_3
GGCTTTATACAAGATGCTCTAGGCAACTGTATTGATATCA
>ENSG00000077942|FBLN1|334_4
CGAATGCAAGACGGGTTACTATTTTGACGGCATCAGCAGG
>ENSG00000198223|CSF2RA|128_1
CAGCCTCTAGTCTCAATGTGAGGTTTGACTCCAGGACGAT
>ENSG00000198223|CSF2RA|128_2
AGAAAACACAACCTTCAGCAAGTGTTTCTTAACTGACAAG
>ENSG00000198223|CSF2RA|128_3
CACATTTCGTGAAATTTGTCTGCATGAAGGAGTCACATTT
>ENSG00000198223|CSF2RA|128_4
CACGTGAATACTAGTCAAAGAGGATTTCAACAGAAACTGC
>ENSG00000198223|CSF2RA|128_5
GAATTTCTCCTGTTTCATCTACAATGCGGATTTAATGAAC
>ENSG00000198223|CSF2RA|128_6
ACATACAAGACTCAGGAACCCATGTGGGATGTCACCTGGA
>ENSG00000198223|CSF2RA|128_7
TGGCATCCAATTCTTTGATTCACTTTTGGACACAAAGAAA
>ENSG00000198223|CSF2RA|128_8
TGGTGATTTGGAAAATAGATACAACTTTCCAAGCTCTGAG
>ENSG00000198223|CSF2RA|128_9
CGCATCTTGAATTGGAGCTCCTGGAGTGAAGCCATTGAAT
>ENSG00000198223|CSF2RA|128_10
GTTCCACAGATCAAAGACAAACTGAATGATAACCATGAGG
>ENSG00000198223|CSF2RA|128_11
GACACGGGGGAACTGTTTTCTTGATGATGCTGTGAACCTT
>ENSG00000185291|IL3RA|84_1
CCCAGATCTTCTCAACTGGAACCACGAAGGCTGTTTCTTC
>ENSG00000185291|IL3RA|84_2
TCTGACCTGCTGGATTCATGACGTGGATTTCTTGAGCTGC
>ENSG00000185291|IL3RA|84_3
CAACAGTACGAGTGTCTTCACTACAAAACGGATGCTCAGG
>ENSG00000185291|IL3RA|84_4
GATATTAACTCCACCCAACATGACTGCAAAGTGTAATAAG
>ENSG00000185291|IL3RA|84_5
GAGAAGTCATTTCAATCGCAAATTTCGCTATGAGCTTCAG
>ENSG00000185291|IL3RA|84_6
ACCTCCTTCCAGCTACTCAATCCTGGAACGTACACAGTAC
>ENSG00000185291|IL3RA|84_7
GGTCTGTGTCTTCGTGATCTGCAGAAGGTATCTGGTGATG
>ENSG00000185291|IL3RA|84_8
CATGAAAGACCCCATCGGTGACAGCTTCCAAAACGACAAG
>ENSG00000102010|BMX|35_1
GATGGGCTTCTCTATGTCTATGCATCAAATGAAGAGAGCC
>ENSG00000102010|BMX|35_2
CCATCTTCAAGTACCAGTCTAGCGCAATATGACAGCAACT
>ENSG00000102010|BMX|35_3
GGTAACATCTCCAGATCACAATCTGAACAGTTACTCAGAC
>ENSG00000102010|BMX|35_4
GGCAGTATGATGTTGCTGTTAAGATGATCAAGGAGGGCTC
>ENSG00000102010|BMX|35_5
TTCAGGAGGCCCAGACTATGATGAAACTCAGCCATCCCAA
>ENSG00000102010|BMX|35_6
TGAACCTTCCCAGCTCTTAGAAATGTGCTACGATGTCTGT
>ENSG00000102010|BMX|35_7
GTATGTTCTTGATGACCAGTATGTCAGTTCAGTCGGAACA
>ENSG00000102010|BMX|35_8
AAGCAGCCCTATGACTTGTATGACAACTCCCAGGTGGTTC
>ENSG00000130234|ACE2|31_1
CGTCTGAATGACAACAGCCTAGAGTTTCTGGGGATACAGC
>ENSG00000130234|ACE2|31_2
TTTTGTGGGATGGAGTACCGACTGGAGTCCATATGCAGAC
>ENSG00000130234|ACE2|31_3
TCTACAGAAGCTGGACAGAAACTGTTCAATATGCTGAGGC
>ENSG00000130234|ACE2|31_4
ACACAAGGACCCTTTACCAATTCCAGTTTCAAGAAGCACT
>ENSG00000130234|ACE2|31_5
TGGGACTCTGCCATTTACTTACATGTTAGAGAAGTGGAGG
>ENSG00000130234|ACE2|31_6
GGAGCTAATGAAGGATTCCATGAAGCTGTTGGGGAAATCA
>ENSG00000130234|ACE2|31_7
TGACAATGGACGACTTCCTGACAGCTCATCATGAGATGGG
>ENSG00000130234|ACE2|31_8
CCTATGTGAGGGCAAAGTTGATGAATGCCTATCCTTCCTA
>ENSG00000101955|SRPX|167_1
CGAAATGAGCCAGACCTGTAACACCTGACATGATGGTTCC
>ENSG00000101955|SRPX|167_2
CAACCTGATTGACACTTTTCCCTTGAGAAAAGAAGAGATG
>ENSG00000101955|SRPX|167_3
GGATAAGCATGGCATGGACAAAGAGCGCTATGTCTCCCTG
>ENSG00000101955|SRPX|167_4
TGCACTTCTGGATCAGTTTTATGAGAAAAGGAGACTCCTC
>ENSG00000101955|SRPX|167_5
AGGAGACCACAAGATCCAGTACACAGTCTATGACAGAGCT
>ENSG00000101955|SRPX|167_6
GAATCAAGTGCCCAAGTGTGAAGGAACGCATTGCAGAACC
>ENSG00000101955|SRPX|167_7
TGGCTCTTCCCTACTGATCTGCCAGTCAAACAAACGATGG
>ENSG00000101955|SRPX|167_8
ATGGGGATGTGTACTGCAGGGCCCCTCAAGGAGGATACTA
>ENSG00000049768|FOXP3|28_1
CTCAGCTTAGACTGCAGAGGAACTACTCATTTATTTGGGA
>ENSG00000049768|FOXP3|28_2
ACACACACGGCCTGTTAGAATTCACCTGTGTATCTCACGC
>ENSG00000049768|FOXP3|28_3
CCAGAGGCCTACACAGAAGCAGCGTCAGTACCCTCAGGAT
>ENSG00000049768|FOXP3|28_4
ACAATCCTGTCCCTCACTCAACACAAACCCCAAAACACAG
>ENSG00000049768|FOXP3|28_5
CTCATAGGCACATTGGGGAGGAACGGGATGTGGGTTGTTG
>ENSG00000049768|FOXP3|28_6
GTTCACACGCATGTTTGCCTTCTTCAGAAACCATCCTGCC
>ENSG00000049768|FOXP3|28_7
GGCACAATGTCTCCTCCAGAGAGAGATGGTACAGTCTCTG
>ENSG00000049768|FOXP3|28_8
AAATGGTGTCTGCAAGTGGCCCGGATGTGAGAAGGTCTTC
>ENSG00000158578|ALAS2|273_1
CATGGCATCTATGTGCAGGCCATCAACTACCCAACTGTCC
>ENSG00000158578|ALAS2|273_2
CAATGCAGCACTCAACAGCAAGCTCTGTGATCTCCTGCTC
>ENSG00000158578|ALAS2|273_3
AGCGTGATGGAATTATGCATAAGATTGACATCATCTCTGG
>ENSG00000158578|ALAS2|273_4
GAGAAGTCTAACCCTAAGATACCCAAAATTGTGGCCTTTG
>ENSG00000158578|ALAS2|273_5
GATGCATATCCCTTTGCCCAACATTTCTCTGAGGCATCTG
>ENSG00000158578|ALAS2|273_6
ACCAGTTTTTCAGGGACAAGATCATGGAGAAGAAACAGGA
>ENSG00000158578|ALAS2|273_7
AACTCCAGGATGGGAAGAGCAAGATTGTGCAGAAGGCAGC
>ENSG00000158578|ALAS2|273_8
CTCAAATCCACCTTAAGGCAACAAAGGCTGGAGGAGATTC
>ENSG00000155659|VSIG4|222_1
TGGATTATGAGTTTCTGGCCACTGAGGGCAAAAGTGTCTG
>ENSG00000155659|VSIG4|222_2
CCAGAATCTGGGCAACAACTACTCTGATGAGCCCTGCATA
>ENSG00000155659|VSIG4|222_3
TTTTACCATGGCCTATATCATGCTCTGTCGGAAGACATCC
>ENSG00000155659|VSIG4|222_4
ACCACTGACATGGATGGCTACCTTGGAGAGACCAGTGCTG
>ENSG00000155659|VSIG4|222_5
CATACCCCTTGAAAGCAACATCTACAGTGAAGCAGTCCTG
>ENSG00000155659|VSIG4|222_6
GAGCCACAAGGTTCCAGGAGATGTATCCCTCCAATTGAGC
>ENSG00000155659|VSIG4|222_7
TGTCACCATCTTTCTACGTGACTCTTCTGGAGACCATATC
>ENSG00000155659|VSIG4|222_8
GTGCCAGAGAGTGTAACAGGACCTTGGAAAGGGGATGTGA
>ENSG00000169083|AR|27_1
CTACCGCATCATCACAGCCTGTTGAACTCTTCTGAGCAAG
>ENSG00000169083|AR|27_2
ATCTGAGTCCAGGGGAACAGCTTCGGGGGGATTGCATGTA
>ENSG00000169083|AR|27_3
CAGGCAAGAGCACTGAAGATACTGCTGAGTATTCCCCTTT
>ENSG00000169083|AR|27_4
CTTGAACTGCCGTCTACCCTGTCTCTCTACAAGTCCGGAG
>ENSG00000169083|AR|27_5
CAGAGTGCCCTATCCCAGTCCCACTTGTGTCAAAAGCGAA
>ENSG00000169083|AR|27_6
CAGGCAATGTCAGGAGCACTCTGCATTCGTTTCCCTGGTT
>ENSG00000169083|AR|27_7
ACTGCCAGGGACCATGTTTTGCCCATTGACTATTACTTTC
>ENSG00000169083|AR|27_8
GGGTGTCACTATGGAGCTCTCACATGTGGAAGCTGCAAGG
>ENSG00000169083|AR|27_9
TTGTCGTCTTCGGAAATGTTATGAAGCAGGGATGACTCTG
>ENSG00000169083|AR|27_10
ATTGCAAGCATCTCAAAATGACCAGACCCTGAAGAAAGGC
>ENSG00000169083|AR|27_11
GCTTAGGTTTTTGCTCCTCAACACAGACTTTGACGTTGGG
>ENSG00000169083|AR|27_12
CTTGCTCTCTAGCCTCAATGAACTGGGAGAGAGACAGCTT
>ENSG00000169083|AR|27_13
GCTGTCATTCAGTACTCCTGGATGGGGCTCATGGTGTTTG
>ENSG00000169083|AR|27_14
CGCCCCTGATCTGGTTTTCAATGAGTACCGCATGCACAAG
>ENSG00000169083|AR|27_15
TCTTTGATGAACTTCGAATGAACTACATCAAGGAACTCGA
>ENSG00000147257|GPC3|296_1
GGCCTATGATCTGGATGTGGATGATGCGCCTGGAAACAGT
>ENSG00000147257|GPC3|296_2
GGCTCTGGTGATGGAATGATAAAAGTGAAGAATCAGCTCC
>ENSG00000147257|GPC3|296_3
GAGGAAGGGTTTGAAAGTGGAGACTGCGGTGATGATGAAG
>ENSG00000147257|GPC3|296_4
TAACCAGCTCCTGAGAACCATGTCTATGCCCAAAGGTAGA
>ENSG00000147257|GPC3|296_5
CTATCCAGTATGTCCAGAAGAATGCAGGAAAGCTGACCAC
>ENSG00000147257|GPC3|296_6
CAGTAAGGACTGTGGCCGAATGCTCACCAGAATGTGGTAC
>ENSG00000147257|GPC3|296_7
AGTCACTGCAAGTCACTAGGATCTTCCTTCAGGCTCTGAA
>ENSG00000147257|GPC3|296_8
CACAGATGTGTCTCTCTACATCTTGGGTTCTGACATCAAT
