# Supplementary material for: Evidence of off-target probe binding affecting 10x Genomics Xenium gene panels compromise accuracy of spatial transcriptomic profiling
Source: eLife. 2026 May 1;14:RP107070. doi: 10.7554/eLife.107070 (PMC13134852; doi:10.7554/eLife.107070)
Supplement: Supplementary file 10. — Results include all possible RNA species, and using a pad length (-pl) of 10. [file elife-107070-supp10.zip › xenium_probeset_results/human_multi_10pl_all/flip.missing_ori.txt]

ENSG00000117090|SLAMF1|82_11
ENSG00000179902|C1orf194|295_4
ENSG00000179902|C1orf194|295_5
ENSG00000179902|C1orf194|295_1
ENSG00000179902|C1orf194|295_2
ENSG00000179902|C1orf194|295_3
ENSG00000184293|CLECL1|62_1
ENSG00000184293|CLECL1|62_2
ENSG00000184293|CLECL1|62_3
ENSG00000184293|CLECL1|62_4
ENSG00000184293|CLECL1|62_5
ENSG00000184293|CLECL1|62_6
ENSG00000184293|CLECL1|62_7
ENSG00000124237|C20orf85|356_1
ENSG00000124237|C20orf85|356_2
ENSG00000124237|C20orf85|356_3
ENSG00000128383|APOBEC3A|212_9
ENSG00000128383|APOBEC3A|212_10
