# Supplementary material for: Evidence of off-target probe binding affecting 10x Genomics Xenium gene panels compromise accuracy of spatial transcriptomic profiling
Source: eLife. 2026 May 1;14:RP107070. doi: 10.7554/eLife.107070 (PMC13134852; doi:10.7554/eLife.107070)
Supplement: Supplementary file 10. — Results include all possible RNA species, and using a pad length (-pl) of 10. [file elife-107070-supp10.zip › xenium_probeset_results/mouse_brain_10pl_all/flip_t2g.csv]

transcript_id	gene_id	gene_name	transcript_type
ENSMUST00000193812.2	ENSMUSG00000102693	4933401J01Rik	TEC
ENSMUST00000082908.3	ENSMUSG00000064842	Gm26206	snRNA
ENSMUST00000070533.5	ENSMUSG00000051951	Xkr4	protein_coding
ENSMUST00000192857.2	ENSMUSG00000102851	Gm18956	processed_pseudogene
ENSMUST00000195335.2	ENSMUSG00000103377	Gm37180	TEC
ENSMUST00000192336.2	ENSMUSG00000104017	Gm37363	TEC
ENSMUST00000194099.2	ENSMUSG00000103025	Gm37686	TEC
ENSMUST00000161581.3	ENSMUSG00000089699	Gm1992	lncRNA
ENSMUST00000192973.2	ENSMUSG00000103201	Gm37329	TEC
ENSMUST00000192183.2	ENSMUSG00000103147	Gm7341	processed_pseudogene
ENSMUST00000195166.2	ENSMUSG00000103161	Gm38148	TEC
ENSMUST00000192692.2	ENSMUSG00000102331	Gm19938	lncRNA
ENSMUST00000193244.2	ENSMUSG00000102348	Gm10568	TEC
ENSMUST00000194454.2	ENSMUSG00000102592	Gm38385	TEC
ENSMUST00000157708.4	ENSMUSG00000088333	Gm27396	snRNA
ENSMUST00000371380.1	ENSMUSG00000142494	Gm71132	lncRNA
ENSMUST00000371374.1	ENSMUSG00000142494	Gm71132	lncRNA
ENSMUST00000194643.2	ENSMUSG00000102343	Gm37381	lncRNA
ENSMUST00000192427.2	ENSMUSG00000102343	Gm37381	lncRNA
ENSMUST00000321514.1	ENSMUSG00000133908	Gm70642	lncRNA
ENSMUST00000208660.2	ENSMUSG00000025900	Rp1	protein_coding
ENSMUST00000027032.6	ENSMUSG00000025900	Rp1	protein_coding
ENSMUST00000195384.2	ENSMUSG00000102948	Gm6101	processed_pseudogene
ENSMUST00000194382.2	ENSMUSG00000104123	Gm37483	TEC
ENSMUST00000332037.1	ENSMUSG00000135717	Gm70753	lncRNA
ENSMUST00000351523.1	ENSMUSG00000139157	Gm70932	lncRNA
ENSMUST00000027035.10	ENSMUSG00000025902	Sox17	protein_coding
ENSMUST00000195555.2	ENSMUSG00000025902	Sox17	protein_coding
ENSMUST00000192650.6	ENSMUSG00000025902	Sox17	protein_coding
ENSMUST00000116652.8	ENSMUSG00000025902	Sox17	protein_coding
ENSMUST00000250992.1	ENSMUSG00000104238	Gm37587	lncRNA
ENSMUST00000194935.3	ENSMUSG00000104238	Gm37587	lncRNA
ENSMUST00000250994.1	ENSMUSG00000104238	Gm37587	lncRNA
ENSMUST00000250993.1	ENSMUSG00000104238	Gm37587	lncRNA
ENSMUST00000195361.2	ENSMUSG00000102269	Gm7357	processed_pseudogene
ENSMUST00000240255.1	ENSMUSG00000118917	Gm22307	snRNA
ENSMUST00000193889.2	ENSMUSG00000103003	Gm38076	processed_pseudogene
ENSMUST00000308366.1	ENSMUSG00000104328	Gm37323	lncRNA
ENSMUST00000308359.1	ENSMUSG00000104328	Gm37323	lncRNA
ENSMUST00000308357.1	ENSMUSG00000104328	Gm37323	lncRNA
ENSMUST00000195771.2	ENSMUSG00000104328	Gm37323	lncRNA
ENSMUST00000308364.1	ENSMUSG00000104328	Gm37323	lncRNA
ENSMUST00000308378.1	ENSMUSG00000104328	Gm37323	lncRNA
ENSMUST00000308384.1	ENSMUSG00000104328	Gm37323	lncRNA
ENSMUST00000308386.1	ENSMUSG00000104328	Gm37323	lncRNA
ENSMUST00000308659.1	ENSMUSG00000131850	ENSMUSG00000131850	lncRNA
ENSMUST00000308667.1	ENSMUSG00000131850	ENSMUSG00000131850	lncRNA
ENSMUST00000308662.1	ENSMUSG00000131850	ENSMUSG00000131850	lncRNA
ENSMUST00000308665.1	ENSMUSG00000131850	ENSMUSG00000131850	lncRNA
ENSMUST00000308670.1	ENSMUSG00000131850	ENSMUSG00000131850	lncRNA
ENSMUST00000192738.2	ENSMUSG00000102735	Gm7369	transcribed_processed_pseudogene
ENSMUST00000182774.2	ENSMUSG00000098104	Gm6085	processed_pseudogene
ENSMUST00000193443.2	ENSMUSG00000102175	Gm6119	processed_pseudogene
ENSMUST00000333130.1	ENSMUSG00000135930	Gm70763	lncRNA
ENSMUST00000333127.1	ENSMUSG00000135930	Gm70763	lncRNA
ENSMUST00000333131.1	ENSMUSG00000135930	Gm70763	lncRNA
ENSMUST00020182286.1	ENSMUSG00002075947	Gm56275	snRNA
ENSMUST00000195671.2	ENSMUSG00000103265	Gm2053	processed_pseudogene
ENSMUST00000193658.2	ENSMUSG00000103922	Gm6123	processed_pseudogene
ENSMUST00000130201.8	ENSMUSG00000033845	Mrpl15	protein_coding
ENSMUST00000156816.7	ENSMUSG00000033845	Mrpl15	protein_coding
ENSMUST00000146665.3	ENSMUSG00000033845	Mrpl15	protein_coding
ENSMUST00000195445.2	ENSMUSG00000102275	Gm37144	TEC
ENSMUST00000243104.2	ENSMUSG00000120403	A930006A01Rik	lncRNA
ENSMUST00000333289.1	ENSMUSG00000120403	A930006A01Rik	lncRNA
ENSMUST00000333426.1	ENSMUSG00000136002	Gm70766	lncRNA
ENSMUST00000027036.11	ENSMUSG00000025903	Lypla1	protein_coding
ENSMUST00000150971.8	ENSMUSG00000025903	Lypla1	protein_coding
ENSMUST00000119612.9	ENSMUSG00000025903	Lypla1	protein_coding
ENSMUST00000115529.8	ENSMUSG00000025903	Lypla1	protein_coding
ENSMUST00000155020.2	ENSMUSG00000104217	Gm37988	nonsense_mediated_decay
ENSMUST00000344169.1	ENSMUSG00000137875	Gm70868	lncRNA
ENSMUST00000081551.14	ENSMUSG00000033813	Tcea1	protein_coding
ENSMUST00000165720.3	ENSMUSG00000033813	Tcea1	protein_coding
ENSMUST00000078030.5	ENSMUSG00000062588	Gm6104	processed_pseudogene
ENSMUST00000194052.2	ENSMUSG00000103280	Gm37277	TEC
ENSMUST00000002533.15	ENSMUSG00000002459	Rgs20	protein_coding
ENSMUST00000118000.8	ENSMUSG00000002459	Rgs20	protein_coding
ENSMUST00000119256.8	ENSMUSG00000002459	Rgs20	protein_coding
ENSMUST00000168963.2	ENSMUSG00000091305	Gm17100	processed_pseudogene
ENSMUST00000194114.2	ENSMUSG00000102653	Gm37079	TEC
ENSMUST00000144339.2	ENSMUSG00000085623	Gm16041	lncRNA
ENSMUST00000169520.2	ENSMUSG00000091665	Gm17101	processed_pseudogene
ENSMUST00000192847.6	ENSMUSG00000033793	Atp6v1h	protein_coding
ENSMUST00000044369.13	ENSMUSG00000033793	Atp6v1h	protein_coding
ENSMUST00000192698.3	ENSMUSG00000033793	Atp6v1h	protein_coding
ENSMUST00000375190.1	ENSMUSG00000143188	Gm71170	lncRNA
ENSMUST00000193351.2	ENSMUSG00000104352	Gm7182	processed_pseudogene
ENSMUST00000376320.1	ENSMUSG00000143351	Gm71178	lncRNA
ENSMUST00000193241.2	ENSMUSG00000104046	Gm37567	TEC
ENSMUST00000194850.2	ENSMUSG00000102907	Gm38264	TEC
ENSMUST00000160777.8	ENSMUSG00000025905	Oprk1	protein_coding
ENSMUST00000239100.2	ENSMUSG00000025905	Oprk1	protein_coding
ENSMUST00000027038.11	ENSMUSG00000025905	Oprk1	protein_coding
ENSMUST00000160339.2	ENSMUSG00000025905	Oprk1	protein_coding
ENSMUST00000193797.2	ENSMUSG00000103936	Gm36965	processed_pseudogene
ENSMUST00020183055.1	ENSMUSG00002076544	Gm56304	miRNA
ENSMUST00000193807.2	ENSMUSG00000103519	Gm37429	TEC
ENSMUST00000044180.5	ENSMUSG00000033774	Npbwr1	protein_coding
ENSMUST00000191956.2	ENSMUSG00000103090	Gm19214	processed_pseudogene
ENSMUST00000247217.1	ENSMUSG00000090031	4732440D04Rik	lncRNA
ENSMUST00000191825.2	ENSMUSG00000090031	4732440D04Rik	lncRNA
ENSMUST00000159618.3	ENSMUSG00000090031	4732440D04Rik	lncRNA
ENSMUST00000298744.1	ENSMUSG00000090031	4732440D04Rik	lncRNA
ENSMUST00000027040.13	ENSMUSG00000025907	Rb1cc1	protein_coding
ENSMUST00000133144.4	ENSMUSG00000087247	Alkal1	protein_coding
ENSMUST00000380206.1	ENSMUSG00000143943	Gm71332	lncRNA
ENSMUST00000380208.1	ENSMUSG00000143943	Gm71332	lncRNA
ENSMUST00000193588.2	ENSMUSG00000103355	Gm2147	processed_pseudogene
ENSMUST00000192950.2	ENSMUSG00000102706	Gm7417	transcribed_processed_pseudogene
ENSMUST00000363950.1	ENSMUSG00000141243	Gm71043	lncRNA
ENSMUST00000194240.2	ENSMUSG00000103845	Gm19026	processed_pseudogene
ENSMUST00000140079.8	ENSMUSG00000033740	St18	protein_coding
ENSMUST00000131494.8	ENSMUSG00000033740	St18	protein_coding
ENSMUST00000043578.13	ENSMUSG00000033740	St18	protein_coding
ENSMUST00000150761.8	ENSMUSG00000033740	St18	protein_coding
ENSMUST00000151281.8	ENSMUSG00000033740	St18	protein_coding
ENSMUST00000163727.4	ENSMUSG00000033740	St18	protein_coding
ENSMUST00000195780.3	ENSMUSG00000103329	Gm42492	TEC
ENSMUST00000194393.2	ENSMUSG00000104385	Gm7449	processed_pseudogene
ENSMUST00000194605.2	ENSMUSG00000102135	Gm37108	processed_pseudogene
ENSMUST00000191703.2	ENSMUSG00000103282	Gm37275	processed_pseudogene
ENSMUST00000193423.2	ENSMUSG00000102534	Gm37225	processed_pseudogene
ENSMUST00000191883.2	ENSMUSG00000102213	Gm37489	processed_pseudogene
ENSMUST00000195648.2	ENSMUSG00000103629	Gm5694	processed_pseudogene
ENSMUST00000242836.2	ENSMUSG00000120372	Gm57122	lncRNA
ENSMUST00000061280.17	ENSMUSG00000051285	Pcmtd1	protein_coding
ENSMUST00000345485.1	ENSMUSG00000138092	Gm70882	lncRNA
ENSMUST00000182051.2	ENSMUSG00000098201	Gm26983	processed_pseudogene
ENSMUST00000194854.2	ENSMUSG00000103509	Gm38372	TEC
ENSMUST00000276481.1	ENSMUSG00000126455	Gm70062	lncRNA
ENSMUST00000029124.8	ENSMUSG00000048538	Gm9826	processed_pseudogene
ENSMUST00000195269.2	ENSMUSG00000103709	Nras-ps2	processed_pseudogene
ENSMUST00000276695.1	ENSMUSG00000126493	Gm70067	lncRNA
ENSMUST00000381837.1	ENSMUSG00000144281	ENSMUSG00000144281	unitary_pseudogene
ENSMUST00000104056.3	ENSMUSG00000077244	Gm23274	snoRNA
ENSMUST00000264292.1	ENSMUSG00000097797	Gm26901	lncRNA
ENSMUST00000264295.1	ENSMUSG00000097797	Gm26901	lncRNA
ENSMUST00000264300.1	ENSMUSG00000097797	Gm26901	lncRNA
ENSMUST00000264301.1	ENSMUSG00000097797	Gm26901	lncRNA
ENSMUST00000264303.1	ENSMUSG00000097797	Gm26901	lncRNA
ENSMUST00000264315.1	ENSMUSG00000097797	Gm26901	lncRNA
ENSMUST00000193732.2	ENSMUSG00000097797	Gm26901	lncRNA
ENSMUST00000264320.1	ENSMUSG00000097797	Gm26901	lncRNA
ENSMUST00000192649.2	ENSMUSG00000102768	Gm19002	processed_pseudogene
ENSMUST00000193998.2	ENSMUSG00000103498	Gm18984	processed_pseudogene
ENSMUST00000194886.2	ENSMUSG00000103067	Gm30414	lncRNA
ENSMUST00000195081.2	ENSMUSG00000102320	Gm37791	processed_pseudogene
ENSMUST00000194219.2	ENSMUSG00000104226	Gm7470	processed_pseudogene
ENSMUST00000194305.2	ENSMUSG00000103903	Rps2-ps2	processed_pseudogene
ENSMUST00000194872.2	ENSMUSG00000103557	Gm38216	processed_pseudogene
ENSMUST00000313004.1	ENSMUSG00000132588	Gm39589	lncRNA
ENSMUST00000331959.1	ENSMUSG00000135709	Gm70752	lncRNA
ENSMUST00000332049.1	ENSMUSG00000135722	Gm70755	lncRNA
ENSMUST00000132064.8	ENSMUSG00000025909	Sntg1	protein_coding
ENSMUST00000191683.6	ENSMUSG00000025909	Sntg1	protein_coding
ENSMUST00000140295.8	ENSMUSG00000025909	Sntg1	protein_coding
ENSMUST00000115488.3	ENSMUSG00000025909	Sntg1	protein_coding
ENSMUST00000192338.2	ENSMUSG00000102647	Gm38024	TEC
ENSMUST00000140995.2	ENSMUSG00000086235	Gm16284	processed_pseudogene
ENSMUST00000258924.1	ENSMUSG00000123533	Gm69579	lncRNA
ENSMUST00000194602.2	ENSMUSG00000102253	Gm38259	TEC
ENSMUST00020182074.1	ENSMUSG00002074990	Gm54704	miRNA
ENSMUST00000193281.2	ENSMUSG00000103884	Gm37005	TEC
ENSMUST00000119877.2	ENSMUSG00000084353	Gm15452	processed_pseudogene
ENSMUST00000191876.2	ENSMUSG00000103933	Gm36964	processed_pseudogene
ENSMUST00020182635.1	ENSMUSG00002075967	Gm54706	miRNA
ENSMUST00000151704.2	ENSMUSG00000086195	Gm6152	processed_pseudogene
ENSMUST00000192115.2	ENSMUSG00000104504	Gm7445	processed_pseudogene
ENSMUST00000258610.1	ENSMUSG00000123491	Gm69572	lncRNA
ENSMUST00000085919.3	ENSMUSG00000066693	Gm7493	processed_pseudogene
ENSMUST00000193635.2	ENSMUSG00000102316	Gm37629	TEC
ENSMUST00000195333.2	ENSMUSG00000103819	Gm38008	processed_pseudogene
ENSMUST00000195180.2	ENSMUSG00000102871	Gm37143	TEC
ENSMUST00000040649.7	ENSMUSG00000101571	Gm6187	processed_pseudogene
ENSMUST00000332387.1	ENSMUSG00000135814	Gm30719	lncRNA
ENSMUST00000192026.2	ENSMUSG00000104428	Gm18299	processed_pseudogene
ENSMUST00000195217.2	ENSMUSG00000102272	Gm7512	processed_pseudogene
ENSMUST00000083691.3	ENSMUSG00000065625	Gm24765	snRNA
ENSMUST00000290001.1	ENSMUSG00000079671	2610203C22Rik	lncRNA
ENSMUST00000290012.1	ENSMUSG00000079671	2610203C22Rik	lncRNA
ENSMUST00000290017.1	ENSMUSG00000079671	2610203C22Rik	lncRNA
ENSMUST00000115480.10	ENSMUSG00000079671	2610203C22Rik	lncRNA
ENSMUST00000148585.8	ENSMUSG00000079671	2610203C22Rik	lncRNA
ENSMUST00000290006.1	ENSMUSG00000079671	2610203C22Rik	lncRNA
ENSMUST00000290009.1	ENSMUSG00000079671	2610203C22Rik	lncRNA
ENSMUST00000290015.1	ENSMUSG00000079671	2610203C22Rik	lncRNA
ENSMUST00000192792.2	ENSMUSG00000103411	Gm18300	processed_pseudogene
ENSMUST00000072079.9	ENSMUSG00000061024	Rrs1	protein_coding
ENSMUST00000144177.8	ENSMUSG00000025911	Adhfe1	protein_coding
ENSMUST00000121942.2	ENSMUSG00000081441	Gm6161	processed_pseudogene
ENSMUST00000088666.4	ENSMUSG00000067879	Vxn	protein_coding
ENSMUST00000191209.2	ENSMUSG00000099827	Gm29520	lncRNA
ENSMUST00000088658.11	ENSMUSG00000025912	Mybl1	protein_coding
ENSMUST00000115468.9	ENSMUSG00000025912	Mybl1	protein_coding
ENSMUST00000257005.1	ENSMUSG00000123215	Gm69538	lncRNA
ENSMUST00000057438.7	ENSMUSG00000045210	Vcpip1	protein_coding
ENSMUST00000191287.8	ENSMUSG00000097893	1700034P13Rik	lncRNA
ENSMUST00000181358.8	ENSMUSG00000097893	1700034P13Rik	lncRNA
ENSMUST00000289697.1	ENSMUSG00000097893	1700034P13Rik	lncRNA
ENSMUST00000189431.3	ENSMUSG00000097893	1700034P13Rik	lncRNA
ENSMUST00000289708.1	ENSMUSG00000097893	1700034P13Rik	lncRNA
ENSMUST00000289736.1	ENSMUSG00000097893	1700034P13Rik	lncRNA
ENSMUST00000289700.1	ENSMUSG00000097893	1700034P13Rik	lncRNA
ENSMUST00000289693.1	ENSMUSG00000097893	1700034P13Rik	lncRNA
ENSMUST00000289754.1	ENSMUSG00000097893	1700034P13Rik	lncRNA
ENSMUST00000290045.1	ENSMUSG00000128816	Gm70310	lncRNA
ENSMUST00000290046.1	ENSMUSG00000128816	Gm70310	lncRNA
ENSMUST00000166384.8	ENSMUSG00000025915	Sgk3	protein_coding
ENSMUST00000168907.8	ENSMUSG00000025915	Sgk3	protein_coding
ENSMUST00000171265.8	ENSMUSG00000025915	Sgk3	protein_coding
ENSMUST00000097826.6	ENSMUSG00000025915	Sgk3	protein_coding
ENSMUST00000063059.5	ENSMUSG00000046334	Gm6195	processed_pseudogene
ENSMUST00020183231.1	ENSMUSG00002075801	Gm54812	snRNA
ENSMUST00000247721.1	ENSMUSG00000098234	Snhg6	lncRNA
ENSMUST00000332627.1	ENSMUSG00000098234	Snhg6	lncRNA
ENSMUST00000332628.1	ENSMUSG00000098234	Snhg6	lncRNA
ENSMUST00000242700.2	ENSMUSG00000098234	Snhg6	lncRNA
ENSMUST00000182742.4	ENSMUSG00000098234	Snhg6	lncRNA
ENSMUST00000182580.10	ENSMUSG00000098234	Snhg6	lncRNA
ENSMUST00000182498.10	ENSMUSG00000098234	Snhg6	lncRNA
ENSMUST00000332630.1	ENSMUSG00000098234	Snhg6	lncRNA
ENSMUST00000240977.2	ENSMUSG00000098234	Snhg6	lncRNA
ENSMUST00000244407.2	ENSMUSG00000098234	Snhg6	lncRNA
ENSMUST00000246454.2	ENSMUSG00000098234	Snhg6	lncRNA
ENSMUST00000241153.2	ENSMUSG00000098234	Snhg6	lncRNA
ENSMUST00000246566.2	ENSMUSG00000098234	Snhg6	lncRNA
ENSMUST00000246943.2	ENSMUSG00000098234	Snhg6	lncRNA
ENSMUST00000246859.2	ENSMUSG00000098234	Snhg6	lncRNA
ENSMUST00000243709.2	ENSMUSG00000098234	Snhg6	lncRNA
ENSMUST00000332629.1	ENSMUSG00000098234	Snhg6	lncRNA
ENSMUST00000243239.2	ENSMUSG00000098234	Snhg6	lncRNA
ENSMUST00000247623.2	ENSMUSG00000098234	Snhg6	lncRNA
ENSMUST00000332632.1	ENSMUSG00000098234	Snhg6	lncRNA
ENSMUST00000332637.1	ENSMUSG00000098234	Snhg6	lncRNA
ENSMUST00000332638.1	ENSMUSG00000098234	Snhg6	lncRNA
ENSMUST00000332639.1	ENSMUSG00000098234	Snhg6	lncRNA
ENSMUST00000245520.2	ENSMUSG00000098234	Snhg6	lncRNA
ENSMUST00000332641.1	ENSMUSG00000098234	Snhg6	lncRNA
ENSMUST00000332658.1	ENSMUSG00000098234	Snhg6	lncRNA
ENSMUST00000332657.1	ENSMUSG00000098234	Snhg6	lncRNA
ENSMUST00000332656.1	ENSMUSG00000098234	Snhg6	lncRNA
ENSMUST00000332651.1	ENSMUSG00000098234	Snhg6	lncRNA
ENSMUST00000332652.1	ENSMUSG00000098234	Snhg6	lncRNA
ENSMUST00000332653.1	ENSMUSG00000098234	Snhg6	lncRNA
ENSMUST00000332654.1	ENSMUSG00000098234	Snhg6	lncRNA
ENSMUST00000332644.1	ENSMUSG00000098234	Snhg6	lncRNA
ENSMUST00000332645.1	ENSMUSG00000098234	Snhg6	lncRNA
ENSMUST00000332646.1	ENSMUSG00000098234	Snhg6	lncRNA
ENSMUST00000332647.1	ENSMUSG00000098234	Snhg6	lncRNA
ENSMUST00000332648.1	ENSMUSG00000098234	Snhg6	lncRNA
ENSMUST00000332649.1	ENSMUSG00000098234	Snhg6	lncRNA
ENSMUST00000332650.1	ENSMUSG00000098234	Snhg6	lncRNA
ENSMUST00000244246.2	ENSMUSG00000098234	Snhg6	lncRNA
ENSMUST00000332642.1	ENSMUSG00000098234	Snhg6	lncRNA
ENSMUST00000332643.1	ENSMUSG00000098234	Snhg6	lncRNA
ENSMUST00000332640.1	ENSMUSG00000098234	Snhg6	lncRNA
ENSMUST00000332636.1	ENSMUSG00000098234	Snhg6	lncRNA
ENSMUST00000332635.1	ENSMUSG00000098234	Snhg6	lncRNA
ENSMUST00000332633.1	ENSMUSG00000098234	Snhg6	lncRNA
ENSMUST00000332634.1	ENSMUSG00000098234	Snhg6	lncRNA
ENSMUST00000332631.1	ENSMUSG00000098234	Snhg6	lncRNA
ENSMUST00000332655.1	ENSMUSG00000098234	Snhg6	lncRNA
ENSMUST00000052843.12	ENSMUSG00000046101	Mcmdc2	protein_coding
ENSMUST00000171802.8	ENSMUSG00000046101	Mcmdc2	protein_coding
ENSMUST00000125294.9	ENSMUSG00000046101	Mcmdc2	protein_coding
ENSMUST00000140948.9	ENSMUSG00000046101	Mcmdc2	protein_coding
ENSMUST00000118098.3	ENSMUSG00000046101	Mcmdc2	protein_coding
ENSMUST00000175437.3	ENSMUSG00000093178	Snord87	snoRNA
ENSMUST00000185184.2	ENSMUSG00000099032	Tcf24	protein_coding
ENSMUST00000097824.3	ENSMUSG00000099032	Tcf24	protein_coding
ENSMUST00000192299.2	ENSMUSG00000104025	E330040D14Rik	TEC
ENSMUST00000027049.10	ENSMUSG00000025916	Ppp1r42	protein_coding
ENSMUST00000134692.2	ENSMUSG00000087199	Gm15818	lncRNA
ENSMUST00000247684.1	ENSMUSG00000121270	Gm57177	lncRNA
ENSMUST00000239726.1	ENSMUSG00000119658	Gm24674	snRNA
ENSMUST00000027050.10	ENSMUSG00000025917	Cops5	protein_coding
ENSMUST00000071087.12	ENSMUSG00000056763	Cspp1	protein_coding
ENSMUST00000117415.8	ENSMUSG00000056763	Cspp1	protein_coding
ENSMUST00000118263.8	ENSMUSG00000056763	Cspp1	protein_coding
ENSMUST00000122156.8	ENSMUSG00000056763	Cspp1	protein_coding
ENSMUST00000119714.8	ENSMUSG00000056763	Cspp1	protein_coding
ENSMUST00000186294.7	ENSMUSG00000056763	Cspp1	protein_coding
ENSMUST00000340420.1	ENSMUSG00000137212	Gm70832	lncRNA
ENSMUST00000340418.1	ENSMUSG00000137212	Gm70832	lncRNA
ENSMUST00000340422.1	ENSMUSG00000137212	Gm70832	lncRNA
ENSMUST00000340423.1	ENSMUSG00000137212	Gm70832	lncRNA
ENSMUST00000194474.2	ENSMUSG00000102356	1700047N06Rik	TEC
ENSMUST00000088615.11	ENSMUSG00000067851	Arfgef1	protein_coding
ENSMUST00000131556.2	ENSMUSG00000067851	Arfgef1	protein_coding
ENSMUST00020183640.1	ENSMUSG00002076532	Gm54899	misc_RNA
ENSMUST00000192111.2	ENSMUSG00000102556	Gm37569	TEC
ENSMUST00000282773.1	ENSMUSG00000127523	Gm70170	lncRNA
ENSMUST00000259056.1	ENSMUSG00000123573	Gm69583	lncRNA
ENSMUST00000035577.7	ENSMUSG00000042501	Cpa6	protein_coding
ENSMUST00000194845.2	ENSMUSG00000103810	Gm38005	TEC
ENSMUST00000300833.1	ENSMUSG00000130625	Gm70457	lncRNA
ENSMUST00000300834.1	ENSMUSG00000130625	Gm70457	lncRNA
ENSMUST00000118350.2	ENSMUSG00000083422	Gm15604	processed_pseudogene
ENSMUST00000240462.1	ENSMUSG00000119312	Gm25253	snRNA
ENSMUST00000342911.1	ENSMUSG00000137678	Gm71646	lncRNA
ENSMUST00000119252.2	ENSMUSG00000081417	Gm15603	processed_pseudogene
ENSMUST00000192705.2	ENSMUSG00000103448	Gm37133	TEC
ENSMUST00000189483.2	ENSMUSG00000100212	Gm5522	processed_pseudogene
ENSMUST00000270583.1	ENSMUSG00000125508	Gm69972	lncRNA
ENSMUST00000188013.2	ENSMUSG00000100648	Gm28659	processed_pseudogene
ENSMUST00000297986.1	ENSMUSG00000130062	Gm70429	lncRNA
ENSMUST00020182331.1	ENSMUSG00002076499	Gm54912	snoRNA
ENSMUST00000027056.12	ENSMUSG00000048960	Prex2	protein_coding
ENSMUST00000283874.1	ENSMUSG00000127757	Gm70185	lncRNA
ENSMUST00000284065.1	ENSMUSG00000127802	Gm70186	lncRNA
ENSMUST00000104130.3	ENSMUSG00000077318	Gm24173	snoRNA
ENSMUST00000187404.2	ENSMUSG00000101827	Gm28686	processed_pseudogene
ENSMUST00000253383.1	ENSMUSG00000122491	Gm69426	lncRNA
ENSMUST00000253384.1	ENSMUSG00000122491	Gm69426	lncRNA
ENSMUST00000193623.2	ENSMUSG00000103494	Gm37410	TEC
ENSMUST00000374761.1	ENSMUSG00000143092	Gm71166	lncRNA
ENSMUST00000171690.9	ENSMUSG00000057715	A830018L16Rik	protein_coding
ENSMUST00000048613.14	ENSMUSG00000057715	A830018L16Rik	protein_coding
ENSMUST00000135014.8	ENSMUSG00000057715	A830018L16Rik	protein_coding
ENSMUST00000137824.8	ENSMUSG00000057715	A830018L16Rik	protein_coding
ENSMUST00000179089.8	ENSMUSG00000057715	A830018L16Rik	protein_coding
ENSMUST00000194502.2	ENSMUSG00000103825	Gm38178	TEC
ENSMUST00000188880.2	ENSMUSG00000099845	Gm29273	processed_pseudogene
ENSMUST00000350682.1	ENSMUSG00000139014	Gm70926	lncRNA
ENSMUST00000350534.1	ENSMUSG00000138973	Gm70924	lncRNA
ENSMUST00000350533.1	ENSMUSG00000138973	Gm70924	lncRNA
ENSMUST00000195360.2	ENSMUSG00000103561	Gm38069	TEC
ENSMUST00000324410.1	ENSMUSG00000134440	Gm30974	lncRNA
ENSMUST00000187748.2	ENSMUSG00000101610	Gm7560	processed_pseudogene
ENSMUST00000364889.1	ENSMUSG00000141382	Gm71058	lncRNA
ENSMUST00000364890.1	ENSMUSG00000141382	Gm71058	lncRNA
ENSMUST00000364892.1	ENSMUSG00000141382	Gm71058	lncRNA
ENSMUST00000239837.1	ENSMUSG00000118923	Gm22633	snRNA
ENSMUST00000183490.3	ENSMUSG00000098555	Mir6341	miRNA
ENSMUST00000378729.1	ENSMUSG00000143719	Gm71199	lncRNA
ENSMUST00000181461.2	ENSMUSG00000097628	Gm2383	processed_pseudogene
ENSMUST00000182390.2	ENSMUSG00000098163	Gm6216	processed_pseudogene
ENSMUST00000181272.2	ENSMUSG00000097171	Gm17644	lncRNA
ENSMUST00000263536.1	ENSMUSG00000097171	Gm17644	lncRNA
ENSMUST00000186962.2	ENSMUSG00000101314	Gm29663	lncRNA
ENSMUST00000263716.1	ENSMUSG00000101314	Gm29663	lncRNA
ENSMUST00000263715.1	ENSMUSG00000101314	Gm29663	lncRNA
ENSMUST00000177608.8	ENSMUSG00000016918	Sulf1	protein_coding
ENSMUST00000180062.8	ENSMUSG00000016918	Sulf1	protein_coding
ENSMUST00000186051.7	ENSMUSG00000016918	Sulf1	protein_coding
ENSMUST00000088585.10	ENSMUSG00000016918	Sulf1	protein_coding
ENSMUST00000280863.1	ENSMUSG00000127288	Gm70119	lncRNA
ENSMUST00000188454.7	ENSMUSG00000025938	Slco5a1	protein_coding
ENSMUST00000115403.9	ENSMUSG00000025938	Slco5a1	protein_coding
ENSMUST00000115402.8	ENSMUSG00000025938	Slco5a1	protein_coding
ENSMUST00000136197.8	ENSMUSG00000025938	Slco5a1	protein_coding
ENSMUST00000146763.8	ENSMUSG00000025938	Slco5a1	protein_coding
ENSMUST00000147606.3	ENSMUSG00000025938	Slco5a1	protein_coding
ENSMUST00000191708.2	ENSMUSG00000104518	Gm37162	TEC
ENSMUST00000367349.1	ENSMUSG00000141815	Gm39592	lncRNA
ENSMUST00000367350.1	ENSMUSG00000141815	Gm39592	lncRNA
ENSMUST00000367351.1	ENSMUSG00000141815	Gm39592	lncRNA
ENSMUST00000367354.1	ENSMUSG00000141815	Gm39592	lncRNA
ENSMUST00000059065.10	ENSMUSG00000069620	Gm5250	processed_pseudogene
ENSMUST00000187394.2	ENSMUSG00000099498	Gm29283	lncRNA
ENSMUST00000367635.1	ENSMUSG00000099498	Gm29283	lncRNA
ENSMUST00000367630.1	ENSMUSG00000099498	Gm29283	lncRNA
ENSMUST00000367634.1	ENSMUSG00000099498	Gm29283	lncRNA
ENSMUST00000047577.7	ENSMUSG00000042414	Prdm14	protein_coding
ENSMUST00000081713.11	ENSMUSG00000005886	Ncoa2	protein_coding
ENSMUST00000068304.13	ENSMUSG00000005886	Ncoa2	protein_coding
ENSMUST00000006037.13	ENSMUSG00000005886	Ncoa2	protein_coding
ENSMUST00000195493.2	ENSMUSG00000103506	Gm38376	TEC
ENSMUST00000195811.2	ENSMUSG00000103495	Gm37409	TEC
ENSMUST00020183103.1	ENSMUSG00002076346	Gm55160	miRNA
ENSMUST00000194484.2	ENSMUSG00000102639	Gm38223	TEC
ENSMUST00000194357.2	ENSMUSG00000104170	Gm37702	TEC
ENSMUST00000324283.1	ENSMUSG00000134412	Gm70659	lncRNA
ENSMUST00000157157.3	ENSMUSG00000087782	Gm23169	snRNA
ENSMUST00000195506.2	ENSMUSG00000103085	Gm38120	TEC
ENSMUST00000195718.2	ENSMUSG00000102664	Gm38380	TEC
ENSMUST00000324429.1	ENSMUSG00000134452	Gm70660	lncRNA
ENSMUST00000324133.1	ENSMUSG00000101476	Gm29570	lncRNA
ENSMUST00000185813.2	ENSMUSG00000101476	Gm29570	lncRNA
ENSMUST00000324961.1	ENSMUSG00000134491	Gm70663	lncRNA
ENSMUST00000253019.1	ENSMUSG00000122424	Gm39595	lncRNA
ENSMUST00000253021.1	ENSMUSG00000122424	Gm39595	lncRNA
ENSMUST00000187246.2	ENSMUSG00000101171	Gm7593	processed_pseudogene
ENSMUST00000273893.1	ENSMUSG00000126000	Gm70008	lncRNA
ENSMUST00000027068.11	ENSMUSG00000025935	Tram1	protein_coding
ENSMUST00000305046.1	ENSMUSG00000120948	Gm57152	lncRNA
ENSMUST00000246625.2	ENSMUSG00000120948	Gm57152	lncRNA
ENSMUST00000305204.1	ENSMUSG00000131318	Gm70508	lncRNA
ENSMUST00000027071.7	ENSMUSG00000025937	Lactb2	protein_coding
ENSMUST00000194537.2	ENSMUSG00000102982	Gm38319	TEC
ENSMUST00000088542.4	ENSMUSG00000067813	Xkr9	protein_coding
ENSMUST00000104180.3	ENSMUSG00000077368	Gm26273	snoRNA
ENSMUST00000180415.2	ENSMUSG00000097711	Gm5523	processed_pseudogene
ENSMUST00000323392.1	ENSMUSG00000134219	ENSMUSG00000134219	lncRNA
ENSMUST00000323378.1	ENSMUSG00000134219	ENSMUSG00000134219	lncRNA
ENSMUST00000323376.1	ENSMUSG00000134219	ENSMUSG00000134219	lncRNA
ENSMUST00000323377.1	ENSMUSG00000134219	ENSMUSG00000134219	lncRNA
ENSMUST00000323390.1	ENSMUSG00000134219	ENSMUSG00000134219	lncRNA
ENSMUST00000323369.1	ENSMUSG00000134219	ENSMUSG00000134219	lncRNA
ENSMUST00000323371.1	ENSMUSG00000134219	ENSMUSG00000134219	lncRNA
ENSMUST00000323388.1	ENSMUSG00000134219	ENSMUSG00000134219	lncRNA
ENSMUST00000194709.2	ENSMUSG00000102166	Gm36947	TEC
ENSMUST00020183707.1	ENSMUSG00002075174	Gm55173	misc_RNA
ENSMUST00000193148.2	ENSMUSG00000104209	Gm37400	TEC
ENSMUST00000027066.13	ENSMUSG00000025932	Eya1	protein_coding
ENSMUST00000168081.9	ENSMUSG00000025932	Eya1	protein_coding
ENSMUST00000080664.14	ENSMUSG00000025932	Eya1	protein_coding
ENSMUST00000190337.7	ENSMUSG00000025932	Eya1	protein_coding
ENSMUST00020182033.1	ENSMUSG00002075819	Gm55247	miRNA
ENSMUST00000193605.2	ENSMUSG00000102588	Gm37444	TEC
ENSMUST00000281250.1	ENSMUSG00000127312	Gm70120	lncRNA
ENSMUST00000281252.1	ENSMUSG00000127312	Gm70120	lncRNA
ENSMUST00000280793.1	ENSMUSG00000127278	Gm70117	lncRNA
ENSMUST00000280797.1	ENSMUSG00000127278	Gm70117	lncRNA
ENSMUST00000280804.1	ENSMUSG00000127278	Gm70117	lncRNA
ENSMUST00000280808.1	ENSMUSG00000127278	Gm70117	lncRNA
ENSMUST00000280809.1	ENSMUSG00000127278	Gm70117	lncRNA
ENSMUST00000361116.1	ENSMUSG00000140763	Gm71017	lncRNA
ENSMUST00000359671.1	ENSMUSG00000140464	Gm71006	lncRNA
ENSMUST00000359672.1	ENSMUSG00000140464	Gm71006	lncRNA
ENSMUST00000324699.1	ENSMUSG00000134469	Gm70662	lncRNA
ENSMUST00000187401.2	ENSMUSG00000054493	Gm9947	lncRNA
ENSMUST00000269388.1	ENSMUSG00000054493	Gm9947	lncRNA
ENSMUST00000269391.1	ENSMUSG00000054493	Gm9947	lncRNA
ENSMUST00000269380.1	ENSMUSG00000054493	Gm9947	lncRNA
ENSMUST00000269392.1	ENSMUSG00000054493	Gm9947	lncRNA
ENSMUST00000027062.7	ENSMUSG00000025930	Msc	protein_coding
ENSMUST00000194866.2	ENSMUSG00000103492	Gm37412	TEC
ENSMUST00000121569.2	ENSMUSG00000081201	Smt3h2-ps4	processed_pseudogene
ENSMUST00000121367.2	ENSMUSG00000082193	Rpl5-ps1	processed_pseudogene
ENSMUST00000041447.5	ENSMUSG00000032769	Trpa1	protein_coding
ENSMUST00000235071.2	ENSMUSG00000032769	Trpa1	protein_coding
ENSMUST00000157534.3	ENSMUSG00000088159	Gm26345	snoRNA
ENSMUST00000270350.1	ENSMUSG00000125466	Gm69963	lncRNA
ENSMUST00000270349.1	ENSMUSG00000125466	Gm69963	lncRNA
ENSMUST00000270352.1	ENSMUSG00000125466	Gm69963	lncRNA
ENSMUST00000270353.1	ENSMUSG00000125466	Gm69963	lncRNA
ENSMUST00000086739.6	ENSMUSG00000073737	Gm10566	processed_pseudogene
ENSMUST00000175681.3	ENSMUSG00000092083	Kcnb2	protein_coding
ENSMUST00000170146.3	ENSMUSG00000092083	Kcnb2	protein_coding
ENSMUST00000286326.1	ENSMUSG00000128216	Gm70219	lncRNA
ENSMUST00000193873.2	ENSMUSG00000102937	Gm38116	TEC
ENSMUST00000194564.2	ENSMUSG00000104149	Gm37138	TEC
ENSMUST00000344389.1	ENSMUSG00000137925	Gm51617	lncRNA
ENSMUST00000344391.1	ENSMUSG00000137925	Gm51617	lncRNA
ENSMUST00000158204.3	ENSMUSG00000088829	Gm25227	snoRNA
ENSMUST00000313595.1	ENSMUSG00000132707	Gm70576	lncRNA
ENSMUST00000313593.1	ENSMUSG00000132707	Gm70576	lncRNA
ENSMUST00000313596.1	ENSMUSG00000132707	Gm70576	lncRNA
ENSMUST00000104189.3	ENSMUSG00000077377	Gm25168	snoRNA
ENSMUST00000188671.2	ENSMUSG00000101652	Gm6060	processed_pseudogene
ENSMUST00000188400.2	ENSMUSG00000100814	Gm28669	processed_pseudogene
ENSMUST00000313797.1	ENSMUSG00000132745	Gm70578	lncRNA
ENSMUST00000313790.1	ENSMUSG00000132745	Gm70578	lncRNA
ENSMUST00000314040.1	ENSMUSG00000132786	Gm70582	lncRNA
ENSMUST00000188371.7	ENSMUSG00000025925	Terf1	protein_coding
ENSMUST00000027057.8	ENSMUSG00000025925	Terf1	protein_coding
ENSMUST00000194867.2	ENSMUSG00000104379	Gm37509	TEC
ENSMUST00000040695.5	ENSMUSG00000032719	Sbspon	protein_coding
ENSMUST00020183461.1	ENSMUSG00002076565	Gm55274	misc_RNA
ENSMUST00000343820.1	ENSMUSG00000137819	Gm70862	lncRNA
ENSMUST00000343821.1	ENSMUSG00000137819	Gm70862	lncRNA
ENSMUST00000185778.2	ENSMUSG00000100652	Gm7634	processed_pseudogene
ENSMUST00000115367.8	ENSMUSG00000067795	4930444P10Rik	protein_coding
ENSMUST00000145070.8	ENSMUSG00000067795	4930444P10Rik	protein_coding
ENSMUST00000151004.2	ENSMUSG00000067795	4930444P10Rik	protein_coding
ENSMUST00000337337.1	ENSMUSG00000136711	Gm70800	lncRNA
ENSMUST00000337339.1	ENSMUSG00000136711	Gm70800	lncRNA
ENSMUST00000058437.14	ENSMUSG00000043716	Rpl7	protein_coding
ENSMUST00000027053.8	ENSMUSG00000025921	Rdh10	protein_coding
ENSMUST00000310863.1	ENSMUSG00000132226	Gm70554	lncRNA
ENSMUST00000192560.2	ENSMUSG00000104165	Gm38249	TEC
ENSMUST00000186343.2	ENSMUSG00000100868	Gm28095	lncRNA
ENSMUST00000162751.8	ENSMUSG00000025920	Stau2	protein_coding
ENSMUST00000054668.13	ENSMUSG00000025920	Stau2	protein_coding
ENSMUST00000162627.8	ENSMUSG00000025920	Stau2	protein_coding
ENSMUST00000027052.13	ENSMUSG00000025920	Stau2	protein_coding
ENSMUST00000162435.8	ENSMUSG00000025920	Stau2	protein_coding
ENSMUST00000159558.8	ENSMUSG00000025920	Stau2	protein_coding
ENSMUST00000128957.9	ENSMUSG00000025920	Stau2	protein_coding
ENSMUST00000131257.9	ENSMUSG00000025920	Stau2	protein_coding
ENSMUST00000162007.8	ENSMUSG00000025920	Stau2	protein_coding
ENSMUST00000149320.9	ENSMUSG00000025920	Stau2	protein_coding
ENSMUST00000115359.10	ENSMUSG00000025920	Stau2	protein_coding
ENSMUST00000145092.8	ENSMUSG00000025920	Stau2	protein_coding
ENSMUST00000144138.4	ENSMUSG00000025920	Stau2	protein_coding
ENSMUST00000370245.1	ENSMUSG00000089982	Gm7568	lncRNA
ENSMUST00000370248.1	ENSMUSG00000089982	Gm7568	lncRNA
ENSMUST00000182554.9	ENSMUSG00000025939	Ube2w	protein_coding
ENSMUST00000117146.9	ENSMUSG00000025939	Ube2w	protein_coding
ENSMUST00000195710.2	ENSMUSG00000102457	Gm38342	TEC
ENSMUST00000188641.7	ENSMUSG00000079658	Eloc	protein_coding
ENSMUST00000115352.10	ENSMUSG00000079658	Eloc	protein_coding
ENSMUST00000186948.7	ENSMUSG00000079658	Eloc	protein_coding
ENSMUST00000187910.7	ENSMUSG00000079658	Eloc	protein_coding
ENSMUST00000185771.7	ENSMUSG00000079658	Eloc	protein_coding
ENSMUST00000370517.1	ENSMUSG00000097744	D030040B21Rik	lncRNA
ENSMUST00000370518.1	ENSMUSG00000097744	D030040B21Rik	lncRNA
ENSMUST00000181371.2	ENSMUSG00000097744	D030040B21Rik	lncRNA
ENSMUST00000186738.2	ENSMUSG00000100959	Idi1-ps5	processed_pseudogene
ENSMUST00000177501.2	ENSMUSG00000025940	Tmem70	protein_coding
ENSMUST00000065373.6	ENSMUSG00000025940	Tmem70	protein_coding
ENSMUST00000267928.1	ENSMUSG00000125087	Gm69889	lncRNA
ENSMUST00000267930.1	ENSMUSG00000125087	Gm69889	lncRNA
ENSMUST00000026881.11	ENSMUSG00000025779	Ly96	protein_coding
ENSMUST00000190366.2	ENSMUSG00000025779	Ly96	protein_coding
ENSMUST00000185649.2	ENSMUSG00000100093	Gm29649	processed_pseudogene
ENSMUST00000071842.10	ENSMUSG00000091020	Gm5828	processed_pseudogene
ENSMUST00000370070.1	ENSMUSG00000142287	Gm53492	lncRNA
ENSMUST00000186604.2	ENSMUSG00000101640	Gm28376	lncRNA
ENSMUST00000194790.2	ENSMUSG00000104133	4921511E07Rik	TEC
ENSMUST00000038382.5	ENSMUSG00000042686	Jph1	protein_coding
ENSMUST00000284082.1	ENSMUSG00000127806	ENSMUSG00000127806	lncRNA
ENSMUST00000284080.1	ENSMUSG00000127806	ENSMUSG00000127806	lncRNA
ENSMUST00000283919.1	ENSMUSG00000127769	Gm31982	lncRNA
ENSMUST00000284323.1	ENSMUSG00000100110	Gm28783	lncRNA
ENSMUST00000026879.8	ENSMUSG00000025777	Gdap1	protein_coding
ENSMUST00000187817.3	ENSMUSG00000099899	Gm28784	lncRNA
ENSMUST00000346909.1	ENSMUSG00000138285	Gm39597	lncRNA
ENSMUST00000346910.1	ENSMUSG00000138285	Gm39597	lncRNA
ENSMUST00000187478.2	ENSMUSG00000100272	Gm28785	processed_pseudogene
ENSMUST00000341961.1	ENSMUSG00000137468	Gm71261	lncRNA
ENSMUST00000342118.1	ENSMUSG00000137506	Gm70848	lncRNA
ENSMUST00000188959.2	ENSMUSG00000100398	Gm5251	transcribed_processed_pseudogene
ENSMUST00000186192.2	ENSMUSG00000101589	Rbm6-ps1	processed_pseudogene
ENSMUST00000186816.2	ENSMUSG00000102048	Gm6075	processed_pseudogene
ENSMUST00000158909.3	ENSMUSG00000089534	Gm25166	snoRNA
ENSMUST00000088476.5	ENSMUSG00000067780	Pi15	protein_coding
ENSMUST00000186267.2	ENSMUSG00000100053	Gm28154	lncRNA
ENSMUST00000155588.8	ENSMUSG00000085125	Gm16070	lncRNA
ENSMUST00000127328.2	ENSMUSG00000085125	Gm16070	lncRNA
ENSMUST00000149914.2	ENSMUSG00000085125	Gm16070	lncRNA
ENSMUST00000159958.8	ENSMUSG00000025776	Crispld1	protein_coding
ENSMUST00000095075.5	ENSMUSG00000025776	Crispld1	protein_coding
ENSMUST00000189853.2	ENSMUSG00000099895	Gm28153	lncRNA
ENSMUST00000191057.3	ENSMUSG00000109887	Gm28756	lncRNA
ENSMUST00000379306.1	ENSMUSG00000109887	Gm28756	lncRNA
ENSMUST00000190885.2	ENSMUSG00000100554	Gm7690	processed_pseudogene
ENSMUST00000190763.2	ENSMUSG00000099473	Gm18775	transcribed_unprocessed_pseudogene
ENSMUST00000185706.2	ENSMUSG00000099591	Gm17969	processed_pseudogene
ENSMUST00000185773.2	ENSMUSG00000102001	Gm28755	unprocessed_pseudogene
ENSMUST00000188360.2	ENSMUSG00000101717	Gm45784	transcribed_unprocessed_pseudogene
ENSMUST00000026876.13	ENSMUSG00000025774	Crisp4	protein_coding
ENSMUST00000115340.8	ENSMUSG00000025774	Crisp4	protein_coding
ENSMUST00000115344.2	ENSMUSG00000025774	Crisp4	protein_coding
ENSMUST00000371984.1	ENSMUSG00000142595	Gm71137	lncRNA
ENSMUST00000371982.1	ENSMUSG00000142595	Gm71137	lncRNA
ENSMUST00000371983.1	ENSMUSG00000142595	Gm71137	lncRNA
ENSMUST00000126871.2	ENSMUSG00000070977	Defb44-ps	transcribed_unprocessed_pseudogene
ENSMUST00000309585.1	ENSMUSG00000131994	Gm71262	lncRNA
ENSMUST00000097818.2	ENSMUSG00000073735	Defb18	protein_coding
ENSMUST00000088463.2	ENSMUSG00000067773	Defb41	protein_coding
ENSMUST00000097817.4	ENSMUSG00000067773	Defb41	protein_coding
ENSMUST00000186435.2	ENSMUSG00000101685	Gm17837	processed_pseudogene
ENSMUST00000311237.1	ENSMUSG00000132263	Gm70557	lncRNA
ENSMUST00000311860.1	ENSMUSG00000132383	Gm70562	lncRNA
ENSMUST00000189030.2	ENSMUSG00000101306	Gm5252	processed_pseudogene
ENSMUST00000327607.1	ENSMUSG00000134916	Gm70695	lncRNA
ENSMUST00000158175.4	ENSMUSG00000088800	Gm24075	snoRNA
ENSMUST00000185386.2	ENSMUSG00000101644	Gm28343	processed_pseudogene
ENSMUST00000185704.2	ENSMUSG00000099433	Gm28344	processed_pseudogene
ENSMUST00000159108.3	ENSMUSG00000089787	Gm15825	lncRNA
ENSMUST00000037294.8	ENSMUSG00000042596	Tfap2d	protein_coding
ENSMUST00000162030.2	ENSMUSG00000100720	Gm10075	processed_pseudogene
ENSMUST00000027059.11	ENSMUSG00000025927	Tfap2b	protein_coding
ENSMUST00000187754.7	ENSMUSG00000025927	Tfap2b	protein_coding
ENSMUST00000064976.6	ENSMUSG00000025927	Tfap2b	protein_coding
ENSMUST00000374233.1	ENSMUSG00000142982	Gm71158	lncRNA
ENSMUST00000373924.1	ENSMUSG00000100538	Gm28340	lncRNA
ENSMUST00000373931.1	ENSMUSG00000100538	Gm28340	lncRNA
ENSMUST00000373933.1	ENSMUSG00000100538	Gm28340	lncRNA
ENSMUST00000373926.1	ENSMUSG00000100538	Gm28340	lncRNA
ENSMUST00000190883.2	ENSMUSG00000101117	Gm28341	processed_pseudogene
ENSMUST00000188428.2	ENSMUSG00000100204	Gm4849	processed_pseudogene
ENSMUST00020181853.1	ENSMUSG00002076883	Gm55451	snoRNA
ENSMUST00000363128.1	ENSMUSG00000141106	Gm32651	lncRNA
ENSMUST00000193790.2	ENSMUSG00000102597	Gm38382	TEC
ENSMUST00000368732.1	ENSMUSG00000142065	Gm71104	lncRNA
ENSMUST00000336392.1	ENSMUSG00000136536	Gm70792	lncRNA
ENSMUST00000336388.1	ENSMUSG00000136536	Gm70792	lncRNA
ENSMUST00000088448.12	ENSMUSG00000043760	Pkhd1	protein_coding
ENSMUST00000194347.2	ENSMUSG00000104095	Gm37315	TEC
ENSMUST00000161509.4	ENSMUSG00000089914	4930486I03Rik	lncRNA
ENSMUST00000337638.1	ENSMUSG00000089914	4930486I03Rik	lncRNA
ENSMUST00000160969.3	ENSMUSG00000090142	Gm15795	processed_pseudogene
ENSMUST00000093665.3	ENSMUSG00000070175	Gm24162	snRNA
ENSMUST00000227082.2	ENSMUSG00000099906	Lincmd1	lncRNA
ENSMUST00000185494.2	ENSMUSG00000099906	Lincmd1	lncRNA
ENSMUST00000083625.3	ENSMUSG00000065559	Mir206	miRNA
ENSMUST00000083546.3	ENSMUSG00000065480	Mir133b	miRNA
ENSMUST00000318603.1	ENSMUSG00000133531	Gm70627	lncRNA
ENSMUST00000027061.5	ENSMUSG00000025929	Il17a	protein_coding
ENSMUST00000039046.10	ENSMUSG00000041872	Il17f	protein_coding
ENSMUST00000053266.11	ENSMUSG00000041859	Mcm3	protein_coding
ENSMUST00000186367.2	ENSMUSG00000099714	Gm20587	processed_pseudogene
ENSMUST00000185290.2	ENSMUSG00000102121	Gm28065	lncRNA
ENSMUST00000158233.3	ENSMUSG00000088858	Gm24723	snoRNA
ENSMUST00000321503.1	ENSMUSG00000097934	6720483E21Rik	lncRNA
ENSMUST00000321502.1	ENSMUSG00000097934	6720483E21Rik	lncRNA
ENSMUST00000189400.7	ENSMUSG00000025931	Paqr8	protein_coding
ENSMUST00000068880.14	ENSMUSG00000025931	Paqr8	protein_coding
ENSMUST00000167119.8	ENSMUSG00000025931	Paqr8	protein_coding
ENSMUST00000187651.2	ENSMUSG00000025931	Paqr8	protein_coding
ENSMUST00000104126.3	ENSMUSG00000077314	Gm24171	snoRNA
ENSMUST00000321293.1	ENSMUSG00000133875	Gm70640	lncRNA
ENSMUST00000185639.2	ENSMUSG00000100929	Gm28064	processed_pseudogene
ENSMUST00000038447.6	ENSMUSG00000041809	Efhc1	protein_coding
ENSMUST00000037998.6	ENSMUSG00000041779	Tram2	protein_coding
ENSMUST00000341807.1	ENSMUSG00000137435	Gm70840	lncRNA
ENSMUST00000186612.2	ENSMUSG00000099971	Gm28287	lncRNA
ENSMUST00000296200.1	ENSMUSG00000129840	ENSMUSG00000129840	lncRNA
ENSMUST00000296205.1	ENSMUSG00000129840	ENSMUSG00000129840	lncRNA
ENSMUST00000296206.1	ENSMUSG00000129840	ENSMUSG00000129840	lncRNA
ENSMUST00000189119.2	ENSMUSG00000100819	Gm2693	transcribed_unprocessed_pseudogene
ENSMUST00000296851.1	ENSMUSG00000129885	Gm32947	lncRNA
ENSMUST00000295883.1	ENSMUSG00000099343	Gm28836	lncRNA
ENSMUST00000295882.1	ENSMUSG00000099343	Gm28836	lncRNA
ENSMUST00000295887.1	ENSMUSG00000099343	Gm28836	lncRNA
ENSMUST00000295890.1	ENSMUSG00000099343	Gm28836	lncRNA
ENSMUST00000027065.12	ENSMUSG00000025933	Tmem14a	protein_coding
ENSMUST00000027064.8	ENSMUSG00000025933	Tmem14a	protein_coding
ENSMUST00000191648.2	ENSMUSG00000102633	Gm38224	TEC
ENSMUST00000027067.15	ENSMUSG00000025934	Gsta3	protein_coding
ENSMUST00000121676.8	ENSMUSG00000025934	Gsta3	protein_coding
ENSMUST00000345120.1	ENSMUSG00000138037	Gm71267	lncRNA
ENSMUST00000178379.3	ENSMUSG00000096375	Gm7094	transcribed_unprocessed_pseudogene
ENSMUST00000367176.1	ENSMUSG00000121505	Gm71569	lncRNA
ENSMUST00000246256.2	ENSMUSG00000121505	Gm71569	lncRNA
ENSMUST00000246614.2	ENSMUSG00000121505	Gm71569	lncRNA
ENSMUST00000243839.1	ENSMUSG00000121505	Gm71569	lncRNA
ENSMUST00000246596.1	ENSMUSG00000121505	Gm71569	lncRNA
ENSMUST00000367162.1	ENSMUSG00000121505	Gm71569	lncRNA
ENSMUST00000367213.1	ENSMUSG00000121505	Gm71569	lncRNA
ENSMUST00000245344.1	ENSMUSG00000121505	Gm71569	lncRNA
ENSMUST00000178869.8	ENSMUSG00000025936	Gm4956	transcribed_unprocessed_pseudogene
ENSMUST00000367840.1	ENSMUSG00000141880	Gm71089	lncRNA
ENSMUST00000178260.2	ENSMUSG00000093963	Gm21909	transcribed_unprocessed_pseudogene
ENSMUST00000367589.1	ENSMUSG00000141838	Gm71652	lncRNA
ENSMUST00000088407.4	ENSMUSG00000067750	Khdc1a	protein_coding
ENSMUST00000148174.2	ENSMUSG00000086194	Gm16329	transcribed_unprocessed_pseudogene
ENSMUST00000368053.1	ENSMUSG00000141922	Gm71091	lncRNA
ENSMUST00000137146.2	ENSMUSG00000094436	Gm16327	transcribed_processed_pseudogene
ENSMUST00000070223.6	ENSMUSG00000041722	Khdc1c	protein_coding
ENSMUST00000142979.2	ENSMUSG00000085507	Gm2709	unprocessed_pseudogene
ENSMUST00000140035.2	ENSMUSG00000094926	Gm16533	processed_pseudogene
ENSMUST00000147615.2	ENSMUSG00000085079	Khdc1b	protein_coding
ENSMUST00000292072.1	ENSMUSG00000129191	Gm71268	lncRNA
ENSMUST00000126985.3	ENSMUSG00000085679	Gm16328	transcribed_processed_pseudogene
ENSMUST00000029667.13	ENSMUSG00000028033	Kcnq5	protein_coding
ENSMUST00000115300.8	ENSMUSG00000028033	Kcnq5	protein_coding
ENSMUST00000173058.8	ENSMUSG00000028033	Kcnq5	protein_coding
ENSMUST00000173404.2	ENSMUSG00000028033	Kcnq5	protein_coding
ENSMUST00000192487.2	ENSMUSG00000104138	Gm36949	TEC
ENSMUST00000289934.1	ENSMUSG00000128794	Gm70304	lncRNA
ENSMUST00000119064.2	ENSMUSG00000082935	Gm7658	processed_pseudogene
ENSMUST00000194737.2	ENSMUSG00000103748	Gm38243	TEC
ENSMUST00000263655.1	ENSMUSG00000124418	Gm53539	lncRNA
ENSMUST00000263652.1	ENSMUSG00000124418	Gm53539	lncRNA
ENSMUST00000263653.1	ENSMUSG00000124418	Gm53539	lncRNA
ENSMUST00000258021.1	ENSMUSG00000123368	Gm69554	lncRNA
ENSMUST00000258023.1	ENSMUSG00000123368	Gm69554	lncRNA
ENSMUST00000189850.2	ENSMUSG00000099692	Gm5696	processed_pseudogene
ENSMUST00000359339.1	ENSMUSG00000140384	Gm71003	lncRNA
ENSMUST00000263617.1	ENSMUSG00000124412	Gm69691	lncRNA
ENSMUST00000190225.2	ENSMUSG00000100418	Gm28239	processed_pseudogene
ENSMUST00000290973.1	ENSMUSG00000128972	Gm70320	lncRNA
ENSMUST00000330568.1	ENSMUSG00000135509	Gm70740	lncRNA
ENSMUST00000081544.14	ENSMUSG00000041670	Rims1	protein_coding
ENSMUST00000097809.11	ENSMUSG00000041670	Rims1	protein_coding
ENSMUST00000115273.10	ENSMUSG00000041670	Rims1	protein_coding
ENSMUST00000164877.8	ENSMUSG00000041670	Rims1	protein_coding
ENSMUST00000097808.9	ENSMUSG00000041670	Rims1	protein_coding
ENSMUST00000180414.2	ENSMUSG00000097642	Gm26866	processed_pseudogene
ENSMUST00000305525.1	ENSMUSG00000131366	Gm70511	lncRNA
ENSMUST00000365781.1	ENSMUSG00000141541	Gm71071	lncRNA
ENSMUST00000286644.1	ENSMUSG00000128277	Gm70239	lncRNA
ENSMUST00000190510.2	ENSMUSG00000101468	Gm7761	processed_pseudogene
ENSMUST00000191045.2	ENSMUSG00000101227	Gm29506	lncRNA
ENSMUST00000366420.1	ENSMUSG00000101227	Gm29506	lncRNA
ENSMUST00000366422.1	ENSMUSG00000101227	Gm29506	lncRNA
ENSMUST00000073179.6	ENSMUSG00000073730	Ppp1r14bl	protein_coding
ENSMUST00000366587.1	ENSMUSG00000141721	Gm71078	lncRNA
ENSMUST00000366791.1	ENSMUSG00000141755	Gm30442	lncRNA
ENSMUST00000158928.3	ENSMUSG00000089553	Gm24176	snoRNA
ENSMUST00000193885.2	ENSMUSG00000102766	Gm6420	TEC
ENSMUST00000323818.1	ENSMUSG00000134304	Gm53541	lncRNA
ENSMUST00000323819.1	ENSMUSG00000134304	Gm53541	lncRNA
ENSMUST00000323822.1	ENSMUSG00000134304	Gm53541	lncRNA
ENSMUST00000323821.1	ENSMUSG00000134304	Gm53541	lncRNA
ENSMUST00000323829.1	ENSMUSG00000134304	Gm53541	lncRNA
ENSMUST00000323826.1	ENSMUSG00000134304	Gm53541	lncRNA
ENSMUST00000323830.1	ENSMUSG00000134304	Gm53541	lncRNA
ENSMUST00000323831.1	ENSMUSG00000134304	Gm53541	lncRNA
ENSMUST00000083471.5	ENSMUSG00000065405	Mir30a	miRNA
ENSMUST00000182303.2	ENSMUSG00000097970	Gm27028	lncRNA
ENSMUST00000083633.3	ENSMUSG00000065567	Mir30c-2	miRNA
ENSMUST00000190910.2	ENSMUSG00000100775	Gm29107	lncRNA
ENSMUST00000316213.1	ENSMUSG00000133147	Gm70599	lncRNA
ENSMUST00000189078.2	ENSMUSG00000101226	Gm20954	processed_pseudogene
ENSMUST00000027343.6	ENSMUSG00000026158	Ogfrl1	protein_coding
ENSMUST00000348807.1	ENSMUSG00000138593	Gm70903	lncRNA
ENSMUST00000180769.2	ENSMUSG00000097920	Gm7784	processed_pseudogene
ENSMUST00000363397.1	ENSMUSG00000099503	Gm28822	lncRNA
ENSMUST00000363398.1	ENSMUSG00000099503	Gm28822	lncRNA
ENSMUST00000191140.2	ENSMUSG00000099503	Gm28822	lncRNA
ENSMUST00000363401.1	ENSMUSG00000099503	Gm28822	lncRNA
ENSMUST00000372225.1	ENSMUSG00000142633	Gm71138	lncRNA
ENSMUST00000144602.2	ENSMUSG00000026156	B3gat2	protein_coding
ENSMUST00000063663.6	ENSMUSG00000026156	B3gat2	protein_coding
ENSMUST00000140583.2	ENSMUSG00000026156	B3gat2	protein_coding
ENSMUST00000027339.14	ENSMUSG00000026155	Smap1	protein_coding
ENSMUST00000129254.8	ENSMUSG00000026155	Smap1	protein_coding
ENSMUST00000368130.1	ENSMUSG00000141937	Gm71092	lncRNA
ENSMUST00000367934.1	ENSMUSG00000141893	Gm53062	lncRNA
ENSMUST00000367933.1	ENSMUSG00000141893	Gm53062	lncRNA
ENSMUST00000027338.4	ENSMUSG00000026154	Sdhaf4	protein_coding
ENSMUST00000192339.2	ENSMUSG00000102495	Gm26524	TEC
ENSMUST00000187752.7	ENSMUSG00000026153	Fam135a	protein_coding
ENSMUST00000187369.7	ENSMUSG00000026153	Fam135a	protein_coding
ENSMUST00000027337.15	ENSMUSG00000026153	Fam135a	protein_coding
ENSMUST00000380289.1	ENSMUSG00000143955	Gm71222	lncRNA
ENSMUST00000192408.2	ENSMUSG00000102398	Gm37580	TEC
ENSMUST00000255106.1	ENSMUSG00000122847	Gm69483	lncRNA
ENSMUST00000255107.1	ENSMUSG00000122847	Gm69483	lncRNA
ENSMUST00000180661.2	ENSMUSG00000097670	Gm26607	processed_pseudogene
ENSMUST00000054588.15	ENSMUSG00000026147	Col9a1	protein_coding
ENSMUST00000088349.3	ENSMUSG00000026147	Col9a1	protein_coding
ENSMUST00000115244.9	ENSMUSG00000026141	Col19a1	protein_coding
ENSMUST00000051344.6	ENSMUSG00000026141	Col19a1	protein_coding
ENSMUST00000269787.1	ENSMUSG00000125396	Gm69926	lncRNA
ENSMUST00000269790.1	ENSMUSG00000125396	Gm69926	lncRNA
ENSMUST00000269789.1	ENSMUSG00000125396	Gm69926	lncRNA
ENSMUST00000270216.1	ENSMUSG00000125434	Gm69961	lncRNA
ENSMUST00000104275.3	ENSMUSG00000077463	Gm26418	snoRNA
ENSMUST00000187481.2	ENSMUSG00000099997	Tubb4b-ps2	processed_pseudogene
ENSMUST00000187714.2	ENSMUSG00000100131	Gm28439	unprocessed_pseudogene
ENSMUST00000088336.3	ENSMUSG00000067736	Gm10222	unprocessed_pseudogene
ENSMUST00000345540.1	ENSMUSG00000138098	Gm71269	lncRNA
ENSMUST00000188299.2	ENSMUSG00000101939	Gm28438	transcribed_unprocessed_pseudogene
ENSMUST00000190277.2	ENSMUSG00000101111	Gm28437	unprocessed_pseudogene
ENSMUST00000189941.2	ENSMUSG00000100862	Atp6-ps	unprocessed_pseudogene
ENSMUST00000188231.2	ENSMUSG00000102070	Gm28661	unprocessed_pseudogene
ENSMUST00000187117.2	ENSMUSG00000101249	Gm29216	unprocessed_pseudogene
ENSMUST00000279663.1	ENSMUSG00000127021	Gm70099	lncRNA
ENSMUST00000191471.7	ENSMUSG00000073725	Lmbrd1	protein_coding
ENSMUST00000186096.7	ENSMUSG00000073725	Lmbrd1	protein_coding
ENSMUST00000095062.10	ENSMUSG00000073725	Lmbrd1	protein_coding
ENSMUST00000316388.1	ENSMUSG00000133176	Gm70601	lncRNA
ENSMUST00000293596.1	ENSMUSG00000129414	Gm70361	lncRNA
ENSMUST00000375302.1	ENSMUSG00000143216	Gm71173	lncRNA
ENSMUST00000187022.2	ENSMUSG00000100808	Gm28594	processed_pseudogene
ENSMUST00000303248.1	ENSMUSG00000130976	Gm70487	lncRNA
ENSMUST00000186563.2	ENSMUSG00000100483	Gm28237	lncRNA
ENSMUST00000189477.2	ENSMUSG00000100483	Gm28237	lncRNA
ENSMUST00000332502.1	ENSMUSG00000135830	Gm71272	lncRNA
ENSMUST00000188406.2	ENSMUSG00000100450	Gm9443	transcribed_processed_pseudogene
ENSMUST00000270505.1	ENSMUSG00000099392	Gm29414	lncRNA
ENSMUST00000185379.3	ENSMUSG00000099392	Gm29414	lncRNA
ENSMUST00000270506.1	ENSMUSG00000099392	Gm29414	lncRNA
ENSMUST00000251482.1	ENSMUSG00000122244	Gm69393	lncRNA
ENSMUST00000251484.1	ENSMUSG00000122244	Gm69393	lncRNA
ENSMUST00000251485.1	ENSMUSG00000122244	Gm69393	lncRNA
ENSMUST00000251481.1	ENSMUSG00000122244	Gm69393	lncRNA
ENSMUST00000251483.1	ENSMUSG00000122244	Gm69393	lncRNA
ENSMUST00000126626.8	ENSMUSG00000033569	Adgrb3	protein_coding
ENSMUST00000135518.8	ENSMUSG00000033569	Adgrb3	protein_coding
ENSMUST00000151309.8	ENSMUSG00000033569	Adgrb3	protein_coding
ENSMUST00000041838.7	ENSMUSG00000033569	Adgrb3	protein_coding
ENSMUST00000119680.2	ENSMUSG00000080849	Gm15702	processed_pseudogene
ENSMUST00000251830.1	ENSMUSG00000122289	Gm69397	lncRNA
ENSMUST00000193138.2	ENSMUSG00000104257	Gm20172	TEC
ENSMUST00000240417.1	ENSMUSG00000119153	Gm22260	snRNA
ENSMUST00000192443.2	ENSMUSG00000102296	Gm37543	TEC
ENSMUST00000192367.2	ENSMUSG00000103209	Gm37331	TEC
ENSMUST00000193392.2	ENSMUSG00000104027	Gm37211	TEC
ENSMUST00000193079.2	ENSMUSG00000102407	Gm37862	TEC
ENSMUST00000195128.2	ENSMUSG00000103214	Gm38286	TEC
ENSMUST00000192216.2	ENSMUSG00000104100	Gm37880	TEC
ENSMUST00000122791.3	ENSMUSG00000084740	Gm25294	snRNA
ENSMUST00000195543.2	ENSMUSG00000103889	Gm37011	TEC
ENSMUST00000190216.2	ENSMUSG00000101301	Gm29214	processed_pseudogene
ENSMUST00000194535.2	ENSMUSG00000104221	Gm37051	TEC
ENSMUST00000193573.2	ENSMUSG00000102250	Gm38260	TEC
ENSMUST00000194644.2	ENSMUSG00000102317	Gm37628	TEC
ENSMUST00000320463.1	ENSMUSG00000133748	Gm70633	lncRNA
ENSMUST00000192614.2	ENSMUSG00000103563	8030445P17Rik	TEC
ENSMUST00000191772.2	ENSMUSG00000102465	Gm38198	TEC
ENSMUST00000195723.2	ENSMUSG00000102659	Gm37077	TEC
ENSMUST00000192448.2	ENSMUSG00000103924	Gm37895	TEC
ENSMUST00000194923.2	ENSMUSG00000104132	Gm36952	TEC
ENSMUST00000195187.2	ENSMUSG00000102747	Gm37602	TEC
ENSMUST00000193912.2	ENSMUSG00000102386	2900022M07Rik	TEC
ENSMUST00000195754.2	ENSMUSG00000103004	2900002M20Rik	TEC
ENSMUST00000381787.1	ENSMUSG00000144247	ENSMUSG00000144247	protein_coding
ENSMUST00000328999.1	ENSMUSG00000135201	Gm9884	lncRNA
ENSMUST00000194343.2	ENSMUSG00000104516	Gm9884	TEC
ENSMUST00000298994.1	ENSMUSG00000130306	Gm31076	lncRNA
ENSMUST00000298995.1	ENSMUSG00000130306	Gm31076	lncRNA
ENSMUST00000185358.2	ENSMUSG00000101618	Gm18443	processed_pseudogene
ENSMUST00000190716.2	ENSMUSG00000099458	Gm19123	processed_pseudogene
ENSMUST00000157486.3	ENSMUSG00000088111	Gm24064	snoRNA
ENSMUST00000358567.1	ENSMUSG00000140232	Gm31136	lncRNA
ENSMUST00000358565.1	ENSMUSG00000140232	Gm31136	lncRNA
ENSMUST00000358563.1	ENSMUSG00000140232	Gm31136	lncRNA
ENSMUST00000358564.1	ENSMUSG00000140232	Gm31136	lncRNA
ENSMUST00000097801.4	ENSMUSG00000073722	Spata31e2	protein_coding
ENSMUST00000240339.1	ENSMUSG00000119695	n-R5s209	rRNA
ENSMUST00000318717.1	ENSMUSG00000133566	Gm70629	lncRNA
ENSMUST00000318718.1	ENSMUSG00000133566	Gm70629	lncRNA
ENSMUST00000188432.2	ENSMUSG00000100310	Gm19641	processed_pseudogene
ENSMUST00000297293.1	ENSMUSG00000129952	Gm70420	lncRNA
ENSMUST00000297298.1	ENSMUSG00000129952	Gm70420	lncRNA
ENSMUST00000272246.1	ENSMUSG00000101514	Gm5524	lncRNA
ENSMUST00000188833.2	ENSMUSG00000101033	Gm18776	processed_pseudogene
ENSMUST00000189614.2	ENSMUSG00000101372	Gm19028	processed_pseudogene
ENSMUST00000293973.1	ENSMUSG00000129466	Gm70369	lncRNA
ENSMUST00000363879.1	ENSMUSG00000141222	Gm71042	lncRNA
ENSMUST00000354719.1	ENSMUSG00000139702	Gm70966	lncRNA
ENSMUST00000193585.2	ENSMUSG00000103241	Gm38089	TEC
ENSMUST00000145844.3	ENSMUSG00000086240	Gm7846	processed_pseudogene
ENSMUST00000345342.1	ENSMUSG00000138065	Gm45942	lncRNA
ENSMUST00000345344.1	ENSMUSG00000138065	Gm45942	lncRNA
ENSMUST00000345346.1	ENSMUSG00000138065	Gm45942	lncRNA
ENSMUST00000059937.5	ENSMUSG00000048411	Spata31e5	protein_coding
ENSMUST00000122295.3	ENSMUSG00000081557	Gm5697	processed_pseudogene
ENSMUST00000081488.3	ENSMUSG00000058590	Gm6462	processed_pseudogene
ENSMUST00000239107.3	ENSMUSG00000118548	Gm53035	unitary_pseudogene
ENSMUST00000262699.1	ENSMUSG00000124238	Gm69651	lncRNA
ENSMUST00000186678.2	ENSMUSG00000101235	Gm18033	processed_pseudogene
ENSMUST00020183144.1	ENSMUSG00002075209	Gm55767	misc_RNA
ENSMUST00020182011.1	ENSMUSG00002076857	Gm55769	miRNA
ENSMUST00020183276.1	ENSMUSG00002074912	Gm55770	miRNA
ENSMUST00000286378.1	ENSMUSG00000128221	Gm70221	lncRNA
ENSMUST00000183870.3	ENSMUSG00000099257	Mir6342	miRNA
ENSMUST00000190438.2	ENSMUSG00000099492	Gm5525	processed_pseudogene
ENSMUST00000256840.1	ENSMUSG00000123191	Gm69536	lncRNA
ENSMUST00000190177.2	ENSMUSG00000101726	Gm7858	processed_pseudogene
ENSMUST00020183576.1	ENSMUSG00002075317	Gm55771	miRNA
ENSMUST00000284769.1	ENSMUSG00000127937	ENSMUSG00000127937	lncRNA
ENSMUST00000284761.1	ENSMUSG00000127937	ENSMUSG00000127937	lncRNA
ENSMUST00000284771.1	ENSMUSG00000127937	ENSMUSG00000127937	lncRNA
ENSMUST00020181977.1	ENSMUSG00002075289	Gm55772	miRNA
ENSMUST00000267562.1	ENSMUSG00000124992	ENSMUSG00000124992	lncRNA
ENSMUST00000267730.1	ENSMUSG00000125037	Gm31581	lncRNA
ENSMUST00000267722.1	ENSMUSG00000125037	Gm31581	lncRNA
ENSMUST00000267740.1	ENSMUSG00000125037	Gm31581	lncRNA
ENSMUST00000267736.1	ENSMUSG00000125037	Gm31581	lncRNA
ENSMUST00000267741.1	ENSMUSG00000125037	Gm31581	lncRNA
ENSMUST00000267737.1	ENSMUSG00000125037	Gm31581	lncRNA
ENSMUST00000267742.1	ENSMUSG00000125037	Gm31581	lncRNA
ENSMUST00000267738.1	ENSMUSG00000125037	Gm31581	lncRNA
ENSMUST00000267733.1	ENSMUSG00000125037	Gm31581	lncRNA
ENSMUST00000267720.1	ENSMUSG00000125037	Gm31581	lncRNA
ENSMUST00000267724.1	ENSMUSG00000125037	Gm31581	lncRNA
ENSMUST00000267739.1	ENSMUSG00000125037	Gm31581	lncRNA
ENSMUST00000267723.1	ENSMUSG00000125037	Gm31581	lncRNA
ENSMUST00000267729.1	ENSMUSG00000125037	Gm31581	lncRNA
ENSMUST00000267725.1	ENSMUSG00000125037	Gm31581	lncRNA
ENSMUST00000369087.1	ENSMUSG00000053185	Gm9898	lncRNA
ENSMUST00000369084.1	ENSMUSG00000053185	Gm9898	lncRNA
ENSMUST00000369337.1	ENSMUSG00000142156	Gm71111	lncRNA
ENSMUST00000188572.2	ENSMUSG00000100261	Gm6473	unprocessed_pseudogene
ENSMUST00000186120.2	ENSMUSG00000101180	Gm2914	processed_pseudogene
ENSMUST00000186733.7	ENSMUSG00000048874	Phf3	protein_coding
ENSMUST00000088310.10	ENSMUSG00000048874	Phf3	protein_coding
ENSMUST00000195437.2	ENSMUSG00000103783	Gm37522	TEC
ENSMUST00000192050.2	ENSMUSG00000104315	Gm37906	TEC
ENSMUST00000289524.1	ENSMUSG00000128750	Gm70275	lncRNA
ENSMUST00000232841.2	ENSMUSG00000026064	Ptp4a1	protein_coding
ENSMUST00000233506.2	ENSMUSG00000117310	Ptp4a1	protein_coding
ENSMUST00000027232.15	ENSMUSG00000117310	Ptp4a1	protein_coding
ENSMUST00000076587.6	ENSMUSG00000117310	Ptp4a1	protein_coding
ENSMUST00000238874.2	ENSMUSG00000117310	Ptp4a1	protein_coding
ENSMUST00000350717.1	ENSMUSG00000139019	Gm53209	lncRNA
ENSMUST00000350716.1	ENSMUSG00000139019	Gm53209	lncRNA
ENSMUST00000178317.4	ENSMUSG00000117091	Alyreffm3	protein_coding
ENSMUST00000135273.4	ENSMUSG00000086726	Gm9458	unprocessed_pseudogene
ENSMUST00000233331.3	ENSMUSG00000086727	Alyreffm1	protein_coding
ENSMUST00000152491.4	ENSMUSG00000086727	Alyreffm1	protein_coding
ENSMUST00000187892.8	ENSMUSG00000086727	Alyreffm1	protein_coding
ENSMUST00000272886.1	ENSMUSG00000100910	Gm29128	lncRNA
ENSMUST00000273035.1	ENSMUSG00000100910	Gm29128	lncRNA
ENSMUST00000272879.1	ENSMUSG00000100910	Gm29128	lncRNA
ENSMUST00000273040.1	ENSMUSG00000100910	Gm29128	lncRNA
ENSMUST00000273039.1	ENSMUSG00000100910	Gm29128	lncRNA
ENSMUST00000273043.1	ENSMUSG00000100910	Gm29128	lncRNA
ENSMUST00000186448.2	ENSMUSG00000100910	Gm29128	lncRNA
ENSMUST00000273339.1	ENSMUSG00000125934	Gm70005	lncRNA
ENSMUST00020182636.1	ENSMUSG00002076113	Gm55778	rRNA
ENSMUST00000189666.2	ENSMUSG00000099796	Gm7893	processed_pseudogene
ENSMUST00000062560.14	ENSMUSG00000050217	Lgsn	protein_coding
ENSMUST00000027230.3	ENSMUSG00000026063	Dnaaf6rt	protein_coding
ENSMUST00000104476.3	ENSMUSG00000077664	Gm26145	snoRNA
ENSMUST00000185684.2	ENSMUSG00000100205	Gm4850	unprocessed_pseudogene
ENSMUST00000185859.2	ENSMUSG00000100592	Gm28645	unprocessed_pseudogene
ENSMUST00000178167.4	ENSMUSG00000094215	Alyreffm2	protein_coding
ENSMUST00000266369.1	ENSMUSG00000124860	Gm69836	lncRNA
ENSMUST00000189839.2	ENSMUSG00000101093	Eef1a1-ps2	processed_pseudogene
ENSMUST00000095050.5	ENSMUSG00000070960	Gm19680	processed_pseudogene
ENSMUST00000157995.3	ENSMUSG00000088620	Gm23032	snRNA
ENSMUST00000117896.3	ENSMUSG00000082159	Gm7910	processed_pseudogene
ENSMUST00000262104.1	ENSMUSG00000124101	Gm69634	lncRNA
ENSMUST00000369689.1	ENSMUSG00000142221	Gm51754	lncRNA
ENSMUST00000369687.1	ENSMUSG00000142221	Gm51754	lncRNA
ENSMUST00000027226.12	ENSMUSG00000026058	Khdrbs2	protein_coding
ENSMUST00000189878.2	ENSMUSG00000026058	Khdrbs2	protein_coding
ENSMUST00000188257.7	ENSMUSG00000026058	Khdrbs2	protein_coding
ENSMUST00000185666.2	ENSMUSG00000026058	Khdrbs2	protein_coding
ENSMUST00000082754.3	ENSMUSG00000064688	Gm25814	snRNA
ENSMUST00000195178.2	ENSMUSG00000103482	Gm37999	TEC
ENSMUST00000192993.2	ENSMUSG00000104498	Gm37110	TEC
ENSMUST00000193099.2	ENSMUSG00000104313	Gm37911	TEC
ENSMUST00000195252.2	ENSMUSG00000102865	Gm9839	TEC
ENSMUST00000195761.2	ENSMUSG00000102321	Gm37792	TEC
ENSMUST00000171322.3	ENSMUSG00000091318	Semp2l1	protein_coding
ENSMUST00000158864.3	ENSMUSG00000089489	Gm24732	snRNA
ENSMUST00000195241.2	ENSMUSG00000104433	Gm37426	TEC
ENSMUST00020182212.1	ENSMUSG00002076392	Gm55794	misc_RNA
ENSMUST00000194631.2	ENSMUSG00000102926	Gm37151	TEC
ENSMUST00000186430.2	ENSMUSG00000100497	Gm28624	processed_pseudogene
ENSMUST00000195240.2	ENSMUSG00000102917	Gm37724	lncRNA
ENSMUST00000190159.2	ENSMUSG00000100481	Gm7114	processed_pseudogene
ENSMUST00000191025.2	ENSMUSG00000100590	Gm4785	processed_pseudogene
ENSMUST00000307137.1	ENSMUSG00000131675	Gm39616	lncRNA
ENSMUST00000158125.3	ENSMUSG00000088750	Gm24901	snRNA
ENSMUST00000193283.3	ENSMUSG00000104230	Gm37591	lncRNA
ENSMUST00000187673.3	ENSMUSG00000101754	Gm2987	processed_pseudogene
ENSMUST00000339185.1	ENSMUSG00000137049	Gm70823	lncRNA
ENSMUST00000083289.4	ENSMUSG00000065223	Gm25792	snRNA
ENSMUST00000189104.3	ENSMUSG00000100318	Gm18799	processed_pseudogene
ENSMUST00000313994.1	ENSMUSG00000132768	Gm70580	lncRNA
ENSMUST00000191215.3	ENSMUSG00000101612	Gm7933	processed_pseudogene
ENSMUST00000083326.3	ENSMUSG00000065260	Gm23453	snRNA
ENSMUST00000027312.11	ENSMUSG00000026134	Prim2	protein_coding
ENSMUST00000185489.2	ENSMUSG00000101682	Gm29228	processed_pseudogene
ENSMUST00000349725.1	ENSMUSG00000138807	Gm70912	lncRNA
ENSMUST00000192891.2	ENSMUSG00000102714	Gm37618	TEC
ENSMUST00000185377.2	ENSMUSG00000102093	Gm17813	processed_pseudogene
ENSMUST00000349979.1	ENSMUSG00000138851	Gm70913	lncRNA
ENSMUST00000349978.1	ENSMUSG00000138851	Gm70913	lncRNA
ENSMUST00000349981.1	ENSMUSG00000138851	Gm70913	lncRNA
ENSMUST00000191779.3	ENSMUSG00000103746	1700001G17Rik	TEC
ENSMUST00000193126.2	ENSMUSG00000102198	Gm38173	TEC
ENSMUST00000276980.1	ENSMUSG00000121274	Gm57180	lncRNA
ENSMUST00000276982.1	ENSMUSG00000121274	Gm57180	lncRNA
ENSMUST00000088287.10	ENSMUSG00000004768	Rab23	protein_coding
ENSMUST00000115174.4	ENSMUSG00000004768	Rab23	protein_coding
ENSMUST00000044691.9	ENSMUSG00000042215	Bag2	protein_coding
ENSMUST00000187602.2	ENSMUSG00000042215	Bag2	protein_coding
ENSMUST00000195310.2	ENSMUSG00000103072	Gm37905	TEC
ENSMUST00000019861.13	ENSMUSG00000042197	Zfp451	protein_coding
ENSMUST00000044455.8	ENSMUSG00000042197	Zfp451	protein_coding
ENSMUST00000260301.1	ENSMUSG00000123811	Gm69611	lncRNA
ENSMUST00000117459.3	ENSMUSG00000081402	Gm15455	processed_pseudogene
ENSMUST00000260109.1	ENSMUSG00000123789	Gm69609	lncRNA
ENSMUST00000115161.8	ENSMUSG00000042182	Bend6	protein_coding
ENSMUST00000129464.8	ENSMUSG00000042182	Bend6	protein_coding
ENSMUST00000062289.11	ENSMUSG00000042182	Bend6	protein_coding
ENSMUST00000195730.2	ENSMUSG00000104416	Gm37067	TEC
ENSMUST00000183034.5	ENSMUSG00000026131	Dst	protein_coding
ENSMUST00000182697.8	ENSMUSG00000026131	Dst	protein_coding
ENSMUST00000182314.8	ENSMUSG00000026131	Dst	protein_coding
ENSMUST00000097786.10	ENSMUSG00000026131	Dst	protein_coding
ENSMUST00000097785.10	ENSMUSG00000026131	Dst	protein_coding
ENSMUST00000183302.6	ENSMUSG00000026131	Dst	protein_coding
ENSMUST00000185269.7	ENSMUSG00000026131	Dst	protein_coding
ENSMUST00000193333.2	ENSMUSG00000103596	Gm37354	TEC
ENSMUST00000190740.2	ENSMUSG00000099382	Gm28631	processed_pseudogene
ENSMUST00000122557.3	ENSMUSG00000084506	Gm23792	snRNA
ENSMUST00000282645.1	ENSMUSG00000127497	Gm70158	lncRNA
ENSMUST00000194178.2	ENSMUSG00000103364	Gm38157	TEC
ENSMUST00000198033.3	ENSMUSG00000105982	Mir6896	miRNA
ENSMUST00000252387.1	ENSMUSG00000096992	Gm26788	lncRNA
ENSMUST00000181692.3	ENSMUSG00000096992	Gm26788	lncRNA
ENSMUST00000194920.2	ENSMUSG00000103001	A930005N03Rik	TEC
ENSMUST00000379499.1	ENSMUSG00000143827	Gm71206	lncRNA
ENSMUST00000276986.1	ENSMUSG00000126561	Gm70071	lncRNA
ENSMUST00000374602.1	ENSMUSG00000143057	Gm71164	lncRNA
ENSMUST00000193131.2	ENSMUSG00000104397	Gm37958	lncRNA
ENSMUST00000195223.2	ENSMUSG00000102839	Gm37385	TEC
ENSMUST00000365895.1	ENSMUSG00000141576	Gm71073	lncRNA
ENSMUST00000187302.2	ENSMUSG00000101206	Gm5266	processed_pseudogene
ENSMUST00000370710.1	ENSMUSG00000142399	Gm71128	lncRNA
ENSMUST00000255824.1	ENSMUSG00000102336	Gm37233	lncRNA
ENSMUST00000192173.4	ENSMUSG00000102336	Gm37233	lncRNA
ENSMUST00000255825.1	ENSMUSG00000102336	Gm37233	lncRNA
ENSMUST00000255826.1	ENSMUSG00000102336	Gm37233	lncRNA
ENSMUST00000255829.1	ENSMUSG00000102336	Gm37233	lncRNA
ENSMUST00000255828.1	ENSMUSG00000102336	Gm37233	lncRNA
ENSMUST00000255827.1	ENSMUSG00000102336	Gm37233	lncRNA
ENSMUST00000186409.2	ENSMUSG00000101462	Gm3052	transcribed_processed_pseudogene
ENSMUST00000188254.3	ENSMUSG00000121838	Gm68671	lncRNA
ENSMUST00000175111.3	ENSMUSG00000092852	Mir5103	miRNA
ENSMUST00000042493.10	ENSMUSG00000042111	Ccdc115	protein_coding
ENSMUST00000191315.2	ENSMUSG00000101711	Gm28306	lncRNA
ENSMUST00000027303.14	ENSMUSG00000026127	Imp4	protein_coding
ENSMUST00000357567.1	ENSMUSG00000100280	Gm28417	lncRNA
ENSMUST00000357569.1	ENSMUSG00000100280	Gm28417	lncRNA
ENSMUST00000357561.1	ENSMUSG00000100280	Gm28417	lncRNA
ENSMUST00000185218.4	ENSMUSG00000100280	Gm28417	lncRNA
ENSMUST00000245893.2	ENSMUSG00000100280	Gm28417	lncRNA
ENSMUST00000185881.4	ENSMUSG00000100280	Gm28417	lncRNA
ENSMUST00000027302.14	ENSMUSG00000026126	Ptpn18	protein_coding
ENSMUST00000188972.3	ENSMUSG00000026126	Ptpn18	protein_coding
ENSMUST00000357178.1	ENSMUSG00000101223	4930568A12Rik	lncRNA
ENSMUST00000357189.1	ENSMUSG00000101223	4930568A12Rik	lncRNA
ENSMUST00000357197.1	ENSMUSG00000101223	4930568A12Rik	lncRNA
ENSMUST00000357203.1	ENSMUSG00000101223	4930568A12Rik	lncRNA
ENSMUST00000243648.2	ENSMUSG00000101223	4930568A12Rik	lncRNA
ENSMUST00000357828.1	ENSMUSG00000140102	Gm32566	lncRNA
ENSMUST00000027299.10	ENSMUSG00000026125	Prss39	protein_coding
ENSMUST00000312595.1	ENSMUSG00000132507	Gm70565	lncRNA
ENSMUST00000312596.1	ENSMUSG00000132507	Gm70565	lncRNA
ENSMUST00000286410.1	ENSMUSG00000128226	Gm70222	lncRNA
ENSMUST00000188334.2	ENSMUSG00000101116	Gm28416	processed_pseudogene
ENSMUST00000027298.5	ENSMUSG00000026124	Cfc1	protein_coding
ENSMUST00000189108.2	ENSMUSG00000101803	Gm28419	processed_pseudogene
ENSMUST00000047840.9	ENSMUSG00000037529	Prss40	protein_coding
ENSMUST00000299687.1	ENSMUSG00000045815	1700101I19Rik	lncRNA
ENSMUST00000186712.2	ENSMUSG00000045815	1700101I19Rik	lncRNA
ENSMUST00000052670.11	ENSMUSG00000045174	Amer3	protein_coding
ENSMUST00000347904.1	ENSMUSG00000138441	Gm38647	lncRNA
ENSMUST00000347908.1	ENSMUSG00000138441	Gm38647	lncRNA
ENSMUST00000186179.2	ENSMUSG00000100524	Gm28418	processed_pseudogene
ENSMUST00000192770.2	ENSMUSG00000102499	Gm36984	processed_pseudogene
ENSMUST00000192986.2	ENSMUSG00000103521	Gm29730	processed_pseudogene
ENSMUST00000195095.2	ENSMUSG00000104098	AA619741	processed_pseudogene
ENSMUST00000348123.1	ENSMUSG00000138482	Gm70894	lncRNA
ENSMUST00000159747.9	ENSMUSG00000037509	Arhgef4	protein_coding
ENSMUST00000047664.16	ENSMUSG00000037509	Arhgef4	protein_coding
ENSMUST00000269839.1	ENSMUSG00000125398	Gm32920	lncRNA
ENSMUST00000269846.1	ENSMUSG00000125398	Gm32920	lncRNA
ENSMUST00000192878.2	ENSMUSG00000102537	Gm37224	processed_pseudogene
ENSMUST00000194977.2	ENSMUSG00000102612	Gm37845	processed_pseudogene
ENSMUST00000211073.2	ENSMUSG00000118272	Smim39	protein_coding
ENSMUST00000193040.3	ENSMUSG00000104002	Gm38336	lncRNA
ENSMUST00000167518.8	ENSMUSG00000037503	Fam168b	protein_coding
ENSMUST00000047534.12	ENSMUSG00000037503	Fam168b	protein_coding
ENSMUST00000170092.8	ENSMUSG00000037503	Fam168b	protein_coding
ENSMUST00000191307.7	ENSMUSG00000037503	Fam168b	protein_coding
ENSMUST00000192924.2	ENSMUSG00000104358	Gm37127	TEC
ENSMUST00000156687.8	ENSMUSG00000026123	Plekhb2	protein_coding
ENSMUST00000027297.11	ENSMUSG00000026123	Plekhb2	protein_coding
ENSMUST00000193847.2	ENSMUSG00000103716	Gm19430	processed_pseudogene
ENSMUST00000193622.2	ENSMUSG00000103548	Gm37670	processed_pseudogene
ENSMUST00000191672.2	ENSMUSG00000103760	Gm8009	processed_pseudogene
ENSMUST00000192315.2	ENSMUSG00000103997	Gm38027	processed_pseudogene
ENSMUST00000312744.1	ENSMUSG00000132530	Gm70566	lncRNA
ENSMUST00000312745.1	ENSMUSG00000132530	Gm70566	lncRNA
ENSMUST00000312746.1	ENSMUSG00000132530	Gm70566	lncRNA
ENSMUST00000309190.1	ENSMUSG00000131914	Gm70543	lncRNA
ENSMUST00000104043.3	ENSMUSG00000077231	Gm25096	snoRNA
ENSMUST00000364451.1	ENSMUSG00000141296	Gm71048	lncRNA
ENSMUST00000328452.1	ENSMUSG00000135071	Gm70712	lncRNA
ENSMUST00000328215.1	ENSMUSG00000135032	Gm70708	lncRNA
ENSMUST00000367621.1	ENSMUSG00000141845	Gm71088	lncRNA
ENSMUST00000291186.1	ENSMUSG00000104417	Gm37068	lncRNA
ENSMUST00000291182.1	ENSMUSG00000104417	Gm37068	lncRNA
ENSMUST00000291188.1	ENSMUSG00000104417	Gm37068	lncRNA
ENSMUST00000291189.1	ENSMUSG00000104417	Gm37068	lncRNA
ENSMUST00000291195.1	ENSMUSG00000104417	Gm37068	lncRNA
ENSMUST00000291194.1	ENSMUSG00000104417	Gm37068	lncRNA
ENSMUST00000291205.1	ENSMUSG00000104417	Gm37068	lncRNA
ENSMUST00000291200.1	ENSMUSG00000104417	Gm37068	lncRNA
ENSMUST00000291216.1	ENSMUSG00000104417	Gm37068	lncRNA
ENSMUST00000291222.1	ENSMUSG00000104417	Gm37068	lncRNA
ENSMUST00000291185.1	ENSMUSG00000104417	Gm37068	lncRNA
ENSMUST00000082667.3	ENSMUSG00000064601	Gm25634	snRNA
ENSMUST00000187528.2	ENSMUSG00000101714	Gm28415	lncRNA
ENSMUST00000194261.3	ENSMUSG00000102531	1110002O04Rik	lncRNA
ENSMUST00000349947.1	ENSMUSG00000138845	ENSMUSG00000138845	lncRNA
ENSMUST00000349945.1	ENSMUSG00000138845	ENSMUSG00000138845	lncRNA
ENSMUST00000350204.1	ENSMUSG00000138886	Gm70916	lncRNA
ENSMUST00000191763.2	ENSMUSG00000103096	Gm8022	processed_pseudogene
ENSMUST00000192572.2	ENSMUSG00000102279	Gm37146	lncRNA
ENSMUST00000380024.1	ENSMUSG00000143922	Gm71219	lncRNA
ENSMUST00000193725.3	ENSMUSG00000103708	Gm33222	lncRNA
ENSMUST00000327367.1	ENSMUSG00000103708	Gm33222	lncRNA
ENSMUST00000194823.3	ENSMUSG00000103708	Gm33222	lncRNA
ENSMUST00000327587.1	ENSMUSG00000104201	4930535G08Rik	lncRNA
ENSMUST00000361773.1	ENSMUSG00000140889	Gm39624	lncRNA
ENSMUST00000361774.1	ENSMUSG00000140889	Gm39624	lncRNA
ENSMUST00000362329.1	ENSMUSG00000140969	Gm39623	lncRNA
ENSMUST00000195698.2	ENSMUSG00000102434	Gm38049	TEC
ENSMUST00000362084.1	ENSMUSG00000140927	Gm71028	lncRNA
ENSMUST00000088174.4	ENSMUSG00000045216	Hs6st1	protein_coding
ENSMUST00000255148.1	ENSMUSG00000122855	Gm53548	lncRNA
ENSMUST00000192656.2	ENSMUSG00000104523	Gm37335	lncRNA
ENSMUST00000267666.1	ENSMUSG00000102202	Gm33280	lncRNA
ENSMUST00000245804.1	ENSMUSG00000102202	Gm33280	lncRNA
ENSMUST00000193983.2	ENSMUSG00000102202	Gm33280	lncRNA
ENSMUST00000046875.14	ENSMUSG00000037470	Uggt1	protein_coding
ENSMUST00000184790.3	ENSMUSG00000098752	Mir6897	miRNA
ENSMUST00000334977.1	ENSMUSG00000136261	Gm39625	lncRNA
ENSMUST00000324020.1	ENSMUSG00000134347	Gm70657	lncRNA
ENSMUST00000056946.8	ENSMUSG00000047180	Neurl3	protein_coding
ENSMUST00000188666.3	ENSMUSG00000047180	Neurl3	protein_coding
ENSMUST00000271356.1	ENSMUSG00000125625	Gm69983	lncRNA
ENSMUST00000314858.1	ENSMUSG00000132917	Gm70585	lncRNA
ENSMUST00000097778.9	ENSMUSG00000037447	Arid5a	protein_coding
ENSMUST00000115031.8	ENSMUSG00000037447	Arid5a	protein_coding
ENSMUST00000115032.8	ENSMUSG00000037447	Arid5a	protein_coding
ENSMUST00000137906.2	ENSMUSG00000037447	Arid5a	protein_coding
ENSMUST00000115029.2	ENSMUSG00000037447	Arid5a	protein_coding
ENSMUST00000306168.1	ENSMUSG00000131496	Gm70518	lncRNA
ENSMUST00000306169.1	ENSMUSG00000131496	Gm70518	lncRNA
ENSMUST00000192234.3	ENSMUSG00000102762	4930403P22Rik	lncRNA
ENSMUST00000185912.7	ENSMUSG00000010453	Kansl3	protein_coding
ENSMUST00000010597.10	ENSMUSG00000010453	Kansl3	protein_coding
ENSMUST00000186470.2	ENSMUSG00000010453	Kansl3	protein_coding
ENSMUST00000187628.2	ENSMUSG00000010453	Kansl3	protein_coding
ENSMUST00000184898.3	ENSMUSG00000098680	Mir6898	miRNA
ENSMUST00000179162.7	ENSMUSG00000037432	Fer1l5	protein_coding
ENSMUST00000125304.8	ENSMUSG00000001143	Lman2l	protein_coding
ENSMUST00000115011.8	ENSMUSG00000001143	Lman2l	protein_coding
ENSMUST00000339195.1	ENSMUSG00000137055	Gm70826	lncRNA
ENSMUST00000338954.1	ENSMUSG00000137017	Gm33401	lncRNA
ENSMUST00000338957.1	ENSMUSG00000137017	Gm33401	lncRNA
ENSMUST00000338955.1	ENSMUSG00000137017	Gm33401	lncRNA
ENSMUST00000338956.1	ENSMUSG00000137017	Gm33401	lncRNA
ENSMUST00000339587.1	ENSMUSG00000137090	Gm33454	lncRNA
ENSMUST00000339591.1	ENSMUSG00000137090	Gm33454	lncRNA
ENSMUST00000153128.2	ENSMUSG00000037408	Cnnm4	protein_coding
ENSMUST00000193157.2	ENSMUSG00000104316	Gm37909	TEC
ENSMUST00020181722.1	ENSMUSG00002075980	Gm56056	miRNA
ENSMUST00000001166.14	ENSMUSG00000001138	Cnnm3	protein_coding
ENSMUST00000097776.4	ENSMUSG00000001138	Cnnm3	protein_coding
ENSMUST00000192037.2	ENSMUSG00000102845	Gm38033	lncRNA
ENSMUST00000193083.6	ENSMUSG00000067653	Ankrd23	protein_coding
ENSMUST00000054665.10	ENSMUSG00000067653	Ankrd23	protein_coding
ENSMUST00000194853.3	ENSMUSG00000067653	Ankrd23	protein_coding
ENSMUST00000191849.6	ENSMUSG00000109510	Gm42417	protein_coding
ENSMUST00000001172.12	ENSMUSG00000079610	Ankrd39	protein_coding
ENSMUST00000194894.4	ENSMUSG00000079610	Ankrd39	protein_coding
ENSMUST00000274015.1	ENSMUSG00000126033	Gm70009	lncRNA
ENSMUST00000274016.1	ENSMUSG00000126033	Gm70009	lncRNA
ENSMUST00000191677.6	ENSMUSG00000026121	Sema4c	protein_coding
ENSMUST00000191642.6	ENSMUSG00000026121	Sema4c	protein_coding
ENSMUST00000195620.6	ENSMUSG00000026121	Sema4c	protein_coding
ENSMUST00000114991.8	ENSMUSG00000026121	Sema4c	protein_coding
ENSMUST00000348378.1	ENSMUSG00000087589	D430040D24Rik	lncRNA
ENSMUST00000348379.1	ENSMUSG00000087589	D430040D24Rik	lncRNA
ENSMUST00000149224.3	ENSMUSG00000087589	D430040D24Rik	lncRNA
ENSMUST00000287978.1	ENSMUSG00000087589	D430040D24Rik	lncRNA
ENSMUST00000170295.8	ENSMUSG00000046337	Fam178b	protein_coding
ENSMUST00000249865.1	ENSMUSG00000046337	Fam178b	protein_coding
ENSMUST00000249866.1	ENSMUSG00000046337	Fam178b	protein_coding
ENSMUST00000114981.3	ENSMUSG00000046337	Fam178b	protein_coding
ENSMUST00000161062.2	ENSMUSG00000089906	Gm6428	processed_pseudogene
ENSMUST00020182189.1	ENSMUSG00002075377	Gm56095	miRNA
ENSMUST00000081180.7	ENSMUSG00000061518	Cox5b	protein_coding
ENSMUST00000193210.6	ENSMUSG00000061518	Cox5b	protein_coding
ENSMUST00000043951.10	ENSMUSG00000037351	Actr1b	protein_coding
ENSMUST00000208994.2	ENSMUSG00000102416	4933424G06Rik	protein_coding
ENSMUST00000376430.1	ENSMUSG00000104237	Gm33533	lncRNA
ENSMUST00000193853.2	ENSMUSG00000104237	Gm33533	lncRNA
ENSMUST00000027291.7	ENSMUSG00000026117	Zap70	protein_coding
ENSMUST00000181035.2	ENSMUSG00000121718	Gm68749	lncRNA
ENSMUST00000180475.2	ENSMUSG00000097291	Gm18828	transcribed_processed_pseudogene
ENSMUST00000366318.1	ENSMUSG00000141655	Gm71076	lncRNA
ENSMUST00000027290.12	ENSMUSG00000026116	Tmem131	protein_coding
ENSMUST00000194563.6	ENSMUSG00000026116	Tmem131	protein_coding
ENSMUST00000279828.1	ENSMUSG00000127057	Gm70104	lncRNA
ENSMUST00000192008.2	ENSMUSG00000103016	Gm37506	TEC
ENSMUST00000194317.2	ENSMUSG00000102930	Gm38115	lncRNA
ENSMUST00000194249.2	ENSMUSG00000103159	F830112A20Rik	TEC
ENSMUST00000116168.4	ENSMUSG00000080054	Rpl12-ps1	processed_pseudogene
ENSMUST00000333889.1	ENSMUSG00000136074	Gm70770	lncRNA
ENSMUST00000333888.1	ENSMUSG00000136074	Gm70770	lncRNA
ENSMUST00000368733.1	ENSMUSG00000142066	Gm71105	lncRNA
ENSMUST00000291686.1	ENSMUSG00000129112	Gm70343	lncRNA
ENSMUST00000177688.3	ENSMUSG00000119706	n-R5s210	rRNA
ENSMUST00000117172.9	ENSMUSG00000050122	Vwa3b	protein_coding
ENSMUST00000067178.14	ENSMUSG00000050122	Vwa3b	protein_coding
ENSMUST00000238500.2	ENSMUSG00000050122	Vwa3b	protein_coding
ENSMUST00000162449.7	ENSMUSG00000050122	Vwa3b	protein_coding
ENSMUST00000309398.1	ENSMUSG00000131940	Gm70545	lncRNA
ENSMUST00000367861.1	ENSMUSG00000141881	Gm71090	lncRNA
ENSMUST00000195303.3	ENSMUSG00000103603	Gm37020	lncRNA
ENSMUST00000307192.1	ENSMUSG00000131689	Gm70536	lncRNA
ENSMUST00000194195.6	ENSMUSG00000026114	Cnga3	protein_coding
ENSMUST00000195272.6	ENSMUSG00000026114	Cnga3	protein_coding
ENSMUST00000027288.10	ENSMUSG00000026114	Cnga3	protein_coding
ENSMUST00000269262.1	ENSMUSG00000125286	Gm69908	lncRNA
ENSMUST00000269264.1	ENSMUSG00000125286	Gm69908	lncRNA
ENSMUST00000352391.1	ENSMUSG00000139275	Gm70940	lncRNA
ENSMUST00000192404.2	ENSMUSG00000102231	1700074A21Rik	TEC
ENSMUST00000027287.11	ENSMUSG00000026113	Inpp4a	protein_coding
ENSMUST00000140264.8	ENSMUSG00000026113	Inpp4a	protein_coding
ENSMUST00000132401.8	ENSMUSG00000026113	Inpp4a	protein_coding
ENSMUST00000136846.8	ENSMUSG00000026113	Inpp4a	protein_coding
ENSMUST00000132615.8	ENSMUSG00000026113	Inpp4a	protein_coding
ENSMUST00000193774.6	ENSMUSG00000026113	Inpp4a	protein_coding
ENSMUST00000137266.8	ENSMUSG00000026113	Inpp4a	protein_coding
ENSMUST00000058307.15	ENSMUSG00000026113	Inpp4a	protein_coding
ENSMUST00000114933.9	ENSMUSG00000026113	Inpp4a	protein_coding
ENSMUST00000168546.3	ENSMUSG00000026113	Inpp4a	protein_coding
ENSMUST00000137241.3	ENSMUSG00000086064	4930439A04Rik	lncRNA
ENSMUST00000328142.1	ENSMUSG00000086064	4930439A04Rik	lncRNA
ENSMUST00000192652.2	ENSMUSG00000102879	Gm37135	TEC
ENSMUST00000027286.7	ENSMUSG00000026112	Coa5	protein_coding
ENSMUST00000114925.10	ENSMUSG00000026111	Unc50	protein_coding
ENSMUST00000027285.13	ENSMUSG00000026111	Unc50	protein_coding
ENSMUST00000118059.3	ENSMUSG00000026111	Unc50	protein_coding
ENSMUST00000042161.15	ENSMUSG00000026110	Mgat4a	protein_coding
ENSMUST00000151952.8	ENSMUSG00000026110	Mgat4a	protein_coding
ENSMUST00000154819.8	ENSMUSG00000026110	Mgat4a	protein_coding
ENSMUST00000143636.8	ENSMUSG00000026110	Mgat4a	protein_coding
ENSMUST00000192316.2	ENSMUSG00000103948	4930594C11Rik	TEC
ENSMUST00000151866.2	ENSMUSG00000087233	Gm43213	processed_pseudogene
ENSMUST00000324055.1	ENSMUSG00000134351	Gm70658	lncRNA
ENSMUST00000324056.1	ENSMUSG00000134351	Gm70658	lncRNA
ENSMUST00000291225.1	ENSMUSG00000129018	Gm70332	lncRNA
ENSMUST00000377168.1	ENSMUSG00000143477	Gm71188	lncRNA
ENSMUST00000377170.1	ENSMUSG00000143477	Gm71188	lncRNA
ENSMUST00000255770.1	ENSMUSG00000122996	Gm69522	lncRNA
ENSMUST00000378131.1	ENSMUSG00000143598	Gm71197	lncRNA
ENSMUST00000162875.8	ENSMUSG00000026090	Cracdl	protein_coding
ENSMUST00000318703.1	ENSMUSG00000089767	4930556I23Rik	lncRNA
ENSMUST00000318702.1	ENSMUSG00000089767	4930556I23Rik	lncRNA
ENSMUST00000352974.1	ENSMUSG00000139392	ENSMUSG00000139392	lncRNA
ENSMUST00000352979.1	ENSMUSG00000139392	ENSMUSG00000139392	lncRNA
ENSMUST00000352978.1	ENSMUSG00000139392	ENSMUSG00000139392	lncRNA
ENSMUST00000192005.2	ENSMUSG00000104365	4930470B04Rik	TEC
ENSMUST00000192480.2	ENSMUSG00000102650	Gm19863	TEC
ENSMUST00000041815.15	ENSMUSG00000060771	Tsga10	protein_coding
ENSMUST00000114902.8	ENSMUSG00000060771	Tsga10	protein_coding
ENSMUST00000239367.2	ENSMUSG00000060771	Tsga10	protein_coding
ENSMUST00000088072.10	ENSMUSG00000060771	Tsga10	protein_coding
ENSMUST00000123082.9	ENSMUSG00000060771	Tsga10	protein_coding
ENSMUST00000155852.7	ENSMUSG00000060771	Tsga10	protein_coding
ENSMUST00000193669.2	ENSMUSG00000060771	Tsga10	protein_coding
ENSMUST00000181885.2	ENSMUSG00000097268	Gm26805	lncRNA
ENSMUST00000041621.5	ENSMUSG00000037216	Lipt1	protein_coding
ENSMUST00000139725.8	ENSMUSG00000026088	Mitd1	protein_coding
ENSMUST00000027257.10	ENSMUSG00000026088	Mitd1	protein_coding
ENSMUST00000027256.12	ENSMUSG00000026087	Mrpl30	protein_coding
ENSMUST00000193673.6	ENSMUSG00000026087	Mrpl30	protein_coding
ENSMUST00000195373.2	ENSMUSG00000026087	Mrpl30	protein_coding
ENSMUST00000078307.7	ENSMUSG00000061584	Lyg2	protein_coding
ENSMUST00000129513.2	ENSMUSG00000087374	Gm15457	lncRNA
ENSMUST00000027254.10	ENSMUSG00000026085	Lyg1	protein_coding
ENSMUST00000114894.2	ENSMUSG00000026085	Lyg1	protein_coding
ENSMUST00020183134.1	ENSMUSG00002076708	Gm56189	misc_RNA
ENSMUST00000162031.8	ENSMUSG00000058407	Txndc9	protein_coding
ENSMUST00000193832.6	ENSMUSG00000058407	Txndc9	protein_coding
ENSMUST00000195247.6	ENSMUSG00000058407	Txndc9	protein_coding
ENSMUST00000192960.6	ENSMUSG00000058407	Txndc9	protein_coding
ENSMUST00000195032.6	ENSMUSG00000058407	Txndc9	protein_coding
ENSMUST00000027252.8	ENSMUSG00000026083	Eif5b	protein_coding
ENSMUST00000333369.1	ENSMUSG00000135983	Gm34448	lncRNA
ENSMUST00000333370.1	ENSMUSG00000135983	Gm34448	lncRNA
ENSMUST00000027251.12	ENSMUSG00000026082	Rev1	protein_coding
ENSMUST00000195028.2	ENSMUSG00000103804	Gm37062	lncRNA
ENSMUST00000350218.1	ENSMUSG00000138890	Gm70917	lncRNA
ENSMUST00000194892.2	ENSMUSG00000102716	Gm5099	lncRNA
ENSMUST00000269465.1	ENSMUSG00000125331	Gm69922	lncRNA
ENSMUST00000274416.1	ENSMUSG00000126108	Gm70020	lncRNA
ENSMUST00000095027.9	ENSMUSG00000037138	Aff3	protein_coding
ENSMUST00000238906.2	ENSMUSG00000037138	Aff3	protein_coding
ENSMUST00000039827.14	ENSMUSG00000037138	Aff3	protein_coding
ENSMUST00000282329.1	ENSMUSG00000127429	Gm70148	lncRNA
ENSMUST00000127620.3	ENSMUSG00000085391	Gm16150	lncRNA
ENSMUST00000129696.2	ENSMUSG00000085280	Gm16151	lncRNA
ENSMUST00000316190.1	ENSMUSG00000133139	Gm70598	lncRNA
ENSMUST00000143261.8	ENSMUSG00000087131	Gm16152	lncRNA
ENSMUST00000131663.2	ENSMUSG00000087131	Gm16152	lncRNA
ENSMUST00000195175.2	ENSMUSG00000102984	Gm34727	processed_pseudogene
ENSMUST00000252419.1	ENSMUSG00000122371	Gm69402	lncRNA
ENSMUST00000195068.2	ENSMUSG00000102541	Gm38135	processed_pseudogene
ENSMUST00000192930.2	ENSMUSG00000103531	2610300A13Rik	TEC
ENSMUST00000147695.9	ENSMUSG00000048814	Lonrf2	protein_coding
ENSMUST00000039612.5	ENSMUSG00000048814	Lonrf2	protein_coding
ENSMUST00000027249.13	ENSMUSG00000026080	Chst10	protein_coding
ENSMUST00000193441.7	ENSMUSG00000026080	Chst10	protein_coding
ENSMUST00000194361.7	ENSMUSG00000026080	Chst10	protein_coding
ENSMUST00000195309.2	ENSMUSG00000103647	Gm37707	lncRNA
ENSMUST00000193251.2	ENSMUSG00000102447	Gm6621	processed_pseudogene
ENSMUST00000088029.8	ENSMUSG00000067604	Nms	protein_coding
ENSMUST00000310440.1	ENSMUSG00000132153	Gm35171	lncRNA
ENSMUST00000027247.11	ENSMUSG00000026078	Pdcl3	protein_coding
ENSMUST00000194994.2	ENSMUSG00000103046	Gm37309	TEC
ENSMUST00000330995.1	ENSMUSG00000135574	Gm70744	lncRNA
ENSMUST00000330997.1	ENSMUSG00000135574	Gm70744	lncRNA
ENSMUST00000331273.1	ENSMUSG00000135611	Gm70746	lncRNA
ENSMUST00000262687.1	ENSMUSG00000124233	Gm35222	lncRNA
ENSMUST00000262691.1	ENSMUSG00000124233	Gm35222	lncRNA
ENSMUST00000263080.1	ENSMUSG00000124315	Gm69661	lncRNA
ENSMUST00000263081.1	ENSMUSG00000124315	Gm69661	lncRNA
ENSMUST00000195476.2	ENSMUSG00000104188	Gm37821	lncRNA
ENSMUST00000195455.2	ENSMUSG00000103182	Gm37091	TEC
ENSMUST00000311603.1	ENSMUSG00000132325	Gm70560	lncRNA
ENSMUST00000311604.1	ENSMUSG00000132325	Gm70560	lncRNA
ENSMUST00000311605.1	ENSMUSG00000132325	Gm70560	lncRNA
ENSMUST00000184059.3	ENSMUSG00000098833	Mir6349	miRNA
ENSMUST00000056815.9	ENSMUSG00000026077	Npas2	protein_coding
ENSMUST00000275832.1	ENSMUSG00000126345	Gm70052	lncRNA
ENSMUST00000174365.2	ENSMUSG00000092553	Gm20428	processed_pseudogene
ENSMUST00000173076.2	ENSMUSG00000092563	Gm3617	processed_pseudogene
ENSMUST00000307238.1	ENSMUSG00000131701	Gm53549	lncRNA
ENSMUST00000307243.1	ENSMUSG00000131701	Gm53549	lncRNA
ENSMUST00000307246.1	ENSMUSG00000131701	Gm53549	lncRNA
ENSMUST00000307245.1	ENSMUSG00000131701	Gm53549	lncRNA
ENSMUST00000307247.1	ENSMUSG00000131701	Gm53549	lncRNA
ENSMUST00000086535.12	ENSMUSG00000073702	Rpl31	protein_coding
ENSMUST00000194746.6	ENSMUSG00000073702	Rpl31	protein_coding
ENSMUST00000178079.8	ENSMUSG00000073702	Rpl31	protein_coding
ENSMUST00000179954.8	ENSMUSG00000073702	Rpl31	protein_coding
ENSMUST00000195123.6	ENSMUSG00000073702	Rpl31	protein_coding
ENSMUST00000054462.11	ENSMUSG00000003134	Tbc1d8	protein_coding
ENSMUST00000193823.2	ENSMUSG00000003134	Tbc1d8	protein_coding
ENSMUST00000191698.2	ENSMUSG00000102607	Gm37265	TEC
ENSMUST00000279419.1	ENSMUSG00000126978	Gm70096	lncRNA
ENSMUST00000279418.1	ENSMUSG00000126978	Gm70096	lncRNA
ENSMUST00000369742.1	ENSMUSG00000142229	Gm71117	lncRNA
ENSMUST00000083695.4	ENSMUSG00000065629	Gm24826	snoRNA
ENSMUST00020182717.1	ENSMUSG00002076218	Gm24826	snoRNA
ENSMUST00000161515.8	ENSMUSG00000003135	Cnot11	protein_coding
ENSMUST00000003219.14	ENSMUSG00000003135	Cnot11	protein_coding
ENSMUST00000146314.2	ENSMUSG00000085894	Gm15832	lncRNA
ENSMUST00000104516.3	ENSMUSG00000077704	Snord89	snoRNA
ENSMUST00000062525.11	ENSMUSG00000048234	Rnf149	protein_coding
ENSMUST00000195705.2	ENSMUSG00000048234	Rnf149	protein_coding
ENSMUST00000083002.3	ENSMUSG00000064936	Gm23722	snoRNA
ENSMUST00000363866.1	ENSMUSG00000141216	Gm71041	lncRNA
ENSMUST00000327254.1	ENSMUSG00000134845	Gm51620	lncRNA
ENSMUST00000327256.1	ENSMUSG00000134845	Gm51620	lncRNA
ENSMUST00000195631.2	ENSMUSG00000102471	Gm5100	processed_pseudogene
ENSMUST00000053355.6	ENSMUSG00000050967	Creg2	protein_coding
ENSMUST00000181841.2	ENSMUSG00000097083	D930019O06Rik	lncRNA
ENSMUST00000328176.1	ENSMUSG00000097083	D930019O06Rik	lncRNA
ENSMUST00000151913.3	ENSMUSG00000057173	Rfx8	protein_coding
ENSMUST00000289339.1	ENSMUSG00000128717	Gm70273	lncRNA
ENSMUST00000366790.1	ENSMUSG00000141754	Gm71082	lncRNA
ENSMUST00000366789.1	ENSMUSG00000141754	Gm71082	lncRNA
ENSMUST00000171319.5	ENSMUSG00000091937	Gm3646	lncRNA
ENSMUST00000291177.1	ENSMUSG00000091937	Gm3646	lncRNA
ENSMUST00000291178.1	ENSMUSG00000091937	Gm3646	lncRNA
ENSMUST00000372373.1	ENSMUSG00000101634	1700066B17Rik	lncRNA
ENSMUST00000372350.1	ENSMUSG00000101634	1700066B17Rik	lncRNA
ENSMUST00000372349.1	ENSMUSG00000101634	1700066B17Rik	lncRNA
ENSMUST00000372351.1	ENSMUSG00000101634	1700066B17Rik	lncRNA
ENSMUST00000372377.1	ENSMUSG00000101634	1700066B17Rik	lncRNA
ENSMUST00000372389.1	ENSMUSG00000101634	1700066B17Rik	lncRNA
ENSMUST00000186683.3	ENSMUSG00000101634	1700066B17Rik	lncRNA
ENSMUST00000372391.1	ENSMUSG00000101634	1700066B17Rik	lncRNA
ENSMUST00000372356.1	ENSMUSG00000101634	1700066B17Rik	lncRNA
ENSMUST00000372390.1	ENSMUSG00000101634	1700066B17Rik	lncRNA
ENSMUST00000372393.1	ENSMUSG00000101634	1700066B17Rik	lncRNA
ENSMUST00000372412.1	ENSMUSG00000101634	1700066B17Rik	lncRNA
ENSMUST00000372419.1	ENSMUSG00000101634	1700066B17Rik	lncRNA
ENSMUST00000372428.1	ENSMUSG00000101634	1700066B17Rik	lncRNA
ENSMUST00000372420.1	ENSMUSG00000101634	1700066B17Rik	lncRNA
ENSMUST00000372369.1	ENSMUSG00000101634	1700066B17Rik	lncRNA
ENSMUST00000372815.1	ENSMUSG00000142690	Gm35600	lncRNA
ENSMUST00000372809.1	ENSMUSG00000142690	Gm35600	lncRNA
ENSMUST00000372814.1	ENSMUSG00000142690	Gm35600	lncRNA
ENSMUST00000163854.9	ENSMUSG00000026074	Map4k4	protein_coding
ENSMUST00000168431.7	ENSMUSG00000026074	Map4k4	protein_coding
ENSMUST00000193682.6	ENSMUSG00000026074	Map4k4	protein_coding
ENSMUST00000195860.6	ENSMUSG00000026074	Map4k4	protein_coding
ENSMUST00000195259.6	ENSMUSG00000026074	Map4k4	protein_coding
ENSMUST00000195636.6	ENSMUSG00000026074	Map4k4	protein_coding
ENSMUST00000192509.6	ENSMUSG00000026074	Map4k4	protein_coding
ENSMUST00000193054.2	ENSMUSG00000102985	4930456G14Rik	TEC
ENSMUST00000288651.1	ENSMUSG00000097899	Gm16894	lncRNA
ENSMUST00000288653.1	ENSMUSG00000097899	Gm16894	lncRNA
ENSMUST00000288657.1	ENSMUSG00000097899	Gm16894	lncRNA
ENSMUST00000288658.1	ENSMUSG00000097899	Gm16894	lncRNA
ENSMUST00000288654.1	ENSMUSG00000097899	Gm16894	lncRNA
ENSMUST00000288655.1	ENSMUSG00000097899	Gm16894	lncRNA
ENSMUST00000181756.3	ENSMUSG00000097899	Gm16894	lncRNA
ENSMUST00000027243.13	ENSMUSG00000026073	Il1r2	protein_coding
ENSMUST00000193969.2	ENSMUSG00000102975	Gm37347	TEC
ENSMUST00000305059.1	ENSMUSG00000131284	Gm70505	lncRNA
ENSMUST00000305207.1	ENSMUSG00000131320	Gm70509	lncRNA
ENSMUST00000328038.1	ENSMUSG00000134998	Gm35741	lncRNA
ENSMUST00000344091.1	ENSMUSG00000137865	Gm70866	lncRNA
ENSMUST00000027241.11	ENSMUSG00000026072	Il1r1	protein_coding
ENSMUST00000114795.3	ENSMUSG00000026072	Il1r1	protein_coding
ENSMUST00000191850.2	ENSMUSG00000103560	Gm38070	TEC
ENSMUST00000095020.9	ENSMUSG00000070942	Il1rl2	protein_coding
ENSMUST00000194296.6	ENSMUSG00000070942	Il1rl2	protein_coding
ENSMUST00000192199.2	ENSMUSG00000103230	Gm17970	processed_pseudogene
ENSMUST00000258970.1	ENSMUSG00000123550	Gm69581	lncRNA
ENSMUST00000258971.1	ENSMUSG00000123550	Gm69581	lncRNA
ENSMUST00000258972.1	ENSMUSG00000123550	Gm69581	lncRNA
ENSMUST00000259301.1	ENSMUSG00000123634	Gm69597	lncRNA
ENSMUST00000259126.1	ENSMUSG00000123590	Gm69585	lncRNA
ENSMUST00000259128.1	ENSMUSG00000123590	Gm69585	lncRNA
ENSMUST00000174335.8	ENSMUSG00000026069	Il1rl1	protein_coding
ENSMUST00000097772.10	ENSMUSG00000026069	Il1rl1	protein_coding
ENSMUST00000173514.8	ENSMUSG00000026069	Il1rl1	protein_coding
ENSMUST00000053043.8	ENSMUSG00000026069	Il1rl1	protein_coding
ENSMUST00000167723.8	ENSMUSG00000026070	Il18r1	protein_coding
ENSMUST00000193391.6	ENSMUSG00000026070	Il18r1	protein_coding
ENSMUST00000193793.6	ENSMUSG00000026070	Il18r1	protein_coding
ENSMUST00000108044.4	ENSMUSG00000026070	Il18r1	protein_coding
ENSMUST00000027237.12	ENSMUSG00000026068	Il18rap	protein_coding
ENSMUST00000375730.1	ENSMUSG00000104441	Gm35801	lncRNA
ENSMUST00000375732.1	ENSMUSG00000104441	Gm35801	lncRNA
ENSMUST00000027233.9	ENSMUSG00000026065	Slc9a4	protein_coding
ENSMUST00000192078.2	ENSMUSG00000102676	Gm37435	TEC
ENSMUST00000331819.1	ENSMUSG00000135694	Gm70750	lncRNA
ENSMUST00000027231.13	ENSMUSG00000026062	Slc9a2	protein_coding
ENSMUST00000192345.2	ENSMUSG00000026062	Slc9a2	protein_coding
ENSMUST00000193691.2	ENSMUSG00000103679	Gm37623	lncRNA
ENSMUST00000195134.2	ENSMUSG00000103270	Gm37915	lncRNA
ENSMUST00000345048.1	ENSMUSG00000103270	Gm37915	lncRNA
ENSMUST00000039672.6	ENSMUSG00000041945	Mfsd9	protein_coding
ENSMUST00000114765.4	ENSMUSG00000079588	Tmem182	protein_coding
ENSMUST00000254496.1	ENSMUSG00000122729	Gm69455	lncRNA
ENSMUST00000178542.3	ENSMUSG00000094136	Gm5973	processed_pseudogene
ENSMUST00000253027.1	ENSMUSG00000122427	Gm69423	lncRNA
ENSMUST00000258458.1	ENSMUSG00000123469	Gm69571	lncRNA
ENSMUST00000308798.1	ENSMUSG00000131862	Gm70541	lncRNA
ENSMUST00000308799.1	ENSMUSG00000131862	Gm70541	lncRNA
ENSMUST00000331264.1	ENSMUSG00000135609	Gm70745	lncRNA
ENSMUST00000331477.1	ENSMUSG00000135647	Gm70748	lncRNA
ENSMUST00000194002.3	ENSMUSG00000104072	4930448I06Rik	lncRNA
ENSMUST00000312482.1	ENSMUSG00000104072	4930448I06Rik	lncRNA
ENSMUST00000312481.1	ENSMUSG00000104072	4930448I06Rik	lncRNA
ENSMUST00000312485.1	ENSMUSG00000104072	4930448I06Rik	lncRNA
ENSMUST00000328720.1	ENSMUSG00000135117	Gm70717	lncRNA
ENSMUST00000328721.1	ENSMUSG00000135117	Gm70717	lncRNA
ENSMUST00000370995.1	ENSMUSG00000142452	Gm39631	lncRNA
ENSMUST00000191087.2	ENSMUSG00000100185	Gm28634	lncRNA
ENSMUST00000361562.1	ENSMUSG00000140844	Gm35935	lncRNA
ENSMUST00000332273.1	ENSMUSG00000135779	Gm70758	lncRNA
ENSMUST00000332397.1	ENSMUSG00000135818	Gm70759	lncRNA
ENSMUST00000253917.1	ENSMUSG00000100832	Gm29260	lncRNA
ENSMUST00000247631.2	ENSMUSG00000100832	Gm29260	lncRNA
ENSMUST00000253905.1	ENSMUSG00000100832	Gm29260	lncRNA
ENSMUST00000253913.1	ENSMUSG00000100832	Gm29260	lncRNA
ENSMUST00000253898.1	ENSMUSG00000100832	Gm29260	lncRNA
ENSMUST00000253899.1	ENSMUSG00000100832	Gm29260	lncRNA
ENSMUST00000253908.1	ENSMUSG00000100832	Gm29260	lncRNA
ENSMUST00000253923.1	ENSMUSG00000100832	Gm29260	lncRNA
ENSMUST00000254063.1	ENSMUSG00000122634	Gm69440	lncRNA
ENSMUST00000191574.2	ENSMUSG00000100178	Gm5267	processed_pseudogene
ENSMUST00000300763.1	ENSMUSG00000130614	Gm70456	lncRNA
ENSMUST00000300764.1	ENSMUSG00000130614	Gm70456	lncRNA
ENSMUST00000191297.2	ENSMUSG00000101877	Gm8176	processed_pseudogene
ENSMUST00000066196.2	ENSMUSG00000053640	Gm9915	lncRNA
ENSMUST00000191125.2	ENSMUSG00000101919	Gm29664	lncRNA
ENSMUST00000284901.1	ENSMUSG00000127954	Gm70195	lncRNA
ENSMUST00000301274.1	ENSMUSG00000101299	Gm28175	lncRNA
ENSMUST00000301251.1	ENSMUSG00000101299	Gm28175	lncRNA
ENSMUST00000209336.2	ENSMUSG00000101299	Gm28175	lncRNA
ENSMUST00000301266.1	ENSMUSG00000101299	Gm28175	lncRNA
ENSMUST00000301278.1	ENSMUSG00000101299	Gm28175	lncRNA
ENSMUST00000190148.2	ENSMUSG00000100180	Gm28140	lncRNA
ENSMUST00000366186.1	ENSMUSG00000141624	Gm36678	lncRNA
ENSMUST00000291538.1	ENSMUSG00000129060	Gm70334	lncRNA
ENSMUST00000291670.1	ENSMUSG00000129105	Gm70340	lncRNA
ENSMUST00000191992.2	ENSMUSG00000103106	Gm37047	TEC
ENSMUST00000295052.1	ENSMUSG00000129676	ENSMUSG00000129676	lncRNA
ENSMUST00000294696.1	ENSMUSG00000129600	Gm70382	lncRNA
ENSMUST00000294701.1	ENSMUSG00000129600	Gm70382	lncRNA
ENSMUST00000294686.1	ENSMUSG00000129600	Gm70382	lncRNA
ENSMUST00000294693.1	ENSMUSG00000129600	Gm70382	lncRNA
ENSMUST00000294699.1	ENSMUSG00000129600	Gm70382	lncRNA
ENSMUST00000294694.1	ENSMUSG00000129600	Gm70382	lncRNA
ENSMUST00000246538.1	ENSMUSG00000060424	Pantr1	lncRNA
ENSMUST00000181660.8	ENSMUSG00000060424	Pantr1	lncRNA
ENSMUST00000177136.4	ENSMUSG00000060424	Pantr1	lncRNA
ENSMUST00000185599.3	ENSMUSG00000060424	Pantr1	lncRNA
ENSMUST00000176154.3	ENSMUSG00000060424	Pantr1	lncRNA
ENSMUST00000250151.1	ENSMUSG00000060424	Pantr1	lncRNA
ENSMUST00000250154.1	ENSMUSG00000060424	Pantr1	lncRNA
ENSMUST00000294844.1	ENSMUSG00000129639	Gm70384	lncRNA
ENSMUST00000250155.1	ENSMUSG00000097063	Pantr2	lncRNA
ENSMUST00000246292.1	ENSMUSG00000097063	Pantr2	lncRNA
ENSMUST00000191831.2	ENSMUSG00000104199	4930420N18Rik	TEC
ENSMUST00000294523.1	ENSMUSG00000093436	Gm20646	lncRNA
ENSMUST00000294526.1	ENSMUSG00000093436	Gm20646	lncRNA
ENSMUST00000294528.1	ENSMUSG00000093436	Gm20646	lncRNA
ENSMUST00000176807.3	ENSMUSG00000093436	Gm20646	lncRNA
ENSMUST00000246884.2	ENSMUSG00000121019	Gm57163	lncRNA
ENSMUST00000239323.2	ENSMUSG00000045515	Pou3f3	protein_coding
ENSMUST00000054883.4	ENSMUSG00000045515	Pou3f3	protein_coding
ENSMUST00000296157.1	ENSMUSG00000129834	Gm70409	lncRNA
ENSMUST00000188773.2	ENSMUSG00000099784	Dalir	lncRNA
ENSMUST00000295300.1	ENSMUSG00000129717	Gm70396	lncRNA
ENSMUST00000295561.1	ENSMUSG00000129759	Gm70397	lncRNA
ENSMUST00000295560.1	ENSMUSG00000129759	Gm70397	lncRNA
ENSMUST00000057208.13	ENSMUSG00000060679	Mrps9	protein_coding
ENSMUST00000104260.3	ENSMUSG00000077448	Gm23126	snoRNA
ENSMUST00000362073.1	ENSMUSG00000140926	Gm39633	lncRNA
ENSMUST00000362080.1	ENSMUSG00000140926	Gm39633	lncRNA
ENSMUST00000362082.1	ENSMUSG00000140926	Gm39633	lncRNA
ENSMUST00000179766.3	ENSMUSG00000041907	Gpr45	protein_coding
ENSMUST00000114761.2	ENSMUSG00000041907	Gpr45	protein_coding
ENSMUST00020182487.1	ENSMUSG00002075628	Gm56302	miRNA
ENSMUST00000095014.8	ENSMUSG00000070939	Tgfbrap1	protein_coding
ENSMUST00000186694.7	ENSMUSG00000070939	Tgfbrap1	protein_coding
ENSMUST00000185980.2	ENSMUSG00000100269	Gm28782	lncRNA
ENSMUST00000039080.4	ENSMUSG00000041878	8430432A02Rik	lncRNA
ENSMUST00000010434.8	ENSMUSG00000010290	AI597479	protein_coding
ENSMUST00000008280.14	ENSMUSG00000008136	Fhl2	protein_coding
ENSMUST00000185893.2	ENSMUSG00000008136	Fhl2	protein_coding
ENSMUST00000178557.2	ENSMUSG00000094497	Gm8210	processed_pseudogene
ENSMUST00000365343.1	ENSMUSG00000141458	Gm71064	lncRNA
ENSMUST00000245904.2	ENSMUSG00000120601	Gm30307	lncRNA
ENSMUST00000245012.2	ENSMUSG00000120601	Gm30307	lncRNA
ENSMUST00000364688.1	ENSMUSG00000120601	Gm30307	lncRNA
ENSMUST00000365574.1	ENSMUSG00000141493	Gm71067	lncRNA
ENSMUST00000365134.1	ENSMUSG00000099576	Gm29040	lncRNA
ENSMUST00000365116.1	ENSMUSG00000099576	Gm29040	lncRNA
ENSMUST00000365120.1	ENSMUSG00000099576	Gm29040	lncRNA
ENSMUST00000365125.1	ENSMUSG00000099576	Gm29040	lncRNA
ENSMUST00000365136.1	ENSMUSG00000099576	Gm29040	lncRNA
ENSMUST00000365128.1	ENSMUSG00000099576	Gm29040	lncRNA
ENSMUST00000189899.2	ENSMUSG00000099576	Gm29040	lncRNA
ENSMUST00000277764.1	ENSMUSG00000099576	Gm29040	lncRNA
ENSMUST00000187749.2	ENSMUSG00000099694	Gm29610	processed_pseudogene
ENSMUST00000277957.1	ENSMUSG00000126747	Gm70080	lncRNA
ENSMUST00000277958.1	ENSMUSG00000126747	Gm70080	lncRNA
ENSMUST00000189199.2	ENSMUSG00000101923	Gm29041	processed_pseudogene
ENSMUST00000086421.9	ENSMUSG00000066877	Nck2	protein_coding
ENSMUST00000194710.2	ENSMUSG00000103422	Gm37536	TEC
ENSMUST00000260035.1	ENSMUSG00000123761	Gm69604	lncRNA
ENSMUST00000193169.2	ENSMUSG00000103945	Gm38228	TEC
ENSMUST00000275334.1	ENSMUSG00000126248	Gm70027	lncRNA
ENSMUST00000275339.1	ENSMUSG00000126248	Gm70027	lncRNA
ENSMUST00000275336.1	ENSMUSG00000126248	Gm70027	lncRNA
ENSMUST00000275335.1	ENSMUSG00000126248	Gm70027	lncRNA
ENSMUST00000027217.9	ENSMUSG00000026051	Ecrg4	protein_coding
ENSMUST00000186289.2	ENSMUSG00000100764	Gm29155	lncRNA
ENSMUST00000185910.2	ENSMUSG00000100764	Gm29155	lncRNA
ENSMUST00000188753.2	ENSMUSG00000100635	Gm29157	lncRNA
ENSMUST00000187764.2	ENSMUSG00000100480	Gm29156	lncRNA
ENSMUST00000126008.8	ENSMUSG00000057363	Uxs1	protein_coding
ENSMUST00000163003.2	ENSMUSG00000090243	Gm16103	processed_pseudogene
ENSMUST00000282739.1	ENSMUSG00000127515	Gm70159	lncRNA
ENSMUST00000191395.2	ENSMUSG00000100701	Gm19587	processed_pseudogene
ENSMUST00000189286.2	ENSMUSG00000101395	Gm8241	processed_pseudogene
ENSMUST00000158223.3	ENSMUSG00000088848	Gm26352	snoRNA
ENSMUST00020182643.1	ENSMUSG00002075225	Gm54687	miRNA
ENSMUST00000241405.2	ENSMUSG00000120105	Gm57117	lncRNA
ENSMUST00000327885.1	ENSMUSG00000120105	Gm57117	lncRNA
ENSMUST00000327887.1	ENSMUSG00000120105	Gm57117	lncRNA
ENSMUST00000327886.1	ENSMUSG00000120105	Gm57117	lncRNA
ENSMUST00000327888.1	ENSMUSG00000120105	Gm57117	lncRNA
ENSMUST00000087933.10	ENSMUSG00000041763	Tpp2	protein_coding
ENSMUST00000188313.7	ENSMUSG00000041763	Tpp2	protein_coding
ENSMUST00000328110.1	ENSMUSG00000135017	Gm70706	lncRNA
ENSMUST00000061421.4	ENSMUSG00000047343	Mettl21c	protein_coding
ENSMUST00000161575.2	ENSMUSG00000090106	Gm15838	processed_pseudogene
ENSMUST00000238662.2	ENSMUSG00000091844	Ccdc168	protein_coding
ENSMUST00000168641.2	ENSMUSG00000091844	Ccdc168	protein_coding
ENSMUST00000027215.12	ENSMUSG00000026049	Tex30	protein_coding
ENSMUST00000156392.8	ENSMUSG00000026049	Tex30	protein_coding
ENSMUST00000128190.8	ENSMUSG00000026049	Tex30	protein_coding
ENSMUST00000147571.8	ENSMUSG00000026049	Tex30	protein_coding
ENSMUST00000133677.8	ENSMUSG00000026049	Tex30	protein_coding
ENSMUST00000150911.8	ENSMUSG00000026049	Tex30	protein_coding
ENSMUST00000152239.8	ENSMUSG00000026049	Tex30	protein_coding
ENSMUST00000148542.8	ENSMUSG00000101104	Gm29247	lncRNA
ENSMUST00000255811.1	ENSMUSG00000123011	Gm69524	lncRNA
ENSMUST00000065767.9	ENSMUSG00000026047	Poglut2	protein_coding
ENSMUST00000027213.14	ENSMUSG00000026047	Poglut2	protein_coding
ENSMUST00000035991.8	ENSMUSG00000041684	Bivm	protein_coding
ENSMUST00000114709.3	ENSMUSG00000041684	Bivm	protein_coding
ENSMUST00000027214.4	ENSMUSG00000026048	Ercc5	protein_coding
ENSMUST00000054801.4	ENSMUSG00000046828	Mettl21e	protein_coding
ENSMUST00000161563.2	ENSMUSG00000089703	Gm15833	processed_pseudogene
ENSMUST00000191483.2	ENSMUSG00000100966	Gm5700	processed_pseudogene
ENSMUST00000276975.1	ENSMUSG00000126556	Gm70070	lncRNA
ENSMUST00000269040.1	ENSMUSG00000100769	Gm28893	lncRNA
ENSMUST00000190951.3	ENSMUSG00000100769	Gm28893	lncRNA
ENSMUST00000269038.1	ENSMUSG00000100769	Gm28893	lncRNA
ENSMUST00000186385.2	ENSMUSG00000101567	Txn-ps1	processed_pseudogene
ENSMUST00000074525.10	ENSMUSG00000056870	Gulp1	protein_coding
ENSMUST00000160854.8	ENSMUSG00000056870	Gulp1	protein_coding
ENSMUST00000162600.2	ENSMUSG00000056870	Gulp1	protein_coding
ENSMUST00000194332.2	ENSMUSG00000102319	Gm37626	TEC
ENSMUST00000160955.2	ENSMUSG00000089877	Gm16102	processed_pseudogene
ENSMUST00000186732.2	ENSMUSG00000101701	4930521E06Rik	lncRNA
ENSMUST00000194594.2	ENSMUSG00000103071	Gm38110	TEC
ENSMUST00000361058.1	ENSMUSG00000140754	Gm71015	lncRNA
ENSMUST00000190083.2	ENSMUSG00000100434	Gm3489	processed_pseudogene
ENSMUST00000185547.2	ENSMUSG00000100013	Gm19480	processed_pseudogene
ENSMUST00000188283.2	ENSMUSG00000101251	Gm3496	processed_pseudogene
ENSMUST00000309728.1	ENSMUSG00000132017	Gm70548	lncRNA
ENSMUST00000189212.2	ENSMUSG00000101937	Gm5268	processed_pseudogene
ENSMUST00000270427.1	ENSMUSG00000125472	Gm69969	lncRNA
ENSMUST00000087883.13	ENSMUSG00000026043	Col3a1	protein_coding
ENSMUST00020183014.1	ENSMUSG00002074901	Gm54819	miRNA
ENSMUST00000364310.1	ENSMUSG00000141276	Gm71046	lncRNA
ENSMUST00000086430.5	ENSMUSG00000026042	Col5a2	protein_coding
ENSMUST00000192814.2	ENSMUSG00000104476	Gm38211	TEC
ENSMUST00000185597.2	ENSMUSG00000100218	Gm8296	processed_pseudogene
ENSMUST00000186840.2	ENSMUSG00000100361	Gm7063	processed_pseudogene
ENSMUST00000185744.2	ENSMUSG00000100894	Gm8304	processed_pseudogene
ENSMUST00000267353.1	ENSMUSG00000124966	Gm39637	lncRNA
ENSMUST00000240258.1	ENSMUSG00000119267	Gm23216	snRNA
ENSMUST00000083321.3	ENSMUSG00000065255	Gm23974	snoRNA
ENSMUST00000267585.1	ENSMUSG00000124996	Gm71348	lncRNA
ENSMUST00000187682.2	ENSMUSG00000100843	Gm8307	transcribed_processed_pseudogene
ENSMUST00000157139.3	ENSMUSG00000087764	Gm23984	ribozyme
ENSMUST00000027139.15	ENSMUSG00000025995	Wdr75	protein_coding
ENSMUST00000256486.1	ENSMUSG00000123149	ENSMUSG00000123149	lncRNA
ENSMUST00000256489.1	ENSMUSG00000123149	ENSMUSG00000123149	lncRNA
ENSMUST00000191371.2	ENSMUSG00000099850	Gm28906	processed_pseudogene
ENSMUST00000256796.1	ENSMUSG00000123184	Gm69535	lncRNA
ENSMUST00000153604.2	ENSMUSG00000084817	Gm5526	transcribed_processed_pseudogene
ENSMUST00000257024.1	ENSMUSG00000121041	Gm57168	lncRNA
ENSMUST00000184038.2	ENSMUSG00000098549	Gm5269	processed_pseudogene
ENSMUST00000190055.2	ENSMUSG00000099381	Gm18303	processed_pseudogene
ENSMUST00000027137.11	ENSMUSG00000025993	Slc40a1	protein_coding
ENSMUST00000257183.1	ENSMUSG00000123255	Gm69542	lncRNA
ENSMUST00000191295.2	ENSMUSG00000099946	Gm9496	processed_pseudogene
ENSMUST00000085632.4	ENSMUSG00000070896	Rpl23a-ps1	processed_pseudogene
ENSMUST00000357708.1	ENSMUSG00000140083	Gm71255	lncRNA
ENSMUST00000357709.1	ENSMUSG00000140083	Gm71255	lncRNA
ENSMUST00000182781.2	ENSMUSG00000090682	Gm3852	processed_pseudogene
ENSMUST00000051224.8	ENSMUSG00000121768	Stk-ps2	lncRNA
ENSMUST00000187808.2	ENSMUSG00000044457	Stk-ps2	transcribed_processed_pseudogene
ENSMUST00000357957.1	ENSMUSG00000140126	Gm70987	lncRNA
ENSMUST00000358192.1	ENSMUSG00000140167	Gm70990	lncRNA
ENSMUST00000189861.2	ENSMUSG00000099432	Gm18849	transcribed_unprocessed_pseudogene
ENSMUST00000069293.10	ENSMUSG00000041144	Dnah7b	protein_coding
ENSMUST00000238212.2	ENSMUSG00000041144	Dnah7b	protein_coding
ENSMUST00000257625.1	ENSMUSG00000123310	Gm69549	lncRNA
ENSMUST00000267905.1	ENSMUSG00000125078	Gm31046	lncRNA
ENSMUST00000239890.1	ENSMUSG00000119743	n-R5s211	rRNA
ENSMUST00000188705.2	ENSMUSG00000101262	Gm8326	processed_pseudogene
ENSMUST00000364685.1	ENSMUSG00000141337	Gm71054	lncRNA
ENSMUST00000189749.7	ENSMUSG00000101337	Dnah7c	protein_coding
ENSMUST00000178395.2	ENSMUSG00000101337	Dnah7c	protein_coding
ENSMUST00000027131.6	ENSMUSG00000025986	Slc39a10	protein_coding
ENSMUST00000189404.2	ENSMUSG00000100213	Gm28151	lncRNA
ENSMUST00000195118.2	ENSMUSG00000103129	Gm37393	TEC
ENSMUST00000185210.2	ENSMUSG00000100160	Gm28527	processed_pseudogene
ENSMUST00000316945.1	ENSMUSG00000133288	Gm70610	lncRNA
ENSMUST00000329367.1	ENSMUSG00000135290	Gm70727	lncRNA
ENSMUST00000351981.1	ENSMUSG00000139227	Gm70937	lncRNA
ENSMUST00000186233.2	ENSMUSG00000101921	Gm28825	processed_pseudogene
ENSMUST00000311545.1	ENSMUSG00000132315	Gm70559	lncRNA
ENSMUST00000190006.2	ENSMUSG00000101447	Gm28826	lncRNA
ENSMUST00000260100.1	ENSMUSG00000123784	Gm69606	lncRNA
ENSMUST00000260101.1	ENSMUSG00000123784	Gm69606	lncRNA
ENSMUST00000121202.2	ENSMUSG00000081185	Gm4852	processed_pseudogene
ENSMUST00000195733.2	ENSMUSG00000103246	Gm38090	TEC
ENSMUST00000183639.3	ENSMUSG00000098876	Mir6350	miRNA
ENSMUST00000187720.2	ENSMUSG00000100530	Gm18117	processed_pseudogene
ENSMUST00000360845.1	ENSMUSG00000140703	Gm71010	lncRNA
ENSMUST00000194762.2	ENSMUSG00000104067	Gm37196	TEC
ENSMUST00000187358.2	ENSMUSG00000100033	Gm8337	processed_pseudogene
ENSMUST00020183648.1	ENSMUSG00002075213	Gm54870	miRNA
ENSMUST00020181689.1	ENSMUSG00002076633	Gm54871	misc_RNA
ENSMUST00000186401.2	ENSMUSG00000101996	Gm19206	processed_pseudogene
ENSMUST00000181607.2	ENSMUSG00000096973	Gm5974	processed_pseudogene
ENSMUST00000083009.3	ENSMUSG00000064943	Gm23240	snRNA
ENSMUST00000188192.2	ENSMUSG00000100866	Gm28830	processed_pseudogene
ENSMUST00000286825.1	ENSMUSG00000128327	Gm70251	lncRNA
ENSMUST00000189223.2	ENSMUSG00000101721	Gm8354	processed_pseudogene
ENSMUST00000191041.2	ENSMUSG00000099376	Gm19124	processed_pseudogene
ENSMUST00000338960.1	ENSMUSG00000137019	Gm70822	lncRNA
ENSMUST00000181115.2	ENSMUSG00000097883	Gm8357	processed_pseudogene
ENSMUST00020182092.1	ENSMUSG00002076043	Gm54872	miRNA
ENSMUST00000186142.2	ENSMUSG00000099698	Gm28740	processed_pseudogene
ENSMUST00000186145.2	ENSMUSG00000099454	Gm8367	processed_pseudogene
ENSMUST00000188673.7	ENSMUSG00000051616	C230029F24Rik	lncRNA
ENSMUST00000189810.2	ENSMUSG00000099627	Gm6757	processed_pseudogene
ENSMUST00000185858.2	ENSMUSG00000099577	Gm3605	processed_pseudogene
ENSMUST00000186262.2	ENSMUSG00000099882	Gm28388	processed_pseudogene
ENSMUST00000320473.1	ENSMUSG00000133750	Gm70634	lncRNA
ENSMUST00000320472.1	ENSMUSG00000133750	Gm70634	lncRNA
ENSMUST00000190905.2	ENSMUSG00000101760	Gm8384	processed_pseudogene
ENSMUST00000186016.2	ENSMUSG00000099608	4933411E06Rik	lncRNA
ENSMUST00000256232.1	ENSMUSG00000099608	4933411E06Rik	lncRNA
ENSMUST00000185632.2	ENSMUSG00000099864	Gm8391	processed_pseudogene
ENSMUST00020183189.1	ENSMUSG00002075839	Gm54883	misc_RNA
ENSMUST00000347947.1	ENSMUSG00000138452	Gm39640	lncRNA
ENSMUST00000373832.1	ENSMUSG00000142926	Gm71153	lncRNA
ENSMUST00000191457.2	ENSMUSG00000100451	Gm29665	lncRNA
ENSMUST00000187207.2	ENSMUSG00000099941	Gm20118	processed_pseudogene
ENSMUST00020182001.1	ENSMUSG00002075589	Gm54885	misc_RNA
ENSMUST00000187677.2	ENSMUSG00000100816	Gm28321	lncRNA
ENSMUST00000335054.1	ENSMUSG00000136272	Gm70777	lncRNA
ENSMUST00000335056.1	ENSMUSG00000136272	Gm70777	lncRNA
ENSMUST00000335057.1	ENSMUSG00000136272	Gm70777	lncRNA
ENSMUST00000335059.1	ENSMUSG00000136272	Gm70777	lncRNA
ENSMUST00000114565.8	ENSMUSG00000026109	Tmeff2	protein_coding
ENSMUST00000081851.4	ENSMUSG00000026109	Tmeff2	protein_coding
ENSMUST00000185627.2	ENSMUSG00000100671	Gm28322	lncRNA
ENSMUST00000335229.1	ENSMUSG00000136316	Gm70778	lncRNA
ENSMUST00020182029.1	ENSMUSG00002075527	Gm54895	miRNA
ENSMUST00000189560.2	ENSMUSG00000101242	Gm28319	lncRNA
ENSMUST00000187777.2	ENSMUSG00000099924	Gm28320	lncRNA
ENSMUST00000190705.2	ENSMUSG00000099625	Gm29325	lncRNA
ENSMUST00000189867.2	ENSMUSG00000101799	9330175M20Rik	lncRNA
ENSMUST00000293885.1	ENSMUSG00000101799	9330175M20Rik	lncRNA
ENSMUST00000293886.1	ENSMUSG00000101799	9330175M20Rik	lncRNA
ENSMUST00000293888.1	ENSMUSG00000101799	9330175M20Rik	lncRNA
ENSMUST00000293906.1	ENSMUSG00000101799	9330175M20Rik	lncRNA
ENSMUST00000293904.1	ENSMUSG00000101799	9330175M20Rik	lncRNA
ENSMUST00000293900.1	ENSMUSG00000101799	9330175M20Rik	lncRNA
ENSMUST00000051572.8	ENSMUSG00000045954	Cavin2	protein_coding
ENSMUST00000187104.2	ENSMUSG00000099741	Gm5253	processed_pseudogene
ENSMUST00000294096.1	ENSMUSG00000129494	Gm70370	lncRNA
ENSMUST00000312959.1	ENSMUSG00000132571	Gm70568	lncRNA
ENSMUST00000329353.1	ENSMUSG00000101702	1700072G22Rik	lncRNA
ENSMUST00000027279.12	ENSMUSG00000026107	Nabp1	protein_coding
ENSMUST00000186684.7	ENSMUSG00000026107	Nabp1	protein_coding
ENSMUST00000188204.7	ENSMUSG00000026107	Nabp1	protein_coding
ENSMUST00000188051.7	ENSMUSG00000026107	Nabp1	protein_coding
ENSMUST00000185534.2	ENSMUSG00000026107	Nabp1	protein_coding
ENSMUST00000241128.2	ENSMUSG00000120049	Gm57109	lncRNA
ENSMUST00000361521.1	ENSMUSG00000120049	Gm57109	lncRNA
ENSMUST00000361520.1	ENSMUSG00000120049	Gm57109	lncRNA
ENSMUST00000361522.1	ENSMUSG00000120049	Gm57109	lncRNA
ENSMUST00000361519.1	ENSMUSG00000120049	Gm57109	lncRNA
ENSMUST00000348618.1	ENSMUSG00000138551	Gm70899	lncRNA
ENSMUST00000348803.1	ENSMUSG00000099413	Gm17767	lncRNA
ENSMUST00000190169.2	ENSMUSG00000099413	Gm17767	lncRNA
ENSMUST00000189410.2	ENSMUSG00000099413	Gm17767	lncRNA
ENSMUST00000284344.1	ENSMUSG00000099413	Gm17767	lncRNA
ENSMUST00000194442.2	ENSMUSG00000103424	Gm37535	TEC
ENSMUST00000250394.1	ENSMUSG00000122033	Gm69370	lncRNA
ENSMUST00000284457.1	ENSMUSG00000127893	Gm70189	lncRNA
ENSMUST00000285682.1	ENSMUSG00000128098	Gm31636	lncRNA
ENSMUST00000285683.1	ENSMUSG00000128098	Gm31636	lncRNA
ENSMUST00000285686.1	ENSMUSG00000128098	Gm31636	lncRNA
ENSMUST00000285687.1	ENSMUSG00000128098	Gm31636	lncRNA
ENSMUST00000380803.1	ENSMUSG00000144033	Gm71229	lncRNA
ENSMUST00000189576.3	ENSMUSG00000101741	Gm28055	lncRNA
ENSMUST00000269000.1	ENSMUSG00000101741	Gm28055	lncRNA
ENSMUST00000186769.2	ENSMUSG00000101741	Gm28055	lncRNA
ENSMUST00000246920.2	ENSMUSG00000101741	Gm28055	lncRNA
ENSMUST00000269201.1	ENSMUSG00000125266	Gm69905	lncRNA
ENSMUST00000046390.14	ENSMUSG00000018417	Myo1b	protein_coding
ENSMUST00000114537.9	ENSMUSG00000018417	Myo1b	protein_coding
ENSMUST00000114541.8	ENSMUSG00000018417	Myo1b	protein_coding
ENSMUST00000018561.14	ENSMUSG00000018417	Myo1b	protein_coding
ENSMUST00000316539.1	ENSMUSG00000133197	Gm70603	lncRNA
ENSMUST00000186428.2	ENSMUSG00000101724	Gm29453	lncRNA
ENSMUST00000186817.2	ENSMUSG00000100313	Gm28323	lncRNA
ENSMUST00000189886.2	ENSMUSG00000100696	Gm8419	processed_pseudogene
ENSMUST00020182040.1	ENSMUSG00002075355	Gm54983	snoRNA
ENSMUST00000097103.5	ENSMUSG00000072324	Gm8420	processed_pseudogene
ENSMUST00000168302.8	ENSMUSG00000062939	Stat4	protein_coding
ENSMUST00000027277.7	ENSMUSG00000062939	Stat4	protein_coding
ENSMUST00000270903.1	ENSMUSG00000125557	Gm69979	lncRNA
ENSMUST00000271137.1	ENSMUSG00000125594	Gm69980	lncRNA
ENSMUST00000185516.2	ENSMUSG00000101628	Gm28177	lncRNA
ENSMUST00000105087.2	ENSMUSG00000078291	Gm3940	processed_pseudogene
ENSMUST00000270601.1	ENSMUSG00000109599	Gm31812	lncRNA
ENSMUST00000270603.1	ENSMUSG00000109599	Gm31812	lncRNA
ENSMUST00000270604.1	ENSMUSG00000109599	Gm31812	lncRNA
ENSMUST00000186574.7	ENSMUSG00000026104	Stat1	protein_coding
ENSMUST00000070968.14	ENSMUSG00000026104	Stat1	protein_coding
ENSMUST00000191435.7	ENSMUSG00000026104	Stat1	protein_coding
ENSMUST00000186857.7	ENSMUSG00000026104	Stat1	protein_coding
ENSMUST00000189347.7	ENSMUSG00000026104	Stat1	protein_coding
ENSMUST00000186057.7	ENSMUSG00000026104	Stat1	protein_coding
ENSMUST00000185261.2	ENSMUSG00000099569	Gm18301	unprocessed_pseudogene
ENSMUST00000114513.9	ENSMUSG00000026103	Gls	protein_coding
ENSMUST00000114512.8	ENSMUSG00000026103	Gls	protein_coding
ENSMUST00000114510.8	ENSMUSG00000026103	Gls	protein_coding
ENSMUST00000327388.1	ENSMUSG00000134880	Gm31867	lncRNA
ENSMUST00000336197.1	ENSMUSG00000136510	Gm70791	lncRNA
ENSMUST00000336198.1	ENSMUSG00000136510	Gm70791	lncRNA
ENSMUST00000185256.2	ENSMUSG00000099648	Gm5975	processed_pseudogene
ENSMUST00000280398.1	ENSMUSG00000127189	Gm31955	lncRNA
ENSMUST00000280401.1	ENSMUSG00000127189	Gm31955	lncRNA
ENSMUST00000280400.1	ENSMUSG00000127189	Gm31955	lncRNA
ENSMUST00000250730.1	ENSMUSG00000122096	Gm69377	lncRNA
ENSMUST00000083258.3	ENSMUSG00000065192	Gm23460	snRNA
ENSMUST00000186764.7	ENSMUSG00000002881	Nab1	protein_coding
ENSMUST00000069792.14	ENSMUSG00000002881	Nab1	protein_coding
ENSMUST00000170269.2	ENSMUSG00000002881	Nab1	protein_coding
ENSMUST00000286223.1	ENSMUSG00000128193	Gm70215	lncRNA
ENSMUST00000309333.1	ENSMUSG00000131934	Gm71259	lncRNA
ENSMUST00000180794.2	ENSMUSG00000097833	Gm5976	transcribed_processed_pseudogene
ENSMUST00000309001.1	ENSMUSG00000100120	Gm53065	lncRNA
ENSMUST00000308978.1	ENSMUSG00000100120	Gm53065	lncRNA
ENSMUST00000308993.1	ENSMUSG00000100120	Gm53065	lncRNA
ENSMUST00000308975.1	ENSMUSG00000100120	Gm53065	lncRNA
ENSMUST00000308964.1	ENSMUSG00000100120	Gm53065	lncRNA
ENSMUST00000308955.1	ENSMUSG00000100120	Gm53065	lncRNA
ENSMUST00000308981.1	ENSMUSG00000100120	Gm53065	lncRNA
ENSMUST00000191424.2	ENSMUSG00000101501	Rps27a-ps1	transcribed_processed_pseudogene
ENSMUST00000309547.1	ENSMUSG00000131975	Gm70547	lncRNA
ENSMUST00000309545.1	ENSMUSG00000131975	Gm70547	lncRNA
ENSMUST00000188544.2	ENSMUSG00000099878	Gm28178	lncRNA
ENSMUST00000179821.3	ENSMUSG00000100007	Gm5527	processed_pseudogene
ENSMUST00000165859.8	ENSMUSG00000043015	Nemp2	protein_coding
ENSMUST00000191873.2	ENSMUSG00000103630	Gm37242	TEC
ENSMUST00000156876.8	ENSMUSG00000041439	Mfsd6	protein_coding
ENSMUST00000087701.4	ENSMUSG00000041439	Mfsd6	protein_coding
ENSMUST00000190228.2	ENSMUSG00000100302	Gm29670	lncRNA
ENSMUST00000188413.2	ENSMUSG00000100230	Gm28650	processed_pseudogene
ENSMUST00000027271.9	ENSMUSG00000026102	Inpp1	protein_coding
ENSMUST00000327823.1	ENSMUSG00000134963	Gm70698	lncRNA
ENSMUST00000159352.8	ENSMUSG00000041426	Hibch	protein_coding
ENSMUST00000044478.7	ENSMUSG00000041426	Hibch	protein_coding
ENSMUST00000162523.2	ENSMUSG00000089802	Gm16107	processed_pseudogene
ENSMUST00000050567.11	ENSMUSG00000043629	1700019D03Rik	protein_coding
ENSMUST00000114492.8	ENSMUSG00000043629	1700019D03Rik	protein_coding
ENSMUST00000114493.2	ENSMUSG00000043629	1700019D03Rik	protein_coding
ENSMUST00000191441.2	ENSMUSG00000043629	1700019D03Rik	protein_coding
ENSMUST00000190831.7	ENSMUSG00000043629	1700019D03Rik	protein_coding
ENSMUST00000186266.2	ENSMUSG00000043629	1700019D03Rik	protein_coding
ENSMUST00000190726.2	ENSMUSG00000043629	1700019D03Rik	protein_coding
ENSMUST00000027269.7	ENSMUSG00000026100	Mstn	protein_coding
ENSMUST00000191197.2	ENSMUSG00000026100	Mstn	protein_coding
ENSMUST00000158709.4	ENSMUSG00000089334	Gm24349	snoRNA
ENSMUST00000072235.10	ENSMUSG00000060715	1700019A02Rik	protein_coding
ENSMUST00000190748.2	ENSMUSG00000060715	1700019A02Rik	protein_coding
ENSMUST00000272796.1	ENSMUSG00000100763	Gm28777	lncRNA
ENSMUST00000027267.14	ENSMUSG00000026098	Pms1	protein_coding
ENSMUST00000027266.4	ENSMUSG00000026097	Ormdl1	protein_coding
ENSMUST00000190734.3	ENSMUSG00000100679	Gm28778	protein_coding
ENSMUST00000027265.10	ENSMUSG00000026096	Osgepl1	protein_coding
ENSMUST00000114484.8	ENSMUSG00000026096	Osgepl1	protein_coding
ENSMUST00000144660.3	ENSMUSG00000099913	Gm28551	nonsense_mediated_decay
ENSMUST00000272374.1	ENSMUSG00000121346	Gm18800	lncRNA
ENSMUST00000188688.7	ENSMUSG00000101838	Gm18800	transcribed_unprocessed_pseudogene
ENSMUST00000027264.10	ENSMUSG00000026095	Asnsd1	protein_coding
ENSMUST00000123519.9	ENSMUSG00000026095	Asnsd1	protein_coding
ENSMUST00000236737.2	ENSMUSG00000117809	Asdurf	protein_coding
ENSMUST00000189678.2	ENSMUSG00000100267	Gm28779	processed_pseudogene
ENSMUST00000186919.2	ENSMUSG00000099450	Gm6799	processed_pseudogene
ENSMUST00000190697.2	ENSMUSG00000100069	Gm6801	unprocessed_pseudogene
ENSMUST00000094964.7	ENSMUSG00000096141	Dnah7a	protein_coding
ENSMUST00020181820.1	ENSMUSG00002076105	Gm55384	miRNA
ENSMUST00000285271.1	ENSMUSG00000128015	Gm70203	lncRNA
ENSMUST00000331063.1	ENSMUSG00000135579	Gm32311	lncRNA
ENSMUST00000331066.1	ENSMUSG00000135579	Gm32311	lncRNA
ENSMUST00000331065.1	ENSMUSG00000135579	Gm32311	lncRNA
ENSMUST00000027263.14	ENSMUSG00000026094	Stk17b	protein_coding
ENSMUST00000194911.2	ENSMUSG00000102405	Gm37863	TEC
ENSMUST00000120904.8	ENSMUSG00000042807	Hecw2	protein_coding
ENSMUST00000087659.11	ENSMUSG00000042807	Hecw2	protein_coding
ENSMUST00000097741.3	ENSMUSG00000042807	Hecw2	protein_coding
ENSMUST00000184834.3	ENSMUSG00000098443	Mir7681	miRNA
ENSMUST00000261686.1	ENSMUSG00000124027	Gm69627	lncRNA
ENSMUST00000157324.3	ENSMUSG00000087949	Gm24251	snRNA
ENSMUST00000362153.1	ENSMUSG00000140936	Gm71029	lncRNA
ENSMUST00000192858.2	ENSMUSG00000102868	Gm37633	TEC
ENSMUST00000304397.1	ENSMUSG00000131175	Gm70500	lncRNA
ENSMUST00000262153.1	ENSMUSG00000124117	Gm51622	lncRNA
ENSMUST00000262154.1	ENSMUSG00000124117	Gm51622	lncRNA
ENSMUST00000239682.1	ENSMUSG00000119657	Gm25829	snRNA
ENSMUST00000027128.11	ENSMUSG00000025983	Ccdc150	protein_coding
ENSMUST00000163072.8	ENSMUSG00000025983	Ccdc150	protein_coding
ENSMUST00000296298.1	ENSMUSG00000129846	Gm70410	lncRNA
ENSMUST00000041638.8	ENSMUSG00000041303	Gtf3c3	protein_coding
ENSMUST00000210156.2	ENSMUSG00000109809	Gm34066	protein_coding
ENSMUST00000290161.1	ENSMUSG00000128832	Gm70315	lncRNA
ENSMUST00000097739.5	ENSMUSG00000073678	Pgap1	protein_coding
ENSMUST00000194316.2	ENSMUSG00000104136	Gm36955	TEC
ENSMUST00000255710.1	ENSMUSG00000122979	Gm51623	lncRNA
ENSMUST00000255711.1	ENSMUSG00000122979	Gm51623	lncRNA
ENSMUST00000185933.2	ENSMUSG00000101130	Gm19637	processed_pseudogene
ENSMUST00000292702.1	ENSMUSG00000129300	Gm70351	lncRNA
ENSMUST00000351926.1	ENSMUSG00000139220	Gm70936	lncRNA
ENSMUST00000327684.1	ENSMUSG00000134938	Gm70696	lncRNA
ENSMUST00000179030.8	ENSMUSG00000052331	Ankrd44	protein_coding
ENSMUST00000044359.16	ENSMUSG00000052331	Ankrd44	protein_coding
ENSMUST00000305199.1	ENSMUSG00000101674	4930444A19Rik	lncRNA
ENSMUST00000305193.1	ENSMUSG00000101674	4930444A19Rik	lncRNA
ENSMUST00000188243.2	ENSMUSG00000101674	4930444A19Rik	lncRNA
ENSMUST00000191996.2	ENSMUSG00000102503	Gm37370	TEC
ENSMUST00020181883.1	ENSMUSG00002075552	Gm55461	miRNA
ENSMUST00000193052.2	ENSMUSG00000102642	A130048G24Rik	TEC
ENSMUST00000375823.1	ENSMUSG00000143283	Gm71176	lncRNA
ENSMUST00000027127.14	ENSMUSG00000025982	Sf3b1	protein_coding
ENSMUST00000375280.1	ENSMUSG00000143212	Gm71172	lncRNA
ENSMUST00000375278.1	ENSMUSG00000143212	Gm71172	lncRNA
ENSMUST00000375587.1	ENSMUSG00000143247	Gm71175	lncRNA
ENSMUST00000376200.1	ENSMUSG00000143327	Gm71177	lncRNA
ENSMUST00000193614.2	ENSMUSG00000103030	E330011M16Rik	TEC
ENSMUST00000087617.11	ENSMUSG00000025981	Coq10b	protein_coding
ENSMUST00000027125.7	ENSMUSG00000025981	Coq10b	protein_coding
ENSMUST00000190239.2	ENSMUSG00000101122	Gm17971	processed_pseudogene
ENSMUST00000027123.15	ENSMUSG00000025980	Hspd1	protein_coding
ENSMUST00000075242.7	ENSMUSG00000073676	Hspe1	protein_coding
ENSMUST00000185999.2	ENSMUSG00000100736	Gm5147	processed_pseudogene
ENSMUST00000160730.2	ENSMUSG00000089670	Gm16581	processed_pseudogene
ENSMUST00000159311.8	ENSMUSG00000025979	Mob4	protein_coding
ENSMUST00000162364.8	ENSMUSG00000025979	Mob4	protein_coding
ENSMUST00000161440.2	ENSMUSG00000061863	Gm6822	transcribed_processed_pseudogene
ENSMUST00000027121.15	ENSMUSG00000025978	Rftn2	protein_coding
ENSMUST00000114428.3	ENSMUSG00000025978	Rftn2	protein_coding
ENSMUST00000181563.3	ENSMUSG00000097649	Gm10561	lncRNA
ENSMUST00000274153.1	ENSMUSG00000097649	Gm10561	lncRNA
ENSMUST00000274155.1	ENSMUSG00000097649	Gm10561	lncRNA
ENSMUST00000274379.1	ENSMUSG00000126092	Gm70017	lncRNA
ENSMUST00000061334.10	ENSMUSG00000046994	Mars2	protein_coding
ENSMUST00000114423.7	ENSMUSG00000025977	Boll	protein_coding
ENSMUST00000087585.10	ENSMUSG00000025977	Boll	protein_coding
ENSMUST00000159398.2	ENSMUSG00000025977	Boll	protein_coding
ENSMUST00000162574.2	ENSMUSG00000100215	Gm8292	processed_pseudogene
ENSMUST00000191444.2	ENSMUSG00000101945	Btf3-ps17	processed_pseudogene
ENSMUST00000188319.2	ENSMUSG00000101085	Gm8531	processed_pseudogene
ENSMUST00000381188.1	ENSMUSG00000144113	Gm71231	lncRNA
ENSMUST00000042986.10	ENSMUSG00000038349	Plcl1	protein_coding
ENSMUST00000193928.2	ENSMUSG00000102145	Gm38056	TEC
ENSMUST00000186507.2	ENSMUSG00000100309	Gm6644	processed_pseudogene
ENSMUST00000329074.1	ENSMUSG00000135222	Gm70724	lncRNA
ENSMUST00000256906.1	ENSMUSG00000123197	Gm39642	lncRNA
ENSMUST00000256909.1	ENSMUSG00000123197	Gm39642	lncRNA
ENSMUST00000193032.2	ENSMUSG00000102831	Gm37382	TEC
ENSMUST00000301089.1	ENSMUSG00000130690	Gm70459	lncRNA
ENSMUST00000301090.1	ENSMUSG00000130690	Gm70459	lncRNA
ENSMUST00000335293.1	ENSMUSG00000136337	Gm70779	lncRNA
ENSMUST00000335291.1	ENSMUSG00000136337	Gm70779	lncRNA
ENSMUST00000335163.1	ENSMUSG00000136294	Gm32949	lncRNA
ENSMUST00000335164.1	ENSMUSG00000136294	Gm32949	lncRNA
ENSMUST00000335452.1	ENSMUSG00000136375	Gm70783	lncRNA
ENSMUST00000334956.1	ENSMUSG00000136258	Gm70776	lncRNA
ENSMUST00000334957.1	ENSMUSG00000136258	Gm70776	lncRNA
ENSMUST00000334958.1	ENSMUSG00000136258	Gm70776	lncRNA
ENSMUST00000334961.1	ENSMUSG00000136258	Gm70776	lncRNA
ENSMUST00000334811.1	ENSMUSG00000099950	9130227L01Rik	lncRNA
ENSMUST00000195320.2	ENSMUSG00000102491	Gm36986	TEC
ENSMUST00000190280.3	ENSMUSG00000100372	1700003I22Rik	lncRNA
ENSMUST00000186048.3	ENSMUSG00000100372	1700003I22Rik	lncRNA
ENSMUST00000332611.1	ENSMUSG00000100372	1700003I22Rik	lncRNA
ENSMUST00000346785.1	ENSMUSG00000138283	Gm70888	lncRNA
ENSMUST00000290260.1	ENSMUSG00000128847	Gm70316	lncRNA
ENSMUST00000290258.1	ENSMUSG00000128847	Gm70316	lncRNA
ENSMUST00000290479.1	ENSMUSG00000128888	Gm70318	lncRNA
ENSMUST00000185232.2	ENSMUSG00000100944	Gm28900	processed_pseudogene
ENSMUST00000324383.1	ENSMUSG00000134428	Gm53554	lncRNA
ENSMUST00000187560.2	ENSMUSG00000101332	Gm28240	lncRNA
ENSMUST00000279773.1	ENSMUSG00000127045	Gm70103	lncRNA
ENSMUST00000062085.6	ENSMUSG00000045336	Hsfy2	protein_coding
ENSMUST00000352867.1	ENSMUSG00000139359	Gm70944	lncRNA
ENSMUST00000042857.14	ENSMUSG00000038331	Satb2	protein_coding
ENSMUST00000114415.10	ENSMUSG00000038331	Satb2	protein_coding
ENSMUST00000177424.2	ENSMUSG00000038331	Satb2	protein_coding
ENSMUST00000323307.1	ENSMUSG00000087022	9130024F11Rik	lncRNA
ENSMUST00000323299.1	ENSMUSG00000087022	9130024F11Rik	lncRNA
ENSMUST00000323302.1	ENSMUSG00000087022	9130024F11Rik	lncRNA
ENSMUST00000185204.2	ENSMUSG00000087022	9130024F11Rik	lncRNA
ENSMUST00000195287.2	ENSMUSG00000104310	Gm4081	TEC
ENSMUST00000242605.2	ENSMUSG00000120334	Gm57110	lncRNA
ENSMUST00020181782.1	ENSMUSG00002075847	Gm55536	miRNA
ENSMUST00000282577.1	ENSMUSG00000127483	Gm70156	lncRNA
ENSMUST00000283051.1	ENSMUSG00000127565	Gm70175	lncRNA
ENSMUST00000282769.1	ENSMUSG00000099945	1700126A01Rik	lncRNA
ENSMUST00000282754.1	ENSMUSG00000099945	1700126A01Rik	lncRNA
ENSMUST00000282756.1	ENSMUSG00000099945	1700126A01Rik	lncRNA
ENSMUST00000282759.1	ENSMUSG00000099945	1700126A01Rik	lncRNA
ENSMUST00000282763.1	ENSMUSG00000099945	1700126A01Rik	lncRNA
ENSMUST00000190488.3	ENSMUSG00000101429	BC055402	lncRNA
ENSMUST00000188353.2	ENSMUSG00000101129	Gm5254	processed_pseudogene
ENSMUST00000381888.1	ENSMUSG00000144317	ENSMUSG00000144317	transcribed_unitary_pseudogene
ENSMUST00000300949.1	ENSMUSG00000097519	4930558J18Rik	lncRNA
ENSMUST00000300951.1	ENSMUSG00000097519	4930558J18Rik	lncRNA
ENSMUST00000300940.1	ENSMUSG00000097519	4930558J18Rik	lncRNA
ENSMUST00000181949.5	ENSMUSG00000097519	4930558J18Rik	lncRNA
ENSMUST00000300946.1	ENSMUSG00000097519	4930558J18Rik	lncRNA
ENSMUST00000244129.1	ENSMUSG00000097519	4930558J18Rik	lncRNA
ENSMUST00000042734.3	ENSMUSG00000038323	1700066M21Rik	protein_coding
ENSMUST00000162686.8	ENSMUSG00000048495	Tyw5	protein_coding
ENSMUST00000027114.6	ENSMUSG00000025971	Maip1	protein_coding
ENSMUST00000104588.3	ENSMUSG00000077776	Gm22371	snoRNA
ENSMUST00000365942.1	ENSMUSG00000141585	Gm53555	lncRNA
ENSMUST00020183657.1	ENSMUSG00002076848	Gm55546	snRNA
ENSMUST00000327884.1	ENSMUSG00000134975	Gm70699	lncRNA
ENSMUST00000188636.2	ENSMUSG00000101826	Gm8581	processed_pseudogene
ENSMUST00000194005.2	ENSMUSG00000102685	Gm37373	TEC
ENSMUST00000303847.1	ENSMUSG00000131079	Gm70495	lncRNA
ENSMUST00000186851.2	ENSMUSG00000101151	Gm17929	processed_pseudogene
ENSMUST00000293138.1	ENSMUSG00000129359	Gm70357	lncRNA
ENSMUST00000247727.2	ENSMUSG00000121279	Gm57188	lncRNA
ENSMUST00000163239.8	ENSMUSG00000038305	Spats2l	protein_coding
ENSMUST00000170139.8	ENSMUSG00000038305	Spats2l	protein_coding
ENSMUST00000164302.8	ENSMUSG00000038305	Spats2l	protein_coding
ENSMUST00000167085.8	ENSMUSG00000038305	Spats2l	protein_coding
ENSMUST00000169772.3	ENSMUSG00000038305	Spats2l	protein_coding
ENSMUST00000172128.2	ENSMUSG00000091283	Gm17234	lncRNA
ENSMUST00000365432.1	ENSMUSG00000141469	Gm71065	lncRNA
ENSMUST00000164963.8	ENSMUSG00000054770	Kctd18	protein_coding
ENSMUST00000114410.10	ENSMUSG00000054770	Kctd18	protein_coding
ENSMUST00000027202.9	ENSMUSG00000026039	Sgo2a	protein_coding
ENSMUST00000001027.7	ENSMUSG00000063558	Aox1	protein_coding
ENSMUST00000266714.1	ENSMUSG00000124873	Gm69841	lncRNA
ENSMUST00000266186.1	ENSMUSG00000124835	Gm69795	lncRNA
ENSMUST00000040999.14	ENSMUSG00000064294	Aox3	protein_coding
ENSMUST00000162011.3	ENSMUSG00000064294	Aox3	protein_coding
ENSMUST00000337848.1	ENSMUSG00000136841	Gm39643	lncRNA
ENSMUST00000158650.3	ENSMUSG00000089275	Gm24548	snoRNA
ENSMUST00000348275.1	ENSMUSG00000138501	Gm70895	lncRNA
ENSMUST00000040442.6	ENSMUSG00000038242	Aox4	protein_coding
ENSMUST00000161126.2	ENSMUSG00000089822	Gm15759	lncRNA
ENSMUST00000114366.3	ENSMUSG00000079554	Aox2	protein_coding
ENSMUST00000373781.1	ENSMUSG00000142916	ENSMUSG00000142916	lncRNA
ENSMUST00000373782.1	ENSMUSG00000142916	ENSMUSG00000142916	lncRNA
ENSMUST00000373785.1	ENSMUSG00000142916	ENSMUSG00000142916	lncRNA
ENSMUST00000194925.2	ENSMUSG00000103839	Gm37607	TEC
ENSMUST00000050552.15	ENSMUSG00000051223	Bzw1	protein_coding
[truncated: 125,868 more rows]
