# Supplementary material for: Evidence of off-target probe binding affecting 10x Genomics Xenium gene panels compromise accuracy of spatial transcriptomic profiling
Source: eLife. 2026 May 1;14:RP107070. doi: 10.7554/eLife.107070 (PMC13134852; doi:10.7554/eLife.107070)
Supplement: Supplementary file 10. — Results include all possible RNA species, and using a pad length (-pl) of 10. [file elife-107070-supp10.zip › xenium_probeset_results/mouse_brain_10pl_all/fwd_oriented.fa]

>ENSMUSG00000025902|Sox17|41_1
TCAAATTAAAGATCAACAGTAAGTATTATACAATTAGAAG
>ENSMUSG00000025902|Sox17|41_2
TTGTCATGCGTGTTTTCTCAATCTTAAATAAATCCTGGAA
>ENSMUSG00000025902|Sox17|41_3
TTAAAATATCTCACTGACTTATTCCATTTCTTGAAAGTGT
>ENSMUSG00000025902|Sox17|41_4
CAGCACCTCCAGACATCTGAATTTCAGCCTTCCTATTTCC
>ENSMUSG00000025902|Sox17|41_5
GCCAGATTTGGTCTCTGAAATAATACAGGAAAACCTCAGC
>ENSMUSG00000025902|Sox17|41_6
GAAACTGCAGACCAGAAGCTATCAAAATCTCTGTGCTTTT
>ENSMUSG00000025902|Sox17|41_7
GACCTGGAGTTTTAACTACTATCACTGATCTCTACACACA
>ENSMUSG00000025902|Sox17|41_8
CCCAAAGTATCTATCAAGAGAATGGTCAGCAGAAGTTAGA
>ENSMUSG00000025902|Sox17|41_9
CCCATTTAGTGAAGAAACTGAAATATGGCCCACTCACACT
>ENSMUSG00000025902|Sox17|41_10
CCTTTCGAGCCTCAGGTCTGCTTTGGGGATGTGGCTTAGG
>ENSMUSG00000026141|Col19a1|376_1
GGAAGCCAGGCATAAATGGAAAAGATGGATTACCAGGTGC
>ENSMUSG00000026141|Col19a1|376_2
TGAAAGAGGACCTATTGGAGATACAGGTTTTCCTGGACCA
>ENSMUSG00000026141|Col19a1|376_3
GGAGAACATGGTATTCCAGGAAAACAAGGCGTTAAGGGAG
>ENSMUSG00000026141|Col19a1|376_4
ATAGAGGAGAACCCGGCCTATTAGGACCACAGGGAATAAA
>ENSMUSG00000026141|Col19a1|376_5
AAAGGAGACTCTGGTCTGGATGGCCTCAATGGACAAGATG
>ENSMUSG00000026141|Col19a1|376_6
GTGTATTCCAAACAAGGAGGAAGCAGGATTACCAGGAACT
>ENSMUSG00000026141|Col19a1|376_7
CAGAGCAAGACGACTTTGGAAGTACTACTTCATCCTGGGG
>ENSMUSG00000026141|Col19a1|376_8
CAGATGGCAAACCTGTGGATATCGAACTTCACCAACTTAG
>ENSMUSG00000026090|2010300C02Rik|136_1
TCCTCTCTGTAGCCCTTCCTTGAGGTTCAGTTTTGACCCC
>ENSMUSG00000026090|2010300C02Rik|136_2
CCAGTTTCTGTCTTTAGGATCCTCGACCCAGGTTTCTCTT
>ENSMUSG00000026090|2010300C02Rik|136_3
ACCCTTTTCAGCTCCCTGATTGGACAATTTCTCCTTCCTG
>ENSMUSG00000026090|2010300C02Rik|136_4
GTGTCTCCCTTTGGAAGTGATGTGTCCCTATTAGGAGGCT
>ENSMUSG00000026090|2010300C02Rik|136_5
ACCCTTGTGAGGTGTTGTGTTTCCTTCAGGAGGTATGCTA
>ENSMUSG00000026090|2010300C02Rik|136_6
GGCTCTTACTATGGAGAATATGGTTTGGAGAACTTTCTGG
>ENSMUSG00000026090|2010300C02Rik|136_7
CTTCACGTTACATTGTATCTTTAACTGCAAAGCCTTGATC
>ENSMUSG00000026090|2010300C02Rik|136_8
AGCCTCCCGAAGTTTAATGTCCATCACCCTCGTGGAAATC
>ENSMUSG00000038331|Satb2|210_1
GGATGTGATCTATGAGGAAGAATCTCGACATCACCACAGT
>ENSMUSG00000038331|Satb2|210_2
TCTAGTAAACCTGAGGGCCATGCAGAACTTCCTCAACCTG
>ENSMUSG00000038331|Satb2|210_3
ATTGTCAGAGATACTGCGTAAGGAAGAAGATCCCAGGACT
>ENSMUSG00000038331|Satb2|210_4
AAGAGGGCTAGTGTGTCTCAAGCTGTCTTTGCAAGAGTGG
>ENSMUSG00000038331|Satb2|210_5
CAGTTAAGCCAGAGCCAACAAACTCCTCTGTGGAAGTCTC
>ENSMUSG00000038331|Satb2|210_6
TGTCAGGCAGCAAATAGCCATGGCCCATCTGATAAACCAA
>ENSMUSG00000038331|Satb2|210_7
CCAACGAACAGTCTCCTCATAGCCAAATCCACCACAGTAC
>ENSMUSG00000038331|Satb2|210_8
AGTGGAAAGAGTGGAGCGAGAGAACCTTTCAGACTATTGT
>ENSMUSG00000025969|Nrp2|90_1
TCTGTACTTTTCAGGACACGAAGTGAGAAGCCAGCAAGAT
>ENSMUSG00000025969|Nrp2|90_2
CCCTCACTTTGAAATCGAGAAACACGACTGCAAGTATGAC
>ENSMUSG00000025969|Nrp2|90_3
GAAGTATCCACACAATCTGGACTGTACCTTCACCATCCTG
>ENSMUSG00000025969|Nrp2|90_4
CATTTCCAGGGAAACCCAGAAAGGCTACTACGTCAAATCG
>ENSMUSG00000025969|Nrp2|90_5
GGAAGTCAGCACAAATGGTGAAGATTGGATGGTCTACCGG
>ENSMUSG00000025969|Nrp2|90_6
CTGCAACTTTGATTTTCCGGAAGAGACCTGTGGTTGGGTG
>ENSMUSG00000025969|Nrp2|90_7
GAACATTTCCAGATGACAAGAACTTCTTGAAACTGCAGAG
>ENSMUSG00000025969|Nrp2|90_8
CATTATCCTGCCCAGCTATGACATGGAGTATCAGATCGTG
>ENSMUSG00000053153|Spag16|197_1
ACCAGATGACAATTTCAGCATTCCTGAAGGAGAAGAAGAT
>ENSMUSG00000053153|Spag16|197_2
TCTCTGCAATTTCCTGATCAAAATGGGGATGACCAGAACT
>ENSMUSG00000053153|Spag16|197_3
GGCCGAGTGGTATGAGTTAATACAGAAGAAAGGAAGTGAC
>ENSMUSG00000053153|Spag16|197_4
CTTCAAACAGGCAGCTGAAAAGGCCAAAGAAGATCTACTG
>ENSMUSG00000053153|Spag16|197_5
CTTCCATCGCATGCATCATAAGCGCATAGTGCAAGAAAAG
>ENSMUSG00000053153|Spag16|197_6
GCATCATACGAACCAACTATAAGGGTGTTACATGAGAAGC
>ENSMUSG00000053153|Spag16|197_7
TGGGCTTCAAGCAACACTGAAGAACATAGACATGGGACAT
>ENSMUSG00000053153|Spag16|197_8
ACTCAGAAAAGTCTTCGTGAAGCCAGGGAAGAAGTTGGAT
>ENSMUSG00000045648|Vwc2l|130_1
GTGTGTTTAATATTAGGAGAACATCCAGAAGTCTGTGAGG
>ENSMUSG00000045648|Vwc2l|130_2
CATGAAGCTTGCATACTTCTATTGGTCATCCCTGGATTGG
>ENSMUSG00000045648|Vwc2l|130_3
ATGCCCTAAAATTCATCCGAAATGTACAAAGGTGGAACAC
>ENSMUSG00000045648|Vwc2l|130_4
CCGAATGTAAAGAAGTGAAAAACTTTTGTGAATATCATGG
>ENSMUSG00000045648|Vwc2l|130_5
GAAAGTGGACGACTGTAACATCTGTCACTGTCACAACGGG
>ENSMUSG00000045648|Vwc2l|130_6
TGTTCTAGGAGGGGATGCTATGGCTTCTACACTGCACATG
>ENSMUSG00000045648|Vwc2l|130_7
CTACAACAGGGTCACCAGCAAAACCTTCTGGGGTTGACAA
>ENSMUSG00000045648|Vwc2l|130_8
AATTGCCAATGCTTGATGGTAACTAGACAACCAAGCTTTC
>ENSMUSG00000026193|Fn1|121_1
GGATCTGGCTCCTTCACTGATGTCCGAACAGCTATTTACC
>ENSMUSG00000026193|Fn1|121_2
GCAAGAAGGACAACCGAGGAAACCTGCTTCAGTGTGTCTG
>ENSMUSG00000026193|Fn1|121_3
CATCACCTGTACCTCCAGAAACAGATGCAACGATCAGGAC
>ENSMUSG00000026193|Fn1|121_4
GCTGGATGATGGTGGACTGTACTTGTCTAGGCGAAGGCAA
>ENSMUSG00000026193|Fn1|121_5
TGTCTGTGTCTGGGAAATGGAAAAGGGGAATGGACCTGCA
>ENSMUSG00000026193|Fn1|121_6
TGAGCGCCCTAAAGATTCCATGATCTGGGACTGTACCTGC
>ENSMUSG00000026193|Fn1|121_7
TAACTGCGAGAGCAAGCCTGAGCCTGAAGAGACTTGCTTT
>ENSMUSG00000026193|Fn1|121_8
CAATGGGAAGCACTATCAGATAAATCAGCAGTGGGAACGG
>ENSMUSG00000026185|Igfbp5|45_1
CCTGTGATGGAGGATGGTAGAAAGCCCAGGACAACTCAGG
>ENSMUSG00000026185|Igfbp5|45_2
ATTTTCCTTGGTGTCTCCCATCTAATCAACTCTCTGAGAT
>ENSMUSG00000026185|Igfbp5|45_3
TGGATCTTCTCATGATTCCAAACGTGTGTTGAAGTGAATC
>ENSMUSG00000026185|Igfbp5|45_4
CTCACCCTCCTCTCCTCTTACCCAAGTGCAGGGTGATTTC
>ENSMUSG00000026185|Igfbp5|45_5
AAAAAGTGTGGCATTCAGTGACACCCAGTTTAGATTGGTC
>ENSMUSG00000026185|Igfbp5|45_6
GACTCCACAACCAAGGCTGAATCTGCCCTTTTGCTTTCAG
>ENSMUSG00000026185|Igfbp5|45_7
CTGAGGACCTCGGAATCTCTAGCAAGGGCTAAGGAGACAC
>ENSMUSG00000026185|Igfbp5|45_8
ACCGCAAAGGATTCTACAAGAGAAAGCAGTGTAAGCCCTC
>ENSMUSG00000026235|Epha4|155_1
AGGCGTTGTCACCAAATGTAAACCGGTAATGATCATAACG
>ENSMUSG00000026235|Epha4|155_2
AAAATTGAAAAGGTCATAGGAGTTGGTGAATTTGGAGAGG
>ENSMUSG00000026235|Epha4|155_3
ACACCAATTACACGTTTGAGATCTGGGCAGTGAATGGAGT
>ENSMUSG00000026235|Epha4|155_4
CACAGCAGAACGGACTCAAGACGACCAGAGTCTCCATCAC
>ENSMUSG00000026235|Epha4|155_5
CTTACAACGTGGTCTGCAAGAAATGTGGAGCTGGTGATCC
>ENSMUSG00000026235|Epha4|155_6
GTAGGGCCACTGAGCAAGAAAGGGTTTTACCTGGCTTTTC
>ENSMUSG00000026235|Epha4|155_7
GCAGAGGGTGTACATTGAAATTAAGTTCACTCTAAGGGAC
>ENSMUSG00000036766|Dner|135_1
CATTGACATCAATGAATGTGATAGTAACCCATGTCATCAT
>ENSMUSG00000036766|Dner|135_2
GAATGAGGCGAGCTGTATTGATGCAAATGAGAAGCAGGAT
>ENSMUSG00000036766|Dner|135_3
GACAGCCACTCAAATGACTTAGAGTGTTCGGGAAAAGGAA
>ENSMUSG00000036766|Dner|135_4
TGACTCTGTTGCTAAATCCATTGTGGCTTTGCGTTTAACA
>ENSMUSG00000036766|Dner|135_5
CTTTCAACAGTGTTCCCTCATAGATGGTCGAAGTGTGACA
>ENSMUSG00000036766|Dner|135_6
CCTGATGTTGCCTGTGGGAATGCCAGTTCCAACAACTCTG
>ENSMUSG00000036766|Dner|135_7
AGGGCAGAAAGTTGTAGAAATGAAATGGGATCAAGTAGAG
>ENSMUSG00000036766|Dner|135_8
ATTTGCAACGACGGCTATGAAGGTCTTAACTGTGAACAAC
>ENSMUSG00000067028|Cntnap5b|56_1
TGTGAGGTATACAGACACAGAGGAAACACAGCTGGGTACT
>ENSMUSG00000067028|Cntnap5b|56_2
AGGAGGTAACATACTACTGTAGGAGATCACACCTGCTTAA
>ENSMUSG00000067028|Cntnap5b|56_3
TGCTGTCTCATTTTCTACTGAAGCTGCTTACCTCCACATT
>ENSMUSG00000067028|Cntnap5b|56_4
GGAGACCTTATTACATGTAGACAACCTTCCGAAGAGTATG
>ENSMUSG00000067028|Cntnap5b|56_5
CAAAGATACAGCTCCATCCAAGGAAGCCATCACACTGAGT
>ENSMUSG00000067028|Cntnap5b|56_6
ACTGGAGTGACTACTGTTTATTCTCCATCAGTTCCCTTTG
>ENSMUSG00000067028|Cntnap5b|56_7
CACTCACAAATACAATCCAGAGTGACTCAGCATTCATTGG
>ENSMUSG00000067028|Cntnap5b|56_8
AATCATGGTGCACTTCCTCTATCAGCAAAAGCAGTCACAC
>ENSMUSG00000050840|Cdh20|112_1
ACTACGGGTAGAATGAGCAATGCAAAGAGTTGGCTTGGAC
>ENSMUSG00000050840|Cdh20|112_2
CCAATGCCAGAAGTTGAATTAGAAACACTCTTCTCTGGAA
>ENSMUSG00000050840|Cdh20|112_3
TGAAGTGATTATCCAAGCCAAAGATATGGGAGGGCAACTT
>ENSMUSG00000050840|Cdh20|112_4
GTGTGCTAGAATCTGCTCCAATTAGCTCTACTGTGGGCAG
>ENSMUSG00000050840|Cdh20|112_5
GGACACAACAACAGTGCACATCAGTGTGGAGGATGTGGAC
>ENSMUSG00000050840|Cdh20|112_6
GAAGAGTTCTCCTGGCATAATATAACTGTCCTTGCTATGG
>ENSMUSG00000050840|Cdh20|112_7
AGTGAGTGCTGTGGATCAAGATGACCCTCACAATGGCCAA
>ENSMUSG00000050840|Cdh20|112_8
TGTCAGGGACAACCAAGATAATACTGCTCGGATTCTGACC
>ENSMUSG00000047496|Rnf152|331_1
TGCTAATCAATGGCATACCTAGATGGGCATTGTAATAGAC
>ENSMUSG00000047496|Rnf152|331_2
CCACTTGCACTTTGCTGTGTATAGTGATCCCATGTCAGTA
>ENSMUSG00000047496|Rnf152|331_3
TTTTCCTGAAGAATCCTGGGAGTAAGACTTTGTGGGCGTG
>ENSMUSG00000047496|Rnf152|331_4
CCTAAGAAACCTATATGCCAATCTTTCTCAAGCCATCTCA
>ENSMUSG00000047496|Rnf152|331_5
CTAAATCATGGTCTCAAGTTAGACTTTTCTACTTAGACAT
>ENSMUSG00000047496|Rnf152|331_6
ATGCTTCCTCATAATTGTGTATCCAATGGGCTGTAATTTA
>ENSMUSG00000047496|Rnf152|331_7
AAAGACAAGTGCAGAGGGTGAGGTCTCAGCAAGATCCCAG
>ENSMUSG00000047496|Rnf152|331_8
GGGCATTGTGCTACACAACATGTCCTGCATCTCTAAGCGC
>ENSMUSG00000026347|Tmem163|268_1
CATCTTTGCCTACGGGGTCAAACTCCTCATCGACATGGTG
>ENSMUSG00000026347|Tmem163|268_2
TGGGCTTCTCCATCCTTCTAAGTGCAGAAGTGTTCAAACA
>ENSMUSG00000026347|Tmem163|268_3
AAGCAGGGCTCTCATCACAGACGGGTTCAACTCCCTTGTT
>ENSMUSG00000026347|Tmem163|268_4
GATTTCCTGTTCAGCGTCTCCATTCTAAGCGGGATCCTTT
>ENSMUSG00000026347|Tmem163|268_5
ATAGTGGTCAAAGCCATCCATGACCTCTCAACTAGGCTGC
>ENSMUSG00000026347|Tmem163|268_6
ACTCTGCAAACAGGGAGTATATAGCCTGTGTCATCTTGGG
>ENSMUSG00000026347|Tmem163|268_7
CATGAGGTACAGCGCCTCTGCCTTCGGGTTTGCATTTGAT
>ENSMUSG00000026347|Tmem163|268_8
ACCTCATGAAGCCCAGAACTACAGGAAGAAGGCATTGTGG
>ENSMUSG00000041559|Fmod|363_1
TGAAGACTCTCACTGGTGGATCCAATACCTCCGAAACCAG
>ENSMUSG00000041559|Fmod|363_2
GTACGTCTACTTCCAGAACAACCAGATCTCTGCCATCCAG
>ENSMUSG00000041559|Fmod|363_3
TGGCAACCAGATTACCAGTGACAAGGTAGGCAGGAAAGTC
>ENSMUSG00000041559|Fmod|363_4
GCCTTATATCTCCACCACAATGAGATCCAGGAAGTGGGGA
>ENSMUSG00000041559|Fmod|363_5
CCCTGATCCTACTAGACCTGAGTTATAACCACCTTCGGAG
>ENSMUSG00000041559|Fmod|363_6
GCTGTACCTAGAACACAACAATGTCTACACCGTCCCTGAC
>ENSMUSG00000041559|Fmod|363_7
CTACCAACACCTTCAACTCCAGCAGCCTTCTTGAGCTAGA
>ENSMUSG00000041559|Fmod|363_8
GAATCTTTACCTCCAGGGCAACAGGATCAATGAGTTCTCC
>ENSMUSG00000026452|Syt2|255_1
GATGACGATGATGCAGAGACAGGCCTGACTGAAGGAGAAG
>ENSMUSG00000026452|Syt2|255_2
GGAGGAGAAAGAGCCAGAGAACCTGGGCAAATTGCAGTTT
>ENSMUSG00000026452|Syt2|255_3
GGTGGCACATCAGACCCTTATGTCAAAGTCTTCCTCCTCC
>ENSMUSG00000026452|Syt2|255_4
GAGTTAGGAGGCAAGACCCTGGTGATGGCAATCTATGACT
>ENSMUSG00000026452|Syt2|255_5
GACATCATCGGGGAGGTGAAGGTACCCATGAACACAGTGG
>ENSMUSG00000026452|Syt2|255_6
CCTTTCAGACCCCTATGTGAAGATCCACCTGATGCAGAAC
>ENSMUSG00000026452|Syt2|255_7
TCGAGATCCCCTTTGAGCAGATCCAGAAAGTCCAGGTGGT
>ENSMUSG00000026452|Syt2|255_8
AGAATGAAGCCATCGGAAAGATCTTTGTAGGCAGCAACGC
>ENSMUSG00000026525|Opn3|144_1
TCAGTCGAGGACAGTGACAGAAGCAGCGCATCTAAGGTCG
>ENSMUSG00000026525|Opn3|144_2
CATCGTGATGTCACAGAAAGATGGGGACAGGCCAAAGAAG
>ENSMUSG00000026525|Opn3|144_3
CCCAGTTATCTACATCTTCATGAACAGAAAGTTTCGGAGG
>ENSMUSG00000026525|Opn3|144_4
CCTTACATTGTGACCCGCTTCTTGGTGGTCAATGGCTATG
>ENSMUSG00000026525|Opn3|144_5
GATGCTAAGATATGAAAAGAAAGTAGCAAAGATGTGCTTT
>ENSMUSG00000026525|Opn3|144_6
CATTGCTACGGCCACATTCTCTATTCTGTTCGAATGCTTC
>ENSMUSG00000026525|Opn3|144_7
CTGGAACAGGTACATCCTAGACATACATGGACTGGGCTGT
>ENSMUSG00000026525|Opn3|144_8
CGTTATATCCGTGTGGTACATGCCAGAGTGATCAACTTTT
>ENSMUSG00000010175|Prox1|141_1
GAAGGCCATTTACAAGGTCATCTGCAAGCTGGATAGTGAA
>ENSMUSG00000010175|Prox1|141_2
AGGGATTGTGAGCTATACCGAGCCCTCAACATGCACTACA
>ENSMUSG00000010175|Prox1|141_3
GTGTGGAGATCTTCAAGATATGTCCGACATCTCACCTTAT
>ENSMUSG00000010175|Prox1|141_4
CAACAAGTCTGAGGACCAAGATGTCATCACACCATCTGAG
>ENSMUSG00000010175|Prox1|141_5
AAGCATCTGGCAGAGACCTTAAAACAGGAGCTGAACACGG
>ENSMUSG00000010175|Prox1|141_6
CTTTTGGCAGGCCTACTATGAGCCAGTTTGATGTGGATCG
>ENSMUSG00000010175|Prox1|141_7
CTCGTATGAAGATGCCATGATGCCTTTTCCAGGAGCAACT
>ENSMUSG00000010175|Prox1|141_8
AGGAGAAGGGTTGACATTGGAGTGAAAAGGACGGTAGGGA
>ENSMUSG00000036949|Slc39a12|388_1
GGACCAATCTTTCAGTGTGGATGATCCTACTGTCCCACTC
>ENSMUSG00000036949|Slc39a12|388_2
TTGGACACAAGGAGACTGCAAGCTGTGTTTGGAAGCAGAT
>ENSMUSG00000036949|Slc39a12|388_3
CTGAACATGCTCACGACCAGAAGGACCTGTGCTAAAGAGG
>ENSMUSG00000036949|Slc39a12|388_4
CACTCTGGAGAAATATGGCTACAGTACAGTGGCAGTGACA
>ENSMUSG00000036949|Slc39a12|388_5
GCCATTATGATCCTGGTTGGAGATAGCCTGCACAATTTTG
>ENSMUSG00000036949|Slc39a12|388_6
AGCCTTCTCCTCTTCATTGGAGTCAGGAGTGACCACAACA
>ENSMUSG00000036949|Slc39a12|388_7
GGAGACTTTGCAGTGCTCTTAAGCTCAGGACTCTCTGTCA
>ENSMUSG00000036949|Slc39a12|388_8
AGACACAACGACCCTGGATGACGTTTCTCCTGCAGAATGT
>ENSMUSG00000026787|Gad2|383_1
CCGCTATAAGATGTTTCCAGAAGTCAAGGAGAAGGGGATG
>ENSMUSG00000026787|Gad2|383_2
GGAAGCTGAGTGGAGTAGAGAGGGCCAACTCTGTGACATG
>ENSMUSG00000026787|Gad2|383_3
TATGGCTCATGTGGAGAGCAAAGGGGACTACTGGGTTTGA
>ENSMUSG00000026787|Gad2|383_4
GCTTCTGGTTTGTACCTCCTAGTTTGCGCACTCTGGAAGA
>ENSMUSG00000026841|Fibcd1|391_1
CAGATCAAAGTGGAAGGCTCAGACCTTCTCACCTCTGACA
>ENSMUSG00000026841|Fibcd1|391_2
GTGACACTCCTTCCCCAACCAGGTCCCTGTCTATCAAGTG
>ENSMUSG00000026841|Fibcd1|391_3
TACACATCTCATCCCATGCCCACTGCTGCAAGAACATGCT
>ENSMUSG00000026841|Fibcd1|391_4
GGTACCGCAACTGTCACACATCCAACCTCAATGGCCAGTA
>ENSMUSG00000026841|Fibcd1|391_5
CCACTACGGGAGTTTTGGTGTGGGCTTGTTCTCTGTGGAC
>ENSMUSG00000026841|Fibcd1|391_6
TCTTCCCCACTCACTACCCAGCTGGCTTCCAGGTCTACTG
>ENSMUSG00000026841|Fibcd1|391_7
ACTGCCTGGATGTTCTCCTGAGTGGACAGCAGGATGATGG
>ENSMUSG00000026841|Fibcd1|391_8
TCATCCAGCTTCTCTCTGAGAGTCAAGGTCACATGGCTCA
>ENSMUSG00000038860|Garnl3|250_1
TGTGAGGTCAGCTAGTAGTGACAGGATCCCATCAGGAATT
>ENSMUSG00000038860|Garnl3|250_2
AGTGGATGGACCAACGGAAGAGAGCGACAACCTCATCTGT
>ENSMUSG00000038860|Garnl3|250_3
AACTGCTTCTCATCACAAGGAAACCACACAACAAGCCAAG
>ENSMUSG00000038860|Garnl3|250_4
TGATGCCGGATTTGCATAAGAATATGCTCAATCGGCGATC
>ENSMUSG00000038860|Garnl3|250_5
CGCCTTTAAGCCTTCCATGATCCGCTCCCATTTTACACAT
>ENSMUSG00000038860|Garnl3|250_6
GTTGCCATATTCCAAAGAGAACAGACAGCAGGTGGAAAGG
>ENSMUSG00000038860|Garnl3|250_7
TGTCACCCTTTCTGACCAGAATAATCAGCGTGTCCCTCAG
>ENSMUSG00000038860|Garnl3|250_8
TCTCAGAAGACCTAGGCTGTAGACGTGGGGATTTCAGTAG
>ENSMUSG00000050447|Lypd6|131_1
CACCCTTCAACCACTCCGTATCCTGGTGGGTTTAAGTGTT
>ENSMUSG00000050447|Lypd6|131_2
GACAATTATGAATGCAACCGATGGGCTCCTGACATCTACT
>ENSMUSG00000050447|Lypd6|131_3
ACTGCTACACTCAGCACACGATGGAAGTCACAGGGAACAG
>ENSMUSG00000050447|Lypd6|131_4
GCTGTGAAGGAAATATCTGTAATCTACCACTCCCTCGAAA
>ENSMUSG00000050447|Lypd6|131_5
CCACATTTGCTACCACATCACCTATAAACCAGACGAATGG
>ENSMUSG00000050447|Lypd6|131_6
AACCCTTTCTCTCTACCAAATGTAGATGAGCTCTGTGGGT
>ENSMUSG00000050447|Lypd6|131_7
CCACCCATTAATTACCATTAACCATGAAGAACAAGCATTG
>ENSMUSG00000050447|Lypd6|131_8
ACCCTGATTTCTATACTACAAACCTGTGATTTCACTCCAA
>ENSMUSG00000075334|Rprm|344_1
ATTTGTGTTAGTTTGCTTGAATACAAATATTTGATAAGTC
>ENSMUSG00000075334|Rprm|344_2
GCGACCTACTAAGAGAGTGAAACTTTGATCGATAGTAACC
>ENSMUSG00000075334|Rprm|344_3
CCCAGTGACCGGAAAAAGTGACTGTTTATTCGCCACGCTG
>ENSMUSG00000075334|Rprm|344_4
CAAGACTGTACAGGAGGAGCGCCCAGACTTCGGGATACAG
>ENSMUSG00000075334|Rprm|344_5
ACTTCTGCCTTTGGGGAAAAAGTGACCGATTTCTGATAGC
>ENSMUSG00000075334|Rprm|344_6
CATCAAGTCCGAAGGCATGATCAACTTCCTAGTGAAGGAC
>ENSMUSG00000075334|Rprm|344_7
TGTACATCATGCGTGTGGTGCAGATCGCAGTCATGTGTGT
>ENSMUSG00000075334|Rprm|344_8
GAGACACTTACGGACCTGGGACTTTGAAAGGGAGACTGAG
>ENSMUSG00000035168|Tanc1|336_1
GACTTGAGTTATTTGGACGGACAGAGAAATGCTCCTCTTC
>ENSMUSG00000035168|Tanc1|336_2
AGTACCAAGCATCACAACTGACTCTGTGTTTGTGGGAAGA
>ENSMUSG00000035168|Tanc1|336_3
CCATTTGTCAAGCTTTCCCTAGACGACTTTCCAGACAACA
>ENSMUSG00000035168|Tanc1|336_4
GCCTCTCTCAGGAATCTCTATACTCCCAACGTGAAGGTGA
>ENSMUSG00000035168|Tanc1|336_5
CTGTATCTGGTGGAGAAGGGAGCCGTGATAGAACATGTGG
>ENSMUSG00000035168|Tanc1|336_6
CCTGCTTAGAAAAGGAGCCAAACTAGGAAATGCCGCTTGG
>ENSMUSG00000035168|Tanc1|336_7
ACCAGACTCTCGGATCAGAGACAAAGGTACAACCCAGGTG
>ENSMUSG00000035168|Tanc1|336_8
CTCTGAGAAACCCACTCTCAAGCCAGGAGGATACTGTAGC
>ENSMUSG00000075324|Fign|195_1
AGCTACAGACCTTTCAGCCATTATGCCCAGCCAGTTAAGG
>ENSMUSG00000075324|Fign|195_2
AGAAGGCTTTTCTGGACTAGACGTGGCTCATTTGTGTCAG
>ENSMUSG00000075324|Fign|195_3
TCTCTCCTCTCAAGTGAGCGAGGAACACAGTCCAGTCAGT
>ENSMUSG00000075324|Fign|195_4
GTGGACGAGCAACTGAAGAATACTGACACACACCTCATTG
>ENSMUSG00000075324|Fign|195_5
GCTTTCTATATGGCAGGGCAAGGAGACATGGACTCCAGTT
>ENSMUSG00000075324|Fign|195_6
CCTATGAACTGTGTCCCGGATGTCATCACTGCCAGCAAAG
>ENSMUSG00000075324|Fign|195_7
TATTCAGACACACCATCAGGACTCGTGAATGGTCGGAAAA
>ENSMUSG00000075324|Fign|195_8
CAGTATGCCTGGGCGAATGATGACATATCTGCTCTGACTG
>ENSMUSG00000034903|Cobll1|75_1
GAAATGGCGAAAGACTGGGAATCAGAAGCAATGGGGAGGA
>ENSMUSG00000034903|Cobll1|75_2
TGAGACTGTGCAGACTTCGGATGGCAGCATATCAGCTCAG
>ENSMUSG00000034903|Cobll1|75_3
AGAAAGCCAGCGACATGGAAACTGATAGATTGTCAGGCTC
>ENSMUSG00000034903|Cobll1|75_4
CAGCATCGACTGATATGAGAATTACAGTGGAGAAGGATCC
>ENSMUSG00000034903|Cobll1|75_5
GGAAGATGGGATTGCTCCAGACAGCATGTTGGAACTGAGC
>ENSMUSG00000034903|Cobll1|75_6
CCCTGGCTCAGACTGATGAAAGGAACTCTGCAATGGCTCA
>ENSMUSG00000034903|Cobll1|75_7
AGCCAAACACACCAATAGGAATGCTGGATGTAGAGAAGGT
>ENSMUSG00000034903|Cobll1|75_8
TGATGTCTCTTCTGCTGAAGACCCTGTAGAATCTACTGCT
>ENSMUSG00000034738|Nostrin|209_1
AGTATACAAGAGCCTGAAAGAGTTTGCCCAACATGGAGAC
>ENSMUSG00000034738|Nostrin|209_2
TCACATCTGTTCTTCAGCAAAGGGCCAACCTGGAGATTAG
>ENSMUSG00000034738|Nostrin|209_3
GATGAGTACCAAGAAGCATGAAGCACTTTTCCACCTTGTA
>ENSMUSG00000034738|Nostrin|209_4
CCAAAGAACCCAATGGACAAAGAGCGACGGAAGTCTTTAT
>ENSMUSG00000034738|Nostrin|209_5
GGGGAGACTGCAAAGAGACATTGAAAAGGCCTCAAGAGAC
>ENSMUSG00000034738|Nostrin|209_6
CTGTAGCACCTGCATTTTCAAGTGGAAAGAAAAGGAGCAC
>ENSMUSG00000034738|Nostrin|209_7
CCTCTTTTGACGAAGAGATTAGAGAAAGCTGAGAGCAAAG
>ENSMUSG00000034738|Nostrin|209_8
TTAAAAGGGAAGAGAGGCCATTTTCCTGCTGCCTATGTGG
>ENSMUSG00000070880|Gad1|186_1
AAGGACCAATAGCCTGGAAGAGAAGAGTCGTCTTGTGAGC
>ENSMUSG00000070880|Gad1|186_2
CACAGAGACCGACTTCTCCAACCTGTTTGCTCAAGATCTG
>ENSMUSG00000070880|Gad1|186_3
CTTGCTGGAAGTGGTAGACATACTCCTCAACTATGTCCGC
>ENSMUSG00000070880|Gad1|186_4
GGAAGGCATGGAAGGCTTTAATTTGGAGCTGTCTGACCAC
>ENSMUSG00000027018|Hat1|108_1
CTTGGAGAAATTTCTGGTGGAGTATAAGAGTGCCGTGGAG
>ENSMUSG00000027018|Hat1|108_2
TACCCATCAGCTCTTTGGGGATGATGAAACTGCTTTCGGT
>ENSMUSG00000027018|Hat1|108_3
GGGCCTGAAGATCTTGCTGTACTATATTGCTGGTAGCCTG
>ENSMUSG00000027018|Hat1|108_4
TGGAACCCTCCTCCATACATACACAGTTCCTAGTCAGACA
>ENSMUSG00000027018|Hat1|108_5
CCAGATCCACAAGGCTGACATGACATGTAGAGGCTTTCGA
>ENSMUSG00000027018|Hat1|108_6
AGGCTACATGACAGTCTATAATTACTATGTGTACCCAGAC
>ENSMUSG00000027018|Hat1|108_7
CATGCTAGAAGGGTTTATGAAATTCTTCGACTGCTGGTGA
>ENSMUSG00000027018|Hat1|108_8
GAAATGCCTGAGACCAGAAGAGCTGACAAATCAGATGAAC
>ENSMUSG00000075270|Pde11a|113_1
TGTAACCAGCGAGTTCTTTGAACAAGGAGATCGGGAGAGG
>ENSMUSG00000075270|Pde11a|113_2
GCTTGTCAGGAAAGGAGACTACGATTGGAGCATCACAAGC
>ENSMUSG00000075270|Pde11a|113_3
ATGCTGTGATGATCCTTCAGAGTGAGGGTCACAACATCTT
>ENSMUSG00000075270|Pde11a|113_4
GACCACAGGGGAACCAACAATGCCTTCCAAGCTAAGAGTG
>ENSMUSG00000075270|Pde11a|113_5
GGTGGAAATTTTAGCGGTGATTGTGGGATGCCTGTGTCAT
>ENSMUSG00000075270|Pde11a|113_6
GGAGAAATCGTCTTACTCTGACTGGCTGATAAACAACAGC
>ENSMUSG00000075270|Pde11a|113_7
CCTAAGCTACAAGATCCTCATCTTTGTCTGTCTCATGGTG
>ENSMUSG00000075270|Pde11a|113_8
CTGGTGGACAAGTGGCTACAAAGGCACACTTCTGGACAGG
>ENSMUSG00000002111|Spi1|116_1
TTAGGCTAAAAGAACAGTGGACTACTTCAGCAAGGCCTAG
>ENSMUSG00000002111|Spi1|116_2
GACTTCCTGTAGCGCAAGAGATTTATGCAAACGGGCTGGG
>ENSMUSG00000002111|Spi1|116_3
GACTATCTCCCAGTGGCAGGCCCTTCGATAAAATCAGGAA
>ENSMUSG00000002111|Spi1|116_4
ATCTGACCAACCTGGAGCTCAGCTGGATGTTACAGGCGTG
>ENSMUSG00000002111|Spi1|116_5
ATACCAACGTCCAATGCATGACTACTACTCCTTCGTGGGC
>ENSMUSG00000002111|Spi1|116_6
AGAAAGCCATAGCGATCACTACTGGGATTTCTCCGCACAC
>ENSMUSG00000002111|Spi1|116_7
GTTTGAGAACTTCCCTGAGAACCACTTCACAGAGCTGCAG
>ENSMUSG00000002111|Spi1|116_8
TCACCAGGTTTCCTACATGCCCCGGATGTGCTTCCCTTAT
>ENSMUSG00000005087|Cd44|384_1
CATGGATCCGAATTAGCTGGACACTCAAGTGCGAACCAGG
>ENSMUSG00000005087|Cd44|384_2
ACCTTCCTACTGAACAGCCTACTGGAGATCAGGATGACTC
>ENSMUSG00000005087|Cd44|384_3
ATCGATGCTTCAAACATTATAGATGACGATGTCAGCAGCG
>ENSMUSG00000005087|Cd44|384_4
GGTTACCATAACTATTGTCAACCGTGATGGTACTCGCTAC
>ENSMUSG00000005087|Cd44|384_5
CACCTCCCACTATGACACATATTGCTTCAATGCCTCAGCC
>ENSMUSG00000005087|Cd44|384_6
TGAGCAAGGGTTTTGAAACATGCAGGTATGGGTTCATAGA
>ENSMUSG00000005087|Cd44|384_7
CAGGCTTTCAACAGTACCTTACCCACCATGGACCAAATGA
>ENSMUSG00000005087|Cd44|384_8
AGGTGTATTCCATGTGGAGAAAAATGGCCGCTACAGTATC
>ENSMUSG00000048482|Bdnf|13_1
GACCATCCTTTTCCTTACTATGGTTATTTCATACTTCGGT
>ENSMUSG00000048482|Bdnf|13_2
TTCGAGAGGTCTGACGACGACATCACTGGCTGACACTTTT
>ENSMUSG00000048482|Bdnf|13_3
GGATGAGGACCAGAAGGTTCGGCCCAACGAAGAAAACCAT
>ENSMUSG00000048482|Bdnf|13_4
GTGTGACAGTATTAGCGAGTGGGTCACAGCGGCAGATAAA
>ENSMUSG00000048482|Bdnf|13_5
ACTGAAGCAGTATTTCTACGAGACCAAGTGTAATCCCATG
>ENSMUSG00000048482|Bdnf|13_6
AAAAGAGAATTGGCTGGCGATTCATAAGGATAGACACTTC
>ENSMUSG00000048482|Bdnf|13_7
TATGTACACTGACCATTAAAAGGGGAAGATAGTGGATTTA
>ENSMUSG00000048482|Bdnf|13_8
GGACATATCCATGACCTGAAAGGAAACAGTCATTTGCGCA
>ENSMUSG00000027210|Meis2|398_1
GTAGATCCCAATGTTGGCGGACAGGTTATGGACATTCATG
>ENSMUSG00000027210|Meis2|398_2
AGGTGATGACGACGATCCAGACAAGGACAAAAAACGCCAG
>ENSMUSG00000027210|Meis2|398_3
GAGTGGAGACAACAGCAGTGAGCAAGGCGATGGGTTAGAC
>ENSMUSG00000027210|Meis2|398_4
AAGAACTTTCAGGCTCCTCCACAAATCTCGCCGACCACAA
>ENSMUSG00000027210|Meis2|398_5
CCCATTGACCTCGTGATTGATGAGAGAGATGGAAGCTCCA
>ENSMUSG00000027210|Meis2|398_6
ATACAAGCAATTCAAGTACTAAGGTTTCATCTTCTGGAGT
>ENSMUSG00000027210|Meis2|398_7
CGCCGAAAAGCCTCTTTTTTCCTCAAACCCAGAGCTGGAT
>ENSMUSG00000027210|Meis2|398_8
CAACGACGCCTTGAAAAGAGACAAGGACGCAATCTATGGG
>ENSMUSG00000027400|Pdyn|240_1
CCAGAGAAACTTGTTCTTTATTCCTATACGTCTGTGGTTT
>ENSMUSG00000027400|Pdyn|240_2
CAGGAGAACCCCAATACCTATTCTGAAGATTTAGATGTTT
>ENSMUSG00000027400|Pdyn|240_3
GCTGAAGTGGGACAACCAGAAGCGCTATGGTGGTTTCCTG
>ENSMUSG00000027400|Pdyn|240_4
CCAGGATGGGGATCAGGTAGGGCATGAGGACCTGTACAAA
>ENSMUSG00000027400|Pdyn|240_5
GCTCCATTTTAATGAGGAGGACTTGAGAAAACAGGCCAAA
>ENSMUSG00000027400|Pdyn|240_6
CGTGGCAAGGATGACTTGGAAGATGAGGTTGCTTTGGAAG
>ENSMUSG00000027400|Pdyn|240_7
TCAGAGGAGTGGGAGACATGCCGGGGCTTCTCATCTTTTC
>ENSMUSG00000027270|Lamp5|91_1
AGACATATTTGTGGTGCGGGAAAATGGGACGACGTGTCTC
>ENSMUSG00000027270|Lamp5|91_2
GATGTGTGGGCCAGCAATTATGTGGATCTGATCACAGAAC
>ENSMUSG00000027270|Lamp5|91_3
GCTGGAGGTGTTCTGGGTAGATCACGCCTACACACTCAGA
>ENSMUSG00000027270|Lamp5|91_4
GAACAAGGTGCATTTTGTCTATGATTCCTCGGAGAAGACT
>ENSMUSG00000027270|Lamp5|91_5
CCCTGTGAAGGTTAATAAGTACATCGCCAGCTCTCATCAC
>ENSMUSG00000027270|Lamp5|91_6
GACCATTTCTCTGGCCTCCAGTGACCCTCAGAAGACTGTC
>ENSMUSG00000027270|Lamp5|91_7
GACTTTGTCTTCAGTGAAGAACATAAATGTCCAGTGGATG
>ENSMUSG00000027270|Lamp5|91_8
ATCTACCACATCCACCATAAAATGACTGCCAATCAAGTGC
>ENSMUSG00000027435|Cd93|63_1
TGGCTCTAAGGATGTCTCCAACAGAGCACAGACAACAGGT
>ENSMUSG00000027435|Cd93|63_2
AAGGAAGACAACGATGACAGAAAGGAGAGTACTATGCCTC
>ENSMUSG00000027435|Cd93|63_3
TAGATGAGTGTTCGGACGCAAGGGGCAATCCATGTGATTC
>ENSMUSG00000027435|Cd93|63_4
CAACACTGATGGCTCTTTCTACTGCTCCTGTAAAGAGGGC
>ENSMUSG00000027435|Cd93|63_5
CATTCTGTACCACTCAGTGAAAACTACACTTGCCGTTGTC
>ENSMUSG00000027435|Cd93|63_6
CCTGTGCAAGTTCAACTTCAAAGGCATGTGTAGGCCACTG
>ENSMUSG00000027435|Cd93|63_7
ACTGGTACAAAGCCAGCAAGAGCTCCTGTATCTTTAAACG
>ENSMUSG00000027435|Cd93|63_8
AGAGAAGGGCAACTGTACGTACCATGATTTGCCAATGAGG
>ENSMUSG00000074736|Syndig1|244_1
GGATGGCATCATTGAGCAGAAGAGTGTTCTGGTACACAGT
>ENSMUSG00000074736|Syndig1|244_2
CTTCATGGCTGAGAGCAGGGATGGTCTGGTGTCTGTTTAC
>ENSMUSG00000074736|Syndig1|244_3
CAATATCATCCTCTACTCAGATGGTGTACTTCGATCCTGG
>ENSMUSG00000074736|Syndig1|244_4
ATTCATCGACCTCTCAGGGGATGACATCAAAATCCATACC
>ENSMUSG00000074736|Syndig1|244_5
GGAGAGTGACTACTCCAGCGACACAGAAAGTGAGGACAAC
>ENSMUSG00000074736|Syndig1|244_6
CATTACTATTGGAACTGGCATCTATGTGGGTGTGGCTGTT
>ENSMUSG00000067578|Cbln4|206_1
AGTATTCCACGTTTTCTGGCTTTCTGGTGTTTCCTCTATA
>ENSMUSG00000067578|Cbln4|206_2
AGGTCTACCTAAAACTGGAGAAAGGTAACTTGCTCGGTGG
>ENSMUSG00000067578|Cbln4|206_3
GAAGCCGCCACTAATGGAGTGCTCCTGTACCTGGACAAAG
>ENSMUSG00000067578|Cbln4|206_4
AAACCAGTCATCTCTGCATTTGCTGGTGATAAAGATGTGA
>ENSMUSG00000067578|Cbln4|206_5
AGTCTACCAGAGCCAAACCATCCAGGTTAACTTGATGTTA
>ENSMUSG00000067578|Cbln4|206_6
AGATCCTGGTTAACGTGGGTAATTTTTTCACATTGGAATC
>ENSMUSG00000067578|Cbln4|206_7
CGAGCCATCTGAGATGAGCAACAAGACTCGCATCATTTAC
>ENSMUSG00000067578|Cbln4|206_8
CCAGCTACAGACTCCAAGGGATCATCATCTTCCCCTCTGG
>ENSMUSG00000000305|Cdh4|142_1
TAAGGCTGGCTTCTCCGAAGAAGGCTACACTGCGTTGATC
>ENSMUSG00000000305|Cdh4|142_2
CACCAAAGGTATGCAGTATGAGACCAACAGCTTGGACTTC
>ENSMUSG00000000305|Cdh4|142_3
AGTCTTCGCCACTAGGGAGTTGAAGATCCCCTCAGAGCAG
>ENSMUSG00000000305|Cdh4|142_4
ACATCGTCAGCACACTCTGAACACAAGAAAGGGCAGACAG
>ENSMUSG00000000305|Cdh4|142_5
TCAGCAGCTTGTCAGGATCAGGTCGGACAAAGACAATGAC
>ENSMUSG00000000305|Cdh4|142_6
AACATCGACTCTATGTCTGGCCGGATGTATGTCACTCGGC
>ENSMUSG00000000305|Cdh4|142_7
GGTGGATATGAACGGTAACAAGGTGGAGAATCCTATTGAC
>ENSMUSG00000000305|Cdh4|142_8
CGAGTTCATCAACCAGGTCTACAACGGCTCTGTGGATGAG
>ENSMUSG00000000305|Cdh4|142_9
GTTAGTGTGCTTGGAGACTGACAGACACACATCACACAGT
>ENSMUSG00000025128|Bhlhe22|354_1
GAGACCGACCCCAAAGCTAGAGGAAAGTGAGAAGCTGCTC
>ENSMUSG00000025128|Bhlhe22|354_2
GGAAGTACAGTCTTCTTTGGAGGCGAAAATAAGTTGAAAA
>ENSMUSG00000025128|Bhlhe22|354_3
GTACTGAGTGGCAAAATACTAATCCTACTAACACCTGACA
>ENSMUSG00000025128|Bhlhe22|354_4
GCACTCGAAAATACATCTTGATTCTGAGCCAGGAGAAAAA
>ENSMUSG00000025128|Bhlhe22|354_5
ACTTTATTTAAGTGGAGGGGAAAGCAGAGAGACATGTTGC
>ENSMUSG00000025128|Bhlhe22|354_6
CTGAACTTAAAATTCCGTGAAAATGCTCAAAGTTTTGGTG
>ENSMUSG00000025128|Bhlhe22|354_7
TGTTGCTTTCTACTCTGCAATGATGTATTAACAATTTATG
>ENSMUSG00000025128|Bhlhe22|354_8
ATCCACATCAACCGTATTTATTATGTGTTAAGGTATTGGG
>ENSMUSG00000049796|Crh|351_1
AGTAATAAAACATCTTTCTGATTCTTGGTCAATTTGGTTG
>ENSMUSG00000049796|Crh|351_2
TAGGACGAAATGTGTAAGCTCTTTGAATCAACTTTTTCTT
>ENSMUSG00000049796|Crh|351_3
CCCCAAGGAGGAAACCTTTGAAAAAGCAGATGGGAGTCAT
>ENSMUSG00000049796|Crh|351_4
TTTGTATTGCCCATGCTTAATTTCTATGTGCAAATAAGCG
>ENSMUSG00000049796|Crh|351_5
TAGAAGATGTACAGGGAGAGAGCCTATATACCCCTTAATT
>ENSMUSG00000049796|Crh|351_6
GATCTCACCTTCCACCTTCTGCGGGAAGTCTTGGAAATGG
>ENSMUSG00000049796|Crh|351_7
TGAAGAATACTTCCTCCGCCTGGGGAATCTCAACAGAAGT
>ENSMUSG00000049796|Crh|351_8
GAAGAGGGTCGACATTATAAAATCTCACTCCAGGCTCTGG
>ENSMUSG00000027684|Mecom|295_1
TTTAGACGAGGAGATCCCGGAGGATGACTACGAAGAAGCT
>ENSMUSG00000027684|Mecom|295_2
GATGAGGAGGATGAAGACAATGATATTCCTGGAAAGCCCA
>ENSMUSG00000027684|Mecom|295_3
GAACATGGAAGAGAGGATGAATGGCAGTCACTTCAAGGAT
>ENSMUSG00000027684|Mecom|295_4
GGATGACAAAGAAGATGCGTACTTTACAGAGATCCGCAAT
>ENSMUSG00000027684|Mecom|295_5
GACAGACACCTGAAGAAACATGAGAACGGCAACATGTCTG
>ENSMUSG00000027684|Mecom|295_6
CCCAATCACCAAGTGAAGTTAAGAAACTGCAGAAGGGAAG
>ENSMUSG00000027684|Mecom|295_7
GCAAAGCTTGGAGAAGCACATGCTGTCACATACTGAGGAG
>ENSMUSG00000027684|Mecom|295_8
AAGTTTGGGCCATACATGGGAGAGCAGAGATCAGACCTGA
>ENSMUSG00000027684|Mecom|295_9
CCTGATGAGTTTGAGCTTCGAGAGTCAACTATGCCTGGAG
>ENSMUSG00000027684|Mecom|295_10
CTCGCCATACAAAGCTCCCATCTACATCCCTGATGACATC
>ENSMUSG00000027684|Mecom|295_11
GGAAGAAATGCCAGATGCTGATGCAGATGGGATAACCAGT
>ENSMUSG00000037610|Kcnmb2|313_1
TTATATGGACCAGTGGCCGGACCTCTTCATCTTACAGACA
>ENSMUSG00000037610|Kcnmb2|313_2
TACCAGAAAATCAGGGACCATGACCTCCTGGACAAAAGGA
>ENSMUSG00000037610|Kcnmb2|313_3
CCTGCTGAATGTGTCAATCACAGAAACGTTTAACTGTTCC
>ENSMUSG00000037610|Kcnmb2|313_4
CCTATATTCCTAAGTGTGGAAACAACTTTGAGGAGTCCAT
>ENSMUSG00000037610|Kcnmb2|313_5
CCCTGCTATTCTGACCCAGAAGGAAACCAGAAGAGTGTCA
>ENSMUSG00000037610|Kcnmb2|313_6
AGCTCCAATGTGCTGTTCCATTCTCTCTTCTGGCCAACTT
>ENSMUSG00000037610|Kcnmb2|313_7
ATCGTTGCTATGGTGAAACTAACTCAGTACCTCTCCCTGC
>ENSMUSG00000037610|Kcnmb2|313_8
TTTCCATCTATGACCCTGCTACTGTGTGGGAGACAAAGCT
>ENSMUSG00000037610|Kcnmb2|313_9
CATGCCATTGCAATTTTGGAAAGTCTATGTTACAAAGATA
>ENSMUSG00000037610|Kcnmb2|313_10
CTGGACTATTAGAATCAAATATTAATATACTAAGGACTGG
>ENSMUSG00000037610|Kcnmb2|313_11
TGTCAGAATATTACTCTTTGAGAATTTATGTTTCAGTAAA
>ENSMUSG00000027748|Trpc4|182_1
GAGCTCTCACCATCAGAGAAAGCCTACTTGAATGCTGTGG
>ENSMUSG00000027748|Trpc4|182_2
CCGTGATGACAATAGTCTGATCGAAGAACAGAGTGGAAAT
>ENSMUSG00000027748|Trpc4|182_3
CAACCATCGTGGAGTGGATGATATTACCGTGGGTCCTGGG
>ENSMUSG00000027748|Trpc4|182_4
GTTCTGGGATTGCTCAGAGGAAGCAAGCTCTCTACAATAC
>ENSMUSG00000027748|Trpc4|182_5
CAGGAGCACTTGAGCGAAATATCGAACTGGAATCCAAAGG
>ENSMUSG00000027748|Trpc4|182_6
TGGGTTTACAGGTAGGCAAGAGAGTGTGCTCCACCTTCAA
>ENSMUSG00000027748|Trpc4|182_7
GGAAGACACCGTCCCTATTATACCAAAGGAGAAACACGCC
>ENSMUSG00000036834|Plch1|262_1
TCTGAGGCTTCAAGAGATCAAGATGGTGTCCTGAGGAGGA
>ENSMUSG00000036834|Plch1|262_2
GGAAGAGACTTTGTCGGACAAAGGACTGTGACCTTCAGTA
>ENSMUSG00000036834|Plch1|262_3
GTTACTCAAGGCTACACATGAAGGCTTAAATGCACACCTG
>ENSMUSG00000036834|Plch1|262_4
CCTCAGAGTCTGAAAGGCAAAATCCTAGTGAAGGGCAAGA
>ENSMUSG00000036834|Plch1|262_5
AGATGTTGTGGAGACCATCAACAAGCATGCATTCGTGAAG
>ENSMUSG00000036834|Plch1|262_6
CTTGAGCTACAGTGACAAGAAAGACCACCTGACTGTGGAG
>ENSMUSG00000036834|Plch1|262_7
CATGGAGTCTCTGGACCTCATTACCTCCAACCCAGAGGAG
>ENSMUSG00000036834|Plch1|262_8
TGAGACCTGAGTGATGCTTAATTAAACACACTACTGTTTA
>ENSMUSG00000036834|Plch1|262_9
TGTAGAGCAATGTCCATCAGAAGTCCAGGAGATGCAAAGG
>ENSMUSG00000036834|Plch1|262_10
GTGTCTCATAGTCAGGGATAAGCTTTGTCCATCCTCCTAC
>ENSMUSG00000036834|Plch1|262_11
ATACAGGTCATTTTCCTGATAAATAATAATTGTCTTAGAC
>ENSMUSG00000036834|Plch1|262_12
CTACACTTCAGAATGTCTGCTGGGTGGGTTACTGTAGCTC
>ENSMUSG00000036834|Plch1|262_13
TACTCCTGTTGACTCCCAAAATGTACCTTTTCAATGGTTG
>ENSMUSG00000036834|Plch1|262_14
CTGCAGTTTTCATCAACGTGAACTTCCTCAAAAAACAGCA
>ENSMUSG00000036834|Plch1|262_15
CTTTCATTGTACTGTTTTGGATGCAAGTATGGTCTAATTG
>ENSMUSG00000034009|Rxfp1|314_1
CTTCAGGTGGAAATACCAGATTCTATTACCTCTTGGGTGG
>ENSMUSG00000034009|Rxfp1|314_2
CCGTGGATGGAGAGTGTTCATTGTCAGTTCATGGGGTCGT
>ENSMUSG00000034009|Rxfp1|314_3
AGATCTGAGAACAAGCTGCATGCCATGTCGATCATTTCTC
>ENSMUSG00000034009|Rxfp1|314_4
TTGGCAAGCATCATCCAGAGAGTCTTTGTCTGGGTTGTAT
>ENSMUSG00000034009|Rxfp1|314_5
CTGTACCTCAGTCATAACAGAATAACCTTCCTAAAGCCAG
>ENSMUSG00000034009|Rxfp1|314_6
TTGTTTGTGCCGAGATCTAGAACTTGACTGTGATGAAGCC
>ENSMUSG00000034009|Rxfp1|314_7
CTTTGAGGCAGAAACTTCCGAATGCTTGGTTGGCTCTGTG
>ENSMUSG00000033910|Gucy1a1|62_1
GGGATCTGTCACTTTCTGGATGCTTATCACCATCAAGGAC
>ENSMUSG00000033910|Gucy1a1|62_2
CACCACATACAGGTTACTCAAAGACTGTCCTGGCTTTGTG
>ENSMUSG00000033910|Gucy1a1|62_3
TCTGGATCAGTGTTTGCTGGAGTTGTCGGAGTGAAGATGC
>ENSMUSG00000033910|Gucy1a1|62_4
ATGCTGTCCAGATAGCACTGATGGCCCTGAAGATGATGGA
>ENSMUSG00000033910|Gucy1a1|62_5
CTTAGGGTCACCATGTGTGGACAGGCTGGAAGATTTCACA
>ENSMUSG00000033910|Gucy1a1|62_6
TGACTGTACCGAGTTTGTGAACCAGCCCTATTTGCTCTAC
>ENSMUSG00000033910|Gucy1a1|62_7
GTTCAAGATCTGCTATGAGGAAGATGAGCACATTTTGGGC
>ENSMUSG00000033910|Gucy1a1|62_8
GTTCTGCAGGAAGTTCAAGGATCTCAAGATCACAGGGGAG
>ENSMUSG00000028004|Npy2r|170_1
AAGAACAATGGCCCCACTGACTCTTTTTCGGAGGCTACCA
>ENSMUSG00000028004|Npy2r|170_2
CATTCACTCGGAGGTGTCTATGACCTTCAAGGCTAAAAAG
>ENSMUSG00000028004|Npy2r|170_3
CTTCTCTATGGTTGGATGAATAGCAACTACAGAAAAGCTT
>ENSMUSG00000028004|Npy2r|170_4
CTGGACCTGAAGGAGTACAAACTCATCTTCACCGTGTTCC
>ENSMUSG00000028004|Npy2r|170_5
TACCATCAGCGAAGGCACAAAATGACCAAAATGCTGGTGT
>ENSMUSG00000028004|Npy2r|170_6
GGGGAAGAGAAGAGTGTGTATGGTACAGTCTACAGCCTTT
>ENSMUSG00000028004|Npy2r|170_7
AGAGCAAGATCTCCAAGCGAATCAGCTTCCTGATCATTGG
>ENSMUSG00000028004|Npy2r|170_8
GCAGAGGCAGATGAGAATCAAACTGTAGAAGTGAAAGTGG
>ENSMUSG00000027849|Syt6|204_1
GACAGATGCATGTCTCCAGCGTGGACTATGGCAATGAGCT
>ENSMUSG00000027849|Syt6|204_2
CAAGAGCTGTGGGAAGATCAACTTCAGCCTCCGCTATGAC
>ENSMUSG00000027849|Syt6|204_3
TGCGGAAGTTCTGACCCTTATGTTAAGATCTACCTCCTGC
>ENSMUSG00000027849|Syt6|204_4
CAAGCTGCATCTCAGTGTCTTTGACTTTGACCGCTTCTCC
>ENSMUSG00000027849|Syt6|204_5
TGACATGATTGGGGAGGTCATCCTGGACAATCTCTTTGAG
>ENSMUSG00000027849|Syt6|204_6
CATCCAGTACGCTACTAGTGAAAGTGTGGACTTGGGAGAG
>ENSMUSG00000027849|Syt6|204_7
GCTCACCCTCACAGTGATCAAGTGTCGAAATCTCAAAGCA
>ENSMUSG00000027849|Syt6|204_8
CAGAAAACATGGACCAAGTGAGCCTGCTCATCTCCGTTAT
>ENSMUSG00000027849|Syt6|204_9
CAGAAGGATCCAAGTTCAGGATACTCATCCGCTGTGGAGA
>ENSMUSG00000040747|Cd53|151_1
AGGGTTGCTATAATAAGGCAAAATCGTGGTTTCACTCCAA
>ENSMUSG00000040747|Cd53|151_2
CTGCAGTGTTGTGGTGTAAATGGCTCAAGTGATTGGACCA
>ENSMUSG00000040747|Cd53|151_3
ATCACTCTGACAACAGCACTATGAAGGCATGGGACTTCAT
>ENSMUSG00000040747|Cd53|151_4
ACTCAACACTTTAGTGGCTGAGGGTCTGAATGACAGCATC
>ENSMUSG00000040747|Cd53|151_5
TTATTCTCCTTGCTGAGGTGACCATAGCCATCCTGCTCTT
>ENSMUSG00000040747|Cd53|151_6
CATTGTGGGATCCATTATCATGGTAGTTGCCTTCTTGGGT
>ENSMUSG00000040747|Cd53|151_7
CCTATGGAGTACTCTTCCGTAACCTTCCCTTCCTGACACT
>ENSMUSG00000040747|Cd53|151_8
CAGCCTGAAATTGCTGAAATATGTTCTGTTTATCTTTAAC
>ENSMUSG00000033308|Dpyd|353_1
GCCAAGAAACTAGACAAGAAACACTGGAAAAGGAACACGG
>ENSMUSG00000033308|Dpyd|353_2
AACTGCTTTACCTGTGAGAAGCTGGAGAGTAATTTTGATG
>ENSMUSG00000033308|Dpyd|353_3
AGAAAAAGTCATTCTTCATTATTGGGGGAACAAATGAGTT
>ENSMUSG00000033308|Dpyd|353_4
GCATTCAGCTCTGTTCTCTAAGGTATTAATTTGTCAGTGG
>ENSMUSG00000033308|Dpyd|353_5
TTGGTTTTGAAGCTGCATAAATGTTAAGCCTCAGTGCACA
>ENSMUSG00000033308|Dpyd|353_6
TCTGACCTCTGTGTTGGAGGATGCAACTTACATGCTGCTG
>ENSMUSG00000033308|Dpyd|353_7
TTGTACTCGGAGCTGGAGATACTGCGTTTGACTGTGCAAC
>ENSMUSG00000033308|Dpyd|353_8
TTAGTGGACATCAGCGTGGAAATGGCAGGGTTGAGGTTTC
>ENSMUSG00000033308|Dpyd|353_9
ACATATGGAGGAGTGTCAGGAACTGCTATCAGGCCCATTG
>ENSMUSG00000033308|Dpyd|353_10
TACCAGGCTATCCAGTTCGATCCAGAAACTCACCTGCCTA
>ENSMUSG00000033308|Dpyd|353_11
GGGCAACACCTTATCAACCAAAGAGAGGCCTACCATTAGC
>ENSMUSG00000027977|Ndst3|150_1
ACCCTGCAGCTCTGAAATTTAGCTTCTATGAAGTGATCTC
>ENSMUSG00000027977|Ndst3|150_2
CCCATCTAATGTCACCACTGACTTTCTGTTTGAGAAGAGT
>ENSMUSG00000027977|Ndst3|150_3
GAGGAGGTACAGTTCTTTAATAGAAATAACTACCACAGGG
>ENSMUSG00000027977|Ndst3|150_4
TGTCTGTTCCTGATTATGCATCCTTCCATCCTTAGTAACT
>ENSMUSG00000027977|Ndst3|150_5
AAACCTGCGATCGTTTACCAAAATTCTTGGTAATAGGACC
>ENSMUSG00000027977|Ndst3|150_6
ACCGACTGGGATTATATACATTTGTGAATCTAGCCAATTT
>ENSMUSG00000027977|Ndst3|150_7
ATCCACATCTGAAACCAGCTAGATATCGGAGAGGCTTCAT
>ENSMUSG00000027977|Ndst3|150_8
GCCTGGAAGAAGGTTTGGAATATTAAAATCACCAGCACTG
>ENSMUSG00000027971|Ndst4|349_1
CCAACTTTGTGCACAGCTGGACCAACTTGAAACTGCAGAC
>ENSMUSG00000027971|Ndst4|349_2
GCAGAATCCATGCGACGATAAACGACACAAAGACATCTGG
>ENSMUSG00000027971|Ndst4|349_3
TAATGGCAACAACTATCACAAGGGAATTGAGTGGTATATG
>ENSMUSG00000027971|Ndst4|349_4
CCTTCCAACATTACCAGTGATTTCCTATTTGAAAAGAGTG
>ENSMUSG00000027971|Ndst4|349_5
GGTTCAATTTCTATGAAGTTATCACAACAGGACATTGGGC
>ENSMUSG00000027971|Ndst4|349_6
TGGTATGCAGTGCACATAGAAAGATGGCTGGCCTACTTTT
>ENSMUSG00000027971|Ndst4|349_7
TGGACAACAGCTGAGATCTGACCCAGCTACTGTGATGGAT
>ENSMUSG00000027971|Ndst4|349_8
CCCATGGATTCAGAGTCCAGAACTTTCCTCTCCAGCTACT
>ENSMUSG00000040998|Npnt|81_1
GGGGAGATTGGATTGGATGATGTGAGCTTGAAAAGAGGTC
>ENSMUSG00000040998|Npnt|81_2
CGTCAAAAGCGTCATCTTCAAAGGTGAAAAAAGGCGTGGT
>ENSMUSG00000040998|Npnt|81_3
GATACAGACGGATCCTCAGAAACCCAGAGGAGATGTGTTC
>ENSMUSG00000040998|Npnt|81_4
ACAATCTCAAAGGGTGATGGAGGACATGCGAATAGGATTC
>ENSMUSG00000040998|Npnt|81_5
CTATGCCCGGTGTTACAACATACATGGGTCCTACAAGTGC
>ENSMUSG00000040998|Npnt|81_6
TGGTTTCGACCTCATGTACATTGGAGGCAAATATCAGTGC
>ENSMUSG00000040998|Npnt|81_7
GAACACTTTCGGCAGCTACAAGTGCTACTGTCTCAACGGA
>ENSMUSG00000040998|Npnt|81_8
AAGTGCAAATGTCACCCTGGATTTGCTGGGAAAACCTGCA
>ENSMUSG00000054690|Emcn|103_1
CTCTATTCCAACACCGGCAGAAACTTCCACAACAAAAGCC
>ENSMUSG00000054690|Emcn|103_2
ACAATACCAGGCATCGTGTCAGTGACAAATCCTAACAAAC
>ENSMUSG00000054690|Emcn|103_3
GATGGAACACCTCCCGAAGGAACGACCAAAAGTGACGTAT
>ENSMUSG00000054690|Emcn|103_4
TCACTGACAACACCAAAACATGAAGTGGGAACAACAACTG
>ENSMUSG00000054690|Emcn|103_5
AGATACTGAGGATAGGAAGATTGCAACCACTCCATCAACC
>ENSMUSG00000054690|Emcn|103_6
ACTCTGGTGGGTTTGTATCGAATATGCTGGAAGAGAGACC
>ENSMUSG00000054690|Emcn|103_7
TCAGCCTCAGTCCGATAAAGAGAGTGTGAAGCTGCTCACT
>ENSMUSG00000054690|Emcn|103_8
TCATGAGTCTGGCGAACACTCTGCACAGGGGAAAACCAAG
>ENSMUSG00000039167|Adgrl4|366_1
AGATATAGATGAGTGCAGCGAGTCTTCTGTCTGCGGTGAT
>ENSMUSG00000039167|Adgrl4|366_2
GAGCTCTCTCTGATGGATATAGTCACATACATAGAGATCC
>ENSMUSG00000039167|Adgrl4|366_3
AGGATGCCCACTTCAACTCAACTCTTACTGAATTTGGGGA
>ENSMUSG00000039167|Adgrl4|366_4
ACAGAAGACTTCATCTCACAAAACTGATGCACACTGCTGA
>ENSMUSG00000039167|Adgrl4|366_5
GGCACAACTGGCAATGTAGTAGTTGCATTCCTCTGCTATA
>ENSMUSG00000039167|Adgrl4|366_6
CTTGCTATCCTCATCTGACAACTTCTTACTGGACACTCAA
>ENSMUSG00000039167|Adgrl4|366_7
ACCAGAAGTTAGTTGCTATGAGAACATAAGGTCTTGTGCC
>ENSMUSG00000039167|Adgrl4|366_8
TACCTCTTCACAGTCAGCAATGCTTTCCAAGGGATGTTCA
>ENSMUSG00000028360|Slc44a5|218_1
TGCCAAAAGGACTTGTACGGACGTTTTATGCTGTCTGATC
>ENSMUSG00000028360|Slc44a5|218_2
TCTGCAGAGATGTATACCTGACCTTTCAGCCCTCAATGGT
>ENSMUSG00000028360|Slc44a5|218_3
TTGAAGATGGAAGTGGGCAGACCAGGACTATGCTAGAATT
>ENSMUSG00000028360|Slc44a5|218_4
GATTCAGAGGAGAGTAAACATGTTCTTTCACTTGAAGGAG
>ENSMUSG00000028360|Slc44a5|218_5
CCTTCCCAGTGCGTTAATCTACCCAGTTTTAACCTTCATC
>ENSMUSG00000028360|Slc44a5|218_6
GATGAAGTCACGTACTTTGTATTACTCCTGGGAAAAGTCC
>ENSMUSG00000028360|Slc44a5|218_7
ATCTGCTTCTTGGAAGACCTAGAAAGAAACGAAGGCTCTC
>ENSMUSG00000028360|Slc44a5|218_8
TTTCGTGACTCCGGCTCTAATGAACATTTTGCTGGAGCAG
>ENSMUSG00000045573|Penk|9_1
TTACTCGAAAGAAGTTCCTGAGATAGAGAAAAGATACGGG
>ENSMUSG00000045573|Penk|9_2
CCGAGTGGTGGATGGACTACCAGAAGAGGTATGGGGGCTT
>ENSMUSG00000045573|Penk|9_3
GAGCACCAACAATGACGAAGACATGAGCAAGAGGTATGGG
>ENSMUSG00000045573|Penk|9_4
CCTCCGATCTGCTGAAAGAGCTACTGGGAACGGGAGACAA
>ENSMUSG00000045573|Penk|9_5
AGAGGTATGGCGGCTTCATGAAGAAGGATGCAGATGAGGG
>ENSMUSG00000045573|Penk|9_6
GATGGACGAGCTATATCCCATGGAGCCAGAAGAAGAAGCG
>ENSMUSG00000045573|Penk|9_7
CATGTACAAAGACAGCAGCAAACAGGATGAGAGCCACTTG
>ENSMUSG00000045573|Penk|9_8
GCCTTCTTTCAAAATCTGGGAGACCTGCAAGGATCTCCTG
>ENSMUSG00000041272|Tox|15_1
AACCCGACTATCAGACTATTATCAACCCTACATCTACAGC
>ENSMUSG00000041272|Tox|15_2
GCACCTAAGCCCAATAACCAAATGCCAGTGACTGTCTCCA
>ENSMUSG00000041272|Tox|15_3
TCTGTACCTAAGTTCTCACTATCACCAACAACCAGGAATG
>ENSMUSG00000041272|Tox|15_4
AGCTACACTGATCCTGTTGATGTTAAGACATCTCAGCCAC
>ENSMUSG00000041272|Tox|15_5
CCATTAAGGGCCAGAATCCAAATGCTACTTTTGGTGAAGT
>ENSMUSG00000041272|Tox|15_6
AAACCATGGACCTGCCAGAGATCACGGTGTCCAACATGCT
>ENSMUSG00000041272|Tox|15_7
CTACCCTGGACCAAGTCTGGAAAGTGAAGATTTTAACATC
>ENSMUSG00000041272|Tox|15_8
CAAGTTTGACGGGGAGAACATGTATATGAGCATGACAGAG
>ENSMUSG00000040536|Necab1|189_1
CCTCCAGACGAATTACAGCAAGACGTTCCAAAGAAGCAAC
>ENSMUSG00000040536|Necab1|189_2
ATCTCGCTACATGATTTATGAGTTCTGGGAGAACAGCAGT
>ENSMUSG00000040536|Necab1|189_3
TAATTGATAGACTGGAAAAGAAGGATCTGAAACTTGAACC
>ENSMUSG00000040536|Necab1|189_4
TAGAAGAAGACAACCAGTGGATGACCCAGATAAACAGACT
>ENSMUSG00000040536|Necab1|189_5
TTTGTTGAAGGAGACCTTGAATCAGTTGCAGTCTCTCCAG
>ENSMUSG00000040536|Necab1|189_6
CCTGAATCTCTCCATCCTGAAGGCAATGGGCAAGACAAAG
>ENSMUSG00000040536|Necab1|189_7
CAGTGGAGAAGAACTACATGAGCTCTTCCACACCATTGAC
>ENSMUSG00000040536|Necab1|189_8
CTCTACCCTGCAACTGTCCAAGGGCATGTCCATCTTCCTC
>ENSMUSG00000028222|Calb1|29_1
TGGTTACCTGGAAGGAAAGGAGCTGCAGAACTTGATCCAG
>ENSMUSG00000028222|Calb1|29_2
ACGTCTTACCCACAGAAGAGAATTTCTTGCTGCTCTTTCG
>ENSMUSG00000028222|Calb1|29_3
ATTCATGAAGACTTGGAGAAAGTATGATACTGACCACAGC
>ENSMUSG00000028222|Calb1|29_4
GAGGAACTTAAGAACTTTCTAAAGGACCTACTAGAGAAAG
>ENSMUSG00000028222|Calb1|29_5
GGATGATACAAAACTAGCAGAGTACACAGACCTCATGCTG
>ENSMUSG00000028222|Calb1|29_6
TTGATTCAAATAATGACGGAAAGCTGGAACTGACAGAGAT
>ENSMUSG00000028222|Calb1|29_7
GGAATCAAAATGTGTGGGAAAGAGTTCAATAAGGCTTTTG
>ENSMUSG00000028222|Calb1|29_8
GAAAGATCTGTGTGAGAAGAACAAACAGGAATTGGATATT
>ENSMUSG00000066113|Adamtsl1|49_1
AGAGCTGTGAAGGGAGAAATATTCGATATAGAACATGCAG
>ENSMUSG00000066113|Adamtsl1|49_2
GCTCAACAGTGTTCTGCTCATAACGACGTCAAGTACCATG
>ENSMUSG00000066113|Adamtsl1|49_3
ATGCTATACAGAATCACTGGATATGTGCATCAGCGGCCTA
>ENSMUSG00000066113|Adamtsl1|49_4
GGGAGCACTGTCAAAGAGGATAACTGTGGAGTGTGCAACG
>ENSMUSG00000066113|Adamtsl1|49_5
TCGTCTTGCGCTTGTTGATTTGTTCCTTAACACTTACCTA
>ENSMUSG00000066113|Adamtsl1|49_6
GCTGAATAAAACATCTAGAGAAGAATCTGAAAATTGGAGT
>ENSMUSG00000066113|Adamtsl1|49_7
GCTTTGTGGATTTATGTGGGACAAATCAGATCACCAGTTG
>ENSMUSG00000066113|Adamtsl1|49_8
AGACACATCCGCCTTGTCTTAAAAGGGCCAGATCATTTGT
>ENSMUSG00000066113|Adamtsl1|49_9
CCAGGGAACTAAAGGTGAAAATAGTCTGAGCTCTACAGGC
>ENSMUSG00000066113|Adamtsl1|49_10
GGACTTCCAGAAACTTCCAGACAAAGAGATACTGAGGATG
>ENSMUSG00000066113|Adamtsl1|49_11
GTGCTACAAGCCCAGAGAGAAACTTCCAATAGAGGCCAAG
>ENSMUSG00000035305|Ror1|339_1
ACCCTTGATGAGCCGATGAATAACATCACAACGTCCCTGG
>ENSMUSG00000035305|Ror1|339_2
GGATCCTCAGATGAGTATGAAGAAGATGGATTCTGTCAGC
>ENSMUSG00000035305|Ror1|339_3
CACCTCCAGCCATTTATCTGATAAGTGCTCTCAGTTCGCC
>ENSMUSG00000035305|Ror1|339_4
CCTTCCCGTACTGTGACGAAACCTCATCTGTCCCAAAGCC
>ENSMUSG00000035305|Ror1|339_5
CATGATTTTGATGAGGCTGAAGTTACCAAACTGTGAGGAT
>ENSMUSG00000035305|Ror1|339_6
CTTTAAGTCTGACCTGTGTGACATCCCAGCATGTGATTCC
>ENSMUSG00000035305|Ror1|339_7
CAGCAGTGGACAGAATTTCAACAGGAAGCCTCTCTCATGG
>ENSMUSG00000035305|Ror1|339_8
TGGGCTTTCCAGAGAAATTTACTCTGCTGATTACTATAGG
>ENSMUSG00000003411|Rab3b|177_1
CTTCAGTGACTGATGGTAAGACTGGAATCAAAGATGCCTC
>ENSMUSG00000003411|Rab3b|177_2
TGCTGATGACACCTTCACCCCTGCCTTTGTCAGCACTGTG
>ENSMUSG00000003411|Rab3b|177_3
GACAGTCTACCGCCATGAGAAGCGTGTGAAGCTGCAGATA
>ENSMUSG00000003411|Rab3b|177_4
GATTAAGACCTACTCCTGGGACAACGCACAGGTCATTCTC
>ENSMUSG00000003411|Rab3b|177_5
TGCCATCTGCGATAAGATGTCTGACTCGATGGACACAGAC
>ENSMUSG00000003411|Rab3b|177_6
CTTCTCTCCATTACTGTCCATTCCCCAATCCCAAGCAAGA
>ENSMUSG00000003411|Rab3b|177_7
ACACTCCTTTTACAACAGAAAACTCCCTCTTATGAAGAAG
>ENSMUSG00000003411|Rab3b|177_8
GCCAGTGTGTAAAGTGAGGCCCACCTGCACAGCTAATACT
>ENSMUSG00000032890|Rims3|156_1
AGATGGTAGCTATCGTCGGCTTGACCCAGTGGAGCAAAAG
>ENSMUSG00000032890|Rims3|156_2
TGGAGCTGAAAGCCAGTTCAGTGACTTTCTGGATGGCCTG
>ENSMUSG00000032890|Rims3|156_3
TATATCAAGGCTTACCTGCTGGAGAACGGGGCATGTGTAG
>ENSMUSG00000032890|Rims3|156_4
ATAGTCTCCATGTCCTTCTGAACCCCTTATCCTGCTGCAT
>ENSMUSG00000032890|Rims3|156_5
GTTCCATCTAGAAATCTACATCTCTCCTCCCTACCACAGC
>ENSMUSG00000032890|Rims3|156_6
TTTGGGGTTATTCCTGAGGGAGCATGGCTTGGTAAGAGGT
>ENSMUSG00000032890|Rims3|156_7
AGGAAGGAGGGCTAAGGTTAATTTGTTTTGAGCCACTGTC
>ENSMUSG00000032890|Rims3|156_8
TGGCAAAGTAGCCCTGGTTTATGTCGAGTAGGAGGAAGGA
>ENSMUSG00000090125|Pou3f1|46_1
TAGTTGTGGCGCTGAGTCTAGAGGGAGTAGAGGGAAAACC
>ENSMUSG00000090125|Pou3f1|46_2
AGAGCCGCATCTGTGTATAAAAGCAGGAAATAGCCAAAGC
>ENSMUSG00000090125|Pou3f1|46_3
ACGAAACTTGGAAAAGTTGGAACTATTTTTTAACTAGCTG
>ENSMUSG00000090125|Pou3f1|46_4
CAAATTTGGGGTGAGGTGGGAACCATGTAAATATGTGAGA
>ENSMUSG00000028871|Rspo1|347_1
ACTTCTCATGTGACCCTCTGAGGTGGATTCAAGCAGGACA
>ENSMUSG00000028871|Rspo1|347_2
ATACTTTGATGCCCGCAACCCCGACATGAACAAATGCATC
>ENSMUSG00000028871|Rspo1|347_3
TTCAGCCACAACTTCTGCACCAAGTGTCAGGAGGGCTTGT
>ENSMUSG00000028871|Rspo1|347_4
CTATTCTGTGGCCCAGCTGTATATTCAGTCTTTAATGCTC
>ENSMUSG00000028871|Rspo1|347_5
TGAGAGAACCTTTCCCAGCATCTGAAACTAAGGAGTGGAA
>ENSMUSG00000028871|Rspo1|347_6
GAGGAACTTCTGGGACAGCATCTGACAGATGGATGGCAGA
>ENSMUSG00000028871|Rspo1|347_7
CTTGATTGTCGGAGATGAGAATTATTACACATCCGTGGTA
>ENSMUSG00000001985|Grik3|175_1
ATTTTCTGCCAACATCATCAACAGAAACAGGACTCTGCTG
>ENSMUSG00000001985|Grik3|175_2
ACAAGGACACCTTCTACGTGAACCTCTACCCTGACTATGC
>ENSMUSG00000001985|Grik3|175_3
CTTCATCTTCACCACTCTGGATCTCTACGCACTAGACCTG
>ENSMUSG00000001985|Grik3|175_4
CAATCCCCATGTCTCAGCCATTGTGGAGAAGTGGGCCATG
>ENSMUSG00000001985|Grik3|175_5
GGATGGTGTGATGATGACGGATGCTGCCCTGCTCTATGAC
>ENSMUSG00000001985|Grik3|175_6
ATCAAGGAGGCTCAATGGGAAGGATTAACTGGACGGATTG
>ENSMUSG00000001985|Grik3|175_7
AAACCTTTTATGACCCTTGGAGTGAGCATCTTATACCGCA
>ENSMUSG00000001985|Grik3|175_8
GAATAACTTCACACTGCTCAACAGCTTCTGGTTTGGAATG
>ENSMUSG00000028581|Laptm5|356_1
GGCCATTTACCACATAGTCATGAGTGTCCTGCTGTTCATT
>ENSMUSG00000028581|Laptm5|356_2
AACCGGGAGAAGTACCTGATACCCTTCCTGTCCCTTCAAA
>ENSMUSG00000028581|Laptm5|356_3
CCCTTGATGACACTGCAGCTGCTAGACTTCTGTTTGAGTA
>ENSMUSG00000028581|Laptm5|356_4
TCAAGTCCATGAACCACATGAATTACCTCCCAAGCCAGGA
>ENSMUSG00000028581|Laptm5|356_5
CATGAATTCGGCCATGGAGGACAGCAGCTCCAAGATGTTC
>ENSMUSG00000028581|Laptm5|356_6
TCTCCATCAGCAGTGACACTTGTTCAGAGCGCAGCCATAG
>ENSMUSG00000028581|Laptm5|356_7
ACAAAACAATTCCTTCAAATAGCTTGCTTAAATAGCGATT
>ENSMUSG00000028581|Laptm5|356_8
GTTCTATGGTGGCAGCAAGGAGGGTCAGTTCATATGCCTC
>ENSMUSG00000040972|Igsf21|166_1
TGCTTGCCCTGACAGTGATCCTGGAGCTCACGTGAAGATG
>ENSMUSG00000040972|Igsf21|166_2
CGTGTTCGAAAACCCAAATATCCCAAGAGGAACAGAGGAC
>ENSMUSG00000040972|Igsf21|166_3
GTGGATGATACCAAAATGCAAAAGTCACTGTCCCTTCTGG
>ENSMUSG00000040972|Igsf21|166_4
CAGAACTTCACACTGGTCTGCATCGTGTCAGGAGGGAAGC
>ENSMUSG00000040972|Igsf21|166_5
CTCAATGTCATGGCTCCTCCCACCTCCATCGAAGTCGTGG
>ENSMUSG00000040972|Igsf21|166_6
GGAGAATTACCGCAAGAGGGAGGACCTTGTGTATCAGTCC
>ENSMUSG00000040972|Igsf21|166_7
GCACCATCAAGCAGAAGATCTTCACGTTTGACGCCATGTT
>ENSMUSG00000040972|Igsf21|166_8
GTAACTTCAAGACAGACGGCCGTATGCGTGAGATCGTGTG
>ENSMUSG00000028971|Cort|111_1
CCCCTCCAAATAAAATGGTGGTGGCTCTTGCTCCAATCAG
>ENSMUSG00000028971|Cort|111_2
CCCTGCCCTGTGAGAATCATTGGTTTCAGTAATGCTCGCT
>ENSMUSG00000028971|Cort|111_3
CCTGGATAAAAAGCCCTGCAAGAACTTCTTCTGGAAAACC
>ENSMUSG00000028971|Cort|111_4
TGCTAGAGCTTAAAACACCACAGAAGAGACCCTCGTCCAC
>ENSMUSG00000029026|Trp73|308_1
GTATGACCATCTGGAGGGGCCTACAGGACCTGAAGCAGAG
>ENSMUSG00000029026|Trp73|308_2
CACTTCCCAAGGGTTGCAGAGCATCTACCACCTGCAGAAC
>ENSMUSG00000029026|Trp73|308_3
CTCTCCCCAATGAACAAGGTACACGGTGGTGTCAACAAAC
>ENSMUSG00000029026|Trp73|308_4
ATGAAAGTCAAGGAGAGCCTAGAACTGATGGAGCTTGTGC
>ENSMUSG00000029026|Trp73|308_5
ACGTGAAGAAGAGACGCCACGGGGACGAGGACATGTTCTA
>ENSMUSG00000029026|Trp73|308_6
AACAGGCTCTGAATGAAAGTACCACCAAAAATGGAGCTGC
>ENSMUSG00000029026|Trp73|308_7
GGGAACAGAATTTACCACCATCCTGTACAACTTCATGTGT
>ENSMUSG00000029026|Trp73|308_8
ACAAGAAGGCAGAGCATGTGACCGACATTGTTAAGCGCTG
>ENSMUSG00000029026|Trp73|308_9
ACTCCCCACTCTTGAAGAAGTTGTACTGTCAGATTGCTAA
>ENSMUSG00000040254|Sema3d|247_1
TTTCCAGACTCTTCTTTTGGATGAGGAGAGGGGCATACTG
>ENSMUSG00000040254|Sema3d|247_2
AGAACGAGTGGAGCTATGTAAATTAGCTGGGAAAGATGCC
>ENSMUSG00000040254|Sema3d|247_3
AATGACAGATGAGCACCTCTACTCTGGAACAGCTTCTGAT
>ENSMUSG00000040254|Sema3d|247_4
AGCACCGACCTTCAAGAGAATCAACGTGGATTACAGACTG
>ENSMUSG00000040254|Sema3d|247_5
CATCTCCAAGGAGAAGTGGAATATGGAAGAGGTCGTACTG
>ENSMUSG00000040254|Sema3d|247_6
CCCAACAGCTATCTTGAACATGGAGTTGTCGCTGAAGCAG
>ENSMUSG00000040254|Sema3d|247_7
GAAGACAGCATTAGTCATGAAACAGCTGATGAAAAGGTGA
>ENSMUSG00000040254|Sema3d|247_8
GAGTGTATACCTAAATCCCAACAAGCCTCTGTTGAGTGGT
>ENSMUSG00000028883|Sema3a|40_1
CCAGTATCTTACACAAGGAGAGATGAATGCAAATGGGCTG
>ENSMUSG00000028883|Sema3a|40_2
GAAGAGCCCTTATGATCCCAAACTACTGACTGCCTCTCTT
>ENSMUSG00000028883|Sema3a|40_3
GGTGGCTCAATGATCCTAGATTCATCAGTGCCCATCTCAT
>ENSMUSG00000028883|Sema3a|40_4
CGAGAAAATGCAATAGACGGAGAACACTCTGGAAAAGCCA
>ENSMUSG00000028883|Sema3a|40_5
TGGCGGATTTGACTCCACAAAGGACCTTCCTGATGATGTC
>ENSMUSG00000028883|Sema3a|40_6
TAAGGAATGGAGACCCACTGACTCACTGCTCTGACTTGCA
>ENSMUSG00000028883|Sema3a|40_7
AGATCAGAATGGGTGATCATATCATCAGGACAGAACAAGG
>ENSMUSG00000028883|Sema3a|40_8
CACGATGGATGAGTTCTGTGAACAAGTGTGGAAAAGGGAC
>ENSMUSG00000063531|Sema3e|239_1
TCTCCATACAATGCTGCTGGATGAGTATCAAGAACGGCTC
>ENSMUSG00000063531|Sema3e|239_2
TCACACAGATCTGAGAGAGGAAGGGGCAGATGTCCTTTTG
>ENSMUSG00000063531|Sema3e|239_3
TGCGTGAATGACATGGGAGGACAGAGAATCCTGGTGAACA
>ENSMUSG00000063531|Sema3e|239_4
GAATGAATGGAATCGACACATACTTTGACGAACTAGAGGA
>ENSMUSG00000063531|Sema3e|239_5
ACTGAAGAGAGGCTGGCTTATGGCATAGAGAGCAACAGTA
>ENSMUSG00000063531|Sema3e|239_6
TTGGGCTTGCTCTTCCTCAGAGTACGCAAGTCAGATGCAG
>ENSMUSG00000063531|Sema3e|239_7
GGTCGAAGAGCATAAAGTGGAGGGCATGTTTCATAAGGAC
>ENSMUSG00000063531|Sema3e|239_8
ATTCTTGCAGCTGATTGGCTACAGCAACTTCCAGAGAGTG
>ENSMUSG00000039474|Wfs1|145_1
CAAGAAGTTTGACCGCTACAAATTTGAGATCACAGTGGGC
>ENSMUSG00000039474|Wfs1|145_2
CAACTTCTCAGTGATGGGGATGGTCAAGTCCCTGACGAAG
>ENSMUSG00000039474|Wfs1|145_3
GGTGTGCTTCATGTGGTGTGAACTGTCCGTGGTCATCCTG
>ENSMUSG00000039474|Wfs1|145_4
CCCTGCCTGCTCTATGTCTATCTCTTTTACCTCTTCTTCC
>ENSMUSG00000039474|Wfs1|145_5
GAGCCCTACATCCACTTCCTACTGTCAGTCGTCTTTGTCA
>ENSMUSG00000039474|Wfs1|145_6
CAGTGAATCCAAGAACTACATTGCTCTGGACGATTTTGTG
>ENSMUSG00000039474|Wfs1|145_7
ACTGGAAACTCAACCCCAAGAAGAAGAAGCAGGTGGCTGT
>ENSMUSG00000039474|Wfs1|145_8
CTGAGAACGAGGCTGAGGTGAAGCAGCTATCCTCTGAGAC
>ENSMUSG00000031558|Slit2|229_1
AATAAGCTGTGTTGGGAACGACAGTTTCATAGGACTCGGC
>ENSMUSG00000031558|Slit2|229_2
AAACCCTACTTCCTGAAGGAAATCCCAATCCAGGATGTAG
>ENSMUSG00000031558|Slit2|229_3
TCTCCCGTTGTCCTTCTGAATGTACCTGCTTGGATACAGT
>ENSMUSG00000031558|Slit2|229_4
GACTGGGTGAAGTCGGAATATAAGGAACCTGGAATTGCAC
>ENSMUSG00000031558|Slit2|229_5
GATGTACCTGCCCATATGGATTCAAGGGTCAGGACTGTGA
>ENSMUSG00000031558|Slit2|229_6
TCAGATTGCCACAGATGAAGACAGCGGCATCCTCTTGTAT
>ENSMUSG00000031558|Slit2|229_7
TGTGACCAGAGAACCAATGATCCCTGCCTCGGAAACAAAT
>ENSMUSG00000031558|Slit2|229_8
GGGGAACGGATAAGGGACTATTACCAGAAGCAGCAGGGTT
>ENSMUSG00000090061|Nwd2|104_1
CTCTCCACACTGCCTAACAAACATGGGATCCTGCAGAAAC
>ENSMUSG00000090061|Nwd2|104_2
ATCTGACCAGGTGTGGGAAAACCGATGACCTCCTTTATGG
>ENSMUSG00000090061|Nwd2|104_3
TGTGACAAAGACGGACCCAAATACTGCTCCATCGTTCCTC
>ENSMUSG00000090061|Nwd2|104_4
CAATTCCTGTCTCCTGTCTGAGGTGGAAATCAAAGGGACC
>ENSMUSG00000090061|Nwd2|104_5
CTTGGACACAGCTCAAGAGATGGTCATGGTAGACAGTGAG
>ENSMUSG00000090061|Nwd2|104_6
CTTTGACTGTCGGAAGGAAGACAGCGAAGTGGTGAGCATT
>ENSMUSG00000090061|Nwd2|104_7
CTTTCCTTGCACTTTCTCAGAGACACCTGAACATCATCGT
>ENSMUSG00000090061|Nwd2|104_8
TGTGGATTGCTTATGGCGAGAGTCCACTGAGGTCTTTGCA
>ENSMUSG00000037653|Kctd8|235_1
AATGTGTGTCAAAATGGTGTATCTATCTGATTCAAGCCAT
>ENSMUSG00000037653|Kctd8|235_2
TGCTGCTCTTTCCTTTTGTGAACAGTGGATGTGGGACAGT
>ENSMUSG00000037653|Kctd8|235_3
ATGCTCTGGGAGTGTCATGATGACATTCAGTGTTTACTGC
>ENSMUSG00000037653|Kctd8|235_4
CGAGAAACAAATCTCTCCAAAAAGAAGGTCTGTGAGAAGC
>ENSMUSG00000037653|Kctd8|235_5
GACAAGCGCAGAAACAGTGAACTCTTTCAGTCACTCATCA
>ENSMUSG00000037653|Kctd8|235_6
GCGACAAAGTCACAGACAAAGGAAGTGAGAGTGGGACTTC
>ENSMUSG00000037653|Kctd8|235_7
GTAATGACAAATTAATCACATCTTTTAGGCATGGTACTTA
>ENSMUSG00000037653|Kctd8|235_8
TCATATGAACCTAAGACCCAAACTCCTTGTCAGTGGTTGT
>ENSMUSG00000037653|Kctd8|235_9
TTTTTACTTGAAACTTGCCATTTTAAAGATCTTCTCATGC
>ENSMUSG00000037653|Kctd8|235_10
GCGGTAAAGACAACTCTCTAAAAGCATGGAGTTATATGGA
>ENSMUSG00000037653|Kctd8|235_11
GTGGACATCATGCCCTTCCATCAGCTATTTAATGGACAGA
>ENSMUSG00000037653|Kctd8|235_12
CATTTTATCCATCACATGAGAGTAGATGGCAAGGCTTAAA
>ENSMUSG00000037653|Kctd8|235_13
CAACCAGTACCGAGACGACAAGATCTGGAGCAGTTACACT
>ENSMUSG00000037653|Kctd8|235_14
CACATCCCGCTTCTACCTCAAGTTCACCTACTTGGAGCAG
>ENSMUSG00000029154|Cwh43|80_1
GACACTCTCTCTGCTGAGGATCGTCACTGTAGGCAGCATA
>ENSMUSG00000029154|Cwh43|80_2
ATCTGGGGATTCATTCTGGGACACGTCCTTCTTCTTGTCC
>ENSMUSG00000029154|Cwh43|80_3
CTACTGGGCTTCTCAAGTGGACTGATGCTATCGGGTTCAT
>ENSMUSG00000029154|Cwh43|80_4
AAGGCTGGCCCAATCTAGAGAGGTCTGCTCAACTGCTCAA
>ENSMUSG00000029154|Cwh43|80_5
ACAGTTAACGTCTCCAACAGACTGGTGGATTTTGTGGTGA
>ENSMUSG00000029154|Cwh43|80_6
AAACATGGCAACGTGAAGGATATTGACAGCTCAGATGGAG
>ENSMUSG00000029154|Cwh43|80_7
CAGGTTGGGCTATGCAAGAATCTCTCATGCAGAACTGAGT
>ENSMUSG00000029154|Cwh43|80_8
GATGATCCCGCCAATTACAGAGACAACCAGAAAGTCGTCA
>ENSMUSG00000029231|Pdgfra|148_1
ATCTCCTGCCAGCTCTTATTACCCTCTATCCTCCCAAACG
>ENSMUSG00000029231|Pdgfra|148_2
GCTACTACAACCACACTCAGACGGATGAGAGTGAGATCGA
>ENSMUSG00000029231|Pdgfra|148_3
CAGATCCGGAGACTCAAGTAACCTTGCACAATAACGGGAG
>ENSMUSG00000029231|Pdgfra|148_4
CGTTGACCTGCAGTGGACTTACCCTGGAGAAGTGAGAAAC
>ENSMUSG00000029231|Pdgfra|148_5
ATTAAAGCTGATCCGGGCTAAGGAAGAAGACAGTGGCCAT
>ENSMUSG00000029231|Pdgfra|148_6
AGCAGAAACCACGGTATGAAATTCGCTGGAGGGTTATCGA
>ENSMUSG00000029231|Pdgfra|148_7
CCCAGAGAAGCCGAAGAAAGACCTGGACATCTTTGGATTG
>ENSMUSG00000029231|Pdgfra|148_8
AAATAACGGCGACTACATGGACATGAAGCAAGCTGATACC
>ENSMUSG00000062960|Kdr|301_1
CGACGAGGCAGGACTTTTAAAGATGGTGGATGCTGCAGTT
>ENSMUSG00000062960|Kdr|301_2
AGTGGCTACCAGTCTGGGTATCACTCAGATGACACAGACA
>ENSMUSG00000062960|Kdr|301_3
AGTTGGTGGAGCATTTGGGAAACCTCCTGCAAGCAAATGC
>ENSMUSG00000062960|Kdr|301_4
AACTGTACAAGGACTTCCTGACCTTGGAGCATCTCATCTG
>ENSMUSG00000062960|Kdr|301_5
CCAGGAAAAGACCAACTTGGAAGTCATTATCCTCGTCGGC
>ENSMUSG00000062960|Kdr|301_6
ATCACTCACACCAGTTTGCAAGAACTTGGATGCTCTTTGG
>ENSMUSG00000062960|Kdr|301_7
CCCTGTGAAGTATCTCAGTTACCCAGCTCCTGATATCAAA
>ENSMUSG00000062960|Kdr|301_8
CCAGGGTGGTTGGAAATGATACTGGAGCCTACAAGTGCTC
>ENSMUSG00000034981|Parm1|234_1
CATCTTCACCGCAGGACTGAGGGTACAGGGTTCACCAACA
>ENSMUSG00000034981|Parm1|234_2
AAAAGTTCAGCACCTGTGGCCACCTGGACTACCTCTGCTC
>ENSMUSG00000034981|Parm1|234_3
CAGAGAAGAAGCTGTCACCAGCCCACCTTTGAAGAGGGAT
>ENSMUSG00000034981|Parm1|234_4
GTAGTGTTGCTGGTGTTTGGAGGTGCAGCATACCTGAAGA
>ENSMUSG00000034981|Parm1|234_5
GTGCTTATCCAGTAGAATAATAACAAGTACCTGATGTACA
>ENSMUSG00000034981|Parm1|234_6
ATGTCTCCCTTCTGATACAAAAGAACCATCTCGGAAAAGC
>ENSMUSG00000034981|Parm1|234_7
GGGGATTTAATTTTAGGGGATCTTTTGGTTTGGATTATTT
>ENSMUSG00000034981|Parm1|234_8
CGCTACAGGAAATGACATTAAATATCAGTGAGGAGAAAGG
>ENSMUSG00000035456|Prdm8|269_1
ACAGACATTTTTACCAGTGTATATACAACCTGCGACATCC
>ENSMUSG00000035456|Prdm8|269_2
CTGAGCCATACTTCCCTGTATGACAGCATAGCCTTCGTAG
>ENSMUSG00000035456|Prdm8|269_3
GGACAAGAGAACAGTACCTTACATCTTCCGGGTAGACACT
>ENSMUSG00000035456|Prdm8|269_4
CCGAGATAAGGAAGAACAGAATCTCGAAGCTTATATAAAA
>ENSMUSG00000035456|Prdm8|269_5
CAGGATTGCCAAAGATGAAGAGTTACTAGTTTGGTACGGG
>ENSMUSG00000035456|Prdm8|269_6
AAATGAACGGGTCGTCTCCTTACACATGCCTGGAATGCAG
>ENSMUSG00000035456|Prdm8|269_7
CACATGACCTCGCATAATTAATTGTTGCGTAAAAGACTCC
>ENSMUSG00000035456|Prdm8|269_8
ACATATTGATGCATTTGTCATACGTTTCTACTTAAATTAT
>ENSMUSG00000029304|Spp1|119_1
CGACCATGAGATTGGCAGTGATTTGCTTTTGCCTGTTTGG
>ENSMUSG00000029304|Spp1|119_2
CCTGACCCATCTCAGAAGCAGAATCTCCTTGCGCCACAGA
>ENSMUSG00000029304|Spp1|119_3
CAAGAAACTCTTCCAAGCAATTCCAATGAAAGCCATGACC
>ENSMUSG00000029304|Spp1|119_4
ATGAGACCGTCACTGCTAGTACACAAGCAGACACTTTCAC
>ENSMUSG00000029304|Spp1|119_5
GACTGAGGTCAAAGTCTAGGAGTTTCCAGGTTTCTGATGA
>ENSMUSG00000029304|Spp1|119_6
CATGAGTCAAGTCAGCTGGATGAACCAAGTCTGGAAACAC
>ENSMUSG00000029304|Spp1|119_7
GCCACAAGGACAAGCTAGTCCTAGACCCTAAGAGTAAGGA
>ENSMUSG00000029304|Spp1|119_8
CCGAATTTCTCATGAATTAGAGAGTTCATCTTCTGAGGTC
>ENSMUSG00000042589|Cux2|25_1
ATGAGAAAATGGCCAACTTGAACAGTATAATCTACCGGCT
>ENSMUSG00000042589|Cux2|25_2
CTTTCTTTCAGGCACACCCAATCCAGACTGTCCTTCATTG
>ENSMUSG00000042589|Cux2|25_3
CTGGTGAAGATCAAACAGGAAGAGGGTTTGGAGGTGGATG
>ENSMUSG00000042589|Cux2|25_4
GGACACATACTCCATCACCAAGAGAGTCAAGGAGGTCCTC
>ENSMUSG00000042589|Cux2|25_5
ATGTCTTCTTCCCCACACAGAAGTTCCTACTGGAGAAGCC
>ENSMUSG00000042589|Cux2|25_6
GATTAAAACAGAGCTGAGCATCCTGAGAGCCATGAAGCTG
>ENSMUSG00000042589|Cux2|25_7
CCAAGTCCGAGGCCATAGAGAAACTCCAAGAAAAGCTCGA
>ENSMUSG00000042589|Cux2|25_8
CAAGGTGTTACATTCAGCGCTAAAGGCCACACAGACAGAG
>ENSMUSG00000034310|Tmem132d|76_1
CACAGAACCTCACAGTTGCATGGAGAGGTTACACGAGCAC
>ENSMUSG00000034310|Tmem132d|76_2
CATGGTGTTGAGTAATGAGGATGACATTAAGTGGGTCTGC
>ENSMUSG00000034310|Tmem132d|76_3
AGAACAGCATCAATGGACAGATGTTCAGGTCCACAGGAGC
>ENSMUSG00000034310|Tmem132d|76_4
CATCACTGTACTGGATGAGAAGGTGACCATCACAGACCTC
>ENSMUSG00000034310|Tmem132d|76_5
GTGGACATCACGGAGCTGATAACTGACTTCATGCAGGTAG
>ENSMUSG00000034310|Tmem132d|76_6
AAGAAATGAAGGGCAAGGTGAACGTGGTAGTCAGCTTCAC
>ENSMUSG00000034310|Tmem132d|76_7
AAGGTGATCTCTGTGGAGGAAGATGGCACAGTACAAGGTC
>ENSMUSG00000034310|Tmem132d|76_8
CCTGGGAGTGTCCAAGATCTATGTGAGCCAAAAGGACTTG
>ENSMUSG00000039747|Orai2|213_1
CCCATTCTGTCACATTACCTAGAGGGCTGAGGTCTCTTAC
>ENSMUSG00000039747|Orai2|213_2
TGAGAGGATAAACTGGGGCGACTTCCTGTTTTTGCAAAGT
>ENSMUSG00000039747|Orai2|213_3
AGCTCAACAAGGGTAACAGATACTGTTATTGGAGTGAGAG
>ENSMUSG00000039747|Orai2|213_4
GCTCTTTCCTCCCGATTGGAAAGGGTCACAGAGTGTTCAG
>ENSMUSG00000039747|Orai2|213_5
GAGAGCACTGTAGATCTCAGACGTCTGGACCTTGTGATTG
>ENSMUSG00000039747|Orai2|213_6
CCCGCATGAATAAGGGTCTAAAAGGAGTGAGAAAGCGTCC
>ENSMUSG00000039747|Orai2|213_7
GGTCTCATCTTCGTGGTCTTCACCATCCACTTCTACCGTT
>ENSMUSG00000039747|Orai2|213_8
GGTGAGCAACATCCACAACCTCAACTCCATCAGCGAGTCG
>ENSMUSG00000056966|Gjc3|178_1
TGCCAACTTCAGAGAGCTCTGTAAGATCCAAGGACACAAC
>ENSMUSG00000056966|Gjc3|178_2
TAGGGAGGTTTTGGAGGATATACAAGCACAAACTTTCCTT
>ENSMUSG00000056966|Gjc3|178_3
TGAGAAGACCATCTTCCTCAACATCATGTTTGGGATCAGC
>ENSMUSG00000056966|Gjc3|178_4
TATGTCGTGAGGATCCTTGTATTGGCAGCACAACCTGTTT
>ENSMUSG00000056966|Gjc3|178_5
GCTCTAGGTGTTCAGTACAATCTGTATGGTTTCAAGATGT
>ENSMUSG00000056966|Gjc3|178_6
ACCCAGATTAGCAAAGGGGATCATAGCAAGGATGTCTCAG
>ENSMUSG00000056966|Gjc3|178_7
GTGGCTTTCACTCTGTATCATGTGATTGGATACTGGGAGG
>ENSMUSG00000056966|Gjc3|178_8
CCTCTCTCTCCATTGCGCTTCTGGGCCTTCCAAGTCATTC
>ENSMUSG00000032625|Thsd7a|222_1
CATGGAGTCTGTGTCAGCTGACCTGTGTAAATGGTGAGGA
>ENSMUSG00000032625|Thsd7a|222_2
CGTTGACCTAAAGTACTGTGAAGAGCTTGGGCTGGAAAAG
>ENSMUSG00000032625|Thsd7a|222_3
ATGCAACAGCCATGGTTACATAGAAGAAGCCTGCATCATC
>ENSMUSG00000032625|Thsd7a|222_4
TCGGAGACTGTGAACCAGATAATGGAAAATCCTGTGGGCC
>ENSMUSG00000032625|Thsd7a|222_5
ACTGGAAACTGCCCTCACTTATTGGAAGCCATTCCCTGTG
>ENSMUSG00000032625|Thsd7a|222_6
GGGGACCATGTACTTATGAAAACTGTAATGACCAGCAAGG
>ENSMUSG00000032625|Thsd7a|222_7
CTTCAAAACCAGTGGACTCAAAATTATGCACTGGCCCTGT
>ENSMUSG00000032625|Thsd7a|222_8
GTGCTACATATGGCTGGAGAACTACAGAGTGGACAGAGTG
>ENSMUSG00000029563|Foxp2|329_1
ACTGTAAATATCTTAATACATCATCCTCTGAATATGCTGG
>ENSMUSG00000029563|Foxp2|329_2
GCAACAGTTCAATGAATCAAAATGGAATGAGCACTTTAAG
>ENSMUSG00000029563|Foxp2|329_3
ATGGGAGATCAAGTGGTGACACCAGCTCTGAAGTAAGCAC
>ENSMUSG00000029563|Foxp2|329_4
AAATCTGCCTGTTTGCTTGAACCTGGAGACTGTATTCATA
>ENSMUSG00000029563|Foxp2|329_5
TGAGCATGTTGTTTTAAGCTAACAGATGCTGAGAGTTTAT
>ENSMUSG00000029563|Foxp2|329_6
TGGTGCTGATTTTCCACCAGAGGGCCACATTACTTGATAC
>ENSMUSG00000029563|Foxp2|329_7
CCAAGTCTCAGCTAAGGTGAAAAGGACCACGAGGACTTTT
>ENSMUSG00000029563|Foxp2|329_8
GTTCATTTACTCACCTGTGCTTCTGTTCTGAGAGACTCGT
>ENSMUSG00000029563|Foxp2|329_9
CAACTTTTGTTACAGCAGCAAACCAGTGGATTGAAATCTC
>ENSMUSG00000029563|Foxp2|329_10
GATTCAGCAACTATGGAAAGAAGTGACTGGAGTCCATAGT
>ENSMUSG00000029563|Foxp2|329_11
GCATCAAGCATGGAGGGCTAGACCTCACGACTAACAATTC
>ENSMUSG00000029563|Foxp2|329_12
CACACATCATTCCATAGTGAACGGACAGTCTTCAGTTCTG
>ENSMUSG00000029563|Foxp2|329_13
AAGCACCTTAACAATGAGCATGCATTGGATGACCGAAGCA
>ENSMUSG00000029563|Foxp2|329_14
GTGGTACAGCAGTTAGAAATACAGCTTTCTAAGGAACGCG
>ENSMUSG00000039629|Strip2|237_1
AGACACTAAGGAATGGCTGGAGTTGGAAGAAGATGCCCAG
>ENSMUSG00000039629|Strip2|237_2
CTGCTGAGTGTCATGTACCTAATGGTGGAAAATATCCGCC
>ENSMUSG00000039629|Strip2|237_3
CGAGAGACCTTCCGAACTGAACTGAGTTTCTCCACACATA
>ENSMUSG00000039629|Strip2|237_4
AGCCTGGACATCTACAATGAAAGGGATCTCTTCAAGACTG
>ENSMUSG00000039629|Strip2|237_5
GATGGAGAACGAACCTTGGATGGAGAGTTAGACCTGCTAG
>ENSMUSG00000039629|Strip2|237_6
CTTGGAGATGAGCAGAAACAAGTTCATTGGATTCACTCTG
>ENSMUSG00000039629|Strip2|237_7
ACCTTGGTTGGATTACCTCGACCCATCCATGAGAGTGTGA
>ENSMUSG00000039629|Strip2|237_8
CTGCCTGAAGAGATGCCTGTAACTGTTCTCCAGAGCATGA
>ENSMUSG00000029843|Slc13a4|381_1
CTGGTGTCCATTGTCACGGAGTTTGTCAGCAATCCAGCCA
>ENSMUSG00000029843|Slc13a4|381_2
AGAAAACTATGCCCTGGGAGATTGTCATTCTGGTGGGAGG
>ENSMUSG00000029843|Slc13a4|381_3
TGCTTTTCCTCATTCCAGCAAAGAAGCCCTGCTTTGGGAA
>ENSMUSG00000029843|Slc13a4|381_4
CCGCCTTTTTCTTCATTCTGATGACGGTGCTGTGGTTTAC
>ENSMUSG00000029843|Slc13a4|381_5
GGGAGGAGCTATCAGAGAAGAGGATCCGGGAGGAATATGA
>ENSMUSG00000029843|Slc13a4|381_6
ACAGATCCCACCATGACCAAATGATCTGCAAGTGCCTTTC
>ENSMUSG00000029843|Slc13a4|381_7
ACAGACGTCCATGGAACTCATCTTTGTCAATGAAGACACG
>ENSMUSG00000045613|Chrm2|65_1
CGAACAATGGTTTGGCTATTACCAGTCCTTACAAGACATT
>ENSMUSG00000045613|Chrm2|65_2
CATTGGGAACATTCTAGTCATGGTTTCCATTAAAGTCAAC
>ENSMUSG00000045613|Chrm2|65_3
CATAGGTGTTTTCTCCATGAACTTGTATACCCTCTACACT
>ENSMUSG00000045613|Chrm2|65_4
GTAGGGGTAAGGACTGTGGAAGACGGGGAGTGCTACATTC
>ENSMUSG00000045613|Chrm2|65_5
GTGGCCTCCAACATGAGAGATGATGAGATAACCCAGGATG
>ENSMUSG00000045613|Chrm2|65_6
ACTCCAAAGATGACAACTCTAGGCAGACATGCATCAAAAT
>ENSMUSG00000045613|Chrm2|65_7
GATGAAAAGCAGAACATTGTAGCCCGCAAAATTGTGAAGA
>ENSMUSG00000045613|Chrm2|65_8
GCACCTCCTTATGTGTCATTACAAGAACATAGGCGCTACA
>ENSMUSG00000076498|Trbc2|248_1
CTCAGGCCTACAAGGAGAGCAATTATAGCTACTGCCTGAG
>ENSMUSG00000076498|Trbc2|248_2
CACCCAAACCTGTCACACAGAACATCAGTGCAGAGGCCTG
>ENSMUSG00000076498|Trbc2|248_3
GGAATCACTTCAGCATCCTATCATCAGGGGGTTCTGTCTG
>ENSMUSG00000076498|Trbc2|248_4
CCTTCCTCGTTGACACCTTGACTCTGAAACAGACTAAATC
>ENSMUSG00000037984|Neurod6|140_1
AGCCAATCTCTCACTATGCAAGATGAATTAAATGCAGTTT
>ENSMUSG00000037984|Neurod6|140_2
CTTGGACTATGGCAAAAATTACAATTATGGCATGCATTAC
>ENSMUSG00000037984|Neurod6|140_3
CAGTGCATATGAATCCTTCTATGAAAGTACCTCCCCTGAG
>ENSMUSG00000037984|Neurod6|140_4
CCAAAACTTATGCAAAGGTCTTTCCCAGCCAACTACAAAC
>ENSMUSG00000037984|Neurod6|140_5
TTTACGACTGGCCAAAAATTACATCTGGGCACTTTCTGAA
>ENSMUSG00000037984|Neurod6|140_6
CGACTGGAAAGGGTCAAGTTCAGGAGACAGGAAGCTAATG
>ENSMUSG00000037984|Neurod6|140_7
ATGTGAGGACCAGAAACAAATTAAGAAACCAGAGAGCTTT
>ENSMUSG00000036402|Gng12|296_1
ATGGGAAGGACTTTGGGGTGAGCATCTTCTCTATTTCCAG
>ENSMUSG00000036402|Gng12|296_2
TTTCAGAAAGAAGACTCATCAAAGATGTCCAGCAAGACGG
>ENSMUSG00000036402|Gng12|296_3
AAGCCAGGAGAACTGTGCAGCAGCTGAGATTGGAAGCCTC
>ENSMUSG00000036402|Gng12|296_4
AAAAGCATCAGCAGACCTGATGTCATACTGTGAGGAGCAT
>ENSMUSG00000036402|Gng12|296_5
CTCAGAAAACCCGTTCAAGGATAAGAAGACCTGCATCATC
>ENSMUSG00000036402|Gng12|296_6
GGTAACCACAGCTAGTAACTAAAACACCCTTCTCTCGGAA
>ENSMUSG00000036402|Gng12|296_7
TTCACCCTTTACTGATTTAATACAGAATAACAATCTTATT
>ENSMUSG00000036402|Gng12|296_8
TTTGATAACTATGGTATCATATTGGGTTACTGTATAAGGA
>ENSMUSG00000036390|Gadd45a|50_1
AAATCTTACTAAGTTATTTTATGATGTGAAAGGTTATTTA
>ENSMUSG00000036390|Gadd45a|50_2
TTAAATGTATTTTGATGAGATGTTAAATTCTCAGAAGTTT
>ENSMUSG00000036390|Gadd45a|50_3
TAAAAGGAAAGTAAAAGAGGATTAATCATATTTTCAAGCC
>ENSMUSG00000036390|Gadd45a|50_4
TGGCCAGGTTACTTTCAAATAAGCCAAATATTGCTTTGTT
>ENSMUSG00000036390|Gadd45a|50_5
TTACTCAAGCAGTCACTCCCCACGCTGATGCAAGGATTAC
>ENSMUSG00000036390|Gadd45a|50_6
CATCCGAATGGAAATAACTGAACCAAATTGCACTGAAGTT
>ENSMUSG00000036390|Gadd45a|50_7
TTGTTTTTGCCGGGAAAGTCGCTACATGGATCAGTGGGTG
>ENSMUSG00000036390|Gadd45a|50_8
CCCACATTCATCACAATGGAAGGATCCTGCCTTAAGTCAA
>ENSMUSG00000030043|Tacr1|362_1
CCACCAACACTTCTGAGTCTAACCAGTTTGTGCAACCTAC
>ENSMUSG00000030043|Tacr1|362_2
CAACGTAGTGGTGATATGGATCATTTTGGCCCACAAGAGA
>ENSMUSG00000030043|Tacr1|362_3
TGCATGATTGAGTGGCCAGAACATCCCAACAGGACTTACG
>ENSMUSG00000030043|Tacr1|362_4
ATTGGCTATGCATACACTGTGGTAGGGATTACACTGTGGG
>ENSMUSG00000030043|Tacr1|362_5
CAAGCGCAAGGTGGTCAAAATGATGATCGTGGTTGTGTGT
>ENSMUSG00000030043|Tacr1|362_6
ACCCAGATCTCTACCTTAAGAAGTTCATCCAGCAGGTCTA
>ENSMUSG00000030043|Tacr1|362_7
CTCAATGACAGGTTCCGTCTGGGCTTCAAGCATGCCTTTC
>ENSMUSG00000030043|Tacr1|362_8
CCCTTTCATCAGTGCTGGTGATTATGAGGGGCTGGAAATG
>ENSMUSG00000030047|Arhgap25|192_1
AACAGAGTCTTGGAAGAAGAAGTCAAGGAGTTTGTGAAGT
>ENSMUSG00000030047|Arhgap25|192_2
CCTGGAGAAGGAAAATTACGATGTCTGGGCTAAGGTGGTG
>ENSMUSG00000030047|Arhgap25|192_3
GAAGGAAATAGAAACCCAGAAGCAGGTCTATGAGGAACAG
>ENSMUSG00000030047|Arhgap25|192_4
TAGGACAGACAGCTTCAGTAACACAGCAAGTAGTCCTGAT
>ENSMUSG00000030047|Arhgap25|192_5
CTCAGATCCAAAGAGTGATGACCATGATGATCAGAGACCA
>ENSMUSG00000030047|Arhgap25|192_6
CCTCATCAGGTCGAAGGTTGAAGACCCAGCTGTGATTATG
>ENSMUSG00000030047|Arhgap25|192_7
TTCTGCATGAAATCCAGCTGAACTGTGCCGTCAACAAGAT
>ENSMUSG00000030047|Arhgap25|192_8
AGAGATGGAGGAGTGGGTTAAGTTCCTCAGGAGAGTTGCT
>ENSMUSG00000034037|Fgd5|3_1
GTAACAACACAGAACCTGGGAAACCCAATCAGGACACTGG
>ENSMUSG00000034037|Fgd5|3_2
GAGGACTGGCACTTTCACAAAGCTGTTCGAAGAACAGAGC
>ENSMUSG00000034037|Fgd5|3_3
CAGAGAGGACCTCACATCAGACGAAGAACAAGGAAGCTCC
>ENSMUSG00000034037|Fgd5|3_4
GAGCTGCTGTCTTCAGAGAAAGCATATGTGCAGATGTTGC
>ENSMUSG00000034037|Fgd5|3_5
AAACTCCTGAGTCTTGTCTGACACTGTCTGCAAGCTCCTG
>ENSMUSG00000034037|Fgd5|3_6
CTCGAAACAAGTACCCATTGAAGTGCCTCAAGAACAGGAT
>ENSMUSG00000034037|Fgd5|3_7
GAAGAAACTCTGGCTCGTCATCAAGGGCAAAGTACTCTAC
>ENSMUSG00000034037|Fgd5|3_8
AAAGTGGCCATGGAGAGCATACCTCTGCTGGGTTTTACTA
>ENSMUSG00000035357|Pdzrn3|92_1
ACACTACCAGAGCTACATGCACCTGATCCAGCAGAAGTCA
>ENSMUSG00000035357|Pdzrn3|92_2
GCACAAGATGCAACAGCTCAAGGAACAGTACCGTGAGTCC
>ENSMUSG00000035357|Pdzrn3|92_3
GAGAGCTCAGAACAGGAGAATAACGGTGAAGATGCTACGG
>ENSMUSG00000035357|Pdzrn3|92_4
AACGACTTCCTGGATGACTTACACATGGACATGCTGGAGG
>ENSMUSG00000035357|Pdzrn3|92_5
CATTGGGATATATATAAGTGAGATTGACCCTAACAGCATT
>ENSMUSG00000035357|Pdzrn3|92_6
CCAATGACTACATGGGGGATATCCATCAGGACATGGACAG
>ENSMUSG00000035357|Pdzrn3|92_7
AACTCATGACCAGGCTGTGGAAGCTTTCAAGACAGCCAAG
>ENSMUSG00000035357|Pdzrn3|92_8
AGGAGGCCTGCAAATTCATGACAGGATTATTGAGGTCAAC
>ENSMUSG00000030092|Cntn6|83_1
GGGAACTTGTACTTTGCCAAAGTAGAACCATCTGATGTGG
>ENSMUSG00000030092|Cntn6|83_2
CACCATGCTGAACATTTCAGACTCTGGGATCTACCAGTGT
>ENSMUSG00000030092|Cntn6|83_3
GGCAGCCTTAAGATATGCAATGTTACCAGAGCAGATGCTG
>ENSMUSG00000030092|Cntn6|83_4
CCCAGAGGATGTAAAAGTGGAGCACATCTCTAGTACGACC
>ENSMUSG00000030092|Cntn6|83_5
ATCCCTGAGTACTGTGACCATTGTCTACTCTGGGGAAGAT
>ENSMUSG00000030092|Cntn6|83_6
GAGTCAGTGGAAATGTCACAACCAAGAACATCACAGGACT
>ENSMUSG00000030092|Cntn6|83_7
TAGCCAACCACCAGCAAACATTGCCTGGAAGCTGTCAAAT
>ENSMUSG00000030092|Cntn6|83_8
TCAAGTTTGAGTTCCACAGGAGTTCAGATCTCGAAGCCCA
>ENSMUSG00000030103|Bhlhe40|264_1
AAACGGAGCGAAGACAGCAAGGAAACTTACAAACTGCCGC
>ENSMUSG00000030103|Bhlhe40|264_2
GGATTAACGAGTGCATTGCCCAGCTGAAGGATCTCCTACC
>ENSMUSG00000030103|Bhlhe40|264_3
TAATTGATCAGCAGCAGCAGAAAATCATTGCCCTGCAGAG
>ENSMUSG00000030103|Bhlhe40|264_4
AAATCTCGAGGCAGGGCAAGAAATGTTCTGCTCAGGTTTC
>ENSMUSG00000030103|Bhlhe40|264_5
CTGAAATCTTCCCAGCTCGTCACTCATCTCCATCGTGTGG
>ENSMUSG00000030103|Bhlhe40|264_6
AGACAGTGGCTATGGAGGTGAATTGGAGAAGGGGGACTTG
>ENSMUSG00000030103|Bhlhe40|264_7
CCCTCTCCAGCTTCATGAACCCAGACAAGATACCGACTCC
>ENSMUSG00000030103|Bhlhe40|264_8
TGAAGCAGATCCCTCCTTTAAACTTAGAAACCAAAGACTA
>ENSMUSG00000048776|Pthlh|74_1
CACTTTAGGTATACATATCGAGTATGTGGATGAATTTAAC
>ENSMUSG00000048776|Pthlh|74_2
CTGTAAATGCATTGGGATCAAACTGTCTCCCCAGGAAACT
>ENSMUSG00000048776|Pthlh|74_3
ACACGTTACAGGATTTTGTAATAGTAAACATATGGAAAGT
>ENSMUSG00000048776|Pthlh|74_4
CCAGCTTAAGGACGCATTGAAATTTTCATCGAAGATCTTC
>ENSMUSG00000048776|Pthlh|74_5
GGCAGATACCTAACTCAGGAAACCAACAAGGTGGAGACGT
>ENSMUSG00000048776|Pthlh|74_6
GCTGTGTCTGAACATCAGCTACTGCATGACAAGGGCAAGT
>ENSMUSG00000048776|Pthlh|74_7
TTCAGCAGTGGAGTGTCCTGGTATTCCTGCTCAGCTACTC
>ENSMUSG00000048776|Pthlh|74_8
TTCAAGGGCGTTGTGGAATCAACTTTCCGGAAGCAACCAG
>ENSMUSG00000030413|Pglyrp1|60_1
CCCGCAATGTGCAGCATTACCACAAGAATGAGCTGGGCTG
>ENSMUSG00000030413|Pglyrp1|60_2
GCCTACAACTTCCTTATTGGAGAGGACGGTCATGTCTATG
>ENSMUSG00000030413|Pglyrp1|60_3
GAATCCCATGTCTATTGGCATCACCTTCATGGGGAACTTC
>ENSMUSG00000030413|Pglyrp1|60_4
GGCTTCCTGAGATCCAACTATGAAGTCAAAGGACACCGGG
>ENSMUSG00000030413|Pglyrp1|60_5
GGTGACCAACTCTATCAGGTCATCCAAAGCTGGGAACACT
>ENSMUSG00000030583|Sipa1l3|1_1
GCCTACGAAGTGCAAAGAGCTGTGTCACTCTTCTCTCTGA
>ENSMUSG00000030583|Sipa1l3|1_2
GACCATCGAGGACGACCTAAAGAAGCTCATCGTCATGGAC
>ENSMUSG00000030583|Sipa1l3|1_3
CCGCACACAACAAGCATTCAACAGGATGGAAGAGGACAGA
>ENSMUSG00000030583|Sipa1l3|1_4
CTACCCCACTCAGGTTTACAAAACAGCCAGTGCAGAGACT
>ENSMUSG00000030583|Sipa1l3|1_5
CAATAGGCATTCCAAAGGCGAACCTCAGTACTCCAGCCAT
>ENSMUSG00000030583|Sipa1l3|1_6
TGCCACCTACGCAAGATACAAGCCTTCTCCTGAAAGGTAC
>ENSMUSG00000030583|Sipa1l3|1_7
GAGGCCTGTCAGTTTCCCAGAAACACCTTTTGCAGCATCA
>ENSMUSG00000030583|Sipa1l3|1_8
ATATGAATGCTTCGGAACCCAAGACGGAGTCGGAAACCAC
>ENSMUSG00000043456|Zfp536|233_1
TCGGAGATCGGAAGAGCTTATCAAAACATCGTGAGCAACG
>ENSMUSG00000043456|Zfp536|233_2
AGCACAAGGATGAGACCTCTAGCAAAGCGCCTATGTTCAT
>ENSMUSG00000043456|Zfp536|233_3
AATCAGAGAGACCTGCCAAATAAGCTCGACCCTCTAGAAG
>ENSMUSG00000043456|Zfp536|233_4
AAACACCGGAGTTCTGTTTGATAAGGAGAAGCGGGAGTAC
>ENSMUSG00000043456|Zfp536|233_5
GGGAAAGCTACTGTCTCCCATTTCCAGTATGGCTCACAGT
>ENSMUSG00000043456|Zfp536|233_6
CCCAGACAAAGCCAGTCTGAATGAGCCCTCTCAGCTCTAT
>ENSMUSG00000043456|Zfp536|233_7
CCACATCCGCATTTTGCATAAGCCCTACAAGTGCACACTG
>ENSMUSG00000043456|Zfp536|233_8
GCAGTTCCTCAATGGGCAGAACCTAGGAATCATGTCTCAG
>ENSMUSG00000070570|Slc17a7|105_1
CAGCCCGCCTACTTTGAAGAAGTGTTCGGCTTTGAGATCA
>ENSMUSG00000070570|Slc17a7|105_2
ACCATCATCGTACCCATTGGAGGCCAGATCGCTGACTTTT
>ENSMUSG00000055409|Nell1|47_1
GACCAAGACTCCTGGGTAGATGGTGACAACTGCAGGAACT
>ENSMUSG00000055409|Nell1|47_2
CAGAAGCTTGCCCTCCTTTGAACTGCTCAGAGAAGGATCA
>ENSMUSG00000055409|Nell1|47_3
GCGACTTGTGAGTGCAAGAATGGATACATCTCTGTCCAGG
>ENSMUSG00000055409|Nell1|47_4
CCAGGATACATCCGTGTGGATGACTTCTCTTGTACGGAGC
>ENSMUSG00000055409|Nell1|47_5
GCATCAACTTAGCAGGAGGATTTGACTGCCTGTGTCCCTC
>ENSMUSG00000055409|Nell1|47_6
GTGTTCAGTCTGTTCCTGTAAGGATGGGAAGATATTCTGC
>ENSMUSG00000055409|Nell1|47_7
TCAAAGCGGACAGAAGCTCTATCGAAGTGGAGACAACTGG
>ENSMUSG00000055409|Nell1|47_8
CTGTACAACCTGTCAATGCAAGAATGGGAGAGTCTGCTGC
>ENSMUSG00000030500|Slc17a6|395_1
GGGAAAGAGGGGATAAAGAATTTTGCTGGAAAATCCCTCG
>ENSMUSG00000030500|Slc17a6|395_2
GGCAAAGTTATCAAGGAGAAAGCCAAATTTAACTGGGACC
>ENSMUSG00000030500|Slc17a6|395_3
GTTCTGGCTTCTGGTGTCTTATGAGAGCCCTGCAAAGCAT
>ENSMUSG00000030500|Slc17a6|395_4
TACAGATGAAGAACGTAGGTACATAGAGGAGAGCATTGGA
>ENSMUSG00000030500|Slc17a6|395_5
TGCAGATTTCCTAAGGAGCAAGCAAATTCTCTCAACAACT
>ENSMUSG00000030500|Slc17a6|395_6
CTATGGTGGAGTCATATTTTATGCACTATTTGCCTCAGGA
>ENSMUSG00000030500|Slc17a6|395_7
CCTGAGGAAACAAGCGAAGAAAAATGTGGCTTCATTCACG
>ENSMUSG00000030500|Slc17a6|395_8
GACATCACTCAGAATTACATAAATTACGGTACCACCAAAT
>ENSMUSG00000051504|Siglech|223_1
AACTGCTTTATTCTCCCTAGAGAGGTCATAGGTACGTATC
>ENSMUSG00000051504|Siglech|223_2
CCACCTCATTGAGTACCCCATGAACAGGTGGTCAGATGCT
>ENSMUSG00000051504|Siglech|223_3
CTGGTTCCATGAAGGGGAAAATACACACCCTGACTCTCTG
>ENSMUSG00000051504|Siglech|223_4
GCCATATCAACTAGTGCAGAAGGAGATGCAGAGCCGATTC
>ENSMUSG00000051504|Siglech|223_5
GGACATCAGAGATGCACAAAAGGGTGACAACGGTTCTTAC
>ENSMUSG00000051504|Siglech|223_6
AAAAGGAGGCAAAACATGGAATTTCTGTGAGGAAAGGATC
>ENSMUSG00000051504|Siglech|223_7
TGGGAGAAGCGGCTATCAAATTCCTGCTTCTTGGGATCTG
>ENSMUSG00000051504|Siglech|223_8
CATACGAAGAGAGTGGAGAGACCAGCAACACACATGGATC
>ENSMUSG00000030551|Nr2f2|340_1
TTCTGCAAGAATTAAAACTGAGTCCATGAAAATAGCATAG
>ENSMUSG00000030551|Nr2f2|340_2
TTTATTCTGTGGTTCAATAATAAGTTTTGATATAATCTTG
>ENSMUSG00000030551|Nr2f2|340_3
GCATTTAAGGAGATTGGGAGAAAATTAGCAGAATGGACAA
>ENSMUSG00000030551|Nr2f2|340_4
TGTGTTGGGCAGAACAACCTGCTACTTATCATTTTTGTAT
>ENSMUSG00000030551|Nr2f2|340_5
TTGCTTAATTTCCTTCTGTTAAGAAAGGATGTTACAAGTT
>ENSMUSG00000030551|Nr2f2|340_6
ACCCTCATCCGGGATATGTTACTGTCCGGCAGCAGTTTTA
>ENSMUSG00000030551|Nr2f2|340_7
CATGTGGAAAGCTTGCAGGAAAAGTCCCAGTGTGCTTTGG
>ENSMUSG00000030551|Nr2f2|340_8
CTTTTATGGACCACATACGGATCTTCCAAGAGCAAGTGGA
>ENSMUSG00000030551|Nr2f2|340_9
AAGGAGAGTTATTCCAGTTTAGAAGGAAGATGCAAGCGGT
>ENSMUSG00000030551|Nr2f2|340_10
GAGGAGAGTCTCTTTAATTATCAAAGACACATCTTTTCAG
>ENSMUSG00000030551|Nr2f2|340_11
ACACAGGGAAGCAGTTCCTTGAGGTGGAAGATCTCTTCTT
>ENSMUSG00000030551|Nr2f2|340_12
GCCTATAGTTGTTTTCGGTTTTCTGCTAAGACTGAGCCGG
>ENSMUSG00000046027|Stard5|146_1
AATTTCCTGGAGGCCATCTGAGGAGTTTCCAGGGAATCTG
>ENSMUSG00000046027|Stard5|146_2
CTTTGAAATTGTCCAGAGCATCACGGATATGCTGTGTGTG
>ENSMUSG00000046027|Stard5|146_3
CACCATCAGCTCCAATGCTACCCATGTGGAACATCCATTG
>ENSMUSG00000046027|Stard5|146_4
CCAAAGCCCGGTTTTGTGAGAGGATTTAACCATCCATGCG
>ENSMUSG00000046027|Stard5|146_5
CATTCTTTCAGACAGACCTGAGTGGCTACCTCCCTCAGAG
>ENSMUSG00000046027|Stard5|146_6
CTGAGTTCTACCCCAACCTTCAGAAGGCAGTGAGGAAGTT
>ENSMUSG00000046027|Stard5|146_7
CCTTTTGAGATGCCATAGTTAACAGCAAATCTCAGGGTTC
>ENSMUSG00000046027|Stard5|146_8
AACAGCCTGGGAAGAACTCTTTCTTCTGCACTCAGCAAGG
>ENSMUSG00000046027|Stard5|146_9
CTCTGTGAGACCTTCTGAATATTCTCTCAGCTCTGAAAGG
>ENSMUSG00000046027|Stard5|146_10
AAATGAAGCTGGTCTCACCTACCTCCTGACTTTACCTAAA
>ENSMUSG00000097789|Gm2115|55_1
TGACTACGAGGAAGAGGCAAAGGAAAACGAAGCAAGCCAA
>ENSMUSG00000097789|Gm2115|55_2
TCCAGGACACTGAGACCTGTCATGTGCCTCAGTCATCCAG
>ENSMUSG00000097789|Gm2115|55_3
CATGCTGGCATTTCCCTCTGGTGGTTATGTGAGAGTCAGT
>ENSMUSG00000097789|Gm2115|55_4
TCTCCATCTTTCCTGCCTCATCAGTGCTAGTCTGTAGAGG
>ENSMUSG00000097789|Gm2115|55_5
GGCAGAAGATATTTAAGCTATCAGACGAATCAATGCAGCA
>ENSMUSG00000097789|Gm2115|55_6
CTAGCCAGTATACTCTCAGTCACTAAAAACAGCCATGGTA
>ENSMUSG00000097789|Gm2115|55_7
AGTAGAAAGTTAACTAGATTAAAGAAAACGACTATATTCA
>ENSMUSG00000097789|Gm2115|55_8
GCTCCTGTGATACAGAGCTTCTGAAGGTTACTGGGTGAAG
>ENSMUSG00000030772|Dkk3|316_1
GCTGTCTTGTTCTTCATGGATGGAAGATTTGTTTGAAGGG
>ENSMUSG00000030772|Dkk3|316_2
GCTTTTCCTCTGGCTTGACAAGGTACAGTGCAGTACATTT
>ENSMUSG00000030772|Dkk3|316_3
CCAGCTGAGTCACTGGTAGATGTGCAATAGAAATGGCTAA
>ENSMUSG00000030772|Dkk3|316_4
TCTCATCACCTGGGAACTGGAGCCTGAAGGAGCTTTGGAC
>ENSMUSG00000030772|Dkk3|316_5
ACATCTGTAGGGGATGAAGAAGGCAAGAGGAGCCATGAAT
>ENSMUSG00000030772|Dkk3|316_6
CACCAGGAAGTTCACAAGATAACCAACAACCAGAGTGGAC
>ENSMUSG00000030772|Dkk3|316_7
GCTGCTAAAACGTCCTCTGAGGTGAACCTGGCAAGCTTAC
>ENSMUSG00000030772|Dkk3|316_8
TGAGATGTTTCGAGAGGTGGAGGAGCTGATGGAAGACACT
>ENSMUSG00000058420|Syt17|38_1
CTTCAAAGTTCCCCAGGAAGAACTGGAAAACGCCAGCCTA
>ENSMUSG00000058420|Syt17|38_2
ACTAAGAAGACATCATTCTTACGAGGCACAATTGATCCTT
>ENSMUSG00000058420|Syt17|38_3
AGACCCATTTGTGAAAATCCAGCTGGTACACGGACTCAAG
>ENSMUSG00000058420|Syt17|38_4
GAGTCAAACGCAAGACCCAGAAGCCTGTGTTTGAGGAACG
>ENSMUSG00000058420|Syt17|38_5
CTACGTCAAGATCTGCCTCCTGCCTGACCAGAAGAACTCC
>ENSMUSG00000058420|Syt17|38_6
CTCTCTGACTGACGAGGAGATCATGTCCAAGTACCAGCTG
>ENSMUSG00000058420|Syt17|38_7
CAGCGATGTTCCTTTGACCCCAAGGACCAACTCCCCTGAT
>ENSMUSG00000058420|Syt17|38_8
TGCCAACACTGCTGTCAGAGGTGCTATGAGTCCAGCTGCT
>ENSMUSG00000046321|Hs3st2|293_1
GCCTTCACACTGTCCTTGTCCTGCACTTACCTGTGTTACA
>ENSMUSG00000046321|Hs3st2|293_2
CACTGAGCCCCACTTCTTCGACAGGAACTACGGACGAGGA
>ENSMUSG00000046321|Hs3st2|293_3
GTGTGTTCTTAGGACTGTGTAAGACAAGCAGAAACAGGAT
>ENSMUSG00000046321|Hs3st2|293_4
CCAGAGGTAATGCTCTAAGTAAGACAGAGAGGGGAAAGCA
>ENSMUSG00000046321|Hs3st2|293_5
TCACATTATCAAGCTCATGGAAATCAGTGACTCATCTGTA
>ENSMUSG00000046321|Hs3st2|293_6
CAAACTCTGGCACAGCAAGCCTTAGGAGGAAGCCCACAGG
>ENSMUSG00000046321|Hs3st2|293_7
GCATGAAGAAGAGAACACAGAAGGCTTTGCCATCTCATAA
>ENSMUSG00000046321|Hs3st2|293_8
GGGAGTGTGACATATTCTGATGAAATGAAGCCATTGAGTC
>ENSMUSG00000046321|Hs3st2|293_9
TGGAGGTATATTCGTTAGTTACAGCTTGTGTACCGTTCTC
>ENSMUSG00000046321|Hs3st2|293_10
AGACCCAGATCACACTGGAGAAGACGCCCAGCTATTTCGT
>ENSMUSG00000046321|Hs3st2|293_11
GACGGATCTTCAACATGTCACGAGACACCAAGCTGATAGT
>ENSMUSG00000046321|Hs3st2|293_12
CCTGGGCATCAAGAGATTCATCACAGACAAGCACTTCTAC
>ENSMUSG00000046321|Hs3st2|293_13
AGGATTCCCTTGCTTGAAAAAACCAGAGTCAACCCTCCTG
>ENSMUSG00000046321|Hs3st2|293_14
GAGAACTCATGTACAGATCGACCCTGAAGTTATAGACCAG
>ENSMUSG00000046321|Hs3st2|293_15
CTTGGAACCAGAAAACTGAATAAAGTCCAAGAGACTGGTG
>ENSMUSG00000046182|Gsg1l|78_1
ATGAGAGCTTGGGTCCAGAGAGAGAAATTTCTTGCTTGAG
>ENSMUSG00000046182|Gsg1l|78_2
CCAGGAAGAACATGGGCATTGACCACTGGATGCTAGACAC
>ENSMUSG00000046182|Gsg1l|78_3
GGAGGAGCCGACGTTCATAGATCCTGAGGCCATCAAATAC
>ENSMUSG00000046182|Gsg1l|78_4
ACAGTCATTGAGTTCCGGCATAAGCGCAAGGTCTTTGAGC
>ENSMUSG00000046182|Gsg1l|78_5
CTGGAGACCTCATTCCTGGGACTATGGGTGGTCCTTCTGC
>ENSMUSG00000046182|Gsg1l|78_6
GGAATGGTCGCACACATGATGTACACACAGGTGTTCCAGG
>ENSMUSG00000046182|Gsg1l|78_7
CTCTACATCCTTCTGCTGGTGGTCGGCTTCAGTCTCATGT
>ENSMUSG00000046182|Gsg1l|78_8
TGTCGCAGCTTCATTGACCTGGCTCCAGCGTCAGAGAAAG
>ENSMUSG00000010476|Ebf3|187_1
AGCCCACTCCTTCATGAACAATTCCACTTTATTGACTGAA
>ENSMUSG00000010476|Ebf3|187_2
GTGTTAAGATGTGCTGATGGAAACACTATCTTCAAAACTA
>ENSMUSG00000010476|Ebf3|187_3
ACCTCACAAGCCAATGACCAAGTCGGCTACAGTCGCAATA
>ENSMUSG00000010476|Ebf3|187_4
AGACCTTGTGGAAGCCTTGTATGGGATGCCTCACAATAAC
>ENSMUSG00000010476|Ebf3|187_5
GGCTTCCAGAGGTTGCAGAAAGTGATACCCAGACATCCAG
>ENSMUSG00000010476|Ebf3|187_6
GGACGCTTTGTCTACACTGCCCTTAATGAGCCAACCATAG
>ENSMUSG00000010476|Ebf3|187_7
GGTCTACAAGTTGTGTTCGGAACTATGTTGGTGTGGAGTG
>ENSMUSG00000010476|Ebf3|187_8
CTTTCTAAAGTTCTTCCTCAAGTGCAATCAGAACTGCCTG
>ENSMUSG00000048583|Igf2|364_1
GAGCAGTGATCAGGTAATGAATGCATCGAGCCATCAACAC
>ENSMUSG00000048583|Igf2|364_2
GGACCCCAAATTTTATGCCAATTGATCTATTCCCCTCTTT
>ENSMUSG00000048583|Igf2|364_3
TAGGTGGAAGAATCAGGAGGAGTCACAGGTCAACTTGCAG
>ENSMUSG00000048583|Igf2|364_4
AAAACCAAATTTGATTGGCTCTAAACAACCCAATTGACAC
>ENSMUSG00000048583|Igf2|364_5
GTTCCATCACGTCCCACACTAAGATCTCTCTGCTCCACTC
>ENSMUSG00000048583|Igf2|364_6
ATGTGGTAATTCTGCAATGTAGTACCATCAATCTGTGACC
>ENSMUSG00000048583|Igf2|364_7
ATGCTTGCCAAAGAGCTCAAAGAGTTCAGAGAGGCCAAAC
>ENSMUSG00000048583|Igf2|364_8
CCAGTGGGGAAGTCGATGTTGGTGCTTCTCATCTCTTTGG
>ENSMUSG00000000214|Th|27_1
AAGTTTGACCCGTACACCCTGGCCATTGATGTACTGGACA
>ENSMUSG00000000214|Th|27_2
CCAAGATCAAACCTACCAGCCGGTGTACTTCGTGTCAGAG
>ENSMUSG00000000214|Th|27_3
ATCTCTGGGGGCTTCAGATGAAGAAATTGAAAAACTCTCC
>ENSMUSG00000000214|Th|27_4
TTCAGTGCACACAGTACATCCGTCATGCCTCCTCACCTAT
>ENSMUSG00000000214|Th|27_5
CGAGAGGACAGCATTCCACAGCTGGAGGATGTGTCTCACT
>ENSMUSG00000000214|Th|27_6
CGTGGAATACACAAAGGAGGAAATTGCTACCTGGAAGGAG
>ENSMUSG00000000214|Th|27_7
GGAAGCTGATTGCAGAGATTGCCTTCCAATACAAGCAGGG
>ENSMUSG00000000214|Th|27_8
AGAGTTGGATAAGTGTCACCACCTGGTCACCAAGTTTGAC
>ENSMUSG00000031075|Ano1|106_1
AGCAGCTACTGGACACATGGATGGAGAAGGAGAAGCCAAG
>ENSMUSG00000031075|Ano1|106_2
ATCAGCCAGCAGATCCACAAAGAGAAGGTTCTCATGGTGG
>ENSMUSG00000031075|Ano1|106_3
CCTGGTGTACCTCTACATGTACAGTCAGAATGGGACCATG
>ENSMUSG00000031075|Ano1|106_4
GAAGCTGGCTGTCATCATTAATGCCTTTGTGATCTCCTTC
>ENSMUSG00000031075|Ano1|106_5
CACCAAGATTGAGGTCCCAAAGACAGAGAAGAGCTTTGAG
>ENSMUSG00000031075|Ano1|106_6
CACCAATCTTGTCTCCATCATCTTCATGATCGCAGTGACA
>ENSMUSG00000031075|Ano1|106_7
CCACTTTCATGGAGCACTGGAAACGGAAGCAGATGAGGCT
>ENSMUSG00000031075|Ano1|106_8
GGTGGACTACATCTTGGTATACCATCACAAGAGAGCCTCA
>ENSMUSG00000039057|Myo16|276_1
CAAAGCTTACTATGAGCGAGAGAAAGTGTTCCAGAAGCAG
>ENSMUSG00000039057|Myo16|276_2
GCCAACGTCTTTCTGCAAGATGTGAATGGAAACATCCCTT
>ENSMUSG00000039057|Myo16|276_3
AGTGGGTATAAAGAGGTGGTATTGCTTCTCCTGGAACACG
>ENSMUSG00000039057|Myo16|276_4
CCTTGTGAACTGCAATGGGGAGAAACCATCAGACATCGCT
>ENSMUSG00000039057|Myo16|276_5
ACATTATGTTCAAAGACACAACGAAAGGTCTGTGCAAGCA
>ENSMUSG00000039057|Myo16|276_6
CCTGCTGTATGAAATTCAGAAGCGCTTTGGAAATGACCAG
>ENSMUSG00000039057|Myo16|276_7
CAGAACATCATCCTCAGTGGAGAACGAGGGTCAGGGAAGA
>ENSMUSG00000039057|Myo16|276_8
AGCACATAACTGGAGCCAGAATTTCCACTTACATGCTGGA
>ENSMUSG00000031557|Plekha2|315_1
GTATTCAACCTTGATGACGAAAACATACGAACCTCTGATG
>ENSMUSG00000031557|Plekha2|315_2
ACAACCTGTTTGAAATCATAACCACCTCCAGGACGTTCTA
>ENSMUSG00000031557|Plekha2|315_3
GGATGTTCTCAAGACTCACGAGTGTCTGGTCAAGTCTGGT
>ENSMUSG00000031557|Plekha2|315_4
CGATGACTTTACCATCTGCTACTTCAAGTGTGAGCAGGAC
>ENSMUSG00000031557|Plekha2|315_5
AGTGGCTACTGTGTGAAGCAAGGGAATGTGCGGAAGAGTT
>ENSMUSG00000031557|Plekha2|315_6
CTAGAGAAGAAGCCGCAGGTGGCCTACAAGACTGAGATCA
>ENSMUSG00000031557|Plekha2|315_7
TGGGTAGAAGCCTTGAACCAAGCCAGCAAGATCACTGTAC
>ENSMUSG00000031557|Plekha2|315_8
CATAGCTACCCCAAAGCAGAAACCTAAAACGCCATTCTGC
>ENSMUSG00000109372|Gm19410|109_1
GAGTGTAACAGGACAAGGCAAGTGGCTTGTGGTGAGAAGT
>ENSMUSG00000109372|Gm19410|109_2
AGGAAAGGCTCAATGTCTGGATGCTGGGGAACCTTGTGAT
>ENSMUSG00000109372|Gm19410|109_3
CCAGAGGGACTGTTTCTTCTACCTTCTGGTACATGCAGTG
>ENSMUSG00000109372|Gm19410|109_4
CCCTAAGAGTTGGAGATGTGATGGGAAGCCAGACTGTTTG
>ENSMUSG00000109372|Gm19410|109_5
GTGTGTTGGCAGAGTGGATATGTGACCATGATGTGGACTG
>ENSMUSG00000109372|Gm19410|109_6
CATCAGGCTACTGAGGATGAAAGAACCAGGGATACTCTCG
>ENSMUSG00000109372|Gm19410|109_7
TGGCTCAAGATACAGAGTGGACCACCAAGGACTTAAGGGT
>ENSMUSG00000109372|Gm19410|109_8
AAGACTTGCTGGTGTCCCAATGGGTACTGCTTGGTTGATG
>ENSMUSG00000037940|Inpp4b|94_1
TCACCTGAAAGATGCTCTCTATGATGTCATCACTGTGGGG
>ENSMUSG00000037940|Inpp4b|94_2
AGCAGCATCAATCAGCTACAACCTCTCATAGCAACTCATG
>ENSMUSG00000037940|Inpp4b|94_3
AGACAAACTGATCGAGAGAGACAGTCACAACGAAGAAGGT
>ENSMUSG00000037940|Inpp4b|94_4
ACCCACTCATCCTTACCTTGAAGGAGTGCATGGGAGAAGT
>ENSMUSG00000037940|Inpp4b|94_5
GATGCTGACTCTGAGAAGAGACATTGTCTTCAGTCAGGCG
>ENSMUSG00000037940|Inpp4b|94_6
AATTGGAATGCTGGAGGACATGGCAGTCGGCATTTCAGAT
>ENSMUSG00000037940|Inpp4b|94_7
ATAACTGAAGCCACGTCCAATGATGTCCTTCCTGTTCTCA
>ENSMUSG00000037940|Inpp4b|94_8
GCTCCCACTGCAGATTAAAGAAGGCCAGTTGCTTCATGTG
>ENSMUSG00000036902|Neto2|224_1
CTGGCAGATTTGTCAGAAGAACTTGACAACTACCAGAAGT
>ENSMUSG00000036902|Neto2|224_2
TTGTGGAACCTCCCTGTACAAGCAGCACTTTCTTTTGCCA
>ENSMUSG00000036902|Neto2|224_3
CACTGTGGCTAATGATGTCATGTTGAAAACAGGAGTCGGA
>ENSMUSG00000036902|Neto2|224_4
CTATGATGGAAGCAGTGCTATCGAAAATCTGAAGGCCAAG
>ENSMUSG00000036902|Neto2|224_5
GACTAGGATTTCGAGCAAAATACTCATTCATCCCAGATCC
>ENSMUSG00000036902|Neto2|224_6
GCATGAAAAGCCCTGCATTAATTAGGTCAACGGGAAGATT
>ENSMUSG00000036902|Neto2|224_7
CACCAAATTATCCTGACTCATATCCACCAAACAAGGAGTG
>ENSMUSG00000036902|Neto2|224_8
AGTGTGGTATTTGGGTTCGAACCAGCAATGGAGGTCATTT
>ENSMUSG00000031654|Cbln1|26_1
CGCTGGCTGTATTCCGTATTTCTGTCCTGTTCGGAGTGAT
>ENSMUSG00000031654|Cbln1|26_2
TGGGGCAGGTAGTTTTAATAACAGATTTTGCTCTTCAAAC
>ENSMUSG00000031654|Cbln1|26_3
AAGAGACTTGCCTTGTCATTATGGTTCCTTACCCACGTCC
>ENSMUSG00000031654|Cbln1|26_4
CTTCGTCCGCTCCCTTACTAAGAGAAGTAAATTTCGCTTA
>ENSMUSG00000031654|Cbln1|26_5
GGCTGGAAGTACTCAACCTTCTCTGGATTCCTCGTGTTTC
>ENSMUSG00000031654|Cbln1|26_6
AACAGACAGACCATCCAGGTGAGCCTCATGTTGAACGGGT
>ENSMUSG00000031654|Cbln1|26_7
CGACCAGGTACTAGTGAACATCGGGAACAACTTTGACTCA
>ENSMUSG00000031654|Cbln1|26_8
GGGCAGAATGAGACAGAGCCCATCGTACTGGAGGGCAAGT
>ENSMUSG00000003657|Calb2|202_1
GGATGGAAGCGGCTATATTGATGAGAATGAACTGGACGCC
>ENSMUSG00000003657|Calb2|202_2
TGGGTCTCTCAGAGATGTCTAGACTCTTGCCTGTACAAGA
>ENSMUSG00000003657|Calb2|202_3
AAGCCAATGAGCTCAAGGGATTCCTGTCTGACCTCCTGAA
>ENSMUSG00000003657|Calb2|202_4
GTTTATGGAGGCTTGGCGGAAGTATGACACAGACAGAAGT
>ENSMUSG00000003657|Calb2|202_5
AGTTCATGCAGAAGTATGATAAGAACTCAGATGGGAAAAT
>ENSMUSG00000003657|Calb2|202_6
GGGTTCTGGCATGATGTCCAAGAGCGACAATTTTGGAGAG
>ENSMUSG00000003657|Calb2|202_7
GGAAATCTGGAAGCACTTTGATGCTGACGGAAATGGGTAC
>ENSMUSG00000031772|Cntnap4|57_1
CTTGTTCACAACCACAGTCTATGCCTCTGACTTTTCTGAG
>ENSMUSG00000031772|Cntnap4|57_2
GCTCAGCGATGGAAAACTTAAACTGACTCTTTACCAGCCA
>ENSMUSG00000031772|Cntnap4|57_3
AGACAAAGGCTTTGGATCCAAGTGTAAGAGCCCTCTAGGT
>ENSMUSG00000031772|Cntnap4|57_4
CTTGGAGCACCTTTCATTGTAACTGCACAAACACGGGGTA
>ENSMUSG00000031772|Cntnap4|57_5
CACTGGATTCCTCTCCTATAAAGAACATCTGCCTGTCACT
>ENSMUSG00000031772|Cntnap4|57_6
CTGAGCAGAGAGATGATCAAATTTAGCTTCCGAACCACAC
>ENSMUSG00000031772|Cntnap4|57_7
GACTTGAAGAGCATGGCAGATGGGCAGCTTCACCACATAA
>ENSMUSG00000031772|Cntnap4|57_8
CCGATGCCACATCCAGAGAAAGGACGCATTCATTTGCAGA
>ENSMUSG00000046844|Vat1l|124_1
GGAAGGCGTAGAGAAAGCGGAGGAGACCGAACAAATGATT
>ENSMUSG00000046844|Vat1l|124_2
TTCATTGACCTGATGGTGCGACAGGGCAACATTGACAACC
>ENSMUSG00000046844|Vat1l|124_3
TCGTGTCATGGCATTTGTCAACTACAATGCCTGGGCTGAA
>ENSMUSG00000046844|Vat1l|124_4
TGTCTACAAGATCCCAGATGACATGAGTTTCTCTGAGGCT
>ENSMUSG00000046844|Vat1l|124_5
CCAATGTGACCGTCTTTGGAACAGCCTCTACTTTCAAGCA
>ENSMUSG00000046844|Vat1l|124_6
CTGGGGACCTACATTTTATATGGTTCATCCAACATGGTAA
>ENSMUSG00000046844|Vat1l|124_7
AAAACAAAGTCATCGCCGGATTCTCACTCCTCAATCTGCT
>ENSMUSG00000046844|Vat1l|124_8
GAAGCTCATCGGGCTGTACAACCAGAAGAAGATCAAGCCA
>ENSMUSG00000031841|Cdh13|219_1
CAGAGAAACGATCGCTACTTATCAACTGTATGTGGAAACC
>ENSMUSG00000031841|Cdh13|219_2
CATTGTGATTGACCAGAACGACAACAGACCCATCTTCCGG
>ENSMUSG00000031841|Cdh13|219_3
GAACTGATCATCGAAGCTCAAGATATGGCAGGATTGGATG
>ENSMUSG00000031841|Cdh13|219_4
GCATACACCATCATCAATGGAAATCCTGGGCAGAGCTTCG
>ENSMUSG00000031841|Cdh13|219_5
CCCTGCTGATCAAAGTGGAGAATGAGGACCCACTGGTACC
>ENSMUSG00000031841|Cdh13|219_6
CATGATGGTGACTAAACAGGAGAACATCTCTGTGGGCAGT
>ENSMUSG00000031841|Cdh13|219_7
AGTCCCTGATAAAGTCTGGAAGATCTCCAAAATCAACAAC
>ENSMUSG00000031841|Cdh13|219_8
TCAGAATCTGAACAAGGCAAACTACAACCTGCCCATCATG
>ENSMUSG00000031837|Necab2|51_1
TTTCAACTCTTCTTCGCAGATGGCGTCCTTAATGAGAAGG
>ENSMUSG00000031837|Necab2|51_2
GGGCCTCTTCCATACCATCGATTCAGACAACACCAACCAC
>ENSMUSG00000031837|Necab2|51_3
CCTCCCTGGAGACTTTGAACCACTCAGTCCTGAAGGCCAT
>ENSMUSG00000031837|Necab2|51_4
AGAAGGTGTATGAAGGTGGGAGCAATGTGGACCAGTTTGT
>ENSMUSG00000031837|Necab2|51_5
CTCTGTGGAAAGTGCTGTAGAAGCCATCGAAGAACAGACC
>ENSMUSG00000031837|Necab2|51_6
GATTGGGAGACTGGAGAGCAAGACCCTCTCGTTTGACCTG
>ENSMUSG00000031837|Necab2|51_7
CCTTTTCTAGAGACTTTGGTAAACTGCTGTCTTTTCAATA
>ENSMUSG00000043067|Dpy19l1|286_1
GTTCCAGAACAGTGTTTACAAAGTCCTAGAAGTTCTCAGA
>ENSMUSG00000043067|Dpy19l1|286_2
GTGCAACATCTTGGTGAAGGATTCCAAGCCTCACTTTACC
>ENSMUSG00000043067|Dpy19l1|286_3
AGCATGCCTGAAATCTGGGATGTAGAGGATCCAGACAACG
>ENSMUSG00000043067|Dpy19l1|286_4
AAGAAGAACTCATAGAATGGATCCGATACAGCACAAAACC
>ENSMUSG00000043067|Dpy19l1|286_5
CCTACAAACCCAGTGGAACATTGTAGGGGAGTTCAGCAAT
>ENSMUSG00000043067|Dpy19l1|286_6
AGCCCTTGGTGTTCTGATCATGAGACTGAAGCTCTTCCTG
>ENSMUSG00000043067|Dpy19l1|286_7
GGTGTGGTTGGTTGTTTGGAACTGTTATACTCAAGTCTGT
>ENSMUSG00000043067|Dpy19l1|286_8
CAGTTCCTAAGAATGAATGTATCTGAACTCAGCTTATGGG
>ENSMUSG00000032281|Acsbg1|243_1
GAGAACTGGGACCCACCATGAAATTGAAACGGCTCACGGT
>ENSMUSG00000032281|Acsbg1|243_2
TGTGTACCAGGCCATTCACGAAGGGATCCAGAGGGTGAAC
>ENSMUSG00000032281|Acsbg1|243_3
GGGTTATCTGAACATGGAGGACAAAACCTGTGAGGCCATT
>ENSMUSG00000032281|Acsbg1|243_4
GCGTGTGTGGGAGAAGATCATGGAAAGGATCCAGGAGGTG
>ENSMUSG00000032281|Acsbg1|243_5
GTACACGATGGAGGAGCTCATAGAACTGGGGCAAGAAGTG
>ENSMUSG00000032281|Acsbg1|243_6
AGCCAATGTCATCGTGGTTGACACACAGAAGCAGCTGGAA
>ENSMUSG00000032281|Acsbg1|243_7
GATGTTCTACGAGGCCCTAGATAAGTACGGGAACCTCAGT
>ENSMUSG00000032911|Cspg4|251_1
TGGCAACTTTATCTACGTGGACATATTTGAGGGCCACTTG
>ENSMUSG00000032911|Cspg4|251_2
CTTTGTTCACGATGGCTCTGAAGACACCTCTGACCAGCTG
>ENSMUSG00000032911|Cspg4|251_3
TGAGGCTTGAACCTCTGCATACACAGAACCCTCATCAGGA
>ENSMUSG00000032911|Cspg4|251_4
CCCAAGAGGATCTCAGGAAGAAGCAAGTCCTGTTTGTGCA
>ENSMUSG00000032911|Cspg4|251_5
CTGGACACCAACCTGGACATACGAAGTGGAAATGAGGTCC
>ENSMUSG00000032911|Cspg4|251_6
CCTCAGGGGAACAGACAATGATTCGGGCCCAGAAGACTTG
>ENSMUSG00000032911|Cspg4|251_7
TAGGAGCAACCAACTTGTGGAACATTTCACTCAGCGGGAC
>ENSMUSG00000032911|Cspg4|251_8
TGGTTTCCTGGGCTTCTTAGAGGCCAACATGTTCAGCATC
>ENSMUSG00000039714|Cplx3|242_1
TAGAGAAAGGGCTGTCTCTGACACCTGTCCTGTACTTTCC
>ENSMUSG00000039714|Cplx3|242_2
CCTTTGGCCAGATGAAGTTAAGTCTAAGCACTAAGAGTGA
>ENSMUSG00000039714|Cplx3|242_3
CGTGGCTATCTTCCCACTTCCTGCTGACTTGGGGTTCACA
>ENSMUSG00000039714|Cplx3|242_4
CTTTCTGGGTACAGCCTCCTGTTCTTCACACAAGAGCACT
>ENSMUSG00000039714|Cplx3|242_5
ACATGAGGGCTAAGAGAGTGAGTGTCTCAACTTCCGGATA
>ENSMUSG00000039714|Cplx3|242_6
AGACCTCAGCTCACTCAAGGACAAAGCCCAGACTACACTA
>ENSMUSG00000039714|Cplx3|242_7
ACACTGCGAAGTCACTTCAGAGACAAATACCGTCTGCCCA
>ENSMUSG00000039714|Cplx3|242_8
CTCTATTGGCAGGAGTGGAGAACACAGAGGATGGACACGG
>ENSMUSG00000039714|Cplx3|242_9
CCGAGAAGAGTACGAGGAGTATCAGAAGCAACTGGTGGAG
>ENSMUSG00000032278|Paqr5|352_1
TGCTCTGTATCGGATCCCTGAGCCTGAATTACATGAAAAG
>ENSMUSG00000032278|Paqr5|352_2
GCTTCTGTGCATCATCTTCAGCCTCAGCAACATTATTTAT
>ENSMUSG00000032278|Paqr5|352_3
CCACACACTTGCAGATGGAAGCCATCCTTCTGGACAAGAC
>ENSMUSG00000032278|Paqr5|352_4
TACATTGGCCACAGTCACCAGCTGTTTCATGTGTGCGTCA
>ENSMUSG00000032278|Paqr5|352_5
CCCAGGGGAGAGTTCAAGAAATGAAGCCATGTTGTACCAC
>ENSMUSG00000032278|Paqr5|352_6
CATTCTCAGCACTGGCCTCTCCTGCTACTCCAGGTTTCTT
>ENSMUSG00000032278|Paqr5|352_7
TCTTTGTGTGGAGGTTCATGACTGCACTCTATGTGACAGA
>ENSMUSG00000032278|Paqr5|352_8
CAGCCTCTTCCAAATGACCAATGAGACCCTCAACATCTGG
>ENSMUSG00000013584|Aldh1a2|379_1
CAGAACTCAGAGAGTGGGAGAGTGTTCCCTGTCTGTAATC
>ENSMUSG00000013584|Aldh1a2|379_2
GTGTGAAGTTCAAGAAGCAGACAAGGTGGATATAGACAAG
>ENSMUSG00000013584|Aldh1a2|379_3
TTGGTTCTGTGTGGAGAAGGATGGATGCGTCTGAAAGAGG
>ENSMUSG00000013584|Aldh1a2|379_4
AGTCATCAAAACCCTGAGGTATTATGCAGGCTGGGCTGAT
>ENSMUSG00000013584|Aldh1a2|379_5
CTACTGAGGTTGGAAAGCTTATTCAAGAAGCAGCTGGAAG
>ENSMUSG00000013584|Aldh1a2|379_6
AGGGTCTCGCATCTTTGTGGAAGAATCCATCTATGAGGAA
>ENSMUSG00000013584|Aldh1a2|379_7
CCTCAGATCGATAAGAAACAATACAACAAAGTCCTGGAGC
>ENSMUSG00000062151|Unc13c|165_1
AGGGTCTGACACCAAGACAATGTGCAATAGTGGAGGTGGT
>ENSMUSG00000062151|Unc13c|165_2
GAGAATCAGGCCTTCCTTCAAAGAAGCAGCTTTAAGGGCC
>ENSMUSG00000062151|Unc13c|165_3
GGCAGGCTGATGACATCATTAGTGAAGGAGAACTGGAAAC
>ENSMUSG00000062151|Unc13c|165_4
CAGGAACCTTTTGACTACGATACCAACAGTTTGTCTGACC
>ENSMUSG00000062151|Unc13c|165_5
TGACAGAGAGCTGGAGTCAGACCTCAGCAGAAGCAGCTAT
>ENSMUSG00000062151|Unc13c|165_6
TAAGCTGAAAGGTACAGGCATCGGGATCTCCACAGATATT
>ENSMUSG00000062151|Unc13c|165_7
CAGGGTATAAGTCAGATCGAAACAGAACTTTCCGAACTCC
>ENSMUSG00000062151|Unc13c|165_8
ACCCGGAACTTCTCCATAGAAGACGAAGAGGGTCACAAAG
>ENSMUSG00000033491|Prss35|310_1
ATGGAAAATACGTTACTCTGGTTGGTAATTTTAATCCCTG
>ENSMUSG00000033491|Prss35|310_2
CCTCTCTGATGGGTCGGAAACAGAACTAGACTTCACGTGG
>ENSMUSG00000033491|Prss35|310_3
TCTTAGACAAAAGGTTCGCGACCAATTTCCCTTTTAATAC
>ENSMUSG00000033491|Prss35|310_4
CTGTGTCCACGATGGGAAGGACTATGTCAAAGGCAGTAAA
>ENSMUSG00000033491|Prss35|310_5
GTGGGAGTGCTGAAGATGAGAAACAAAGGAGGTCGCAAGA
>ENSMUSG00000033491|Prss35|310_6
CATCTTCGGGAGAGCACCACCCAAAGACCGGGGAAAAAAT
>ENSMUSG00000033491|Prss35|310_7
CCACTTCTCTGGATTTGACAACGACAGGGATGAACAGTTG
>ENSMUSG00000033491|Prss35|310_8
CGTTTCTGAGGAATCCAATGACCTCCTGTATCAGTATTGC
>ENSMUSG00000032564|Cpne4|290_1
ATTTGCCACATGACCAAAAGATCCAGTCAGGGTTCATGAA
>ENSMUSG00000032564|Cpne4|290_2
CCAATCCAGTGCTATCTGCAAACTCATAAGCCCAGCTTTA
>ENSMUSG00000032564|Cpne4|290_3
CTTAGATGGAGGGAAGATCTAATTGGGTTAAATTTCAGAG
>ENSMUSG00000032564|Cpne4|290_4
GGAAGCTGCGACAGGAAGAGAACAGATGAACTTTTCAGCG
>ENSMUSG00000032564|Cpne4|290_5
CATAAACCCAGTGTACTCAAAGCTGTTTACAGTGGACTTT
>ENSMUSG00000032564|Cpne4|290_6
GACATCAGCAGCAACCACAATGGACTGAAGGAAGCTGACT
>ENSMUSG00000032564|Cpne4|290_7
TCTTCCAACATTTCCTAGGTACTGTTATATCAGTTATATG
>ENSMUSG00000032564|Cpne4|290_8
GAGATCATGCAAGTATATGCAGTTGCTTCTTTTGTAGAGT
>ENSMUSG00000032564|Cpne4|290_9
ACGGAAATTGGATGATAAGGATTTCTTCAGTAAATCAGAC
>ENSMUSG00000032564|Cpne4|290_10
GCCTGGAAGTCATTCAAAGTATCGGTAAACTCTCTATGCA
>ENSMUSG00000032564|Cpne4|290_11
TGACTTTGCAATCAACTTTAATGAAGACAACCCGGAGTGT
>ENSMUSG00000032564|Cpne4|290_12
CACCAAGGAAGCATCGCAATACTTCATCCTGCTGATCCTG
>ENSMUSG00000032564|Cpne4|290_13
TTGGCTGAAGTCCCAAATCAAGTCGTAGACTATTACAATG
>ENSMUSG00000032564|Cpne4|290_14
GGATTAAACCAAAGTGCTCATCGGAAGTATATGAATCGTC
>ENSMUSG00000010066|Cacna2d2|373_1
AGTGAAGATATGGAGAGGGGATCCAAGACCAGCGCCTTAA
>ENSMUSG00000010066|Cacna2d2|373_2
GACCTGTACGATGTCAGAAGACGACCCTGGTATATACAGG
>ENSMUSG00000010066|Cacna2d2|373_3
GCAGATCAGAACCTTGGTCAAATCCCTGGATGAGAGGTAC
>ENSMUSG00000010066|Cacna2d2|373_4
CAGCCGAAGACTGGACAGAAAACCCTGAACCCTTCAATGC
>ENSMUSG00000010066|Cacna2d2|373_5
GTGGGTGTCAAACTGGACCTAGAGGCTTGGGCTGAAAAGT
>ENSMUSG00000010066|Cacna2d2|373_6
GGATCTACTCTGTGTCCTCATTGATGACGGAGGGTTCCTG
>ENSMUSG00000010066|Cacna2d2|373_7
GCAGCTACTCTATGGTCTCATCTATCACAGCTGGTTCCAG
>ENSMUSG00000010066|Cacna2d2|373_8
CTCGGTGAACGCATCCTATAATGCCATCATTGACTGCGGA
>ENSMUSG00000019772|Vip|399_1
GGCATTCCTGATACTCTTCAGTGTGCTGTTCTCTCAGTCG
>ENSMUSG00000019772|Vip|399_2
TGTAGTGAGTAGGCTGGATGACAGGATGCCGTTTGAAGGA
>ENSMUSG00000019772|Vip|399_3
CCCTGACCAAGTCTCTTTAAAAGCAGACTCTGACATCTTG
>ENSMUSG00000019772|Vip|399_4
AAATGGCACACCCTATTATGATGTGTCAAGAAATGCCAGG
>ENSMUSG00000019772|Vip|399_5
GGGTCAGATTTCTGCCAAAAAATACCTTGAGTCACTCATT
>ENSMUSG00000019772|Vip|399_6
CGCCTCAGAAAGCAAATGGCTGTGAAGAAATACCTGAACT
>ENSMUSG00000019772|Vip|399_7
TGAATATTGTGGTTTCCTTTATGTAATAACTGTGATGTTT
>ENSMUSG00000019772|Vip|399_8
ATTATTTGAGCATTCTAACATTCATCTGTAGCTCATGAAA
>ENSMUSG00000019990|Pde7b|225_1
AACAGAAGTTTGAACTGGAAATCAGTCCTCTTTGTAATCA
>ENSMUSG00000019990|Pde7b|225_2
AAGTGTGCTGACATTTGCAATCCTTGTCGTATCTGGGAGA
>ENSMUSG00000019990|Pde7b|225_3
GATTTGAGACTGGAGAATGTACAGGACAGACACTTTATGC
>ENSMUSG00000019990|Pde7b|225_4
CTCACTTGCCAAAGGAAATGACACAGGATATCGAACAGCA
>ENSMUSG00000019990|Pde7b|225_5
AAGCTTCCTCACACCTCTGGACATCATGCTTGGACTACTG
>ENSMUSG00000019990|Pde7b|225_6
TGGGCTCATCCACCATTTCAAGCTCGATATGGTGACCTTG
>ENSMUSG00000019990|Pde7b|225_7
TGATCGCTTGACAAATGGGAACAGTCTGGTAACTCTGTTG
>ENSMUSG00000019990|Pde7b|225_8
ACATGCTCTCCAAAGTTGGAACGTGGGACTTTGACATTTT
>ENSMUSG00000010461|Eya4|345_1
GCTGCAGTTAAGGGCAGAGATCGAAGGCCTAACAGATTCC
>ENSMUSG00000010461|Eya4|345_2
TTTGTTTGCCAACAGGTGTGAGAGGAGGAGTGGACTGGAT
>ENSMUSG00000010461|Eya4|345_3
CTCGATGACAGAACATGTAGAAGTTCTGGGTCAAAGTCTC
>ENSMUSG00000010461|Eya4|345_4
AATCTCTCCAAGGACTGACTAGCCAACCAGGAGAGTTTGA
>ENSMUSG00000010461|Eya4|345_5
CAACCTATGGGGCATACATGACATCAAACAACACAGCTGA
>ENSMUSG00000010461|Eya4|345_6
CAGACGCCTTACTCTTACCAAATGCCAGGTTCCAGCTTTG
>ENSMUSG00000010461|Eya4|345_7
CTTTCTACACCAGCAGCTCAAACAATGTCGGCCTATGCAG
>ENSMUSG00000010461|Eya4|345_8
GACACTTTTACTGGGTCAGTAATAACAAGCAGCGGCTACA
>ENSMUSG00000019997|Ccn2|324_1
AGCGGTGAGTCCTTCCAAAGCAGCTGCAAATACCAATGCA
>ENSMUSG00000019997|Ccn2|324_2
AAGACACATTTGGCCCAGACCCAACTATGATGCGAGCCAA
>ENSMUSG00000019997|Ccn2|324_3
TTACCAATGACAATACCTTCTGCAGACTGGAGAAGCAGAG
>ENSMUSG00000019997|Ccn2|324_4
AGAAGGGCAAAAAGTGCATCCGGACACCTAAAATCGCCAA
>ENSMUSG00000019997|Ccn2|324_5
CCATTACAACTGTCCTGGGGACAATGACATCTTTGAGTCC
>ENSMUSG00000019997|Ccn2|324_6
GTAAGGGACACGAACTCATTAGACTATAACTTGAACTGAG
>ENSMUSG00000019997|Ccn2|324_7
AAAACAATTACAGTAGCACATTAATTTAAATCTGTGTTTT
>ENSMUSG00000019997|Ccn2|324_8
GGGAGGAACTATCCCACCAAAGTGAGAACGTTATGTCATG
>ENSMUSG00000047139|Cd24a|42_1
GACGGGACTCAGAGAATCCGACTGTAGCTTTTCACTGCGG
>ENSMUSG00000047139|Cd24a|42_2
GTTAGAGACTCAGGCCAGGAAACGTCTCTACTTCCCCATC
>ENSMUSG00000047139|Cd24a|42_3
AATGGCAACCACAAGTCCAATGTGATCAGGAAGAAACAGG
>ENSMUSG00000047139|Cd24a|42_4
CGTGAAAGGTTTGAGAGAAGAGAGATGCCGCTATTGAATC
>ENSMUSG00000047139|Cd24a|42_5
ATCCCAAGATGAAGACAGCATTCAGAATTGATGTGATTTC
>ENSMUSG00000047139|Cd24a|42_6
ATGTGGCTTAGGAAATGTGGACACTTAAAACTCTCACTTG
>ENSMUSG00000047139|Cd24a|42_7
TCATTGATTCATCTGACCGATAAGGCCATAGTGCAGTTAG
>ENSMUSG00000047139|Cd24a|42_8
AAGCTTCTTTGATGCTCTTTATGTATATGTTGGAAGGAAC
>ENSMUSG00000047139|Cd24a|42_9
GGCGTTGCTTTAAATTCCCAATGTGTTGTTTCGTTACTAC
>ENSMUSG00000038583|Pln|21_1
AGACTTCATACAGCTTCATGCTCTGCACTGTGACGATCAC
>ENSMUSG00000038583|Pln|21_2
TGCCAGCTTACAATTCTGCAGTCTTAAAGGGGCTTCATCC
>ENSMUSG00000038583|Pln|21_3
TGGAGAAGGGGATGGGATTTAAAATACAGCTGAGGAACGA
>ENSMUSG00000038583|Pln|21_4
TATCAGGAGAGCCTCCACTATTGAAATGCCTCAGCAAGCA
>ENSMUSG00000038583|Pln|21_5
CAATTTCTGCCTCATCTTGATATGTCTGCTGCTGATCTGC
>ENSMUSG00000038583|Pln|21_6
CTTTGTGAGGGTCACGATTAAGAGTGAAACTAATTGTTAG
>ENSMUSG00000038583|Pln|21_7
AAGTTCACTTTCTATATCCAACTCTAGCAAGGTCACTTTA
>ENSMUSG00000038583|Pln|21_8
TAAATGGAATATATACTGCATTGCCACTACCTTTTTTATA
>ENSMUSG00000038583|Pln|21_9
GTGTTCTTCAGTTCTCCACAAAGTAGAAAATAGTCATTTA
>ENSMUSG00000038583|Pln|21_10
TCACTACTGTCAGAACAAATACCTTGAAAAAATGTTGTGC
>ENSMUSG00000019876|Pkib|86_1
ATCCAAACACATAAGAATATACTTGTTATCTCTGGAAGCA
>ENSMUSG00000019876|Pkib|86_2
CTTCCCATCCATAAAGGGAAACAGCAAGATGTAGGAGTGT
>ENSMUSG00000019876|Pkib|86_3
GGAATATTAACCGAGGCACATTTGCTGTCTCATTGCATGG
>ENSMUSG00000019876|Pkib|86_4
ACTGGAAACCACACAAGATTAGTCTGTGGAGGCAGAAACC
>ENSMUSG00000019876|Pkib|86_5
TCATCCTTCACCTGTCTTAGAAACAACAGCACATTTTAAC
>ENSMUSG00000019876|Pkib|86_6
AGAGATGACTGATGTGGAATCTGTGATCACCAGCTTTGCG
>ENSMUSG00000019876|Pkib|86_7
CCCGACATCCAGAGTTCACTGGCTACAAGTGGATCCTCTG
>ENSMUSG00000019876|Pkib|86_8
AACGAAGAATGAAGAGAAAGACCAAGGCCAACCAAAAACA
>ENSMUSG00000019876|Pkib|86_9
TGTATTCCTGGGGTGTTTGATCTGGTAGTAATCATGGTAA
>ENSMUSG00000019876|Pkib|86_10
TTTTAGGTAATTTTGTTGTGATGCTCTGTCCTTAAACTGC
>ENSMUSG00000019876|Pkib|86_11
CACTGTCTATCGTGGGATTTACTTAGTCAGATATATGCTT
>ENSMUSG00000001119|Col6a1|367_1
TATCTCCCTGGTGAAGGAGAACTATGCAGAGCTTCTCGAT
>ENSMUSG00000001119|Col6a1|367_2
AGTTTCTGTGGGAATCAAGGATGTGTTTGGCTTTGTGGCG
>ENSMUSG00000001119|Col6a1|367_3
ACCCACACAGAACAACCGAATTGCCCTGGTCATTACGGAT
>ENSMUSG00000001119|Col6a1|367_4
CTGGGCCAGATGAGTGTGAGATCCTGGATATCATCATGAA
>ENSMUSG00000001119|Col6a1|367_5
CAGAAGAGGTCATCAGCCAGACCATTGACACCATTGTGGA
>ENSMUSG00000001119|Col6a1|367_6
GGAGCCACGTCTAAGTATCATTGCCACAGACCACACATAC
>ENSMUSG00000001119|Col6a1|367_7
GCAGTAAATGAGGCCAAACACCTGGGCATCAAGGTCTTTT
>ENSMUSG00000001119|Col6a1|367_8
AGCGATTGCCTTCCAAGACTGCCCTGTGGATCTATTCTTC
>ENSMUSG00000020037|Rfx4|167_1
ATACTGGACACTGTAATAAGAGCCAACTTTGATGAGGTTC
>ENSMUSG00000020037|Rfx4|167_2
GAACATCGTGGGTGTGTGTGACTCCATCCTCTACAAAGCC
>ENSMUSG00000020037|Rfx4|167_3
CCCGGAAAACCTGAGAAACATCAAATTTGAATTATCAAGG
>ENSMUSG00000020037|Rfx4|167_4
CCCAAATCCTAAGGAGGCAAACATCGCTGAACCATCTGTG
>ENSMUSG00000020037|Rfx4|167_5
ACTGGAGGAATGTGGACCTGAGTAGCATCACCAAGCAGAC
>ENSMUSG00000020037|Rfx4|167_6
CATCATCCAGTTGTACCAGGAGTTTGACCACCTGCTGGAG
>ENSMUSG00000020037|Rfx4|167_7
TCTTACATAGAATGGCTGGATACCATGGTAGACCGATGCG
>ENSMUSG00000020037|Rfx4|167_8
TCTGAGTATGAGCACATGCAACACTTTCCTGGCTTTGCTT
>ENSMUSG00000020042|Btbd11|342_1
GATGGATATTTATGAGGAGTACTGACAACCTCCACATTCA
>ENSMUSG00000020042|Btbd11|342_2
GAGGAGCTGAACTACAGGAATATGTCCATGCAACACAGCA
>ENSMUSG00000020042|Btbd11|342_3
TCCAGCCATGTGTGTAGAGTCCATGGGACACCTATACTCC
>ENSMUSG00000020042|Btbd11|342_4
TTGAATGGTCTTGAACTCCTTGAGCAAACACTGGATGAGA
>ENSMUSG00000020042|Btbd11|342_5
ACTTCATTCTTGCTTGCTTTTAAGATCTCAAACATCAGGG
>ENSMUSG00000020042|Btbd11|342_6
TCACGTCGGACATCTCTTTATTGTTAAGAAAATGAGGGTC
>ENSMUSG00000020042|Btbd11|342_7
CTGCATGACGAGCTGGAAGATGGGATACTTCACGTAGCCA
>ENSMUSG00000020042|Btbd11|342_8
GACAGGTGGATAGACTGAATCCTAATGGCCAACGTCCTCT
>ENSMUSG00000020053|Igf1|302_1
CAGATCTCAGCATAGCCTGATTCTCTGCACAAAGCATGAC
>ENSMUSG00000020053|Igf1|302_2
CTGCCTGGCCATCTATAGGTTTTAGGAAATGAGATCATTC
>ENSMUSG00000020053|Igf1|302_3
TGAGAGCTGCCTTTCGATCTAGTTTACCCTGGTCATTTCA
>ENSMUSG00000020053|Igf1|302_4
TACCTTCAAACCCTGTGGAAAGTTAATCAGAGAACAGAGC
>ENSMUSG00000020053|Igf1|302_5
TTCAGAACTGGGGGTTATTTACAAATTGCTGAATGTGCAG
>ENSMUSG00000020053|Igf1|302_6
GCGAGCTGTAAAAGGAGCTCCGGGGGATGAATGCATTTGC
>ENSMUSG00000020053|Igf1|302_7
GCGTGGTGGTCTTTGAAACATAGCTCAGGGAAGAGAGGTC
>ENSMUSG00000020053|Igf1|302_8
TGCTGGCTTTGTACTCTGAGGCTCAAGGTATTTCCCAGTG
>ENSMUSG00000020053|Igf1|302_9
TTCTGGATAGCCGAGATAGATAGCCATACAATGGAAATGA
>ENSMUSG00000020053|Igf1|302_10
CTCATTGTTTAAATGGACAAAAGGCAGTTTACCCAGGCTC
>ENSMUSG00000020053|Igf1|302_11
AAGATACACATCATGTCGTCTTCACACCTCTTCTACCTGG
>ENSMUSG00000020053|Igf1|302_12
TGGATGAGTGTTGCTTCCGGAGCTGTGATCTGAGGAGACT
>ENSMUSG00000020053|Igf1|302_13
AAAGACACACCCAGAAGGGGAACAGGAGGAGGTAACGGAG
>ENSMUSG00000020053|Igf1|302_14
AAGCAAGGCAGTCCTCACTAAGCTAGATAATGTCTGTGAC
>ENSMUSG00000020053|Igf1|302_15
TGAAGAACACAAGTAGAGGAAGTGCAGGAAACAAGACCTA
>ENSMUSG00000020053|Igf1|302_16
AGAAAATGCCACATCACCGCAGGATCCTTTGCTGCTTGAG
>ENSMUSG00000020053|Igf1|302_17
AAAGAGCCGAAAATGCATGGATGTTGTAGAGATCCAGTTG
>ENSMUSG00000020053|Igf1|302_18
CTGAAGCCATTCATTTAGCAACTGTGTAGAGGTGGTTTAT
>ENSMUSG00000020053|Igf1|302_19
CCTAACACTTGTATTTGTTGAATTTGGCCTCCTTAAGAGC
>ENSMUSG00000020053|Igf1|302_20
TAGGTGTGTGTTTGAAGCATAGAACGTCTCTTAAACTCTC
>ENSMUSG00000112117|Rmst|179_1
TTAATGCACACTATCCAACTATATTCATCTTTCTTGCTTC
>ENSMUSG00000112117|Rmst|179_2
GTACATGAATGTTGTCGACACTGTCCCATCTAAAGGTTCA
>ENSMUSG00000112117|Rmst|179_3
CATGGAAACAGCAGCGCTTCTGGATGGCTTCAGAAAGGCT
>ENSMUSG00000112117|Rmst|179_4
GAGAATCCTCTAATTCACCGAAAATGGACTTGGATAACAT
>ENSMUSG00000112117|Rmst|179_5
CTTCACATCACCCACCAGGGAGGATCATCTCTCATGAAAA
>ENSMUSG00000112117|Rmst|179_6
TACCACATCTGCAAAGTTTAATCGAAAAATTTACCAGTGG
>ENSMUSG00000112117|Rmst|179_7
CACTGATTATCAGCACTGAAAATGGCTAAGTTCTGCTTAT
>ENSMUSG00000112117|Rmst|179_8
CAGCAGGATGGCAGGAGTTAACTAAAACAGAATAAACTAA
>ENSMUSG00000112117|Rmst|179_9
GCTAAAGGACAGGAGCAGCAATAAGGCTTCCTGGCTACAT
>ENSMUSG00000112117|Rmst|179_10
CTGAGCCTCGGATTATTGGATCCCATAGAACCGTGGAGAC
>ENSMUSG00000112117|Rmst|179_11
GCGACAAAGACTGTGCAGATTCTGAACAAATTAGGCATAG
>ENSMUSG00000112117|Rmst|179_12
ATTAAGCACAACTTGATCTTCTAAAGAGACACAGTTTATA
>ENSMUSG00000112117|Rmst|179_13
TTAACAACCATTTAAAGATAATGTGAGGATCTATTTTGAA
>ENSMUSG00000112117|Rmst|179_14
AAATTTAAAGCTCAGAAGTTTGTGGAGGTGTAGAGGGTCT
>ENSMUSG00000112117|Rmst|179_15
GAGAGAGTGGTTTGATGTTATGGTGTGCTTTAAGACTTAA
>ENSMUSG00000112117|Rmst|179_16
TCTGCAGGGAACAGAACTTATTCAGACATGGCCCAGATTG
>ENSMUSG00000112117|Rmst|179_17
TCAGGTTGATGGAGTCAGGGACGAAGTGGCTTATCAACAA
>ENSMUSG00000112117|Rmst|179_18
GCATTCTCCACAAACAGCTATCTTTTATTGTGTTGGGGCC
>ENSMUSG00000112117|Rmst|179_19
ATATGGTGCAGAACAATTCATCTGTTCTTACGAGTAAACA
>ENSMUSG00000112117|Rmst|179_20
AGATGTAACTGAGGCACTGAATAATCAACATATCGGAGCC
>ENSMUSG00000112117|Rmst|179_21
GGCAGCACTAACACTCAGGAGAAGGTCTGCCTCTGTCTGC
>ENSMUSG00000019929|Dcn|283_1
TCTTGGGCTGGACCATTTGAACAGAGAGGCTTATTTGACT
>ENSMUSG00000019929|Dcn|283_2
AGAAGATGAGGCTTCTGGCATAATCCCTTATGACCCTGAC
>ENSMUSG00000019929|Dcn|283_3
GTGTTCTGATCTGGGTTTGGACAAAGTGCCCTGGGATTTT
>ENSMUSG00000019929|Dcn|283_4
CGTGAAGTTGGAAAGGCTTTACCTGTCTAAGAACCAACTA
>ENSMUSG00000019929|Dcn|283_5
CCAGGAACTTCGTGTCCATGAGAATGAGATCACCAAGCTG
>ENSMUSG00000019929|Dcn|283_6
TCGCATCTCAGACACCAACATAACTGCGATCCCTCAAGGT
>ENSMUSG00000019929|Dcn|283_7
TAAACTGGGATTGAGCTTCAACAGCATCACCGTTATGGAG
>ENSMUSG00000019929|Dcn|283_8
ATCTTTCCAAACACCTTCAGATGTGTCTATGTGCGTTCTG
>ENSMUSG00000019890|Nts|260_1
CAAGAGGGGTTCCTACTACTACTGAGAAGCTAATTCTTGA
>ENSMUSG00000019890|Nts|260_2
TATTCTGAAAAGGCAGCTGTATGAAAATAAACCCAGAAGG
>ENSMUSG00000019890|Nts|260_3
CGTCAATGATAAAAACGAGAAGGAAGAAGTGATAAAGAGA
>ENSMUSG00000019890|Nts|260_4
GGCCTTTCAACACTGGGAGATAATCCAGGAAGATATCCTT
>ENSMUSG00000019890|Nts|260_5
CCGAGGAAGCAGGAGACATGCATGATGACGACCTTGTTGG
>ENSMUSG00000019890|Nts|260_6
TGGAAAATGACCTTGCTAAATGTTTGCAGCCTCATAAATA
>ENSMUSG00000019890|Nts|260_7
GAGTCTGTGCTCAGATTCAGAAGAAGATGTGAGAGCCCTG
>ENSMUSG00000019890|Nts|260_8
CTGCTTGTCAGAAGGCTGAGAGAAGATGAGAGGAATGAAT
>ENSMUSG00000009075|Cabp7|390_1
AATTTCTGAGCCATCCACCAAAGGCTTAGAGACCAAGGGC
>ENSMUSG00000009075|Cabp7|390_2
CCTGAGGTTTTAAGGGCCTGAGATCTGGCTTCGGATTCTT
>ENSMUSG00000009075|Cabp7|390_3
TCCGACACTCCTTAGACCCAAAGCCAGTCCTCCATGCATC
>ENSMUSG00000009075|Cabp7|390_4
CATTCTTTTAGGCAGGCAAGAAACTCATGTCCAGAACAGT
>ENSMUSG00000009075|Cabp7|390_5
CATGAAGGACATAGAGAACATCATCATGACAGAGGAGGAG
>ENSMUSG00000009075|Cabp7|390_6
TCTGGAAGTGTGACATGCAGAAGCTGACAGTGGATGAGCT
>ENSMUSG00000009075|Cabp7|390_7
TTACATGCCCAACGAGGTGGAGCTGGAGGTTATCATCCAG
>ENSMUSG00000009075|Cabp7|390_8
CTAGAGGAGATCCGAGAGGCCTTCAAGGTATTCGACCGGG
>ENSMUSG00000034209|Rasl10a|277_1
CCCTAAAGACTGGAGCTTGCAGGACACAGACGCCTTTGTG
>ENSMUSG00000034209|Rasl10a|277_2
GGCCATCGGACTTTTCTTTGATCTTGATTGGACCCAGCTA
>ENSMUSG00000034209|Rasl10a|277_3
GGACAGGTCAGTTTTACCTGAGACCTTATTGGGTCATAAG
>ENSMUSG00000034209|Rasl10a|277_4
ATGGAAAGGACTTGACTATGAATGTGATCAGAGGCATTTG
>ENSMUSG00000018654|Ikzf1|2_1
AACCTGAAGACAATGGATGTCGATGAGGGTCAAGACATGT
>ENSMUSG00000018654|Ikzf1|2_2
CCCAGTCAGTGACACTCCAGATGAAGGGGATGAGCCCATG
>ENSMUSG00000018654|Ikzf1|2_3
CCTGAGGACCTGTCCACTACCTCTGGAGCACAGCAGAACT
>ENSMUSG00000018654|Ikzf1|2_4
TTTCCAGTGCAACCAGTGTGGGGCCTCCTTTACCCAGAAA
>ENSMUSG00000018654|Ikzf1|2_5
GTGAGAAGCCCTTCAAATGCCATCTTTGCAACTATGCCTG
>ENSMUSG00000018654|Ikzf1|2_6
AAGCCTCACAAATGTGGATATTGTGGCCGGAGCTATAAAC
>ENSMUSG00000018654|Ikzf1|2_7
TAGAGGAGCATAAAGAGCGATGCCACAACTACTTGGAAAG
>ENSMUSG00000018654|Ikzf1|2_8
AACCACAACGAGATGGCAGAAGACCTGTGCAAGATAGGAG
>ENSMUSG00000036545|Adamts2|281_1
CCTGGAGGACGCCTTTTCTACAACCTCACAGTATTCGGCC
>ENSMUSG00000036545|Adamts2|281_2
GAAGTACCTGCTGACACTCATGAACATTGTCAACGAAATC
>ENSMUSG00000036545|Adamts2|281_3
AGACCACGATGAGTACCACGACCATGCCATCTTTCTCACA
>ENSMUSG00000036545|Adamts2|281_4
CAACTCCCAGGGCTTCACTATTCCATGAACGAGCAGTGTC
>ENSMUSG00000036545|Adamts2|281_5
GAGGTCACCGAGGAAACAAGATTACATCAAGATGTTTGAG
>ENSMUSG00000036545|Adamts2|281_6
GACAGGCAAGTTCATCTTAAATGAAGAGAACCACTTGGAC
>ENSMUSG00000036545|Adamts2|281_7
CAGGATCTCACTGACATACAAATACATGATTCACGAGGAC
>ENSMUSG00000036545|Adamts2|281_8
TCTGTCGCACTGCAGATGATAATTTTGGTGTCTGCCGGGA
>ENSMUSG00000053930|Shisa6|228_1
ATGACCGCATCTTGTCTGATGAACAGCTGCTCTCCACAGA
>ENSMUSG00000053930|Shisa6|228_2
CTCAATGTCATCCAGATGTCTCAACAGAAGCCACTTCCTC
>ENSMUSG00000053930|Shisa6|228_3
ACTCGTCTCTGAAGAGGCTAACGGACAAGGAAGCTGATGA
>ENSMUSG00000053930|Shisa6|228_4
TACCAGAACTTAGCCCACTTGCCTCCATCATATGAATCTG
>ENSMUSG00000053930|Shisa6|228_5
TACCCAGACCCCTACACATGAGAAGCCACGGATGAATAAC
>ENSMUSG00000053930|Shisa6|228_6
GACTCCAGGTGATCGTCAGTATAATCATCCGATCTTAAGC
>ENSMUSG00000053930|Shisa6|228_7
AAGAGAAACCATCTCGGCCATCGATACCTCTCCCAAAGAG
>ENSMUSG00000053930|Shisa6|228_8
AGAACAAGTACGACCCGGAGAAGGACAAGACCAACTTCAC
>ENSMUSG00000018774|Cd68|288_1
CTGCTGTGGAAATGCAAGCATAGTTCTTTCTCCAGCTGTT
>ENSMUSG00000018774|Cd68|288_2
GACTACATGGCGGTGGAATACAATGTGTCCTTCCCACAGG
>ENSMUSG00000018774|Cd68|288_3
ACAGCTTACCTTTGGATTCAAACAGGACCTACATCAGAGC
>ENSMUSG00000018774|Cd68|288_4
TGGGGCATATCTGTTTTGAATCCCAACAAAACCAAGGTCC
>ENSMUSG00000018774|Cd68|288_5
CAGTTTCTCCCACCACAAATGGCACTGCTACTAGTCCAAG
>ENSMUSG00000018774|Cd68|288_6
CCACCACCAGTCACGGAAATGTCACAGTTCACACCAGCTC
>ENSMUSG00000018774|Cd68|288_7
CTCTCCTGCCATCCTTCACGATGACACCTACAGCCACAGA
>ENSMUSG00000018774|Cd68|288_8
ATAGCCCAAGGAACAGAGGAAGACTGTCCTCACAAAAAGG
>ENSMUSG00000054404|Slfn5|375_1
TACTCCAGAGAGCGTCTACAAGGACCTCTTCGCAGATTAC
>ENSMUSG00000054404|Slfn5|375_2
CGCTGTTTCTCTCAAGGGATATTGATCTTCTCCCACAGCT
>ENSMUSG00000054404|Slfn5|375_3
GCTTACCTGGATCAGGGAAGACCACTCTAGCTCTCATGAT
>ENSMUSG00000054404|Slfn5|375_4
CATCACTCAGAGAGCGAGAGATGGCCCAGGAGTTCTCTAC
>ENSMUSG00000054404|Slfn5|375_5
GATGGTGGGTGAAGAACTTGAATGGGGTCCAGATGTCACA
>ENSMUSG00000054404|Slfn5|375_6
TGTCAGTCTATGTAGCAGAGAAATGCCAGAGTCTTTGGAG
>ENSMUSG00000054404|Slfn5|375_7
TTTACTAGTGCAGGTCAGGGAGGGGTTGGATAGTCTGGGT
>ENSMUSG00000054404|Slfn5|375_8
TTGGGATCATTCCAATGGGATCTGAGACGGCCATTTTCTA
>ENSMUSG00000000805|Car4|132_1
GTGCTATGAGATTCAAACCAAGGATCCTAGAAGCAGTTGC
>ENSMUSG00000000805|Car4|132_2
GGCCAATTAAGAACAATCAACACACAGTGGAGATGACGCT
>ENSMUSG00000000805|Car4|132_3
GAGCACAGTATTGATGGGAGACACTTTGCCATGGAGATGC
>ENSMUSG00000000805|Car4|132_4
GTGCACAAGAAGTTGACATCTAGCAAGGAGGACTCGAAGG
>ENSMUSG00000000805|Car4|132_5
TTCAACCTCTACAGTGAGGGAGAGCAGTTTGCAGGACATG
>ENSMUSG00000000805|Car4|132_6
AACCACACCAAACTGTGATGAGACTGTCATCTGGACTGTG
>ENSMUSG00000000805|Car4|132_7
TGACGAAGATCAGAAGTTGAACATGAAGGACAATGTGAGG
>ENSMUSG00000000805|Car4|132_8
GGACATGGCTTATCTTTCTTAATCTTTCCAGGTTGAACTT
>ENSMUSG00000001506|Col1a1|394_1
TACGTATCACCAAACTCAGAAGATGTAGGAGTCGAGGGAC
>ENSMUSG00000001506|Col1a1|394_2
GAGGAAACTTTGCTTCCCAGATGTCCTATGGCTATGATGA
>ENSMUSG00000001506|Col1a1|394_3
CCTGGAATGAAGGGACACCGAGGCTTCAGTGGTTTGGATG
>ENSMUSG00000001506|Col1a1|394_4
TCTGGTGAACCTGGCAAACAAGGTCCTTCTGGATCAAGTG
>ENSMUSG00000001506|Col1a1|394_5
TGAGACAGGCGAACAAGGTGACAGAGGCATAAAGGGTCAT
>ENSMUSG00000001506|Col1a1|394_6
CCGATGTCGCTATCCAGCTGACCTTCCTGCGCCTAATGTC
>ENSMUSG00000001506|Col1a1|394_7
GGGGCAAGACAGTCATCGAATACAAAACCACCAAGACCTC
>ENSMUSG00000046719|Nxph3|289_1
TAAGACTGGGGCATTCTGGGATAGGGATAGAGCCTCCTTT
>ENSMUSG00000046719|Nxph3|289_2
AGGGGAGTCCAACTGTGTAGACAACTTAGGATGGAGAGCT
>ENSMUSG00000046719|Nxph3|289_3
CCTTTGTCTCTCTCCTTGCTATTCAGAAGGAGGACAGTGG
>ENSMUSG00000046719|Nxph3|289_4
AGGTTAGAAGATACTTGTTATGGAAGAGAAATATGCCCTG
>ENSMUSG00000046719|Nxph3|289_5
CCCTTCAAAGTTGTCTGCGTCTATATTGCCTTCTATAGCA
>ENSMUSG00000046719|Nxph3|289_6
AATTTTCAACTGCCGGATGGAGTGGGAGAAGGTAGAACGG
>ENSMUSG00000046719|Nxph3|289_7
AGCTGTGGAGTTTCACCAAGAGCAGCAGATCTTCATCGAA
>ENSMUSG00000046719|Nxph3|289_8
GGGTGATTTCTACTCCAACATCAAGACAGTGGCCCTGAAC
>ENSMUSG00000061718|Ppp1r1b|249_1
CTTCATTAATAATACAACGCCGAGTTCTGGGGATACTGCA
>ENSMUSG00000061718|Ppp1r1b|249_2
GATAAATTCTACAGCTTGAGAAAGACTCTAACCTCCAGAG
>ENSMUSG00000061718|Ppp1r1b|249_3
ACTTGAGTGAGAACCAGGCCTCGGAGGAAGAGGATGAGTT
>ENSMUSG00000061718|Ppp1r1b|249_4
GAGGACCAAGTGGAAGGCAGAGCAACACTAAGTGAGCCTG
>ENSMUSG00000061718|Ppp1r1b|249_5
CTGGCACATAAGCTCAGAGCCCTGTATCTCCCAGGAGGAA
>ENSMUSG00000061718|Ppp1r1b|249_6
TGCGGCTTCTGACTTTTAGAAGACTAAGGCTGGTCTCTGT
>ENSMUSG00000061718|Ppp1r1b|249_7
TCTTCTATTTACCCGGTGGGAGTAGGGAGGTGAGAGAGCC
>ENSMUSG00000061718|Ppp1r1b|249_8
CCTAAGATCTGGGGAAAGGAGGTACTGAGAGCCTACAGGT
>ENSMUSG00000061718|Ppp1r1b|249_9
CATAGACTTCAACCAGGGCTCAGGTCTCACGCATTCTTTG
>ENSMUSG00000017493|Igfbp4|259_1
AGGATGAGAGCGAACATCCCAACAACAGCTTCAACCCCTG
>ENSMUSG00000017493|Igfbp4|259_2
GCAGAAGCATATGGCCAAAATTAGAGATCGGAGCAAGATG
>ENSMUSG00000017493|Igfbp4|259_3
AGACCTCTTCATCATCCCCATTCCAAACTGTGACCGCAAC
>ENSMUSG00000017493|Igfbp4|259_4
CAAGTGCTGGTGTGTGGATCGGAAGACAGGGGTGAAGCTT
>ENSMUSG00000017493|Igfbp4|259_5
CCTATGCTCTGGGGTTGTAGAGTTGACCTGGCTTGGAGTC
>ENSMUSG00000017493|Igfbp4|259_6
CCTCGTTGTGATTTCCTCCGATTGTAGAATGTGACGAGGT
>ENSMUSG00000017493|Igfbp4|259_7
TGGTCATGAAGTCACCAGGATGACTCTATCTTTCTAGTTG
>ENSMUSG00000017493|Igfbp4|259_8
ACATTTCTGCTTGGTGAGGGACTGCTGCAAACCAAAAGCC
>ENSMUSG00000020932|Gfap|325_1
GCATCACCATTCCTGTACAGACTTTCTCCAACCTCCAGAT
>ENSMUSG00000020932|Gfap|325_2
GCAGGAGTACCAGGATCTACTCAACGTTAAGCTAGCCCTG
>ENSMUSG00000020932|Gfap|325_3
GCAAGAGACAGAGGAGTGGTATCGGTCTAAGTTTGCAGAC
>ENSMUSG00000020932|Gfap|325_4
TGCAGAGATGATGGAGCTCAATGACCGCTTTGCTAGCTAC
>ENSMUSG00000061086|Myl4|205_1
AAACTGTTGGGTTGGATCCAATAGGAAGTGTCTCTTCTCA
>ENSMUSG00000061086|Myl4|205_2
TGTGTGAGGGTTATCAACGGCTCAAGTCGGCTCATCCCTC
>ENSMUSG00000061086|Myl4|205_3
CCTCTCTGGGTTTCCACCAATTGGCAGGAAAGGACCAATC
>ENSMUSG00000061086|Myl4|205_4
CAGAATAAAAGCAGGGGCAGGCCTTCCAGTCTCCCATCTT
>ENSMUSG00000061086|Myl4|205_5
TGACCCAAAGAGTGTGAAGATAGACTTCAGTGCTGACCAG
>ENSMUSG00000061086|Myl4|205_6
AATTCAAAGAGGCCTTTTCATTGTTTGACCGGACTCCAAC
>ENSMUSG00000061086|Myl4|205_7
AACCCAAGCCTGAAGAGATGAGTTCCAAGACACTGGACTT
>ENSMUSG00000061086|Myl4|205_8
TCAACTATGAAGCCTTTGTCAAGCACATCATGTCTGGGTA
>ENSMUSG00000061086|Myl4|205_9
CGTGAGAAAGCAAGAGATCCACAGCGGCTGTTACTGTTAC
>ENSMUSG00000061086|Myl4|205_10
CCCACAACCTTCCCTGGAAATAAAGAGCCCCAGCTTGGAG
>ENSMUSG00000020717|Pecam1|372_1
GATTTCTGAGCCTAGTGTGGAAGCCAACAGCCATTACGGT
>ENSMUSG00000020717|Pecam1|372_2
GAGGTACAGTCTGGAAGTGAAATGGTACTTCGGTGCTCTG
>ENSMUSG00000020717|Pecam1|372_3
TAAGCCCACCAGAGACATGGAATACCAGTGCAGAGCGGAT
>ENSMUSG00000020717|Pecam1|372_4
TAGCCAACTTCACCATCCAGAAGGAAGAGACGGTCTTGTC
>ENSMUSG00000020717|Pecam1|372_5
CATAACAGAGCTGTTTCCCAAGCCGAAGTTAGAGTTCTCC
>ENSMUSG00000020717|Pecam1|372_6
GGTCGAGTACAGTGGACACTACACCTGCAAAGTGGAATCA
>ENSMUSG00000020717|Pecam1|372_7
GGAAGTACAAATGCACAGTGATGCTGAACAACAAGGAAAA
>ENSMUSG00000020717|Pecam1|372_8
TTCACCATCAACAGCATCCATATGGAAAGCCTGCCATCAT
>ENSMUSG00000041592|Sdk2|201_1
TATGAGGAATGGTGGTTCTTAGTGGTCATTGCTCTTGTGG
>ENSMUSG00000041592|Sdk2|201_2
CCTTTGGACAACCAGAATGGAGACATCCAAGGATACAAGA
>ENSMUSG00000041592|Sdk2|201_3
TTACGAGATCCGAATGAGCATATACAACGCCGTGGGTGAG
>ENSMUSG00000041592|Sdk2|201_4
GAGTGGAGCGAGAATACACTATTGAGGACCTGGAGGAGTG
>ENSMUSG00000041592|Sdk2|201_5
CATCACAGATGCTGACGTCAACAACCTGTTGCTGGAGGAC
>ENSMUSG00000041592|Sdk2|201_6
CCACCAGAATGGGATCCTCAAGGGCTACATCATCAGATAC
>ENSMUSG00000041592|Sdk2|201_7
GAGCCACCTCAGTTTGTCAGAGAGCCTGAGAGACATATCA
>ENSMUSG00000041592|Sdk2|201_8
CCCAAGATGATGTACCGCCATACTTCAAGACGGAGCCAGT
>ENSMUSG00000044811|Cd300c2|389_1
TCTGTGGTGTATCAAACACATAAATGAATTTACCAAATAA
>ENSMUSG00000044811|Cd300c2|389_2
AGGACAGCCAGTAAATACATATTTCTTGAGAATGCTCTGA
>ENSMUSG00000044811|Cd300c2|389_3
CCAGTGAAGTCTGTTGACATCAAGGCCCTGTCCCTAAACA
>ENSMUSG00000044811|Cd300c2|389_4
CATCCAGACAACCTCACCTTCACAGTGACCTATGAGAGCC
>ENSMUSG00000044811|Cd300c2|389_5
CTGAAGGTACTCTGTAAAGATATTGTCAAGACCAGCAGCT
>ENSMUSG00000044811|Cd300c2|389_6
CTGTTGGGGAATCGCTCAGTGTGTCATGTCAATACGAGGA
>ENSMUSG00000044811|Cd300c2|389_7
ACAGCGGAGCTGAAGAAATGATTCCCAGAGTAATAAGATT
>ENSMUSG00000044811|Cd300c2|389_8
TTAACAGAGCCCTTCCTGCTACTGTTCATCTGGAGCCTCA
>ENSMUSG00000020591|Ntsr2|317_1
ACTCACTGCTTTTCTGAATGGGATCACTGTCAACCACCTG
>ENSMUSG00000020591|Ntsr2|317_2
CCCGATGATGGATGGACTGATGAGCTCTATGACTTCTATC
>ENSMUSG00000020591|Ntsr2|317_3
CCCAGAGTCAACTACTAGTACGTACAGTTTCCGGCTTTGG
>ENSMUSG00000020591|Ntsr2|317_4
CTGGGTGAAATACAAGTGTGAAGAGAACAAACAATGGCTG
>ENSMUSG00000020591|Ntsr2|317_5
CACACCCATCAGATAAGCCATGCCATTACTAACAGTCTAA
>ENSMUSG00000071379|Hpcal1|19_1
GCTGGAACAGAAGCTCAAGTGGGCCTTTAGCATGTACGAC
>ENSMUSG00000071379|Hpcal1|19_2
GCAGTGAAATGCTGGAGATAGTGCAGGCCATCTACAAGAT
>ENSMUSG00000071379|Hpcal1|19_3
CCGAAAAGCGAACAGACAAGATCTTCAGACAGATGGACAC
>ENSMUSG00000071379|Hpcal1|19_4
TAGCCAGTTCTGAGGGGAATGGGCTTTTGGACATTTGTGA
>ENSMUSG00000071379|Hpcal1|19_5
GCCTGCCATGTTCAGCTTTGCTTGTAAAAGTGGATTCCTC
>ENSMUSG00000071379|Hpcal1|19_6
ACTTTGTGAGGATGAAAAAGATGGAGAGTAGACAGGCAAG
>ENSMUSG00000071379|Hpcal1|19_7
GGTGAGATGGACTATAATGTTCAGCCCCTGTATTTAATGC
>ENSMUSG00000071379|Hpcal1|19_8
TGTGCTGTGATATTTATGCATTCATGATTTGCCTGATTCC
>ENSMUSG00000020644|Id2|107_1
TTTTATAAAAGTTTAGTTGTAAACTTAACCCTTTTATACA
>ENSMUSG00000020644|Id2|107_2
TAACCTATTTCTGCATTAAAATGTAATGACGTACTTATGC
>ENSMUSG00000020644|Id2|107_3
ACCTTGTGGACTCTTTAATTAGAGTTTTCTTGTATAGTGG
>ENSMUSG00000020644|Id2|107_4
GAATACCAGAAGGACCCAGTATTCGGTTACTTAAATGAAG
>ENSMUSG00000020644|Id2|107_5
TTGCCCAATGTAAGCAGACTTTGCCTTTTCACAAAGGTGG
>ENSMUSG00000020644|Id2|107_6
AGAAGTCTACAAGATCTTTTAAGACTTTTGTTATCAGCCA
>ENSMUSG00000020644|Id2|107_7
CTTGACTTACCACATAGGCATGAAGGGGCTTGTAGCTGTG
>ENSMUSG00000020644|Id2|107_8
TGTTTGGTTTGGTAAATGCATGCTTACTTCACTGTGTTAC
>ENSMUSG00000020644|Id2|107_9
CCTTCTGAGCTTATGTCGAATGATAGCAAAGTACTCTGTG
>ENSMUSG00000020644|Id2|107_10
CCTTCCTTTAAGATTACCTAATATCCTGCCTTTTATCCTC
>ENSMUSG00000020644|Id2|107_11
AAACTGTATATTGAGCGTCATGTGAAATCGCTACTTATAA
>ENSMUSG00000020644|Id2|107_12
GCTGTCACTCTTAAAGCCCATCGTAGAGACAGGTTCATTA
>ENSMUSG00000020644|Id2|107_13
CAGCATGAAAGCCTTCAGTCCGGTGAGGTCCGTTAGGAAA
>ENSMUSG00000063632|Sox11|256_1
ACTGTATCATAGTAGGACCTATGTATCTCATCGCTGTGAT
>ENSMUSG00000063632|Sox11|256_2
AATGGTGACCTAGACCTCAGAGCTGTTCTTAGTTTAAGAC
>ENSMUSG00000063632|Sox11|256_3
CCCTTATACCTCCTTGATTGAATACCTTACAGCCTAGACC
>ENSMUSG00000063632|Sox11|256_4
TCATAACTGTGAACTGACTTAAGACCAGAGTTTACTTTTC
>ENSMUSG00000063632|Sox11|256_5
TTCTATGCATCCGATTTCTTAAACTGCAGGGAGCTTGAAA
>ENSMUSG00000063632|Sox11|256_6
TTGTGGCTCTTTGAAGTCTGAAAGACATCGGCAGAGGACC
>ENSMUSG00000063632|Sox11|256_7
CTCAAGGTAGTTGCACACCTAGTCTGGAGTTGTGATTTTT
>ENSMUSG00000063632|Sox11|256_8
AGAGATGTGGCGCTGAGAAATTGGAAACGGTGATGAAATG
>ENSMUSG00000034402|Kcnh5|31_1
GCAGGTGGCAGAGATTTTAAAACTACTCTCAGAGAAAAGC
>ENSMUSG00000034402|Kcnh5|31_2
CACAGAGTGATCCTGAGAGGAGCCAGCTTCAGGTAGAGAG
>ENSMUSG00000034402|Kcnh5|31_3
GAACCTCACTCTCACTTGCAATCTAAGGAAGCGGATCATC
>ENSMUSG00000034402|Kcnh5|31_4
GGTCATTGATGAAGTCACCAACACCATTCAAATAGACAGC
>ENSMUSG00000034402|Kcnh5|31_5
ACAGAGACAGTCCACAAGCATTCAAGACTAGCTGAAGTGC
>ENSMUSG00000034402|Kcnh5|31_6
ACAAATAGCCGAAGTGTTTTACAGCAGCTTACACCAATGA
>ENSMUSG00000034402|Kcnh5|31_7
CTATAGAGGATGACTCAACGAAAGGTTGGACGAAGTTTGC
>ENSMUSG00000034402|Kcnh5|31_8
TGGTCTTGTTCCTGTGTACATTCAAGGACATTACACTGTT
>ENSMUSG00000021250|Fos|307_1
GCGGAGACAGATCAACTTGAAGATGAGAAGTCTGCGTTGC
>ENSMUSG00000021250|Fos|307_2
CAGAGGAGATGTCTGTGGCCTCCCTGGATTTGACTGGAGG
>ENSMUSG00000021250|Fos|307_3
AGCTGAAGGCAGAACCCTTTGATGACTTCTTGTTTCCGGC
>ENSMUSG00000021250|Fos|307_4
CGTCTTCCTTTGTCTTCACCTACCCTGAAGCTGACTCCTT
>ENSMUSG00000021250|Fos|307_5
TGGTGCATTACAGAGAGGAGAAACACGTCTTCCCTCGAAG
>ENSMUSG00000021250|Fos|307_6
TCGACCTAGGGAGGACCTTACCTGTTCGTGAAACACACCA
>ENSMUSG00000021250|Fos|307_7
ACACCTGAGAGCTGGTAGTTAGTAGAGCATGTGAGTCAAG
>ENSMUSG00000021250|Fos|307_8
TTTCTCATAGCACTAACTAATCTGTTGGGTTCATTATTGG
>ENSMUSG00000021097|Clmn|267_1
TCAATTGAGGAACGCAGCTGATCTGGATGACAGGAGAAAC
>ENSMUSG00000021097|Clmn|267_2
CAGTGACTCCAGCATTTACATTCGGCGACACACTAATAGG
>ENSMUSG00000021097|Clmn|267_3
CACCAGCCAAAGGAAACCAAAGAGAATGGCCCTGTGGAAA
>ENSMUSG00000021097|Clmn|267_4
CACAGACCTAGAGCATCCAGAGGACAGCTATCTGCAGGAC
>ENSMUSG00000021097|Clmn|267_5
CAAGAAAACCGTCCACTTCGAGGCAGACTTGCACAAGGAT
>ENSMUSG00000021097|Clmn|267_6
ACATACGTGGCCCAGTTTCTAGAGCGCTTTCCAGAGTTGG
>ENSMUSG00000021097|Clmn|267_7
GGTGCAGAGGAAAACCAGGAAGTATGGTGTGGCAGTCCAA
>ENSMUSG00000021097|Clmn|267_8
GAAAAGTGTGACCCACCTCTAGAAGTTACGGACCTGTTTG
>ENSMUSG00000048251|Bcl11b|154_1
AAATTGTAGCACTTTGTCTTAGCATCGCATTGGAGAGTTA
>ENSMUSG00000048251|Bcl11b|154_2
AGTCCAGCCTAACCTGTGTCTGCGAAGTCCTATGGAAACC
>ENSMUSG00000048251|Bcl11b|154_3
CTTGCTGACTAATGATGTCAAAATCGAGCAGGCTGAGAGG
>ENSMUSG00000048251|Bcl11b|154_4
GTACTGCGGCAAGGTCTTCAAGAACTGTAGCAACCTGACG
>ENSMUSG00000048251|Bcl11b|154_5
ACTCATGAATTTCCTGGGGGACAGCAATCCTTTCAACCTG
>ENSMUSG00000048251|Bcl11b|154_6
CACAGAACACACATGGCTTCCGAATCTACCTGGAGCCTGG
>ENSMUSG00000048251|Bcl11b|154_7
GGACATCCTGGTTTTTATAGAGCACAAGAAGAAACAGTGT
>ENSMUSG00000048251|Bcl11b|154_8
CCCGACCCTGATCTACTCACCTGTGGCCAGTGTCAGATGA
>ENSMUSG00000021318|Gli3|231_1
CAATCACTATGCAGCCTCAGAGTGTGCAGGGTCTCAACAA
>ENSMUSG00000021318|Gli3|231_2
CATCTTTTCCCTGCCTTCCATCCTCCTGTACCAATTGATG
>ENSMUSG00000021318|Gli3|231_3
CATGAGGGCCGTTACCATTATGATCCATCTCCTATTCCTC
>ENSMUSG00000021318|Gli3|231_4
ACCCCTACATCAACCCATATATGGACTACATCCGCTCATT
>ENSMUSG00000021318|Gli3|231_5
CTCAACAGGAGAGACAGCAATACCAGCACTATCAGCTCTG
>ENSMUSG00000021318|Gli3|231_6
AACCTCACTCTGCAACAAGGACAGCTCAGTGACATGAGTC
>ENSMUSG00000021318|Gli3|231_7
AGCAGGGTGAACAGCATCAAAATGGAGGCACAAGGTCAGT
>ENSMUSG00000039114|Nrn1|35_1
TTTCTCCTCCAGAAAAGCGAAAACACAAGAGTGTGGGCTT
>ENSMUSG00000039114|Nrn1|35_2
TCACGTCTTTCTTCCACAGTACCTTGTTTTGATCATTTCC
>ENSMUSG00000039114|Nrn1|35_3
ATGTTGATAACATGAAGAATGATGGGCTCCTCCTAATGGG
>ENSMUSG00000039114|Nrn1|35_4
AATGTTACCGATCAGTGAGCGAGCGAGCACAGCCAAAATC
>ENSMUSG00000039114|Nrn1|35_5
GAATAGCCATTCGTTCTCTGAGGACGTTGTGATTCTCTGT
>ENSMUSG00000039114|Nrn1|35_6
TGTCTCTCTCGGCAGCTTTAGCGACCTGGTTTTCCTTCTG
>ENSMUSG00000039114|Nrn1|35_7
AGGGGCGAAAGATATGTGGGATAAACTGAGAAAAGAATCG
>ENSMUSG00000039114|Nrn1|35_8
GCAGTCTTTAAGGGCTTTTCAGACTGTTTGCTCAAGCTGG
>ENSMUSG00000021609|Slc6a3|385_1
AAAAGCAAATGCTCCGTGGGACCAATGTCTTCTGTGGTGG
>ENSMUSG00000021609|Slc6a3|385_2
TCATCTTGGTCAAGGAGCAGAATGGAGTGCAGCTGACCAA
>ENSMUSG00000021609|Slc6a3|385_3
TGTCATCCTCATCTCTTTCTACGTGGGCTTCTTCTACAAT
>ENSMUSG00000021609|Slc6a3|385_4
GGTGTGGATCACAGCTACCATGCCCTATGTAGTCCTCACA
>ENSMUSG00000021609|Slc6a3|385_5
GGACTTCTACCGTCTCTGTGAGGCATCTGTGTGGATCGAT
>ENSMUSG00000021609|Slc6a3|385_6
TGCAATCATCACCACCTCCATTAACTCCCTGACGAGCTTC
>ENSMUSG00000021609|Slc6a3|385_7
TGGACCTGGGTTGATCTTCATCATCTACCCTGAGGCAATC
>ENSMUSG00000021609|Slc6a3|385_8
GATCACTGGGCTTGTCGATGAGTTCCAGCTGCTACATCGG
>ENSMUSG00000021613|Hapln1|23_1
GACAGCTACACTCCTCCAGATCAAGACAGAGTTATTCACA
>ENSMUSG00000021613|Hapln1|23_2
ATTTGGCTCAGGAATCCACAAAATCCGCATCAAGTGGACC
>ENSMUSG00000021613|Hapln1|23_3
AAGAAGACCTATGGAGGCTATCAAGGTCGAGTGTTTCTGA
>ENSMUSG00000021613|Hapln1|23_4
GATCTTACCCTGGAGGATTATGGGAGATATAAATGTGAGG
>ENSMUSG00000021613|Hapln1|23_5
ATGATACTGCTGTGGTGGCATTGGAGTTACAAGGTGTGGT
>ENSMUSG00000021613|Hapln1|23_6
CAGTGATGGATCTGTGCAGTACCCAATCACCAAACCACGA
>ENSMUSG00000021613|Hapln1|23_7
GGTTTTGGGACAAGGATAAAAGCAGATATGACGTTTTCTG
>ENSMUSG00000021613|Hapln1|23_8
CCAGATAAAAAGCATAAGCTATACGGGGTCTATTGCTTCA
>ENSMUSG00000021708|Rasgrf2|54_1
ATCTCGCCATTGAGAGGATGATCGTAGAGGGCTGTGACAT
>ENSMUSG00000021708|Rasgrf2|54_2
CATGAACATGTGGAGAGGAAAAGTCTGGAGTTCGCTAAGT
>ENSMUSG00000021708|Rasgrf2|54_3
CTGCCCATGCTGAACATTTATCAAGAATTTGTACGTAATC
>ENSMUSG00000021708|Rasgrf2|54_4
CTAAAGGCAAGGCTGGCAAATTGGCCTACTTTGGTTTTAG
>ENSMUSG00000021708|Rasgrf2|54_5
GCATGAGGAAGAGAAACCAGATTGTGTTCACGATGGTGGA
>ENSMUSG00000021708|Rasgrf2|54_6
CGAAGATCAAGATACCGAAATCGAAAGGCTTAAATCAGAG
>ENSMUSG00000021708|Rasgrf2|54_7
CTAATGCAGAAGTACATTCATCTAGTTCAGATTGTGGAGA
>ENSMUSG00000021708|Rasgrf2|54_8
CGCTTTGGACAAGCAGTATTACTTCACTGTCCTTTTTGGG
>ENSMUSG00000021662|Arhgef28|341_1
TTCTCAGCCTCCTGATGTCAACTCTGAACTCTGGACAACG
>ENSMUSG00000021662|Arhgef28|341_2
CCTGGAGGGGTCTCATTTTGATTTGGCAAGGACTAGTGAG
>ENSMUSG00000021662|Arhgef28|341_3
GAGGTAACAGAACTTAACCGAGCTGAGAGTTTGTGTCATG
>ENSMUSG00000021662|Arhgef28|341_4
AAGTGGCTGTGAAGGCTTCAAAGATGGGCGATGTAAGCCA
>ENSMUSG00000021662|Arhgef28|341_5
ATCTACGCTGAACTTGGGGAACTGAGTGGCTTTGAGGATG
>ENSMUSG00000021662|Arhgef28|341_6
GCTTAGATGAGCTGCTGGAGACTCACCGGCACTTCTTCTT
>ENSMUSG00000021662|Arhgef28|341_7
GGAGCAGAGTCATCTCAAGAAAAGGAGTTCTAGCCTGGAT
>ENSMUSG00000021662|Arhgef28|341_8
AACATTGACCCTGACCGTTAACCACACAGCTGAGCATCTC
>ENSMUSG00000050919|Zfp366|98_1
TTACACTCACCCTGCAGAAGAAGCTTCGATTGCTCAGGAG
>ENSMUSG00000050919|Zfp366|98_2
CAAAGTGGAACCCCTGGAGAGCGAGGAGACCAAACAGAAG
>ENSMUSG00000050919|Zfp366|98_3
CCCCACCTGTGAAAAGTCCTACACCTCCAAGTACAACCTG
>ENSMUSG00000050919|Zfp366|98_4
AGACCTTCCAGTATCCAAGTCAGCTGCAGAATCACATGAT
>ENSMUSG00000050919|Zfp366|98_5
TGAAGGAACACAAATGCGGGATCTGTGGGCGTGAGTTCAC
>ENSMUSG00000050919|Zfp366|98_6
GTGCAGAAGCAGACCCTCAAGGCTCACATGATCGTCCACT
>ENSMUSG00000050919|Zfp366|98_7
GTGTCTCTACTGCCCCAGTAAGTTCACGCTGAAGGGGAAC
>ENSMUSG00000050919|Zfp366|98_8
TTCTGATTACTTATACTTCAAGCACAGAGATGAGGGCTTA
>ENSMUSG00000021743|Fezf2|333_1
CAGAAACTTTGACTTAAAGAAACATGTGCGCAAACTTCAT
>ENSMUSG00000021743|Fezf2|333_2
CAAATGCACTATCTGTAACAAGGCCTTCCATCAGGTCTAC
>ENSMUSG00000021743|Fezf2|333_3
ATTCTTTGGAATAGGGTTGTGCAGACAGAGGTAGACGCTT
>ENSMUSG00000021743|Fezf2|333_4
CTGAGAATGAGGTGAGTGTGGTAGAGGCAGCACAAAAGCC
>ENSMUSG00000021743|Fezf2|333_5
AATTATCCATACCCAGGAAAAACCACATAAGTGTAACCAG
>ENSMUSG00000021743|Fezf2|333_6
TCTACTGACAGCAAACCCAAAAACTTCACCTGCGAAGTGT
>ENSMUSG00000021743|Fezf2|333_7
CCTTGACAGCTGAACGAGGGGGAGTCAAGAGCCACAGCAA
>ENSMUSG00000021743|Fezf2|333_8
GCTCTCTCTACTACTTCAACTACCTGGACTCCACCGCTTA
>ENSMUSG00000021743|Fezf2|333_9
GGGAAGATGTTTGCCATCAAAATGTGACAGAAGAGACACG
>ENSMUSG00000021743|Fezf2|333_10
TTCATGTGATGTCAGCTGAATGTAAAAGACAGTGATCTCA
>ENSMUSG00000021919|Chat|312_1
ACCTGAGATGTTCATGGATGAAACATACCTGATGAGCAAC
>ENSMUSG00000021919|Chat|312_2
GAATCTGGATTTCATTGTTTATAAGTTTGACAACTATGGG
>ENSMUSG00000021919|Chat|312_3
GCACCTGCTGAAACATATGATGACAGGCAACAAGAAGCTC
>ENSMUSG00000021919|Chat|312_4
TGGAGCGAATCGTTGGTATGACAAGTCCCTGCAGTTTGTG
>ENSMUSG00000021919|Chat|312_5
GTTCACTCAGTTGAGAAAGATAGTCAAAATGGCGTCCAAC
>ENSMUSG00000021919|Chat|312_6
AACCAGTTCTTTGTCTTGGATGTTGTCATTAATTTCCGCC
>ENSMUSG00000021919|Chat|312_7
TGTATGAAGCAGTACTACAGACTCTTCTCATCATACCGGC
>ENSMUSG00000021919|Chat|312_8
CAGCACTTCCAAGACACCAATGACCAGCTAAGGTTTGCAG
>ENSMUSG00000023064|Sncg|265_1
TGCTGGCTCCTTTTACCCTATGGTCCTCTGATCACCAATC
>ENSMUSG00000023064|Sncg|265_2
ACAGGACCAAGAAGCCAAAGAGCAAGAGGAGAATGAAGAG
>ENSMUSG00000023064|Sncg|265_3
AACACAGTGGCCAACAAGACCGTGGAGGAGGCTGAAAACA
>ENSMUSG00000023064|Sncg|265_4
TGTAGAAAAGACCAAGCAGGGAGTAACGGAGGCAGCTGAG
>ENSMUSG00000023064|Sncg|265_5
CAAACACCATGGACGTCTTCAAGAAAGGCTTCTCCATTGC
>ENSMUSG00000023064|Sncg|265_6
AATATTTCATCTGCGTCAATAAGAGGCAGTAGCAGCAGAG
>ENSMUSG00000022212|Cpne6|252_1
GGCCATTGAATACTTTTTTGAAGAGAAGCAGCCTTTGCAG
>ENSMUSG00000022212|Cpne6|252_2
TGTGTCACAAACCAAGGTCACTAAGCCATTACTGCTGAAG
>ENSMUSG00000022212|Cpne6|252_3
GGGCAAGTCTACTATCACGATTGTGGCTGAGGAGGTATCA
>ENSMUSG00000022212|Cpne6|252_4
TATGTGCAACTTACCTTCAGAGCCCACAAGCTGGATAACA
>ENSMUSG00000022212|Cpne6|252_5
CCTTCATGGAGATTTATAAGACCAATGGAGACCAGAGTGA
>ENSMUSG00000022212|Cpne6|252_6
GCTCAAGTTCCTGGTATATGACTATGACTCCAGTGGAAAG
>ENSMUSG00000022212|Cpne6|252_7
CGAGTTCACCAGCACATTCCAGGAAATGCAAGAGGGGACC
>ENSMUSG00000022212|Cpne6|252_8
GACTTCTCTGACATGAGGCTACTGGACGGAGATGATGGTC
>ENSMUSG00000046352|Gjb2|171_1
GTGCTATTTGTTCGTTAGGTATTGCTCAGGAAAGTCCAAA
>ENSMUSG00000046352|Gjb2|171_2
CATTTCCAGGCCCACAGAAAAGACTGTCTTCACCGTGTTT
>ENSMUSG00000046352|Gjb2|171_3
CATGTACGTCTTTTACATCATGTACAATGGCTTCTTCATG
>ENSMUSG00000046352|Gjb2|171_4
ACCTACACCACCAGCATCTTCTTCCGGGTCATCTTTGAAG
>ENSMUSG00000046352|Gjb2|171_5
TCGAAGAGATCAAAACCCAGAAGGTCCGTATCGAAGGGTC
>ENSMUSG00000046352|Gjb2|171_6
GGTAGCTATGCATGTGGCCTACCGGAGACATGAAAAGAAA
>ENSMUSG00000046352|Gjb2|171_7
CAAAGGAGGTGTGGGGAGATGAGCAAGCCGATTTTGTCTG
>ENSMUSG00000046352|Gjb2|171_8
GGGTGTCAACAAACACTCCACCAGCATTGGAAAGATCTGG
>ENSMUSG00000022103|Gfra2|188_1
GGGATCTCCGCATTGGATTTGGGGGTCGTTATCATTGCTT
>ENSMUSG00000022103|Gfra2|188_2
CCAGCGAGTATACCTACCGCATGCTCTTCTGCTCCTGTCA
>ENSMUSG00000022103|Gfra2|188_3
GCTGGCATGATTGGGTTTGATATGACACCGAACTATGTGG
>ENSMUSG00000022103|Gfra2|188_4
TGGCAGTGGGAACATGGAAGAAGAGTGTGAGAAGTTCCTC
>ENSMUSG00000022103|Gfra2|188_5
GATGTGAACATGTCTCCCAAAGGCCCCACATTTTCAGCTA
>ENSMUSG00000022103|Gfra2|188_6
GGTAGAGAAAACTCCTTCACTGCCAGATGACCTCAGTGAT
>ENSMUSG00000022103|Gfra2|188_7
CAGTGTCATCACCACCTGCACATCTATCCAGGAGCAAGGG
>ENSMUSG00000022103|Gfra2|188_8
TGTGTTTCACAGAGCTCACGACAAATATCAGCCCAGGGAG
>ENSMUSG00000022103|Gfra2|188_9
GCTGTTACAGGACGAAGCTTCTTTGGGGAACAAGCAAGCC
>ENSMUSG00000022103|Gfra2|188_10
AGATGCTCTTTCCTCCTTCATGCCAGGAATCTTGAAGTCA
>ENSMUSG00000098557|Kctd12|368_1
CGCAGGAGTGGTTAGTAGGGACAGTCAGCCCTTACTTAGG
>ENSMUSG00000098557|Kctd12|368_2
AGCTTTAGGTTTTGTTGGTTAAGGCTTCTAGGCTAGGAGC
>ENSMUSG00000098557|Kctd12|368_3
AGTAAATTCTAGTACTGGCAACAGGGGAGAGTTCTATTTA
>ENSMUSG00000098557|Kctd12|368_4
AAAAGGTTGTTAGAGATTTGACCCTCATTAGAAAGAGAGT
>ENSMUSG00000098557|Kctd12|368_5
GGTTTCAGAGATCAGAACTGAGAGTGCTGTGTGGAGAGAG
>ENSMUSG00000098557|Kctd12|368_6
ATCTAGTGGGACAGTCACCAAGTACCTGGGAATGACTGAA
>ENSMUSG00000098557|Kctd12|368_7
CACCTCCCGCTATTACCTCAAGTTCAACTTCCTAGAGCAG
>ENSMUSG00000049148|Plcxd3|382_1
ATCTCAGGGGAAAAACGAGCTGAAATTCGCCGACTGGATG
>ENSMUSG00000049148|Plcxd3|382_2
GATCAATGCATTTCTCACAGACCACCACAAAGAGGTAGTA
>ENSMUSG00000049148|Plcxd3|382_3
GGGATGCAAAAATATCACCATGAAAAACTGGTCCAAATGC
>ENSMUSG00000049148|Plcxd3|382_4
TGCCCAGGAAGTGAGTCTAAAGTACCTATGGGAGAAGGAC
>ENSMUSG00000049148|Plcxd3|382_5
AACACGACAGACCCAGAGAAATTGATCCAGTTTCTTCAGG
>ENSMUSG00000049148|Plcxd3|382_6
TGTGGCAAGTGGACTCAGAGAAACAATCACAGAGAGAGCT
>ENSMUSG00000049148|Plcxd3|382_7
ATCCGTACCCAAAAGCCAGGAGAGAGCGGCATCAATATTG
>ENSMUSG00000049148|Plcxd3|382_8
CGATTTTGTAGAACTTGGTGACTTTATCAGCACTGTCATA
>ENSMUSG00000022197|Pdzd2|371_1
TTGAGTCTGGACGGAGGAAAATCATCCATAGCCGGAGATG
>ENSMUSG00000022197|Pdzd2|371_2
CAGAATCCGCCAGAGACTAATAACAAGGGCCACAGTCCAG
>ENSMUSG00000022197|Pdzd2|371_3
CTCAGGAACCCAGATATGGTAAATGGTTTGGGACAGGACC
>ENSMUSG00000022197|Pdzd2|371_4
CAGGATCAGCCCACACTACAAGAGATCTGATGCTGAGGAG
>ENSMUSG00000022197|Pdzd2|371_5
CCTGCTGCTTAGCCTTGGAAAACAGCCCTCCAGGTATATA
>ENSMUSG00000022197|Pdzd2|371_6
AGGAGATGAACTGCTGGTGATCAATGGTCACTTACTGGTC
>ENSMUSG00000022197|Pdzd2|371_7
TACCGACTCCGAACTTGGAAATGGCCATGCCTTTGAGCTA
>ENSMUSG00000039385|Cdh6|4_1
GGCAGATATGTATGGAGGGATGGACAGTGACAAAGACTCC
>ENSMUSG00000039385|Cdh6|4_2
CCATCCTTCTGTGCATCGTGATCCTACTAGTGACAGTGGT
>ENSMUSG00000039385|Cdh6|4_3
GTGGCACAACATCACAGTGATCGCAACGGAGATTAATAAC
>ENSMUSG00000039385|Cdh6|4_4
TGTCTTCAGCAAACTGGCCTACATCCTACAGATACGGGAG
>ENSMUSG00000039385|Cdh6|4_5
ATCAAAGCCAGTGATGCCGATGTGGGAGAAAATGCGGAGA
>ENSMUSG00000039385|Cdh6|4_6
GACAGCGTTGCTCAACATGGATCGAGAAAACAGAGAACAG
>ENSMUSG00000039385|Cdh6|4_7
TGAGCCAATATTCACCAAGGACGTTTACACAGCCACAGTC
>ENSMUSG00000039385|Cdh6|4_8
ACCCAACTTTCTCAAACCCATTATCTAAAAGGACTAGTGG
>ENSMUSG00000025370|Cdh9|338_1
GGTACAGACACTCAGTATGTAGGAAAGCTTCACACTGACC
>ENSMUSG00000025370|Cdh9|338_2
ATAGACAGAAAGACCGGACGACAAGTGGAGCCAGAATCTG
>ENSMUSG00000025370|Cdh9|338_3
GGAACTCATCTTGGAAGGATAAAAGCCAATGACCCAGACA
>ENSMUSG00000025370|Cdh9|338_4
CGCCGAGCTGGAATATAGCATTGCAGAAGGAGAAGGATCA
>ENSMUSG00000025370|Cdh9|338_5
GCAAGTAATACCCACCCTGATCCTCGATTCTTACACCTTG
>ENSMUSG00000025370|Cdh9|338_6
ATGAAGATGTGAAGGAGGGGAGCATCATCGGACAAGTCAC
>ENSMUSG00000025370|Cdh9|338_7
GACAAAGATGATCCTCCTCGAGGACACAAGTTCTTCTTTG
>ENSMUSG00000025370|Cdh9|338_8
GCCTCTGATCATTTCAAAGGATGACGTCCGGGACAATATT
>ENSMUSG00000022306|Zfpm2|232_1
GCTACAAGCTGCTAGTCACATGACTCTCACCGAAGGGATG
>ENSMUSG00000022306|Zfpm2|232_2
CCTGCAAGCCCATTTGATGTACTACTGTAGTGGGAGGCAA
>ENSMUSG00000022306|Zfpm2|232_3
GACTAAGGATGCAAGCTCAGACACAGAGCTGGACAAGTGT
>ENSMUSG00000022306|Zfpm2|232_4
CAACTCTTCCACCGTTTTAGATTTGATTGGGCCAAACGGG
>ENSMUSG00000022306|Zfpm2|232_5
TGGGGAAAGTGACCCAAATAAGACTACCTGTGAAGCTTGT
>ENSMUSG00000022306|Zfpm2|232_6
GGACGACAGCATCTCCTAAGAGGCTACTAGACTACCACGA
>ENSMUSG00000022306|Zfpm2|232_7
ACCCTGGAGCAATAAAGAAGACAAAAGGAGCTGACCAACT
>ENSMUSG00000022306|Zfpm2|232_8
TATCGCCAGTTCTCTTGTCATCCACAACACTGACGTCGAA
>ENSMUSG00000022309|Angpt1|378_1
TGCGGGACAAAATCATGGAAAACTGAATGGGATAAAGTGG
>ENSMUSG00000022309|Angpt1|378_2
AACCAGTCAGAGGCAGTACATGCTGAGGATTGAGCTGATG
>ENSMUSG00000022309|Angpt1|378_3
GAAGCAACAACTGGAGCTCATGGACACAGTTCATAACCTT
>ENSMUSG00000022309|Angpt1|378_4
GGTTTCTCGTCAGACATTCATCATCCAGGAGTTGGAGAAG
>ENSMUSG00000022309|Angpt1|378_5
CAGACCCGAAAGCTGACAGATGTTGAGACCCAGGTACTAA
>ENSMUSG00000022309|Angpt1|378_6
GCCACCATGCTTGAGATAGGAACCAGTCTCTTATCTCAGA
>ENSMUSG00000022309|Angpt1|378_7
AGCCGGATTTCTCTTCCCAGAAACTTCAGCATCTGGAGCA
>ENSMUSG00000022309|Angpt1|378_8
AGAAAACGGAGGGAGAAGATATAACCGGATTCAACATGGG
>ENSMUSG00000051920|Rspo2|68_1
ACTGGTGGACAGCATTCCTGATCCTCTGACCAGTATCCAT
>ENSMUSG00000051920|Rspo2|68_2
AAAAGCCAGCAAAAGACACAATACCATGTCCGACCATTGC
>ENSMUSG00000051920|Rspo2|68_3
TGAAGTTGGTCATTGGAGCGAATGGGGAACGTGTAGCAGA
>ENSMUSG00000051920|Rspo2|68_4
TAGAGGCCGCTGCTTTGATGAATGTCCAGATGGTTTTGCA
>ENSMUSG00000051920|Rspo2|68_5
CTGTGATTCTTGCTTTAGCAAAGACTTTTGTACGAAGTGC
>ENSMUSG00000051920|Rspo2|68_6
CAGGGTATTATGGACACCGAGCCCCAGATATGAACAGATG
>ENSMUSG00000051920|Rspo2|68_7
TGTATCAAATCCCATTTGCAAGGGTTGTTTGTCTTGTTCG
>ENSMUSG00000051920|Rspo2|68_8
TTGCCCTCATCATTCTGAACTGTATGGATTACAGCCAGTG
>ENSMUSG00000022419|Deptor|102_1
CCATCTCAAAACCTACCCAAACTGCTTTGTTGCAAAAGAG
>ENSMUSG00000022419|Deptor|102_2
AACTCATGCAGAAATTAGCCGACCGGGGCATCATTCATCA
>ENSMUSG00000022419|Deptor|102_3
AACTCTTCTACCGCTTTAGGAAGGATGATGGGACCTTTGC
>ENSMUSG00000022419|Deptor|102_4
TGGTTGGTTCAGGAAGGTGAAGCCACAACAAGGAAAGAGG
>ENSMUSG00000022419|Deptor|102_5
GCTTATGGACCATGGGATCATCCAGCATGTGTCTAACAAG
>ENSMUSG00000022419|Deptor|102_6
GACGCATGACAGTCCCTTCTGTCTGAGGAAGCAGAGCCAC
>ENSMUSG00000022419|Deptor|102_7
GTGCTGAAGAGACCTGTCACTTCTGAGGAACTCTTGACTC
>ENSMUSG00000022419|Deptor|102_8
GGCTTTGTGGTACGAGGAAGTAAACCATGCCACATCCAGG
>ENSMUSG00000060429|Sntb1|332_1
CAAGCCGATCGTTTTCATCATCCACTCCTTTCTGTCTGCT
>ENSMUSG00000060429|Sntb1|332_2
GCACCTACAGAAACCAGGAATGCCGCTTGACCATACATTA
>ENSMUSG00000060429|Sntb1|332_3
ATCTAATGTCAAGTGTCAGATCTAATAAATTCACAATCTG
>ENSMUSG00000060429|Sntb1|332_4
TTATTTCTTGACTGCTCAGAATTTTCTCCTCCCTGGGGTC
>ENSMUSG00000060429|Sntb1|332_5
CTGTCATCCCAGTCCTTCTCCTTCCATAGAGACCGGAAAA
>ENSMUSG00000060429|Sntb1|332_6
ATGGGAAACACCTCCACCTGAGTCTCCAAGATTAGGGGGT
>ENSMUSG00000060429|Sntb1|332_7
GTATATGAGAGAAGCCACACCTTACGTGAAGAAAGGGTCC
>ENSMUSG00000060429|Sntb1|332_8
CAAGGAAAACAAGATGCCCATACTCATCAGCAAGATCTTC
>ENSMUSG00000060429|Sntb1|332_9
TCTCAAACCAGAAGAGGGGCGTGAAGGTGCTGAAGCAGGA
>ENSMUSG00000060429|Sntb1|332_10
CCGTTTGCAATCACATGGCATTTTAAGAATGCTGGAAAGA
>ENSMUSG00000022372|Sla|365_1
AGAAGAAGAGTCTCTCCCTAATGTACACTGGCAGCAAACG
>ENSMUSG00000022372|Sla|365_2
GACGAATCCCTTTTCAGCTATGGTCTTCGGGAAAGCATTG
>ENSMUSG00000022372|Sla|365_3
CTGGTTCACCTGTCACCTTGCGCCAGAAGACCTTTGACTG
>ENSMUSG00000022372|Sla|365_4
GAGGACCTGGTGACTCATTATTCTGAAGTGGCTGATGGTC
>ENSMUSG00000022372|Sla|365_5
CCGTCTTCCCAACAACTGGTACTACATCTCACCAAGGCTC
>ENSMUSG00000022372|Sla|365_6
GGGAAAGTTATATTCCAGGGATATGTGTGGCCAGAGTGTA
>ENSMUSG00000022372|Sla|365_7
ATATTCCGGAGAGGAGAGAAACTGCGTGTAATTTCTGATG
>ENSMUSG00000022372|Sla|365_8
GGGACTTGAAAGTGACTTCCTGGCTGTGCTGACTGACTAC
>ENSMUSG00000022602|Arc|299_1
CAAAACCCAGGGGACATCCTAGGGCAGATGCTAAAGCAGA
>ENSMUSG00000022602|Arc|299_2
CTCTACACTCTCAGACCATCACAGAACACGATCTGGCTTC
>ENSMUSG00000022602|Arc|299_3
TGACTCACAACTGCCACACAACCATGCTACATGGACTGAA
>ENSMUSG00000022602|Arc|299_4
CACAGAGGATGAGACGGAGGCACTCACACCTGCTCTTACC
>ENSMUSG00000022602|Arc|299_5
CAAGACCCTGGAGCAGCTTATCCAGAGGGGTATGGAAGTG
>ENSMUSG00000022602|Arc|299_6
CTGGGTGGAGTTCAAGAAGGAGTTTCTGCAATACAGTGAG
>ENSMUSG00000022602|Arc|299_7
GAGTCAGTTGAGGCTCAGCAATATCAGTCTTGGGGGCCAG
>ENSMUSG00000022602|Arc|299_8
CTGCAGATTGGTAAGTGCCGAGCTGAGATGCTGGAACACG
>ENSMUSG00000075602|Ly6a|153_1
TGGGTAGGTAGGTGCTCTAATCCTCTCTAGGGCTTTCAAG
>ENSMUSG00000075602|Ly6a|153_2
CAAGGTGGGAGTAGTGTGTGAAATACCATGTTTTGCCTTT
>ENSMUSG00000075602|Ly6a|153_3
ACCTCCACCCTTGTCCTTTTATCCTCATGTGCAACAATTC
>ENSMUSG00000075602|Ly6a|153_4
CCAGGAAGACCTCTGCAATGTAGCAGTTCCCAATGGAGGC
>ENSMUSG00000075602|Ly6a|153_5
GAACAATCTTTGCTTACCCATCTGCCCTCCTAATATTGAA
>ENSMUSG00000075602|Ly6a|153_6
TTACTCAGGAGGCAGCAGTTATTGTGGATTCTCAAACAAG
>ENSMUSG00000075602|Ly6a|153_7
GCTATGGAGTCCCATTTGAGACTTCTTGCCCATCAATTAC
>ENSMUSG00000075602|Ly6a|153_8
CACTTCTCACACTACAAAGTCCTGTTTGCTGATTCTTCTT
>ENSMUSG00000005716|Pvalb|397_1
CCTTCAGGACTAGCTAGATCAAAGGACTCCAATGACACTC
>ENSMUSG00000005716|Pvalb|397_2
AGTGGGGGTATAGTAGAAAAAGTGAGATAAGTCAAAGGAC
>ENSMUSG00000005716|Pvalb|397_3
GGATGACGCCATTCTTCTGGAAATGCTGGAGAAACAATAA
>ENSMUSG00000005716|Pvalb|397_4
TGGCTTCATTGAGGAGGATGAGCTGGGGTCCATTCTGAAG
>ENSMUSG00000005716|Pvalb|397_5
CCACAAAAAGTTCTTCCAGATGGTGGGCCTGAAGAAAAAG
>ENSMUSG00000005716|Pvalb|397_6
ATGAGGAGAACACTTTTTAATCTTTTCGCACTTGCTCTGC
>ENSMUSG00000033006|Sox10|227_1
TTTGCTCCAGCGATACCTTAATAAAGTACGTAGCTCTGTC
>ENSMUSG00000033006|Sox10|227_2
CAGCAGGCTGGACACTAAACCCCTGCCATGTACAGTCTAC
>ENSMUSG00000033006|Sox10|227_3
CTGTCACTAAGGACGCACTGAGGACAGCTTTGAACAGCTT
>ENSMUSG00000033006|Sox10|227_4
GGCAAAGGAAGTTTGGTGGCTCTCCCAGACTGAGGGTGAG
>ENSMUSG00000033006|Sox10|227_5
TCACGACCCCAGTTTGACTATTCTGACCATCAGCCCTCAG
>ENSMUSG00000033006|Sox10|227_6
GAGGTAATGTCCAACATGGAAACCTTTGATGTGACTGAGC
>ENSMUSG00000033006|Sox10|227_7
ATGCAGCACAAAAAGGACCATCCGGACTACAAGTACCAAC
>ENSMUSG00000033006|Sox10|227_8
GAACGAAAGTGACAAGCGCCCCTTCATTGAGGAGGCTGAG
>ENSMUSG00000052560|Cpne8|199_1
CAGTTCCTTTCCTACATGAGAGCCAGAGGAATCAAGCCAT
>ENSMUSG00000052560|Cpne8|199_2
GAATCCTTACTGTGATGGCATTGAAGGTGTCATGGAAGCT
>ENSMUSG00000052560|Cpne8|199_3
CAAAGCTGCCTCCAGATGGAAGGATATCTCACGAGTTTGC
>ENSMUSG00000052560|Cpne8|199_4
TCAAGATCTCAGTGCGAGCATTGTGCAATGGGGACTATGA
>ENSMUSG00000052560|Cpne8|199_5
GACAATCATACTGACGGCAGAGGAGCTAAACTGCTGCAGG
>ENSMUSG00000052560|Cpne8|199_6
AAGAGTCCCAACTTGTCCAAACATGACTTTCTGGGACAAG
>ENSMUSG00000052560|Cpne8|199_7
GCCATTACATCGTTGGGAGAACAGCACACAGTATTACCTC
>ENSMUSG00000052560|Cpne8|199_8
CCTATATACACAAGCAGTTGGGAATAAAGAATGGAGAGAG
>ENSMUSG00000052560|Cpne8|199_9
GAAATCTCCTTGATAGAGATACATTTTCTAAGTCGGATCC
>ENSMUSG00000023484|Prph|280_1
AACTTCATCGAGAAGGTGCGCTTCTTGGAGCAGCAGAACG
>ENSMUSG00000023484|Prph|280_2
AGAACTGGAGCGCAAGATTGAGTCTCTGATGGATGAAATT
>ENSMUSG00000023484|Prph|280_3
TCGAGATAGCCACCTACAGGAAGCTACTGGAAGGGGAGGA
>ENSMUSG00000023484|Prph|280_4
TTCATTCCTTTGCCTCTCTAAGTTTAAAGACGACTGTGCC
>ENSMUSG00000023484|Prph|280_5
GGTGACAGAGTCCCAGAAGGAACAGCACAGTGACCTGGAC
>ENSMUSG00000023484|Prph|280_6
CATAGCTTTCTTGTCCTTGTAAGAGGTGGATAAAGATACC
>ENSMUSG00000000530|Acvrl1|300_1
CACTTGTGAGAGCCCACACTGCAAGAGACCATTCTGCCAG
>ENSMUSG00000000530|Acvrl1|300_2
CTGCTATAGATCCTTCTGCAACCACAACGTGTCTCTGATG
>ENSMUSG00000000530|Acvrl1|300_3
GGATTTGCACAGTGACCTGGGCGAGTCCAGTCTCATCCTG
>ENSMUSG00000000530|Acvrl1|300_4
CATTGCCCATCGTGACCTCAAGAGTCGCAATGTGCTGGTC
>ENSMUSG00000000530|Acvrl1|300_5
GCTTTGAGTCGTACAAGTGGACAGACATCTGGGCCTTTGG
>ENSMUSG00000000530|Acvrl1|300_6
TTGTGGAGGATTACAGGCCACCTTTCTATGACATGGTACC
>ENSMUSG00000000530|Acvrl1|300_7
CCCCAGTTTTGAGGACATGAAAAAGGTGGTGTGCGTTGAC
>ENSMUSG00000000530|Acvrl1|300_8
GCATAAAGAAGACATTGCAGAAGCTCAGTCACAATCCAGA
>ENSMUSG00000023046|Igfbp6|392_1
GAAGGAGTGTACAGGGCAAAAACTCTGACCATGACCTGGG
>ENSMUSG00000023046|Igfbp6|392_2
GCTCTCGTGACACAAACCACAGAGACCGGCAGAAGAATCC
>ENSMUSG00000023046|Igfbp6|392_3
CCAAACTGTGACCTCAGAGGCTTCTACCGAAAGCAGCAGT
>ENSMUSG00000023046|Igfbp6|392_4
CCTTTGCCAGTGTCTCCAGATGGTCAAGGAAGCACTCAGT
>ENSMUSG00000023046|Igfbp6|392_5
TGTCATTTGAGCTGTATGTGAAGCAATGAATAACTCTGTG
>ENSMUSG00000023046|Igfbp6|392_6
CCTTTACACAGCTAGTTAGAAAGATTGCTGTTGGCTTGTG
>ENSMUSG00000041378|Cldn5|207_1
GTTGGTGTAGTTAAAACCTCCTCTTCTGCTCCAGGACTGG
>ENSMUSG00000041378|Cldn5|207_2
AGTCTTTAGCCATGGGGTCTGCAGCGTTGGAAATTCTGGG
>ENSMUSG00000041378|Cldn5|207_3
AACAGACTACAGGCACTTTTAAGAACTTGACCGACCTTTT
>ENSMUSG00000041378|Cldn5|207_4
TTCTTTGTTAGTGGAGAAGAACCTACTGAACCAAAGGACT
>ENSMUSG00000004366|Sst|346_1
AGCTGGCTGCAAGAACTTCTTCTGGAAGACATTCACATCC
>ENSMUSG00000004366|Sst|346_2
TGACGTCAGAGAGAGAGTTTAAAAAGGGGAGACCGTGGAG
>ENSMUSG00000052133|Sema5b|184_1
ATCTGAAGCCGTGGGTCTTTAACTTCACCTACCCTGGAGT
>ENSMUSG00000052133|Sema5b|184_2
GAGGAGGAGTGTCAGAACTATGTACGAGTCCTGATTGTTT
>ENSMUSG00000052133|Sema5b|184_3
CTTCTCACATCTCGTGGTAGACCTTGTGCAAGCTAAGGAC
>ENSMUSG00000052133|Sema5b|184_4
ACATGAGCCTGTGGATCCAGAACATCACAACCTGTCCTGT
>ENSMUSG00000052133|Sema5b|184_5
CTGGGGCCATCCATCCATATTGCCAATTGCTCCAGGAATG
>ENSMUSG00000052133|Sema5b|184_6
GGTTCAATCTCATCCACCTGATAGTCACTGGTGTGTCCTG
>ENSMUSG00000052133|Sema5b|184_7
ACTTCTACCCACTGCAGCAGACCAATGTGTATACAACCAC
>ENSMUSG00000087141|Plcxd2|350_1
CTTTGCCACGACTGTGATTGAGTTGAACGACCTCCTAGAG
>ENSMUSG00000087141|Plcxd2|350_2
AATCTCCCTGCCATCCTTGATTGGGTGAAGACTCAAAAGC
>ENSMUSG00000087141|Plcxd2|350_3
GTACCAGGTTCTCATTTTCTACCACTGTCCCTTCTACAAG
>ENSMUSG00000087141|Plcxd2|350_4
GATCATCTTCCTGGATTTCAACCACTTCTATGCCATGGAT
>ENSMUSG00000087141|Plcxd2|350_5
TTGGGATGGGTTGATGGAGATTGATGCCTTCCTCACTCAG
>ENSMUSG00000087141|Plcxd2|350_6
AGACACTGACCAGGAGATCTACTTCATCCACGGGCTCTTT
>ENSMUSG00000087141|Plcxd2|350_7
CCTTGGTGAAAAAGTTAATGAAGAAATGGTCTGTAACTCA
>ENSMUSG00000087141|Plcxd2|350_8
CTTGCATTTAGAAAGGCCAGAAGGAAACTCAGGATGGGTA
>ENSMUSG00000050783|Htr1f|100_1
TGAAGCATGAGAAATCTTGGAGAAGACAGAAAATCTCAGG
>ENSMUSG00000050783|Htr1f|100_2
GAGTCGGATGATAAAGGAGGAGCTGAACGGTCAAGTCTTC
>ENSMUSG00000050783|Htr1f|100_3
CACGTTTGGAGCTTTCTACATCCCGCTTGTATTGATATTG
>ENSMUSG00000050783|Htr1f|100_4
CCGTGATGATGAGTGTGTCATCAAACATGACCACATTGTT
>ENSMUSG00000050783|Htr1f|100_5
GTGGGTTATATCTGTGTTCATCTCTATGCCTCCTCTCTTC
>ENSMUSG00000050783|Htr1f|100_6
TATGGGACAAGTACTCTGTGACATTTGGCTGAGTGTCGAC
>ENSMUSG00000050783|Htr1f|100_7
CCTGGTGATGCCCTTCAGTATTGTGTACATTGTGAGAGAG
>ENSMUSG00000050783|Htr1f|100_8
AGACCAAAACTTGACCTCTGAGGAACTGTTAAACCGAATG
>ENSMUSG00000022860|Chodl|0_1
GGTGTGTTTTGCTGATGTGAAACATCCCTGCTACAAAATG
>ENSMUSG00000022860|Chodl|0_2
ACAGAAGTTAATAGAGAGCATGCTTCAGAACCTGACAAAA
>ENSMUSG00000022860|Chodl|0_3
TTCAGATGGTGACTTCTGGATAGGACTTTTGAGAAGCGGA
>ENSMUSG00000022860|Chodl|0_4
GTGCCTGCCCAGATCTCTACCAGTGGTCTGATGGAAGCAG
>ENSMUSG00000022860|Chodl|0_5
GTTCCGAAACTGGTACACTGATGAACCTTCTTGTGGGAGT
>ENSMUSG00000022860|Chodl|0_6
CCGCTGAAAAGCCGTATCTTACAAACCAACCTGAAGAGAC
>ENSMUSG00000022860|Chodl|0_7
ATAATTCCCAATCTAATCTATGTTATTATACCAACGATTC
>ENSMUSG00000022860|Chodl|0_8
CTCTTACTGATACTGGTTGCTTTGGGAACCTGCTGTTTCC
>ENSMUSG00000043557|Mdga1|263_1
CTACTGTGTCTCTTTCTTCTACCACATGTATGGGAAACAC
>ENSMUSG00000043557|Mdga1|263_2
AACACCTGTCACTTTGAGGATGAGAAAATCTGCGGCTACA
>ENSMUSG00000043557|Mdga1|263_3
AAGAATTACTCCTATGTGCTACAGTGGACACAGAGAGAGC
>ENSMUSG00000043557|Mdga1|263_4
CCTCAGCATAGAGGTCAACATTTCCTCAGAGACAGTACCA
>ENSMUSG00000043557|Mdga1|263_5
AGCCTTGAAGCTGTCTGTGAACGAAACTCTGGTGGTGAAC
>ENSMUSG00000043557|Mdga1|263_6
ATCCCAGACAAGGCTATCACCTTCCAGCTCACCAACACCA
>ENSMUSG00000043557|Mdga1|263_7
TAATGGGGTTGACATCTACGAGCCTCTCTATACTCAGGGG
>ENSMUSG00000043557|Mdga1|263_8
AGGCAACTTCTACCAGGAGAAGACCGTGTTTCTACGCTGT
>ENSMUSG00000023992|Trem2|257_1
CATTCTTCTCCTCCTGGCCTGCGTTCTCCTGAGCAAGTTT
>ENSMUSG00000023992|Trem2|257_2
TTCTGAGTGGGAGGAGAACTACAGCTTAAGTCCAGCCAGG
>ENSMUSG00000023992|Trem2|257_3
GAGCAGGAATACTGGTGTGTACATCTGTGTTGAGTGGGGA
>ENSMUSG00000023992|Trem2|257_4
GCTGGATGGTTGTCTGTCAACTTCTGCACTTTGGACATTA
>ENSMUSG00000024064|Galnt14|88_1
GGATGAATACAAGCAGTACTACTATGCAGCTCGGCCTTTT
>ENSMUSG00000024064|Galnt14|88_2
ACGCCAACACATATATAAAGAACACCAAGAGGACAGCTGA
>ENSMUSG00000024064|Galnt14|88_3
TACCTGGGTAAATATGACGTCGACATGGACATCTGGGGTG
>ENSMUSG00000024064|Galnt14|88_4
CCCTGTGATTGACATCATTAACCTGGATACCTTCAACTAT
>ENSMUSG00000024064|Galnt14|88_5
CACCACTCTGACCTTCCTGGACAGCCATTGTGAGGTGAAC
>ENSMUSG00000024064|Galnt14|88_6
GGACTGCAAGCAACTCATCAAATTGCCCAAGGTGAAGTGC
>ENSMUSG00000024064|Galnt14|88_7
ATCCGCAGTGTGTTAAACCGAACCCCTATGCATCTGATCC
>ENSMUSG00000024064|Galnt14|88_8
TGATGATCCCTACAAACTGTATGCTTTCAACCAACGGGAG
>ENSMUSG00000024087|Cyp1b1|123_1
AGTTTTGAGTGGCAGGCTTTACCTTCAAGTGTCTCTTAAG
>ENSMUSG00000024087|Cyp1b1|123_2
CAAATTAGTTTCCTGAAGTATAAAATTTGAGGCATGAATG
>ENSMUSG00000024087|Cyp1b1|123_3
CTTGGAATTTTCCTATCAAAATTACAAAGGAAGGGGAGTG
>ENSMUSG00000024087|Cyp1b1|123_4
TGAGAGAGGTTAGAAATACATGTATTCCGATTATGTAAAC
>ENSMUSG00000024087|Cyp1b1|123_5
GGCTTCATTAACAAGGCGCTAGCCAGCAGTGTGATGATAT
>ENSMUSG00000024087|Cyp1b1|123_6
TTTTTGTTAACCAGTGGTCTGTGAATCATGACCCAGCCAA
>ENSMUSG00000024087|Cyp1b1|123_7
TTCTTTATGAATCAATGCGATTCTCCAGCTTTTTGCCTGT
>ENSMUSG00000024087|Cyp1b1|123_8
GACATGACGGACGCCTTCATCCTCTCTGCCGAAAAGAAAG
>ENSMUSG00000041225|Arhgap12|117_1
TACTGTGTACCAGAACCAGATTGTAGAGCTGATTCTCCTG
>ENSMUSG00000041225|Arhgap12|117_2
GAGTAATCAGTCCAAACCAGAATTCACAGTGGACCTGAAG
>ENSMUSG00000041225|Arhgap12|117_3
GGAATGGGAGACTCACAAAGACAGTTCAGGCCGTTGTTAC
>ENSMUSG00000041225|Arhgap12|117_4
GCTTCTCTCAGGAACAGTCATGTGACTCAGCTGGAGAAGG
>ENSMUSG00000041225|Arhgap12|117_5
CAGTGACTCACATTCTCCTAAAGTTTCCAGCCAGAATAGG
>ENSMUSG00000041225|Arhgap12|117_6
GACTCTCAACCTAAGCCTGGACCTGACCCATAATAATGGA
>ENSMUSG00000041225|Arhgap12|117_7
GTATGACGCAAAGGACAGAAAGATTGTGATCAGACAAGGG
>ENSMUSG00000041225|Arhgap12|117_8
TGGCCGAGAGAAGTGGAAAGATCACTGCAGGACAAGCGTA
>ENSMUSG00000024411|Aqp4|387_1
CAGCAGACAAAAGGGAGCTACATGGAGGTGGAGGACAACC
>ENSMUSG00000024411|Aqp4|387_2
TGCCCTTTATGAGTATGTCTTCTGTCCTGATGTGGAGCTC
>ENSMUSG00000024411|Aqp4|387_3
CTGGGCAAACCACTGGATATATTGGGTTGGACCAATCATG
>ENSMUSG00000024411|Aqp4|387_4
CAATTGGATTTTCCGTTGCAATTGGACATTTGTTTGCAAT
>ENSMUSG00000024411|Aqp4|387_5
TTTGCCAGCTGTGATTCCAAACGAACTGATGTTACTGGTT
>ENSMUSG00000024411|Aqp4|387_6
GACTGTAGCCATGGTGTGCACACGAAAGATCAGCATCGCT
>ENSMUSG00000024411|Aqp4|387_7
TTTGTTTTGCTCGGTGTGGGATCCACCATAAACTGGGGTG
>ENSMUSG00000024411|Aqp4|387_8
TCTGGACTCAGGCTTTCTGGAAGGCAGTCTCAGCAGAATT
>ENSMUSG00000034295|Fhod3|157_1
GCCAGATCAAGACACCTTCTATGACGTAGTAGACTGCCTG
>ENSMUSG00000034295|Fhod3|157_2
ACAGCTGAAGACTGAGTCTGATTACATCTGGGACCAGCTC
>ENSMUSG00000034295|Fhod3|157_3
GCAGGAGATCATTGTTCTGGATTCCAAGAGGAGCAATGCC
>ENSMUSG00000034295|Fhod3|157_4
AGGAATAGACCAGTTGGAGAACAATAAGACTCTGGGCTTC
>ENSMUSG00000034295|Fhod3|157_5
GAGAAGGTTCCAGAAGTCAAAGATACAGTGCACAAGCAGT
>ENSMUSG00000034295|Fhod3|157_6
GGTAGTGGAAAACTTTCCGGACAGCTCGGATCTGTACTCA
>ENSMUSG00000034295|Fhod3|157_7
CATCAACAAGTTCTGCAGGATCATCAGTGAGTTTGCCCTG
>ENSMUSG00000034295|Fhod3|157_8
GAGGATCCACTAGTTCATGGACTATGGGAACTGAGGAGTC
>ENSMUSG00000052229|Gpr17|360_1
GAATAAAGCCGTCCGCATGATTGCTATGGTTCTGGCCATC
>ENSMUSG00000052229|Gpr17|360_2
TGGCTGTGGCTTTTACCTTCCCATTCATCACCACGGTCAC
>ENSMUSG00000052229|Gpr17|360_3
AGACAGTGCAGACCAACCACACAGTTGTCTGCCTGCAACT
>ENSMUSG00000052229|Gpr17|360_4
CTGTCAAGTCCCTCAAGCTTCGAAGACCTCTCTATGCTCA
>ENSMUSG00000052229|Gpr17|360_5
CTCACTGGCTTCCTCTTCTATCTGAACATGTATGCCAGCA
>ENSMUSG00000052229|Gpr17|360_6
GGTTTATCACTTCTCTGGGAATCACTGGCCATTTGGGGAG
>ENSMUSG00000052229|Gpr17|360_7
CGCCTGCTTCTACCTTCTGGACTTCATCCTCGCTTTTGTG
>ENSMUSG00000052229|Gpr17|360_8
ACCGAGTCTGACTGACAACTCCTCCCTGGCTTACTCTGAG
>ENSMUSG00000042834|Nrep|66_1
GGGCCTGAGACACTGATGAATGGTGCTATTTTGGACTTTC
>ENSMUSG00000042834|Nrep|66_2
AGCCTAGTAGTTTATGTTCATCAATTGTCTGTATATCTAT
>ENSMUSG00000042834|Nrep|66_3
TAATCATTCTGACTCAAGTGAAAACGCTCAGAATTTCACA
>ENSMUSG00000042834|Nrep|66_4
CTTTAGAGAATTTACAGTGGACAAATAGGTTTCATCAAAC
>ENSMUSG00000042834|Nrep|66_5
CCTCCACCCTTTTTAATCGTCCCACCTCCATTTGTATTGC
>ENSMUSG00000042834|Nrep|66_6
TGCCTAAGGAAGTGAACCGAAAGAAGATGGAGGAGACTGG
>ENSMUSG00000042834|Nrep|66_7
AGAACCGTTTGCATACAAGGAAATGGAGGGAGGTCTTATT
>ENSMUSG00000042834|Nrep|66_8
GAAGAAGCCCAAGACTATTAAGAGTCTCAAAATGGTTTAC
>ENSMUSG00000019647|Sema6a|84_1
CAAGATGCTCATCAAGGCTGACCAGCATCACCTAGACCTC
>ENSMUSG00000019647|Sema6a|84_2
CCTGGAGGAGATGAATGTTTACAACCCAGAAAAGTGCAGC
>ENSMUSG00000019647|Sema6a|84_3
TGGGAGGTTCAAGGAACAGAAATCACCTGACTCTACCTGG
>ENSMUSG00000019647|Sema6a|84_4
GCAACCTTTTCCACACCTTATAACAGCATCCCAGGTTCTG
>ENSMUSG00000019647|Sema6a|84_5
CTTCAGAGAAATTGCAGTAGAATACAACACTATGGGGAAG
>ENSMUSG00000019647|Sema6a|84_6
TGCAGAAACTACAGGGTCGATACCTTGGAAACTTTTGGGG
>ENSMUSG00000019647|Sema6a|84_7
GACAGGCTGACGTAGACACATGCAGGATGAAGGGGAAACA
>ENSMUSG00000019647|Sema6a|84_8
CAGTATTTCGCATGGCAACTATACAAAACAGTATCCGGTG
>ENSMUSG00000073565|Prr16|36_1
AGGTGAAGGAGCAGATCAAGATCATAGTGGAGGATCTGGA
>ENSMUSG00000073565|Prr16|36_2
GGACGTGGCCAAAGAACTTAAGGAGGTGGTTGACCAGATT
>ENSMUSG00000073565|Prr16|36_3
AGATGACCGACAGCTCCAAAACAGACACTCTGAACAGCAG
>ENSMUSG00000073565|Prr16|36_4
CAACAGCCTCCAGCATAGAGAAGATCAAAGAACAGGCCAA
>ENSMUSG00000073565|Prr16|36_5
TTGCAGTCTCTGATGCACAGACCTGAAAAGGACAGGAGTC
>ENSMUSG00000073565|Prr16|36_6
TCGGGAACGAGTTCGGTTTAATGAAAAAGTACAATACCAT
>ENSMUSG00000073565|Prr16|36_7
ATAAAGAATAGGGAGGTCCATTTACACAGTGAACCAGTCC
>ENSMUSG00000073565|Prr16|36_8
AACCACAGAAGACCATCCTGAGGAAATCCACCACTACCAC
>ENSMUSG00000097324|Carmn|361_1
CTTACGAAGGAAAGTGGCCATAGTTGAAAAGGATACCCCA
>ENSMUSG00000097324|Carmn|361_2
AGAGGATGAGGTAGGTTGCAAGCCACTCAAGCAGTGTTCA
>ENSMUSG00000097324|Carmn|361_3
CAAAGTCATCGGCAGGTTCTAGGGACCCCAAATCATAATA
>ENSMUSG00000097324|Carmn|361_4
TTCAGAAAACCCTGAAGGTATGTATCATCCATCACCAAGG
>ENSMUSG00000097324|Carmn|361_5
CTATTTCCTTGGAGTCTTGGAGACCTATGGGGATATGTGC
>ENSMUSG00000097324|Carmn|361_6
CCCAGAGAGCTAAGAAACTGAGATGTCAGGCATGGAGTTG
>ENSMUSG00000097324|Carmn|361_7
GGACAAGCTCTGCCTACCAGCCCAGGACGTGTATGTTCAT
>ENSMUSG00000097324|Carmn|361_8
TGAAAGGCTTCTTCAAATACTTCTTCTCAGGGAGGCTACA
>ENSMUSG00000097324|Carmn|361_9
AGGCCTTCAAGCTGTTGACAACCAGTACCAAGAAGAGTGC
>ENSMUSG00000097324|Carmn|361_10
TTGCCTGGAGACATCTTCTGAAGACATGGGAAAAGGAGAC
>ENSMUSG00000097324|Carmn|361_11
AAGATTCATCCCTGGACCAGACACCAGTCAAGGCAAGAGT
>ENSMUSG00000097324|Carmn|361_12
GTGCCAGACCCAAGTGAACTTAGTTGAGAAGCAATAACAC
>ENSMUSG00000024558|Mapk4|306_1
AAAGCTCTGCACCAAACCTGAGGACCTCCCGGAAAACAAA
>ENSMUSG00000024558|Mapk4|306_2
CAGCAAGCCTCTTTCTGGAGATTGCACAGTGGGTCAAGAG
>ENSMUSG00000024558|Mapk4|306_3
ACTACAAAGTGGGGTCTCCATCCTACCTGGACAAGCTACT
>ENSMUSG00000024558|Mapk4|306_4
TGTCCCCAAATAACTACACAAAAGCCATCGATATGTGGGC
>ENSMUSG00000024558|Mapk4|306_5
ATCTGTCAGAAGGGTTGGTGACAAAGTGGTACCGGTCTCC
>ENSMUSG00000024558|Mapk4|306_6
CGTGGCCTATATCGTCCAAGAGTACATGGAGACTGACCTG
>ENSMUSG00000024558|Mapk4|306_7
CTGGACCACGACAACATTGTCAAGGTGTACGAGGTGCTGG
>ENSMUSG00000024558|Mapk4|306_8
CGTCTACGGGTATGACCTTGGTGGGCGCTTCATTGACTTC
>ENSMUSG00000024642|Tle4|203_1
CATGTCACCAAACCAGACAAATACCAGTTGCATCTTCATG
>ENSMUSG00000024642|Tle4|203_2
ACCTCCAAATCTAACAGGCATTCCAGGAGGAAAACCAGCA
>ENSMUSG00000024642|Tle4|203_3
AGCAGCCTATGGAAGATCACCTGTGGTGGGATTTGATCCA
>ENSMUSG00000024642|Tle4|203_4
AAAGAGCTTAGCCTTAATGAAAAGTCTACTACTCCTGTTT
>ENSMUSG00000024642|Tle4|203_5
CTGAGAAACATAGGAACTCTACAGACTATTCCTCAGAGAG
>ENSMUSG00000024642|Tle4|203_6
CAACAACTCCAAGCTCAGCATTTATCACATGGACATGGTC
>ENSMUSG00000024642|Tle4|203_7
AATGCACAAGCAGGCAGAGATTGTTAAACGACTAAATGCT
>ENSMUSG00000024642|Tle4|203_8
CTCAACCCTTCAAATTTACAATTTCAGAATCCTGTGATCG
>ENSMUSG00000024713|Pcsk5|320_1
AATCCCAACCATCACGTCAATTACCTGGAGCATGTAGTTG
>ENSMUSG00000024713|Pcsk5|320_2
GCACAGACCGACAAATCAAGACCATTCGACCAAACAGTGC
>ENSMUSG00000024713|Pcsk5|320_3
TGATGGAAGCAGAGAAGTGGACAACTGTTCCTCAGCAGCA
>ENSMUSG00000024713|Pcsk5|320_4
GCCTCGTTATGATGCAAGCAATGAGAACAAGCATGGGACC
>ENSMUSG00000024713|Pcsk5|320_5
AAAACTACGATGCTCTGGCAAGTTGCGATGTGAATGGGAA
>ENSMUSG00000024713|Pcsk5|320_6
AGGCTACACGGGGAAGAATATCGTGGTGACTATCCTGGAT
>ENSMUSG00000024713|Pcsk5|320_7
AGGGATTATGACCTCAGCCATGCCCAGTCAACCTACTTCA
>ENSMUSG00000024713|Pcsk5|320_8
AGCCAGCAAGTACGGATTCATCAACGTAGGACAGATCGGT
>ENSMUSG00000036192|Rorb|12_1
CAGGTATTTAAGCAGTCTCATCCAGACATAGTGAATACAC
>ENSMUSG00000036192|Rorb|12_2
GCAGCTGACTGAGGAAGAGATTGCTCTGTTCTCCTCTGCT
>ENSMUSG00000036192|Rorb|12_3
TGCCTTCAACCCATTAAACAACACTGTTCTGTTTGAAGGA
>ENSMUSG00000036192|Rorb|12_4
ACGATCAGATCTTACTTCTGAAGTCAGGTTGCTTGGAAGT
>ENSMUSG00000036192|Rorb|12_5
CTACGAGGAAATCAAGGCGTATCAAAGCAAGTCCAGGGAG
>ENSMUSG00000036192|Rorb|12_6
TTAAGTCCCATTTGGAGACATGTCAGTACACCATGGAAGA
>ENSMUSG00000036192|Rorb|12_7
TGTACCCAACTTGTTTACCTATAGCTCTTTCAACAACGGG
>ENSMUSG00000036192|Rorb|12_8
GACTGGGATCAAACAGATAAAGCAAGAACCTATCTATGAC
>ENSMUSG00000024867|Pip5k1b|358_1
TACTCAAACAGCAAAGGGTTACCTTCCAGTTCAACCTTCA
>ENSMUSG00000024867|Pip5k1b|358_2
ACAATATCATCTTCTTCCTTATATGTCGGCGAACACTATC
>ENSMUSG00000024867|Pip5k1b|358_3
AGCCCTTGTTTATGATGGGGACACCGTTTCAGTTCATAGA
>ENSMUSG00000024867|Pip5k1b|358_4
CCTCCAATCATATAGGTTAATGAAGAAGTTAGAACATTCC
>ENSMUSG00000024867|Pip5k1b|358_5
TGGGAGGCATTCCAGCTAAAAGCCATAAGGGAGAGAAGCT
>ENSMUSG00000024867|Pip5k1b|358_6
CAGAAACATACAATGCCCTTATGAAGACACTACAGAGAGA
>ENSMUSG00000024867|Pip5k1b|358_7
GTGCCATGAGGATGCATTTGACCTATGACCTGAAAGGCTC
>ENSMUSG00000024867|Pip5k1b|358_8
ATAGAACTGTCCAATCCTGGAGCCAGTGGGTCCTTGTTTT
>ENSMUSG00000035783|Acta2|380_1
CCTCTAGTGGTCAGGAATAGATGTGACACAACTAGAAAAG
>ENSMUSG00000035783|Acta2|380_2
GATTCAATTGTGTTTCTGTTAGGTGAGAATCATTTATTAT
>ENSMUSG00000035783|Acta2|380_3
GTGTGATATTGACATCAGGAAGGATCTCTATGCTAACAAC
>ENSMUSG00000035783|Acta2|380_4
TACTGCCGAGCGTGAGATTGTCCGTGACATCAAGGAGAAG
>ENSMUSG00000035783|Acta2|380_5
CCGAGATCTCACCGACTACCTCATGAAGATCCTGACTGAG
>ENSMUSG00000035783|Acta2|380_6
TACAACTGGTATTGTGCTGGACTCTGGAGATGGTGTGACT
>ENSMUSG00000035783|Acta2|380_7
GACGCTGAAGTATCCGATAGAACACGGCATCATCACCAAC
>ENSMUSG00000035783|Acta2|380_8
CATCAGGGAGTAATGGTTGGAATGGGCCAAAAAGACAGCT
>ENSMUSG00000024990|Rbp4|181_1
AAGATGTTTGAGGCTTGGGATTCCAAACTTGGTTTATTAA
>ENSMUSG00000024990|Rbp4|181_2
TCACTGACTCTGTTCACACAACTGTATGTCTTACTGAAGG
>ENSMUSG00000024990|Rbp4|181_3
GTGAAGTTTGAAGATTTCTGATTAGCTTTCATCCGGTCTT
>ENSMUSG00000024990|Rbp4|181_4
GTACAGATGGATTGAACACAATGGTTACTGTCAAAGCAGG
>ENSMUSG00000024990|Rbp4|181_5
GAGGAAACGATGACCACTGGATCATCGACACGGACTACGA
>ENSMUSG00000024990|Rbp4|181_6
CAACTGGGAAGTGTGTGCAGACATGGTGGGCACTTTCACA
>ENSMUSG00000024990|Rbp4|181_7
CTGAGTTTTCTGTGGACGAGAAGGGTCATATGAGCGCCAC
>ENSMUSG00000024990|Rbp4|181_8
CCGAGTCAAGGAGAACTTCGACAAGGCTCGTTTCTCTGGG
>ENSMUSG00000050121|Opalin|8_1
ATGTGGCTGATTTGTGTCATACAGCTGAGAATGAGCTAGG
>ENSMUSG00000050121|Opalin|8_2
AGCCATTTCTTCCTTTTGAATATCTCAGGATAAAGCTCGC
>ENSMUSG00000050121|Opalin|8_3
ACAAGTTAGGACAGGCATAAAACCTAACCAAAGACATGTG
>ENSMUSG00000050121|Opalin|8_4
ACATCAATTTCATTTATAGATCCAAGACACATCTGGCTGC
>ENSMUSG00000050121|Opalin|8_5
ATCAGGGCTGAAAACCTGGAATCTGTGCTCAGGGTTCATG
>ENSMUSG00000050121|Opalin|8_6
TGTGAAATTTCAGAACTCTATGACAATCCCAAAATATCTG
>ENSMUSG00000050121|Opalin|8_7
CCAGCGAAGAAGAACCATCGATGATGAGCCCGTAGAGGAG
>ENSMUSG00000050121|Opalin|8_8
ACTTTACACTGCCATCGAATACGACATCCTCTCCAGTTGT
>ENSMUSG00000063434|Sorcs3|284_1
TGACTGAGAGTTCTCTGTGGAGGTCAGTAGATTATGGCGC
>ENSMUSG00000063434|Sorcs3|284_2
GATCTACTTTACCCTGGCTATGGAGAACATTAAGAGCAGC
>ENSMUSG00000063434|Sorcs3|284_3
CAAGGGGATATTCCTGGCAAACAAGAAGGTGGATGACCAG
>ENSMUSG00000063434|Sorcs3|284_4
GTGAGTTTTGATGAGGGCCATTCCTGGGACAAGTATGGTT
>ENSMUSG00000063434|Sorcs3|284_5
CCACAATGCAACCTTCATCATTCTAATGGAGGAGGGTGAC
>ENSMUSG00000063434|Sorcs3|284_6
CATCCAGCTTGACTTTGGAGATGGGGTGGCTGTATCCTAT
>ENSMUSG00000063434|Sorcs3|284_7
ACAGCAGCATCTCTTTCACATTCCTTGCAGAGGGAACCAA
>ENSMUSG00000063434|Sorcs3|284_8
ATCTATGCCCAAGTCCAACATGACAAGGAACAGGAGATGA
>ENSMUSG00000036502|Tmem255a|99_1
CCAACTTACTTTTAACTGCAATGGTTCAAGAAACAATGGG
>ENSMUSG00000036502|Tmem255a|99_2
CCGTTATTCTCCACCCTACTACCCACCTTTTGAAAAGCCA
>ENSMUSG00000036502|Tmem255a|99_3
GGCATCGTACAATACCTACTACCATAGCCCTCCTCATCTG
>ENSMUSG00000036502|Tmem255a|99_4
CTGTTGAAAATGCCCATCCAACTGTTTCTTACTATGCGCG
>ENSMUSG00000036502|Tmem255a|99_5
CTCAACATCGTTGGCCTGTTCCTGGGTATCATTACTGCTG
>ENSMUSG00000036502|Tmem255a|99_6
GCTGTGACCTCTACAACTGTGGCAACAGGGTGGAAATCAC
>ENSMUSG00000036502|Tmem255a|99_7
TGGTGGCTTCTATCGTGTTTATCAGCTTTGGTGTGATTGC
>ENSMUSG00000036502|Tmem255a|99_8
AATGTGACCGTGGGAGGTTATTACCCAGGAGTTATTCTTG
>ENSMUSG00000036502|Tmem255a|99_9
ACCGTTACTTTGCTTATTGTGTCCATGTTAATTCTCACGG
>ENSMUSG00000031355|Arhgap6|275_1
AGAGGGAGGAGCAGAAGGATGCATCATCGGATTTTGTGTC
>ENSMUSG00000031355|Arhgap6|275_2
GTAACTCATCTCTCAGCTCAACCTCAGAAACACCAAATGA
>ENSMUSG00000031355|Arhgap6|275_3
CTGGATGACAACCAGTCTCGACTCCTAGAAGCTTTACAAC
>ENSMUSG00000031355|Arhgap6|275_4
AGATAAGAAGCTGAGTCTGAATCCTATTTACAGGCAGGTC
>ENSMUSG00000031355|Arhgap6|275_5
CACTCAGAAGCTTGGAAAGATGGAGTTGGGATGAAACAAC
>ENSMUSG00000031355|Arhgap6|275_6
AAAATGTCTGGATATGTCCATTCTGTGCTTAACTAAAGGA
>ENSMUSG00000031355|Arhgap6|275_7
TTTGATAAAAATGTCTCTGAAGCAGGAAAATGGGAGACTC
>ENSMUSG00000031355|Arhgap6|275_8
CAATTTTACCAAAATATGATAGGAAAATGCCTTATACTTT
>ENSMUSG00000031355|Arhgap6|275_9
TGGGGTTGATGTCTGTCTGGAAGAGGAGCATAGTGTTCAC
>ENSMUSG00000031355|Arhgap6|275_10
CCTTCTCACAAGGGAGCTATACACTGCATTTATCAACACT
>ENSMUSG00000031355|Arhgap6|275_11
GCACCTTGCAACTCCTCATTTACCTTCTACCTCCCTGCAA
>ENSMUSG00000031355|Arhgap6|275_12
GTTCCTCTCCATTGTGGCCAGGCATGCTGATGATAATGTC
