# Supplementary material for: Evidence of off-target probe binding affecting 10x Genomics Xenium gene panels compromise accuracy of spatial transcriptomic profiling
Source: eLife. 2026 May 1;14:RP107070. doi: 10.7554/eLife.107070 (PMC13134852; doi:10.7554/eLife.107070)
Supplement: Supplementary file 10. — Results include all possible RNA species, and using a pad length (-pl) of 10. [file elife-107070-supp10.zip › xenium_probeset_results/mouse_brain_10pl_all/stat_off_target_genes.txt]

2010300C02Rik
Syt6
Trbc2
Hs3st2
Igf2
Rmst
Vip
Deptor
Gad1
Cd300c2
Cpne8
Prph
Hpcal1
Ly6a
