# Supplementary material for: Evidence of off-target probe binding affecting 10x Genomics Xenium gene panels compromise accuracy of spatial transcriptomic profiling
Source: eLife. 2026 May 1;14:RP107070. doi: 10.7554/eLife.107070 (PMC13134852; doi:10.7554/eLife.107070)
Supplement: Supplementary file 10. — Results include all possible RNA species, and using a pad length (-pl) of 10. [file elife-107070-supp10.zip › xenium_probeset_results/mouse_brain_10pl_all/flip.unmapped.txt]

ENSMUSG00000112117|Rmst|179_12
ENSMUSG00000112117|Rmst|179_13
ENSMUSG00000112117|Rmst|179_14
ENSMUSG00000112117|Rmst|179_15
