# Supplementary material for: Evidence of off-target probe binding affecting 10x Genomics Xenium gene panels compromise accuracy of spatial transcriptomic profiling
Source: eLife. 2026 May 1;14:RP107070. doi: 10.7554/eLife.107070 (PMC13134852; doi:10.7554/eLife.107070)
Supplement: Supplementary file 10. — Results include all possible RNA species, and using a pad length (-pl) of 10. [file elife-107070-supp10.zip › xenium_probeset_results/mouse_brain_10pl_all/flip.missing_ori.txt]

ENSMUSG00000026090|2010300C02Rik|136_1
ENSMUSG00000026090|2010300C02Rik|136_2
ENSMUSG00000026090|2010300C02Rik|136_3
ENSMUSG00000026090|2010300C02Rik|136_4
ENSMUSG00000026090|2010300C02Rik|136_5
ENSMUSG00000026090|2010300C02Rik|136_6
ENSMUSG00000026090|2010300C02Rik|136_7
ENSMUSG00000026090|2010300C02Rik|136_8
ENSMUSG00000097789|Gm2115|55_1
ENSMUSG00000097789|Gm2115|55_2
ENSMUSG00000097789|Gm2115|55_3
ENSMUSG00000097789|Gm2115|55_4
ENSMUSG00000097789|Gm2115|55_5
ENSMUSG00000097789|Gm2115|55_6
ENSMUSG00000097789|Gm2115|55_7
ENSMUSG00000097789|Gm2115|55_8
ENSMUSG00000020042|Btbd11|342_3
ENSMUSG00000020042|Btbd11|342_4
ENSMUSG00000020042|Btbd11|342_5
ENSMUSG00000020042|Btbd11|342_6
ENSMUSG00000020042|Btbd11|342_7
ENSMUSG00000020042|Btbd11|342_8
ENSMUSG00000112117|Rmst|179_11
ENSMUSG00000020042|Btbd11|342_1
ENSMUSG00000020042|Btbd11|342_2
