# Supplementary material for: Evidence of off-target probe binding affecting 10x Genomics Xenium gene panels compromise accuracy of spatial transcriptomic profiling
Source: eLife. 2026 May 1;14:RP107070. doi: 10.7554/eLife.107070 (PMC13134852; doi:10.7554/eLife.107070)
Supplement: Supplementary file 10. — Results include all possible RNA species, and using a pad length (-pl) of 10. [file elife-107070-supp10.zip › xenium_probeset_results/human_brain_10pl_all/fwd_oriented.fa]

>ENSG00000169442|CD52|2_1
AAGCTGCTACCAAGACAGCCACGAAGATCCTACCAAAATG
>ENSG00000169442|CD52|2_2
GCCTCCTGGTTATGGTACAGATACAAACTGGACTCTCAGG
>ENSG00000169442|CD52|2_3
CCAATGCCATAATCCACCTCTTCTGCTTCAGTTGAGGTGA
>ENSG00000169442|CD52|2_4
GATGCCAGACATCACCAGGTTGTAGAAGTTGACAGGCAGT
>ENSG00000162631|NTNG1|319_1
GGGGACATTATGATTTGTGTAAGACTCAGATTTACACGGA
>ENSG00000162631|NTNG1|319_2
GCAATCCCTACATGTGCAATAATGAGTGTGATGCGAGTAC
>ENSG00000162631|NTNG1|319_3
CATCACTCTGTCTTGGAGCAAAACCATTGAGCTAACAGAC
>ENSG00000162631|NTNG1|319_4
CAGACCAAATGATCCTGGAGAAGTCTCTCGATTATGGACG
>ENSG00000162631|NTNG1|319_5
TATGCCACAGACTGCTTAGATGCTTTTCACATGGATCCTA
>ENSG00000162631|NTNG1|319_6
CTTAGAAATCATTTGCACAGAAGAGTACTCAACAGGGTAT
>ENSG00000162631|NTNG1|319_7
AATATGGCTTCCCTCTACGGACAGCTGGATACAACCAAGA
>ENSG00000162631|NTNG1|319_8
GACATGCGAATGTGAGCACAACACTACAGGTCCAGACTGT
>ENSG00000143110|C1orf162|310_1
TATGACCGGACTTTTTCTTGAAAGGGGATGACAGCATGGG
>ENSG00000143110|C1orf162|310_2
AAAGACAAGGCACTCTCTCCACAGCAGCCCCAACAACTAG
>ENSG00000143110|C1orf162|310_3
TTTGTGCTGGGGTTCTACTGACACTGCTGCTGATAGCCTT
>ENSG00000143110|C1orf162|310_4
TTTCATCCATCCCAGGGGAATCACTTACCTATGCCAGCAC
>ENSG00000143110|C1orf162|310_5
GGCTGAGAACCATTCTGCAGACTTTGACCCCATTGTCTAT
>ENSG00000143110|C1orf162|310_6
TAACAAACTAACTCAGCTTTTCCAATGAGGCTTGAATCCA
>ENSG00000143110|C1orf162|310_7
ATCACTTTCACTTTTTTACAAATTTTGGACCACCACCTGT
>ENSG00000143110|C1orf162|310_8
AGTCGGAGTTGTTTAGATGTGATCTGGCAATGCTATCCAG
>ENSG00000121933|TMIGD3|18_1
GTGTCCTGACTCCAAAGGAAATGGCTCCTACTGAACAGAT
>ENSG00000121933|TMIGD3|18_2
GGAGGAGAAGTCAAAGGAATAGAAGGGTAGGCAACACTTT
>ENSG00000121933|TMIGD3|18_3
ACTGATCACGGGTTTGGGAATCATCTCTGTAATCAGTCAT
>ENSG00000121933|TMIGD3|18_4
TGGGAAAGACCTATCAGGCAACAAAACCAGAAGCTGCAAG
>ENSG00000121933|TMIGD3|18_5
CCAGGGATGACATGGATTTTACAGAGCTGATTGTAACTGA
>ENSG00000121933|TMIGD3|18_6
GGAACCAGCTCATTGTCACTATGTCCTGCCTGACCAAAGA
>ENSG00000121933|TMIGD3|18_7
CCGAGGCTATTTCCGTGACTACTGCAACATCATCGCCTTC
>ENSG00000121933|TMIGD3|18_8
AGTTTGCTTCCTTCCAGTCATGTGGCTCTTCATTCTACTC
>ENSG00000116824|CD2|90_1
AGCTTTCCATGTAAATTTGTAGCCAGCTTCCTTCTGATTT
>ENSG00000116824|CD2|90_2
TCAGGACATCAACTTGGACATTCCTAGTTTTCAAATGAGT
>ENSG00000116824|CD2|90_3
ATTAAGCATCTGAAGACCGATGATCAGGATATCTACAAGG
>ENSG00000116824|CD2|90_4
CCTGGACTTGTATCAACACAACCCTGACCTGTGAGGTAAT
>ENSG00000116824|CD2|90_5
AGGTCTGGACATCTATCTCATCATTGGCATATGTGGAGGA
>ENSG00000116824|CD2|90_6
GAGAAATGATGAGGAGCTGGAGACAAGAGCCCACAGAGTA
>ENSG00000116824|CD2|90_7
CAACCCCTCAGAATCCAGCAACTTCCCAACATCCTCCTCC
>ENSG00000116824|CD2|90_8
ATGGGGCAGCAGAAAACTCATTGTCCCCTTCCTCTAATTA
>ENSG00000150337|FCGR1A|26_1
TGGCTACTACTGCAGGTCTCCAGCAGAGTCTTCACGGAAG
>ENSG00000150337|FCGR1A|26_2
GGTGTCATGCGTGGAAGGATAAGCTGGTGTACAATGTGCT
>ENSG00000150337|FCGR1A|26_3
CTAACCTCACCATTCTGAAAACCAACATAAGTCACAATGG
>ENSG00000150337|FCGR1A|26_4
CATCGCTACACATCAGCAGGAATATCTGTCACTGTGAAAG
>ENSG00000150337|FCGR1A|26_5
GGCCTGGTTTGCAGCTTTACTTCTCCTTCTACATGGGCAG
>ENSG00000150337|FCGR1A|26_6
ACTAACTGCTAGAAGAGAAGACTCTGGGTTATACTGGTGC
>ENSG00000150337|FCGR1A|26_7
CTGGTTTCATGTCCTTTTCTATCTGGCAGTGGGAATAATG
>ENSG00000150337|FCGR1A|26_8
TGGATTCTGGTCATGAGAAGAAGGTAATTTCCAGCCTTCA
>ENSG00000163131|CTSS|248_1
GTTGGCTATGGTGATCTTAATGGGAAAGAATACTGGCTTG
>ENSG00000163131|CTSS|248_2
TCTACTATGAACCATCCTGTACTCAGAATGTGAATCATGG
>ENSG00000163131|CTSS|248_3
CTGCCACATGTTCAAAGTACACTGAACTTCCTTATGGCAG
>ENSG00000163131|CTSS|248_4
ATCGACTCAGACGCTTCCTATCCCTACAAAGCCATGGATC
>ENSG00000163131|CTSS|248_5
GGCTTCATGACAACGGCTTTCCAGTACATCATTGATAACA
>ENSG00000163131|CTSS|248_6
AGCTGAAGCTGAAAACAGGAAAGCTGGTGTCTCTCAGTGC
>ENSG00000163131|CTSS|248_7
AAGAATGAAGAAGCAGTACGACGTCTCATCTGGGAAAAGA
>ENSG00000163131|CTSS|248_8
CACTGGCATCTCTGGAAGAAAACCTATGGCAAACAATACA
>ENSG00000196154|S100A4|187_1
CTTGATGCTGAGCAAGTTCAATAAAGATTCTTGGAAGTTT
>ENSG00000196154|S100A4|187_2
CTGTGTCTTCCTGTCCTGCATCGCCATGATGTGTAACGAA
>ENSG00000196154|S100A4|187_3
TGACAAGTTCAAGCTCAACAAGTCAGAACTAAAGGAGCTG
>ENSG00000196154|S100A4|187_4
TCTTGCAAATGTTCACTGCCCAGAGCATGTGTTCCCCACT
>ENSG00000196154|S100A4|187_5
AGGCTACAAATAGTGACGCCCTGTCTCTAAGCTCCTACAG
>ENSG00000132692|BCAN|57_1
AGCTTTAGCAGATGTTCTGGAAGGAGACAGCTCAGAGGAC
>ENSG00000132692|BCAN|57_2
CCTCTATGATGTGTACTGTTATGCTGAAGACCTAAATGGA
>ENSG00000132692|BCAN|57_3
TAGAGGCTATCGTCACAGTGACAGAGACCCTGGAGGAACT
>ENSG00000132692|BCAN|57_4
CCTACTGAGACTCTGCCCACTCCCAGGGAGAGGAACCTAG
>ENSG00000132688|NES|388_1
AAAGAGGGTTCAGGGCTTGGAAGGGCCTAGAAAGGACCTA
>ENSG00000132688|NES|388_2
GGAAAATGAGGATGAGGCAGAGCTGAATCTGAGGGAGCAG
>ENSG00000132688|NES|388_3
GTGGGAAGATACGGTGGAGAAGGACCAAGAACTGGCTCAG
>ENSG00000132688|NES|388_4
GAGGTAGACAAGGAAAGTCAAAGGAATCTGGAAGAGGAAG
>ENSG00000132688|NES|388_5
GAGTCTGTGGAAGTGAACCAAGAGACATTCAGACTCCTGG
>ENSG00000132688|NES|388_6
GAGCCACTGAAGACTCTAGAAGAAGAGGACCAGAGTATTG
>ENSG00000132688|NES|388_7
AGAGCCATGAGACACTAGAAAGGGAGAATCAAGAATGTCC
>ENSG00000132688|NES|388_8
AGAAACAGCCATAGAGGGCAAAGTGGTAAGCAGCTTGCAG
>ENSG00000162736|NCSTN|102_1
CTTCTGTCTTTCTGCGTCCTACTAGCAGGTTTGTGCAGGG
>ENSG00000162736|NCSTN|102_2
GTAGAGAAAGAGGAGGACCTACAGTGGGTATTGACTGATG
>ENSG00000162736|NCSTN|102_3
CCCTTACATGGTTCTGCTGGAGAGCAAGCATTTTACCAGG
>ENSG00000162736|NCSTN|102_4
AGTGTACAGTGCCCAAATGATGGGTTTGGTGTTTACTCCA
>ENSG00000162736|NCSTN|102_5
GACTCATTTGTGGAGCTGGGACAGGTGGCCTTAAGAACTT
>ENSG00000162736|NCSTN|102_6
ACAACTCATGGTTCCAGTCTATCCTCAGGCAGGACCTAAG
>ENSG00000162736|NCSTN|102_7
GCCTTGTCTCCTGCCTTTGAACTGAGTCAGTGGAGCTCTA
>ENSG00000162736|NCSTN|102_8
CCTCATCGTCACCTACTGCATCAATGCCAAAGCTGATGTC
>ENSG00000117091|CD48|181_1
ACCTGGCGAGTCTGTAAACTACACCTGGTATGGGGACAAA
>ENSG00000117091|CD48|181_2
GAGAAGATAGAAGACATGGATGACAACTGTTATCTGAAAC
>ENSG00000117091|CD48|181_3
AAATTAACAATCTTAGGACATTTAACACCTCTTCTGAAGT
>ENSG00000117091|CD48|181_4
TTGATCCAATTCTATTTGGGAGTGAGCCTAGGTCAACAGA
>ENSG00000117091|CD48|181_5
TGGGAATGAGCAAGAATGGAAGATCAAGCTGCAAGTGCTT
>ENSG00000117091|CD48|181_6
GAAAGAGGACAACAGCACCTACATCATGAGGGTGTTGAAA
>ENSG00000117091|CD48|181_7
CTAAGTACTTTGAATCCAAATTTAAAGGCAGGGTCAGACT
>ENSG00000117091|CD48|181_8
TTTATACTTTCGACCAGAAGATTGTAGAATGGGATTCCAG
>ENSG00000117091|CD48|181_9
CCAGCATTCAAGGTCACTTGGTACATATGACCGTGGTCTC
>ENSG00000117091|CD48|181_10
CAGAGGTTGGGATTCGTGTCTGGCTCTGGAATTGCTACTG
>ENSG00000158869|FCER1G|191_1
CCAGCAGTGGTCTTGCTCTTACTCCTTTTGGTTGAACAAG
>ENSG00000158869|FCER1G|191_2
ACTGAAGATCCAAGTGCGAAAGGCAGCTATAACCAGCTAT
>ENSG00000158869|FCER1G|191_3
GGAACCAGGAGACTTACGAGACTCTGAAGCATGAGAAACC
>ENSG00000158869|FCER1G|191_4
ATTCTTCTTTGGCTTCTGGTTCTTCCAGCCCTCATGGTTG
>ENSG00000158869|FCER1G|191_5
TATAATGATCCTGTGTCCTAAATTAATATACACCAGTGGT
>ENSG00000158869|FCER1G|191_6
TGTTAAAGACTAATGCTCAGATGCTGTTTACGGATATTTA
>ENSG00000158869|FCER1G|191_7
CCCATTCCCAACTCCAGCTAAAATATGGGAAGGGAGAACC
>ENSG00000203747|FCGR3A|8_1
GTTAAGTTATGAAACTTTCAAATCCTTCATCATGTCAGTT
>ENSG00000203747|FCGR3A|8_2
TTTTCTGCTTCAATATCTAATTCCTGTGTAGCTTTGTTCA
>ENSG00000203747|FCGR3A|8_3
CCATCTCCAAGTATATAACGATGAGTCCTCTTAATGCTAG
>ENSG00000203747|FCGR3A|8_4
TAGAACTCAGAGCCAGATCCCTTATCCAACTCTCGACTTT
>ENSG00000203747|FCGR3A|8_5
GACCATAAATTTAAATGGAGAAAGGACCCTCAAGACAAAT
>ENSG00000203747|FCGR3A|8_6
TGGCAGTGTCAACCATCTCATCATTCTTTCCACCTGGGTA
>ENSG00000203747|FCGR3A|8_7
GGGGCTTTTTGGGAGTAAAAATGTGTCTTCAGAGACTGTG
>ENSG00000203747|FCGR3A|8_8
AAAGGCAGGAAGTATTTTCATCATAATTCTGACTTCTACA
>ENSG00000162733|DDR2|270_1
GTTCTGCAAAAGCTCAGGTTAATCCAGCTATATGCCGCTA
>ENSG00000162733|DDR2|270_2
TGCCAAATATGGAAGGCTGGACTCAGAAGAAGGGGATGGA
>ENSG00000162733|DDR2|270_3
ATTGACTTGCACACCCTCCATTTTATCACTCTGGTGGGGA
>ENSG00000162733|DDR2|270_4
TTGATGACAGCAACACTCGGATCCTGATTGGCTGCTTGGT
>ENSG00000162733|DDR2|270_5
GAGGATGCTGGATGATGAAATGACAGTCAGCCTTTCCCTG
>ENSG00000162733|DDR2|270_6
GCTGATACGAAAACTCCCAGAATTTGCTCCAGGGGAGGAG
>ENSG00000162733|DDR2|270_7
GACATAGTGAACCTCCAAGGAGTGACAGGAGGCAACACAT
>ENSG00000162733|DDR2|270_8
CTTTTGTCAAGAACAGCCCTATTCCCAGCTGTCAGATGAA
>ENSG00000117560|FASLG|398_1
GGCCTGTGTCTCCTTGTGATGTTTTTCATGGTTCTGGTTG
>ENSG00000117560|FASLG|398_2
CCTGGGGATGTTTCAGCTCTTCCACCTACAGAAGGAGCTG
>ENSG00000117560|FASLG|398_3
CTGAGGAAAGTGGCCCATTTAACAGGCAAGTCCAACTCAA
>ENSG00000117560|FASLG|398_4
CCTGCTTTCTGGAGTGAAGTATAAGAAGGGTGGCCTTGTG
>ENSG00000117560|FASLG|398_5
CTTTGTATATTCCAAAGTATACTTCCGGGGTCAATCTTGC
>ENSG00000117560|FASLG|398_6
GCCACAAGGTCTACATGAGGAACTCTAAGTATCCCCAGGA
>ENSG00000117560|FASLG|398_7
GATGATGGAGGGGAAGATGATGAGCTACTGCACTACTGGG
>ENSG00000117560|FASLG|398_8
TCTGAGCTCTCTCTGGTCAATTTTGAGGAATCTCAGACGT
>ENSG00000143333|RGS16|177_1
ACCGGAGAAGGAAGTGTTCTAGTGTGGTTTAGGAAACATG
>ENSG00000143333|RGS16|177_2
AGGACCTGTGAATAAGGGCTAATGATGAGGGTTGGTGGGG
>ENSG00000143333|RGS16|177_3
AGCAGCAGTCTCTCCTTCAGATACTGTGGGACTCATGCTG
>ENSG00000143333|RGS16|177_4
CATTGACCATGAGACCCACGAGCTGACGAGGATGAACCTG
>ENSG00000143333|RGS16|177_5
CAGGGCACACCAGATCTTTGAGGAGTTCATTTGCAGTGAG
>ENSG00000143333|RGS16|177_6
TGGCCTGTGAGGAGTTCAAGAAGATCCGATCAGCTACCAA
>ENSG00000143333|RGS16|177_7
CCACGCTTTCCTGAAGACAGAGTTCAGTGAGGAGAACCTG
>ENSG00000143333|RGS16|177_8
GTTCAAGACACGTCTGGGGATCTTTCTTCACAAATCAGAG
>ENSG00000162670|BRINP3|241_1
TGTCTACTAGTGAGGTGGTGAGGATCCAATCTGCTCTGCA
>ENSG00000162670|BRINP3|241_2
GCACTTTGACCCTGAAGCAATTCGGGACCTGATTTTGCAG
>ENSG00000162670|BRINP3|241_3
ACAAGCAGCTTTGAGCTACATTGCTTGCAATTCAGAGGGA
>ENSG00000162670|BRINP3|241_4
TGGTTCAGAGTCCTGAGAATAAGATTCAGTTGCAAGGGCT
>ENSG00000162670|BRINP3|241_5
CACTGCCATAAAGGTAACAGAAACACGGACTGGTCCTCTT
>ENSG00000162670|BRINP3|241_6
TTGTGGACAAGCGGAAGTTGAGCAAACGAGCTGAAGGAAG
>ENSG00000162670|BRINP3|241_7
TGGCCGCTGGAAAGTAAATAACCTTGCAGTTGAGAGAAGA
>ENSG00000162670|BRINP3|241_8
TCGCTCACAGGAATACACAGATTTTGTGGACAGAAGCCGG
>ENSG00000081237|PTPRC|22_1
ACTTCCAGATATGACCATGTATTTGTGGCTTAAACTCTTG
>ENSG00000081237|PTPRC|22_2
TTTGCCTTTCTGGACACAGAAGTATTTGTGACAGGGCAAA
>ENSG00000081237|PTPRC|22_3
ATAATCATGAGTGATTCTTGACATTCACTTGTTCTTAAAC
>ENSG00000081237|PTPRC|22_4
AGTAACTTTTCCCAAACTTGACAGTAAATCACACAACAGG
>ENSG00000081237|PTPRC|22_5
CTGTCTATGTATGTTATAGATATGTAGATAACAGATTTGC
>ENSG00000081237|PTPRC|22_6
CTGAACACTTCAATAGTCCTTATAAATGTCTTAATCATGA
>ENSG00000081237|PTPRC|22_7
ATAATCATATGGTTGACAGTATGCATTAAGAAGGTAAGTA
>ENSG00000081237|PTPRC|22_8
ATTATAAGGAGAATGTTGCATGATTTTCCTTCTAGTCTGT
>ENSG00000081237|PTPRC|22_9
TCACATCTAATGAAAGAGTGAGAGTGGACGATAAAGGGAA
>ENSG00000081237|PTPRC|22_10
GAAACATTTCTCTCAAAGCAAAAGGGATCATTGGAAGCAG
>ENSG00000081237|PTPRC|22_11
AGTCTATAATGATGACAGTGACTTAATGTGAATAGAAAGA
>ENSG00000081237|PTPRC|22_12
AAAATCTAAAGTTAGACCTGATTTTACACTGAAGACTAGA
>ENSG00000081237|PTPRC|22_13
ATTACTGTACTTAGTTGGCTATGCTGGCATGTCATTATGG
>ENSG00000081237|PTPRC|22_14
ACCGTGTTGAACTCTCTGAGATAAACGGAGATGCAGGGTC
>ENSG00000081237|PTPRC|22_15
AGAGTGAATGCCTTCAGCAATTTCTTCAGTGGTCCCATTG
>ENSG00000081237|PTPRC|22_16
TCAAGCTAAGGCGACAGAGATGCCTGATGGTTCAAGTAGA
>ENSG00000081237|PTPRC|22_17
GTGATGATTGCTGCTCAGGGACCACTGAAGGAGACCATTG
>ENSG00000081237|PTPRC|22_18
CGTGTCTTTGAACTGAGACATTCCAAGAGGAAAGACTCTC
>ENSG00000081237|PTPRC|22_19
GGAACAAGCATCACAAGAGTACACCTCTACTCATTCACTG
>ENSG00000184144|CNTN2|33_1
GGAAGATGAATGGTACCGAGATGAAGCTGGAGCCAGGTTC
>ENSG00000184144|CNTN2|33_2
ATTTTGGTCAACAGCAGCAGAGTGACTGTAACTCCAGATG
>ENSG00000184144|CNTN2|33_3
TGCTGAGAACTTCATGGGCAAAGCCAACAGCACTGGAATC
>ENSG00000184144|CNTN2|33_4
AACTAATGTGAAGGAGACCATTGGGGATCTGACCATCCTG
>ENSG00000184144|CNTN2|33_5
CAAAGGGGTCTCATCCTCAGAGATGAACGTGACCTGGGAA
>ENSG00000184144|CNTN2|33_6
TATGAGATCCGCTACTGGAAAGCTGGGGACAAAGAAGCAG
>ENSG00000184144|CNTN2|33_7
CCTGGACTTTCTCAAGCTCTAGTCTTAGCATTAAGTGGGA
>ENSG00000184144|CNTN2|33_8
TGCCTGAAGACATTGGCCATGCCCTGGTACAAATTCGGAC
>ENSG00000117707|PROX1|257_1
AACCAAGAGGAGAAGAGTTGACATTGGAGTGAAAAGGACG
>ENSG00000117707|PROX1|257_2
CTTTTGGCAGGCCTACTATGAGCCAGTTTGATATGGATCG
>ENSG00000117707|PROX1|257_3
CTCTGTCGGAAGGTCAGATAATGAGATGTGCGAGCTAGAC
>ENSG00000117707|PROX1|257_4
CCTGATCAGAGAGCAGGAAATGGCTGAAAACAAGCCGAAG
>ENSG00000117707|PROX1|257_5
AAGAAAGAGACCATGGGCCAAACTCCTTACAACCGGAAGG
>ENSG00000117707|PROX1|257_6
GGCTGAGACCTTGAAACAGGAACTGAACACTGCCATGTCG
>ENSG00000117707|PROX1|257_7
TACCACGAGTCTGAGGACCAAGATGTCATCTCACCACCTG
>ENSG00000117707|PROX1|257_8
GATGGGGTCACCAGTACTGAAGAGCTGTCTATAACCAGAG
>ENSG00000117724|CENPF|312_1
AAGGCCACAGAACAGAGTCTAGACCCACCAATAGAGGAAG
>ENSG00000117724|CENPF|312_2
GACTGCAAAGGAAACTGAGCTGCAGAGGGAAATGCATGAG
>ENSG00000117724|CENPF|312_3
AAGAAGAACTCAGTGGAGAGAAAAATAGGCTAGCTGGAGA
>ENSG00000117724|CENPF|312_4
GAAGGAGCTCACACTAGAAAATAGTGAATTGAAGAAGAGC
>ENSG00000117724|CENPF|312_5
TTGCTTTTGGACACAAACAAACAGTATGAAGTAGAAATCC
>ENSG00000117724|CENPF|312_6
ACCGAGAGAAATTGACTTCTAAAGAAGAATGTCTCAGTTC
>ENSG00000117724|CENPF|312_7
GCTGGAGATAGACCTTTTAAAGTCTAGTAAAGAAGAGCTC
>ENSG00000117724|CENPF|312_8
AGCTACTACTCAGATTTTGGAAGAATTGAAGAAAACCAAG
>ENSG00000092969|TGFB2|14_1
TTGGTGAAAGCAGAGTTCAGAGTCTTTCGTTTGCAGAACC
>ENSG00000092969|TGFB2|14_2
ACATCGACAGCAAAGTTGTGAAAACAAGAGCAGAAGGCGA
>ENSG00000092969|TGFB2|14_3
GTTCATGAATGGCTTCACCATAAAGACAGGAACCTGGGAT
>ENSG00000092969|TGFB2|14_4
CATCCCAAATAAAAGTGAAGAACTAGAAGCAAGATTTGCA
>ENSG00000092969|TGFB2|14_5
CCACATCTCCTGCTAATGTTATTGCCCTCCTACAGACTTG
>ENSG00000092969|TGFB2|14_6
AGAGGGATCTAGGGTGGAAATGGATACACGAACCCAAAGG
>ENSG00000092969|TGFB2|14_7
CTGGAGCATGCCCGTATTTATGGAGTTCAGACACTCAGCA
>ENSG00000092969|TGFB2|14_8
CCCAAGATTTAGAACCTCTAACCATTCTCTACTACATTGG
>ENSG00000143801|PSEN2|19_1
ATTCATGGCCTCTGACAGCGAGGAAGAAGTGTGTGATGAG
>ENSG00000143801|PSEN2|19_2
GAACACCCTCATCATGATCAGCGTCATCGTGGTTATGACC
>ENSG00000143801|PSEN2|19_3
CGCTGCTACAAGTTCATCCATGGCTGGTTGATCATGTCTT
>ENSG00000143801|PSEN2|19_4
CTGCTGTTCCTCTTCACCTATATCTACCTTGGGGAAGTGC
>ENSG00000143801|PSEN2|19_5
AGGAGAGAAATGAGCCCATATTCCCTGCCCTGATATACTC
>ENSG00000143801|PSEN2|19_6
TTGGCTTGTGTCTGACCCTCCTGCTGCTTGCTGTGTTCAA
>ENSG00000143801|PSEN2|19_7
CAAGCTGCAGGGAATTTTCATTGGATGCAGTTGTATAGTT
>ENSG00000143801|PSEN2|19_8
GTTTACTTGGTGAGGAGGAGGCAGAACCAGCTCTTTGGTG
>ENSG00000180287|PLD5|135_1
TAAAGATGTGTTTGAAAGGGACTGGTATTCACCGTATGCC
>ENSG00000180287|PLD5|135_2
CTTGTTATCAACCAGGCAGATGTGAGGAACAACAGAAGCA
>ENSG00000180287|PLD5|135_3
GGAGCAGCTTATATTGGAAATTTTGATTGGGTAGGGAATG
>ENSG00000180287|PLD5|135_4
GTTAGAGTTCGACTCCTTTTAAGCTTCTGGAAGGAAACTG
>ENSG00000180287|PLD5|135_5
AAGTTTTGACATAGATGCCATCTACAGTGTGATAGATGAT
>ENSG00000180287|PLD5|135_6
ACAGCTGATTCAAAGGTATTAGAAGCCTTGAAATTAAAGG
>ENSG00000180287|PLD5|135_7
CCAGCTGACTTCGCAAAATATTGAAATCAAGCTAGTGAGT
>ENSG00000180287|PLD5|135_8
GATCTTTTCAGCCGTGGACATCATGGGAGAGGATGAGGAT
>ENSG00000176887|SOX11|375_1
CCGCCTCTACTACAGCTTCAAGAACATCACCAAGCAGCAC
>ENSG00000176887|SOX11|375_2
ACGACCTGATGTTCGACCTGAGCTTGAATTTCTCTCAAAG
>ENSG00000176887|SOX11|375_3
CGTGTCTCAAGGTAGTTGCATACCTAGTCTGGAGTTGTGA
>ENSG00000176887|SOX11|375_4
CTTCTATGCATCCGATTCTTAACAAAACTGCAGGGAGCTT
>ENSG00000176887|SOX11|375_5
CTTTTCAGATCAAATTGTTTATGGTTTTACAAATGTGATT
>ENSG00000176887|SOX11|375_6
GATTGAATACCAGACAGCCTAGACCTCAGTACAAAAGGTA
>ENSG00000176887|SOX11|375_7
ATGTACTGTACTATAGTAGGACTTTATGTATCTCATACGC
>ENSG00000176887|SOX11|375_8
TTTGTAGCAAATGGTGGCAAAGCAGACTCAATGCACTGTC
>ENSG00000171094|ALK|214_1
CCCTGGAGCTGGTCATTACGAGGATACCATTCTGAAAAGC
>ENSG00000171094|ALK|214_2
ACTGCCAATATGAAGGAGGTACCTCTGTTCAGGCTACGTC
>ENSG00000171094|ALK|214_3
TGGGCCTGTATACCGGATAATGACTCAGTGCTGGCAACAT
>ENSG00000171094|ALK|214_4
AAGCAACCAGGAAGTTCTGGAGTTTGTCACCAGTGGAGGC
>ENSG00000171094|ALK|214_5
AGGCCTTCATGGAAGGAATATTCACTTCTAAAACAGACAC
>ENSG00000171094|ALK|214_6
ATTGCCTGTGGCTGTCAGTATTTGGAGGAAAACCACTTCA
>ENSG00000171094|ALK|214_7
TCAGCAAATTCAACCACCAGAACATTGTTCGCTGCATTGG
>ENSG00000171094|ALK|214_8
CTGCCTGAAGTGTGCTCTGAACAGGACGAACTGGATTTCC
>ENSG00000115353|TACR1|34_1
CTTCTTCCTCCTGCCCTACATCAACCCAGATCTCTACCTG
>ENSG00000115353|TACR1|34_2
CAAGCGCAAGGTGGTCAAAATGATGATTGTCGTGGTGTGC
>ENSG00000115353|TACR1|34_3
TGCTGGTGATTGGCTATGCATACACCGTAGTGGGAATCAC
>ENSG00000115353|TACR1|34_4
ATGATCGAATGGCCAGAGCATCCGAACAAGATTTATGAGA
>ENSG00000115353|TACR1|34_5
TGTGGCCTTTGATAGGTACATGGCCATCATACATCCCCTC
>ENSG00000115353|TACR1|34_6
TGTCCACAACGAATGGTACTACGGCCTGTTCTACTGCAAG
>ENSG00000115353|TACR1|34_7
TGGATCATCTTAGCCCACAAAAGAATGAGGACAGTGACGA
>ENSG00000115353|TACR1|34_8
CTCAGACCTCTCCCCAAACATCTCCACTAACACCTCGGAA
>ENSG00000042493|CAPG|88_1
GAGAGTCCCATCTTCAAGCAATTTTTCAAGGACTGGAAAT
>ENSG00000042493|CAPG|88_2
GGGCTCTGTGGCAAGATCTATATCTGGAAGGGGCGAAAAG
>ENSG00000042493|CAPG|88_3
ATTTGCCCTTGAACTGCTGATATCTGATGACTGCTTTGTG
>ENSG00000042493|CAPG|88_4
CAGAACATCTTCGCCTGGTGTGGTGGAAAGTCCAACATCC
>ENSG00000042493|CAPG|88_5
GTACCAGGAAGGTGGTGTGGAGTCAGCATTTCACAAGACC
>ENSG00000042493|CAPG|88_6
GGGCAATGAGTCTGACCTCTTCATGAGCTACTTCCCACGG
>ENSG00000115523|GNLY|263_1
GGGGCTGGTGAGAGAACAAGATCTCTTCTGTGTTCAAGGC
>ENSG00000115523|GNLY|263_2
CCAAGGGCAAGAACACTTCTGGAAGGGAGAGTGGATTTGG
>ENSG00000115523|GNLY|263_3
CTGTCTGACGATAGTCCAAAAACTGAAGAAGATGGTGGAT
>ENSG00000115523|GNLY|263_4
ACGTCTGCAGAAATTTCATGAGGAGGTATCAGTCTAGAGT
>ENSG00000115523|GNLY|263_5
AGAAACTGCCCAGCAGATCTGTGAGGACCTCAGGTTGTGT
>ENSG00000172005|MAL|176_1
CACCACCTTGATCATCCTGTACATAATTGGAGCCCACGGT
>ENSG00000172005|MAL|176_2
ACTCTGCTCTACGTGGTCCATGCGGTGTTCTCTTTAATCA
>ENSG00000172005|MAL|176_3
TAAAGCCGCAGTAGAACTTGAGCTGAAAACCCAGATGGTG
>ENSG00000172005|MAL|176_4
TGCCATGTTTTAAGTCTTCATGGATGTTCTGCATGTCATG
>ENSG00000172005|MAL|176_5
CAACAGATCTTTCCAGAGGTCCATGGTGGAAGACGATAAC
>ENSG00000121966|CXCR4|137_1
AGCCTCAAGATCCTCTCCAAAGGAAAGCGAGGTGGACATT
>ENSG00000121966|CXCR4|137_2
ATGCTTTCCTTGGAGCCAAATTTAAAACCTCTGCCCAGCA
>ENSG00000121966|CXCR4|137_3
GCTGCCTTACTACATTGGGATCAGCATCGACTCCTTCATC
>ENSG00000121966|CXCR4|137_4
GCACATCATGGTTGGCCTTATCCTGCCTGGTATTGTCATC
>ENSG00000121966|CXCR4|137_5
CCTCTACAGCAGTGTCCTCATCCTGGCCTTCATCAGTCTG
>ENSG00000121966|CXCR4|137_6
CCAGAAGAAACTGAGAAGCATGACGGACAAGTACAGGCTG
>ENSG00000121966|CXCR4|137_7
GAAGAAAATGCTAATTTCAATAAAATCTTCCTGCCCACCA
>ENSG00000121966|CXCR4|137_8
TTCAGATAACTACACCGAGGAAATGGGCTCAGGGGACTAT
>ENSG00000144229|THSD7B|94_1
CATGGCTATTGGAGGTGGAAAGGAGTGTCCTGAACTTCTT
>ENSG00000144229|THSD7B|94_2
CCAAGAGCATCGTTTGTGTAATGACCATTCCTGTATGCAG
>ENSG00000144229|THSD7B|94_3
CACATTGGTAACTGCCCTTAATGCAACCATTGGCTGGAAT
>ENSG00000144229|THSD7B|94_4
TCGGAGAGTCTTCTGTGTCAAGAGTCACGTGGGACAAGTA
>ENSG00000144229|THSD7B|94_5
CCATGTTACAGTGAGTGCAATCAGTATTCCTGGGTTGTAG
>ENSG00000144229|THSD7B|94_6
CTGTTCTCTTATGTGTCCCAATGAGTGTGTCATGTCTGAG
>ENSG00000144229|THSD7B|94_7
TGGCAACTGGTCTGCATGTAAATTGGAGGGTGGAGACTGT
>ENSG00000144229|THSD7B|94_8
TGGTTTCCTGGATTACTGCATGAAAGTACCAGGCTCAGAG
>ENSG00000144227|NXPH2|322_1
TGCTGTGGTGGAAATGAGGGATACATATGTATTTGATTAG
>ENSG00000144227|NXPH2|322_2
CTTCAAGGTCATTTGCATTTACATTGCCTTTTACAGTGTT
>ENSG00000144227|NXPH2|322_3
CTACCAGGAGCAGACTCAGAGCCATGTGTCTTGGTTGTGC
>ENSG00000144227|NXPH2|322_4
TTGGAGACCAAGGAATCCAAATCTTTCAATTGTCGCATTG
>ENSG00000144227|NXPH2|322_5
CCGACATAATTCAACAGGCCTGGGCAATGTTTCAGTGAGC
>ENSG00000144227|NXPH2|322_6
TGTCAAACTCAATCTCCTCATCACAGGGAAAATTGTTGAC
>ENSG00000144227|NXPH2|322_7
GGAAAACTTTTGGGATTGGCTGGCCAACATCACGGAGATT
>ENSG00000144227|NXPH2|322_8
CACTCAAGGATCATCAGTCCCCTGCGCCTGTTTGTTAAAC
>ENSG00000150556|LYPD6B|242_1
GGAACACCTGCCCATTAATCTTGACCCTGTTAAAACAATA
>ENSG00000150556|LYPD6B|242_2
TGTTCCAGAGAGGAGCCTGACAACCACATTCTCCTTCTCA
>ENSG00000150556|LYPD6B|242_3
GAATCACAGTAAACCAAACAAAGGAAATGCAGAAGAGATA
>ENSG00000150556|LYPD6B|242_4
TAGCTGTTGTCCAGATCGTTATCTTCTCAGAAAGCTGGGC
>ENSG00000150556|LYPD6B|242_5
AATCGATGGGCAGAAGACAAATGGTGTCCACAAAATACAC
>ENSG00000150556|LYPD6B|242_6
CACAGCCGAGATTCTGAACATACGGAGTGTAGGTCTTGCT
>ENSG00000150556|LYPD6B|242_7
GGAATGATCTGCAATGTAGAATTACCCACCAATCACACTA
>ENSG00000150556|LYPD6B|242_8
CCTCTAAAGCACAAGCCAAAAACTGTGTGAACGGTGAACT
>ENSG00000150556|LYPD6B|242_9
AATCTTGCACTTGGTGAAGAGTGCACATTGGACCTCAAGG
>ENSG00000150556|LYPD6B|242_10
AAAATGTTCCCGCATGAGGCCACAGGACTGAGGATGGGAA
>ENSG00000150556|LYPD6B|242_11
AGTTCTGCAGAGAGGATCCTGGCAACTAGTCCCACCTGAC
>ENSG00000187123|LYPD6|163_1
AAAGACATTATCTACCTCCATCCTTCAACCACACCATATC
>ENSG00000187123|LYPD6|163_2
TAAATGTTTCACCTGTGAAAAGGCAGCAGACAATTATGAG
>ENSG00000187123|LYPD6|163_3
ACTGCTACACTCAGCACACAATGGAAGTCACAGGAAACAG
>ENSG00000187123|LYPD6|163_4
CCACGCTGTATGTCAGTGATAGTGTCCTGCTTGTGGTTGT
>ENSG00000187123|LYPD6|163_5
GTTATAGTGGCTCAGTGGCTCCATGTGTTAATAGCGATCC
>ENSG00000187123|LYPD6|163_6
CCACAGACCTGCATGAGTCATTGGCCTGACAGTAATTACA
>ENSG00000187123|LYPD6|163_7
GCCACTTACCATGAGGAATAAATGTTGCTTCATTGTAGCC
>ENSG00000187123|LYPD6|163_8
TAACCGAGACTCATCAAAGCCTTCTGTCAGTACAGCCCAA
>ENSG00000153234|NR4A2|42_1
ACCGCCAGCAATAATTGACAAACTTTTCCTGGACACTTTA
>ENSG00000153234|NR4A2|42_2
CTCAAAGACCACGTGACTTTCAACAATGGGGGGTTGAACC
>ENSG00000153234|NR4A2|42_3
AAGGAACCCAAGAGAGTGGAAGAACTGCAAAACAAGATTG
>ENSG00000153234|NR4A2|42_4
CGACCAAGACCTGCTTTTTGAATCAGCTTTCTTAGAACTG
>ENSG00000153234|NR4A2|42_5
AGACAGTTTAAAAGGCCGGAGAGGTCGTTTGCCCTCGAAA
>ENSG00000153234|NR4A2|42_6
GAGGAGATGATGCCGCACTCCGGGTCGGTTTACTACAAGC
>ENSG00000153234|NR4A2|42_7
TTAAGGTAGAAGACATTCAGATGCACAACTACCAGCAACA
>ENSG00000136541|ERMN|159_1
GGAAAATCAGAAAGGGAAATACCAAGCAAAGAATTGATGA
>ENSG00000136541|ERMN|159_2
AAGAGTGATATCTCCAGAAATGCTTATTCCAGATACAATA
>ENSG00000136541|ERMN|159_3
AGAGGTTTCTCAATTTAAAGAGGAAGGTGATGCAAGTGAG
>ENSG00000136541|ERMN|159_4
GCTGAAATTGAATGGCTGGGATTTCGAAAACCTAGCCAAG
>ENSG00000136541|ERMN|159_5
GGAACATGCTGCTCAACTCATCCATGGAGGACAAAATGCT
>ENSG00000136541|ERMN|159_6
AACAATCACTAAAATCAGTGAGGAATTGACTGATGTGGAC
>ENSG00000136541|ERMN|159_7
TTTACCCAGGCTGAGTGTAATGGGGATAAACCACCTGAAA
>ENSG00000136541|ERMN|159_8
CTATAGGACTTGAAGGCAAGAGCAGGTATCTTATCAAGGA
>ENSG00000136541|ERMN|159_9
TTATGTACTAAAGTGAATAATTTGTGCTCTTAGAGTAGGA
>ENSG00000115165|CYTIP|218_1
AAGGGAAGTGTCCGAAAGCAACTCTTGAAATTTATCCCTG
>ENSG00000115165|CYTIP|218_2
TGAGGAGGTCATCTTCAAGGAGGAACCGGAGCATCAGTAA
>ENSG00000115165|CYTIP|218_3
ACAGTGAAGATGGCTACCAGACGTGTGTGTCTGAGGACTC
>ENSG00000115165|CYTIP|218_4
TTGGAAAACATGGACTTGGATGAATTGTCTTTGTTTGGAC
>ENSG00000115165|CYTIP|218_5
CTGAAAAGAACGGAGCTTGAAGCAAAGCTGCAGGTTTTAA
>ENSG00000115165|CYTIP|218_6
TTGCAAATATCAATGGTGTGAGCACAGAAGGTTTTACCTA
>ENSG00000115165|CYTIP|218_7
CTCGGAAATGTTCACTTTGATATGCAAAATACAGGAGGAC
>ENSG00000115165|CYTIP|218_8
TTGACCAGATCAAGTTCTTTAAGTGACTTTTCCTGGTCTC
>ENSG00000128683|GAD1|82_1
AAAACCGTGAGCTGGATTTATAATCGCCCTATAAAGCTCC
>ENSG00000128683|GAD1|82_2
GGACCAACAGCCTGGAAGAGAAGAGTCGCCTTGTGAGTGC
>ENSG00000128683|GAD1|82_3
CACAGAGACTGACTTCTCTAATCTGTTTGCTAGAGATCTG
>ENSG00000128683|GAD1|82_4
TCAACTATGTCCGCAAGACATTTGATCGCTCCACCAAGGT
>ENSG00000128683|GAD1|82_5
CAGATCCTGGTTGACTGCAGAGACACCTTGAAGTATGGGG
>ENSG00000128683|GAD1|82_6
CAGGTCATCCTCGATTTTTCAACCAGCTCTCCACTGGATT
>ENSG00000128683|GAD1|82_7
TAGCTGGAGAATGGCTGACATCAACGGCCAATACCAACAT
>ENSG00000128683|GAD1|82_8
ATGGTCAAGTAAAGATGGTGATGGGATATTTTCTCCTGGG
>ENSG00000128683|GAD1|82_9
ACCTCAGAACAGAGTCACTATTCCATAAAGAAAGCTGGGG
>ENSG00000064989|CALCRL|193_1
GTGCGTCTTACACAGTGTCAACAATCAGTGATGGTCCAGG
>ENSG00000064989|CALCRL|193_2
ATGGCGACCTGAAGGAAAGATTGCAGAGGAGGTATATGAC
>ENSG00000064989|CALCRL|193_3
TACACACCAAGCGGAATCCAATCTGTACATGAAAGCTGTG
>ENSG00000064989|CALCRL|193_4
TGATACCCATCTCCTCTACATTATCCATGGCCCAATTTGT
>ENSG00000064989|CALCRL|193_5
CTGACCATAATTGGACACGGATTGTCTATTGCATCACTGC
>ENSG00000064989|CALCRL|193_6
GATCTGTGACCAAGATGGAAACTGGTTTAGACATCCAGCA
>ENSG00000064989|CALCRL|193_7
AGCAGAAGGCGTTTACTGCAACAGAACCTGGGATGGATGG
>ENSG00000064989|CALCRL|193_8
ATGATTCTTGTTACAGCAGAATTAGAAGAGAGTCCTGAGG
>ENSG00000138413|IDH1|364_1
CCACAGAGCAAAGCTTGATAACAATAAAGAGCTTGCCTTC
>ENSG00000138413|IDH1|364_2
TACCGCATGTACCAGAAAGGACAGGAGACGTCCACCAATC
>ENSG00000138413|IDH1|364_3
CCCAGTTTGAAGCTCAAAAGATCTGGTATGAGCATAGGCT
>ENSG00000138413|IDH1|364_4
CTTCCAAATGGCTCTGTCTAAGGGTTGGCCTTTGTATCTG
>ENSG00000138413|IDH1|364_5
GGGCCTGGAAAAGTAGAGATAACCTACACACCAAGTGACG
>ENSG00000138413|IDH1|364_6
CATCATAGGTCGTCATGCTTATGGGGATCAATACAGAGCA
>ENSG00000138413|IDH1|364_7
TGCCACTATCACTCCTGATGAGAAGAGGGTTGAGGAGTTC
>ENSG00000138413|IDH1|364_8
CACCAACGACCAAGTCACCAAGGATGCTGCAGAAGCTATA
>ENSG00000174453|VWC2L|268_1
CATATTCATGAAGCTTGCATACTTCTGTTGGTCATCCCTG
>ENSG00000174453|VWC2L|268_2
ACCTCTGCTGCTATCAGTCATGAAGACTATCCTGCTGATG
>ENSG00000174453|VWC2L|268_3
AGGGAAAGGGTGTGTCGATGACAGCGGCTTTGTATACAAG
>ENSG00000174453|VWC2L|268_4
TGTCCATGTGTCTGTGCTCTAGATGGACCTGTTTGCGACC
>ENSG00000174453|VWC2L|268_5
CCAAAGTGTACTAAAGTGGAACACAATGGATGCTGTCCTG
>ENSG00000174453|VWC2L|268_6
ATATCACGGGAAAAATTACAAAATCTTGGAGGAATTTAAG
>ENSG00000174453|VWC2L|268_7
AGTGAAAGTGGACGAATGTAACATCTGTCATTGTCACAAC
>ENSG00000174453|VWC2L|268_8
TAGGACAAACTTCCACCCAATGATGAGTTCTTAGGAAAGG
>ENSG00000115461|IGFBP5|105_1
AGAGTTTCCCGTGAGCAATAAACTCAGCTTTTTTGTGGGG
>ENSG00000115461|IGFBP5|105_2
CATTCTGGGAAAACTGAGAAAACCCATATTCTCCTAATAC
>ENSG00000115461|IGFBP5|105_3
TTGCATTAACTTTTCAAAGTAGTTCCTATAGGGGCATTGA
>ENSG00000115461|IGFBP5|105_4
AGACTTGTTCTTCCACGGTGACTACAGTACATGCTGAAGC
>ENSG00000115461|IGFBP5|105_5
AATTGAGTGATATTAAATAGAGAGGTTTTCGGAAGCAGAT
>ENSG00000115461|IGFBP5|105_6
ATGTGGCAATCAATGACACTATTGGGGTTTCCCAGGATGG
>ENSG00000115461|IGFBP5|105_7
GCAAGGGCTCAACTTCGAAAATGGCAACAACAGAGATGCA
>ENSG00000115461|IGFBP5|105_8
GAGGTAAAGGGGGCGACTAAGAGAAGATGGTGTTGCTCAC
>ENSG00000153820|SPHKAP|351_1
GCTTGCCAATGAGGAAGACAACCCAGATGACACAAGTAGC
>ENSG00000153820|SPHKAP|351_2
ACCTGAACCCTTCCTTTCCAAAAGCAGCCTCCTAGAGGAA
>ENSG00000153820|SPHKAP|351_3
GCAAGCAGAGAAGTGTGCAAATAGATTAGCTGCGAGCAGG
>ENSG00000153820|SPHKAP|351_4
ACAGGCCACAGAAAGACTCAAAATGGAGCAAGTGGTCTCG
>ENSG00000153820|SPHKAP|351_5
GAAAAGAGAAGCTGTGGGGAATGGGAGACAAGCCACACAT
>ENSG00000153820|SPHKAP|351_6
CAAGGATGAATGCAGCACAGAGCACCTGCAACAGAAACTG
>ENSG00000153820|SPHKAP|351_7
TAGCCTGCTGGAGTCAACAGACTACTGGTTGCAGAATCAG
>ENSG00000187957|DNER|133_1
TTCTTCCAGGCCAGCCTATGAGGAGTTCTACAACTGCCGC
>ENSG00000187957|DNER|133_2
TGCCTGGCAGAATACAAAGGAACACACTGTGAATTGTACA
>ENSG00000187957|DNER|133_3
TTACCATGGCCTCTACTGTGAGGAGGAATATAATGAGTGC
>ENSG00000187957|DNER|133_4
TGCATTTCCAGTCTCAGTGGATTCACCTGCCAGTGTCCAG
>ENSG00000187957|DNER|133_5
GAAAAGCAAGATGGGAGCAATTTCACCTGTGTTTGCCTTC
>ENSG00000187957|DNER|133_6
CTGTACCTGTGAGGAGCAGTACGTGGGTACTTTCTGTGAA
>ENSG00000187957|DNER|133_7
AAGATGCCACTGCCTCACTGATTTTGCTCTGGAAGGTCAC
>ENSG00000187957|DNER|133_8
CTGCATTTGCAATGAAGGCTATGAAGGTCCCAACTGTGAA
>ENSG00000115468|EFHD1|149_1
CCTGAAGAGCATGATCAAGGAGGTGGATGAGGACTTCGAT
>ENSG00000115468|EFHD1|149_2
GTAAGTTTGAAGCAGAGTTGAAAGCTGAGCAAGATGAGCG
>ENSG00000115468|EFHD1|149_3
AAACTCAAGGCCAACTTCAATACATAGTCCTGCTGACCTT
>ENSG00000115468|EFHD1|149_4
CGAGAAGAGATGACTAGGCATCTTCATCACTGCTGTCGGT
>ENSG00000115468|EFHD1|149_5
TTCTTATAGCCAGAACTTGTATCTTCTCAGCAACCTTCAC
>ENSG00000115468|EFHD1|149_6
AGAGTAGTCTGCTATATCAATTTGTGTAGATATGTCTGTC
>ENSG00000115468|EFHD1|149_7
GCACTCCTCTCTGCTTCACATTCAACTTCCCTGTTCTCAT
>ENSG00000115468|EFHD1|149_8
TGCATCTTCTGTTCCTGGGTAATGGTGGGTCTTAATGGAG
>ENSG00000131378|RFTN1|331_1
GGGGATGCTGAGGAAGTCAGAGAGCTTGGTACGGTTGAAG
>ENSG00000131378|RFTN1|331_2
CAAAGCTGGAGACATGGGAAACTGTGTTTCAGGACAGCAG
>ENSG00000131378|RFTN1|331_3
CATACAGGGCTATGATGCTATTGTGGTTGAACAATGGACA
>ENSG00000131378|RFTN1|331_4
CTTGACAGATGGAGTATTCATCTTTGAAGCTGTTTCCACA
>ENSG00000131378|RFTN1|331_5
CGTTGGTGTTATACCTCAGTACCATTCCTCTGTGAACTCG
>ENSG00000131378|RFTN1|331_6
GAAACTCATCCCAGAGTTCATTAAGAAGATCCAGGAGGCT
>ENSG00000131378|RFTN1|331_7
ATGAAGGCTACATCTTGGAATTAGATTGCTGTTCCTCCTT
>ENSG00000131378|RFTN1|331_8
CCCCTGGAGCACATCTTTAGAGCCATCCTGATCAAGAAAA
>ENSG00000168329|CX3CR1|52_1
GTGTTCTGAGCAGCAATTTTACTTACCACACGAGTGATGG
>ENSG00000168329|CX3CR1|52_2
TTGTTGCCTGAATCCTCTCATCTATGCATTTGCTGGGGAG
>ENSG00000168329|CX3CR1|52_3
CTGGAGACGCTTAAGCTCTATGACTTCTTTCCCAGTTGTG
>ENSG00000168329|CX3CR1|52_4
GACGCTGTTTTCCTGCAAGAACCACAAGAAAGCCAAAGCC
>ENSG00000168329|CX3CR1|52_5
TTTTGGAAGCATATTCTTCATCACCGTCATCAGCATTGAT
>ENSG00000168329|CX3CR1|52_6
CTTCTGGACTCACTATTTGATAAATGAAAAGGGCCTCCAC
>ENSG00000168329|CX3CR1|52_7
CTACTCCGTCATCTTTGCCATTGGCCTGGTGGGAAATTTG
>ENSG00000168329|CX3CR1|52_8
TGAGGCCTGTTATATTGGGGACATCGTGGTCTTTGGGACT
>ENSG00000168314|MOBP|367_1
CCTGGTATAGACGCAGAATCTGTTTCACACAACAACTGCT
>ENSG00000168314|MOBP|367_2
AGCTCATAACAGAGATCCAATCAGCAGATGTGTACGGATG
>ENSG00000168314|MOBP|367_3
CCAGACTCTCCAAAAACCAGAAGTACTCCGAACACTTCAG
>ENSG00000168314|MOBP|367_4
TCACCTTCCTCAATTCCAAGAAGGAGATAGTGGATCGGAA
>ENSG00000168314|MOBP|367_5
CCTGGACTCATTGCTTCACAACCCATCTACCCCTGGATGA
>ENSG00000168314|MOBP|367_6
AGGTGAGCAGGGCTATCTCTGTGTGTTGTACTCCAGTCAG
>ENSG00000168314|MOBP|367_7
TTTCACCTGCAGTCCTTTCTTCTCCAGGATATGCACAGGC
>ENSG00000168314|MOBP|367_8
AGATGCAAAGAAATCCCTAGAGAGTGTAGGAGTTGTCTAA
>ENSG00000168314|MOBP|367_9
AGCCCATCTGAACTATCCCAACTCTAGAATTGACTGCTTT
>ENSG00000187094|CCK|126_1
CTGGTCTGAAAATGTTGTTATGCTATTAAAGTGATTTCAT
>ENSG00000187094|CCK|126_2
AATGTGAAAAATGTGTCTGTAAGATTGTCCAGTGCAACCA
>ENSG00000187094|CCK|126_3
CAGGATAAGTGACCGGGACTACATGGGCTGGATGGATTTT
>ENSG00000187094|CCK|126_4
ACATTCCTTCTGCTCAACACGGCAGAAAACAGGGTCTCTG
>ENSG00000187094|CCK|126_5
GAGAACTGCGAGGGCTTTTAATGCGGCTGAGAAGAAAGTG
>ENSG00000010282|HHATL|320_1
CATGAACTTCTGGGCCATCATCATGTACAACCTTGTGAGC
>ENSG00000010282|HHATL|320_2
TGGGCCTTGTGACATTGTCTACCTGTGGTCATTCCTTAAC
>ENSG00000010282|HHATL|320_3
CTTTGACCGTGGCATCAACGACTGGCTTTGCAAATATGTG
>ENSG00000010282|HHATL|320_4
ATCATGGCCGTCGACATCTTCTTTCACTTCTTCTACATCC
>ENSG00000010282|HHATL|320_5
CTTCTTCTTCGGGCCCATCATGACCTTTGATCGCTTCCAT
>ENSG00000010282|HHATL|320_6
CACTACTCCTTAGCTGACCTGCTCAAGTACAACTTCTACC
>ENSG00000010282|HHATL|320_7
GTTTGTAACAGGCACTTTTGATCTTCAAGAGGTGCTGTTT
>ENSG00000010282|HHATL|320_8
GGGAGTACATTGGCCGGAAGATGGATGTGGCTGACTTCGA
>ENSG00000163630|SYNPR|6_1
AAAGAGGGACAAGTGGCTGGTGCTGTGGACAGAGAAGCTT
>ENSG00000163630|SYNPR|6_2
ATTATCAATTCTTTTGTAAATGTGTATGGTGATATTTGCT
>ENSG00000163630|SYNPR|6_3
GAGGGAAAGGAACGGCAGAAGCTGGCATTGATTGGTGACT
>ENSG00000163630|SYNPR|6_4
CTTCAGCAGAGTTCTTCGTCACTGTTGCTGTCTTCGCCTT
>ENSG00000163630|SYNPR|6_5
TCTTGTGGTTGGTGGGTTCATCAGCTTGGGCAAAAGGACT
>ENSG00000163630|SYNPR|6_6
GCTACTAATGTCAGCTTGCAAACAGCCATCCAACAAATGC
>ENSG00000163630|SYNPR|6_7
TTCTCTGGGCTGGAAACATATGGTTTGTTTTCAAGGAGAC
>ENSG00000163630|SYNPR|6_8
GGTTACAACCAAGACAGCTATGGATCAAGCAGTGGGTACA
>ENSG00000163630|SYNPR|6_9
CACTTCCTTTACCAATCAGATTTAACAGAGTAGCATTTGC
>ENSG00000163630|SYNPR|6_10
TTTAAGGGTTTCAATCAATTATTAATGCAGAGAGTATTGA
>ENSG00000163630|SYNPR|6_11
TAGTCTTCATTAAGGCAGCAAGTCCTGGGTTGTGAAAAAT
>ENSG00000144824|PHLDB2|155_1
CGATTCCCAAAACATGATGGAGAGCCTCAGCCCAAAGAAA
>ENSG00000144824|PHLDB2|155_2
AGCCAAAATCCAGGGAAGCAAGCAGTTCTCTTATGATGGA
>ENSG00000144824|PHLDB2|155_3
CAACTCCTTTACTCAACACTACATCCTCCCTCAGTGGATA
>ENSG00000144824|PHLDB2|155_4
TGATCATTATACTGGCCGGGACAGTGAAAGGGCCTTGAGG
>ENSG00000144824|PHLDB2|155_5
AGGCATAAATCGCATGACAATGTCTACTCTCTTGGAGGGC
>ENSG00000144824|PHLDB2|155_6
CGCTTCAACCCAAGTTAACTAGACACAAGGAGCTTGCATC
>ENSG00000144824|PHLDB2|155_7
ACAAAACTTGGGGAAAAGGATCTACCTCATAGCGTAATAG
>ENSG00000144824|PHLDB2|155_8
GAAAAGCAGTATTAGCTCCATTTCAGGACGTGATGACCTG
>ENSG00000144824|PHLDB2|155_9
GTGCAGAAGAGCCCAAGATGAGAGTGTGTAGCTATGAGTG
>ENSG00000144824|PHLDB2|155_10
CCCAGAGGGTATAAGTGAAGAACAGAGATCTCAGGAGTTG
>ENSG00000144824|PHLDB2|155_11
GATGGATGAGTCTTTCAGAGAGTTGGATATGGAATGTGCT
>ENSG00000144824|PHLDB2|155_12
TGCTGAAAGGGAAAAACTAGAGAGGCTTCAGGAGCTTTAC
>ENSG00000144824|PHLDB2|155_13
CCTGTTGGATGTTGAAAGCAAACACTTTGAAGACCTGGAG
>ENSG00000144824|PHLDB2|155_14
TACAAGGACCAGGCCTTTGATACTCTGAGCCTCGATAGCT
>ENSG00000144824|PHLDB2|155_15
TGATTTGCGGAGCCATGTAGAGACTGCTGGCCACAATATT
>ENSG00000144824|PHLDB2|155_16
ATAAACTGAAGTATTCCAATAGAAGTATCTCTGGTTACAT
>ENSG00000184307|ZDHHC23|106_1
TGCTGCTGCGAGTACATAGATCGGAATGGGGAAAAGAACC
>ENSG00000184307|ZDHHC23|106_2
GTGTGATTGTCAAGATCTGGATGAAGGGTGTGATCGATGG
>ENSG00000184307|ZDHHC23|106_3
GACTTGTGAAAGAATCATGGATACAATTTCTGATCGCCTC
>ENSG00000184307|ZDHHC23|106_4
GCTGGCACTGTGGTACTACTACCTCACTCACAGAAGGAAA
>ENSG00000184307|ZDHHC23|106_5
ACTGTTCTCTCTGGGCTACATGTACTATGTGTTCCTGCAG
>ENSG00000184307|ZDHHC23|106_6
TGGATCATCATTGTGTCTGGATAAATAGCTGCGTTGGAGA
>ENSG00000184307|ZDHHC23|106_7
GCTCTTTTCTATTGTCCTGGAGTTTATGCAAATTACAGCT
>ENSG00000184307|ZDHHC23|106_8
GTGATCATCACAGCAGGCATGGCCTACATCTTCCTGATCC
>ENSG00000114013|CD86|360_1
TAACAGAAAATGTGTACATAAATTTGACCTGCTCATCTAT
>ENSG00000114013|CD86|360_2
TTACCCAGAACCTAAGAAGATGAGTGTTTTGCTAAGAACC
>ENSG00000114013|CD86|360_3
TATCGAGTATGATGGTGTTATGCAGAAATCTCAAGATAAT
>ENSG00000114013|CD86|360_4
AGAACTGTACGACGTTTCCATCAGCTTGTCTGTTTCATTC
>ENSG00000114013|CD86|360_5
GCAATATGACCATCTTCTGTATTCTGGAAACTGACAAGAC
>ENSG00000114013|CD86|360_6
AACCAACACAATGGAGAGGGAAGAGAGTGAACAGACCAAG
>ENSG00000114013|CD86|360_7
AAAATCCATATACCTGAAAGATCTGATGAAGCCCAGCGTG
>ENSG00000114013|CD86|360_8
TTCTTCCAGAAGGCAAAAAGACATTACCATGAGTAATAAG
>ENSG00000181631|P2RY13|134_1
TACCATGTATGCAAGGGAGAAAGACCACAGCATCAAGCCA
>ENSG00000181631|P2RY13|134_2
CTCTCTTTTTGGCAGCAACTAACATTTGTATGGATCCCTT
>ENSG00000181631|P2RY13|134_3
ACTGACTGTAGACTGCAAAATCAACTGTTTATTGCTAAAG
>ENSG00000181631|P2RY13|134_4
GCTCCATTTCATTTTGCCAGAGTTCCATATACTCACAGTC
>ENSG00000181631|P2RY13|134_5
ATGGCATCAAATGGTAAATAACATATGCCAGTTTATTTTC
>ENSG00000181631|P2RY13|134_6
CAACACCATCGTCTGTGAAAAAGTGTGCTTCCTTAAAGGG
>ENSG00000181631|P2RY13|134_7
GACACTCATGCTTCCTTTCAAAATCCTCTCTGACTCACAC
>ENSG00000181631|P2RY13|134_8
AGGTGACACTGGAAGCAATGAACACCACAGTGATGCAAGG
>ENSG00000169313|P2RY12|107_1
AAAGAGAGCACTCTGTGGTTAACTTCCTTAAATGCATGCC
>ENSG00000169313|P2RY12|107_2
CAGGAAAAAGGTGAACGTCAAAGTTTTCATTATCATTGCT
>ENSG00000169313|P2RY12|107_3
TTGTATGTTATACACTCATTACAAAAGAACTGTACCGGTC
>ENSG00000169313|P2RY12|107_4
CTGGCATGAAATAGTAAATTACATCTGTCAAGTCATTTTC
>ENSG00000169313|P2RY12|107_5
TGTTCTTACTCTCTTTGCCTAACATGATTCTGACCAACAG
>ENSG00000169313|P2RY12|107_6
AAATCTCTTGGGGGCTAAGATTCTCTCTGTTGTCATCTGG
>ENSG00000169313|P2RY12|107_7
TTAGTGATGCCAAACTGGGAACAGGACCACTGAGAACTTT
>ENSG00000169313|P2RY12|107_8
TATCACAAATGGCCTGGCGATGAGGATTTTCTTTCAAATC
>ENSG00000114805|PLCH1|288_1
GTTGACAGAAACCTTCTGGGAGCTTTGTCGCTGCCTGTAT
>ENSG00000114805|PLCH1|288_2
GGACGAGACTTTGTTGGACAAAGAACTGTGACCTTCAGCA
>ENSG00000114805|PLCH1|288_3
CCGAGCCAAATTCAAGGCAAATGGCAATTGTGGCTATGTC
>ENSG00000114805|PLCH1|288_4
AGGCTTAAATGCACACCTGAAGCAGAGTCCAGATGTAAAG
>ENSG00000114805|PLCH1|288_5
TCTTCAGAGATGTTGTGGAGACCATCAACAAGCATGCCTT
>ENSG00000114805|PLCH1|288_6
CTACATTGCTTCCTCTCACAATACATACCTGACTGGAGAC
>ENSG00000114805|PLCH1|288_7
ACAAATGTTTCAGGAAGCCGACACAGATGAGAATCAGGGA
>ENSG00000169064|ZBBX|266_1
TCTCAACAAGCAACATGTCATCACACTACCGTGGTCAAAG
>ENSG00000169064|ZBBX|266_2
GTTCTGGAAGAGATACCAAAATTCAGTCTTTGCTGTCACT
>ENSG00000169064|ZBBX|266_3
AACCTCAGAAGAGTTCCCAGATTTCAGCAGCCAATCACTG
>ENSG00000169064|ZBBX|266_4
GCAGAAACTTCAAACACAGATTTTGACAACATCGTGGATC
>ENSG00000169064|ZBBX|266_5
CCACATGAAACCACTGGTGATGCACAGTGTTCTCAAAATG
>ENSG00000169064|ZBBX|266_6
GCACAACGTACAAAACCAAGAAAGAGTCTGTTGTGTGAAG
>ENSG00000169064|ZBBX|266_7
AATCTGTACTTCTCCAGAGGAGCAGCTCTGAGGTAGAAAT
>ENSG00000169064|ZBBX|266_8
CAGTTAGAGTTTGAGAACCAAGAGATGGAGAAGAAACTGC
>ENSG00000013297|CLDN11|96_1
GAGACCACCATCGTGAGCTTTGGCTACTCCCTGTATGCAG
>ENSG00000013297|CLDN11|96_2
CCTTTGGTGAAAACCGTTTCTACTACACTGCGGGCTCTAG
>ENSG00000013297|CLDN11|96_3
AGGTCTAGAAAAGCATCCTGTCTGGCATTTTGTAGTCTTA
>ENSG00000013297|CLDN11|96_4
CTTCAAGGTCATTTACTTGTACGAGACAGAAAAAGATAGC
>ENSG00000013297|CLDN11|96_5
TGGTTTTCCTGAAATCCTCAATTCATCAATATGAAGGAAA
>ENSG00000013297|CLDN11|96_6
CACATAGACTTTATGCAATAAATAACAGTGCAAGTGAGTA
>ENSG00000013297|CLDN11|96_7
TTTGATTTCAGGTTTGTATGATGTAGTTTTTAATCGTACA
>ENSG00000013297|CLDN11|96_8
TCTATTTGTATTGTTAGCCATCTTGAAGTGATGTTGTTTA
>ENSG00000181449|SOX2|232_1
GGAAAACCAAGACGCTCATGAAGAAGGATAAGTACACGCT
>ENSG00000181449|SOX2|232_2
GCAGTACAACTCCATGACCAGCTCGCAGACCTACATGAAC
>ENSG00000181449|SOX2|232_3
ATGCCGACAAGAAAACTTTTATGAGAGAGATCCTGGACTT
>ENSG00000181449|SOX2|232_4
TTGTACAGTATTTATCGAGATAAACATGGCAATCAAAATG
>ENSG00000157005|SST|170_1
AAAGCTGGCTGCAAGAATTTCTTCTGGAAGACTTTCACAT
>ENSG00000157005|SST|170_2
CCCAACCAGACGGAGAATGATGCCCTGGAACCTGAAGATC
>ENSG00000114315|HES1|157_1
TCAGCACTTGCTCAGTAGTTTTGTGAAAGTCTCAAGTAAA
>ENSG00000114315|HES1|157_2
ACACGACACCGGATAAACCAAAGACAGCATCTGAGCACAG
>ENSG00000114315|HES1|157_3
GAAAGTCTGAGCCAGCTGAAAACACTGATTTTGGATGCTC
>ENSG00000114315|HES1|157_4
GGACTCTAAACAGGAACTTGAATACTGGGAGAGAAGAGGA
>ENSG00000114315|HES1|157_5
GGATTGCGCCTTTGTATTATAAAAGCTCAGATGACATTTC
>ENSG00000114315|HES1|157_6
AGATGTTTGAAAATGCTCTTAAAATATCTTCCTTTGGGGA
>ENSG00000114315|HES1|157_7
GGCTTTTGGTGGAATTTGAATTACATGTAATTGGTAATTC
>ENSG00000068078|FGFR3|3_1
AGCCGTGAAGATGCTGAAAGACGATGCCACTGACAAGGAC
>ENSG00000068078|FGFR3|3_2
GGCATGAGACTCAGTGCAGATGGAGAGACAGCTACACAGA
>ENSG00000068078|FGFR3|3_3
GACTTCAAAGCAAGCTGGTATTTTCATACAAATTCTTCTA
>ENSG00000068078|FGFR3|3_4
GATGTATTTGTTGTAGACTTAACACTTCTTACGCAATGCT
>ENSG00000068078|FGFR3|3_5
GTTTTATAGCCTGGACTGCTACCTTTCAAAGCTTGGAGGG
>ENSG00000152953|STK32B|168_1
ATTCTGCGGGCCATTGGTAAAGGGAGTTTTGGAAAGGTAT
>ENSG00000152953|STK32B|168_2
TGCAGAAGCGAGACACTAAGAAAATGTATGCAATGAAGTA
>ENSG00000152953|STK32B|168_3
CAGAAGTGCATCGAGAGGGATGAGGTTCGGAATGTTTTCC
>ENSG00000152953|STK32B|168_4
TGCCCAATAAAGGGAGGTTGAACTGCGATCCCACATTTGA
>ENSG00000152953|STK32B|168_5
GGAATTCATCATATTCAACAGAGAGAAGCTCAGGAGGCAG
>ENSG00000152953|STK32B|168_6
CCATTCCCCAAAGCAATCAAACCGTCATGACTTTGCAATT
>ENSG00000152953|STK32B|168_7
AAATCCTGGAGCAAAACCTGAAGTGTCTTCATGTGCATTC
>ENSG00000152953|STK32B|168_8
AGATGAGAGTTGGGTCGCTGAGCATTGGTTACTCCTGCAG
>ENSG00000174145|NWD2|256_1
GGGAATATCCGAATCCCTGGAGAAGTTGAAGCCTCAGAGT
>ENSG00000174145|NWD2|256_2
ATGAGGACACAGGACCAGAATCTGACCCAGTAGTCATCGT
>ENSG00000174145|NWD2|256_3
CAGACATGAGCTCTGACCTTAGGACTCTCCTTCTAAGTGT
>ENSG00000174145|NWD2|256_4
GAGATCTCACAAAGACGTCGATGAATCCTCCCTCTCTGTC
>ENSG00000174145|NWD2|256_5
GGAGAAGAAGTGTGGTCAGAAACTGGTCTCTAGGGCTCTT
>ENSG00000174145|NWD2|256_6
TGACAATGACCTGCGTGAAATGCACACCATCTTAGCAGAT
>ENSG00000174145|NWD2|256_7
GGCTTACAACTACTCGCAAGAGAAGGAGCTGAAGTTCCTG
>ENSG00000174145|NWD2|256_8
TTGTGGGCTTTGATGATGGGAGTATAGGGATCTACACGGT
>ENSG00000134853|PDGFRA|83_1
CTGAGCCTAATCCTCTGCCAGCTTTCATTACCCTCTATCC
>ENSG00000134853|PDGFRA|83_2
TGAATTCATCCTTTTCTCTGAGATGCTTTGGGGAGAGTGA
>ENSG00000134853|PDGFRA|83_3
CAACCACACTCAGACAGAAGAGAATGAGCTTGAAGGCAGG
>ENSG00000134853|PDGFRA|83_4
CCTCTAGGAATGACGGATTATTTAGTCATCGTGGAGGATG
>ENSG00000134853|PDGFRA|83_5
CGACAGCAGACAGGGCTTTAATGGGACCTTCACTGTAGGG
>ENSG00000134853|PDGFRA|83_6
AGGAAAGAAGTTCCAGACCATCCCATTTAATGTTTATGCT
>ENSG00000134853|PDGFRA|83_7
CATCAGAGCTGGATCTAGAAATGGAAGCTCTTAAAACCGT
>ENSG00000134853|PDGFRA|83_8
TAACAATGAGGTGGTTGACCTTCAATGGACTTACCCTGGA
>ENSG00000157404|KIT|111_1
GATTAGGCTGTTATGCACTGATCCGGGCTTTGTCAAATGG
>ENSG00000157404|KIT|111_2
GCGAGAGTTAATGATTCTGGAGTGTTCATGTGTTATGCCA
>ENSG00000157404|KIT|111_3
TTGGATCAGCAAATGTCACAACAACCTTGGAAGTAGTAGA
>ENSG00000157404|KIT|111_4
ACACCAGCAGTGGATCTATATGAACAGAACCTTCACTGAT
>ENSG00000157404|KIT|111_5
ACAATGGCACGGTTGAATGTAAGGCTTACAACGATGTGGG
>ENSG00000157404|KIT|111_6
GAGGCAACTGCTTATGGCTTAATTAAGTCAGATGCGGCCA
>ENSG00000157404|KIT|111_7
GGTCGATTCTAAGTTCTACAAGATGATCAAGGAAGGCTTC
>ENSG00000157404|KIT|111_8
ACCTGCTGAAATGTATGACATAATGAAGACTTGCTGGGAT
>ENSG00000056291|NPFFR2|379_1
CGATGTGCAAGATCAGTGGATTGGTCCAGGGAATATCTGT
>ENSG00000056291|NPFFR2|379_2
GTGTGTGGTCTACCCTTTTAAACCAAAGCTCACTATCAAG
>ENSG00000056291|NPFFR2|379_3
TGAGACTCAACTCCCAGAATAAAACCAGTCCAGTCTACTG
>ENSG00000056291|NPFFR2|379_4
AAGACTGGCCAAATCAGGAAATGAGGAAGATCTACACCAC
>ENSG00000056291|NPFFR2|379_5
ATCATGTATGGAAGGATTGGAATTTCACTCTTCAGGGCTG
>ENSG00000056291|NPFFR2|379_6
CAGGAAGAAGCAGAAGATCATTAAGATGCTCCTGATTGTG
>ENSG00000056291|NPFFR2|379_7
TTCTCCAAATGAACTGCAGATCATCAACATCTACATCTAC
>ENSG00000056291|NPFFR2|379_8
ATCAGCTTGTCCAGGAATCTACATTTCAAAACCCTCATGG
>ENSG00000156140|ADAMTS3|316_1
ACCTCCCTAGATCTCTAGTGATGCCTACATCTTTGGTTCC
>ENSG00000156140|ADAMTS3|316_2
AGTGGAAAACAGGACCCTGGAGTGAGTGTTCAGTGACCTG
>ENSG00000156140|ADAMTS3|316_3
ACTGCACCAAAACCTGTGGAAGTTCTGGCTATCAGCTTCG
>ENSG00000156140|ADAMTS3|316_4
CTGGGGCTAGACATGTGTTAATCCAAGAAGACGAGGCTTC
>ENSG00000156140|ADAMTS3|316_5
ACCTCCACTTGATGGGACTGAATGTGCTGCTGGAAAATGG
>ENSG00000156140|ADAMTS3|316_6
TGTGTTGGGAATGGAGCATGATGGACAAGGCAACAGGTGT
>ENSG00000156140|ADAMTS3|316_7
GCAAAGTCCATCAGCCTCATAGAAAGGGGAAACCCATCCA
>ENSG00000156140|ADAMTS3|316_8
AACAGAGCCTTTGCAGACTAACTGTGCTTATGTTGGTGAC
>ENSG00000138639|ARHGAP24|358_1
CTCAAGGGGGATCAGCTCTATTATTTCAAAGATGAAGATG
>ENSG00000138639|ARHGAP24|358_2
GTTTCTGAGCATCCCTGCAATGAAGAGAACCCAGGGAAGT
>ENSG00000138639|ARHGAP24|358_3
GGATACTGTTCGTTATGAGAAGAGATATGGGAACCGTCTG
>ENSG00000138639|ARHGAP24|358_4
TTATCCGACAAAGGGGGCTGAAAGAAGAGGGTCTCTTTCG
>ENSG00000138639|ARHGAP24|358_5
TGGGGAGAAGCCATCATTTGACAGCAACACAGATGTACAC
>ENSG00000138639|ARHGAP24|358_6
AGAACTTCCAGAACCAGTTATTCCTTATGCGAAGTATGAA
>ENSG00000138639|ARHGAP24|358_7
TGTAAATTTCCATTGCCCTATCCCGGTGTTACTCTCCACT
>ENSG00000138639|ARHGAP24|358_8
TGAATTGACCTCACACACACTGAGACTTTCCGTATACAGC
>ENSG00000138639|ARHGAP24|358_9
GCAGTTACAGAACAAGGAGAACAATAACACCAAGGACAGC
>ENSG00000138639|ARHGAP24|358_10
CAGCTCTATCAGGCAGCAAAACCAACAGCCCAAAGAACAG
>ENSG00000138639|ARHGAP24|358_11
TGTGACCCTGAGGGATAACAAGCAGAAAGAACAAGCTGGA
>ENSG00000138639|ARHGAP24|358_12
TGAACCTTGATGACAAGCAGAGCATTGACAGTGCTACCTG
>ENSG00000152595|MEPE|354_1
TTCTGTGTGGGACTACTCCTTTTCAGTGTGACCTGGGCAG
>ENSG00000152595|MEPE|354_2
CAGACTGAGAAAACTAAGCAAAGCTGTGTGGAAGAGCAGA
>ENSG00000152595|MEPE|354_3
CAGAGACTGAATAAAGAATATAGTATCAGTAACAAAGAGA
>ENSG00000152595|MEPE|354_4
ACAATGGCCTGAGGATGTCAATTTATCCTAAGTCAACTGG
>ENSG00000152595|MEPE|354_5
CGCAGCTCTCATCAGAAATAACATGCAACATATAATGGGG
>ENSG00000152595|MEPE|354_6
AAGAGAGAGGGGACAATGATATATCTCCTTTCAGTGGGGA
>ENSG00000152595|MEPE|354_7
TGACCTAGAAGGCAAAGATATTCAAACAGGGTTTGCAGGC
>ENSG00000152595|MEPE|354_8
CCCATTCCAACAGGAGGTTTAGTTCCCGTAGAAGGGATGA
>ENSG00000168743|NPNT|307_1
TATCGGGCCAAACAAGTGCAAGTGTCATCCTGGTTATGCT
>ENSG00000168743|NPNT|307_2
GAACACTTACGGCAGCTACAAGTGCTACTGTCTCAACGGA
>ENSG00000168743|NPNT|307_3
CAACACTTTTGGGAGCTACATCTGCAAGTGTCATAAAGGC
>ENSG00000168743|NPNT|307_4
GGAGGCAAATATCAATGTCATGACATAGACGAATGCTCAC
>ENSG00000168743|NPNT|307_5
TAAAGAAGGATACCAGGGTGATGGACTGACTTGTGTGTAT
>ENSG00000168743|NPNT|307_6
AGGGTGACACAGGAAATAATAATTGGATTCCTGATGTTGG
>ENSG00000168743|NPNT|307_7
GCCTCCGAAGACACCATATATTCCTCCTATCATTACCAAC
>ENSG00000168743|NPNT|307_8
TGTGGATGGATCAGGGAGAAAGACAATGACTTGCACTGGG
>ENSG00000188517|COL25A1|178_1
GATGGAGAGCAGGGACTCAAAGGCTCAAAGGGAGACATGG
>ENSG00000188517|COL25A1|178_2
GACTACAAGGGCCAAAGGGAGAGCAGGGATCTCCAGGAAT
>ENSG00000188517|COL25A1|178_3
GGATCAAGGAGCCACTGAGATCATAGACTACAACGGCAAC
>ENSG00000188517|COL25A1|178_4
CCAGGCTTACCAGGTTTACCAGGAACAAAAGGTGAACGGG
>ENSG00000188517|COL25A1|178_5
CTTCCGGGGATAAAGGGAGAACCAGGTTTCATTGGTCCTC
>ENSG00000188517|COL25A1|178_6
GTGACCCTGGATCATCTGCTGCAGGAATTAAGGGAGAACC
>ENSG00000188517|COL25A1|178_7
GAGCAGTAGGACAGAATGGAATACCAGGACCTAAGGGAGA
>ENSG00000188517|COL25A1|178_8
CCAGGGAAACGAGGTAAGAGAGGCCGAAGAGGAGAATCTG
>ENSG00000174607|UGT8|189_1
GCGCTACCCAGGGATCTTTAACAGTACCACCTCAGATGCT
>ENSG00000174607|UGT8|189_2
GTTTGACATACTGGATCACTATACTAAGAACTGTGACCTG
>ENSG00000174607|UGT8|189_3
GGTGTTTACCTCATTTCCAGATTAGGGGTCAGCTTTCTGG
>ENSG00000174607|UGT8|189_4
AAGATGGGTAAATGGTGCTAATGAACATGGCTTTGTCTTG
>ENSG00000174607|UGT8|189_5
GGTGTCAAGTATCTGTCAGAAGACATTGCTAACAAACTGG
>ENSG00000174607|UGT8|189_6
CAAAGATTAAAGCCTTCCTGAGCCATGGTGGTTTGAACAG
>ENSG00000174607|UGT8|189_7
CTATGACCAGAGTACAGGCAAAAGGCATGGGGATATTGCT
>ENSG00000174607|UGT8|189_8
GCTTGGTGCTGCCTTGTTATACTTTCTCTTGTCTTGGGTG
>ENSG00000138653|NDST4|259_1
ACTTTGCAGAGAAGATGCCTAGTACCTGGATGGTATGCAG
>ENSG00000138653|NDST4|259_2
GCTCTGAGGTTCAATTTCTATGAAGTTATTTCAACAGGAC
>ENSG00000138653|NDST4|259_3
TGCTAATTACTTCCATTCGGAAGAAGCTCCAAGACGAGCC
>ENSG00000138653|NDST4|259_4
TTTTCCCTACACCATCCAATACTACAAGTGACTTTCTGTT
>ENSG00000138653|NDST4|259_5
CAATCATCAGCAATCTCCCTAGTCCAAAGACATTTGAGGA
>ENSG00000138653|NDST4|259_6
AATGACCGCCTAGGGTTATATACCTTTGTGAACTTGGTCA
>ENSG00000138653|NDST4|259_7
AAAAGTATCAGAGGAGGTGAACTTTTTCTCACAATCCTTC
>ENSG00000138653|NDST4|259_8
GAATTTGCACTGGAACATGGAATACCAATCAACATGGGCT
>ENSG00000145423|SFRP2|300_1
TATTAGAAGCACATTAACCATTTCTATAGCATGATTTCTT
>ENSG00000145423|SFRP2|300_2
GAACTTAAACTGTTACATGTATCACATTCCAGCTACAATA
>ENSG00000145423|SFRP2|300_3
CTCAGTGTCTAAGTCTTACAACAATTCATCATTTTATACC
>ENSG00000145423|SFRP2|300_4
TAAAGCTGGCTGTTATCTCAACATCTTCATCAGCTCCAGA
>ENSG00000145423|SFRP2|300_5
CTGATTTTCACTTCCCACTGAGGTTGTCATAACATGCAAA
>ENSG00000145423|SFRP2|300_6
TCACTTTAAAGCTAGTTTTGAATAGGTGCAACTGTGACTT
>ENSG00000145423|SFRP2|300_7
ACAGGAGTGGATAGCTGTTTTCACCTAAAGGAAAAGCCCA
>ENSG00000145423|SFRP2|300_8
GGAGACCAAGAGCAAGACCATTTACAAGCTGAACGGTGTG
>ENSG00000171509|RXFP1|340_1
TAAGATTACATCCATCTCCATCTATGCTTTCAGAGGACTG
>ENSG00000171509|RXFP1|340_2
ATCCAACAAAGGATGTTTAGACCTCTTATGAATCTCTCTC
>ENSG00000171509|RXFP1|340_3
ATGTTCGCAGCTGTAAACCAAACACTGATGGAATTTCATC
>ENSG00000171509|RXFP1|340_4
GCAAGCATTATTCAGAGAGTATTTGTCTGGGTTGTATCTG
>ENSG00000171509|RXFP1|340_5
CCGACTGCTTAATGGGAATATATTTATTCGTGATCGGAGG
>ENSG00000171509|RXFP1|340_6
CTGTGGATGGAGAGTACTCATTGTCAGCTTGTAGGATCTT
>ENSG00000171509|RXFP1|340_7
TCTATCCTTTTAGATGTGTGAGACCTGGAAAATGCAGAAC
>ENSG00000171509|RXFP1|340_8
ACAGCAAAGGTCAGAAAACATATGCTCCATCATTCATCTG
>ENSG00000164128|NPY1R|329_1
GTTGTCATAATTACATTTGGAACAAAAGGTGTGGGCTTTG
>ENSG00000164128|NPY1R|329_2
AAGGAATGGGGTTGAAATCATTTGAAAATGACTAAGATTT
>ENSG00000164128|NPY1R|329_3
CCCGGATGACATCTGTTTAAAAACAAGCACAACCTGCAAC
>ENSG00000164128|NPY1R|329_4
TGATTATGAAACAATAGCCATGTCCACGATGCACACAGAT
>ENSG00000164128|NPY1R|329_5
TTTATGGGTTCCTGAACAAAAACTTCCAGAGAGACTTGCA
>ENSG00000164128|NPY1R|329_6
CTCTGCCACCTCACAGCAATGATATCCACTTGTGTCAACC
>ENSG00000164128|NPY1R|329_7
TAACACTGTGTTTGATTGGAATCATCAGATCATTGCTACC
>ENSG00000164128|NPY1R|329_8
GATGGACAAGATGAGAGACAATAAGTACAGGTCCAGTGAA
>ENSG00000145536|ADAMTS16|311_1
TTATTGTGCAGACGTTGGGAAAGACAGGCACTAAGTCTGT
>ENSG00000145536|ADAMTS16|311_2
GGCTCTTTGCGATCACACAGAAACTCCTCAGTGGCCCTTT
>ENSG00000145536|ADAMTS16|311_3
TCAACATGGTATCTGCTTTATTCAAAGATGGAACAATAGG
>ENSG00000145536|ADAMTS16|311_4
ATTGTAGGTCTGATTCTTCTAGAAGATGAACAGCCAGGAC
>ENSG00000145536|ADAMTS16|311_5
GCAGTCTGGATTGATGGGGAAAGATGGGACTCGTCATGAC
>ENSG00000145536|ADAMTS16|311_6
TTACTGACTGGTCTGGATATATGTTCCTGGAAGAATGAGC
>ENSG00000145536|ADAMTS16|311_7
CCTGTGAAGGAATACAAGTATCCTGAGAAATTGCCAGGAG
>ENSG00000145536|ADAMTS16|311_8
GCCATCGTATTGGAAGGAAATGTGAGACTAAATTTATGCC
>ENSG00000112902|SEMA5A|355_1
CAACCCACATCTCACTGGGAAGACCTATTCTAATGCCTAC
>ENSG00000112902|SEMA5A|355_2
CAACCACATCAACAAACTGGACAAGTACGACTCGGTGGAG
>ENSG00000112902|SEMA5A|355_3
AAGATCCAGTAGCGTAGAAGAGAAAAGGTGTGGAGAGTTC
>ENSG00000112902|SEMA5A|355_4
TGGCTGGGATGTGGTAATGAAGAAATGCACAAGCCTGGAG
>ENSG00000112902|SEMA5A|355_5
CCTGTACGTGAACCTGACCGAGAGAAATCTGCAGGATGCT
>ENSG00000112902|SEMA5A|355_6
ACTACAACGAATTGCAGAGTACTTTCTTCCTGCCTGAGCT
>ENSG00000112902|SEMA5A|355_7
AGTAGAGCATGACTGTGGGAAAACAGTGTTCTCCAGAGCT
>ENSG00000112902|SEMA5A|355_8
CTCTTATCCAGGCTGTGGAATGGGAGTGTGATGAAGCTAC
>ENSG00000154162|CDH12|115_1
ATAGACTCTCTCACCACAGAAGCCGACCAGGACTATGACT
>ENSG00000154162|CDH12|115_2
CACAGACATAAGGGATTTCATTCATCAAAGGCTACAGGAA
>ENSG00000154162|CDH12|115_3
AAACCCAAAAGTGATTGAGGAGAACAAAATTCGCAGGGAT
>ENSG00000154162|CDH12|115_4
GAACCATCGCCACTAATGAATTACTAGACAGAGAAAGCAC
>ENSG00000154162|CDH12|115_5
GTTTGACATCGTCACAGATGAGGATACACAAGAGGGAGTC
>ENSG00000154162|CDH12|115_6
ACAGGGGACATTCATGCAATAAGGAGCCTAGATAGAGAAG
>ENSG00000154162|CDH12|115_7
CATTCCGACTTAGACAAGGGAGAGGGCACTGTGAAATACA
>ENSG00000154162|CDH12|115_8
CTCTGGGTTCTGTTTGATGGAGGTCTCCTAACACCACTAC
>ENSG00000113361|CDH6|108_1
TGGAGCAGGAGATCTCTTCATTATTAATGAAAACACAGGC
>ENSG00000113361|CDH6|108_2
CAATGAACCAATATTCACCAAGGAGGTTTACACAGCCACT
>ENSG00000113361|CDH6|108_3
GACAGCTTTGCTCAACATGGATCGAGAAAACAGGGAGCAG
>ENSG00000113361|CDH6|108_4
CCTTAAAGTGGAAGCCTCCAATCCTTATGTTGAGCCACGA
>ENSG00000113361|CDH6|108_5
GCCTACATCTTACAAATAAGAGAAGATGCTCAGATAAACA
>ENSG00000113361|CDH6|108_6
ACACACAGATATGGACAGAATATTCAACATTGATTCTGGA
>ENSG00000113361|CDH6|108_7
TGGCACAACATTACAGTGATAGCAACAGAGATCAATAATC
>ENSG00000113361|CDH6|108_8
GGCTCAAACTTTACCATTCAAGACAACAAAGACAACACGG
>ENSG00000151388|ADAMTS12|374_1
CCAAGATCAGAGTACCTGGAAATGACGCTCCAGTGGAAAG
>ENSG00000151388|ADAMTS12|374_2
TTTATTAAAACATGACCTATTCTTACTCAAGTCTCTTATC
>ENSG00000151388|ADAMTS12|374_3
CATCGTTTACAGGAGGCAGAAAGTTCCAGAAACCAAGGAG
>ENSG00000151388|ADAMTS12|374_4
CTGACTGGATTTTTCCAACTACCACATGGAGACTTTTTCA
>ENSG00000151388|ADAMTS12|374_5
CAATCAAGGATTTCTTTCCAATAGCTACATCATGGAGAAG
>ENSG00000151388|ADAMTS12|374_6
CTCAGAGGACTGGGTGTACTACAGAATTTCTCACGAGGAG
>ENSG00000151388|ADAMTS12|374_7
CAGTGGGCATTTTTTGTCATATGGCTTGCACTATCCCATC
>ENSG00000151388|ADAMTS12|374_8
CTTGCAAACCTTTCCGTGGTGGCTCAGCTCCTTAACTTTG
>ENSG00000151388|ADAMTS12|374_9
TTTTTGACTTTTCTTCTCCTCAACATCTGAATCATGCCAT
>ENSG00000168685|IL7R|152_1
GCTCAAAATGGAGACTTGGAAGATGCAGAACTGGATGACT
>ENSG00000168685|IL7R|152_2
TGTCAACATCACCAATCTGGAATTTGAAATATGTGGGGCC
>ENSG00000168685|IL7R|152_3
TATTTCATCGAGACAAAGAAATTCTTACTGATTGGAAAGA
>ENSG00000168685|IL7R|152_4
ATTCTGTAGGTTAAAAGTAGACAAATAGTGGAAACAACTG
>ENSG00000168685|IL7R|152_5
CTGAGGCTCCTTTTGACCTGAGTGTCGTCTATCGGGAAGG
>ENSG00000168685|IL7R|152_6
TTAATACATCACACTTGCAAAAGAAGTATGTAAAAGTTTT
>ENSG00000168685|IL7R|152_7
CCGCCAGGAAAAGGATGAAAACAAATGGACGCATGTGAAT
>ENSG00000168685|IL7R|152_8
CCATCCCTGATCACTATTTTAAAGGCTTCTGGAGTGAATG
>ENSG00000168685|IL7R|152_9
GATCATAAGAAGACTCTGGAACATCTTTGTAAGAAACCAA
>ENSG00000145649|GZMA|30_1
CCTGAAGATGTCTGTGAAAAAATTATTGGAGGAAATGAAG
>ENSG00000145649|GZMA|30_2
TAGTCTTGACAGAAAAACCATCTGTGCTGGGGCTTTGATT
>ENSG00000145649|GZMA|30_3
TGCAGCTCACTGTAACTTGAACAAAAGGTCCCAGGTCATT
>ENSG00000145649|GZMA|30_4
TCACTCAATAACCAGGGAAGAGCCAACAAAACAGATAATG
>ENSG00000145649|GZMA|30_5
CTATCCTTCATCTACCTAAAAAGGGGGACGATGTGAAACC
>ENSG00000145649|GZMA|30_6
GAGAGAAGTCAATATCACCATCATAGACAGAAAAGTCTGC
>ENSG00000145649|GZMA|30_7
TTAACCCTGTGATTGGAATGAATATGGTTTGTGCTGGAAG
>ENSG00000145649|GZMA|30_8
GAAACACCTCAACTGGATAATTATGACTATCAAGGGAGCA
>ENSG00000145708|CRHBP|50_1
CAAACTTCAGTGTCACTTCATTCTCATCTTCCTGACGGCT
>ENSG00000145708|CRHBP|50_2
TACCTAGAGCTGAGGGAAGCGGCGGACTACGATCCTTTCC
>ENSG00000145708|CRHBP|50_3
CATTACCATCCACTACGACCAGGTCTCCATCGACTGTCAG
>ENSG00000145708|CRHBP|50_4
AGCATCAGATCTTCCCAGAATGTGGCCATGATCTTCTTCC
>ENSG00000145708|CRHBP|50_5
CCAGGAAATGGATTCACATTAACCATAAAGACAGACCCCA
>ENSG00000145708|CRHBP|50_6
AATGGAAAGTTTACCCTGGTAGTTCCACACCAGCATCGAA
>ENSG00000145708|CRHBP|50_7
CCATAATTTATCCTGTGGTGATCAAAATATCTGATCTTAC
>ENSG00000145708|CRHBP|50_8
AACCGTTTGATAAGGCCACAACTTTATCAGAGCAGAAGCA
>ENSG00000145708|CRHBP|50_9
TACGAGCTGGAAAACCCAAATGGAAACAGTATCGGGGAAT
>ENSG00000038427|VCAN|92_1
CCAGTTACAACACCAGTGAATTTCTCCGCATCAAATGGTC
>ENSG00000038427|VCAN|92_2
GACGTCATGTACGGGATTGAAGACACACAAGACACGGTGT
>ENSG00000038427|VCAN|92_3
CTCTTTGCTGCCTATGAAGATGGATTTGAGCAGTGTGACG
>ENSG00000038427|VCAN|92_4
GAGTAGGCTGTTATGGAGATAAGATGGGAAAGGCAGGAGT
>ENSG00000175426|PCSK1|216_1
CTTCTACGAAGCCCTGGAAAAGCTGAACAAACCTTCCCAG
>ENSG00000175426|PCSK1|216_2
CACATGGGGAGAGAACCCTATAGGTACTTGGACTTTGAGA
>ENSG00000175426|PCSK1|216_3
GAGACCTTCATGTCACACTTACTTCTGCTGCTGGAACTAG
>ENSG00000175426|PCSK1|216_4
AAAAGAATGGAGCAGGCTTGATGGTGAATAGTCGATTTGG
>ENSG00000175426|PCSK1|216_5
GGGAGATAATTGTGACTGTGATGGCTACACAGACAGCATC
>ENSG00000175426|PCSK1|216_6
CATTGTGACGGATGCTATTGAGGCCAGTTCAATTGGATTC
>ENSG00000175426|PCSK1|216_7
CGTACTGGATGATGGTTTGGAGTGGAATCACACGGACATT
>ENSG00000175426|PCSK1|216_8
AATCAGCAATGGTACTTGCAAGATACCAGGATGACGGCAG
>ENSG00000113083|LOX|389_1
TTTCAATTCTGTAATTACATATTTGACTCTTTCAAAGAAA
>ENSG00000113083|LOX|389_2
TGAATCTGACTATACCAACAATGTTGTGCGCTGTGACATT
>ENSG00000113083|LOX|389_3
TACAGATGTAAAACCTGGAAACTATATCCTAAAGGTCAGT
>ENSG00000113083|LOX|389_4
GGGATTGAGTCCTGGCTGTTATGATACCTATGGTGCAGAC
>ENSG00000113083|LOX|389_5
AGGCCACAAAGCAAGTTTCTGTCTTGAAGACACATCCTGT
>ENSG00000113083|LOX|389_6
CAAGGGACATCAGATTTCTTACCCAGCCGACCAAGATATT
>ENSG00000113083|LOX|389_7
CAGTACAGCATACAGGGCAGATGTCAGAGATTATGATCAC
>ENSG00000113083|LOX|389_8
CCCTTATTACAACTACTACGATACTTATGAAAGGCCCAGA
>ENSG00000053108|FSTL4|377_1
AGAGTCACTGTTCCTCATCAATGGGAGACAAAACACGCTG
>ENSG00000053108|FSTL4|377_2
GTTTGGCTTCATCTTCAACAAGTCTGATCCTGCAGTCCAC
>ENSG00000053108|FSTL4|377_3
ACCTCAAACCCACGGAAAAGATTTTCATGAGCTATGAAGA
>ENSG00000053108|FSTL4|377_4
AATGAAGTGGGTGTGGATGAAGATATCTCCTCGCTCTTCA
>ENSG00000053108|FSTL4|377_5
GAACTCCACATCAGCAGTGTTCGGTATGAAGACACAGGGG
>ENSG00000053108|FSTL4|377_6
CGTGGATGTCTCAACTCAGATGTCCAAACAGCTCTCCCTT
>ENSG00000053108|FSTL4|377_7
AGAGGATGATTCCCTGTACATCACCAAGGTGACCACCATC
>ENSG00000053108|FSTL4|377_8
GAGGAGCCCAGAAGCTTTGAAGTCACAAGAAGAGAAGGGC
>ENSG00000145824|CXCL14|399_1
CTGTGATGGCGAGACAAATGATCCTTAAAGAAGGTGTGGG
>ENSG00000145824|CXCL14|399_2
CAAGCAGGAGCAGGTCTCTCTGCATCTGTTCTCTGAGGAA
>ENSG00000145824|CXCL14|399_3
AGGAACAATGAGCTTGGTGGACACATTTCATTGCAGTGTT
>ENSG00000145824|CXCL14|399_4
CCATCTCTCTTGTGCTCCAGACTTCATCACAGGCTGCTTT
>ENSG00000145824|CXCL14|399_5
ACAGGCATAAGACACAAATTATATATTGTTATGAAGCACT
>ENSG00000145824|CXCL14|399_6
AATAGGGTGAAAAACCTCAGAAGGGAAAACTCCAAACCAG
>ENSG00000145824|CXCL14|399_7
GCTACAGCGACGTGAAGAAGCTGGAAATGAAGCCAAAGTA
>ENSG00000120708|TGFBI|162_1
CAACATCCTGAAATACCACATTGGTGATGAAATCCTGGTT
>ENSG00000120708|TGFBI|162_2
AAGAGGGGATGAACTTGCAGACTCTGCGCTTGAGATCTTC
>ENSG00000120708|TGFBI|162_3
CCCCTGTCTATCAAAAGTTATTAGAGAGGATGAAGCATTA
>ENSG00000120708|TGFBI|162_4
GAATGTTTTCAAAACCAAGTATCACACTTTAATGTACATG
>ENSG00000120708|TGFBI|162_5
ATGGCTGTTAACCCACTGCATGCAGAAACTTGGATGTCAC
>ENSG00000120708|TGFBI|162_6
CAGAGAGGACCTATCCCAAATGTGGAATTGACTGCCTATG
>ENSG00000120708|TGFBI|162_7
CCTGGAAAAGGAGCTTCAGTATTGTGGGGCTCATAAAACA
>ENSG00000120708|TGFBI|162_8
GCTGGAGAAATGGCATCATTATAAGCTATGAGTTGAAATG
>ENSG00000170458|CD14|138_1
TCTCTGTCCCCACAAGTTCCCGGCCATCCAGAATCTAGCG
>ENSG00000170458|CD14|138_2
CCTTACCAGCCTAGACCTGTCTGACAATCCTGGACTGGGC
>ENSG00000170458|CD14|138_3
CGAAGCCTTCCAGTGTGTGTCTGCAGTAGAGGTGGAGATC
>ENSG00000170458|CD14|138_4
AACCTTGTGAGCTGGACGATGAAGATTTCCGCTGCGTCTG
>ENSG00000170214|ADRA1B|198_1
CACAACACATCAGCACCTGCCCACTGGGGAGAGTTGAAAA
>ENSG00000170214|ADRA1B|198_2
TCGTGGGCAACATCCTAGTCATCTTGTCTGTGGCCTGCAA
>ENSG00000170214|ADRA1B|198_3
CCAAGAACCTAGAGGCAGGAGTCATGAAGGAGATGTCCAA
>ENSG00000170214|ADRA1B|198_4
GCTGACCCTGAGGATCCATTCCAAGAACTTTCACGAGGAC
>ENSG00000170214|ADRA1B|198_5
AGGAGTTCCATAGCTGTCAAACTTTTTAAGTTCTCCAGGG
>ENSG00000170214|ADRA1B|198_6
TTGGGCATTGTGGTCGGTATGTTCATCTTGTGCTGGCTAC
>ENSG00000170214|ADRA1B|198_7
GTGTTCAAGGTGGTGTTCTGGCTGGGCTACTTCAACAGCT
>ENSG00000184347|SLIT3|130_1
CTATGGAGGGGACTTGTGTGACAACAAGAATGACTCTGCC
>ENSG00000184347|SLIT3|130_2
ACCATGGAAAATGTGTGGCAACTGGGACCTCATACATGTG
>ENSG00000184347|SLIT3|130_3
CTAAACCAGACCCTGAACCTAGTAGTGGACAAAGGAACTC
>ENSG00000184347|SLIT3|130_4
GATCAACCCAGATGACTGTGAGGACAACGACTGCGAAAAC
>ENSG00000184347|SLIT3|130_5
GTGAGACTGCTGTCCCTCTATGACAATCGGATCACCACCA
>ENSG00000184347|SLIT3|130_6
AGACACTCCACTTAGCCCAAAACCCATTTGTGTGCGACTG
>ENSG00000184347|SLIT3|130_7
CACCCAGTACAAGAAACTGAAGCGAATAGACATCAGCAAG
>ENSG00000184347|SLIT3|130_8
ACCGATGTGAAGAACCTGCAACTGGACAACAACCACATCA
>ENSG00000112799|LY86|201_1
ATGAAGGGTTTCACAGCCACTCTCTTCCTCTGGACTCTGA
>ENSG00000112799|LY86|201_2
TGCGATCCATTACAAGATTTTGGCTTTTCTGTTGAAAAGT
>ENSG00000112799|LY86|201_3
GCAATTAAAATCAAATATCAACATTAGATTTGGAATTATT
>ENSG00000112799|LY86|201_4
TCAAGGCTCATCTGTTTTGAATTTCTCCTATCCCATCTGT
>ENSG00000112799|LY86|201_5
ATACCAGGTTTTGCTGGAACTGTACACTGAAAAACGGTCC
>ENSG00000112799|LY86|201_6
GCTACTATCATGTGCTCCTGACTGTGGCCTGTAGCAAAAA
>ENSG00000112799|LY86|201_7
GGAGAAGCAGCTGATGACAGAGAGAGGCTCTACAAAGAAG
>ENSG00000112799|LY86|201_8
GATGTAATGAAGTCCCCGAATGTATCTGTTTCTAAGGAGC
>ENSG00000197977|ELOVL2|246_1
TACTTCACTGCAGCAAATGGAGTGATGAACAAGAAAGCAC
>ENSG00000197977|ELOVL2|246_2
GACTTTCTGTGTTTCCATCTATGCACAAGTATCTTTGGTG
>ENSG00000197977|ELOVL2|246_3
ACATCTGGTGGTGTGTCTTGAACTGGATACCTTGTGGACA
>ENSG00000197977|ELOVL2|246_4
CTATTTCTCCAAATCAGTAGAGTTCCTGGACACAATTTTC
>ENSG00000197977|ELOVL2|246_5
GCTCATTCTCTCCACTTGGGAAGGAGGCTACAACTTACAG
>ENSG00000197977|ELOVL2|246_6
TGCTCTTTCTCTCAGGGGTATCCTCACCTTGTATAATCTT
>ENSG00000197977|ELOVL2|246_7
TGTCATGTATCTGCTCTCAATATGGCTGGGTAACAAGTAT
>ENSG00000197977|ELOVL2|246_8
CAGAGGGTGGTTCATGTTGGACTCTTACCTTCCTACCTTT
>ENSG00000112149|CD83|391_1
GGGTCAAGTTATTGGAGGGTGGTGAAGAGAGGATGGAGAC
>ENSG00000112149|CD83|391_2
CTCAGGGGACAGCACTATCATCAGAAGGGGCAAAATGGTT
>ENSG00000112149|CD83|391_3
CCTATTCCCTGAAGATCCGAAACACTACCAGCTGCAACTC
>ENSG00000112149|CD83|391_4
GCAGAGAAACCTAAGTGGCAAGGTGATCTTGAGAGTGACA
>ENSG00000112149|CD83|391_5
GCGTAAAGAAGAGACTTTTAAGAAATACAGAGCGGAGATT
>ENSG00000112149|CD83|391_6
GCTCTGGTTATTTTCTACTTAACACTCATCATTTTCACTT
>ENSG00000112149|CD83|391_7
TTTTCTAAAGCTGGCATGGAACGAGCTTTTCTCCCAGTTA
>ENSG00000112149|CD83|391_8
ATAAGCATTTAGGGCTAGTGACTCCTCACAAGACAGAACT
>ENSG00000137393|RNF144B|269_1
TATCTCGCCATGACTGCTGAAAATCCCACTCCTGGAGACC
>ENSG00000137393|RNF144B|269_2
AAACTCTGCCTGTGTGAGCAGTCTCTGGACAAGATGACCA
>ENSG00000137393|RNF144B|269_3
TGCCTGTTTGGTACCTGTGGACCAGTTTCAACTTTATCAG
>ENSG00000137393|RNF144B|269_4
GAAAGAGAAGTTCATCTGGACCCCTACCGAACATGGTGTC
>ENSG00000137393|RNF144B|269_5
CTGCAAGCATACATTTTGCTGGTACTGCCTCCAGAACTTG
>ENSG00000137393|RNF144B|269_6
TTGGCCACTCAAGAGCATCAGTGATGTGGAACCGAACACA
>ENSG00000137393|RNF144B|269_7
AATCTGTTGTGTCTGCAAGTCCTGTCGGGGCAAGAAGAAA
>ENSG00000137393|RNF144B|269_8
GGGTGTGAGTGTTCCTGTGTAACAAGAACTGGGCTCAACG
>ENSG00000124766|SOX4|182_1
GGGACTAAGTGCTAGAGACTATGTCGCTTTCCTGAGCTAC
>ENSG00000124766|SOX4|182_2
GCGAGAAACTTGCATTGGAAGCTTCAGCAACCAGCATTCG
>ENSG00000124766|SOX4|182_3
GAAGCTGCTCAAAGACAGCGACAAGATCCCTTTCATTCGA
>ENSG00000124766|SOX4|182_4
TACCCCGACTACAAGTACCGGCCCAGGAAGAAGGTGAAGT
>ENSG00000124766|SOX4|182_5
TGGAGGAGAGGAGACTGTTTGATGTGGTACAGGGGCAGTC
>ENSG00000124766|SOX4|182_6
AATCGTGATGGTGTTGGATTATTTCAATGGTGGGGTTAAT
>ENSG00000124766|SOX4|182_7
AAAAGCAGATAGATGGCGCTATGTTTGATTCCTACAACGA
>ENSG00000124766|SOX4|182_8
GTAATCAGATGCCATTTTATATGTGGACGTATTTATACTG
>ENSG00000204655|MOG|165_1
CAAGATCTTCCCTTGGGCTTTTCAGCAGTAAGGGGACATG
>ENSG00000204655|MOG|165_2
CTATTGGTGAGGGAAAGGTGACTCTCAGGATCCGGAATGT
>ENSG00000204655|MOG|165_3
AGATCATTCTTACCAAGAGGAGGCAGCAATGGAATTGAAA
>ENSG00000204655|MOG|165_4
CCCTGCTGGAAGATAACCCTGTTTGTAATTGTGCCGGTTC
>ENSG00000204655|MOG|165_5
GGTTGCCTTGATCATCTGCTACAACTGGCTACATCGAAGA
>ENSG00000204655|MOG|165_6
CCTTGGGGACATCTCATCCATCAAGTTGCACACTCACTGG
>ENSG00000204655|MOG|165_7
TTGCTATGGGGACATTCCAATTTGCACTTTCAGGAACACT
>ENSG00000204655|MOG|165_8
TACTGGAGAGCAACACAGGATGGTCTCTGCCATGAACTGG
>ENSG00000204655|MOG|165_9
GAATCTCCTCACTGAAAATTACAGTATGGTAACTTTGCAA
>ENSG00000204655|MOG|165_10
GCTGAGTGAGCTGAAGAGTGAGGATATGAGTAGCCCCAAC
>ENSG00000204655|MOG|165_11
CAACATGCCTGCTTTAGAATGTTTTCCTTCTACTTACACA
>ENSG00000204655|MOG|165_12
CCTATCTTCATATCTATCAGAGTATCCACTGTTTATTCAA
>ENSG00000204472|AIF1|85_1
CCTCCAGCTTGGTCTGTCTCCCCACCTCTACCAGCATCTG
>ENSG00000204472|AIF1|85_2
ATGAGCCAAACCAGGGATTTACAGGGAGGAAAAGCTTTCG
>ENSG00000204472|AIF1|85_3
TGGATGAGATCAACAAGCAATTCCTAGACGATCCCAAATA
>ENSG00000204472|AIF1|85_4
GAGTTTGACCTTAATGGAAATGGCGATATTGATATCATGT
>ENSG00000204472|AIF1|85_5
ACTCACCTAGAGCTAAAGAAATTAATTGGAGAGGTGTCCA
>ENSG00000204472|AIF1|85_6
AAGAGATCTGCCATCCTAAAAATGATCCTGATGTATGAGG
>ENSG00000204472|AIF1|85_7
TTGCCCTGATTTGAAGGGAAAAGGGATGATGGGATTGAAG
>ENSG00000196735|HLA-DQA1|237_1
CTTGGGAAGAGGATGATCCTAAACAAAGCTCTGCTGCTGG
>ENSG00000196735|HLA-DQA1|237_2
CTCTGACCACCGTGATGAGCCCCTGTGGAGGTGAAGACAT
>ENSG00000196735|HLA-DQA1|237_3
CGTTGCCTCTTGTGGTGTAAACTTGTACCAGTTTTACGGT
>ENSG00000196735|HLA-DQA1|237_4
AGATGAGCAGTTCTACGTGGACCTGGAGAGGAAGGAGACT
>ENSG00000196735|HLA-DQA1|237_5
GCTGTGGCAAAACACAACTTGAACATCATGATTAAACGCT
>ENSG00000196735|HLA-DQA1|237_6
TGCTACCAATGAGGTTCCTGAGGTCACAGTGTTTTCCAAG
>ENSG00000196735|HLA-DQA1|237_7
TCAACATCACATGGCTGAGCAATGGGCAGTCAGTCACAGA
>ENSG00000196735|HLA-DQA1|237_8
TGAGACCAGCTTCCTCTCCAAGAGTGATCATTCCTTCTTC
>ENSG00000242574|HLA-DMB|221_1
ATTATCTTGGATCCTATGGTTTCTCCATCCAATTCTTTGA
>ENSG00000242574|HLA-DMB|221_2
TACAACTTCCACTCCAAGTGAGAAGGAGATTCAAACTCAA
>ENSG00000242574|HLA-DMB|221_3
CCTGGGCCTCATCATCTTCTCTCTTGGTGTGATCAGCTGG
>ENSG00000242574|HLA-DMB|221_4
AGTGACTATCACGTGGAGGAAGAACGGGAAGCTTGTCATG
>ENSG00000242574|HLA-DMB|221_5
ACCATCTGTGCAAGTAGCCAAAACCACTCCTTTTAACACG
>ENSG00000242574|HLA-DMB|221_6
TTGGCGAATGTCCTCTCACAGCACCTCAACCAAAAAGACA
>ENSG00000242574|HLA-DMB|221_7
GAAAGCACCTGTCTGTTGGATGATGCTGGGACTCCAAAGG
>ENSG00000242574|HLA-DMB|221_8
AACTCCCGGCATCTTTACAGAGCAGAGCATGATCACATTC
>ENSG00000095970|TREM2|46_1
CAACTTCTGAATATTGGACATTTTAAACACTTACAAATAA
>ENSG00000095970|TREM2|46_2
CAGGACTCCTTGTTCTGCTCTGGCAAGAGACTACTCTGCC
>ENSG00000095970|TREM2|46_3
ACGTGAAGGAAGATGATGGGAGGAAAAGCCCAGGAGAAGT
>ENSG00000095970|TREM2|46_4
AACTGGACTGTGGCCATGACCCAGGGTATCAGCTCCAAAC
>ENSG00000095970|TREM2|46_5
CTGGCCTGCATCTTTCTCATCAAGATTCTAGCAGCCAGCG
>ENSG00000095970|TREM2|46_6
CTGAGAGCTTCGAGGATGCCCATGTGGAGCACAGCATCTC
>ENSG00000095970|TREM2|46_7
GCCATCACAGACGATACCCTGGGTGGCACTCTCACCATTA
>ENSG00000095970|TREM2|46_8
AAGGGAAAGACGAGATCTTGCACAAGGCACTCTGCTTCTG
>ENSG00000244694|PTCHD4|387_1
GCGTTCTGGGCTTAATGACATTATGGAACGTCGACATGGA
>ENSG00000244694|PTCHD4|387_2
GCCATGGTTCAGCAGAAATATTTCAGCAACTATAGCCCTG
>ENSG00000244694|PTCHD4|387_3
GGAGCCAACATCATCAATCTACTAGCCAGTGATTCGCCAA
>ENSG00000244694|PTCHD4|387_4
TGTGTGGTTCCAGACAGTGATGAGTGATGGGCATCAACAG
>ENSG00000244694|PTCHD4|387_5
CAGCCCATTCACAAACATAGAGGCTGTGAAGGTCTTCTGT
>ENSG00000244694|PTCHD4|387_6
ATGGCGGAGAACCAAAGAGAACTTGCCCTTCAAAGACAGG
>ENSG00000244694|PTCHD4|387_7
CCAAGACCTCATAGGGGAGAAGTGGGAGAATGAGTTCTGT
>ENSG00000244694|PTCHD4|387_8
AAGTCAGCCAGAGCCATTCAAATCACCTACTACCTCCAGA
>ENSG00000111799|COL12A1|131_1
TACAGCAGACCTACACCCAAATGGACTCCCTCCTTCATAC
>ENSG00000111799|COL12A1|131_2
GCATGAGGAAGAATGTCCCTAAGGTGTTGGTTGTGGTCAC
>ENSG00000111799|COL12A1|131_3
CTGTGGGAGGCTTTGATGAAATCAGTCCTGCTGGGATTCA
>ENSG00000111799|COL12A1|131_4
CAGACACCAAATCTCGAGGGACCAGGAGTCTCTGTTAAAG
>ENSG00000111799|COL12A1|131_5
GGCCATCTAACAGGAAATGGAAGAACTGTGGGACTCCTTC
>ENSG00000111799|COL12A1|131_6
TTCAGAGGGACTTGGGATCATGGAGCTTCAGATGTGTCTC
>ENSG00000111799|COL12A1|131_7
TGTCAAAGAGGTAGAGGTGGACAGATCAGAGACCAGCACT
>ENSG00000111799|COL12A1|131_8
TTTGGGGCCAACAGTGAATGACATGCAGCTGACTGACCTT
>ENSG00000118407|FILIP1|333_1
TGACGAGCACTATCACCATAACACCGGTCACAACGTCATC
>ENSG00000118407|FILIP1|333_2
GAAATACAACTCCAATGCCAATATCATAACCACAGAGGAC
>ENSG00000118407|FILIP1|333_3
TAGAGAAGGGTGAGGTTGTGAGCCAGGAAGCTGAACTGAG
>ENSG00000118407|FILIP1|333_4
CAACAATTGGAAGTGGTCGAAGGGGATTTGATGAAGACAG
>ENSG00000118407|FILIP1|333_5
GGAAGAACACCATAGTAAGGAGCTCAGACTTGAAGTTGAG
>ENSG00000118407|FILIP1|333_6
CAAGAGTCTCACAATAGGCAACTTAGACTCAAGCTGGTTG
>ENSG00000118407|FILIP1|333_7
GCCATTACTTCCAAATCCAAAGAAGACAGACAGAAATTGC
>ENSG00000118407|FILIP1|333_8
CGAGAAGCATAAACACACTGACTACATGAACAAGAGCGAC
>ENSG00000047936|ROS1|372_1
GGAGCCTTTGGAGAAGTGTATGAAGGAACAGCAGTGGACA
>ENSG00000047936|ROS1|372_2
ACTCTGAGGAAATGTGGTGTACAGAGAGTCATCCTGTCAC
>ENSG00000047936|ROS1|372_3
GAAGGCTCACTCTCCTTGTTACTAGACTGTCTGGTGGAAA
>ENSG00000047936|ROS1|372_4
GGGATATTATGCTGAAGGGGACTCACTCTTTCTTCTGCAC
>ENSG00000047936|ROS1|372_5
GGGATACCACCATCACAGAATTTGCAGCCTGGAGTACTTC
>ENSG00000047936|ROS1|372_6
CACCATTTATCATGGCTGTGAAAGAAGATGGGCTTTGGAG
>ENSG00000047936|ROS1|372_7
AGCTGCAGAGTGCTATGAAATACAAGGTTTCTGTGAGAGC
>ENSG00000047936|ROS1|372_8
CTGCCCAAGTCTTCATGTCAACATTTCTGGATGGCTCTGC
>ENSG00000152661|GJA1|395_1
CTACTCAACTGCTGGAGGGAAGGTGTGGCTGTCAGTACTT
>ENSG00000152661|GJA1|395_2
TACCTGGCTCATGTGTTCTATGTGATGCGAAAGGAAGAGA
>ENSG00000152661|GJA1|395_3
TGATGGTGTCAATGTGGACATGCACTTGAAGCAGATTGAG
>ENSG00000152661|GJA1|395_4
GAAGTTCAAGTACGGTATTGAAGAGCATGGTAAGGTGAAA
>ENSG00000152661|GJA1|395_5
GAGTGCTGTTTACACTTGCAAAAGAGATCCCTGCCCACAT
>ENSG00000152661|GJA1|395_6
ACAAGCAAGCAAGTGAGCAAAACTGGGCTAATTACAGTGC
>ENSG00000152661|GJA1|395_7
AGCACCATCTCTAACTCCCATGCACAGCCTTTTGATTTCC
>ENSG00000152661|GJA1|395_8
AACTAGCTGCTGGACATGAATTACAGCCACTAGCCATTGT
>ENSG00000172673|THEMIS|325_1
TAACCAAGAAACTTCACCCAAATCAAGCTGGCCTGGATTC
>ENSG00000172673|THEMIS|325_2
CAGAACCATTTCTAGTCAGGACTCTGGTAGAAGAGATCAC
>ENSG00000172673|THEMIS|325_3
GACATTACAGACTCTTACCTACTCATAAGTGACTTTGCCA
>ENSG00000172673|THEMIS|325_4
CCCGATTTCTGAGCTCTGTAAACAGTTCCGTTTGCCCTTC
>ENSG00000172673|THEMIS|325_5
CTGCTCCCTTTGTACATGGAAGGAGGTTTTGTAGAGGTGA
>ENSG00000172673|THEMIS|325_6
CTATGACCTAGAGATCGCTAAGAGTGAAAAGGAGCCTCTT
>ENSG00000172673|THEMIS|325_7
CAACTCAGTTGAAGAGATTGATGGAGAAATAATGGTGAGC
>ENSG00000172673|THEMIS|325_8
CCATTCATATTGGACCAAGTAGACTAGGGCATCCTTGCTT
>ENSG00000196569|LAMA2|357_1
TGAATACAAGCCCTGGCAGTATCATGCTGTGACAGACACG
>ENSG00000196569|LAMA2|357_2
AATCCGCTGTCTCCTATCCTACTGATGGAAGCATTGCAGC
>ENSG00000196569|LAMA2|357_3
ATGGCGAGCCTACTAAAGGAACCTCTGAAGACTGTCAACC
>ENSG00000196569|LAMA2|357_4
TCTGAGGTTTGCCACAGTCAAACTGGACAGTGTGAGTGCA
>ENSG00000196569|LAMA2|357_5
ACTACTACCCAGTGCTCTGAAGCAAAAGGACTGATCCGGA
>ENSG00000196569|LAMA2|357_6
AAAGTCAGCTTCCTCTGGGATGTTGGATCTGGAGTTGGAC
>ENSG00000196569|LAMA2|357_7
CAGACTGGACAGGCCTATTATGCAATACTCCTCAACAGGG
>ENSG00000196569|LAMA2|357_8
GCTGAGAAATGGATTGCCCTACTTCAGCTATGACTTGGGG
>ENSG00000112319|EYA4|299_1
ACTCTTGTTGGAGGTGGTGATACTCCAGGTAGCTCCAAAC
>ENSG00000112319|EYA4|299_2
TACAGCTTGCCCACTTACGATTTGGGTGTGATGTTGCCAG
>ENSG00000112319|EYA4|299_3
AGGCCAGACACCTTATTCTTACCAAATGCCAGGTTCTAGT
>ENSG00000112319|EYA4|299_4
CTCTACTTATCAGTTGCAGGAATCTCTCCCAGGACTGACT
>ENSG00000112319|EYA4|299_5
CACACCCATCAAAGATCTTGATGAGAGAACCTGTAGGAGT
>ENSG00000112319|EYA4|299_6
GAGGAGGGGTTGACTGGATGAGGAAGTTGGCTTTTCGTTA
>ENSG00000112319|EYA4|299_7
GGCTACAGTTAAGGGCAGAGATTGAAGGTCTGACAGATTC
>ENSG00000112319|EYA4|299_8
CTTGCGAAGGTTCTACTCTATAGTTTAGGAGGTGCTTTCC
>ENSG00000203727|SAMD5|184_1
GGATAACGGCTACGATGACCTGGAGGTGTGCAAGCAGATC
>ENSG00000203727|SAMD5|184_2
CAAACTGAAGCTGAAGATCATGATCAGGGATAAGCTCGTC
>ENSG00000203727|SAMD5|184_3
AAACTGGGTAACTGGCTTATAACAGCTAGAAATAAGGCAG
>ENSG00000203727|SAMD5|184_4
CATTCTCCCTTCCATTCTTAATGAAAACAGATGAGGTTGG
>ENSG00000203727|SAMD5|184_5
ATACATTCTACTTCATTTCATATAGGACCATGTTTTTATA
>ENSG00000203727|SAMD5|184_6
AGATACATAATTCTATGTAGAATAGTTTGGTGAAGGAATT
>ENSG00000203727|SAMD5|184_7
TTGTATATTGGTACAATGTTAAAGGTGATGAATTAAGGAA
>ENSG00000203727|SAMD5|184_8
TGAGGTTTAGTATTAGGACTAATACAAGTGTCTTGCTCTG
>ENSG00000146469|VIP|286_1
TCAGTGTGCTCTTCTCACAGACTTCGGCATGGCCTCTTTA
>ENSG00000146469|VIP|286_2
CTCAGGTTGGGTGACAGAATACCCTTTGAGGGAGCAAATG
>ENSG00000146469|VIP|286_3
TGATGGAGTTTTCACCAGTGACTTCAGTAAACTCTTGGGT
>ENSG00000146469|VIP|286_4
ACCAGTCAAACGTCACTCAGATGCAGTCTTCACTGACAAC
>ENSG00000146469|VIP|286_5
CGCAACATAATTAAATTTTGAGTTCTACATAAGTAATTCA
>ENSG00000146469|VIP|286_6
TGAATGTTGTGATGTATTCTAGCTAATGTAATAACTGTGA
>ENSG00000146469|VIP|286_7
TAACTCATAAAAAGCCTGCAATTTCATATGCTGTATATCC
>ENSG00000146469|VIP|286_8
TTTTGGAAGAGTAGTAATAGAGCAAAATTGATGTGTTTAT
>ENSG00000026297|RNASET2|89_1
GGGGTCTGAGAGTCTGTGAAGATGGCCCAGTCTTCTATCC
>ENSG00000026297|RNASET2|89_2
GGATGAGGAAGTACAGACAATTGGTCAGATAGAACTGTGC
>ENSG00000026297|RNASET2|89_3
TGCCAGAGTATATGGAGTGATACCCAAAATCCAGTGCCTT
>ENSG00000026297|RNASET2|89_4
ATTGGGGATAAAACCATCCATCAATTACTACCAAGTTGCA
>ENSG00000026297|RNASET2|89_5
TTCCCTATGGCCGACTCTGATGATGAGATGGTCCAGATGG
>ENSG00000026297|RNASET2|89_6
GGCTTGGTAGGCTCAGAACATTCCTCAGGAATGATCCCAG
>ENSG00000026297|RNASET2|89_7
TTTTGCCAGAAATGAGGGCATACTGGCCTGACGTAATTCA
>ENSG00000026297|RNASET2|89_8
CCGATAAAAGTGAAGGATGTAATAGATCGTGGCCCTTCAA
>ENSG00000026297|RNASET2|89_9
TGAGACAGTATGCGAGAAAATTCAAAACGACTGTAGAGAC
>ENSG00000026297|RNASET2|89_10
GTTCTCTCAGAGGTCGAAGAAGTCGTGGAGGGGACACTTA
>ENSG00000146555|SDK1|87_1
CAGAATAGCCATCACATTGGAGAATCAGCTGGTGATCCTC
>ENSG00000146555|SDK1|87_2
CCCACACCTACCTGGATGTAACCAATATCGCTCCAGTGTT
>ENSG00000146555|SDK1|87_3
AGTGGACACCACAGTTACTGACGGGATGACAGCCATTCTA
>ENSG00000146555|SDK1|87_4
TGCGAGATTGTTTCTGAAGGAGGGAATGACTCCAGGATGG
>ENSG00000146555|SDK1|87_5
GAACTACTGCCTGGTGACAGACCTGATCATCTGGACACAG
>ENSG00000146555|SDK1|87_6
CAACGACATTGGGGACAGTGACTTCAGTTCAGAGACAGAG
>ENSG00000146555|SDK1|87_7
TCTTCAGGGATACAGGATCTACTACAGGGAGCTGGAGTAT
>ENSG00000146555|SDK1|87_8
AGCTTTCTGGCGTTCTCAGAAATAACCTCCACCACGCTCA
>ENSG00000136235|GPNMB|349_1
ATGGAATGTCTCTACTATTTCCTGGGATTTCTGCTCCTGG
>ENSG00000136235|GPNMB|349_2
GATGTGCTGGGCAATGAAAGACCTTCTGCTTACATGAGGG
>ENSG00000136235|GPNMB|349_3
TCTGATGAAAATGACTGGAATGAAAAACTCTACCCAGTGT
>ENSG00000136235|GPNMB|349_4
TCGTGGGCTCAAATATAACATTTGCGGTGAACCTGATATT
>ENSG00000136235|GPNMB|349_5
CAATGGCAACATAGTCTATGAGAAGAACTGCAGAAATGAG
>ENSG00000136235|GPNMB|349_6
TGCTGATCCGTATGTTTACAACTGGACAGCATGGTCAGAG
>ENSG00000136235|GPNMB|349_7
CCCGGATGGAGAAGATGGAATTTCATCTACGTCTTCCACA
>ENSG00000136235|GPNMB|349_8
TCTTCTTTACCTTTCCTTAAAATTTCAACCTTCTCTTTTC
>ENSG00000136235|GPNMB|349_9
AGAAGACATGGACGGGCATATGTTCCCATCGCACAAGTGA
>ENSG00000255690|TRIL|240_1
TGCCAGATTTGATAAAAGAATGTGATGTATATGTAGCTGA
>ENSG00000255690|TRIL|240_2
GCTGACTTCGAGGATAACTAAGATTACATACTTTCTCAGG
>ENSG00000255690|TRIL|240_3
ACTGACCAATAGACTCAAGGACTGTTTTAGTTGGACTGGG
>ENSG00000255690|TRIL|240_4
ATTCCCAATACTCGAGAAGTAAATGGATGGTACTTGGTGG
>ENSG00000255690|TRIL|240_5
AGCGATTTGCCGACTAGGTCCAGGGCATATAGAGACCATC
>ENSG00000255690|TRIL|240_6
CCCATGCGACTTCAACAAGTTCATTCTGTGCAACCTGACG
>ENSG00000255690|TRIL|240_7
TGGATTACCTGGATGACCAGCAGCTGCAAAATGGATCCTG
>ENSG00000255690|TRIL|240_8
GGGCAACCTGCTCTACCTACATCTGGAGTCCAACCGGATC
>ENSG00000106536|POU6F2|302_1
GATCCAATGATAGCTGGACAAGTCAGTAAGCCCTTGCTGT
>ENSG00000106536|POU6F2|302_2
GGAGTTGAGAGGTGAGGACAAGGCTGCTACTTCAGACAGC
>ENSG00000106536|POU6F2|302_3
GGAATCAAATGACAGCGAGGACACTCCCAGCAAGCTCTTC
>ENSG00000106536|POU6F2|302_4
TATGACTCTGCCACTGCAAAATCTACAAGCTACCTCATCC
>ENSG00000106536|POU6F2|302_5
AAAGCTGGACATCACCCCTAAAAGTGCCCAGAAGATCAAG
>ENSG00000106536|POU6F2|302_6
CAGGAAATGACCGAAATTGCTGAGAAGCTGAACTATGACC
>ENSG00000106536|POU6F2|302_7
TGGTTCTGCAATAAGAGGCAAGCCCTGAAGAACACAATTA
>ENSG00000146674|IGFBP3|397_1
TTCTGAAACAAGGGCGTGGATCCCTCAACCAAGAAGAATG
>ENSG00000146674|IGFBP3|397_2
AGTCAGCAAAGAGCAGTTTGAATTTTCTTGTCGCTTCCTA
>ENSG00000146674|IGFBP3|397_3
GAAAGAGGTTTTTGAAATGCCTATGGTTTCTTTGAATGGT
>ENSG00000146674|IGFBP3|397_4
TGTGGAGCTCAAATATGCCTTATTTTGCACAAAAGACTGC
>ENSG00000146674|IGFBP3|397_5
ACACATTCCCAACTGTGACAAGAAGGGATTTTATAAGAAA
>ENSG00000146674|IGFBP3|397_6
AGACACACTGAATCACCTGAAGTTCCTCAATGTGCTGAGT
>ENSG00000146674|IGFBP3|397_7
GCGCTACAAAGTTGACTACGAGTCTCAGAGCACAGATACC
>ENSG00000146674|IGFBP3|397_8
CCTCCATTCAAAGATAATCATCATCAAGAAAGGGCATGCT
>ENSG00000146648|EGFR|279_1
GGTGGCTGGTTATGTCCTCATTGCCCTCAACACAGTGGAG
>ENSG00000146648|EGFR|279_2
TGCAAATAAAACCGGACTGAAGGAGCTGCCCATGAGAAAT
>ENSG00000146648|EGFR|279_3
GAAGAAGTGTCCCCGTAATTATGTGGTGACAGATCACGGC
>ENSG00000146648|EGFR|279_4
TATGAGATGGAGGAAGACGGCGTCCGCAAGTGTAAGAAGT
>ENSG00000146648|EGFR|279_5
ACGGAATAGGTATTGGTGAATTTAAAGACTCACTCTCCAT
>ENSG00000146648|EGFR|279_6
AAACACTTCAAAAACTGCACCTCCATCAGTGGCGATCTCC
>ENSG00000146648|EGFR|279_7
GCATTTAGGGGTGACTCCTTCACACATACTCCTCCTCTGG
>ENSG00000146648|EGFR|279_8
CAGGAACTGGATATTCTGAAAACCGTAAAGGAAATCACAG
>ENSG00000146648|EGFR|279_9
CTCTGTGCAGAATCCTGTCTATCACAATCAGCCTCTGAAC
>ENSG00000146648|EGFR|279_10
TAAGGGCTCCACAGCTGAAAATGCAGAATACCTAAGGGTC
>ENSG00000135218|CD36|142_1
TTTTGGATCTTTGATGTGCAAAATCCACAGGAAGTGATGA
>ENSG00000135218|CD36|142_2
GCAACATTCAAGTTAAGCAAAGAGGTCCTTATACGTACAG
>ENSG00000135218|CD36|142_3
AAATGTAACCCAGGACGCTGAGGACAACACAGTCTCTTTC
>ENSG00000135218|CD36|142_4
GCCATCTTCGAACCTTCACTATCAGTTGGAACAGAGGCTG
>ENSG00000135218|CD36|142_5
ACTGCAGATGGAGTTTATAAAGTTTTCAATGGAAAAGATA
>ENSG00000135218|CD36|142_6
TTTCTGTATGCAAGTCCTGATGTTTCAGAACCTATTGATG
>ENSG00000135218|CD36|142_7
GCCTATTCTTTGGCTTAATGAGACTGGGACCATTGGTGAT
>ENSG00000135218|CD36|142_8
GGCCTGATAGAAATGATCTTACTCAGTGTTGGTGTGGTGA
>ENSG00000006128|TAC1|363_1
GGAGCCAATGATGATCTGAATTACTGGTCCGACTGGTACG
>ENSG00000006128|TAC1|363_2
AAGCCTCAGCAGTTCTTTGGATTAATGGGCAAACGGGATG
>ENSG00000006128|TAC1|363_3
AAAACAGATTCCTTTGTTGGACTAATGGGCAAAAGAGCTT
>ENSG00000006128|TAC1|363_4
ATGAAAGGAGTGCAATGCAGAATTATGAAAGAAGACGTTA
>ENSG00000006128|TAC1|363_5
ATTTGTGTCAATGGGCAATGACAGGTAAATTAAGACATGC
>ENSG00000006128|TAC1|363_6
TCAACAAAGCACAGTGTTAAATGAAATTGTAAAACCTGTC
>ENSG00000006128|TAC1|363_7
AATGTACTGAGATTTTGGTATTACACTGTATTTGTATCTC
>ENSG00000006128|TAC1|363_8
TGATTCTAATGTCTTCATTTCATTGTATGATGTGTTGTGA
>ENSG00000189056|RELN|147_1
GCAAACTGGGAGACCATTCAAGGTGGAGTCATAGGAAGTG
>ENSG00000189056|RELN|147_2
CAGTTCTTCATGAGACTGGGATGTGGTAAAGGCGTTCCTG
>ENSG00000189056|RELN|147_3
CTGATTCCTGGGCGATTGATAATGTTGTACTGGCCTCAGG
>ENSG00000189056|RELN|147_4
CTAAGTGAGCCCACCATGTATCACACAGGGGACTTTGAAG
>ENSG00000189056|RELN|147_5
GGTTTCTCCAGTTCACACTGAGACTGGGGAGCAAATCTGT
>ENSG00000189056|RELN|147_6
AGCACTGTCTACTCCTCTGAAAACTACAGTGGGTGGAACC
>ENSG00000189056|RELN|147_7
CCAGGAGCTACAGTTAAGCATAGCTGTCAGTCAGATGGGA
>ENSG00000189056|RELN|147_8
CAGCAGTTGTGTGAACAAGGAGCTCCAACAGATGTCACTG
>ENSG00000091137|SLC26A4|276_1
CCAAGTGCTGCAGTTGTTCAAGAAAGAGAGCCTTTGGTGT
>ENSG00000091137|SLC26A4|276_2
CCTTTTCCAGTGGTGAGTTTAATGGTGGGATCTGTTGTTC
>ENSG00000091137|SLC26A4|276_3
GATATTTGGTGGCTTGCAGATTGGATTCATAGTGAGGTAC
>ENSG00000091137|SLC26A4|276_4
TTGCTGATTTCACTGCTGGATTGCTCACCATTGTCGTCTG
>ENSG00000091137|SLC26A4|276_5
CGCTGTGGTGGCTTATGCTATTGCAGTGTCAGTAGGAAAA
>ENSG00000091137|SLC26A4|276_6
GATGTTTATGCAGCTGTGTGACATTCCTCGTCTGTGGAGA
>ENSG00000091137|SLC26A4|276_7
GTGATAGAAAAGCTGGAGCAATGCGGGTTCTTTGACGACA
>ENSG00000091137|SLC26A4|276_8
AGAACTTGATGTCCAGGATGAGGCTATGCGTACACTTGCA
>ENSG00000105974|CAV1|25_1
AGATTGACTTTGAAGATGTGATTGCAGAACCAGAAGGGAC
>ENSG00000105974|CAV1|25_2
ACCACCTTCACTGTGACGAAATACTGGTTTTACCGCTTGC
>ENSG00000105974|CAV1|25_3
CCATTCTCTCTTTCCTGCACATCTGGGCAGTTGTACCATG
>ENSG00000105974|CAV1|25_4
AGCTTCCTGATTGAGATTCAGTGCATCAGCCGTGTCTATT
>ENSG00000105974|CAV1|25_5
CGTCTGTGACCCACTCTTTGAAGCTGTTGGGAAAATATTC
>ENSG00000105974|CAV1|25_6
TGTGGATCAACCATCGCTTTATTGGCTGAGATATGAACAT
>ENSG00000105974|CAV1|25_7
GGCCATGGAGTGTACAAGTATGTGGGCAGATTTTCAGCAA
>ENSG00000105974|CAV1|25_8
GATTACTGCCATTCACTTCATAATCCAGTAGGATCCAGTG
>ENSG00000106278|PTPRZ1|186_1
GGCTGCTTTAGATCCATTCATACTGTTGAACCTTCTGCCA
>ENSG00000106278|PTPRZ1|186_2
TTGTACCAGCAGTTGGATGGAGAGGACCAAACCAAGCATG
>ENSG00000106278|PTPRZ1|186_3
GGCCAGTAATAGTAGCCATGAGTCTCGTATTGGTCTAGCT
>ENSG00000106278|PTPRZ1|186_4
GGTTGAGGCCATACTTAGTAAAGAAACTGAGGTGCTGGAC
>ENSG00000106278|PTPRZ1|186_5
ATTCTGCAGCCCTAAAGCAATGCAACAGGGAAAAGAATCG
>ENSG00000106278|PTPRZ1|186_6
CTATCATCCCTGTGGAAAGATCAAGGGTTGGCATTTCATC
>ENSG00000106278|PTPRZ1|186_7
GGAGGATGATATGGGACCATAATGCCCAACTGGTGGTTAT
>ENSG00000106278|PTPRZ1|186_8
CAAGGCAGGAAGAGAATCCATCCACCTCTCTGGACAGTAA
>ENSG00000135245|HILPDA|69_1
GCAGCTCTGTTTCTCTGCAGAGGAGTAGGGTCCTTTCAGC
>ENSG00000135245|HILPDA|69_2
TTAGGTGTGGTACTGACCCTACTCTCCATCTTCGTTAGAG
>ENSG00000135245|HILPDA|69_3
CTTCCAGACCATCCATCCAGAAGCATGTGATAAGACCTCC
>ENSG00000135245|HILPDA|69_4
ATTTTGGAACACTGACCTAGACATGTCCAGATGGGAGTCC
>ENSG00000135245|HILPDA|69_5
CTGAGCACCGTTGTAACCAGAGAACTATTACTAGGCCTTG
>ENSG00000135245|HILPDA|69_6
TAATGCACAGGTGTGAGTGGATTGCTTATGGCTATGAGAT
>ENSG00000135245|HILPDA|69_7
ATGGTGATATTTTCAACCCTACTTCCTAAACATCTGTCTG
>ENSG00000135245|HILPDA|69_8
TCTTCCACAAGAGCTCCTCCATGTTTGGATAGCAGTTGAA
>ENSG00000120907|ADRA1A|53_1
GGTTTAAGCACCACTGGACTACACATTCTTCTGTGGCAGT
>ENSG00000120907|ADRA1A|53_2
GCTCGATTTTTTGTAAATCAGTTTCATACAACCTCCCTCC
>ENSG00000120907|ADRA1A|53_3
TTGGATTTACTTCTTTATCAAGCATCCATCTGACTAAGGC
>ENSG00000120907|ADRA1A|53_4
ACGACTGTTGTCCTTACTGCCCAAGGAAGGGGAGCATGAA
>ENSG00000120907|ADRA1A|53_5
CTTTCAGTGTTTGGAGAAAGAAGACCAAAAGCATCATCTC
>ENSG00000120907|ADRA1A|53_6
ACATTTTAGGAACTATTTGCTTGGGCAGGCAATTTTTCAC
>ENSG00000120907|ADRA1A|53_7
GATATCCCAACCTTCTGGCCCAGTAGGTTTCATGGTTAAG
>ENSG00000120907|ADRA1A|53_8
CAAATGAGGAGTCAGCTGGAAGCTATGGCTATGTATTATG
>ENSG00000120907|ADRA1A|53_9
AGCTCTTCTTGGAGGACAAGACAGGACCAATCAAAGAGGG
>ENSG00000120907|ADRA1A|53_10
GGACAGGAAAGATGCAGAGGAAAGGGGAATAATCTTAGGT
>ENSG00000120907|ADRA1A|53_11
AAGTTCCAACCATTAAGGTCCACACCATCTCCCTCAGTGA
>ENSG00000120907|ADRA1A|53_12
GCCAGGATTACAGTGTCCAAAGACCAATCCTCCTGTACCA
>ENSG00000120907|ADRA1A|53_13
GGGATCAAGAGAGACCTTCTACAGGATCTCCAAGACGGAT
>ENSG00000120907|ADRA1A|53_14
AGGCCTTTCAGAATGTCTTGAGAATCCAGTGTCTCTGCAG
>ENSG00000120907|ADRA1A|53_15
AGCTGCATCAACCCCATCATATACCCATGCTCCAGCCAAG
>ENSG00000120907|ADRA1A|53_16
TACCATTGGAAAGCATATCATCTGTGCTCTGGAGGATGAG
>ENSG00000120907|ADRA1A|53_17
TAATTGGGTTCCTGCTCCCATCTTGCACTACAGTGAGAGA
>ENSG00000120907|ADRA1A|53_18
TCAAGGAAAGACACCTGTGGGGTTTGGTGACCAGTTGGAA
>ENSG00000120907|ADRA1A|53_19
TGCTGGGTAACATCCTAGTGATCCTCTCCGTAGCCTGTCA
>ENSG00000131203|IDO1|121_1
ATGACTGGATGTTCATTGCTAAACATCTGCCTGATCTCAT
>ENSG00000131203|IDO1|121_2
GAAGTTAAACATGCTCAGCATTGATCATCTCACAGACCAC
>ENSG00000131203|IDO1|121_3
ATTGCTGTTCCTTACTGCCAACTCTCCAAGAAACTGGAAC
>ENSG00000131203|IDO1|121_4
CTGTATTCAAGGCAATGCAAATGCAAGAACGGGACACTTT
>ENSG00000131203|IDO1|121_5
CCTGTGCTCATTAGAGTCAAATCCCTCAGTCCGTGAGTTT
>ENSG00000131203|IDO1|121_6
GAGGAGCTACCATCTGCAAATCGTGACTAAGTACATCCTG
>ENSG00000131203|IDO1|121_7
GGAGAATAAGACCTCTGAAGACCCTTCAAAACTGGAAGCC
>ENSG00000131203|IDO1|121_8
CTGTAAGAAGTACAACTGAGAAATCCCTTTTGAAGGAAGG
>ENSG00000029534|ANK1|132_1
CTGATCTGTCGGAACCAGGACACAAAAGCAGCAAGAAGCG
>ENSG00000029534|ANK1|132_2
TGAATGACTGACTGTAGACGCATGACCTCCAGGCTTCAAT
>ENSG00000029534|ANK1|132_3
CCTGAACCCCACACACTCTGCCATGCACACAGGAGGAGAG
>ENSG00000029534|ANK1|132_4
TTTCAGAATATTCCAGGGGAGCAGGTGACAGAGGAGCAAT
>ENSG00000029534|ANK1|132_5
AAGGTCAGAGGTCAGAAGAGAAGCTGCCAGGTTCTAAGAG
>ENSG00000029534|ANK1|132_6
GGATTCCAGGGATGTTGATGAAGAGAAGGAGCTGCTGGAT
>ENSG00000029534|ANK1|132_7
GAGTTTCCCTGAGACAGTTGATGAGATCCTGGATGTCTCG
>ENSG00000147488|ST18|180_1
AGCTCTACTGGAAAGTATCAAACAGGCAGTGAAGGGTATC
>ENSG00000147488|ST18|180_2
TGACATCCAGCTTCCACAGATGGGACCTATCAGTGAGCAG
>ENSG00000147488|ST18|180_3
AAAGGGCAAGGTTTCTGAAGAACTCATGACCATCAAGCTC
>ENSG00000147488|ST18|180_4
CCCACCGAAGCTTATCTGGATGTCCTCTCAATGCACAAGT
>ENSG00000147488|ST18|180_5
ACGTGACAGGAAACTATGCATCTCATCGCAGTGTTTCTGG
>ENSG00000147488|ST18|180_6
GAGGCAAACCAAAGTTATCGACATGGGTGGAAGACAAATC
>ENSG00000147488|ST18|180_7
GCGAGGTTGTGTTTTCCATAACACCTACAAAGAGCTGGAT
>ENSG00000147488|ST18|180_8
CTCATTCCCTGACGTTGAGGAGGAAGATAGCGAGAGCCTG
>ENSG00000137573|SULF1|301_1
CCAGACTTTGATGTCAGTGGATGATTCTGTGGAGAGGCTG
>ENSG00000137573|SULF1|301_2
CTCAAACTTCTGGACCCAGAAAAGCCAGGTAACAGGTTTC
>ENSG00000137573|SULF1|301_3
ATTTGGCGTGATACATTCCTAGTGGAAAGAGGCAAATTTC
>ENSG00000137573|SULF1|301_4
CCAGCAGAAGCCAAAGAAAGAGTCAACGGCAATTCTTGAG
>ENSG00000137573|SULF1|301_5
CTCTATCCATTGTGAGAGAGAACTGTACCAATCGGCCAGA
>ENSG00000137573|SULF1|301_6
GAGGACATCTGAAGAGAAGGAAGCCTGAGGAATGTAGCTG
>ENSG00000137573|SULF1|301_7
CCATCTTCACCCATTCAAGGAGGCTGCTCAGGAAGTAGAT
>ENSG00000137573|SULF1|301_8
GTAGAACGAGGCATTTTGAATCAGCTACACGTACAACTAA
>ENSG00000154188|ANGPT1|350_1
GTTACTCCTTACGTTCCACAACTATGATGATTCGACCTTT
>ENSG00000154188|ANGPT1|350_2
GTTCTATACTGCGGGACAAAACCATGGAAAACTGAATGGG
>ENSG00000154188|ANGPT1|350_3
AGCACTAAAGATGCTGATAATGACAACTGTATGTGCAAAT
>ENSG00000154188|ANGPT1|350_4
CACACTGGGACAGCAGGAAAACAGAGCAGCCTGATCTTAC
>ENSG00000154188|ANGPT1|350_5
GCAGTACATGCTAAGAATTGAGTTAATGGACTGGGAAGGG
>ENSG00000154188|ANGPT1|350_6
GGAGGTTGGACTGTAATACAACATCGTGAAGATGGAAGTC
>ENSG00000154188|ANGPT1|350_7
GACTGTGCAGATGTATATCAAGCTGGTTTTAATAAAAGTG
>ENSG00000154188|ANGPT1|350_8
CAGGAGCTGGAAAAGCAATTAAACAGAGCTACCACCAACA
>ENSG00000147655|RSPO2|123_1
ATATACTGCAGGAGCTACATATAAAGCTCTTATTTACTGT
>ENSG00000147655|RSPO2|123_2
TGTGCGATGAAACTGCTTTTAGCTGAGGATATGCTCTGGA
>ENSG00000147655|RSPO2|123_3
TCAAGGATATGTTTGTGTGGATATCTGCTTAGTGTTACCA
>ENSG00000147655|RSPO2|123_4
GTTATTTATGCTTTGATTTGAATCTGGAGACTGTGAAGGC
>ENSG00000147655|RSPO2|123_5
ACCATTGCTGAATCCAGGAGATGCAAGATGACAATGAGGC
>ENSG00000147655|RSPO2|123_6
CAGAACACGGCAAATTGTTAAAAAGCCAGTGAAAGACACA
>ENSG00000147655|RSPO2|123_7
GATGTGAAGTTGGTCATTGGAGCGAATGGGGAACTTGTAG
>ENSG00000147655|RSPO2|123_8
AAAACTGTGATTCTTGCTTTAGCAAAGACTTTTGTACCAA
>ENSG00000180071|ANKRD18A|223_1
TCATCATTGATACTTTAGTAAAGGTCATCGAGGGCTTCTT
>ENSG00000180071|ANKRD18A|223_2
ATGAAGAGATTAACCATAAAATCTTAAGGAAAAGTTGTAT
>ENSG00000180071|ANKRD18A|223_3
AATAGCAGTGATCAGCACCAAGCTCTTTACGGAGAAACAG
>ENSG00000180071|ANKRD18A|223_4
TACAACTGAATTAGAAGAATTTAAGGAAGCCTTTGCAGGA
>ENSG00000180071|ANKRD18A|223_5
ATGCGATGTATGGAAATTTTATGTTGAAGAAAGACATTGC
>ENSG00000180071|ANKRD18A|223_6
GGCCAAACTGCCGAGGATTATGCTCTTTGTTCTGATTTGA
>ENSG00000180071|ANKRD18A|223_7
TGGTCACTCTCTTGCTGCACAGAAGATGCCAGATCGACAT
>ENSG00000154529|CNTNAP3B|239_1
CACGTAAAAGCTTTCATGGGTGTTTAGAAAATCTTTATTA
>ENSG00000154529|CNTNAP3B|239_2
AAGCAAAGGGAGATTCCAGTAACTTGGATCTTAATTTTGA
>ENSG00000154529|CNTNAP3B|239_3
GACAACATGGAAATCACATTACTCTGGAATTAATTAAAGG
>ENSG00000154529|CNTNAP3B|239_4
TGCTGTATACACTTGATAAAAAACCTTTAAAACCAATAAG
>ENSG00000154529|CNTNAP3B|239_5
AGTGTACGGATGTGCATATAAATCTGAGGTGGTTTATTTT
>ENSG00000154529|CNTNAP3B|239_6
CTACCTCCTGATGTTCAGTGATGGTGGGAGAAACTGGAAG
>ENSG00000154529|CNTNAP3B|239_7
CCCACTTGTGTCAAATAAATACCAATGGCTGCAAATTGAC
>ENSG00000154529|CNTNAP3B|239_8
CCGTAGGAGCAGGAAATCCACCTGACTGTGATTCCCCACT
>ENSG00000135048|CEMIP2|40_1
AGAAGAGACCTGGAACTGCTAAAGCAAGCTTCAAAAGCAC
>ENSG00000135048|CEMIP2|40_2
TGGGATTCAGTGGAAACTTTAAACCATCATGGACTAAGCT
>ENSG00000135048|CEMIP2|40_3
TTACTAGTACCTCTGGGATTAGCCAAACCAGCTCATCTTT
>ENSG00000135048|CEMIP2|40_4
CAGGTGGTGTTTACTAGTGATCCTCATAAAAGTTACCTCC
>ENSG00000135048|CEMIP2|40_5
ATCAGTAACTGCATGGCCAAAGCATACCCACAGTACTACA
>ENSG00000135048|CEMIP2|40_6
GAAGAATATGAGCCTGTGCATTCACTGGAAGAACTGCAAA
>ENSG00000135048|CEMIP2|40_7
TGGCCTTTGCTATCCATCAAACACAAGTTTTCAAGTTACC
>ENSG00000135048|CEMIP2|40_8
TACATTTCTATACCTCGTCAACTTCAACAAGAATGACTGG
>ENSG00000135046|ANXA1|113_1
GAAGAGCAGGAATATGTTCAAACTGTGAAGTCATCCAAAG
>ENSG00000135046|ANXA1|113_2
ATGGTTAAAGGTGTGGATGAAGCAACCATCATTGACATTC
>ENSG00000135046|ANXA1|113_3
TCAACAGATCAAAGCAGCATATCTCCAGGAAACAGGAAAG
>ENSG00000135046|ANXA1|113_4
AGAGATCTGGCCAAAGACATAACCTCAGACACATCTGGAG
>ENSG00000135046|ANXA1|113_5
TAAGGGTGACCGATCTGAGGACTTTGGTGTGAATGAAGAC
>ENSG00000135046|ANXA1|113_6
ATACCATCCTTACCACCAGAAGCTATCCACAACTTCGCAG
>ENSG00000135046|ANXA1|113_7
GTTCTGGACCTGGAGTTGAAAGGTGACATTGAGAAATGCC
>ENSG00000135046|ANXA1|113_8
ACATGAATGATATCAAAGCATTCTATCAGAAGATGTATGG
>ENSG00000198963|RORB|175_1
GCAAGGGATTCTTTAGGAGGAGCCAGCAGAACAATGCTTC
>ENSG00000198963|RORB|175_2
GAATGTCAAGAGATGCTGTGAAGTTTGGGAGGATGTCCAA
>ENSG00000198963|RORB|175_3
AACCTATCTATGACCTCACATCCGTACCCAACTTGTTTAC
>ENSG00000198963|RORB|175_4
CCAGGGATAACCATGACTGAAATCGACCGAATTGCACAGA
>ENSG00000198963|RORB|175_5
TTAAGTCCCATTTGGAGACATGTCAATACACCATGGAAGA
>ENSG00000198963|RORB|175_6
CATCCAGATCACTCACGCCATCCAATACGTGGTGGAGTTT
>ENSG00000198963|RORB|175_7
GGAGGAATGCAAATGTTCAAAGCCTTAGGTTCTGATGACC
>ENSG00000198963|RORB|175_8
AGACCGAGCCTGGCTTATAGAACCAAGGAAAGTCCAGAAG
>ENSG00000136826|KLF4|101_1
GAATTCCCTTGAATTGTGTATTGATGCAATATAAGCATAA
>ENSG00000136826|KLF4|101_2
GGTGACTGGAAGTTGTGGATATCAGGGTATAAATTATATC
>ENSG00000136826|KLF4|101_3
TGGATCTTCTATCATTCCAATTCTAAATCCGACTTGAATA
>ENSG00000136826|KLF4|101_4
CAATCATGGTCAAGTTCCCAACTGAGTCATCTTGTGAGTG
>ENSG00000136826|KLF4|101_5
GCCTTACACATGAAGAGGCATTTTTAAATCCCAGACAGTG
>ENSG00000136826|KLF4|101_6
ACCTTACCACTGTGACTGGGACGGCTGTGGATGGAAATTC
>ENSG00000136826|KLF4|101_7
CTCGGCCAATTTGGGGTTTTGGGTTTTGGCTTCGTTTCTT
>ENSG00000136826|KLF4|101_8
GATTGTCTATTTTTGCGTTTACAACTTTTCTAAGAACTTT
>ENSG00000106852|LHX6|166_1
CAAACAAAAGGGCTCAGGCTACACACGACCATGATTTATG
>ENSG00000106852|LHX6|166_2
GAAATGGCAGTCAGAATGTTAACCCTGGATCCATCTCTAA
>ENSG00000106852|LHX6|166_3
TTGACCTCTCATAGTGGTGCTTGGGCCAGGTCTTCTCAAT
>ENSG00000106852|LHX6|166_4
CCACCTAATTATCCAGCATATATGTAAGAAACATAGCAGC
>ENSG00000106852|LHX6|166_5
ACTCTGTTGCTTTTGTCTGGAAAACTCTACAGTGTTTGTG
>ENSG00000106852|LHX6|166_6
GTTTTTCCCATTTAAACAGGAGTCCTCTTCAACTTCAGCT
>ENSG00000106852|LHX6|166_7
CATCCACTACGACACCATGATTGAGAACCTCAAGAGGGCC
>ENSG00000196358|NTNG2|305_1
GCAACTTTCTGATCTGTCCATCAGCAGTCTGAGAAACGCT
>ENSG00000196358|NTNG2|305_2
TTTTCCGTGTCGGCCTTTTGGAAACAACAAGTTCCTCGCT
>ENSG00000196358|NTNG2|305_3
CCAACATCACCCTTTCGTGGAACAAGACCGTGGAGCTGAC
>ENSG00000196358|NTNG2|305_4
AGCGGGAGAACCTCTACAAGTACTTCTACGCCATCTCCAA
>ENSG00000196358|NTNG2|305_5
TCTTTCTGGGACCTGCTGATGCCTGGTGAGAGATGGGAAA
>ENSG00000196358|NTNG2|305_6
GAGGAAGACGACTTTGGAAGCTGAACTGATCCCTGAATCC
>ENSG00000196358|NTNG2|305_7
GCACCATTGGGAGATAAGGCCAGTCTTTGGCTGCATGTCA
>ENSG00000196358|NTNG2|305_8
CTCCTGCAGAAAAGGAAGGATGTAGAAAGAGGTGGGGTGT
>ENSG00000196358|NTNG2|305_9
GGATGATGAGAACGTCTGCATTGAGTGTAACTGCAACCAG
>ENSG00000196358|NTNG2|305_10
GTGTGGGGCTTACAGAGGAATCCACAACACAGCCTTAAAG
>ENSG00000196358|NTNG2|305_11
CCCTTTTCTACAGAAGTCCAAGGGAAATGACTCAGGGAGA
>ENSG00000196358|NTNG2|305_12
GGTTGAATCCAATGCTCTGATTTATACTGTGTCTCGGTGG
>ENSG00000148400|NOTCH1|48_1
CTGAAATAGGAAACAAGTGAAAGCATATGGGTTAGATGTT
>ENSG00000148400|NOTCH1|48_2
GAAATGATGTTGGAGAAGGGAAGTTGAACGAGCATAGTCC
>ENSG00000148400|NOTCH1|48_3
CTATTCTGAGAAAACAAGCAAGTTCTGAGAGCCAGGGTTT
>ENSG00000148400|NOTCH1|48_4
TGACTGCTCCCTCAACTTCAATGACCCCTGGAAGAACTGC
>ENSG00000148400|NOTCH1|48_5
CTCAGGGTGTGCACTGTGAGATCAACGTGGACGACTGCAA
>ENSG00000148400|NOTCH1|48_6
TGGGACCAACTGTGACATCAACAACAATGAGTGTGAATCC
>ENSG00000148400|NOTCH1|48_7
CTACACAGGGAGCATGTGTAACATCAACATCGATGAGTGT
>ENSG00000077943|ITGA8|141_1
CAAATCTCCTGTGCAGTGGGACGACTCGAAGGAGGAGAAA
>ENSG00000077943|ITGA8|141_2
CTATTCCTCATCTTGTCAGGAAGAGGGATGTACATGTGGT
>ENSG00000077943|ITGA8|141_3
CGCAACAACAAGGGATTTCGACCACTGAGCTGTGAGTACA
>ENSG00000077943|ITGA8|141_4
GTTTGGACGAATCCACCTTTAAAGAAGGCCTGGAAGTGAA
>ENSG00000077943|ITGA8|141_5
CTGCTGCCTGCTTTTCTTTAAGAGTATGTGCATCTGTCAC
>ENSG00000077943|ITGA8|141_6
AGTAGGGCAAATCTACCTGTATTTGCAAGTGAGCTCTCTC
>ENSG00000077943|ITGA8|141_7
AATGGAGACCTTATTGTGGGAGGACCTGGGAGTTTCTACT
>ENSG00000077943|ITGA8|141_8
GCAACAGTGAAAGCTCACAAAGGAAAAGTTGTGGCCTGTG
>ENSG00000165985|C1QL3|308_1
ACTGTGATCTTGCTGCTTTTATCCATATGTCAGCTTTGGT
>ENSG00000165985|C1QL3|308_2
TTATCGTTAGTGTCCATGTGAATGAAGTCCTATATAGATC
>ENSG00000165985|C1QL3|308_3
TATCAAAGCAAGATAAGCAGATGTGTGATCCACTACCGCC
>ENSG00000165985|C1QL3|308_4
GTGTATATGTGGGGAAATCAAATGCTACCTGACTCACATC
>ENSG00000165985|C1QL3|308_5
TTATTATTTATGCTGACTGATAATGCAGAAACTAAGCTTA
>ENSG00000165985|C1QL3|308_6
CAGTGTGGTTCTTCATTTGGAGCCGGGAGATGAAGTCTAT
>ENSG00000165985|C1QL3|308_7
AGCATGTGGGCTGATCTCTGCAAAAACAACCAGGTGCGTG
>ENSG00000165985|C1QL3|308_8
GCAAGTTCACCTGCTCCATCCCGGGCATCTACTTCTTCAC
>ENSG00000136750|GAD2|228_1
TATGCAATTAAAACAGGGCATCCTAGATACTTCAATCAAC
>ENSG00000136750|GAD2|228_2
TATGGTTGGATTAGCAGCAGACTGGCTGACATCAACAGCA
>ENSG00000136750|GAD2|228_3
GATGATCGCACGCTTTAAGATGTTCCCAGAAGTCAAGGAG
>ENSG00000136750|GAD2|228_4
TGATTCCATCTGATCTTGAAAGAAGGATTCTTGAAGCCAA
>ENSG00000136750|GAD2|228_5
TGTCCCGAAAACACAAGTGGAAACTGAGTGGCGTGGAGAG
>ENSG00000136750|GAD2|228_6
TGCTCTGCTCTCCTGGTTAGAGAAGAGGGATTGATGCAGA
>ENSG00000136750|GAD2|228_7
GCATGTTGATAAATGTTTGGAGTTGGCAGAGTATTTATAC
>ENSG00000136750|GAD2|228_8
AAGGTGGCTCCAGTGATTAAAGCCAGAATGATGGAGTATG
>ENSG00000099250|NRP1|17_1
CTCGGACTGGAAGATGATCATGGATGACAGCAAACGCAAG
>ENSG00000099250|NRP1|17_2
CCGAGAGAACAAGGTGTTCATGAGGAAGTTCAAGATCGGG
>ENSG00000099250|NRP1|17_3
ACCTCATTCCTACATCAATGAGTGGCTCCAAATAGACCTG
>ENSG00000099250|NRP1|17_4
CTGACTCCCAGATCACATCATCCAACCAAGGGGACAGAAA
>ENSG00000099250|NRP1|17_5
TTGGGAAACTGGCATATCTATGAGATTTGAAGTATACGGT
>ENSG00000099250|NRP1|17_6
TGGGCATGGAATCAGGAGAAATTCATTCTGACCAGATCAC
>ENSG00000099250|NRP1|17_7
CAAAAGAAGGTTTCTCAGCAAACTACAGTGTCTTGCAGAG
>ENSG00000099250|NRP1|17_8
ATGTCAGAGATTATCCTGGAATTTGAAAGCTTTGACCTGG
>ENSG00000170312|CDK1|51_1
GGAGTTGTGTATAAGGGTAGACACAAAACTACAGGTCAAG
>ENSG00000170312|CDK1|51_2
CAGACTAGAAAGTGAAGAGGAAGGGGTTCCTAGTACTGCA
>ENSG00000170312|CDK1|51_3
GGAAATTTCTCTATTAAAGGAACTTCGTCATCCAAATATA
>ENSG00000170312|CDK1|51_4
GGATCTGAAGAAATACTTGGATTCTATCCCTCCTGGTCAG
>ENSG00000170312|CDK1|51_5
ACTAAGAAACCACTTTTCCATGGGGATTCAGAAATTGATC
>ENSG00000170312|CDK1|51_6
TGGCCAGAAGTGGAATCTTTACAGGACTATAAGAATACAT
>ENSG00000170312|CDK1|51_7
CCATGTCAAAAACTTGGATGAAAATGGCTTGGATTTGCTC
>ENSG00000170312|CDK1|51_8
CACTGAATCATCCATATTTTAATGATTTGGACAATCAGAT
>ENSG00000183230|CTNNA3|220_1
CCAGGCTCTTCAGGATCTGCTTTCAGAGTACATGAACAAC
>ENSG00000183230|CTNNA3|220_2
TACGAGGGACTTACACCGAGAGCGGATTATCGCAGAATGC
>ENSG00000183230|CTNNA3|220_3
TCACTAGAGAAACGCCTTGAAGCCATTATCAGTGGGGCTG
>ENSG00000183230|CTNNA3|220_4
GAAGTGCCCTTGATGAGCTGGAGAATTTAATTGTCCTGAA
>ENSG00000183230|CTNNA3|220_5
TCAGAATGCTCTCAATGTAATTTCAAATGCTTCACAAGGG
>ENSG00000183230|CTNNA3|220_6
AATTTGTTCAGCTTGTTTGGAGCATTCTGATGTTGCTTCC
>ENSG00000183230|CTNNA3|220_7
CAGGACTTAAAATCTCCAAATCAGAGAGATGAAATTGCAG
>ENSG00000183230|CTNNA3|220_8
CCAACAAATCTGACCTCCAGAAAACCTACCAGAAGCTTGG
>ENSG00000107731|UNC5B|74_1
ACAGGACGCCTACATTGTGAAGAACAAGCCTGTGGAGCTC
>ENSG00000107731|UNC5B|74_2
CCGTGACTTCGACACAGACATCACTGACTCATCTGCTGCC
>ENSG00000107731|UNC5B|74_3
CAGGACTCCACCGACAAAATCCCCATGACCAACTCTCCTC
>ENSG00000107731|UNC5B|74_4
GACCCCTTACCCAGCCTTAAGGTCAAGGTCTACAGCTCCA
>ENSG00000107731|UNC5B|74_5
GGCAAGTTCTACGAGATGTATCTACTCATCAACAAGGCAG
>ENSG00000107731|UNC5B|74_6
TGCTGGCCAAATACCAGGAGATCCCCTTCTATCACATTTG
>ENSG00000107731|UNC5B|74_7
CTTCAAGATCCCACTGTCCATCCGCCAGAAGATATGCAAC
>ENSG00000107731|UNC5B|74_8
GAGTGCCTTGGAGGAGATGGGCAAGAGTGAGATGCTGGTG
>ENSG00000173267|SNCG|11_1
GGAAGCAGCTGAGAAGACCAAGGAGGGGGTCATGTATGTG
>ENSG00000173267|SNCG|11_2
GAGACTAGAGGGCTACAGGCCAGCGTGGATGACCTGAAGA
>ENSG00000138193|PLCE1|148_1
CTGGAACATGGGCAACTACAACGCTGTCATGGAGTTCTTG
>ENSG00000138193|PLCE1|148_2
CACTACTGGGTAATGCTGGATTAAGTAGCCTGACGGAAGG
>ENSG00000138193|PLCE1|148_3
TGTCAGAGACTGGTGTGACATTGCTCTATGGGCTTCAGAC
>ENSG00000138193|PLCE1|148_4
AGCCTTTATCAGGAGGATGGACGGTATGAAGGCCCAACTT
>ENSG00000138193|PLCE1|148_5
TTGTGACAAATGGCACTGGGATTGAGAGCACATCTCTGGG
>ENSG00000138193|PLCE1|148_6
TGATCGCAGTGCCTTCATCAACTCTGACCTGCCAATCATC
>ENSG00000138193|PLCE1|148_7
AAGCAGCTGGTTTCCAGAAGAGGGATACATGGGCAGGATT
>ENSG00000138193|PLCE1|148_8
GAGTGTGTGTTTCAAGCCCAAAGCAAGTGGAAAGGTGCAG
>ENSG00000197430|OPALIN|64_1
GCCTATGATCCAAATTGTTATCTAAAGATGATTCTAGGTG
>ENSG00000197430|OPALIN|64_2
CATAGTCACAGGGCCACACAAGGGAACATTTAGGACAAAC
>ENSG00000197430|OPALIN|64_3
GCAAGTTGGGATACAAATGAAACTTATGCAGGATGTGTGA
>ENSG00000197430|OPALIN|64_4
CAACTCTCAGATCTTGTGCTTTAGTTAGTACATGTGACTC
>ENSG00000197430|OPALIN|64_5
GCTGCTTCTTAATCAATCCAAATTTCATTTACAGCTCTGG
>ENSG00000197430|OPALIN|64_6
GAGCACAAGAGGCCCACATATATGTGAAGACTGTAGCAGG
>ENSG00000197430|OPALIN|64_7
AAGTGACAGACCATGTGAAATTTCAGAAATTGATGACAAT
>ENSG00000197430|OPALIN|64_8
TGCTGGTGGCTTTACTATTTACTTTGATTCACCGAAGAAG
>ENSG00000108018|SORCS1|114_1
GAAACAACACGGAGCCTTTGATCACCTTGGAGGGAAGCAT
>ENSG00000108018|SORCS1|114_2
AATCTCAGCTCCATGGAAGATGGGATCAAACACGTCTATC
>ENSG00000108018|SORCS1|114_3
GATGGAAAGCTGACAGCGGAACAAGGACACAACGTCACTC
>ENSG00000108018|SORCS1|114_4
ACAGGAAGGTGGTTTCCAATAATTGCACTGATGGCGTAAG
>ENSG00000108018|SORCS1|114_5
CCATCCTCTCTGTCAAAGGATTGCAGCTTGGGACAGAGTT
>ENSG00000108018|SORCS1|114_6
TGAACCCTGTGTCTGCACTGAGGCTGATTTTGATTGCGAC
>ENSG00000108018|SORCS1|114_7
CAATTCGACATCTTTGGTTGAGTTTTGATGAAGGGAGATC
>ENSG00000108018|SORCS1|114_8
GCACAGTGTTTTGTACCTGGATCAAGGTGGAGTCCTGGTT
>ENSG00000148908|RGS10|361_1
AGTTTTAGTTTACAAAACAGAGATTCCTTCAACACTGGAC
>ENSG00000148908|RGS10|361_2
GAAATGTACAAAACCCTTCAATGGGATGTGTGTTTTATTA
>ENSG00000148908|RGS10|361_3
GGGACTGGCAGCTTTAAGAAGCAAAGGAATTTCCTCTCAG
>ENSG00000148908|RGS10|361_4
CCAGGACCAGATCTTTAATCTCATGAAGTACGACAGCTAC
>ENSG00000148908|RGS10|361_5
GCAGGAAAAGGCAAAGGAGATCTACATGACCTTTCTGTCC
>ENSG00000148908|RGS10|361_6
TGGGAAGGCAGTGGATTGTTGGTCTGCGTGGAACTTCTCA
>ENSG00000066468|FGFR2|81_1
GCAGTTGGTAGAAGACTTGGATCGAATTCTCACTCTCACA
>ENSG00000066468|FGFR2|81_2
TGGACTCGCCAGAGATATCAACAATATAGACTATTACAAA
>ENSG00000066468|FGFR2|81_3
TCGAGATTTAGCAGCCAGAAATGTTTTGGTAACAGAAAAC
>ENSG00000066468|FGFR2|81_4
AAAATGGGAGTTTCCAAGAGATAAGCTGACACTGGGCAAG
>ENSG00000066468|FGFR2|81_5
AGGGAGAAAGGGCAACAAACCAGTGACCTTCCACAGAAAT
>ENSG00000066468|FGFR2|81_6
AAGACTTCCGAGAGTCAGATATCCAGACAGAAGATGCGGA
>ENSG00000066468|FGFR2|81_7
ACTTCACTCTCTCTGCAAAGAGACGTGTGTGTTTTAGAGG
>ENSG00000066468|FGFR2|81_8
AGATAGAAAAGCTCTCACTGAGTAAACTGGACAAGGTCAA
>ENSG00000066468|FGFR2|81_9
GTACAGATGTGCTGTAGCAGACCTTTGGTTTTAAAAGAGA
>ENSG00000066468|FGFR2|81_10
GGAAGCTGAGATTACTCTGAAAATGTTAATTGGGCAGGTG
>ENSG00000066468|FGFR2|81_11
GCGTCATCTGTGTAAAGTGGACGTGGTATGAAATGTCTGA
>ENSG00000066468|FGFR2|81_12
TTATGGAAAGTGTGGTCCCATCTGACAAGGGAAATTATAC
>ENSG00000066468|FGFR2|81_13
AAGGAGTTTAAGCAGGAGCATCGCATTGGAGGCTACAAGG
>ENSG00000066468|FGFR2|81_14
CATACTGGACCAACACAGAAAAGATGGAAAAGCGGCTCCA
>ENSG00000066468|FGFR2|81_15
TTTCCCCGCTGTGTCTACTTTCCTGACTTTCAAACCTGAG
>ENSG00000066468|FGFR2|81_16
AAGTTCTGCCTGTCACCTGTCTTCTTGTCGACTCTTCTGC
>ENSG00000066468|FGFR2|81_17
AGATGATGAGGATGACACCGATGGTGCGGAAGATTTTGTC
>ENSG00000066468|FGFR2|81_18
CCCTCCTTCAGTTTAGTTGAGGATACCACATTAGAGCCAG
>ENSG00000148773|MKI67|197_1
AGTGTCAAGAGGTGTGCAGAAAATCCAAAGAAGGCTGAGG
>ENSG00000148773|MKI67|197_2
GCAGCAAAAGATGGCCACAAACTCCTAAGGAAAAGGCCCA
>ENSG00000148773|MKI67|197_3
GCCAAGAACACCTAAGGAAGAGGCCCAATCACTAGAAGAC
>ENSG00000148773|MKI67|197_4
CTGCCAAAGTAGCCTGCAAATCTTCACAACCAGACCCAGA
>ENSG00000148773|MKI67|197_5
CCAAGACACCTTTGGAGAAAAGGGACGTACAGAAGGAGCT
>ENSG00000148773|MKI67|197_6
AGAACTTAACCGGCAGCAAGAGACGGCCACAAACTCCTAA
>ENSG00000148773|MKI67|197_7
TGGCTGCTGGTAAAACCACTAAAATACCCTGCGACTCTCC
>ENSG00000148773|MKI67|197_8
GCAAATCTCCACCACCAGAATCAGTGGACACTCCAACAAG
>ENSG00000142089|IFITM3|234_1
CTCACACGCTTTTCTACAATGGCATTCAATAAAGTGCACG
>ENSG00000142089|IFITM3|234_2
TCATCGTCATCCCAGTGCTGATCTTCCAGGCCTATGGATA
>ENSG00000142089|IFITM3|234_3
CTACTCCGTGAAGTCTAGGGACAGGAAGATGGTTGGCGAC
>ENSG00000142089|IFITM3|234_4
AATCAAGACGAGCCTCACGTGACTCCCACTTCCTCTTGGA
>ENSG00000133800|LYVE1|313_1
CTTATTGTAACCCTGTCTGGATCCTATCCTCCTACCTCCA
>ENSG00000133800|LYVE1|313_2
ATGCCTGGAAGCTGAAGTTTAGATGAGACAGAAATGAGGA
>ENSG00000133800|LYVE1|313_3
AGGAGGAGAAGGCCAATGATAGCAACCCTAATGAGGAATC
>ENSG00000133800|LYVE1|313_4
CCTTCCCTTTTACAAACAAGAATCAGCAGAAGGAAATGAT
>ENSG00000133800|LYVE1|313_5
ACAGAAGTTTTTATGGAAACTAGCACCATGTCTACAGAAA
>ENSG00000133800|LYVE1|313_6
TCACCACCAAAGATCCCATATTCAACACTCAAACTGCAAC
>ENSG00000133800|LYVE1|313_7
TGGAGATGGATTCGTGGTCATCTCTAGGATTAGCCCAAAC
>ENSG00000133800|LYVE1|313_8
CAAGTTGAAACAGCCTTGAAAGCTAGCTTTGAAACTTGCA
>ENSG00000262655|SPON1|206_1
GCTGGGACCTTCCAGATCATAGACGAAGAAGAAACTCAGT
>ENSG00000262655|SPON1|206_2
TATGGAGGATATGCCAGCGAAGGCGTCAAACAAGTTGCAG
>ENSG00000262655|SPON1|206_3
CCCGTGAAAATGGAGGAAGAAATTCGACAACAGAGTGATG
>ENSG00000262655|SPON1|206_4
CATCGAGAGAATCGCACGGAAGGGTGAACAATGCAATATT
>ENSG00000262655|SPON1|206_5
ACTTGGAGACTGCAATGAGGATCTGGAGCAGGTGGAGAAG
>ENSG00000262655|SPON1|206_6
TTCGAACCCGGATGATCCAAATGGAGCCTCAGTTTGGAGG
>ENSG00000262655|SPON1|206_7
AAAGACAAGAAGGAGATCAGAGCATGCAATGTTCATCCTT
>ENSG00000091664|SLC17A6|353_1
GGCTAAAGAATTTTGCTGGAAAATCACTCGGCCAGATCTA
>ENSG00000091664|SLC17A6|353_2
TGTGTCATCTTTGTCAGAATACTGCAGGGACTTGTTGAGG
>ENSG00000091664|SLC17A6|353_3
GTTTTGGCTTTTGGTGTCTTATGAAAGTCCTGCAAAGCAT
>ENSG00000091664|SLC17A6|353_4
AGATGAAGAACGTAGGTACATAGAAGAAAGCATTGGAGAG
>ENSG00000091664|SLC17A6|353_5
TTTCAACTACGACAGTGAGAAAGATCATGAATTGTGGTGG
>ENSG00000091664|SLC17A6|353_6
CTAGAGGGGTAGCAATCTCATTCTTGGTACTTGCAGTGGG
>ENSG00000091664|SLC17A6|353_7
CAAGATATGCCAGTATCTTAATGGGCATTTCGAATGGTGT
>ENSG00000091664|SLC17A6|353_8
GACAAAGAATAAGTCACGTGAAGAGTGGCAGTATGTCTTC
>ENSG00000134343|ANO3|343_1
ACGCTTACTCAAAGAGCTTGAGCCAGTCTACTTCCCTCTT
>ENSG00000134343|ANO3|343_2
TCTCAGGCTCCCACATCTATAACCTTAATCTCCACTGACA
>ENSG00000134343|ANO3|343_3
CCTAGGAAAAGATAAGGATTACACGGATGAATCAGAACAC
>ENSG00000134343|ANO3|343_4
GACTTTGTTATCAAAGATAAATCTGAATTCAAGACAAAAT
>ENSG00000134343|ANO3|343_5
AAAGAAGATTGTCATTTGAGACTGTTGTCAGCAATGAAGG
>ENSG00000134343|ANO3|343_6
ATGACATGAATTACATAGCATCCAGTGGACCTCTGTTCAA
>ENSG00000134343|ANO3|343_7
TGAAAAGAACCTCAGAGCAGAAGGCTTGATGTTGGAGAAG
>ENSG00000134343|ANO3|343_8
GTGCTTTACTATTATTAGTTATGTGATAAAATGTGTTGGA
>ENSG00000134343|ANO3|343_9
TTTAATCTATATAATTCTGTACAATTTAAGTATTTTCAAA
>ENSG00000134343|ANO3|343_10
AGCCAGCCCATTAAAACCCATGGACCTCAGAATAACAGAC
>ENSG00000134343|ANO3|343_11
TGACCTATACTTGGGACCTTATCGAATGGGAAGAAGAGGA
>ENSG00000134343|ANO3|343_12
TGGAGACTGGAGGAATGTCATCCTAGTGGCTGTTTGATAG
>ENSG00000134343|ANO3|343_13
AATCAAGCGGGGAATACATGATGCTTCCATACCTCAGTGG
>ENSG00000134343|ANO3|343_14
AGTCATTCATCGCATACCTGATTCCAGACGTACCAAAGGG
>ENSG00000007372|PAX6|382_1
ATGTTTTATACACATTTTCATGCAATCATACGTTTCTTTT
>ENSG00000007372|PAX6|382_2
ATTGTACCACTGGGGAAGGAATGGACTTGAAACAAGGACC
>ENSG00000007372|PAX6|382_3
GTTCCAGTTCAAGTTCCCGGAAGTGAACCTGATATGTCTC
>ENSG00000007372|PAX6|382_4
CAGCAACACACCTAGTCATATTCCTATCAGCAGTAGTTTC
>ENSG00000007372|PAX6|382_5
GAGAAAGACTAGCAGCCAAAATAGATCTACCTGAAGCAAG
>ENSG00000007372|PAX6|382_6
TGGAGAAAGAGTTTGAGAGAACCCATTATCCAGATGTGTT
>ENSG00000007372|PAX6|382_7
ATCAGTTCCAACGGAGAAGATTCAGATGAGGCTCAAATGC
>ENSG00000007372|PAX6|382_8
CGCAGACGGCATGTATGATAAACTAAGGATGTTGAACGGG
>ENSG00000007372|PAX6|382_9
ATTACTGTCCGAGGGGGTCTGTACCAACGATAACATACCA
>ENSG00000007372|PAX6|382_10
AAATTCTGGGCAGGTATTACGAGACTGGCTCCATCAGACC
>ENSG00000007372|PAX6|382_11
CACGTCTTTTCCTGGGAGGGCTGCTATCTAAGTCGGGGCT
>ENSG00000007372|PAX6|382_12
CTATATTTGGAGCTTATTTATTGCTAAGAAGCTCAGGCTC
>ENSG00000007372|PAX6|382_13
CAGATGTGTGAGGCCTTTTATTGTGAGAGTGGACAGACAT
>ENSG00000007372|PAX6|382_14
GGTGTGTGGTCAGAAGAGAAAAGCCATTTACTTACTTTCC
>ENSG00000066336|SPI1|335_1
GTACTGCCTTGGGAGTCTCAAGTCCGTATGTAAATCAGAT
>ENSG00000066336|SPI1|335_2
AGGTCAAGAAGGTGAAGAAGAAGCTCACCTACCAGTTCAG
>ENSG00000066336|SPI1|335_3
ATCTCAGCAGTGATGGGGAGAGCCATAGCGACCATTACTG
>ENSG00000110077|MS4A6A|47_1
GATTCTTATGATAATATGGAAAAGTTAACCATTATAGAAA
>ENSG00000110077|MS4A6A|47_2
TGCCTCACAGTTACATTGGTAATTCTGGCATGTCCTCAAA
>ENSG00000110077|MS4A6A|47_3
TGAATGTCTTATGCTCTGCATTTGCCCCTGGTGATCTTAA
>ENSG00000110077|MS4A6A|47_4
CAATTTCTGCCACAACCACTAGTCTCTTTAATAGTATTGA
>ENSG00000110077|MS4A6A|47_5
TCAGTCAGTCATGAGATACACATGGGAGGGCATTTGCATT
>ENSG00000110077|MS4A6A|47_6
AACCTTGCCTAGTGTATCTTATCCCTGCACTGTGTTGAGT
>ENSG00000110077|MS4A6A|47_7
GAACTCTCTCTCTGATGCTGATTTGCACTCTGCTGGAATT
>ENSG00000110077|MS4A6A|47_8
AATATACCAACAAGAAGTTATGTTTCTTACTTTTATCATG
>ENSG00000110077|MS4A6A|47_9
TCATCTTATTCTTCACATTATCATCTTGAGCTATGATGAA
>ENSG00000110077|MS4A6A|47_10
GGATGACAGGGGTTGCTTGATTTTAGATCAATTTCTTATC
>ENSG00000110077|MS4A6A|47_11
GCTATGTTTGATCTGCCAGGAGCAAGGAGTCAACGGTGAA
>ENSG00000110077|MS4A6A|47_12
TTCTCTCCAAATTTTACCCAAGTGACTTCTACACTGTTGA
>ENSG00000110077|MS4A6A|47_13
TCTTGTGTGGCATGATGGTATTGAGCTTGGGGATCATTTT
>ENSG00000110077|MS4A6A|47_14
GACATCACAACCTGTTCCCAATGAGACCATCATAGTGCTC
>ENSG00000110077|MS4A6A|47_15
GACTTTCAGAAGATGAAGGTAAGTAGAAACCGTTGATGGG
>ENSG00000110077|MS4A6A|47_16
CTAGAAGTTTACAGAAAAGGAAGTGCAGGAACATTTCACA
>ENSG00000124920|MYRF|77_1
CTCAATGCCCAGATGCTGAATGGAATGATCAAACAGGAGC
>ENSG00000124920|MYRF|77_2
CAGAGACAGGTGTCATCGCTCAGGAGGTGAAGGAGATCTT
>ENSG00000124920|MYRF|77_3
CTTTGCCAATGGGAAAACCATAGAGAACTTCCTGGTGGTG
>ENSG00000124920|MYRF|77_4
TGCTGTTCCTCACCCACTACCAACCCTACCACTGGTCCTA
>ENSG00000124920|MYRF|77_5
GGCCTGGGAACTTCACCTACCACATCCCTGTCAGTAGTGG
>ENSG00000124920|MYRF|77_6
GCCACAGACTACCACTTCCACTTCTACCGCCTGTGTGACT
>ENSG00000124920|MYRF|77_7
CCGAGACTGGTGAAACTGGAAGTCTTCACACTGGAGTTGC
>ENSG00000137672|TRPC6|334_1
TGGAGAGAAATTATCCATGGAACCAAATCAAGAGGAAACC
>ENSG00000137672|TRPC6|334_2
CCAGATAGATAAGGAGAGTGATGAAGTGAACGAAGGGGAA
>ENSG00000137672|TRPC6|334_3
TTGGGCACAATAAACAACCAAGTATAAGGAGCTCAGAAGA
>ENSG00000137672|TRPC6|334_4
GGCCAAACTCTGGTTTTCCTACTTTGAGGAGGGCAGAACA
>ENSG00000137672|TRPC6|334_5
TCAACAGTTCATTCCAGGAAATTGAGGATGACGCTGATGT
>ENSG00000137672|TRPC6|334_6
GGCTATATTTGGACTTTCTGAAGTGAAATCAGTGGTCATC
>ENSG00000137672|TRPC6|334_7
CCTGCTTCTCATGGATGGAGATGCTCATTATATCCTGGGT
>ENSG00000137672|TRPC6|334_8
TTTTCTGGGACTGCTAGTCATGAATGCAGCTGACAGATTT
>ENSG00000170962|PDGFD|285_1
GACCATGGCTCTAGTTGACATCCAGTTGGATCACCATGAA
>ENSG00000170962|PDGFD|285_2
GAGGAAATTGTGGCTGTGGAACTGTCAACTGGAGGTCCTG
>ENSG00000170962|PDGFD|285_3
CATACCATGACCGGAAGTCAAAAGTTGACCTGGATAGGCT
>ENSG00000170962|PDGFD|285_4
AGTGGAAGATCTGCTCAAGTACTTCAATCCAGAGTCATGG
>ENSG00000170962|PDGFD|285_5
CCAACTGGGAATCTGTCACAAGCTCTATTTCAGGGGTATC
>ENSG00000170962|PDGFD|285_6
GTACCATTATTAGAGGACGATGGTGTGGACACAAGGAAGT
>ENSG00000170962|PDGFD|285_7
ATACAGCTAGTGTTTGACAATCAGTTTGGATTAGAGGAAG
>ENSG00000170962|PDGFD|285_8
ACTTGTACCGAAGAGATGAGACCATCCAGGTGAAAGGAAA
>ENSG00000160654|CD3G|188_1
TTTTGCCGGAGGACAGAGACTGACATGGAACAGGGGAAGG
>ENSG00000160654|CD3G|188_2
CTGGCTATCATTCTTCTTCAAGGTACTTTGGCCCAGTCAA
>ENSG00000160654|CD3G|188_3
CCACTTGGTTAAGGTGTATGACTATCAAGAAGATGGTTCG
>ENSG00000160654|CD3G|188_4
AGGATCACAGAACAAGTCAAAACCACTCCAAGTGTATTAC
>ENSG00000160654|CD3G|188_5
CAGTACAGCCACCTTCAAGGAAACCAGTTGAGGAGGAATT
>ENSG00000160654|CD3G|188_6
AGTTCCCAGAATCAAAGCAATGCATTTTGGAAAGCTCCTA
>ENSG00000160654|CD3G|188_7
CCCAGAGATGACAAATGGAGAAGAAAGGCCATCAGAGCAA
>ENSG00000010610|CD4|104_1
TGGTTGCAGAGCTCCAAGTCCTCACACAGATACGCCTGTT
>ENSG00000010610|CD4|104_2
CCTGATCATCAAGAATCTTAAGATAGAAGACTCAGATACT
>ENSG00000010610|CD4|104_3
CAGAAGGAGGAGGTGCAATTGCTAGTGTTCGGATTGACTG
>ENSG00000010610|CD4|104_4
GTAGCCCCTCAGTGCAATGTAGGAGTCCAAGGGGTAAAAA
>ENSG00000010610|CD4|104_5
GCAGAACCAGAAGAAGGTGGAGTTCAAAATAGACATCGTG
>ENSG00000010610|CD4|104_6
CAAATGGCTTCTGTGGTCCAGGAATCCTAAGGACAGCAAG
>ENSG00000010610|CD4|104_7
AGTCTATAAGAAAGAGGGGGAACAGGTGGAGTTCTCCTTC
>ENSG00000010610|CD4|104_8
CTTGGATCACCTTTGACCTGAAGAACAAGGAAGTGTCTGT
>ENSG00000010610|CD4|104_9
AAGCAGAGCGGATGTCTCAGATCAAGAGACTCCTCAGTGA
>ENSG00000177575|CD163|385_1
CACTGTTGGCAAGAGTAGCATGTCTGAAACCACTGTGGGT
>ENSG00000177575|CD163|385_2
AAGGCCTACCATTCCAGAAGAAAGTGCTGTGGCCTGCATA
>ENSG00000177575|CD163|385_3
GTTGAGGTGGAGATTCAGAGACTGTTAGGGAAGGTGTGTG
>ENSG00000177575|CD163|385_4
ACCAACAAGATGCTGGAGTGACCTGCTCAGATGGATCCAA
>ENSG00000111796|KLRB1|227_1
AAGAACTAACACCTGTGAGAAATAAAGTGTATCCTGACTC
>ENSG00000111796|KLRB1|227_2
CTGTGTATTCTGAGTACTGTAGTACAGAAATCAGATGGAT
>ENSG00000111796|KLRB1|227_3
ATTCTGTTTTGGATTGGATTAAATTTTTCATTATCAGAAA
>ENSG00000111796|KLRB1|227_4
CACTGTCAACCCTTGGAATAACAGTCTAGCTGATTGTTCC
>ENSG00000111796|KLRB1|227_5
AAAATGCAGTGTGGACATTCAACAGAGCAGGAATAAAACA
>ENSG00000111796|KLRB1|227_6
GGTTGAGTGTTTCAGTGACATCCTTAATACAGAAATCATC
>ENSG00000111796|KLRB1|227_7
AACTTAGCTGTGCTGGGATTATTCTCCTTGTCTTGGTTGT
>ENSG00000111796|KLRB1|227_8
GCTGAGTTAAACTTACCCACAGACTCAGGCCCAGAAAGTT
>ENSG00000008394|MGST1|212_1
AGGTAATGGATGATGAAGTATTCATGGCTTTTGCATCCTA
>ENSG00000008394|MGST1|212_2
TTATGAGTACTGCAACTGCATTCTATAGATTGACAAGAAA
>ENSG00000008394|MGST1|212_3
CAAGAAGTATCTTCGAACAGATGACAGAGTAGAACGTGTA
>ENSG00000008394|MGST1|212_4
TCTACAGCCATCCTGCACTTCAGACTATTTGTCGGAGCAC
>ENSG00000008394|MGST1|212_5
AGTTACTCTTTCCATGGCTTACAGGTTGCTGAAAAGTAAA
>ENSG00000008394|MGST1|212_6
GTACTTCCAATTTATAATGAATACTTTCTTAGATTTTAGG
>ENSG00000008394|MGST1|212_7
TCTTGTTTTACATTTGGATTAGAAATTTAACATAGTAATT
>ENSG00000008394|MGST1|212_8
TAAATTTGGATCATGTTATGATTTGTAACATTCACACAAC
>ENSG00000008394|MGST1|212_9
CACGTATGAGAAACCTATATTTCAATACTGCTGAAACAGA
>ENSG00000069431|ABCC9|342_1
CAGGAAACAGCCTGGAAGATATCACCTGGACAGCTATGAG
>ENSG00000069431|ABCC9|342_2
TTTCTGCATCACAGGCATGATGGTCATCTTGAATGGGCTC
>ENSG00000069431|ABCC9|342_3
AGTCCAAGGACATTTTCCCAAGGTTCAAGCCTTTCACTGA
>ENSG00000069431|ABCC9|342_4
TGATGGGATTCGTTGCCACTACAACATCGATAGTGTATTA
>ENSG00000069431|ABCC9|342_5
GCATGTCTGTGAAATAGCAGAAGGCATTGTTTCAGACTCG
>ENSG00000069431|ABCC9|342_6
GGGACATAACCTGAGATGGATTCTTACATTCGCTCTCCTG
>ENSG00000069431|ABCC9|342_7
CCAAAGCTCAAAAGTACAAATTCACCACAACACATGGCTT
>ENSG00000069431|ABCC9|342_8
CATGTCTTTCTGTTGTTTATCACTTTTCCAATATTGTTTA
>ENSG00000069431|ABCC9|342_9
CAACGATGGTGTACTACAAAATTCCTGCTTTGTGGATGCC
>ENSG00000069431|ABCC9|342_10
CATCTTAAGACAGTGTAGGAAGTCGGTGTTTTGAAGGTAG
>ENSG00000069431|ABCC9|342_11
GTTGTCAAGCGTTCAAAGGCCACAGGAACGGAGTCTTCGG
>ENSG00000188906|LRRK2|4_1
AGAGGACGAGGAAACTCTGAAGAAGTTGATAGTCAGGCTG
>ENSG00000188906|LRRK2|4_2
CCAGGAAGGAAAACAGATAGAAACGCTGGTCCAAATCCTG
>ENSG00000188906|LRRK2|4_3
CAAAGGAAGTTTTCCAGGCATCTGCGAATGCATTGTCAAC
>ENSG00000188906|LRRK2|4_4
AGCAGCTTTGAACAGGTTCATTGGAAATCCTGGGATTCAG
>ENSG00000188906|LRRK2|4_5
GAAAGGTGACAGCCAGATCATCAGCTTGCTCTTAAGGAGG
>ENSG00000188906|LRRK2|4_6
ATGGACAGTGTGTTTGCTCAAAGTGATGACCTGGATAGTG
>ENSG00000188906|LRRK2|4_7
TATGAGGCATTCAGACAGCATTTCTTCTCTGGCTTCTGAG
>ENSG00000188906|LRRK2|4_8
CCAGCTGTCTTTTGTACCTGAGAACCTCACTGATGTGGTA
>ENSG00000135426|TESPA1|386_1
CAGAAATGGAAGCAGAGTGTAGACAGACCAGAACTGCGTC
>ENSG00000135426|TESPA1|386_2
CCTCTTCCAGAAGAATCTCATGGGCAGGAAGGTTAAGTCC
>ENSG00000135426|TESPA1|386_3
AGGAGAGAGCTGTGTAGTCTACCAGCCACCAATACGGAAA
>ENSG00000135426|TESPA1|386_4
GTGAAGAGGAAACACAGCAGAGGATGTCCACAGTGCTAGC
>ENSG00000135426|TESPA1|386_5
TTGGACCAAGTTGTGTTGGAAGTGATGGACAAAGTGAAAG
>ENSG00000135426|TESPA1|386_6
CCATCCCACATGTTCTGGAATTGCAACCATCCAACTGATG
>ENSG00000135426|TESPA1|386_7
TGATGCCTTCTTCTGTCTCTACTCCTATGTGTCTAAGACA
>ENSG00000135426|TESPA1|386_8
AGTGCAAGAAGATGCAGAAGATGTCCTCTTCAGTCTGGGC
>ENSG00000065361|ERBB3|283_1
ATGCTGAGAACCAATACCAGACACTGTACAAGCTCTACGA
>ENSG00000065361|ERBB3|283_2
GGTGATGGGGAACCTTGAGATTGTGCTCACGGGACACAAT
>ENSG00000065361|ERBB3|283_3
CTGCAGTGGATTCGAGAAGTGACAGGCTATGTCCTCGTGG
>ENSG00000065361|ERBB3|283_4
GAAGTTTGCCATCTTCGTCATGTTGAACTATAACACCAAC
>ENSG00000065361|ERBB3|283_5
CGCCCAACCTTTAAAGAACTAGCCAATGAGTTCACCAGGA
>ENSG00000065361|ERBB3|283_6
CATCTGGATACATGCCCATGAACCAGGGTAATCTTGGGGA
>ENSG00000065361|ERBB3|283_7
TGTAACAGGCTCTGAGGCTGAGCTCCAGGAGAAAGTGTCA
>ENSG00000065361|ERBB3|283_8
GGATGTCAACGGTTATGTCATGCCAGATACACACCTCAAA
>ENSG00000065361|ERBB3|283_9
TGAGGAGCTGGGTTATGAGTACATGGATGTGGGGTCAGAC
>ENSG00000065361|ERBB3|283_10
ACAACTCCAGATGAAGACTATGAATATATGAATCGGCAAC
>ENSG00000065361|ERBB3|283_11
CTGAGCAAGGGTATGAAGAGATGAGAGCTTTTCAGGGGCC
>ENSG00000065361|ERBB3|283_12
AGCTTAGAGGCTACAGACTCTGCCTTTGATAACCCTGATT
>ENSG00000135454|B4GALNT1|145_1
TCAGCTTCATTTTATTAGTTACGTTAGGTAAGGGGGTTCA
>ENSG00000135454|B4GALNT1|145_2
GAGTCCCTGTGCAAACACCTAGACTCACTTCATGGATTCC
>ENSG00000135454|B4GALNT1|145_3
GGTTGGTGAAAGCCATTCTTAGTTGTGTCTCTGCAATGCT
>ENSG00000135454|B4GALNT1|145_4
CCATTCTCATGGGGCAGGAAATGGGGGGATCACTTTCCAA
>ENSG00000135454|B4GALNT1|145_5
TTTTCAGAACCTGATGCCCAGTAGGGGTTGTCCTGGTGAC
>ENSG00000135454|B4GALNT1|145_6
CCTCCAGGGTAGTGATTCGAGGACCACCTGCCTCAGAATC
>ENSG00000135454|B4GALNT1|145_7
CTCTCATCACCAGTATCCGCCGCTTCTACCCAACGGTTAC
>ENSG00000135454|B4GALNT1|145_8
ACTAGAGGGCAAAGGTCTTTACTTTCCTGAGATCCCATTT
>ENSG00000135454|B4GALNT1|145_9
AGAGACTTGTCTAAGGAGTTAGAAGACTATATTCCCAACC
>ENSG00000135454|B4GALNT1|145_10
CTGGACCAACTCAACAGGCAACTACAACTGGTCACTTACA
>ENSG00000135454|B4GALNT1|145_11
ACTGGAGTTACTCTCACTGGAGAGGGTCAGGCAGATCTCA
>ENSG00000135454|B4GALNT1|145_12
CTATTGACCTCACCAAGGCCTTTGACCCTGCAGAGCTGAG
>ENSG00000156076|WIF1|332_1
TGTCAAGAAGGTTGGCATGGAAGACACTGCAATAAAAGGT
>ENSG00000156076|WIF1|332_2
TGTTCCAAAGGTTACCAGGGAGACCTCTGTTCAAAGCCTG
>ENSG00000156076|WIF1|332_3
GGACCTGTTTCTACCCTGGAAAATGTATTTGCCCTCCAGG
>ENSG00000156076|WIF1|332_4
AGTGAACTGTGACAAAGCAAACTGCTCAACCACCTGCTTT
>ENSG00000156076|WIF1|332_5
CCACGATGTATGAATGGTGGACTTTGTGTGACTCCTGGTT
>ENSG00000156076|WIF1|332_6
GATAAAGGCATCATGGCAGATCCAACCGTCAATGTCCCTC
>ENSG00000156076|WIF1|332_7
ACAACAGAGAATGCCAGCTATTCCTGTCAATATCCATTCC
>ENSG00000156076|WIF1|332_8
AGGAGAGCCTGTACCTATGGATCGATGCTCACCAGGCAAG
>ENSG00000139287|TPH2|392_1
AACGTGAAGCTGCTACCGAAAGTGGCAAGACAGCAGTTGT
>ENSG00000139287|TPH2|392_2
TGAGGTTGAAATCTTTGTGGACTGTGAGTGTGGGAAAACA
>ENSG00000139287|TPH2|392_3
CCTCGGAAGATCTCTGAGTTAGACAAATGCTCTCACAGAG
>ENSG00000139287|TPH2|392_4
GTGGAGTATACTGAAGAAGAAACTAAAACTTGGGGTGTTG
>ENSG00000139287|TPH2|392_5
AACTTCCCTCTGCTGACTAAATACTGTGGCTACAGAGAGG
>ENSG00000139287|TPH2|392_6
CTGGGAGCATCAGATGAAGATGTTCAGAAACTAGCCACGT
>ENSG00000139287|TPH2|392_7
AAAGACAACTTGCTTACAGGAATGCCTTATCACCACCTTC
>ENSG00000139287|TPH2|392_8
ATTACCCGTCCCTTCTCAGTATACTTCAATCCCTACACAC
>ENSG00000072657|TRHDE|38_1
GCAAGACCTGATGCTATCAGAAGAGGATCCGGGGACTATG
>ENSG00000072657|TRHDE|38_2
TGTTGGTACAGACTACCTCTATCCTGGCTGGAACATGGAA
>ENSG00000072657|TRHDE|38_3
TTTCTGACCGATGTTCTGCATGAAGTGATGCTGCTGGACG
>ENSG00000072657|TRHDE|38_4
GCTGCAGGCAACAGATATTGACAGGGTGTTTGACTGGATC
>ENSG00000072657|TRHDE|38_5
CCAGATGGGTTATCCTGTTATCACCATCTTGGGAAACACA
>ENSG00000072657|TRHDE|38_6
GACATCGTATACTGTACAGGAGTGTCACTACTGGATGAGG
>ENSG00000072657|TRHDE|38_7
TCTTTCTCACGAGCTGTGGAAACTGTCGAAGCCAATGTGC
>ENSG00000165899|OTOGL|384_1
TATTTCAGGCTCTTGGGACAAGATGCCAGATCATCCCAAA
>ENSG00000165899|OTOGL|384_2
GGCAGAGATGGGATTTGTAAAACCTGGGGACAGTATCATT
>ENSG00000165899|OTOGL|384_3
TCTGAGGACCATAAGGGGAAATCATGTGGCCTATGTGGAA
>ENSG00000165899|OTOGL|384_4
TGCAGTGATGACTGTGCTGAAGGCTGTAATTGTCCGGAAG
>ENSG00000165899|OTOGL|384_5
TGCCCAGAGGGAAAAGAGTATTTCGACTGCAGGTTTCCTG
>ENSG00000165899|OTOGL|384_6
AGCTGCCCATGTATTTGGAAAGATTGGGAGTATCTCTCAG
>ENSG00000165899|OTOGL|384_7
GTGTGTGCAAAGTTGGAACTATTCTTCACAGGCCACATTC
>ENSG00000165899|OTOGL|384_8
GTTTGTGAACGAGAAGCTGAAGTTGTCATGGGCATCATTG
>ENSG00000011465|DCN|91_1
AGTACTGGGAGATACAGCCATCCACCTTCAGATGTGTCTA
>ENSG00000011465|DCN|91_2
AACAATATCTCTGTAGTTGGATCAAGTGACTTCTGCCCAC
>ENSG00000011465|DCN|91_3
GAGCTTCACTTGGACAACAACAAGCTTACCAGAGTACCTG
>ENSG00000011465|DCN|91_4
ATAATTTGGCTAAGTTGGGATTGAGTTTCAACAGCATCTC
>ENSG00000011465|DCN|91_5
GATGGCAACAAAATCAGCAGAGTTGATGCAGCTAGCCTGA
>ENSG00000011465|DCN|91_6
AAATCAAAGATGGAGACTTTAAGAACCTGAAGAACCTTCA
>ENSG00000011465|DCN|91_7
GAGTTTGACTGGAAAGAGAATAGAATTAAAGAGAAGAATC
>ENSG00000011465|DCN|91_8
GCTCCTTCCCTTTAAGGACAACTGTAAAACCAGGAAGCTT
>ENSG00000011465|DCN|91_9
CAATATTCTTGACTCTAGCAAGCTGCAAAGAGAAGGGAAC
>ENSG00000011465|DCN|91_10
CACGAACATATGCATGGCTTGGTTCTTGAATTAATGCTTG
>ENSG00000011465|DCN|91_11
CTTCGTACAACCTCTACACAACAAACTGCCTTATACTTTG
>ENSG00000011465|DCN|91_12
TTGTGTATTTGCCACAGGGGAGATTGGATTACTCTTCAGA
>ENSG00000011465|DCN|91_13
AACCCAAATACAAATGTTATATGAAGACTTTCAAAAGGCC
>ENSG00000011465|DCN|91_14
CACTTGAAATAGCTTCTTCAACACATATATTGTATAGCTA
>ENSG00000011465|DCN|91_15
TACATGGCAGCTCATTCACATTCCTCCTTTTGAAGGGGTG
>ENSG00000011465|DCN|91_16
CTTAGAAGATAAATCTCCAGAAAGATTGAAGCTCAGTGGA
>ENSG00000011465|DCN|91_17
TGTCAATGCCATCTTCGAGTGGTCCAGTGTTCTGATTTGG
>ENSG00000011465|DCN|91_18
TCAACAGAGAGGCTTATTTGACTTTATGCTAGAAGATGAG
>ENSG00000139354|GAS2L3|336_1
CCTGTAAGAAAGATGCTGCATCAGGTTCATTCTTTGCTCG
>ENSG00000139354|GAS2L3|336_2
GTATTTATCTGAAGGACGGTACCGACTAGGGGATAAAATA
>ENSG00000139354|GAS2L3|336_3
CATCTTCACTGAAAGGAGGTAATCTGGGCTCTATGTCAGT
>ENSG00000139354|GAS2L3|336_4
CTTCCAGAGATAATGCAGTATCTCACTTAGCTGCACATTC
>ENSG00000139354|GAS2L3|336_5
CCAAGCTGCCTAAAGCAAATATACCTGTAAGACCTAAACC
>ENSG00000139354|GAS2L3|336_6
AAAACCATAGCCACGGGTCTAGGAACACAGTCTCAACCAT
>ENSG00000139354|GAS2L3|336_7
AGTGCATTTCAGAAGACAGGACCCAGCTCCTTGAAGTCTC
>ENSG00000139354|GAS2L3|336_8
GAAACCACCCTCATCTGTTAAGGATGCAGATAGTGGAGAT
>ENSG00000151136|BTBD11|219_1
GATGGATATTTATGAGGAGTACTGACAACCTCCACATTCA
>ENSG00000151136|BTBD11|219_2
GAGGAGCTGAACTACAGGAATATGTCCATGCAACACAGCA
>ENSG00000151136|BTBD11|219_3
CTGAATGGTCTTAAACTCCTTTAACAAGCACTGGATGAGA
>ENSG00000151136|BTBD11|219_4
ATTATCCTGAAATTAGCCCTTTTGATCCTGTGACTGTGTT
>ENSG00000151136|BTBD11|219_5
CGAGGTCTGTTTCCGTTTGATTTCTGTGAGCTTGGGGATG
>ENSG00000151136|BTBD11|219_6
TAACAGCACTTTGTGAGCATAAAATGGTCTTCCTTCTACC
>ENSG00000151136|BTBD11|219_7
GAAAGATGGAGTATTTCACATAACCAATCTCTATGCAGGT
>ENSG00000151136|BTBD11|219_8
CAAGAGCCCCAAGTCTTCATCCAAATGAAAACCCAACACG
>ENSG00000151136|BTBD11|219_9
GGTTTCACTCAGTGGCTACTAAAAGCAGTCAGGCAAGCAA
>ENSG00000151136|BTBD11|219_10
CACACAGTTGTCGGTATTGATGCTTTTCGCACAGATAATC
>ENSG00000151136|BTBD11|219_11
TTCGCAATATGCTGAGAGCTCTGTGACTCCAAGAAACTTG
>ENSG00000151136|BTBD11|219_12
TTTGTCATACAGGAGCTGCTTGAATGCTTCGTTTTCAATG
>ENSG00000151136|BTBD11|219_13
TTTGGAAGACGACAAGTGGATGGACTGAATTCTGATGGCC
>ENSG00000111249|CUX2|151_1
ATTAAAAAGCTTCCAAGCCGAGGTGGTGGCCCTTAGTAAG
>ENSG00000111249|CUX2|151_2
TGACAGAAACCTTGCTGCAGAGAAATGAGGCGGAAAAACA
>ENSG00000111249|CUX2|151_3
AATTAAAACGGAGCTGAGCATCCTGAAAGCCATGAAGCTG
>ENSG00000111249|CUX2|151_4
GCCTGAAGACTCACTGCTTATTGCAAAGGAGGCCTTCTTC
>ENSG00000111249|CUX2|151_5
AGTTCCTGTCGGATGAGCAGAATGTACTGGCGCTCAGGAC
>ENSG00000111249|CUX2|151_6
GGGATATGAAGAAGCTGGAGAAGAAAGCCTACCTGAAACG
>ENSG00000111249|CUX2|151_7
CCAAGTGAGGATCAAGCAGGAACAGATGGAGGAGGATGCT
>ENSG00000111249|CUX2|151_8
CCCGGACCCTTTAAGTTTTAAGTCAGCCTCAGAGTCCTCA
>ENSG00000181234|TMEM132C|249_1
CACGGGGTCACAGACAACATACAGAGATTCTCCTCACTGC
>ENSG00000181234|TMEM132C|249_2
CCTACCTGTGAGCTACCACATCCTCAGAGCAGAGACCTCC
>ENSG00000181234|TMEM132C|249_3
GTTGTGCAGATGAACTTTGAAATAGCCAGTTTCAGCAGCC
>ENSG00000181234|TMEM132C|249_4
TATCAAGGTGGTCTCTGTGGAGGAGAACAGTGCCGTGATG
>ENSG00000181234|TMEM132C|249_5
GGACGTTATCAAAGTGTCTGAGCGCTGTGACTACATCTTT
>ENSG00000181234|TMEM132C|249_6
GAACTACCTGCTTAGTCCTAACTGGCAGTTCGACATCACT
>ENSG00000181234|TMEM132C|249_7
AACTCCATCGTCAGCAGCAATGATGAGGACATCAAATGGG
>ENSG00000181234|TMEM132C|249_8
CCCAAGGAACTTAGAAACTATCTGGAGAAACTCAAAGATA
>ENSG00000102755|FLT1|211_1
GCAGGTTCACCTACGACCACGCTGAGCTGGAAAGGAAAAT
>ENSG00000102755|FLT1|211_2
CACCTGGACTGACAGCAAACCCAAGGCCTCGCTCAAGATT
>ENSG00000102755|FLT1|211_3
CATTGTGATTGGGTAGGAACACAGCTGTTCAATCTGTAGA
>ENSG00000102755|FLT1|211_4
GGAAAGAATCAAAACCTTTGAAGAACTTTTACCGAATGCC
>ENSG00000102755|FLT1|211_5
CTGAGGACTTCTTCAAGGAAAGTATTTCAGCTCCGAAGTT
>ENSG00000102755|FLT1|211_6
TGTACAACAGGATGGTAAAGACTACATCCCAATCAATGCC
>ENSG00000102755|FLT1|211_7
CATGAGGATGAGAGCTCCTGAGTACTCTACTCCTGAAATC
>ENSG00000102755|FLT1|211_8
ATACCCAGGAGTACAAATGGATGAGGACTTTTGCAGTCGC
>ENSG00000102755|FLT1|211_9
GCAGCGAGAAACATTCTTTTATCTGAGAACAACGTGGTGA
>ENSG00000102755|FLT1|211_10
ACAGCAACATGGGAAACAGAATTGAGAGCATCACTCAGCG
>ENSG00000102755|FLT1|211_11
GGATGCAGGGAATTATACAATCTTGCTGAGCATAAAACAG
>ENSG00000102755|FLT1|211_12
CGCCGGAAGTTGTATGGTTAAAAGATGGGTTACCTGCGAC
>ENSG00000102755|FLT1|211_13
GCATTCATCACTGTGAAACATCGAAAACAGCAGGTGCTTG
>ENSG00000102755|FLT1|211_14
AGGAGTGGACCATCATTCAAATCTGTTAACACCTCAGTGC
>ENSG00000102755|FLT1|211_15
TGGAAAACGCATAATCTGGGACAGTAGAAAGGGCTTCATC
>ENSG00000102755|FLT1|211_16
CCTTGAACACAGCTCAAGCAAACCACACTGGCTTCTACAG
>ENSG00000102755|FLT1|211_17
AAAGCGAAAGGCTGAGCATAACTAAATCTGCCTGTGGAAG
>ENSG00000133101|CCNA1|125_1
CAAGCAAGGGTTTGACATCTACATGGATGAACTAGAGCAG
>ENSG00000133101|CCNA1|125_2
GAAATAAGGCACAGACCCAAAGCACACTACATGAAGAAGC
>ENSG00000133101|CCNA1|125_3
GGTGGAGGTTGGGGAAGAATATAAACTTCGAGCAGAGACC
>ENSG00000133101|CCNA1|125_4
TGGACAGGTTCCTTTCATGTATGTCTGTTCTGAGAGGGAA
>ENSG00000133101|CCNA1|125_5
CAACCAGTTTCTCCTTCAGTACTTGAGGCGACAAGGAGTG
>ENSG00000133101|CCNA1|125_6
GACTGAGAACCTGGCTAAGTACGTAGCAGAGCTGAGTCTA
>ENSG00000133101|CCNA1|125_7
AACAAGCACTTTTGGCCAGAAACCCTTGCTGCATTTACAG
>ENSG00000133101|CCNA1|125_8
GCAAGCAATTAGGGAGAAGTACAAGGCTTCAAAGTACCTG
>ENSG00000133110|POSTN|324_1
TAAACTCCTCTATCCAGCAGACACACCTGTTGGAAATGAT
>ENSG00000133110|POSTN|324_2
ACCTTCCTCAGCCTACTTGAAGCTGCAGACTTGAAAGAGC
>ENSG00000133110|POSTN|324_3
AGAAAGGGAGTAAGCAAGGGAGAAACGGTGCGATTCACAT
>ENSG00000133110|POSTN|324_4
TGAGCTTTACAACGGGCAAATACTGGAAACCATCGGAGGC
>ENSG00000133110|POSTN|324_5
TTCTGATGATACTCTCAGCATGGATCAGCGCCTCCTTAAA
>ENSG00000133110|POSTN|324_6
CTCTCCAGTGTTCTGAGTCTATTATGGGAGGAGCAGTCTT
>ENSG00000133110|POSTN|324_7
ACATATTGGAGGCCCTTGGAAGAGACGGTCACTTCACACT
>ENSG00000133110|POSTN|324_8
AAAACTGAGGGAGGAGATCGAGGGAAAGGGATCCTTCACT
>ENSG00000102468|HTR2A|369_1
GACAATAGCGACGGAGTGAATGAAAAGGTGAGCTGTGTGT
>ENSG00000102468|HTR2A|369_2
GCTCAATGGTTGCTCTAGGAAAGCAGCATTCTGAAGAGGC
>ENSG00000102468|HTR2A|369_3
AGCAGTCAACCCACTAGTCTACACACTGTTCAACAAGACC
>ENSG00000102468|HTR2A|369_4
CCCTTTCTTCATCACAAACATCATGGCCGTCATCTGCAAA
>ENSG00000102468|HTR2A|369_5
ATCAAGTCACTCCAGAAAGAAGCTACTTTGTGTGTAAGTG
>ENSG00000102468|HTR2A|369_6
CCGATGATAACTTTGTCCTGATCGGCTCTTTTGTGTCATT
>ENSG00000102468|HTR2A|369_7
CAGTAGGTATATCCATGCCAATACCAGTCTTTGGGCTACA
>ENSG00000102468|HTR2A|369_8
CCAGAACTAAGGCATTTCTGAAAATCATTGCTGTTTGGAC
>ENSG00000169508|GPR183|122_1
CCTGAAGAAAATTCACGTGAAATGACAGAAACGCAGATGA
>ENSG00000169508|GPR183|122_2
GAAAGGTTATGAGGATGCTGAAACGGCAAGTCAGTGTATC
>ENSG00000169508|GPR183|122_3
ACTTTACAGTATGCCTGATGAACTTCAATTGCTGCATGGA
>ENSG00000169508|GPR183|122_4
TCGTTTCTCTAATTTCCTGGAATGTAGCCAAAGACATTCG
>ENSG00000169508|GPR183|122_5
TTCTCATCTGCTATTCTCAGATCTGCTGCAAACTCTTCAG
>ENSG00000169508|GPR183|122_6
CCTCATCAACCCTATGTCAAAGCAGGAGGCTGAAAGGATT
>ENSG00000169508|GPR183|122_7
ACTTTATGACCTGCCTGAGTATTGACCGCTTCATTGCTGT
>ENSG00000169508|GPR183|122_8
GCCTACACGAATAGCCTACTATGCAATGGGCTTTGACTGG
>ENSG00000041515|MYO16|72_1
GAAGCATGCGAAGAATCCGAAAGTTCACTTCAACCTCACG
>ENSG00000041515|MYO16|72_2
GATAATGCCTTCATTGCAGAAATTCTGATTGACAGAGGAG
>ENSG00000041515|MYO16|72_3
GTGGTGTCTCTTATCCTGGAACATGGTGGAGACCTCAACA
>ENSG00000041515|MYO16|72_4
CCTCTGAGTTTATTGAGGAAATGCTGCTGAAAGCCGAAAT
>ENSG00000041515|MYO16|72_5
CCTGCTCTATGAGATTCAGAAGCGCTTTGGGAACAATCAG
>ENSG00000041515|MYO16|72_6
GCCAAGACCACACTTAATGATTTGTCCAGTTGCTTCATCA
>ENSG00000041515|MYO16|72_7
GTTTTGAAACGAGCCCTGAATGTAGTTGGCTTCAGCAGCT
>ENSG00000041515|MYO16|72_8
GAGCAAGTGGAATGTGTACAAGAGGGAGTTACCATGGAAA
>ENSG00000277734|TRAC|210_1
ACCAGCTGAGAGACTCTAAATCCAGTGACAAGTCTGTCTG
>ENSG00000277734|TRAC|210_2
AATGTGTCACAAAGTAAGGATTCTGATGTGTATATCACAG
>ENSG00000277734|TRAC|210_3
TGTGCTAGACATGAGGTCTATGGACTTCAAGAGCAACAGT
>ENSG00000277734|TRAC|210_4
ATGTCAAGCTGGTCGAGAAAAGCTTTGAAACAGATACGAA
>ENSG00000277734|TRAC|210_5
CTGTCAGTGATTGGGTTCCGAATCCTCCTCCTGAAAGTGG
>ENSG00000277734|TRAC|210_6
CCAGCTGAGATCTGCAAGATTGTAAGACAGCCTGTGCTCC
>ENSG00000277734|TRAC|210_7
ACTGGATCCTACCCGAATTTATGATTAAGATTGCTGAAGA
>ENSG00000277734|TRAC|210_8
CCACAGATGATGGATCTTCAGTGGGTTCTCTTGGGCTCTA
>ENSG00000140015|KCNH5|32_1
CCTCTCTCTACTTTACCATGACAAGCCTTACAACCATAGG
>ENSG00000140015|KCNH5|32_2
GGGACTCCATATCGCTACAATACCAGTGCTGGGATATGGG
>ENSG00000140015|KCNH5|32_3
GGTCATTGATGAAGTCACTAACACCATCCAAATAGACAGT
>ENSG00000140015|KCNH5|32_4
AGGAAACTGGACCATTACCTAGAATATGGAGCAGCAGTCC
>ENSG00000140015|KCNH5|32_5
CTGCTGTCTTGTTTACCTTATGACATCATCAATGCCTTTG
>ENSG00000140015|KCNH5|32_6
GATTGACACGGGCTTTGACAAATAGCCGAAGTGTTTTGCA
>ENSG00000140015|KCNH5|32_7
CCTGTGTACTTTCAAGGATATTACGTTGTTCAAACAGCCA
>ENSG00000140015|KCNH5|32_8
TGACAAGAAGACCATTGAGAAAGTCAGGCAAACTTTTGAC
>ENSG00000080815|PSEN1|394_1
CTACTTCCAGAATGCACAGATGTCTGAGGACAACCACCTG
>ENSG00000080815|PSEN1|394_2
ATGACAATAGAGAACGGCAGGAGCACAACGACAGACGGAG
>ENSG00000080815|PSEN1|394_3
GGTGGTCGTGGCTACCATTAAGTCAGTCAGCTTTTATACC
>ENSG00000080815|PSEN1|394_4
GGATGGGCAGCTAATCTATACCCCATTCACAGAAGATACC
>ENSG00000080815|PSEN1|394_5
GATCAGTGTCATTGTTGTCATGACTATCCTCCTGGTGGTT
>ENSG00000080815|PSEN1|394_6
CAGCTCTCATTTACTCCTCAACAATGGTGTGGTTGGTGAA
>ENSG00000080815|PSEN1|394_7
ACTTGGATTGGGAGATTTCATTTTCTACAGTGTTCTGGTT
>ENSG00000080815|PSEN1|394_8
GGAGACTGGAACACAACCATAGCCTGTTTCGTAGCCATAT
>ENSG00000080815|PSEN1|394_9
GCCAGCTCTTCCAATCTCCATCACCTTTGGGCTTGTTTTC
>ENSG00000196136|SERPINA3|243_1
TACTCATCAGTCAAGGTTCTACTTGAGCAAGAAAAAGTGG
>ENSG00000196136|SERPINA3|243_2
TGAGTTTGCATCACCTGACTATACCTTACTTCCGGGACGA
>ENSG00000196136|SERPINA3|243_3
CTCTTCATCCTCCCTGATCAAGACAAGATGGAGGAAGTGG
>ENSG00000196136|SERPINA3|243_4
TTTTCCATCTCGAGGGACTATAACCTGAACGACATACTTC
>ENSG00000196136|SERPINA3|243_5
AAATCACCCTCCTTTCTGCATTAGTGGAGACAAGGACCAT
>ENSG00000196136|SERPINA3|243_6
TCTTCTTCATGAGCAAAGTCACCAATCCCAAGCAAGCCTA
>ENSG00000196136|SERPINA3|243_7
CAGTGGGGCTCTCAGTAAGGAACTTGGAATGCAAGCTGGA
>ENSG00000196136|SERPINA3|243_8
TGCTTATCCTTGGAAGGTGACAGCGATTCCCTGTGTAGCT
>ENSG00000198838|RYR3|37_1
TATACTGCAAGACCGGGCAAAGTCAGACACCAAGTCCACA
>ENSG00000198838|RYR3|37_2
TGAGAGCCAACCAGAATCTGATCTGTGACAACTTGCTGCC
>ENSG00000198838|RYR3|37_3
TCATGTTAACCCAGCTGCTGAGGAGGATCTCAAGAAGGTC
>ENSG00000198838|RYR3|37_4
ATTGTAGCCAGTTCCCAGAGATCAAATCGGAGCAACGTGG
>ENSG00000198838|RYR3|37_5
CTCAGACACTTGACACAAGGACTGTCATGAAGTCAGGCTC
>ENSG00000198838|RYR3|37_6
GATCTTACCCATGCTCTGCAACTACTTGTCCTACTGGTGG
>ENSG00000198838|RYR3|37_7
ACTCTTGGATCTCCTTCAGGACATGGTGGTGATGCTTCTG
>ENSG00000198838|RYR3|37_8
GGGCAAAGAACATCAGAGTGACCAAGATCCTGGGTGACAT
>ENSG00000134138|MEIS2|306_1
GTAGATCCCAATGTTGGCGGACAGGTTATGGACATTCATG
>ENSG00000134138|MEIS2|306_2
GTAAACAACTGGTTTATTAATGCCAGAAGAAGAATAGTAC
>ENSG00000134138|MEIS2|306_3
CACACATCCGTACCCTTCCGAAGAGCAGAAGAAACAGTTA
>ENSG00000134138|MEIS2|306_4
ACGCCAGAAGAAAAGAGGCATTTTCCCCAAAGTAGCAACA
>ENSG00000134138|MEIS2|306_5
GCAAGGGGATGGTTTAGACAACAGTGTAGCTTCACCTGGT
>ENSG00000134138|MEIS2|306_6
AGAACTTTCAGGCTCCTCCACAAATCTCGCTGACCATAAC
>ENSG00000134138|MEIS2|306_7
CATCGACCTCGTCATTGATGAAAGAGACGGCAGCTCCAAG
>ENSG00000134138|MEIS2|306_8
GTTTCATCTTTTGGAGTTAGAAAAGGTCCACGAACTGTGC
>ENSG00000172575|RASGRP1|35_1
CAAAGACAGGGAAGGCCTCATCAGCAGGGATGAGATCACA
>ENSG00000172575|RASGRP1|35_2
ACCCTTGGAGGCTAACAAGGACTTGGTACACTTGCTGACG
>ENSG00000172575|RASGRP1|35_3
ACGGGAAAGTGAACGTCCATAAGCTACTGGCCCTATACAA
>ENSG00000172575|RASGRP1|35_4
TGTGCATCTCAAGGACCTCATCTCCCTGTATGAAGCCATG
>ENSG00000172575|RASGRP1|35_5
CCTCACCTACCTTGAGTTCAAGTCTTTCCGGAGGATATCG
>ENSG00000172575|RASGRP1|35_6
GAAAGTCTCCCTGCTCTTTGACCATCTGGAACCAGAAGAG
>ENSG00000172575|RASGRP1|35_7
AACTCAAATCAATGCCCGTGACTGGTCCAGGAAACTTACT
>ENSG00000172575|RASGRP1|35_8
CAGCTTGACAGACACTATGGAGGAGTTTCAGGAACTGGTG
>ENSG00000137801|THBS1|158_1
CAGCTGTACATCGACTGTGAAAAGATGGAGAATGCTGAGT
>ENSG00000137801|THBS1|158_2
CTTTGGAACCACACCAGAAGACATCCTCAGGAACAAAGGC
>ENSG00000137801|THBS1|158_3
ACGAGGAATGGACTGTTGATAGCTGCACTGAGTGTCACTG
>ENSG00000137801|THBS1|158_4
TGGTTACAGTGGAAATGGCATCCAGTGCACAGATGTTGAT
>ENSG00000137801|THBS1|158_5
CCCTACAACCACAACCCAGATCAGGCAGACACAGACAACA
>ENSG00000137801|THBS1|158_6
TGGACCAGAGAGACACTGATATGGATGGGGTTGGAGATCA
>ENSG00000137801|THBS1|158_7
ACTCAGACCGCATTGGAGATACCTGTGACAACAATCAGGA
>ENSG00000137801|THBS1|158_8
ACCTATGCTGGTGGTAGACTAGGGTTGTTTGTCTTCTCTC
>ENSG00000092529|CAPN3|287_1
GCACGGATGGTAAGGAATATGGATAACTCACTGCTCCAGG
>ENSG00000092529|CAPN3|287_2
GGTCATCTGGATGCTGGTCATCGGTGTGCAGTATTGATCA
>ENSG00000092529|CAPN3|287_3
AAAGTGAGGAACAGCAACAATTCCGGAACATTTTCAAGCA
>ENSG00000092529|CAPN3|287_4
TCTGTGCAGATGAGCTCAAGAAGGTCCTTAACACAGTCGT
>ENSG00000092529|CAPN3|287_5
GCTCATGGATACAGATGGCTCTGGAAAGCTCAACCTGCAG
>ENSG00000092529|CAPN3|287_6
ATCAACAGCTACGAGATGCGAAATGCAGTCAACGACGCAG
>ENSG00000092529|CAPN3|287_7
CACCTCAACAACCAGCTCTATGACATCATTACCATGCGGT
>ENSG00000092529|CAPN3|287_8
CATCGACTTTGACAGTTTCATCTGCTGCTTCGTTAGGCTG
>ENSG00000092529|CAPN3|287_9
TGACAAGGATGGAGATGGTATCATCAAGCTCAACGTTCTG
>ENSG00000092529|CAPN3|287_10
TCATCCAAAGCCATGCAGGATCACTCAGGATTTCAGTTTC
>ENSG00000157456|CCNB2|365_1
CGAGGACATTGATAACGAAGATTGGGAGAACCCTCAGCTC
>ENSG00000157456|CCNB2|365_2
TGGAGGTTTTGCAGTCCATAAACCCACATTTCTTAGATGG
>ENSG00000157456|CCNB2|365_3
AGTTTAGGCTTCTGCAGGAGACTCTGTACATGTGCGTTGG
>ENSG00000157456|CCNB2|365_4
CAGTTTCCCGGAAGAAGCTTCAATTAGTTGGGATTACTGC
>ENSG00000157456|CCNB2|365_5
CTTTGTTTACATCACAGACAATGCTTATACCAGTTCCCAA
>ENSG00000157456|CCNB2|365_6
GCAGCAGTATTACACAGGATACACAGAGAATGAAGTATTG
>ENSG00000157456|CCNB2|365_7
AATGTGGTGAAAGTAAATGAAAACTTAACTAAATTCATCG
>ENSG00000157456|CCNB2|365_8
TGATCCCTCAGCTGAACTCAAAAGCCGTCAAAGACCTTGC
>ENSG00000187720|THSD4|76_1
TTCTCCTCTAGGGTAGTTCTAACTTTGGGTAATAATGTTT
>ENSG00000187720|THSD4|76_2
CCTGATATTAACATTGCTCCACGTTCAAACAGCAGTGTTA
>ENSG00000187720|THSD4|76_3
CAAAGTCGTGGACAAATGTGGGGTGTGTGGAGGAGACAAC
>ENSG00000187720|THSD4|76_4
GGGAACTGGGCAATTGATCGACCAGGAAAATACGAGGGCG
>ENSG00000187720|THSD4|76_5
CTGTGGGAAAGGATCGCAGTACCCTATTTTCCGCTGTGTG
>ENSG00000187720|THSD4|76_6
TGAAGAGGCTCCTGAGAGTTACTGTGACTCCAGCATGAAG
>ENSG00000187720|THSD4|76_7
CCCGTGATGTGAAGTGTGTGAGCAACATTGGGGATGTGGT
>ENSG00000187720|THSD4|76_8
AGCCAAATGGTTTAGCACCGAATGGAGCATGTGTTCCAAG
>ENSG00000187720|THSD4|76_9
CTGATGACATGACTCTAAGTAACCTCTGTGACCCTCAGTT
>ENSG00000187720|THSD4|76_10
AGAATCTTGTAACCCTCAGGACTGTGTCCCTGAAGTTGAT
>ENSG00000187720|THSD4|76_11
GCCACTAGAGGGAGTCAGTTCAGTTCCGTAAAGGTATGCT
>ENSG00000187720|THSD4|76_12
TAGCCACTTTATAGTTGGAATATCAATTCTAATGAGGAGG
>ENSG00000187720|THSD4|76_13
CCCTTAAAACAGGCTGGATAATCTATATCAGCCTTGTGGG
>ENSG00000187720|THSD4|76_14
GCTTAGGGGAGTCTGTGAGTAGAAGAGCTTTAGGTGATTT
>ENSG00000187720|THSD4|76_15
GGGAAGGCAAGTACACAGCTATGCACTTTCCGTTTCTGAC
>ENSG00000173546|CSPG4|73_1
ACCAACTTCTCCTCCTCTCATGACCACTTCAGAGTCCTGG
>ENSG00000173546|CSPG4|73_2
CTTCACTCAGGCAGAGGTCTACGCTGGGAATATTCTGTAT
>ENSG00000173546|CSPG4|73_3
GTGGCCTTCACTGTCACTGTCCTGCCTGTCAATGACCAAC
>ENSG00000173546|CSPG4|73_4
GATCTACGTCTTCCAGGGAGAGGCAGCTGAGATCAGAAGG
>ENSG00000173546|CSPG4|73_5
TCTCTGCTGACCACCTCTTTGTCAAGAGTCTCAACAGTGC
>ENSG00000173546|CSPG4|73_6
TTATGAGGTGGTTCAGGCTCCCAGGAAAGGCAACCTTCAA
>ENSG00000173546|CSPG4|73_7
AGATCCTGAGCAATCTGTCCTTCCCAGTGACCATCCAGAG
>ENSG00000173546|CSPG4|73_8
TCAGGACGAAGGAACCCTAGAGTTTACACTCACCACACAG
>ENSG00000103811|CTSH|112_1
CTGCCATAAAACTCCAGATAAAGTAAACCATGCAGTACTG
>ENSG00000103811|CTSH|112_2
TGAGCTTTGCCTTTGAGGTGACTCAGGACTTCATGATGTA
>ENSG00000103811|CTSH|112_3
TGTCAAGGATGTAGCCAACATCACAATCTATGACGAGGAA
>ENSG00000103811|CTSH|112_4
CAAGGATGGTTATTGCAAGTTCCAACCTGGAAAGGCCATC
>ENSG00000103811|CTSH|112_5
CGAGTATATCCTGTACAACAAGGGGATCATGGGTGAAGAC
>ENSG00000103811|CTSH|112_6
TCAGAGCCTCAGAATTGCTCAGCCACCAAAAGTAACTACC
>ENSG00000103811|CTSH|112_7
ACACATTTAAAATGGCACTGAACCAATTTTCAGACATGAG
>ENSG00000103811|CTSH|112_8
CATGGATGTCTAAGCACCGTAAGACCTACAGTACGGAGGA
>ENSG00000103888|CEMIP|278_1
TGAAGTACATTGGGGTTGGTAAAGGAGGCGCTCTTGAGTT
>ENSG00000103888|CEMIP|278_2
ATCTGGATGACATGGCCAGGAAGGCGATGACCAAATTGGG
>ENSG00000103888|CEMIP|278_3
GACTAAAGGTGGGGAGAAAATTTCAGACCTCTGGAAAGCT
>ENSG00000103888|CEMIP|278_4
GTAGACGAAAGGGGAGGTTATGACCCACCCACATACATCA
>ENSG00000103888|CEMIP|278_5
TGACAGCAAGATGTGCAAGATGATCACAGAGGACTCCTAC
>ENSG00000103888|CEMIP|278_6
TCAAGCCTACAAGACCAGTAACCTGCGAATGAAGATCATC
>ENSG00000103888|CEMIP|278_7
GAAGTTTGCTTTCTGCTCCATGAAAGGCTGTGAGAGGATA
>ENSG00000103888|CEMIP|278_8
CTGGAACGACTTCGCTTACATTGAAGTGGATGGGAAGAAG
>ENSG00000182054|IDH2|262_1
GTGCCATATTTAGCTACTAAAAAGCTCTTCACAAAATTGT
>ENSG00000182054|IDH2|262_2
GCAGGAGCAGTGCGTTTTACCTCAGCCAGTCAGTATGTTT
>ENSG00000182054|IDH2|262_3
TGCAAGAACTATGACGGAGATGTGCAGTCAGACATCCTGG
>ENSG00000182054|IDH2|262_4
TAAGACCGACTTCGACAAGAATAAGATCTGGTATGAGCAC
>ENSG00000182054|IDH2|262_5
AAGAACACCATACTGAAAGCCTACGATGGGCGTTTCAAGG
>ENSG00000182054|IDH2|262_6
CAAAATGGTCTTCACCCCAAAAGATGGCAGTGGTGTCAAG
>ENSG00000182054|IDH2|262_7
GAAGATGTGGAAAAGTCCCAATGGAACTATCCGGAACATC
>ENSG00000182054|IDH2|262_8
CACCATCACCCCTGATGAGGCCCGTGTGGAAGAGTTCAAG
>ENSG00000182054|IDH2|262_9
AACCGTGACCAGACTGATGACCAGGTCACCATTGACTCTG
>ENSG00000140563|MCTP2|229_1
GTAGAGGTGTACTTCTGAGAAGTGGCTTCTTGGGTCTTCA
>ENSG00000140563|MCTP2|229_2
GACCAGGCCATTGTTGATCAACTTGAGCAAGAAGAAGGTG
>ENSG00000140563|MCTP2|229_3
AGCTCCTTGAAACAGTCTGAAGAAGAATTGGATTGGAGCC
>ENSG00000140563|MCTP2|229_4
TGTGGAAGCAGTGACCTGAATGCTTCTATGACATCTCAAC
>ENSG00000140563|MCTP2|229_5
CCAATCCAAAGCCTTGATCAAAAGCTACGTGTGAAGGTAT
>ENSG00000140563|MCTP2|229_6
CTACGGCTCTCTGAGTCCTTGAAAAAGAACCAACTCTGGA
>ENSG00000140563|MCTP2|229_7
GAATGTCTCAGGAGGAAGCATGACAGAGATGTTTGTCCAG
>ENSG00000140563|MCTP2|229_8
ATGGGCATTTTGGACATTGAAGTGTGGGGAAAGGACAACA
>ENSG00000140563|MCTP2|229_9
ATTGCTTACAGAACTCCCTGAAAGATGTGAAAGACGTCGG
>ENSG00000140563|MCTP2|229_10
GAGGAACCACCCCTGTCTATGAAATGTACCCTTTTCTCTG
>ENSG00000140563|MCTP2|229_11
TGAGCATAATAAAATCGCAGAATCAAAGCGCTGCAAGAGA
>ENSG00000140563|MCTP2|229_12
AAAAACTAATACGAGGTATGAGTGGTCTAAGAGTGTGAAT
>ENSG00000140563|MCTP2|229_13
GTTCAAGGTCACTCCCAACATTTTTATGCCATCAAGTATA
>ENSG00000185551|NR2F2|207_1
GGTCGCCTTTATGGACCACATACGGATCTTCCAAGAGCAA
>ENSG00000185551|NR2F2|207_2
GGTCTCTCTGATGTAGCCCATGTGGAAAGCTTGCAGGAAA
>ENSG00000185551|NR2F2|207_3
ACCGTCTCCTCCTCAGTCATAGAGCAATTGTTTTTCGTCC
>ENSG00000185551|NR2F2|207_4
ACCCTCATCCGGGATATGTTACTGTCCGGCAGCAGTTTTA
>ENSG00000185551|NR2F2|207_5
TGCTTAATTTCCTTCTGTTAAGAAAGGATATAAAAGGATG
>ENSG00000185551|NR2F2|207_6
TTTATTCTGTGGTTCTATAATAAGTTTTGATATAATCTTG
>ENSG00000185551|NR2F2|207_7
AAACGCACTTACAAGTGGTGACCAAAATTTTTAGGTGAAG
>ENSG00000185551|NR2F2|207_8
TCTAATTAGAGAACTGGAGGAACCACATATAACACTTAAC
>ENSG00000154237|LRRK1|297_1
ATTTTGGACACACGGCAGTTGTGCAGGAATTGCTTGAGTC
>ENSG00000154237|LRRK1|297_2
CAAGTCAGGGAATGAAGACATTGCAATATTCCTGCTTCGG
>ENSG00000154237|LRRK1|297_3
GGCCTATTTCTGTTCCTACATCTTGCTGGATAGTCCTGAC
>ENSG00000154237|LRRK1|297_4
AACATCTGCTGAGAAAGTACTTCATTGAAGCCAGTCCCTT
>ENSG00000154237|LRRK1|297_5
AGACCTAGACTGGCTCATAGACATCTCCTGCCAGATCACG
>ENSG00000154237|LRRK1|297_6
ATGTCTCCAGAAACAACCTGAAGGTGTTTCCAGATCCCTG
>ENSG00000154237|LRRK1|297_7
CCTACTGAAGAGCTTATCAGAGCTCTACTTGGGAAACAAC
>ENSG00000154237|LRRK1|297_8
CCCAGTGAGAAATCAGAGGATGTGCAGTACTTCGACATGG
>ENSG00000140479|PCSK6|16_1
CAGCAGGAACTGTAGCAGGTGTAAGACGGGCTTCACACAG
>ENSG00000140479|PCSK6|16_2
CTACTTTGACTCAGAGCTGATCAGATGTGGGGAATGCCAT
>ENSG00000140479|PCSK6|16_3
TGCGTGGATGAACCTGAGAAATGTACTGTCTGTAAAGAAG
>ENSG00000140479|PCSK6|16_4
TGCAGGATTTTATGCTGATGAAAGTCAGAAAAATTGCCTT
>ENSG00000140479|PCSK6|16_5
GCGGGTTCTATCACCACCAGGAGATGAACACCTGTGTGAC
>ENSG00000140479|PCSK6|16_6
TGAAAGAATGGAGCCTCATACTGTATGGCACAGCAGAGCA
>ENSG00000140479|PCSK6|16_7
CAACTTCCTGTGTCACTGCTGCAGCGGTGAGAACAACTTC
>ENSG00000140479|PCSK6|16_8
TGAAGGGTTTACAAACTGGGAATTCATGACTGTCCACTGC
>ENSG00000140479|PCSK6|16_9
TCATAAAGTTAGCCATTTCTATGGATTTGGTTTGGTGGAC
>ENSG00000140479|PCSK6|16_10
CGTGAACGGCAATGATTATGACCCATCTCCACGATATGAT
>ENSG00000140479|PCSK6|16_11
CATAGAGAGAAATCACCCTGACCTGGCCCCAAATTATGAT
>ENSG00000140479|PCSK6|16_12
CCTTTACTTCAACGACCCCATTTGGTCCAACATGTGGTAC
>ENSG00000140479|PCSK6|16_13
GAAATGGCTCCAGCAACAGGAAGTGAAACGAAGGGTGAAG
>ENSG00000140479|PCSK6|16_14
CACAGCAAAACCTTTAAAAGATCAACCTTGAGTAGCAGAG
>ENSG00000140479|PCSK6|16_15
CAACTTGGGCCAGATTGGAAACCTGGAAGATTACTACCAT
>ENSG00000103316|CRYM|378_1
GCTTATCATGTTTTACCTTAAATGCTGAGATCCTCATTTA
>ENSG00000103316|CRYM|378_2
GATGTTGAGATGGATGCTTGAGGAATATTGCTGCTGGTTC
>ENSG00000103316|CRYM|378_3
TTTGGGAATGGCAGTGGAAGACACAGTTGCAGCCAAACTC
>ENSG00000103316|CRYM|378_4
ATCTTTGCTGAGCTGGGAGAAGTGATTAAGGGAGTGAAAC
>ENSG00000103316|CRYM|378_5
CTGGAGAGAACTGGATGATGAGCTCATGAAAGAAGCTGTG
>ENSG00000103316|CRYM|378_6
TGGTGAATGGGTGAAGCCAGGGGCTCACATCAATGCTGTT
>ENSG00000103316|CRYM|378_7
TTGCAGACACAGTGCAAGGAGAGGTACGGGTCTGTTCTTC
>ENSG00000103316|CRYM|378_8
CCTACAGCCATTATGAGATCTTCACAGAGCAGTTCTCCTT
>ENSG00000122254|HS3ST2|296_1
GCACTTCTATTTCAACAAGACCAAAGGATTCCCTTGCTTG
>ENSG00000122254|HS3ST2|296_2
CGATGCTTGGGCAAATCAAAAGGGAGAACTCATGTACAGA
>ENSG00000122254|HS3ST2|296_3
TTATAGACCGTATAATATCAAATTTTATGAAACCGTTGGG
>ENSG00000122254|HS3ST2|296_4
CAAGGGCTCTTCTGCTCATCTCTTCCGTGAGATTTGCTCC
>ENSG00000122254|HS3ST2|296_5
TGCCACTAGTTTTCATCAGTCTGTTCAAGCAAAGTTGATC
>ENSG00000122254|HS3ST2|296_6
CCATAAAGGGCCTTGGAGAATTGCTTTAAGAAGAGTGAAT
>ENSG00000122254|HS3ST2|296_7
AGCGATGATGGTTCTGTTGCTATGAACACAGCAGTCGGTC
>ENSG00000122254|HS3ST2|296_8
GTTAATTCCAAGTGGCATGTATCTTCCCTCTGAGCTTCAT
>ENSG00000182601|HS3ST4|294_1
CACCTTGTCCCTGTCTGTCACCTACCTGTGCTACAGCCTC
>ENSG00000182601|HS3ST4|294_2
CTTCTTCGACAGGAACTACGAAAAGGGGTTGGAGTGGTAC
>ENSG00000182601|HS3ST4|294_3
TGCCATTCGAATAGGGATCTATGCGCTGCATCTGGAAAAC
>ENSG00000182601|HS3ST4|294_4
TCTCCCAGATCCTCTTTGTCAGTGGTGAGCGACTCATTGT
>ENSG00000182601|HS3ST4|294_5
CAAACGTGTTGTGACTGAGAAGCATTTCTATTTCAACAAA
>ENSG00000182601|HS3ST4|294_6
GCTTAGGCAAGAGCAAAGGTCGGACTCATCCTCGCATTGA
>ENSG00000182601|HS3ST4|294_7
CCACAGACTGAGGAAATTCTACAAACCCTTCAACTTGATG
>ENSG00000182601|HS3ST4|294_8
GGTCAAGATTTTCAGTGGGAACAGGAAGAGGGTGATAAAT
>ENSG00000102879|CORO1A|230_1
CTTCTGTGCTGTCAACCCTAAGTTTGTGGCCCTGATCTGT
>ENSG00000102879|CORO1A|230_2
CAGTGCAGGTTGTGACAACGTGATCATGGTGTGGGACGTG
>ENSG00000102879|CORO1A|230_3
TGCCCTTCTTTGACCCTGACACCAACATCGTCTACCTCTG
>ENSG00000102879|CORO1A|230_4
GGAGGTGAACAAGTGTGAGATCGCCAGGTTCTACAAGCTG
>ENSG00000169896|ITGAM|119_1
GCTCTCAGAGTCCTTCTGTTAACAGCCTTGACCTTATGTC
>ENSG00000169896|ITGAM|119_2
CAGTGAGAACACGTATGTGAAAGGGCTCTGCTTCCTGTTT
>ENSG00000169896|ITGAM|119_3
AGAAATCCCGCCAAGAGCTTAATACCATCGCATCCAAGCC
>ENSG00000169896|ITGAM|119_4
AGGCTCTGAAGACCATTCAGAACCAGCTTCGGGAGAAGAT
>ENSG00000169896|ITGAM|119_5
GAGAGTCAAGGCAATCATGGAGTTCAATCCCAGGGAAGTG
>ENSG00000169896|ITGAM|119_6
GACAGATCCAGAGTGTTGTGACTTATGACCTGGCTCTGGA
>ENSG00000169896|ITGAM|119_7
CGTGACAGTGACTGTGAGAAATGATGGTGAGGACTCCTAC
>ENSG00000169896|ITGAM|119_8
CCTCTCGTTTGACTGGTACATCAAGACCTCGCATAACCAC
>ENSG00000140678|ITGAX|203_1
GCCAGAGTGGATCAGAAAGAAGGGATCTGGAAAAAGAGTT
>ENSG00000140678|ITGAX|203_2
GGTTTGTGCCGTAGTTTAGGAAAGGTCAGTGAAAGTGCAG
>ENSG00000140678|ITGAX|203_3
CTGGTGCTGATGGGGAAGAAAGATAAGGAAGCAAAACAGT
>ENSG00000140678|ITGAX|203_4
TGGTTTCACATTTGCTCTCAAGCCTTTGGTGAGACTGACA
>ENSG00000140678|ITGAX|203_5
GAGGGGATGCTTGAGAGGTCACATGGAAGGGGGTTTCCTC
>ENSG00000140678|ITGAX|203_6
AGATCGTCTCTTCTCAGGACAGATGCTAACTTCACACAGG
>ENSG00000140678|ITGAX|203_7
CCACGATGATGAACTTCGTGAGAGCTGTGATAAGCCAGTT
>ENSG00000140678|ITGAX|203_8
CCTCCCAGGAACACATATTTAAAGTGGAGGACTTTGATGC
>ENSG00000140678|ITGAX|203_9
AGATATTCAAAACCAACTGAAGGAGAAGATCTTTGCCATT
>ENSG00000140678|ITGAX|203_10
CATCTGCCTTTACATTGACAAACGTTCTAAGAACCTGCTT
>ENSG00000140678|ITGAX|203_11
CCTCCCTACCCTTTGAGAAGAACTGTGGAGCCGACCATAT
>ENSG00000140678|ITGAX|203_12
TAACCTGGAGCTGAACGCAGAAGTGATGGTGTGGAATGAC
>ENSG00000140678|ITGAX|203_13
CCTCAACTTCTCAGAGTCTGAGGAGAAGGAAAGCCATGTG
>ENSG00000140678|ITGAX|203_14
GCGTCAGTACAAGGAAATGATGGAGGAGGCAAATGGACAA
>ENSG00000039068|CDH1|371_1
TGGGCACAGATGGTGTGATTACAGTCAAAAGGCCTCTACG
>ENSG00000039068|CDH1|371_2
AGGATGGCTGAAGGTGACAGAGCCTCTGGATAGAGAACGC
>ENSG00000039068|CDH1|371_3
GGAATGCAGTTGAGGATCCAATGGAGATTTTGATCACGGT
>ENSG00000039068|CDH1|371_4
TATGTTCACCATTAACAGGAACACAGGAGTCATCAGTGTG
>ENSG00000039068|CDH1|371_5
AGCTGCTGACCTTCAAGGTGAGGGGTTAAGCACAACAGCA
>ENSG00000039068|CDH1|371_6
ACATTCTACACGTAGCAGTGACGAATGTGGTACCTTTTGA
>ENSG00000039068|CDH1|371_7
ACACAGCCCTAATCATAGCTACAGACAATGGTTCTCCAGT
>ENSG00000039068|CDH1|371_8
TCGAACTATATTCTTCTGTGAGAGGAATCCAAAGCCTCAG
>ENSG00000168807|SNTB2|258_1
CCGAGAAGTAACACCATATATCAAGAAGCCATCATTAGTA
>ENSG00000168807|SNTB2|258_2
CTGGTTCGCCAAAACACCAGAACAGCACCAAGGACAGGAA
>ENSG00000168807|SNTB2|258_3
TACAGCAGGAGGCAGTAAAGAGGTGAAGCATATTGCCTGG
>ENSG00000168807|SNTB2|258_4
CAGGCAAAACTAGATGGTGGAAGACAGCAATGGAGACCTG
>ENSG00000168807|SNTB2|258_5
GAGAAGGATTTGCTGCTCTATGACTGTATGCCGTGGACAA
>ENSG00000168807|SNTB2|258_6
CCTCCCTTGGATCTGACCTTACATTTGCTACCAGGACAGG
>ENSG00000168807|SNTB2|258_7
TGCATCTCTTCAGGGTGGAGACACATCGGGATCTGTCATC
>ENSG00000168807|SNTB2|258_8
ACCATCTCAAGGGAAAATGGAGGCTCCAGCAGCATATTGT
>ENSG00000064270|ATP2C2|199_1
GGACGAAGAGGAAGCCTTGATTGATGAACAGAGTGAGCTG
>ENSG00000064270|ATP2C2|199_2
GTGCAAATGCCAGAAAGAGGATTTGGCCAGAGCGTTTTGT
>ENSG00000064270|ATP2C2|199_3
AGCGAACCTGTGTGGAAGAAATACCTGGATCAGTTTAAGA
>ENSG00000064270|ATP2C2|199_4
AGGAGTACAGGTCGGAGAAATCTCTGGAAGAGCTGACCAA
>ENSG00000064270|ATP2C2|199_5
TCGTGATTGGAACAGGGGAAAGCTCTCAGTTCGGAGAAGT
>ENSG00000064270|ATP2C2|199_6
CTGCCAATGAAATGACAGTGACCCAGCTTGTAACGTCAGA
>ENSG00000064270|ATP2C2|199_7
GACTGAGGATCAGGAAGACATTTACTTCATGAAAGGGGCC
>ENSG00000064270|ATP2C2|199_8
TTTTAACTGGATTGGCCTCATCCGTCTTCATTTTGTCAGA
>ENSG00000129226|CD68|65_1
ACAAAAACTAATGACTAAGAGAGAGGTGGCTAGAGCTGAG
>ENSG00000129226|CD68|65_2
CAGGGAATGACTGTCCTCACAAAAAATCAGCTACTTTGCT
>ENSG00000129226|CD68|65_3
GGAAACGTCACAGTTCATCCAACAAGCAATAGCACTGCCA
>ENSG00000129226|CD68|65_4
ACCTCCAAGGAGACCATTGGAGACTACACGTGGACCAATG
>ENSG00000129226|CD68|65_5
CATCTCTGTACTGAACCCCAACAAAACCAAGGTCCAGGGA
>ENSG00000129226|CD68|65_6
CTGCTTCTCTCATTCCCCTATGGACACCTCAGCTTTGGAT
>ENSG00000129226|CD68|65_7
AGAGCAGCAAAATTTATGCAAATCTTTGACGGGGTTTTCC
>ENSG00000141510|TP53|84_1
TCGGTGGGTTGGTAGTTTCTACAGTTGGGCAGCTGGTTAG
>ENSG00000141510|TP53|84_2
TGTGAGGGATGTTTGGGAGATGTAAGAAATGTTCTTGCAG
>ENSG00000141510|TP53|84_3
TCTTTGAACCCTTGCTTGCAATAGGTGTGCGTCAGAAGCA
>ENSG00000141510|TP53|84_4
AGTCTACCTCCCGCCATAAAAAACTCATGTTCAAGACAGA
>ENSG00000141510|TP53|84_5
GTAATCTACTGGGACGGAACAGCTTTGAGGTGCGTGTTTG
>ENSG00000141510|TP53|84_6
CTGAGGTTGGCTCTGACTGTACCACCATCCACTACAACTA
>ENSG00000141510|TP53|84_7
GCGTGTGGAGTATTTGGATGACAGAAACACTTTTCGACAT
>ENSG00000141510|TP53|84_8
TCAGATAGCGATGGTCTGGCCCCTCCTCAGCATCTTATCC
>ENSG00000141510|TP53|84_9
CATCTTCTGTCCCTTCCCAGAAAACCTACCAGGGCAGCTA
>ENSG00000141510|TP53|84_10
ACGATATTGAACAATGGTTCACTGAAGACCCAGGTCCAGA
>ENSG00000141510|TP53|84_11
CCCCTCTGAGTCAGGAAACATTTTCAGACCTATGGAAACT
>ENSG00000271503|CCL5|200_1
TCACAGGAGCTTACTGGCAAACATGAAAAATCGGCTTACC
>ENSG00000271503|CCL5|200_2
AAAGCCTAGAAGAGCTTCTGAGGCGCTGCTTTGTCAAAAG
>ENSG00000271503|CCL5|200_3
CTTGAACCTGAACTTACACAAATTTGCCTGTTTCTGCTTG
>ENSG00000271503|CCL5|200_4
GAAATGGGTTCGGGAGTACATCAACTCTTTGGAGATGAGC
>ENSG00000271503|CCL5|200_5
GATGCCAAAGAGAGAGGGACAGCAAGTCTGGCAGGATTTC
>ENSG00000271503|CCL5|200_6
GGAGTTTCCAAAATAGCAACCAAGCATTGGCCGGTATCAT
>ENSG00000275302|CCL4|383_1
TGAAGCTCTGCGTGACTGTCCTGTCTCTCCTCATGCTAGT
>ENSG00000275302|CCL4|383_2
GCAACTTTGTGGTAGATTACTATGAGACCAGCAGCCTCTG
>ENSG00000275302|CCL4|383_3
ACCAAAAGAAGCAAGCAAGTCTGTGCTGATCCCAGTGAAT
>ENSG00000275302|CCL4|383_4
TATGACCTGGAACTGAACTGAGCTGCTCAGAGACAGGAAG
>ENSG00000275302|CCL4|383_5
TGCTTCTCCATGAGACACATCTCCTCCATACTCAGGACTC
>ENSG00000275302|CCL4|383_6
CTCTGCTGTTGCAAATACATGGATAACACATTTGATTCTG
>ENSG00000131747|TOP2A|226_1
TAGGAGCAGTGACGAAAGTAATTTTGATGTCCCTCCACGA
>ENSG00000131747|TOP2A|226_2
TGAAGGAAGCCCTCAAGAAGATGGTGTGGAACTAGAAGGC
>ENSG00000131747|TOP2A|226_3
CTTGGTGCTGAATCTGCTAAACTGAATAATCAGGCTCGCT
>ENSG00000131747|TOP2A|226_4
ATCAGGCGTTTGATGGATGGAGAAGAACCTTTGCCAATGC
>ENSG00000131747|TOP2A|226_5
ATGGAGGATAGAAGACAACGAAAGTTACTTGGGCTTCCTG
>ENSG00000131747|TOP2A|226_6
CTGAGTGTACGCTTATCCTGACTGAGGGAGATTCAGCCAA
>ENSG00000131747|TOP2A|226_7
CCTACATTGGTTCTGTGGAATTAGTGACCCAGCAAATGTG
>ENSG00000141753|IGFBP4|341_1
ATTCCCAGAGTCAGAGGAGAAGAGACATGTACCTTGACCA
>ENSG00000141753|IGFBP4|341_2
AGTAATGGTCACGAGGTCCAGACCCACTCCCAAAGCTCAG
>ENSG00000141753|IGFBP4|341_3
CGAAGGGGGTCAAAGGAAGACTTGAAGCACAGAGGGCTAG
>ENSG00000141753|IGFBP4|341_4
AGTCAGGGTGGGAAGAAAGAATGCAAGAGTGGACTGAATG
>ENSG00000141753|IGFBP4|341_5
ATTTGTGGTCACAGCCATGAAGTCACCGGGATGAACCTAT
>ENSG00000141753|IGFBP4|341_6
GCATCTTCTGGCTTGACTGGATGGAAGGAGACTTAGGAAC
>ENSG00000168610|STAT3|253_1
TCTCTATCCTGACATTCCCAAGGAGGAGGCATTCGGAAAG
>ENSG00000168610|STAT3|253_2
TGCTGAAATCATCATGGGCTATAAGATCATGGATGCTACC
>ENSG00000168610|STAT3|253_3
TCACTTTCACTTGGGTGGAGAAGGACATCAGCGGTAAGAC
>ENSG00000168610|STAT3|253_4
TGTATCACCAAGGCCTCAAGATTGACCTAGAGACCCACTC
>ENSG00000168610|STAT3|253_5
CCAATTGTGATGCTTCCCTGATTGTGACTGAGGAGCTGCA
>ENSG00000168610|STAT3|253_6
AGACCCGTCAACAAATTAAGAAACTGGAGGAGTTGCAGCA
>ENSG00000168610|STAT3|253_7
GATCGGCTAGAAAACTGGATAACGTCATTAGCAGAATCTC
>ENSG00000168610|STAT3|253_8
GACATGCAAGATCTGAATGGAAACAACCAGTCAGTGACCA
>ENSG00000261371|PECAM1|396_1
GGTTATCATCGGAGTGATCATTGCTCTCTTGATCATTGCG
>ENSG00000261371|PECAM1|396_2
AGGCATTTTGGACCAAGCAGAAGGCTAGCAAGGAACAGGA
>ENSG00000261371|PECAM1|396_3
CGAATACCAGTGTGTTGCAGATAATTGCCATTCCCATGCC
>ENSG00000261371|PECAM1|396_4
ATGCCCAGTTTGAGGTCATAAAAGGACAGACCATCGAAGT
>ENSG00000261371|PECAM1|396_5
CAAGATAGCCTCAAAGTCGGACAGTGGGACGTATATCTGC
>ENSG00000261371|PECAM1|396_6
TTCACCATCCAGAAGGAAGATACGATTGTGTCACAGACTC
>ENSG00000261371|PECAM1|396_7
ATCCATATGCAGACCTCAGAATCTACCAAGAGTGAACTGG
>ENSG00000261371|PECAM1|396_8
TGACCCTTCTGCTCTGTTCAAGCCTTGAGGGTCAAGAAAA
>ENSG00000125398|SOX9|271_1
GAATCTCCTGGACCCCTTCATGAAGATGACCGACGAGCAG
>ENSG00000125398|SOX9|271_2
CGAGCCCGATCTGAAGAAGGAGAGCGAGGAGGACAAGTTC
>ENSG00000125398|SOX9|271_3
GATGATCCTAAAAATAACCGAAGAAAGAGAGGACCAACCA
>ENSG00000125398|SOX9|271_4
ACATGACCTATCCAAGCGCATTACCCACTTGTGGCCAATC
>ENSG00000125398|SOX9|271_5
CGAAATCAACGAGAAACTGGACTTTTTAAACCCTCTTCAG
>ENSG00000125398|SOX9|271_6
TGATGGAGAATCGTGTGATCAGTGTGCTAAATCTCTCTGC
>ENSG00000125398|SOX9|271_7
CTTATTTTTCCAACAGCTAAACTACTCTTAGTTGAACAGT
>ENSG00000125398|SOX9|271_8
GCTTTTCTTGCAACCAGAGTATTTTTGTACAGATTTGCTT
>ENSG00000171885|AQP4|215_1
GAGACGGATGACCTGATTCTAAAACCTGGAGTGGTGCATG
>ENSG00000171885|AQP4|215_2
CCAGCAAACAAAAGGAAGCTACATGGAGGTGGAGGACAAC
>ENSG00000171885|AQP4|215_3
CGCTGGTGGCCTTTATGAGTATGTCTTCTGTCCAGATGTT
>ENSG00000171885|AQP4|215_4
AGTTATCATGGGAAATTGGGAAAACCATTGGATATATTGG
>ENSG00000171885|AQP4|215_5
CTGTTGCAATTGGACATTTATTTGCAATCAATTATACTGG
>ENSG00000171885|AQP4|215_6
TACTATCTTTGCCAGCTGTGATTCCAAACGGACTGATGTC
>ENSG00000171885|AQP4|215_7
GGAAATCTTACCGCTGGTCATGGTCTCCTGGTTGAGTTGA
>ENSG00000171885|AQP4|215_8
TTTGTTCTCCTCAGCCTGGGATCCACCATCAACTGGGGTG
>ENSG00000152214|RIT2|61_1
CTGCCTGTAGGTAAAAGCAAGCTCTGCATATCTGTACCTC
>ENSG00000152214|RIT2|61_2
CCTCAGATTCTGTATTGATGATGCTTTTCATGGCTTAGTG
>ENSG00000152214|RIT2|61_3
GGGAAGAATTCTGATGGTTGAAGCTGCTTCTTTTCATATT
>ENSG00000152214|RIT2|61_4
TTTAAAGAGCTCATTTTTCAGGTCCGCCACACCTATGAAA
>ENSG00000152214|RIT2|61_5
TCATCATCTGCTACTCCGTCACTGACCGTCAATCATTTCA
>ENSG00000152214|RIT2|61_6
TGTGACTGGCTGAAACACAGATGGGAAGTAGAGCTGTGGG
>ENSG00000152214|RIT2|61_7
ACCCAGGTCAGGATTGACAATGAGCCAGCTTACTTGGACA
>ENSG00000152214|RIT2|61_8
TACAAGGTGGTAATGCTGGGAGCAGGGGGAGTTGGTAAAA
>ENSG00000152214|RIT2|61_9
GTACTAAAACCTTTGCTTTGACACAGTTTTAGAGTTGCTT
>ENSG00000167306|MYO5B|202_1
ATACGAACAATCCAGGCACAACTACAAGAGCGGAATGACC
>ENSG00000167306|MYO5B|202_2
CAGCAGATTGTCAAAATTTTAAACCTTTATACTCCCCTGA
>ENSG00000167306|MYO5B|202_3
CAGAGTGGAGCAGTTCAGACCATGGAACCTCTGATCCAAG
>ENSG00000167306|MYO5B|202_4
CAATATAAGTCAGCTTGAGGAGTGGCTTCGGGGAAGAAAC
>ENSG00000167306|MYO5B|202_5
CGCCAGATGAATGCCTTTCATACAGTCATGTGTGACCAGG
>ENSG00000167306|MYO5B|202_6
CAGCATGGCAGATGGGGATAACTCATACTGCCTGGAAGCT
>ENSG00000167306|MYO5B|202_7
GGTAGAAAAGCTGGAAAAGAATGAGAGGAAGCTCAAAAAG
>ENSG00000150656|CNDP1|10_1
CTATGTGCTGACGGAGGTAGACGGGAAACTTTATGGACGA
>ENSG00000150656|CNDP1|10_2
GCAAGATCTTCCTGTGAATATCAAATTCATCATTGAGGGG
>ENSG00000150656|CNDP1|10_3
TGGTGTGGACTACATTGTAATTTCAGATAACCTGTGGATC
>ENSG00000150656|CNDP1|10_4
GAACAGCTACTTCATGGTGGAGGTGAAATGCAGAGACCAG
>ENSG00000150656|CNDP1|10_5
CGTTTGATGAGCCTGGAACTAAAACAGTCATACCTGGCCG
>ENSG00000150656|CNDP1|10_6
GGTGACACGACATCTTGAAGATGTGTTCTCCAAAAGAAAT
>ENSG00000150656|CNDP1|10_7
CAGAACAGTGTTTGGAACAGAACCAGATATGATCCGGGAT
>ENSG00000150656|CNDP1|10_8
GCTGTTGATGATGGAGAACATTCGCAGAATGAGAAAATCA
>ENSG00000076944|STXBP2|292_1
TGGTGGGGGAAAAAATTCTGAGCGGAGTTATTCGGAGTGT
>ENSG00000076944|STXBP2|292_2
CTTGTCTTCCTGCTGCAAAATGTCAGATATCCTGGCTGAG
>ENSG00000076944|STXBP2|292_3
GAACCCATTCCCAGTCTGGAGGCCATTTATTTGCTGAGCC
>ENSG00000076944|STXBP2|292_4
ACCCCGACTTTCACCTACAAAGCGGCCCATATCTTCTTCA
>ENSG00000076944|STXBP2|292_5
CTCTCGTCTGGCAAAGGTGGTGAAGACGTTGAAGGAGATT
>ENSG00000076944|STXBP2|292_6
GGACAAGGCGAACATCAAAGACCTATCCCAGATCCTGAAA
>ENSG00000076944|STXBP2|292_7
TGCATCTAGCAGATGATTGTATGAAGCACTTCAAGGGCTC
>ENSG00000076944|STXBP2|292_8
AGAGGGGGAGAAGATCAAGGACTCCATGAAGCTGATCGTT
>ENSG00000076944|STXBP2|292_9
GTGTATGTCATGGGCGGTGTGGCCATGTCAGAGATGAGGG
>ENSG00000076944|STXBP2|292_10
GGATGACCTGAAGGCACTGGACAAGAAGCTGGAGGACATT
>ENSG00000127528|KLF2|60_1
CTGAGTGAACCCATCCTGCCGTCCTTCTCCACTTTCGCCA
>ENSG00000127528|KLF2|60_2
CTTCTCTCCCACCGGGTCTACACTAGAGGATCGAGGCTTG
>ENSG00000127528|KLF2|60_3
CCTTGTGAGAAATAAGGGCCTTAATTTGTACTGTCTGCGG
>ENSG00000127528|KLF2|60_4
GACAAATATTGTATTACTGTACATAGAGAGACAGGTGGGC
>ENSG00000127528|KLF2|60_5
GCGGAGAGTTTGATGGAGGGCAGCCCCACTAAAGCATCGT
>ENSG00000127528|KLF2|60_6
GACTGAGGGAGGGTTATTTTAAGGTTGTTCTTTGAGCCAT
>ENSG00000105695|MAG|120_1
GGACAATGGTGGCCGTAGAGGGGGAGACGGTCTCTATCTT
>ENSG00000105695|MAG|120_2
CCCTATTCTCACCATCTTCAAGGAGAAGCAGATCCTGTCC
>ENSG00000105695|MAG|120_3
AGAGTACTGGTGTGTGGCTGAGAACCAGTATGGCCAGAGG
>ENSG00000105695|MAG|120_4
TTTGCCATCCTGATTGCCATCGTCTGCTACATTACCCAGA
>ENSG00000105695|MAG|120_5
CCTCTCTAACCTCCTTTACCCTCATCTGTCTGGAGGGGAG
>ENSG00000205155|PSENEN|99_1
GAGTGTCCAATGAGGAGAAATTGAACCTGTGCCGGAAGTA
>ENSG00000205155|PSENEN|99_2
ATCTTGGTGGGAAGGGACAATGGAGGATCCAAAATGTTGG
>ENSG00000205155|PSENEN|99_3
ACTTCTGCACATACTGGGGCCCTGCTTATTCTCCCAGGAC
>ENSG00000205155|PSENEN|99_4
CCCTTCTCAAACTCCTAAGACTTGTTTTCATGTCCCACGT
>ENSG00000205155|PSENEN|99_5
GAGAGCTTTGTACGAGGCTTAGTATTTAGACATGATGTAC
>ENSG00000205155|PSENEN|99_6
TTACAGTGCATACTACTCATAATCTTCTGAACTAGGAACT
>ENSG00000205155|PSENEN|99_7
ATTTCTAGGGGCTGTTATCCTGTACTGGTAGTCGTGAATT
>ENSG00000205155|PSENEN|99_8
TGTGGGCTGCAGTATTCTCATCAGAAGTGTAGATCACGAT
>ENSG00000205155|PSENEN|99_9
CCAAGACGTGTGACAAATGGAAGTTTCCCGTTTTCTGAAG
>ENSG00000105329|TGFB1|154_1
AACCTGCTTTAGTGGGGGATAGTGAAGAAGACAATAAAAG
>ENSG00000105329|TGFB1|154_2
CCATTAAAGATGGAGAGAGGACTGCGGATCTCTGTGTCAT
>ENSG00000105329|TGFB1|154_3
CTGGACACCAACTATTGCTTCAGCTCCACGGAGAAGAACT
>ENSG00000105329|TGFB1|154_4
AGCAGGGATAACACACTGCAAGTGGACATCAACGGGTTCA
>ENSG00000105329|TGFB1|154_5
TGTACCAGAAATACAGCAACAATTCCTGGCGATACCTCAG
>ENSG00000105329|TGFB1|154_6
GGAAACCCACAACGAAATCTATGACAAGTTCAAGCAGAGT
>ENSG00000105329|TGFB1|154_7
GACTATCCACCTGCAAGACTATCGACATGGAGCTGGTGAA
>ENSG00000130203|APOE|337_1
GATGAAGGTTCTGTGGGCTGCGTTGCTGGTCACATTCCTG
>ENSG00000130203|APOE|337_2
CGAGACCATGAAGGAGTTGAAGGCCTACAAATCGGAACTG
>ENSG00000104888|SLC17A7|49_1
CAGGGGTAGTGAAGCTGCAGACTGACAGTTTCAAGGATAC
>ENSG00000104888|SLC17A7|49_2
TTGTTCCCAGTGCTGTCAAATCCTCTTTCCTTCCCAATTG
>ENSG00000104888|SLC17A7|49_3
GGTGCACTATGGAGGTGTCATCTTCTACGGGGTCTTTGCT
>ENSG00000104888|SLC17A7|49_4
AGTACTCAGGATGGAGCTCTGTTTTCTACGTCTACGGCAG
>ENSG00000104888|SLC17A7|49_5
CGTCCACTATGGCTGTGTCATCTTCGTGAGGATCCTGCAG
>ENSG00000104888|SLC17A7|49_6
GCTTTGCTATTGTGGCAACATCCACTCTAAACATGCTGAT
>ENSG00000104888|SLC17A7|49_7
CAGGAGGATTTATCTGTCAAAAATTTGCAGCCAACAGAGT
>ENSG00000104888|SLC17A7|49_8
CAGTTCAGCTGGGATCCAGAGACTGTCGGCCTCATACACG
>ENSG00000167755|KLK6|29_1
AAGAGAATACAGGAAAATCCCTTCTAGGCATCTCCTCTCC
>ENSG00000167755|KLK6|29_2
GCTCCATCCTTGCATCACTGGGGAGGACGTGATGAGTGAG
>ENSG00000167755|KLK6|29_3
AGGAGTCTACACCAACGTCTGCAGATACACGAACTGGATC
>ENSG00000167755|KLK6|29_4
AACATGTTGTGTGCTGGGGATGAGAAGTACGGGAAGGATT
>ENSG00000167755|KLK6|29_5
TGCGACAAGACATCTCACCCCTACCAAGCTGCCCTCTACA
>ENSG00000167755|KLK6|29_6
GGAGGAATGTGTGTGGGAGGCCTGGGTAAGGAGGAAAAGG
>ENSG00000105374|NKG7|352_1
AACCTTGTGAGCAGAAGGCAAGAGCGGCAAGATGAGTTTT
>ENSG00000105374|NKG7|352_2
CCCCAGATCCAGACCTTCTTCTCCTGGTCCTTCTACCTGG
>ENSG00000167614|TTYH1|255_1
CTGCAGGTGGCTGAAAATGTGTCCTTTGTGGAGGAGTACA
>ENSG00000167614|TTYH1|255_2
AGTGGCTGGTGATCGTGATGACAGTCATGAGTCTCCTGGT
>ENSG00000167614|TTYH1|255_3
TGACTTCTGCTCCAATCCAGACCCTTATGTTCTGAACCTG
>ENSG00000167614|TTYH1|255_4
TGTCCTTGGAGGAGACTCTGAATGTGACAGAAGGAAATTT
>ENSG00000132646|PCNA|222_1
GTAGAGTATAAAATTGCGGATATGGGACACTTAAAATACT
>ENSG00000132646|PCNA|222_2
AAGCCACTCCACTCTCTTCAACGGTGACACTCAGTATGTC
>ENSG00000132646|PCNA|222_3
ATGAATGAACCAGTTCAACTAACTTTTGCACTGAGGTACC
>ENSG00000132646|PCNA|222_4
TCACAGACAAGTAATGTCGATAAAGAGGAGGAAGCTGTTA
>ENSG00000132646|PCNA|222_5
ACGGAGTGAAATTTTCTGCAAGTGGAGAACTTGGAAATGG
>ENSG00000132646|PCNA|222_6
AAACCAGGAGAAAGTTTCAGACTATGAAATGAAGTTGATG
>ENSG00000132646|PCNA|222_7
GATATTAGCTCCAGCGGTGTAAACCTGCAGAGCATGGACT
>ENSG00000132646|PCNA|222_8
TCAAGAAGGTGTTGGAGGCACTCAAGGACCTCATCAACGA
>ENSG00000125869|LAMP5|204_1
AGTTGCAGAACAGGAAACAGACCCAGGGAGAAGTTTAGTC
>ENSG00000125869|LAMP5|204_2
GTTCTCCTGATGTTGTTCCATACAATGGCTCAAATCATGG
>ENSG00000125869|LAMP5|204_3
AGATATATTTGTGGTGCGGGAAAATGGGACGACGTGTCTC
>ENSG00000125869|LAMP5|204_4
TATTGTACCTTATGATGTGTGGGCCAGCAACTACGTAGAT
>ENSG00000125869|LAMP5|204_5
CTACGACTCCTCGGAGAAAACCCACTTCAAAGACGCAGTC
>ENSG00000125869|LAMP5|204_6
GCTGGGAAGTCCTATGAGTGTCAAGCTCAACAAACCATTT
>ENSG00000125869|LAMP5|204_7
CTCAGATTTTGTCTTCAGTGAAGAGCATAAATGCCCAGTG
>ENSG00000125869|LAMP5|204_8
ATTTTGGGGCTCATCTTGGGCCTCGTCATCATGGTAACAC
>ENSG00000125869|LAMP5|204_9
GGAGACTCTTTCGGATTTGTAGGGTGAAATGGCAATTATT
>ENSG00000185052|SLC24A3|280_1
TAGGGGAAGACAGAAAGTGGATGATGGCGAGGAAGCTGAT
>ENSG00000185052|SLC24A3|280_2
GACATCTTCACAAACGAGGATAGAAGACAAGGTGCGGTGG
>ENSG00000185052|SLC24A3|280_3
CTTCTTCGTCCCTTCCTTGGAAAAGATCTGTGAGCGCCTG
>ENSG00000185052|SLC24A3|280_4
CCTGCTGAGGGATTCTATTTACTACACGCTGTCTGTGATC
>ENSG00000185052|SLC24A3|280_5
GTTTCCTGGTGGGAGTCTTTAGTCCTTGTGCTGATGTATC
>ENSG00000185052|SLC24A3|280_6
TACATTGTCATCATGAAATATAACGCTTGCATACATCAGT
>ENSG00000185052|SLC24A3|280_7
GGGCTTATACCAACGGGGAATCTGAGGTGGCCATCAAAAT
>ENSG00000185052|SLC24A3|280_8
GGCCGCTGAGTTTCGTCTTATACTTCACTGTACCCAACTG
>ENSG00000053438|NNAT|347_1
GAGAAGCAGTACCGACAATGACGAAGATACCAGATCCCTT
>ENSG00000053438|NNAT|347_2
TGGAAATCAAAACACCGCACCAGCCAGCAGAATGGACATT
>ENSG00000053438|NNAT|347_3
GAGGGCACAGTTGAGGAAGGAGGGTGGTTAAGAAATACAG
>ENSG00000053438|NNAT|347_4
CCAAAATAATGTGTCACTTGATTTGGAACTATTCAAGCAG
>ENSG00000182463|TSHZ2|110_1
CAGAGATGCCTCAGACAAGAAAGCACACACTCACGTCAGG
>ENSG00000182463|TSHZ2|110_2
GAAGCACACAATTGCATGGATAAAATGACCGCTGTCTACG
>ENSG00000182463|TSHZ2|110_3
TTGGCTTCAAGCTGTCCAATAGTGAGAGGAGGAACTGTGA
>ENSG00000182463|TSHZ2|110_4
AGCCATCCAGTAACTCAGCATCAGATTGTACAGCCTCTAC
>ENSG00000182463|TSHZ2|110_5
GGAAACCAGCAAGGATGAGAAAGTCGTGAAAAGCGAGGAC
>ENSG00000182463|TSHZ2|110_6
TCAATACCTAAGGGAGGAAGACTTGGAAGATGGCTCAAAG
>ENSG00000182463|TSHZ2|110_7
TTGCACCAAAGTGGAAAGTGATGCCACTGGTTTCTATGCC
>ENSG00000182463|TSHZ2|110_8
CGATTCTTTCCGCAAAAGTGAAACACCTCCAGAAGCCAAA
>ENSG00000182463|TSHZ2|110_9
GTTCCAGGAATGTCATTCTGAAGTAATGAGGCATGGACAG
>ENSG00000182463|TSHZ2|110_10
GATTGAGATGGCAGTCGAAATAGCTTCATTGAAGTGTCAG
>ENSG00000182463|TSHZ2|110_11
GGGTGGCTTTTATGGGATTTACTCATGGGCATAGGGAATA
>ENSG00000182463|TSHZ2|110_12
GAGGATCATAAAGTGAATTGAGAACAGTGAGGTCTGTCTT
>ENSG00000182463|TSHZ2|110_13
AACCTATTCAACCAGAAATGAATGGAGCTCGACTGGAAAG
>ENSG00000182463|TSHZ2|110_14
CTTCAGATGGGTTAAGATTGAAGGGTGGACTGGACTCTAC
>ENSG00000182463|TSHZ2|110_15
ATTCTATTAAAGGAAAATCAATGCATTAGTATTGGGGTTC
>ENSG00000179242|CDH4|250_1
CCAAGGGGACACAATATGAGACCAACAGCATGGACTTCAA
>ENSG00000179242|CDH4|250_2
ATCGACCTGTACATCTACGTCATCGACATGAATGACAACC
>ENSG00000179242|CDH4|250_3
TATGTTCACCATCAACAGCGAGACTGGAGATATCGTCACA
>ENSG00000179242|CDH4|250_4
CATCGTTCAGGCCACAGATATGGAAGGAAATCTCAACTAT
>ENSG00000179242|CDH4|250_5
CAACAGAGCTTTCATGCTGACAGTGATGGTGTCCAACCAG
>ENSG00000179242|CDH4|250_6
GACCCTCCAGATCTATCTCATTGACATCAACGACAACGCC
>ENSG00000179242|CDH4|250_7
ACAGACTCTGGAAACCCTCCCCTGTCCAACACGTCCATCA
>ENSG00000179242|CDH4|250_8
AAGAAGCTGGCGGACATGTATGGAGGTGGTGAAGAGGATT
>ENSG00000154645|CHODL|267_1
TGACTTCAAGCATCCCTGCTACAAAATGGCCTACTTCCAT
>ENSG00000154645|CHODL|267_2
AGCAGAACAGAAGTTAATAGAGAGCATGTTGCAAAACCTG
>ENSG00000154645|CHODL|267_3
TGGATAGGGCTTTGGAGGAATGGAGATGGGCAAACATCTG
>ENSG00000154645|CHODL|267_4
GAAGTGAAAAGTGTGTTGTGATGTATCACCAACCAACTGC
>ENSG00000154645|CHODL|267_5
GAAGCACAATTATATTTGCAAGTATGAACCAGAGATTAAT
>ENSG00000154645|CHODL|267_6
CTGTAGAAAAGCCTTATCTTACAAATCAACCAGGAGACAC
>ENSG00000154645|CHODL|267_7
CAAACCAGTCTACACTGTGGATTTCAAAGAGTACCAGAAA
>ENSG00000154645|CHODL|267_8
CATCAGAACAATAGCTTGGAATGGCTTGAAATCACAAAGG
>ENSG00000142192|APP|339_1
CCGTGTGATTTATGAGCGCATGAATCAGTCTCTCTCCCTG
>ENSG00000142192|APP|339_2
AGAGAATGTCCCAGGTCATGAGAGAATGGGAAGAGGCAGA
>ENSG00000142192|APP|339_3
ATTGACAAGTTCCGAGGGGTAGAGTTTGTGTGTTGCCCAC
>ENSG00000142192|APP|339_4
CTGCAGATCACCAATGTGGTAGAAGCCAACCAACCAGTGA
>ENSG00000205927|OLIG2|264_1
GGACAAGCTAGGAGGCAGTGGCTTCAAGTCATCCTCGTCC
>ENSG00000205927|OLIG2|264_2
CACCAAGAAGGACAAGAAGCAAATGACAGAGCCGGAGCTG
>ENSG00000205927|OLIG2|264_3
AGTAGACATCGTTTTATGAAAAGGTACCGCTGTGTGCATT
>ENSG00000205927|OLIG2|264_4
GTTCGGTATCAGAAGCGCTGATGGTCATATCCAATCTCAA
>ENSG00000205927|OLIG2|264_5
TCTCGTTGATTTGGGAGAATATGGTTTTCTAATAAATCTG
>ENSG00000205927|OLIG2|264_6
CTTCTTCAACAGTATGAGCAAGTTTATAGACATTCAGAGT
>ENSG00000205927|OLIG2|264_7
CGACTCATCTTTCCTTCTCTAAGCACAAAGTGATTTGGTT
>ENSG00000205927|OLIG2|264_8
CCTGAGAACGTAACAGAATTAAAAGGCAGTTGCTGTGGAA
>ENSG00000184221|OLIG1|380_1
TTAAATCCTGGGGGTTTCTTAGAAAGCAACTTAGAACTCG
>ENSG00000184221|OLIG1|380_2
CTTTCGTTTCCCTTTCCCCAAAAGTAGCGTAACCAACATT
>ENSG00000184221|OLIG1|380_3
GCATCCAGTGTTCCCGATTTACTAAAATAGGTAACCAGGC
>ENSG00000184221|OLIG1|380_4
AGTCAGTTTCGATTTGTTACAGACGTTAACAAATTCCTTT
>ENSG00000184221|OLIG1|380_5
CTATGACCTTTCCGCAGTTTACTTTGATTTTCTATGTTTA
>ENSG00000184221|OLIG1|380_6
CCGAATTTAACTGGCACTTTATTTTACTTCTAACCTTGTT
>ENSG00000160255|ITGB2|183_1
CTTTGAGAAGGAGAAGCTCAAGTCCCAGTGGAACAATGAT
>ENSG00000160255|ITGB2|183_2
GTGCTGATCGGCATTCTCCTGCTGGTCATCTGGAAGGCTC
>ENSG00000160255|ITGB2|183_3
CTGAAGTTCGAAAAGGGCCCCTTTGGGAAGAACTGCAGCG
>ENSG00000160255|ITGB2|183_4
CAGGTGTGACACTGGCTACATTGGGAAAAACTGTGAGTGC
>ENSG00000160255|ITGB2|183_5
ACCTACGACTCCTTCTGCAGCAATGGAGTGACGCACAGGA
>ENSG00000160255|ITGB2|183_6
CCATCTCATTAAGAATGCTTACAATAAACTCTCCTCCAGG
>ENSG00000160255|ITGB2|183_7
CTGTCACCTGGAGGACAACTTGTACAAGAGGAGCAACGAA
>ENSG00000160255|ITGB2|183_8
CTGATAAGCTGCGAAACCCATGCCCCAACAAGGAGAAAGA
>ENSG00000100362|PVALB|174_1
AGAGACCTGTCTGCTAAAGAAACCAAGATGCTGATGGCTG
>ENSG00000100362|PVALB|174_2
GGACAAAAGTGGCTTCATCGAGGAGGATGAGCTGGGATTC
>ENSG00000100362|PVALB|174_3
GACCACAAAAAGTTCTTCCAAATGGTCGGCCTGAAGAAAA
>ENSG00000100362|PVALB|174_4
GACAGACTTGCTGAACGCTGAGGACATCAAGAAGGCGGTG
>ENSG00000100146|SOX10|356_1
GCAGGCTGAAGACACTAGAATCCTGACCTGTACATTCTGC
>ENSG00000100146|SOX10|356_2
CACTCAGGGGCTGAGAGTAGCTTTGAGGAGCCTCATTGGG
>ENSG00000100146|SOX10|356_3
GAGAACAGGCTGGACAGAGGAGAAGGAGGTTGACTGTTGC
>ENSG00000100146|SOX10|356_4
TACTCTGACCATCAGCCCTCAGGACCCTATTATGGCCACT
>ENSG00000100146|SOX10|356_5
CACTACACCGACCAGCCATCCACCTCACAGATCGCCTACA
>ENSG00000100146|SOX10|356_6
AGGTAATGTCCAACATGGAGACCTTTGATGTGGCTGAGTT
>ENSG00000100146|SOX10|356_7
CCTCACATCGACTTCGGCAACGTGGACATTGGTGAGATCA
>ENSG00000100146|SOX10|356_8
GAACGAAAGTGACAAGCGCCCCTTCATCGAGGAGGCTGAG
>ENSG00000077942|FBLN1|0_1
GCTACCAGTGTGGACAGGTCTTCCAGGCATGCTGTGTCAA
>ENSG00000077942|FBLN1|0_2
GCCTCCAAGAAACGGATAAGATCATTGAGGTTGAGGAGGA
>ENSG00000077942|FBLN1|0_3
AGCTGCTGTCTGATGGTGTCTCCTGTGAAGATGTCAATGA
>ENSG00000077942|FBLN1|0_4
GAGGACAATAGCTGCAAAGATATTGACGAGTGTGAGAGTG
>ENSG00000077942|FBLN1|0_5
CCCGATTTTATCTGTCAGAATACTCTGGGATCCTTCCGCT
>ENSG00000077942|FBLN1|0_6
GGCTTTATACAAGATGCTCTAGGCAACTGTATTGATATCA
>ENSG00000077942|FBLN1|0_7
CGAATGCAAGACGGGTTACTATTTTGACGGCATCAGCAGG
>ENSG00000077942|FBLN1|0_8
GATGAGTGTGTGACTGGCATCCACAACTGCTCCATCAACG
>ENSG00000171659|GPR34|144_1
TAACCACATCCTACTCTGTTATTTTCATCGTGGGACTGGT
>ENSG00000171659|GPR34|144_2
ACATAATCGCCCTCTATGTATTTCTGGGTATTCACCGTAA
>ENSG00000171659|GPR34|144_3
AACCAAAACAAGTGGACACTAGGTGTGATTCTGTGCAAGG
>ENSG00000171659|GPR34|144_4
TGTCTGTTGTATAGTATGGATGCTTGCTCTTGGTGGATTC
>ENSG00000171659|GPR34|144_5
AATTCCACAATGTGTTTCCATTACAGAGATAAGCATAACG
>ENSG00000171659|GPR34|144_6
AGATTGGGAAGAATCTATTGAGGATTTCTAAAAGGAGGTC
>ENSG00000171659|GPR34|144_7
TCACAAAACCAATGAGATCATGCTGGTTCTCTCATCTTTC
>ENSG00000171659|GPR34|144_8
TGCTTAGATCCAGTCATGTATTTCCTGATGTCCAGTAACA
>ENSG00000072315|TRPC5|244_1
AGAGGCTTGTGACTTGCTCATGCACAAATGGGGTGATGGA
>ENSG00000072315|TRPC5|244_2
ATGTGGCAGGACATCAGATATTCTCAGATGGAGAAAGGGA
>ENSG00000072315|TRPC5|244_3
CATCTCCAGCTTTCGGTATGAAGTGCTTGACCTCTTGGGA
>ENSG00000072315|TRPC5|244_4
GGATCCGATGTGAGAAACAGAACAATGCCTTCTCCACGCT
>ENSG00000072315|TRPC5|244_5
CACTGGGTAGTCAAGCTTCTAACCTGCATGACCATTGGGT
>ENSG00000072315|TRPC5|244_6
CATCCTCAACCATCGAGATGACCACAGTGAAGAGCTTGAC
>ENSG00000072315|TRPC5|244_7
TGTGGGTGATGCATTGCTCTATGCCATACGCAAGGAAGTG
>ENSG00000147246|HTR2C|348_1
CTATTGGTTTGGCAATCTGATATTTCTGTGAGCCCAGTAG
>ENSG00000147246|HTR2C|348_2
TGACATTTTCAATACCTCCGATGGTGGACGCTTCAAATTC
>ENSG00000147246|HTR2C|348_3
TAGGTGGCAACATCCTTGTGATCATGGCAGTAAGCATGGA
>ENSG00000147246|HTR2C|348_4
CTGGCAATCCTTTATGATTATGTCTGGCCACTACCTAGAT
>ENSG00000147246|HTR2C|348_5
TATCAGTTCCTATCCCTGTGATTGGACTGAGGGACGAAGA
>ENSG00000147246|HTR2C|348_6
GACTAAGTCTGGATTTCCTGAAGTGCTGCAAGAGGAATAC
>ENSG00000147246|HTR2C|348_7
TTCTGTCTGTTCTTTGTGAGAAGTCCTGTAACCAAAAGCT
>ENSG00000147246|HTR2C|348_8
CGAGAAAGCCAGTGACAATGAGCCCGGTATAGAGATGCAA
>ENSG00000009694|TENM1|70_1
GAGGGACACTCACTACTTCATTAAGCTTGGGTCTCTGGAG
>ENSG00000009694|TENM1|70_2
AGGGCGCAGAGTCTTATACAAGTACACCAAGCAAGCAAGG
>ENSG00000009694|TENM1|70_3
AAGTAACCACCAATGGGGAGATCTACATCATCGCTGGTGC
>ENSG00000009694|TENM1|70_4
TGACTTCCACACAACCACTGAGCTGTGACTCAGGAATGGA
>ENSG00000009694|TENM1|70_5
AGTTTCTTGCACCACAGTGATTATGGGTTTACCATCAGCC
>ENSG00000009694|TENM1|70_6
GCTGGAGTATGCAGCTGTGATCCCAAGTGGACAGGATCTG
>ENSG00000009694|TENM1|70_7
TGTTGTGACATGGAGGCTCAAGCTGGGTCTACTCAAGATG
>ENSG00000009694|TENM1|70_8
TGACACTGACCATGAAAGGAAGTCTGATGGGGAAAATGGT
