# Supplementary material for: Evidence of off-target probe binding affecting 10x Genomics Xenium gene panels compromise accuracy of spatial transcriptomic profiling
Source: eLife. 2026 May 1;14:RP107070. doi: 10.7554/eLife.107070 (PMC13134852; doi:10.7554/eLife.107070)
Supplement: Supplementary file 10. — Results include all possible RNA species, and using a pad length (-pl) of 10. [file elife-107070-supp10.zip › xenium_probeset_results/human_brain_10pl_all/stat_off_target_genes.txt]

PSEN2
PLD5
FCGR1A
EFHD1
RFTN1
IDH1
FCGR3A
CD83
HLA-DQA1
HLA-DMB
HILPDA
ROS1
GJA1
ANKRD18A
RNASET2
CNTNAP3B
TRPC6
IFITM3
ERBB3
CAPN3
FLT1
CCNB2
PCSK6
SERPINA3
CD68
STXBP2
MYO5B
CSPG4
PSENEN
KLF2
PCNA
CCL4
CDH12
