# Supplementary material for: Evidence of off-target probe binding affecting 10x Genomics Xenium gene panels compromise accuracy of spatial transcriptomic profiling
Source: eLife. 2026 May 1;14:RP107070. doi: 10.7554/eLife.107070 (PMC13134852; doi:10.7554/eLife.107070)
Supplement: Supplementary file 10. — Results include all possible RNA species, and using a pad length (-pl) of 10. [file elife-107070-supp10.zip › xenium_probeset_results/mouse_multi_10pl_all/fwd_oriented.fa]

>ENSMUSG00000025902|Sox17|369_1
TCAAATTAAAGATCAACAGTAAGTATTATACAATTAGAAG
>ENSMUSG00000025902|Sox17|369_2
TTGTCATGCGTGTTTTCTCAATCTTAAATAAATCCTGGAA
>ENSMUSG00000025902|Sox17|369_3
TTAAAATATCTCACTGACTTATTCCATTTCTTGAAAGTGT
>ENSMUSG00000025902|Sox17|369_4
CAGCACCTCCAGACATCTGAATTTCAGCCTTCCTATTTCC
>ENSMUSG00000025902|Sox17|369_5
GCCAGATTTGGTCTCTGAAATAATACAGGAAAACCTCAGC
>ENSMUSG00000025902|Sox17|369_6
GAAACTGCAGACCAGAAGCTATCAAAATCTCTGTGCTTTT
>ENSMUSG00000025902|Sox17|369_7
GACCTGGAGTTTTAACTACTATCACTGATCTCTACACACA
>ENSMUSG00000025902|Sox17|369_8
CACATTATCAGTTAGATTTAAGACCAATTGCTTTTAAATT
>ENSMUSG00000025902|Sox17|369_9
CCCAAAGTATCTATCAAGAGAATGGTCAGCAGAAGTTAGA
>ENSMUSG00000025902|Sox17|369_10
TACTTGTGGCATTTGTGGCTGGCTTTGATAACGTCGTGAG
>ENSMUSG00000025902|Sox17|369_11
TTGAGTGTGATACCGCTGCGGACTACAGCAGACAGGCGTG
>ENSMUSG00000025902|Sox17|369_12
CCTTTCGAGCCTCAGGTCTGCTTTGGGGATGTGGCTTAGG
>ENSMUSG00000026073|Il1r2|37_1
TTCGTGGCAGAGAGTTCAAATCTGAATTGAGGCTGGAAGG
>ENSMUSG00000026073|Il1r2|37_2
ATAGTTTTCTGACCTGGAGTAAATTGGACTCTTCTCAGCT
>ENSMUSG00000026073|Il1r2|37_3
CAGAAACGCATCCCACTGTGAGCAAATGTCTGTGGAACTC
>ENSMUSG00000026073|Il1r2|37_4
CCTCATGTCTCCTACTTGCAAATCTCAGCTCTCTCCACCA
>ENSMUSG00000026073|Il1r2|37_5
CCAGCAACGCTGATGGAAAGATACAGTGGTATAAGGGCGC
>ENSMUSG00000026073|Il1r2|37_6
CCCTGGAGACAATACCAGCATCATTGGGGTCAAGACTGAT
>ENSMUSG00000026073|Il1r2|37_7
CCAGTACTCAGAGAATGATGAAAACTATGTGGAAGTGTCG
>ENSMUSG00000026073|Il1r2|37_8
AGGGCTGGAAAGACATATGGACTGACCAAGCTACGGACTG
>ENSMUSG00000045515|Pou3f3|367_1
GGAGACCGATGAGACTCTTTCTGAAGTCCAAGAAAGGAGG
>ENSMUSG00000045515|Pou3f3|367_2
GCAACAGGGACATCTCGTTTATACTGTGGTGGTGTTCTGC
>ENSMUSG00000045515|Pou3f3|367_3
CTAACGCACCTAAACTGCACACTTGAGGTACTGTCCACAC
>ENSMUSG00000045515|Pou3f3|367_4
CTGCCTAAAAGATCCATGGAAACTTTCTTTATGGGGAGCG
>ENSMUSG00000045515|Pou3f3|367_5
GACTGAACAAGAAAGCCAAAAGAAAGCATCCTCCGCAGTA
>ENSMUSG00000045515|Pou3f3|367_6
ACTTTTCAAATGACGGCAATATAGAATCGTTAGATCCGTT
>ENSMUSG00000045515|Pou3f3|367_7
GTTGTTAGGTAATAAGGGTATCTTTTGATGTGATCATTTG
>ENSMUSG00000045515|Pou3f3|367_8
TTGCTAAAAGGAGTTGCTTTAGCAATAGTGGTTATTCACT
>ENSMUSG00000026051|Ecrg4|31_1
TCTCCACTCCAGTCATCCCTCCAGCTACTTTGCAGCACTC
>ENSMUSG00000026051|Ecrg4|31_2
GCATAAGTGGAAACAAACTCAAGAAGATGCTCCAGAAACG
>ENSMUSG00000026051|Ecrg4|31_3
CTTTGATGAGGCTAAATTTGAAGATGATGTCAACTATTGG
>ENSMUSG00000026051|Ecrg4|31_4
AAATCGAAACGGCCATGACTACTATGGTGACTACTACCAG
>ENSMUSG00000026051|Ecrg4|31_5
GAAAGCTTCAGGCATGGAGCCAGTGTCAACTATAATGACT
>ENSMUSG00000026051|Ecrg4|31_6
TGCTTCAGTAGGCCTTCTCTACCTATACCACGTGACCATC
>ENSMUSG00000045954|Cavin2|344_1
CAGGCAGAAAAGTTCCAGCATCCAAACACAGACATGCTCC
>ENSMUSG00000045954|Cavin2|344_2
GTGCACACACTCCTGGATAAATTGGTCAACATGCTGGACG
>ENSMUSG00000045954|Cavin2|344_3
TGAAGGGCATCCAGAACGACCTCACCAAGCTCTCCAAGTA
>ENSMUSG00000045954|Cavin2|344_4
CAAAGTGCTCATCTTCCAGGAAGAAAGTGAGATCCCTGCC
>ENSMUSG00000045954|Cavin2|344_5
TGAGAACAAGTCCCTGGAGGAAACTCTGCACAACGTGGAC
>ENSMUSG00000045954|Cavin2|344_6
CTCGTCAGAACATCGAGAAAAAGATGAACAAGCTGGGAAC
>ENSMUSG00000045954|Cavin2|344_7
GGGAGAAAGCTCTGTAGAAAATGAGACCAAGTTGGAAGAC
>ENSMUSG00000045954|Cavin2|344_8
CTACATGCTCAACTCCGAGGAGATGGAGGAACCCAGTGAG
>ENSMUSG00000026011|Ctla4|361_1
ATGGCTTGTCTTGGACTCCGGAGGTACAAAGCTCAACTGC
>ENSMUSG00000026011|Ctla4|361_2
TCTCTGAAGCCATACAGGTGACCCAACCTTCAGTGGTGTT
>ENSMUSG00000026011|Ctla4|361_3
CGCCAGCTTTCCATGTGAATATTCACCATCACACAACACT
>ENSMUSG00000026011|Ctla4|361_4
CGACATTCACAGAGAAGAATACAGTGGGCTTCCTAGATTA
>ENSMUSG00000026011|Ctla4|361_5
AAGCAGAGTGAACCTCACCATCCAAGGACTGAGAGCTGTT
>ENSMUSG00000026011|Ctla4|361_6
ATACTTTGTGGGCATGGGCAACGGGACGCAGATTTATGTC
>ENSMUSG00000026011|Ctla4|361_7
AGAAAAGAAGTCCTCTTACAACAGGGGTCTATGTGAAAAT
>ENSMUSG00000026011|Ctla4|361_8
CAACAGAGCCAGAATGTGAAAAGCAATTTCAGCCTTATTT
>ENSMUSG00000026180|Cxcr2|24_1
TCTTCAGTGGAGATCTTGATATTTTCAATTATAGCTCTGG
>ENSMUSG00000026180|Cxcr2|24_2
AGTTATGCTGTGGTTGTAATATACGTCCTGGTGACTCTGC
>ENSMUSG00000026180|Cxcr2|24_3
GCTCAACCCTGTGCAAGATATTCTCATACGTGAAGGAGGT
>ENSMUSG00000026180|Cxcr2|24_4
CCATTGTACATGCCACAAGTACACTGATCCAGAAGAGACA
>ENSMUSG00000026180|Cxcr2|24_5
TGCATAGCCATGTGGTTACTATCAGTAATTCTGGCCCTGC
>ENSMUSG00000026180|Cxcr2|24_6
CCTTTCTACCTTAGTCTGCTATGAGGATGTAGGTAACAAT
>ENSMUSG00000026180|Cxcr2|24_7
CGATGACATTGACAAGGCCTTGAATGCTACGGAGATTCTT
>ENSMUSG00000026180|Cxcr2|24_8
ACTTCTCAAGATCATGGCTACTTATGGCCTTGTCAGCAAG
>ENSMUSG00000026208|Des|296_1
GGATGCAGCCACTCTAGCTCGTATTGACCTGGAGCGCAGA
>ENSMUSG00000026208|Des|296_2
CAGCTTCAGGAACAGCAGGTCCAGGTGGAGATGGACATGT
>ENSMUSG00000026208|Des|296_3
GCGGCTAAGAACATCTCTGAGGCTGAAGAATGGTACAAGT
>ENSMUSG00000026208|Des|296_4
CAGGAGATGATGGAATACCGACACCAGATCCAGTCCTACA
>ENSMUSG00000026208|Des|296_5
GAGCAGGATCAACCTTCCTATCCAGACCTTCTCTGCTCTC
>ENSMUSG00000026208|Des|296_6
GTTCTGAAGTCCATACCAAAAAGACAGTGATGATCAAGAC
>ENSMUSG00000026208|Des|296_7
GGATGGAGAGGTTGTCAGCGAGGCTACACAGCAACAACAT
>ENSMUSG00000026208|Des|296_8
CCACTCTCGGATATCACACCCAGCCACTTTTCTCCACTCA
>ENSMUSG00000050711|Scg2|6_1
GAGTACTTAGCCAGGATGCTAGTTAAGTACCCTGAGCTCC
>ENSMUSG00000050711|Scg2|6_2
TAGAGCCAACCAGATTCCCAAAGTAGCCTGGATCCCTGAT
>ENSMUSG00000050711|Scg2|6_3
GGATCTGGAGCTTGCTGTTGACCTAGATGACATCCCAGAG
>ENSMUSG00000050711|Scg2|6_4
CGTGTACAAGACCAACAACATTGCCTATGAAGATGTCGTG
>ENSMUSG00000050711|Scg2|6_5
ACACGCCTGATGACTATGAGACTCAACAGTGGCCTGAGAG
>ENSMUSG00000050711|Scg2|6_6
GAAGACGAGTGGATGCGGATAATACTCGAGGCTCTGAGGC
>ENSMUSG00000050711|Scg2|6_7
AGAAGAAAGCAGCCCAGACTACAATCCCTACCAAGGCGTC
>ENSMUSG00000050711|Scg2|6_8
AATGATCAGGGCTTTGGAGTACATAGAAAAGCTCAGGCAG
>ENSMUSG00000026149|Tm4sf20|358_1
TTTCCACTTCTCAGTATTTATGAGTCTCCTGCTTGTTGGA
>ENSMUSG00000026149|Tm4sf20|358_2
CCATCAATAACATGGTCAGTAACTGGAAAATACCCAACTC
>ENSMUSG00000026149|Tm4sf20|358_3
AATCTGCTGTGGTTCTTCAATGGCACTTGTGTTTCTCCTA
>ENSMUSG00000026149|Tm4sf20|358_4
GTAATACTCAGGCCAACAGTACTGTCACTTGTGAATTTTC
>ENSMUSG00000026149|Tm4sf20|358_5
CTGTGTATTGCATGTTGGTATCACTCCAGGCTCTCTTGGA
>ENSMUSG00000026149|Tm4sf20|358_6
CTGCAACAATAAGACTGGGATGTTTCTTTCATCACTCTTC
>ENSMUSG00000026149|Tm4sf20|358_7
TGAGTGGTGGTTTCCAGGAATTATAGGAGCAGGTCTGATG
>ENSMUSG00000026149|Tm4sf20|358_8
CCTGGGAATCAGCTTAGTGGAGGCAGACTCGACTTCTCAA
>ENSMUSG00000044337|Ackr3|22_1
ACTCTGACATCAACTGGCCATGTAACAGCAGCGACTGCAT
>ENSMUSG00000044337|Ackr3|22_2
TACCCTCTCCTTCATCTACATTTTCATCTTCGTGATCGGC
>ENSMUSG00000044337|Ackr3|22_3
CACACACCTCATTTTCTCCATCAACCTCTTTGGGAGCATC
>ENSMUSG00000044337|Ackr3|22_4
CCTCCAGCTATAAGAAGAAGATGGTACGCCGTGTTGTATG
>ENSMUSG00000044337|Ackr3|22_5
CCTTCTTTGTGTCCCTGCCTGATACCTACTACCTGAAGAC
>ENSMUSG00000044337|Ackr3|22_6
CATCAAGGAGTGGCTGATCGGCATGGAGCTGGTCTCTGTC
>ENSMUSG00000044337|Ackr3|22_7
CCCCTTCACTATCATTGCGATCTTCTACTTCCTGCTCGCT
>ENSMUSG00000044337|Ackr3|22_8
AGAAGCACAGTAGCCGGAAGATCATCTTCTCCTACGTGGT
>ENSMUSG00000067006|Serpinb5|390_1
CAAACAACTATGTGAAAGGGACCCAGCAGGAAACATTCTC
>ENSMUSG00000067006|Serpinb5|390_2
AGGCGACACAGCAAATGAAATTGGACAGGTCCTTCATTTT
>ENSMUSG00000067006|Serpinb5|390_3
CAAGCGACTCTACATAGACAAATCTCTGAACCCTTCTACA
>ENSMUSG00000067006|Serpinb5|390_4
GACAAACTGGAAGAAACGAAAGGTCAAATTAACAGCTCCA
>ENSMUSG00000067006|Serpinb5|390_5
AGACCAAAATCCTTGTGGTTAATGCTGCCTACTTTGTTGG
>ENSMUSG00000067006|Serpinb5|390_6
AGACACCAAACCCGTACAAATGATGAATCTTGAGGCCACT
>ENSMUSG00000067006|Serpinb5|390_7
TGAACAGCAACTCAACCCAGAAACATTGTTACAGTGGACC
>ENSMUSG00000067006|Serpinb5|390_8
GATTCATAGAGTATGCCTAGAAATAACCGAAGATGGTGGT
>ENSMUSG00000026327|Serpinb11|216_1
CAGGAGTCTTAAAAGCAAAGACGAAAAATTCTTCTGAGTG
>ENSMUSG00000026327|Serpinb11|216_2
ATTTCCCACATTAACCAACAGAACTCCCTCAGCGTTGCTA
>ENSMUSG00000026327|Serpinb11|216_3
CATTCCACAAGCAATATGTAAGATGTTGTGAGAAACTGTA
>ENSMUSG00000026327|Serpinb11|216_4
CTGCAAACTGTTGATTTTGAACTATCTACAGAAGAGACAA
>ENSMUSG00000026327|Serpinb11|216_5
GGCTATCATAAAGGAGCCAGAGATGCAAGTCCTTGAGCTT
>ENSMUSG00000026327|Serpinb11|216_6
AGGCATGAGGGACATCTTCAACGTAGCCAATGCTGATCTC
>ENSMUSG00000026327|Serpinb11|216_7
TTTATCTAAGGTTGTTCACAAGTCATATGTGGATGTCAAT
>ENSMUSG00000026327|Serpinb11|216_8
CCTTTCCTGTTCTTTATCTGGGATGAGTCTGGCAATATTT
>ENSMUSG00000026380|Tfcp2l1|246_1
AGCTACATGAAGAGACCTTAACATACCTCAATCAAGGTCA
>ENSMUSG00000026380|Tfcp2l1|246_2
TTTTGTGGGACCCATCGAAGAGAGCATCTGCATTCATTCA
>ENSMUSG00000026380|Tfcp2l1|246_3
GGTGCAGATTGACACGTTTAAGCAGAATGAGAGTGGGGAC
>ENSMUSG00000026380|Tfcp2l1|246_4
GGCTCAAGAGAAGGAGAAATACCAGCCATCCTATGAAACC
>ENSMUSG00000026380|Tfcp2l1|246_5
TGCTGACCTCCTGAAGATGTCCAGAGATGATTTGGTCCAG
>ENSMUSG00000026380|Tfcp2l1|246_6
CAGGAATGTGAGGCCAAAGATGACCATCTATGTCTGTCAG
>ENSMUSG00000026380|Tfcp2l1|246_7
GCAGGATGACAGTGGGGATAACAGCCTGTGTGTATACCAT
>ENSMUSG00000026380|Tfcp2l1|246_8
CTTGTTTTATCCTCAGCACATTAAAAGCAGAAAGCAATGA
>ENSMUSG00000026390|Marco|112_1
GATGATGATTGGGATAATAATGATGCGACTGTCTTCTGTC
>ENSMUSG00000026390|Marco|112_2
AGGCCGAGCTGAAGTTTACTATAACAATGAGTGGGGGACA
>ENSMUSG00000026390|Marco|112_3
GGATTGCAGGTGTGAAAGGAAGCAAGGGTGACACAGGAAT
>ENSMUSG00000026390|Marco|112_4
GTGGCAATGGATCACTAGCTATCGAGGACAAGCCCTTCTT
>ENSMUSG00000026390|Marco|112_5
ACTGCACTGCTGCTGATTCAAGTTCTCAATCTGCAGGAGC
>ENSMUSG00000026390|Marco|112_6
TCAATGATCCAGTGCCCAAGAAGAGAAATGGGGGGACCTT
>ENSMUSG00000026390|Marco|112_7
GAGCCGATTTTGACCAAGCTATGTTCCCTGTGATGGAGAC
>ENSMUSG00000026390|Marco|112_8
GGGAAGTAAAGAACTCCTCAAAGAGGAAGACTTCTTGGGC
>ENSMUSG00000004552|Ctse|79_1
CAGAGTGCCCCTCAGAAGACATCAGTCCCTTCGGAAGAAA
>ENSMUSG00000004552|Ctse|79_2
CCCAAGGACAGCTCTCAGAATTCTGGAGGTCTCATAACTT
>ENSMUSG00000004552|Ctse|79_3
TGTCAATGAACCCCTCATCAACTACCTGGATATGGAATAC
>ENSMUSG00000004552|Ctse|79_4
CACATACACGGAGGTAGGGAATCATTTCTCCATCCAGTAT
>ENSMUSG00000004552|Ctse|79_5
GTGGAAGGGTTGACTGTGGATGGCCAGCAGTTTGGAGAAA
>ENSMUSG00000004552|Ctse|79_6
CCAGGCCAGACCTTTGTGAATGCAGAGTTTGATGGGATTC
>ENSMUSG00000004552|Ctse|79_7
GAACCTTGTGGCTCTGCCTATGTTTTCTGTCTACTTGAGC
>ENSMUSG00000004552|Ctse|79_8
TGTCTTCATCCGACAGTTCTACTCAGTCTTTGACCGTGGA
>ENSMUSG00000026365|Cfh|232_1
ATTTGGGCAAGTGGAAGTGATGTGTGAAAATGGGATATGG
>ENSMUSG00000026365|Cfh|232_2
TCTCAGCCTTTCTGTGAAGAAAAGAGATGCTCACCTCCTT
>ENSMUSG00000026365|Cfh|232_3
GAGAATGAAAGATACCACTATAAGTGTAAGCATGGTTATG
>ENSMUSG00000026365|Cfh|232_4
AGAAAATGGCCTTTGGAGCAATGAAAAGCCACGATGTGTG
>ENSMUSG00000026365|Cfh|232_5
AGCAGAAACAGACCAGGAATACTATTTTGGACAGGTGGTG
>ENSMUSG00000026365|Cfh|232_6
CAGATGGGTGGATCAATGATATTCCACTATGTGAAGTTGT
>ENSMUSG00000026365|Cfh|232_7
GGTTGTTTATACCTGTGATGATGGGTATCAACTATTAGGT
>ENSMUSG00000026365|Cfh|232_8
TGGACTGTTTGTGCAGCAGAAGATTGTAAAGGTCCTCCTC
>ENSMUSG00000026574|Dpt|78_1
GCAGTACCAGGACTACGGTGATGATGGATGGGTGAATCTT
>ENSMUSG00000026574|Dpt|78_2
TAGCTGTGAGGAGCATCTTTAGCAAGAAGGAAGGCTCTGA
>ENSMUSG00000026574|Dpt|78_3
GAATGGTACCAGAAGTGCTCCAACAATGGATTGGTGGCGG
>ENSMUSG00000026574|Dpt|78_4
CGAATCAGTGCTGGATCGTGAGTGGCAATTTTACTGCTGC
>ENSMUSG00000026574|Dpt|78_5
GGATGACAACAGAGTACCCAAGCCACTATGGGGAAGACAT
>ENSMUSG00000026574|Dpt|78_6
TACGATTTTTATATGCGAGGAGCAACAACCACTTTCTCTG
>ENSMUSG00000026574|Dpt|78_7
ATCACATATGTTAATATTGATTAGAACATCTACACTTCTT
>ENSMUSG00000026574|Dpt|78_8
CTTGCTGTGATTCGCACTATAACTTGAGCTTCAGATTCAG
>ENSMUSG00000000544|Gpa33|273_1
CTGATGCTCTTACCGTGGAAACTACACAGGACATTCTTCG
>ENSMUSG00000000544|Gpa33|273_2
CACCTATGTTTCAGACCGAGAGGGGTTCATTCAGTGGGAT
>ENSMUSG00000000544|Gpa33|273_3
CTGGAATTTTGTGACAAAGAAATACATCTATGGGAACCGT
>ENSMUSG00000000544|Gpa33|273_4
TCGAGTGAGAGTATCTAACGATGCTGAGTTGTCAAATGCC
>ENSMUSG00000000544|Gpa33|273_5
CATCCAAGGGGAGATGGTGATCGGGAACAACATCCAGCTG
>ENSMUSG00000000544|Gpa33|273_6
CCCACAATACAGCTGGAAGAGTTACAACGCCCAGAACCAG
>ENSMUSG00000000544|Gpa33|273_7
GCGAGCCATTGTTGCTGAAGAACATCTCCACGGAGACAGC
>ENSMUSG00000000544|Gpa33|273_8
CTACATCTGCACCTCCAGCAATGACGTGGGGATAGAGTCC
>ENSMUSG00000026678|Rgs5|230_1
GTTGAGGATCTAAGCCGCCAGCCAAAATGTGTAAGGGACT
>ENSMUSG00000026678|Rgs5|230_2
GGCTTACAGGACCAACTTCAAATTGCCAATGTTCAAGACT
>ENSMUSG00000026678|Rgs5|230_3
AACTGTTCTCTGTTCCTGTGAGATCTCCATGTAAACTCTT
>ENSMUSG00000026678|Rgs5|230_4
CCATTTAGGAGGAATCAGTCACTCTAAAAAGTCCCAATGC
>ENSMUSG00000026678|Rgs5|230_5
GTTTCCTGAAGTCTGAATTCAGTGAGGAAAACCTTGAGTT
>ENSMUSG00000026678|Rgs5|230_6
TCAAAATGGCGGAGAAGGCAAAGCAAATTTATGAAGAATT
>ENSMUSG00000026678|Rgs5|230_7
CATTGACCACTTCACTAAAGACATCACCATGAAGAACCTG
>ENSMUSG00000026678|Rgs5|230_8
TCATCTGGTCAGGCTTCCAAAAGTTGCCCTGTGAGTTGAG
>ENSMUSG00000026678|Rgs5|230_9
GCTTTGCTCCAAGATACACAAACATAGGCAAACCACAGGC
>ENSMUSG00000026678|Rgs5|230_10
AATAAAGATTTACCAAGTCATTGTCAGTCTAAGTCACAAA
>ENSMUSG00000026678|Rgs5|230_11
AACATAAAGCTGTCTGTGCAAAGAATAGGTGATAGACTGC
>ENSMUSG00000026605|Cenpf|108_1
TGGTGGCAGCAGATCACAAAAGGTCAAGGTTGTTCAGGAG
>ENSMUSG00000026605|Cenpf|108_2
CCATCTCTGGGCAAAGAAAATGTTGTAGAGTCCTCCAAAC
>ENSMUSG00000026605|Cenpf|108_3
TCAGGAGCAGCTTGTGTGTAAACTTGCCCAAGTGGAAGGA
>ENSMUSG00000026605|Cenpf|108_4
CTTGAGAAGACTGTTGGAAGAGAAGGAGCAAGCAAGAGTA
>ENSMUSG00000026605|Cenpf|108_5
GCGTGAAAGCGACTCATTGAAGGATACAGTGGAGACTCTG
>ENSMUSG00000026605|Cenpf|108_6
CTTCAGTCACTGAGAGTGAGACTACCAGGCTCACAGGAGA
>ENSMUSG00000026605|Cenpf|108_7
GCTAGAGTCTGAGCTGAATGACTCACGGACAGAGTGTATC
>ENSMUSG00000026605|Cenpf|108_8
AGTACAGCTTGACCAAAGTGAGGAGGAGAACAAGAAGCTG
>ENSMUSG00000010175|Prox1|247_1
GAAGGCCATTTACAAGGTCATCTGCAAGCTGGATAGTGAA
>ENSMUSG00000010175|Prox1|247_2
AGGGATTGTGAGCTATACCGAGCCCTCAACATGCACTACA
>ENSMUSG00000010175|Prox1|247_3
GTGTGGAGATCTTCAAGATATGTCCGACATCTCACCTTAT
>ENSMUSG00000010175|Prox1|247_4
CAACAAGTCTGAGGACCAAGATGTCATCACACCATCTGAG
>ENSMUSG00000010175|Prox1|247_5
AAGCATCTGGCAGAGACCTTAAAACAGGAGCTGAACACGG
>ENSMUSG00000010175|Prox1|247_6
CTTTTGGCAGGCCTACTATGAGCCAGTTTGATGTGGATCG
>ENSMUSG00000010175|Prox1|247_7
CGAAGTACATCAGGAGGATATATGTAGCAACTCTTCAAGA
>ENSMUSG00000010175|Prox1|247_8
AGGAGAAGGGTTGACATTGGAGTGAAAAGGACGGTAGGGA
>ENSMUSG00000026668|Ucma|324_1
CTTCCAAGATACCTCACCTTATTATCTGTCCTGTGGTTTC
>ENSMUSG00000026668|Ucma|324_2
TCTGTAAAGATGTCCTGGAGACGGGTCATTCTCCTGTCAT
>ENSMUSG00000026668|Ucma|324_3
TGTGAAACAGAAGATTTTCATGCAAGAATCTGATGCCTCC
>ENSMUSG00000026668|Ucma|324_4
GGAGCAAAGGAACGAGTTTGAGAACTTCGTGGAGGAACAG
>ENSMUSG00000026668|Ucma|324_5
TGGCATTATGATGGCCTGTATCCTTCCTACCTCTACAACC
>ENSMUSG00000026668|Ucma|324_6
CCTCATTAAAGCAACCGGGGAAGAGAAGCATGTGACAGGC
>ENSMUSG00000026668|Ucma|324_7
CTCTGTTCTGATGCCTTCTGATGCGTGGCTTTTGCTTCTT
>ENSMUSG00000026668|Ucma|324_8
ATCTGATAGACACTTTCAGGATCGAAGCATAAAGGTTTTA
>ENSMUSG00000026768|Itga8|82_1
GCAAGACCTCCTCAGGATGAAATGACAGACAGGGAACAAC
>ENSMUSG00000026768|Itga8|82_2
AGGCGAAAGTGCAGTCCTAAAGGTCAGATCGAGATTGTGG
>ENSMUSG00000026768|Itga8|82_3
CCACAACTGGGAACCAGAAAAGAAGCCACACAAAGAGGAG
>ENSMUSG00000026768|Itga8|82_4
TCTCCAAATCAGAAGCTCCAATAAGGACAATCCTGACAGC
>ENSMUSG00000026768|Itga8|82_5
CCCTGAGTTGTGAGTACAAGATGGAAAACGTGACCAGGAT
>ENSMUSG00000026768|Itga8|82_6
TTACACAGCAAGCCTTCCCAAGTTCTGCAAGGAATATGGG
>ENSMUSG00000026768|Itga8|82_7
CTACTTCGGCTACTCACTGGACTTCTACATACCTGATGCG
>ENSMUSG00000026768|Itga8|82_8
TGTCTGGCGTTCAACTTGGATGTGGACAAGCTCACTGTGT
>ENSMUSG00000026726|Cubn|106_1
GACACCCACCATGGATATGAAATTATCTGGGCCTCCTCTC
>ENSMUSG00000026726|Cubn|106_2
TAGCATCTCCTCTCCACTGTACCCAGCCAACTATCCAAAC
>ENSMUSG00000026726|Cubn|106_3
TCTATGATGGACCACAACGGATAGGACGCTACTGTGGAGA
>ENSMUSG00000026726|Cubn|106_4
AGGACTGATGCAGGTCAACAAGGACGTGGCTTTGAGATCA
>ENSMUSG00000026726|Cubn|106_5
TGATCTGTACTGTGGTGGGAATTACACAGACACGGAGGGT
>ENSMUSG00000026726|Cubn|106_6
CAGGAAGAGATTGTGTCTGGAACCTTCTAGTCAGTCCTGG
>ENSMUSG00000026726|Cubn|106_7
CAGGAAATGGTTACGGGTCTAATGGATGTGTACGCCTCAG
>ENSMUSG00000026726|Cubn|106_8
TATCTCCTGCACAGAGGACAAAGATGAATGCAGCCTCCAG
>ENSMUSG00000026976|Pax8|239_1
CCACAGCCTTTGACCATCTGTAGTTGTCATGGGGACAGTG
>ENSMUSG00000026976|Pax8|239_2
CCTGCTGAGTTCTCCATATTATTACAGCTCTACATCAAGG
>ENSMUSG00000026976|Pax8|239_3
GACAACAAGAGAAAGATGGATGATAGTGACCAGGACAGCT
>ENSMUSG00000026976|Pax8|239_4
GGCTCTACCTACTCTATCAACGGGCTCCTAGGAATTGCTC
>ENSMUSG00000026976|Pax8|239_5
AAGTGCAGCAGCCATTCAACCTCCCCATGGATAGCTGTGT
>ENSMUSG00000026976|Pax8|239_6
AAGGTGGTGGAGAAGATAGGAGACTACAAGCGGCAGAACC
>ENSMUSG00000026976|Pax8|239_7
AGGTACTACGAGACTGGCAGCATCCGGCCTGGAGTGATAG
>ENSMUSG00000026976|Pax8|239_8
CTCGATCAGATCCGGCCATGGAGGGCTGAATCAACTAGGA
>ENSMUSG00000026835|Fcnb|151_1
CTGGAAGTCATGGAGAGGGTACAACTACAGCTGCAAGGTT
>ENSMUSG00000026835|Fcnb|151_2
GGGGCTTACCTGTGAAGTGAGGGCTTCTGAACTACTCTGG
>ENSMUSG00000026835|Fcnb|151_3
CATACAAGAGGGGCTTTGGCAGCCAACTAGGGGAGTTCTG
>ENSMUSG00000026835|Fcnb|151_4
TCTTCCAGAGGAGGCTTGACGGCTCTGTGGACTTCTTTCG
>ENSMUSG00000026835|Fcnb|151_5
ACTTTCTCACTGGCTGGTATACCATCTATCTGCCAGACTG
>ENSMUSG00000026835|Fcnb|151_6
GAAAAAGGAGACTCTGGGCCCTCTCAGTCATGTGCTACAG
>ENSMUSG00000026835|Fcnb|151_7
TGCCAAAGGAGATAGAGGAGAGAGTGGCCTTCCTGGAATT
>ENSMUSG00000026835|Fcnb|151_8
CTAGATCTGGAAGGCTACAAGCAGCTCACCATCCTTCAAG
>ENSMUSG00000026835|Fcnb|151_9
GGATCTGCTGCACTATTCGTCTTGACCCTGACTGTCCATG
>ENSMUSG00000001864|Aif1l|166_1
ATGAAGAGAACCTGCCGGAAAAGCTCGCAGCCTTCAAAGA
>ENSMUSG00000001864|Aif1l|166_2
AGACCCACCTGGAGATGAAGAAGATGATCTCGGAGGTGAC
>ENSMUSG00000001864|Aif1l|166_3
CTGCCATCTTGACTCATTGTGTTAGGTCTCCTGGGTTATG
>ENSMUSG00000001864|Aif1l|166_4
TGCTCTGCCCTCTTTGTACAAAAGGGCTAACATCAAACCA
>ENSMUSG00000001864|Aif1l|166_5
GGCTACTCAGTGGCTAGACACACAACTGATTCCCTTTTGT
>ENSMUSG00000001864|Aif1l|166_6
TAATGGCACTGTCCCTTGCTAGAGCAGTAGAGGGGTTTGG
>ENSMUSG00000001864|Aif1l|166_7
GAGGTGAGGTCAGTGGTGTGAGGGAGTCCTACTTTCAGGG
>ENSMUSG00000001864|Aif1l|166_8
TCAAATCCCTCAAGTCCTGGAGCTTGGGGATTAGATGGAG
>ENSMUSG00000026814|Eng|39_1
TGCCCATTACCCTGCTGTTTGTCATCTATAGCTTTGTACC
>ENSMUSG00000026814|Eng|39_2
TCAACATCACAGTGCTACCATCCCTTACCTCCAGGAAACA
>ENSMUSG00000026814|Eng|39_3
ACTGAGTTGCACATCTGGGGACGCCATTCTCATCCTGCAT
>ENSMUSG00000026814|Eng|39_4
TGTCTCCTGGTTCATCGACATCAACCACAGCATGCAGATC
>ENSMUSG00000026814|Eng|39_5
TGTCACCTCCTTTGTAGAGCTCCCTCTGGTCAGCAATGTC
>ENSMUSG00000026814|Eng|39_6
CCAGGCTGAAGACACTGACGACCATCTTGTCCTGAGTAGC
>ENSMUSG00000026814|Eng|39_7
GCATGAAAGTGACAGCCCATGTGGTCAGCAATGAGGTGAT
>ENSMUSG00000026814|Eng|39_8
CCACCACTTCGGAAAAAGGTACAGTGCATCGACATGGACA
>ENSMUSG00000026874|Hc|386_1
TCTGACACCAGGCTTCAGAAAGTCTGTGAAGGAGCAGCTT
>ENSMUSG00000026874|Hc|386_2
GATATATCACTGCCGACTGGAATCGGAGCAAACGAGGAAG
>ENSMUSG00000026874|Hc|386_3
GCTCAGTGACTCTGGATTCAAGCGCATAATAGCATGTGCC
>ENSMUSG00000026874|Hc|386_4
AGTGGCTATCTGAAGAGCAGAGGTATGGAGGCGGCTTTTA
>ENSMUSG00000026874|Hc|386_5
CTTTGCTATGGCTGGTTGAGAAGTGTCAGCTGGAAAACGG
>ENSMUSG00000026874|Hc|386_6
ACTGAAGCAGACTCATGGGTAGCACTATCAGCAGTGGACA
>ENSMUSG00000026874|Hc|386_7
CCAGAACTTCCCGAAGAAAATCAAGCCAGCAAAGAGTACG
>ENSMUSG00000026874|Hc|386_8
CCCAATCAAGTTCCTAGAGAAGAAAGCCCAGTCTCTCACG
>ENSMUSG00000000247|Lhx2|187_1
AGTGCTGTGAATGCAAGCTCAACCTGGAGTCGGAACTCAC
>ENSMUSG00000000247|Lhx2|187_2
AGGATGGCAGCATCTACTGCAAAGAAGACTACTACAGGCG
>ENSMUSG00000000247|Lhx2|187_3
CTGCTTCACATGCACAACGTGTAACAAGATGCTGACGACC
>ENSMUSG00000000247|Lhx2|187_4
GCTTCGGACAATGAAGTCTTACTTTGCCATTAACCACAAT
>ENSMUSG00000000247|Lhx2|187_5
ACCACGTTTTAGGATCTCGCCTGGAAACAGAGGGAAAAAA
>ENSMUSG00000000247|Lhx2|187_6
GTGCTGAGGAATTACTTGGGAGATATATCTGCAACACAAC
>ENSMUSG00000000247|Lhx2|187_7
TGCCTTAGGAATACTGTTTTATCTTCATACTTTGGATGAA
>ENSMUSG00000000247|Lhx2|187_8
GAAGTCTGTTCGGATATCAGAATTTGTAAAACCTAACCAG
>ENSMUSG00000053475|Tnfaip6|394_1
CACGGATGGGGATTCAAGAACGGGATCTTTCATAACTCCA
>ENSMUSG00000053475|Tnfaip6|394_2
CTCGCAACCTACAAGCAGCTAGAGGCAGCCAGAAAAATTG
>ENSMUSG00000053475|Tnfaip6|394_3
CTACAACCCACATGCAAAGGAGTGTGGTGGTGTCTTCACA
>ENSMUSG00000053475|Tnfaip6|394_4
GGCTTCCCAAATGAGTACGATGACAACCAGGTCTGCTACT
>ENSMUSG00000053475|Tnfaip6|394_5
GGCTGACTATGTAGAAATCTATGACAGTTATGATGACGTC
>ENSMUSG00000053475|Tnfaip6|394_6
GTAGGAAGATACTGTGGTGATGAACTTCCAGAAGACATCA
>ENSMUSG00000053475|Tnfaip6|394_7
GATTAAATACGTCACAGTGGATCCTGCATCTAAATCCAGT
>ENSMUSG00000053475|Tnfaip6|394_8
CAAGTACTACTGGAAATAAGAAGTTCTTACCTGGAAGGTT
>ENSMUSG00000027048|Abcb11|9_1
CAAGTATGGGGACAACACCAAAGAGATCTCCGTGGAGAGA
>ENSMUSG00000027048|Abcb11|9_2
TGCTAGACAGAAAACCTCCAATTGATGTGTACAGTGGAGC
>ENSMUSG00000027048|Abcb11|9_3
AGACTGCCATTAGAAAGGCAAATGTCTATGGCCTCTGCTA
>ENSMUSG00000027048|Abcb11|9_4
GCTGTCTCATCTGTCACATGAACCTCCACTGGCTATAGGT
>ENSMUSG00000027048|Abcb11|9_5
GGCAGCTATCAGGACAGTTTAAGAGCTTCCATCCGTCAAC
>ENSMUSG00000027048|Abcb11|9_6
TACCTCAGCACTGGACAATGAGAGTGAGGCCAAAGTACAG
>ENSMUSG00000027048|Abcb11|9_7
TTGGTAGAGAAGAGGCGACAATGGAAGACATAGTCCAAGC
>ENSMUSG00000027048|Abcb11|9_8
GAAGGCATGGTGACTCTGGATGGCCATGACATTCGTTCTC
>ENSMUSG00000027070|Lrp2|244_1
TCACCAGTGCCTCTGTGAAGAAGGTTATATCCTGGAGCGC
>ENSMUSG00000027070|Lrp2|244_2
TGATTTCGATGACTGCCAGATATGGGGAATTTGTGACCAG
>ENSMUSG00000027070|Lrp2|244_3
ACAATGCCACAAGTGGACGATACTGTGGTACGGGTCTCTG
>ENSMUSG00000027070|Lrp2|244_4
GACGATGCATCTCAATGGATAAAGTTTGTGATGGAGTTCC
>ENSMUSG00000027070|Lrp2|244_5
ATGGCCAGTGCATTAACCAGAACTGGGTTTGTGATGGGGA
>ENSMUSG00000027070|Lrp2|244_6
TAACACGAGTCAGAAGTGTGACCACAAAGTTGACTGCAGG
>ENSMUSG00000027070|Lrp2|244_7
TCAGTGTGTTCCCATCGAGTACAGGTGTGACCATGTCAGT
>ENSMUSG00000027070|Lrp2|244_8
CTGTTTGGATGACACTGATGAAATTGGCTGTCCTCCCAGG
>ENSMUSG00000070880|Gad1|61_1
GAAACGAGGTGGGACAAGAAACTGATCAGCAAGGCTTCGA
>ENSMUSG00000070880|Gad1|61_2
AAGGACCAATAGCCTGGAAGAGAAGAGTCGTCTTGTGAGC
>ENSMUSG00000070880|Gad1|61_3
CACAGAGACCGACTTCTCCAACCTGTTTGCTCAAGATCTG
>ENSMUSG00000070880|Gad1|61_4
GGAAGGCATGGAAGGCTTTAATTTGGAGCTGTCTGACCAC
>ENSMUSG00000070880|Gad1|61_5
CTCTACTGGTTTGGATATCATTGGTTTAGCTGGTGAATGG
>ENSMUSG00000070880|Gad1|61_6
CCTCCAGAGGTGATGGTAACTGAACACATGTTCTCCCAGG
>ENSMUSG00000070880|Gad1|61_7
ATTTCAGGGGACCTCCAAGGAAAATGGACATGATCCTTTC
>ENSMUSG00000070880|Gad1|61_8
CTGATTAAAGCTTATTGGCATCACCTGTGTTTTACTTAAA
>ENSMUSG00000070880|Gad1|61_9
ACCTCAGAACACAGTCACTATTCCATAAAGAAAGCCGGGG
>ENSMUSG00000070880|Gad1|61_10
TACTCCAAGGATGCAACCAGATGTGTGCAGGCTACCTCTT
>ENSMUSG00000070880|Gad1|61_11
CCAGATCAACAAATGCCTGGAGCTGGCTGATTACCTCTAC
>ENSMUSG00000070880|Gad1|61_12
GATCAAAGCTCTGATGATGGAGTCAGGAACAACCATGGTG
>ENSMUSG00000051747|Ttn|329_1
GCGTTTCCAGAGCTGAAGTCATATAAGGCTGTCCCTGAAA
>ENSMUSG00000051747|Ttn|329_2
ACAGTTGTTACAGAAGAGAAAACTTATGTGACCATTCGTA
>ENSMUSG00000051747|Ttn|329_3
TGTATGAAGCATCTGAAGAGACAGTCATAGAAGAAGAGCA
>ENSMUSG00000051747|Ttn|329_4
CATAGTCACTCCACTTCAGGACACAGTTACTTCTGAGGGG
>ENSMUSG00000051747|Ttn|329_5
AGGATTGAAGGAACCAGAGGAGAAGCCGCCCTTAAGATTG
>ENSMUSG00000051747|Ttn|329_6
AGGACAGACTGCCAGATTTGACTTGAAGGTTGTGGGCAGA
>ENSMUSG00000051747|Ttn|329_7
TCACTGAGCAGGTCACCTATACGTATGTCTCCTGCGATGT
>ENSMUSG00000051747|Ttn|329_8
GAACCAGAGAAGTGATGGTGACAACGCAAGAGCAGACTCA
>ENSMUSG00000051747|Ttn|329_9
GGGACTAAGGAGGTGAAACAAGAGACAGACAAGAGTGCAG
>ENSMUSG00000051747|Ttn|329_10
TGAGACTCCAAGTGAGAGTGACTGGAATCCCTACACCTGT
>ENSMUSG00000051747|Ttn|329_11
GATCTGGACAAGCGACTAGTACTGCTGAGCTTCTTGTGAC
>ENSMUSG00000034701|Neurod1|198_1
CAAGAGGATGAAAACCGAAATGCATTCCTTATCAAAACAC
>ENSMUSG00000034701|Neurod1|198_2
CCAGCAGAAAAGTGCTTAGAAAGTTATTGCGTTGCCTTAG
>ENSMUSG00000034701|Neurod1|198_3
CAGCATTTTACTACCTGTGACCTTTCCCATGCTGAATTAT
>ENSMUSG00000034701|Neurod1|198_4
ATTGTCGTTACTGCCTTTGGAAGAAACAGGGGATCAAAGT
>ENSMUSG00000034701|Neurod1|198_5
CTTTTGCTAAGATTGCTGCAAAGTGCAAATACTCAAAGCT
>ENSMUSG00000034701|Neurod1|198_6
CTGCGAGATCCCCATAGACAACATTATGTCTTTCGATAGC
>ENSMUSG00000034701|Neurod1|198_7
AAGACCCAGAAACTGTCTAAAATAGAGACACTGCGCTTGG
>ENSMUSG00000034701|Neurod1|198_8
TTCTCAGGACGAGGAACACGAGGCAGACAAGAAAGAGGAC
>ENSMUSG00000059588|Calcrl|157_1
GTGCATCCTACACAGTGTCAACAATCAGTGACATGCAAGG
>ENSMUSG00000059588|Calcrl|157_2
TAATGGAGAGGTTCAAGCAATTCTGAGAAGAAATTGGAAC
>ENSMUSG00000059588|Calcrl|157_3
TGAAGGAAAGGTTGCAGAGGAGGTGTATGACTATGTCATG
>ENSMUSG00000059588|Calcrl|157_4
CCAAGTGGAATCCAATCTCTACATGAAAGCCGTAAGAGCT
>ENSMUSG00000059588|Calcrl|157_5
TGGATCAGCTCAGACACTCATCTCCTCTACATTATCCATG
>ENSMUSG00000059588|Calcrl|157_6
GACATGGATTATCTATTGCATCTCTGATCATCTCTCTCAT
>ENSMUSG00000059588|Calcrl|157_7
TTACTGCAATAGGACCTGGGACGGATGGCTATGCTGGAAT
>ENSMUSG00000059588|Calcrl|157_8
AAACAGACTTGGGAGTCACTAGAAACAAGATCATGACGGC
>ENSMUSG00000027073|Prg2|124_1
CTTCATCTGAGCTCTGAAACTTCTGACTCCAAAAGCCCAT
>ENSMUSG00000027073|Prg2|124_2
GATGAGAACTTGCCTAGGGATGCAGAGATATCAGGACCAG
>ENSMUSG00000027073|Prg2|124_3
AAGTGAAGGTGTTCCTGGGGATGAAGGAGCTGTCTCAGGT
>ENSMUSG00000027073|Prg2|124_4
CCAAGGAAGAGGACACAACAAGTCTTATGGGTGACTCTGG
>ENSMUSG00000027073|Prg2|124_5
CTCGCCTCCATCCACAGTTTCAGTGTTAACTTCGGAATCC
>ENSMUSG00000027073|Prg2|124_6
GAATCAACCAGGGTCAAGTCTGGATTGGAGGCAGGATCAA
>ENSMUSG00000027073|Prg2|124_7
CGCTTTCGATGGGTTGATGGAAGTTCTTGGAATTTTGCAT
>ENSMUSG00000027073|Prg2|124_8
GCGTCTATCTCACTGTGTCAAGAGACGTCCCTTCATCTGT
>ENSMUSG00000087006|Gm13889|334_1
GAGGAGTCTAAATGGACACAAATAAAGCCAATATATTTAC
>ENSMUSG00000087006|Gm13889|334_2
TAGCTGAAGGCGTTTTATTTAACGGTCTTTTTACCTGGAT
>ENSMUSG00000087006|Gm13889|334_3
ACTTTCGCTGAACACTTTTTATAATTGTTGGGCTAACTGA
>ENSMUSG00000074971|Fibin|145_1
AGTGTTATTGAGAATTTGCATGCAAATCACCACCAGTAAG
>ENSMUSG00000074971|Fibin|145_2
TAACAGAATCTCTTCTTTCGACTCCATCTAAAGGATGCAT
>ENSMUSG00000074971|Fibin|145_3
CCTTGCTGAAGGAGACACTGGACATCTCTGTGGGGCTCAG
>ENSMUSG00000074971|Fibin|145_4
CTCTGACAAGTCCCTCACTGAGCTGGAAAGCAAGTTCAAG
>ENSMUSG00000074971|Fibin|145_5
CAAGAGCATCTCCTACGACCTGGATGGGGAAGAGAGCTAT
>ENSMUSG00000074971|Fibin|145_6
CAGTAGCTTGCTGAGCCTCACTCTTCGAGAGGAGTTCACA
>ENSMUSG00000074971|Fibin|145_7
CTGTACCCAGAAATGTCTAATGGGACTTTGCATCATTACT
>ENSMUSG00000074971|Fibin|145_8
ATGGTGTTCCCGAAGTTGATCTGGATGGGTTTCTTTTGCC
>ENSMUSG00000023236|Scg5|177_1
ATACCAATGCCTGTGCTTTCTGCTACATTAGAATAAAAGC
>ENSMUSG00000023236|Scg5|177_2
ATAAAGAGAAGACAGTATGTAGAAACCCATCCAATGCTTA
>ENSMUSG00000023236|Scg5|177_3
CAATCCCTATCTACAAGGAAAGAGGTTGGACAATGTTGTG
>ENSMUSG00000023236|Scg5|177_4
CAAGAAACTCCTTTATGAGAAAATGAAGGGAGGACAGAGG
>ENSMUSG00000023236|Scg5|177_5
TCTTGGGAAAACTGCTGATGATGGATGTCTAGAAAACGCC
>ENSMUSG00000023236|Scg5|177_6
AGAGTTGACTGGTGACAACATTCCTAAGGACTTCAGTGAG
>ENSMUSG00000023236|Scg5|177_7
AGAGACAGACATCCAGAGGCTGCTTCATGGGGTTATGGAG
>ENSMUSG00000023236|Scg5|177_8
TGGTTGATGTTTGAGTGGAATCCAGCATTCGCTTATAGTC
>ENSMUSG00000027199|Gatm|65_1
GCCAATGAAGTTCCAATTCAAAAGATGTTTGAGAAGCTGG
>ENSMUSG00000027199|Gatm|65_2
AAGCAGGATGGACCATAGTTACTCCTCCAACACCAGTCAT
>ENSMUSG00000027199|Gatm|65_3
CGATGCCACCTTCAACATCATTGGACCTGGTCTTGTGCTC
>ENSMUSG00000027199|Gatm|65_4
TGAGTTTGAGCCTTGCTTTGATGCTGCTGACTTCATTCGA
>ENSMUSG00000027199|Gatm|65_5
CACAATGGCTGACGAACTGTATGACCAGAATTATCCCATC
>ENSMUSG00000027199|Gatm|65_6
GACATCCTGATGGTTGTGGGAAACGAGATTATAGAAGCAC
>ENSMUSG00000027199|Gatm|65_7
GGTCGAAGAGATGTGCAATATTTTATCAATGGAAGGAGTG
>ENSMUSG00000027199|Gatm|65_8
CCTGTCTCCTCTTACAACGAATGGGACCCTTTAGAGGAAG
>ENSMUSG00000027359|Slc27a2|110_1
TGGTGTGGACACAATACTGGACAAAGTAGACGGAGTGTCG
>ENSMUSG00000027359|Slc27a2|110_2
GGAACCACAGGTCTTCCAAAAGCGGCAACCATCAATCATC
>ENSMUSG00000027359|Slc27a2|110_3
TTGGGACGACTGCAGGAAATACAACGTCACGGTCATTCAG
>ENSMUSG00000027359|Slc27a2|110_4
CACACCGCAGAAACCAAATGACCGGGACCACAAAGTGAAA
>ENSMUSG00000027359|Slc27a2|110_5
AGTTGCAAGGTATGAGCTGATCAAGTATGACGTGGAGAAG
>ENSMUSG00000027359|Slc27a2|110_6
AAATCACACAGCTCACACCATTTATTGGCTATGCTGGAGG
>ENSMUSG00000027359|Slc27a2|110_7
GACATCTACTTCAACAGCGGAGACCTCCTGATGATCGACC
>ENSMUSG00000027359|Slc27a2|110_8
GGGACTTTTAAACACCGCAAAGTGACCCTGATGGAAGAGG
>ENSMUSG00000027376|Prom2|217_1
CTTCTCTACAGCCCTGGACAATGGTCATGTGATCCTGTGT
>ENSMUSG00000027376|Prom2|217_2
GAGTGTTTCCTGACCAGGGAAATGGGCTACTTCTCTCAGT
>ENSMUSG00000027376|Prom2|217_3
GAGCCTTGTGACCAAGCTCAACTTCAGTGTCAAGACCTTG
>ENSMUSG00000027376|Prom2|217_4
GCACCTGGATATCAAACAGTATACCCACAAGATTCAGCAG
>ENSMUSG00000027376|Prom2|217_5
AGGAGGTGCAACAATATGAGACATACAGGTGGATTTTGGG
>ENSMUSG00000027376|Prom2|217_6
GAAGGATGTCCCAGAAACCAACTTCTCCAGCATGGTCCAG
>ENSMUSG00000027376|Prom2|217_7
CAAGTCTCAAAGGAGCTGGATGGTGTTGGTGAGAACCTTG
>ENSMUSG00000027376|Prom2|217_8
AAGACAGATGAGGTGGTTCGATATGAGGCAGGCTACGTGG
>ENSMUSG00000027350|Chgb|328_1
GTGGATAACAGGGATCACAATGAAGAAATGGTGACTCGCT
>ENSMUSG00000027350|Chgb|328_2
AGACGAAGGTAGGCAATGAGAAGTGGACAGAAGGAGGAGG
>ENSMUSG00000027350|Chgb|328_3
AACCAACAAGCGTCCAAAGAAGCAAAGATATACCATTCGG
>ENSMUSG00000027350|Chgb|328_4
GAATATGGGGAAGAATCGAGAAGCTATCGGGGACTACAGT
>ENSMUSG00000027350|Chgb|328_5
CACAGCAAACAGACATGGTGAAGAAACCGAGGAAGAGAGG
>ENSMUSG00000027350|Chgb|328_6
GGAGGAAGTAAGGTTTCCAGACAGACAATATGAGCCCTAT
>ENSMUSG00000027350|Chgb|328_7
GGATGAAGGTGAAGACAGAAATGGGGTGACCTTGACTGAG
>ENSMUSG00000027350|Chgb|328_8
GGATGTGAATTGGGGATATGAGAAGAGAAGCTTTGCCAGG
>ENSMUSG00000027358|Bmp2|259_1
ACAGAGCTTTTTCCATGTGGAGACTCTCTCAATGGACGTG
>ENSMUSG00000027358|Bmp2|259_2
CGAATTTGAGTTGAGGCTGCTCAGCATGTTTGGCCTGAAG
>ENSMUSG00000027358|Bmp2|259_3
TTCAATTTAAGTTCTGTCCCCAGTGACGAGTTTCTCACAT
>ENSMUSG00000027358|Bmp2|259_4
CCAGATCTTCCGGGAACAGATACAGGAAGCTTTGGGAAAC
>ENSMUSG00000027358|Bmp2|259_5
ACACCAGGTTAGTGAATCAGAACACAAGTCAGTGGGAGAG
>ENSMUSG00000027358|Bmp2|259_6
AACCATGGGTTTGTGGTGGAAGTGGCCCATTTAGAGGAGA
>ENSMUSG00000027358|Bmp2|259_7
AACACAGCTGGTCACAGATAAGGCCATTGCTAGTGACTTT
>ENSMUSG00000027358|Bmp2|259_8
CTGCAAGAGACACCCTTTGTATGTGGACTTCAGTGATGTG
>ENSMUSG00000027273|Snap25|5_1
GCTGGTTGAAGAGAGTAAAGATGCTGGCATCAGGACTTTG
>ENSMUSG00000027273|Snap25|5_2
CGATCGTGTCGAAGAAGGCATGAACCATATCAACCAAGAC
>ENSMUSG00000027273|Snap25|5_3
ATCCAGTGATGCTTACAAAAAAGCCTGGGGCAATAATCAG
>ENSMUSG00000027273|Snap25|5_4
CGCAGGGTAACAAATGATGCCCGGGAAAATGAGATGGATG
>ENSMUSG00000027273|Snap25|5_5
AGAATCGCCAGATCGACAGGATCATGGAGAAGGCTGATTC
>ENSMUSG00000027273|Snap25|5_6
AAAGATGCTGGGAAGTGGTTAAATTTGCCCTTCTGCTGTG
>ENSMUSG00000027273|Snap25|5_7
CAAATGTTGTTGGACAAGAGAGCTCCTTCATGCTTCTCTC
>ENSMUSG00000027273|Snap25|5_8
TCTTTCTTTCCAAAGGCTGTACATAGTGGTCATCTGGTGG
>ENSMUSG00000027273|Snap25|5_9
AAAACTGTGACATTCCACAGAGCTACTGCCACAATCCTTT
>ENSMUSG00000027416|Otor|131_1
GATTCTTTTGCTTGGGGGCCTTGTGGTTCTATGTGCCGGG
>ENSMUSG00000027416|Otor|131_2
GGATAAACTTTCTTCTAAGAAGTTGTGTGCGGATGAGGAG
>ENSMUSG00000027416|Otor|131_3
CCAGACTGTAGGTTCATCGATGTCAAGAAAGGGCAGCAGA
>ENSMUSG00000027416|Otor|131_4
AAGCTGGTAACAGAAAACGGAGCTGGAGAGTTTTGGGCTG
>ENSMUSG00000027416|Otor|131_5
ATTTCCCCAGCAACTTGGTGAAGGAGCAGCGTGTATACCA
>ENSMUSG00000027416|Otor|131_6
TGGCTTTATTTGGTGGCAGGAGGTTGGATCTTGAAGGTGC
>ENSMUSG00000027416|Otor|131_7
GTGAATCATATAGGTCATTTATAACCCAATACTTAGCTTT
>ENSMUSG00000027416|Otor|131_8
GAATCTTTATTTACTCAGTGATGAACATATAAGGTGTTTT
>ENSMUSG00000068154|Insm1|96_1
CTTGCTAGTATTCGCTGTGTTCATGGTCTAGAAAATGCGG
>ENSMUSG00000068154|Insm1|96_2
GTACGGGTTGTTTTGGGTGAATCTTGAGGAATAAAATGCC
>ENSMUSG00000068154|Insm1|96_3
TAGCTTTATTATGGCTTGTGAACTGCTGGAGTCTGGCTTT
>ENSMUSG00000068154|Insm1|96_4
CTGCCTCAGTATATCCCGGAAGACTTTTGGTTTAATCATC
>ENSMUSG00000068154|Insm1|96_5
GCTATTGAGTTCCTTTGACATGTATATGTTGATTGATGCA
>ENSMUSG00000068154|Insm1|96_6
TTTTGACATTTCACTGTGCATTTTAGGAAAGAATCGTTTT
>ENSMUSG00000068154|Insm1|96_7
CTGAAAGTTTTAACTTTTCTATCTATCGAGGGAATTACAG
>ENSMUSG00000068154|Insm1|96_8
AACCGACAGCTCTTACTTTTAAATGCAATCTCTTTTCTAC
>ENSMUSG00000068079|Tcf15|326_1
GATCCCTGGTTTTCTCCAAGAAGGACTCCAGAGAAAGAGG
>ENSMUSG00000068079|Tcf15|326_2
GAGAAGATTCCAGAAGCCCAAACCACTCCTGCGTTGTGTA
>ENSMUSG00000067818|Myl9|71_1
ATCCAGGAGTTTAAGGAGGCCTTCAACATGATTGATCAGA
>ENSMUSG00000067818|Myl9|71_2
CTGCTTTGATGAGGAGGCCTCAGGCTTCATCCACGAGGAC
>ENSMUSG00000067818|Myl9|71_3
TGATAAGAAGGGCAACTTCAACTACGTGGAGTTCACTCGC
>ENSMUSG00000067818|Myl9|71_4
CCATCCCAGTCACCTACCTCCCCAACACATACACTCTACC
>ENSMUSG00000067818|Myl9|71_5
TGAACCGTAAGACCCACAGGGTGAGGCAGGTGCTCTACAA
>ENSMUSG00000067818|Myl9|71_6
CCAGGCACTAACTAGAAGGGATCTCTGACCCTACAAGGAG
>ENSMUSG00000067818|Myl9|71_7
CCAGCAAGCACCAAGGTAAAGCCACTGAAGATAGCACTCA
>ENSMUSG00000067818|Myl9|71_8
CCCACAAAGGTACACACCCATTCACCATGTCCCTTCAGAG
>ENSMUSG00000067786|Nnat|396_1
GAAAAGCAGCACCGACAATGATGAAGATATCAGTTCCCTT
>ENSMUSG00000067786|Nnat|396_2
TACCATCTCAGCCGCACAAGATCCTACCATGAAGATCGAA
>ENSMUSG00000067786|Nnat|396_3
ATGGACATTCTGACATCACCAGCTGAAGCCCTACATCTCG
>ENSMUSG00000001403|Ube2c|182_1
CAAAGGAATCTCCGCCTTCCCTGAGTCAGACAACCTGTTC
>ENSMUSG00000001403|Ube2c|182_2
CTGCACTATATGATGTCAGGACTATCTTGCTCTCTATCCA
>ENSMUSG00000001403|Ube2c|182_3
CTAGGAGAACCCAACATCGATAGCCCTTTGAACACACACG
>ENSMUSG00000001403|Ube2c|182_4
CTGGATGGACACGAACAAAGACCGTCTCCTTACTGAACGC
>ENSMUSG00000001403|Ube2c|182_5
TCAATAGAATGAGAAGGAATTTAGTCTATTCCCAGCCCCA
>ENSMUSG00000001403|Ube2c|182_6
ATCACCATCCTTCATCAGGGATTCGATCTCCTCTTCTGTC
>ENSMUSG00000001403|Ube2c|182_7
CAGAAGCCCGGAAAATCTCAGCTAGCTCCTCAGCATCAAT
>ENSMUSG00000001403|Ube2c|182_8
TCGAACATGTCAAAGGCAGCCTTGAACTCTAGCGGGGAGA
>ENSMUSG00000017737|Mmp9|189_1
CCAAACCTTCAAAGGCCTCAAGTGGGACCATCATAACATC
>ENSMUSG00000017737|Mmp9|189_2
GACTACGATAAGGACGGCAAATTTGGTTTCTGCCCTAGTG
>ENSMUSG00000017737|Mmp9|189_3
CACAGCCAACTATGACCAGGATAAACTGTATGGCTTCTGC
>ENSMUSG00000017737|Mmp9|189_4
CGAACTTCGACACTGACAAGAAGTGGGGTTTCTGTCCAGA
>ENSMUSG00000017737|Mmp9|189_5
GACATAGACGGCATCCAGTATCTGTATGGTCGTGGCTCTA
>ENSMUSG00000017737|Mmp9|189_6
TCTTTGAGTCCGGCAGACAATCCTTGCAATGTGGATGTTT
>ENSMUSG00000017737|Mmp9|189_7
CGACATCTTCCAGTACCAAGACAAAGCCTATTTCTGCCAT
>ENSMUSG00000017737|Mmp9|189_8
TTCTTCTGGCGTGTGAGTTTCCAAAATGAGGTGAACAAGG
>ENSMUSG00000027513|Pck1|193_1
CTCACTGACCCTCGAGATGTGGCCAGGATCGAAAGCAAGA
>ENSMUSG00000027513|Pck1|193_2
TGTCGGAAGAGGACTTTGAGAAAGCATTCAACGCCAGGTT
>ENSMUSG00000027513|Pck1|193_3
GCCAAGATTGGTATTGAACTGACAGACTCGCCCTATGTGG
>ENSMUSG00000027513|Pck1|193_4
GAGTCACCATCACCTCCTGGAAGAACAAGGAGTGGAGACC
>ENSMUSG00000027513|Pck1|193_5
TGAGGGTATCATCTTTGGTGGCCGTAGACCTGAAGGTGTC
>ENSMUSG00000027513|Pck1|193_6
CAGCATGGGGTGTTTGTAGGAGCAGCCATGAGATCTGAGG
>ENSMUSG00000027513|Pck1|193_7
TGTCAACTGGTTCCGGAAGGACAAAGATGGCAAGTTCCTC
>ENSMUSG00000027513|Pck1|193_8
CATCGGCTACATCCCTAAGGAAAACGCCTTGAACCTGAAA
>ENSMUSG00000027559|Car3|207_1
TGATCACTGGCATGAACTTTATCCAATTGCCAAAGGGGAC
>ENSMUSG00000027559|Car3|207_2
TGAACTGCATACTAAAGACATCAAGCATGACCCCTCTCTG
>ENSMUSG00000027559|Car3|207_3
GCTAAGACCATCCTGAACAATGGGAAGACCTGCAGAGTTG
>ENSMUSG00000027559|Car3|207_4
CTTCACCTGGTTCACTGGAATCCAAAGTATAACACCTTTG
>ENSMUSG00000027559|Car3|207_5
CTGTGGTTGGCATTTTCCTGAAGATAGGACGGGAGAAAGG
>ENSMUSG00000027559|Car3|207_6
GATTCTTCTTGATGCCCTGGACAAAATTAAGACGAAGGGC
>ENSMUSG00000027559|Car3|207_7
ATCATGCCTGTTCCCTGCTTGCCGGGACTATTGGACCTAT
>ENSMUSG00000027559|Car3|207_8
AAACTCTGCCCCTGAAGAGCCTGCTTGTCTCCTCCTGGTG
>ENSMUSG00000027562|Car2|291_1
CCTCTGCTCATATCTTATGATAAAGCTGCGTCCAAGAGCA
>ENSMUSG00000027562|Car2|291_2
GTTTGATGACTCTCAGGACAATGCAGTGCTGAAAGGAGGA
>ENSMUSG00000027562|Car2|291_3
TTGCTCCCTTCTTCCTGGAAACTTGGACTACTGGACATAC
>ENSMUSG00000027562|Car2|291_4
TTACTGTCAGCAGCGAGCAGATGTCTCATTTCCGTACGCT
>ENSMUSG00000003617|Cp|279_1
TCATGCACATGGGGTAACGTACACCAAGGAGTATGAGGGA
>ENSMUSG00000003617|Cp|279_2
CTACCCTGACAACACCACTGATTTTCAACGGGCTGATGAC
>ENSMUSG00000003617|Cp|279_3
TCGCCAGAGGATAATATCCAAGATAGGCATGTGAGACACT
>ENSMUSG00000003617|Cp|279_4
GCTGAGGAGGTCATCTGGAATTATGCTCCTTCTGGGACGG
>ENSMUSG00000003617|Cp|279_5
CCTGGCCTCAATATGTGTCTAGGAGAATCCATCGTGTGGT
>ENSMUSG00000003617|Cp|279_6
AAGTCTCACCCTTCTCATGAACCCTGACACAAAAGGGACT
>ENSMUSG00000003617|Cp|279_7
GATTTCACTGTCTACCTTGGAGAAAGGACCTACTATGTGG
>ENSMUSG00000003617|Cp|279_8
CTCAACTGTGGATCGAGTTAAGGATCTCTATAGTGGGCTA
>ENSMUSG00000001865|Cpa3|398_1
TTTGCCTTTGAGCTTCGTGATAAAGGAAAGTCTGGGTTTC
>ENSMUSG00000001865|Cpa3|398_2
GACTTCAGGCTCTTCCTTAGACTGGGTTTATGACCTGGGC
>ENSMUSG00000001865|Cpa3|398_3
CTACTCGCAGATGCTATTAATTCCTTATGGCTACACATTC
>ENSMUSG00000001865|Cpa3|398_4
ACCAACTTCATTCGAAGCCATCTGAACTCAATCAAGGCTT
>ENSMUSG00000001865|Cpa3|398_5
GAACTTTGATGTCTCGTGGGACTCTTCTCCAAACACCAAC
>ENSMUSG00000001865|Cpa3|398_6
ACGGATACATTTGGTCATGGACACAGGATCGAATGTGGAG
>ENSMUSG00000001865|Cpa3|398_7
GAAGAACTTGACCCAAAGCATTGAGCTCGACTTCTGGTAT
>ENSMUSG00000001865|Cpa3|398_8
TGTCCACTTTGACAGGGAGAAGGTATTCCGTGTGAAACTC
>ENSMUSG00000043164|Tmem212|119_1
TAAATTTGAACCTGTGTTCCCCTTAAATTGGCCTTATTTG
>ENSMUSG00000043164|Tmem212|119_2
TGCAAGACTGATGCAGACCGGATACATAAATGGTCCAGAG
>ENSMUSG00000043164|Tmem212|119_3
CCTCATCCTATTCTGTGTGTCCCTGGCAGTGTTCATCAAG
>ENSMUSG00000043164|Tmem212|119_4
CTTCTACTCTTTCTCAGGGGTTGCGGGGACCAATTACCTT
>ENSMUSG00000043164|Tmem212|119_5
CACCTTCGTAATTCTGAGCATTCTGGGATGTCCACTTCAT
>ENSMUSG00000043164|Tmem212|119_6
CTGCTGGCTCACAGAGAGTGGACCCAGAGACACTTGTGGG
>ENSMUSG00000043164|Tmem212|119_7
CTTCCCTGTCTTTTCCTGCAAGCTTTGGTACACAGGATGG
>ENSMUSG00000043164|Tmem212|119_8
AAAGAGTCAAGCCGCAGAGGAAGATGAAGGGCCTCTACCA
>ENSMUSG00000037625|Cldn11|218_1
GGTTGGATTGGCATCATCGTCACAACGTCCACCAATGACT
>ENSMUSG00000037625|Cldn11|218_2
TGTGTCATCGTCTGCTGCTCCGGGGATGCACAGTCATTTG
>ENSMUSG00000037625|Cldn11|218_3
AAGAAAGCTCTAGCTCAGTTAATGCCCACATAGTTTTCTC
>ENSMUSG00000037625|Cldn11|218_4
GGAAGCCTTATAGAGACAGCTCTCTTCTCCCTTTCGGCTT
>ENSMUSG00000037625|Cldn11|218_5
GGGTTTCCTGAAAATTCTCAATTCACCAATATGAAGGAAA
>ENSMUSG00000037625|Cldn11|218_6
GTTAATATGCAATAAATAATAGTACGAAGATTATAACTTT
>ENSMUSG00000037625|Cldn11|218_7
TTTCCAGGTTTGTATGCTATAGTTTTTAATCCTATGGTTG
>ENSMUSG00000037625|Cldn11|218_8
ATTTCTGTCTCCATTCTGTTAGAGACCATGAAGCAGTATT
>ENSMUSG00000074637|Sox2|155_1
AAACCAAGACGCTCATGAAGAAGGATAAGTACACGCTTCC
>ENSMUSG00000074637|Sox2|155_2
GGGGAGAGATTTTCAAAGAGATACAAGGGAATTGGGAGGG
>ENSMUSG00000074637|Sox2|155_3
AACCGTGATGCCGACTAGAAAACTTTTATGAGAGATCTTG
>ENSMUSG00000074637|Sox2|155_4
TTTTGGGGGACTATTTTTGTACAGAGAAAACCTGAGGGCG
>ENSMUSG00000074637|Sox2|155_5
GGGAGTTCGCAAAAGTCTTTACCAGTAATATTTAGAGCTA
>ENSMUSG00000074637|Sox2|155_6
TTGTACAGTATTTATCGAGATAAACATGGCAATCAAATGT
>ENSMUSG00000074637|Sox2|155_7
TTTGCCAATATTTTTCGAGGAAAGGGTTCTTGCTGGGTTT
>ENSMUSG00000074637|Sox2|155_8
CCGTTTTCGTGGTCTTGTTTAAGGCAAACGTTCTAGATTG
>ENSMUSG00000027801|Tm4sf4|389_1
AGGTTCAAAGAACTCTGATATTTGGTCCCACTTTTCTTAT
>ENSMUSG00000027801|Tm4sf4|389_2
GACAAAAGCCACCTTTCGGATGAGGTCTGGTACTTCGGAG
>ENSMUSG00000027801|Tm4sf4|389_3
TTCACCTCCACGTTGTTTGCTGTGATTGGATTCTTAGGTG
>ENSMUSG00000027801|Tm4sf4|389_4
TTCTATCAACAAGGGTCCTAAATGCTTCATGGCCAATGGT
>ENSMUSG00000027801|Tm4sf4|389_5
ATACCCCTTCCACGATGGTGATTATCTAAAAGACCAAGCC
>ENSMUSG00000027801|Tm4sf4|389_6
TCTTCTCCATTCTGCTGGTCATCGGAGGGATCCAGATGGT
>ENSMUSG00000027801|Tm4sf4|389_7
ACATGTGTTGCTAATTCCTGTCTGGTTCCTCTCTGGCAGA
>ENSMUSG00000027801|Tm4sf4|389_8
CAAAATAGACAAGGTCACTTATCCTGCCATATTGTCTCTT
>ENSMUSG00000033981|Gria2|285_1
GGCAAAGAATGCACAGAATATTAACCCATCTTCCTCGCAG
>ENSMUSG00000033981|Gria2|285_2
GCCAGAGTCAGGAAATCCAAAGGGAAGTATGCCTACTTGC
>ENSMUSG00000033981|Gria2|285_3
GAGCACACACAGCGACAATTAAGTATACTTCGGCCCTGAC
>ENSMUSG00000033981|Gria2|285_4
TCAGATTGTAGACTACGACGACTCCCTGGTGTCTAAATTT
>ENSMUSG00000033981|Gria2|285_5
CTGCGAAAGGGATAAAGTCAATGACATTGTGGACCAGGTT
>ENSMUSG00000033981|Gria2|285_6
CAATGTGGGGAACATTAACAATGACAAGAAAGATGAGACC
>ENSMUSG00000033981|Gria2|285_7
GGATAAGTTCGCATACCTCTATGACAGTGACAGAGGCTTA
>ENSMUSG00000033981|Gria2|285_8
CATATCGACAATTTGGAGGTAGCCAACAGTTTCGCAGTCA
>ENSMUSG00000015854|Cd5l|53_1
CCACCAGCATCAGAGCAAAGAGTTCTTATTCAAGGGGTTG
>ENSMUSG00000015854|Cd5l|53_2
GCTAAATTACGATGTTTTTGACTGCTCACATGAAGAAGAT
>ENSMUSG00000015854|Cd5l|53_3
TGTGTGTAAAGCAGGCTGGAACTTACAGGTCTCAAAGGTG
>ENSMUSG00000015854|Cd5l|53_4
GGGCATTACTGACCTACGGAAGCTGCAACAAGAATACTCA
>ENSMUSG00000015854|Cd5l|53_5
TGGGCAAGATGTCGTGTTCTGGACAAGAAGCAAACCTTCG
>ENSMUSG00000015854|Cd5l|53_6
GAACAACTGTACCCATGGCGAGGACACATGGATGGAATGT
>ENSMUSG00000015854|Cd5l|53_7
ATGACGTCAACTGCTCAGGGAAGGAACAGTCTCTGGAGTT
>ENSMUSG00000015854|Cd5l|53_8
CAAGGAAGATGTGGAGGTGATCTGCACAGACTTTGATGTG
>ENSMUSG00000042784|Muc1|195_1
TGCCTCCATCCAAAACATCAAGACTACATCAGACTTAGCT
>ENSMUSG00000042784|Muc1|195_2
ACAGTAGCATGCCATTCTCTACTACCAAAGTGACGTCAGG
>ENSMUSG00000042784|Muc1|195_3
CAGCTACCAGTCTAGTCTATAATACCTCTGCAATAGCTAC
>ENSMUSG00000042784|Muc1|195_4
TTGCCAGCAGCTCTTACTATAGCACAGTACCATTTTCTAC
>ENSMUSG00000042784|Muc1|195_5
AGCTCCAACTACTACCAAGAACTGAAGAGGAACATTTCTG
>ENSMUSG00000042784|Muc1|195_6
GGGTACTTTTAGTGCCTCTGACGTGAAGTCACAGCTTATA
>ENSMUSG00000042784|Muc1|195_7
GGACATCTTTCCAACCCAGGACACCTACCATCCTATGAGT
>ENSMUSG00000042784|Muc1|195_8
GAGGAGGTTTCGGCAGGTAATGGCAGTAGCAGTCTCTCTT
>ENSMUSG00000042306|S100a14|173_1
ACACTCATCAAGAACTTCCATAAATACTCTGTGGCGGGTA
>ENSMUSG00000042306|S100a14|173_2
GAGCAACTGTGGGTTAGAAGAGAAAATTGCCAACCTGGGC
>ENSMUSG00000042306|S100a14|173_3
GACTCGAAACTGGAGTTTGGAAGCTTCTGGGAGTTGATTG
>ENSMUSG00000042306|S100a14|173_4
GAGTTTTAGAGGCACTGGAAATAAAACCCTCAATGCCCAC
>ENSMUSG00000042306|S100a14|173_5
GTAGTAGGGGAAGGGCAGAAAGGAACTGGGTTATGGAAGT
>ENSMUSG00000042306|S100a14|173_6
AATCTGGCTGCATATTTGGTCCTGAAAAGGGTGTCTGAGA
>ENSMUSG00000042306|S100a14|173_7
TTCTAATCTTGTCCCACCTAAACTGTAGTTGTCTGCCCTG
>ENSMUSG00000042306|S100a14|173_8
GGCAGGGGAAATAGGAGCAGAGTTGCAAAAGAGGCTGAGG
>ENSMUSG00000001020|S100a4|336_1
TTCAGCACTTCCTCTCTCTTGGTCTGGTCTCAACGGTTAC
>ENSMUSG00000001020|S100a4|336_2
AATTGTGTCCACCTTCCACAAATACTCAGGCAAAGAGGGT
>ENSMUSG00000001020|S100a4|336_3
CTGCATTCCAGAAGGTGATGAGCAACTTGGACAGCAACAG
>ENSMUSG00000001020|S100a4|336_4
ACTTCCAGGAGTACTGTGTCTTCCTGTCCTGCATTGCCAT
>ENSMUSG00000001020|S100a4|336_5
AAGTGAAGACTCCTCAGATGAAGTGTTGGGGTGTAGTTTG
>ENSMUSG00000001020|S100a4|336_6
CTGGCTTCTTCGCACATGTGCACAGTGCTGAGCAAATTCA
>ENSMUSG00000043165|Lor|213_1
CACTAGAATTGGGAGGTAGTCATTCAGAAACCAAGATGAA
>ENSMUSG00000043165|Lor|213_2
AACAGGATACACCTTGAGCGACTCAATGGCTTCTTCTGGG
>ENSMUSG00000043165|Lor|213_3
CGCTTAAAATGTGAAGGGTTTGGAAACCTCAGGCAAATTC
>ENSMUSG00000043165|Lor|213_4
AGCTCTGTTGTCTCCGTTGCAACCCGGTGACCTTACTTGC
>ENSMUSG00000043165|Lor|213_5
CAGGAGGTCTGACTGGTCTGCTGAGAGGAGTAATAGCCCC
>ENSMUSG00000043165|Lor|213_6
CTGCTTTTTCTGGTGAGACATCTTGTTTAAGGAGAAGGGT
>ENSMUSG00000043165|Lor|213_7
CACCAGGGAAGATGAGTGAGGGAAGGAGGTGATGCTGATG
>ENSMUSG00000049128|Ivl|250_1
TTACTCACATCTAGAACAGGAGAAGGAGCTCTCAGACCAG
>ENSMUSG00000049128|Ivl|250_2
AAGCCTGGGTCAGTCACTTAAGCAAGAGAAAGCTTCAAGG
>ENSMUSG00000049128|Ivl|250_3
TGAACCAGAACTGCACCTGGGAAAGCAGCAGGAGTCACAT
>ENSMUSG00000049128|Ivl|250_4
CAGGAGTGTCAGGAACCAGAACTGCAATTGGAAGAGAAGC
>ENSMUSG00000049128|Ivl|250_5
GAGAAAGCAGCAGTACCAGGAGTCACCTGACCCAGAGTTG
>ENSMUSG00000049128|Ivl|250_6
CCCAAACATGAGGAGAAGCGGCCAAACCCTGTGAAGGATC
>ENSMUSG00000049128|Ivl|250_7
CCAACTCCACATCCTACACAATGCCAGGTCTTCACTGAGA
>ENSMUSG00000049128|Ivl|250_8
ACTGTGTGTTCTCCAGATCATATCCAGCAGGAACAAGCAA
>ENSMUSG00000027913|Crct1|364_1
AAAACAGGCCTCCTGATTTGATTGTCGCCTGGAGACATAA
>ENSMUSG00000027913|Crct1|364_2
CTCTAACGTTGATTTTCCTCCCAGGGGATACAAGTCAGGG
>ENSMUSG00000027913|Crct1|364_3
TTTCCCTTAAGCTAACTGCACTTTGATGTTCAGAAACTTC
>ENSMUSG00000027913|Crct1|364_4
CTTTGCTGCTCTCACCCAGTCCTCCATAGTAGTAACAGGA
>ENSMUSG00000027913|Crct1|364_5
AAGTTCCAGTTGGAGAACTGAGTGAGTCTTCCTGTGGAGC
>ENSMUSG00000027912|Lce1m|38_1
CACAACTAATTGAGAATGAGATATTGAAAAATTAGCTTTG
>ENSMUSG00000027912|Lce1m|38_2
CTCTCTGTACGTCCTCTTCATCTCCCTAAAGCTCATCTAC
>ENSMUSG00000027912|Lce1m|38_3
CTGGCCACGAAGAACATGGAAAGCAGCATTGACTGAAGAC
>ENSMUSG00000027912|Lce1m|38_4
AAGTGCCCTCCAACCTCTTCCTGCTGTAGCCTGGGTTCTG
>ENSMUSG00000028148|Them5|109_1
CAAGACTTGTCCGCCACAAAGCTCTTTACAGAAGCCCCTG
>ENSMUSG00000028148|Them5|109_2
GGTTGCAAGATTCTGCCCAGAGAAGACAGATTTGAAAGAT
>ENSMUSG00000028148|Them5|109_3
GATATGCTGAGTCTGTATCAAGAATTTCTGGAAAAAACCA
>ENSMUSG00000028148|Them5|109_4
CCCTCCTTCAAATCCAACAGAGATCATATCCAGGGCCTTA
>ENSMUSG00000028148|Them5|109_5
CTCTTTACCAGGTCCATACAACTGGAAGGACAAGGCTATG
>ENSMUSG00000028148|Them5|109_6
ACTGCATATCTGGCTGGAGAAGGACTATTCACACTAAGTC
>ENSMUSG00000028148|Them5|109_7
TAGAAAAGATTGAAGACCAGAAACTCTACATGTCCTGCAT
>ENSMUSG00000028148|Them5|109_8
GAAGAACAGTCCCAGGAGCAATGACCTTGACCTTGATGAC
>ENSMUSG00000028139|Riiad1|276_1
CCAGTGTGGATTTCCAAGCTGTGTGGGCCTTCTCCTATCA
>ENSMUSG00000028139|Riiad1|276_2
GGAGAAGCCAGAAGGAATCAAGCTTTGGGGTCATCTGGAG
>ENSMUSG00000028139|Riiad1|276_3
AGACCGGACAACATTCTTGAATTTGCTGCACACTATTTCA
>ENSMUSG00000028139|Riiad1|276_4
GTACTTGAGAACCCACAAAGAGGTGTCTCTGCTCATCAGC
>ENSMUSG00000028139|Riiad1|276_5
GCAGTTGCGAGATTTCAAGATCCAGACTCGGATCGCAAAT
>ENSMUSG00000028139|Riiad1|276_6
CCGAGTGTGCTTGATGGAGACCAGAGGCCATGGGATAGTG
>ENSMUSG00000028137|Celf3|47_1
CCGAGGCATCTGGAGGAAAAGGACCTGAAGCCCATCTTCG
>ENSMUSG00000028137|Celf3|47_2
GATCTTCGAGCTGACTGTCATCAAGGACAAGTACACCGGG
>ENSMUSG00000028137|Celf3|47_3
AAGCAGCAGACAGATGAGGATGTCCGGAAGATGTTTGAAC
>ENSMUSG00000028137|Celf3|47_4
AGAGCAAATGTTTTGGCTTTGTGAGTTTCGACAATCCGGC
>ENSMUSG00000028137|Celf3|47_5
GTTTCCAGATTGGCATGAAGCGCCTCAAAGTCCAGCTAAA
>ENSMUSG00000028137|Celf3|47_6
GAGGAAGGGGCACTTCAGTATACCCTCTTCCTATGACTGG
>ENSMUSG00000028137|Celf3|47_7
CCTTTTGGCCTTTGTGAGGAAGCAAGGAATAGGCTTGAAG
>ENSMUSG00000028137|Celf3|47_8
CTCTCCCTGAGTCCCTAAATATGTTTACAGTCTCTGCTGG
>ENSMUSG00000068874|Selenbp1|201_1
ATGGCTACAAAATGCACAAAGTGTGGTCCAGGTTACTCCA
>ENSMUSG00000068874|Selenbp1|201_2
GAAGTCACGCAACAAGCTGATACTGCCTGGTCTCATCTCC
>ENSMUSG00000068874|Selenbp1|201_3
GGATCTCCAGGGTAATGGCAAAGGGAGTTTTGTGCTGCTG
>ENSMUSG00000068874|Selenbp1|201_4
AATGGGCTACGACTTCTGGTACCAGCCTCGACACAATGTC
>ENSMUSG00000068874|Selenbp1|201_5
AGCGCCATGAGATTATCCAGACCCTGCAAATGACAGATGG
>ENSMUSG00000068874|Selenbp1|201_6
CCCTCAGCTCCAACATCCAGCGCTTCTACAAGAATGCGGA
>ENSMUSG00000068874|Selenbp1|201_7
CCAAGAAAGTGAAGGGCTGGATGTTGCCAGAAATGCCTGG
>ENSMUSG00000068874|Selenbp1|201_8
ATCACTATACAGCGCCTGGGACAAGCAGTTTTACCCTGAC
>ENSMUSG00000038642|Ctss|55_1
GCAATGGAGCAACTGCAGAGAGACCCTACCCTGGACTACC
>ENSMUSG00000038642|Ctss|55_2
GATCTCTGGAAGAAAACCCATGAGAAAGAATACAAGGATA
>ENSMUSG00000038642|Ctss|55_3
AGAAGAAGTACGGCGTCTCATCTGGGAAAAGAATCTGAAG
>ENSMUSG00000038642|Ctss|55_4
TTCTATGGGAATGCATACCTACCAAGTGGGCATGAACGAT
>ENSMUSG00000038642|Ctss|55_5
GGTCATACTCTAATCGGACATTGCCTGACACTGTGGACTG
>ENSMUSG00000038642|Ctss|55_6
GAACCTGGTGGACTGCTCAAATGAAGAAAAGTATGGGAAT
>ENSMUSG00000038642|Ctss|55_7
CATAGAGGCAGACGCTTCCTATCCCTACAAAGCCACGGAT
>ENSMUSG00000038642|Ctss|55_8
GTTGGCTATGGGACTCTTGATGGCAAAGATTACTGGCTTG
>ENSMUSG00000028088|Fmo5|138_1
CTTGGAACCTGTCTGCTTTGAAAGGTCTGGTGACATCGGA
>ENSMUSG00000028088|Fmo5|138_2
CAGGTGGTCACTGAGTGTGAAGGGAAACAGCAGGTAGACG
>ENSMUSG00000028088|Fmo5|138_3
GTATTCCTCAGTACCAGGAGAGGAGCTTGGATCTTGAACC
>ENSMUSG00000028088|Fmo5|138_4
AATGTTTGGCCTGAAACCTAAACACAGGGCTCTGAGTCAG
>ENSMUSG00000028088|Fmo5|138_5
TATCATTGCTGGCTTGGTGAAGGTGAAAGGAAATGTGAAG
>ENSMUSG00000028088|Fmo5|138_6
CTTTGCCTTTCCTTTTCTTGAGGACTCTGTCAAAGTAGTA
>ENSMUSG00000028088|Fmo5|138_7
CATCCAGGGAGACTATATAGACACCATGGAAGAGATTGCA
>ENSMUSG00000028088|Fmo5|138_8
TTCGGAAGCCTCTGATGACAAGAGTGGTGGAAAGAGACAG
>ENSMUSG00000027875|Hmgcs2|263_1
GGTCTATTTTCCAGCCCAATATGTGGACCAAACTGACCTG
>ENSMUSG00000027875|Hmgcs2|263_2
TCAACAATGTGGAAGCAGGGAAGTATACAGTGGGCTTGGG
>ENSMUSG00000027875|Hmgcs2|263_3
GGGCTTCTGTTCAGTCCAGGAGGACATCAACTCCCTGTGC
>ENSMUSG00000027875|Hmgcs2|263_4
TTCAGGCAACACTGACATCGAGGGCATAGATACCACCAAC
>ENSMUSG00000027875|Hmgcs2|263_5
CAGCAGTGACAAACAGAACAACTTATACAAGGGCCTAGAG
>ENSMUSG00000027875|Hmgcs2|263_6
GCTGGAAGAAACCTACACCAACAAGGATGTAGACAAGGCT
>ENSMUSG00000027875|Hmgcs2|263_7
ATAATGAACCAGAGAGAGCAATTTTACCACAAGGTGAACT
>ENSMUSG00000027875|Hmgcs2|263_8
CCACCTGGAGACACAAGCAATCTCTTCCCAGGTACTTGGT
>ENSMUSG00000095143|Hsd3b4|113_1
GCAGAAAACCTCAGAGTGGATCGGAACACTAGTGATGCAG
>ENSMUSG00000095143|Hsd3b4|113_2
CCTGCTACGTCCAGTCTACAACTATAGACCACCATTTAAC
>ENSMUSG00000095143|Hsd3b4|113_3
CAGATGACACCCCTCACCAAAGCTATGATGACTTAAAATG
>ENSMUSG00000095143|Hsd3b4|113_4
AGTCACTTCAACCACTGTGAAAACAGCACTGAAGAACAAC
>ENSMUSG00000095143|Hsd3b4|113_5
AAGCACATGGTCTAACCCATACCCATACAGCAAAAAGATG
>ENSMUSG00000095143|Hsd3b4|113_6
AGGTACTCAGCTCCTACTGGATGCTTGTGTGGAAGCCAAC
>ENSMUSG00000095143|Hsd3b4|113_7
CAAGCTGCAGACAAAGACCAAGGTGACAGTACTGAAGGGA
>ENSMUSG00000095143|Hsd3b4|113_8
GGAAGAGCTGCAGGAGATCAGAGCCCTGTTCAGGACCTTC
>ENSMUSG00000027887|Sypl2|140_1
CCCTCAATAACTGGCATCTAATCTGTATCCTATCTCTAGC
>ENSMUSG00000027887|Sypl2|140_2
CTTCTTGTCTGCTGCCTGGACTGAAGCATCTTACTTGGGG
>ENSMUSG00000027887|Sypl2|140_3
CTGGACTTTGAGATTTGAGAGAATGGATGGGTGGGCATCA
>ENSMUSG00000027887|Sypl2|140_4
TCTCTGTGCTCTTTGGCTTTATCAACTTCTTCCTGTGGGC
>ENSMUSG00000027887|Sypl2|140_5
CGTTGGTGGATTTCTGTGTGACTGTCTCTTTCACCTTCTT
>ENSMUSG00000027887|Sypl2|140_6
ATCTACCTGCGCTTCCACAAACTCTACACAGAGAACAAAC
>ENSMUSG00000027887|Sypl2|140_7
GATGCCTCTCTGTGATCAGGACTCCACCTCCAAAACCATG
>ENSMUSG00000027887|Sypl2|140_8
CGCTGGGCTTCATCAAAGTTCTCCAGTGGCTCTTTGCTAT
>ENSMUSG00000040412|5330417C22Rik|184_1
CAGAGCACAGCTTTGGTTCTCGCCACATGTAAGTAGTCTT
>ENSMUSG00000040412|5330417C22Rik|184_2
GACGATTCCTTCCAAGGTCATGTCTGTTGACACTCCAACA
>ENSMUSG00000040412|5330417C22Rik|184_3
TGATGACAACCTGGCAGACATAGGCTGTGACGGACTTAGA
>ENSMUSG00000040412|5330417C22Rik|184_4
AGTATACTTCCTGCCTGTTTCATGAAGGGTGGTCCTCTGG
>ENSMUSG00000040412|5330417C22Rik|184_5
CAGTTCACAGAGCAGATGGTCTCGAAGACAAATGTGATCC
>ENSMUSG00000040412|5330417C22Rik|184_6
GGTACAACCAGAGTGAGAATCATGAAGTCGTTGTCTGAGG
>ENSMUSG00000040412|5330417C22Rik|184_7
TTGATCCCACTGAGAACCGTAGTTTCCATGTTGGAGGGCA
>ENSMUSG00000040412|5330417C22Rik|184_8
CCATCCTTTCTCCGTAGTCTTCATCCACCTGGAGTCATCA
>ENSMUSG00000028128|F3|117_1
AATTTTGGAGTGGCAACCCAAACCCACCAACTATACCTAC
>ENSMUSG00000028128|F3|117_2
GATGTGACCTGGGCCTATGAAGCAAAGGTCCTCTCTGTCC
>ENSMUSG00000028128|F3|117_3
CCAACTTGTGATTCATGGGGAGGAGCCGCCATTTACAAAC
>ENSMUSG00000028128|F3|117_4
GTAAAAGACTCACTTACATTAGTCAGAAAGAATGGTACAT
>ENSMUSG00000028128|F3|117_5
GCAAGGACTTGGGTTATATAATTACTTATCGGAAAGGCTC
>ENSMUSG00000028128|F3|117_6
GCTATGATTTTCTCCAGGAAAACTAACCAAAATAGCCCAG
>ENSMUSG00000028128|F3|117_7
GGAAGAGTTTCCTGGGAGAAACACTCATCATTGTGGGAGC
>ENSMUSG00000028128|F3|117_8
CTTTATCATCCTCCTGTCCATATCTCTGTGCAAGCGCAGA
>ENSMUSG00000028116|Myoz2|91_1
ATATCCCCGTCGTGATCACAACTGAGCCTACAGAAGACGC
>ENSMUSG00000028116|Myoz2|91_2
GGTCAAATTCAAAGTTCCAGATTTTGAACTACTGCTGCTG
>ENSMUSG00000028116|Myoz2|91_3
CTGGAGGCTTTGTACCCAAAACTTTTCAAGCCTGAAGGAA
>ENSMUSG00000028116|Myoz2|91_4
GAGAACATCGCACCAGGATATTCTGGACCACTGAAGGAAA
>ENSMUSG00000028116|Myoz2|91_5
ATGCAGAATGGGAGAGTTGATGGAAGCAACCTGGAAGGTG
>ENSMUSG00000028116|Myoz2|91_6
TTTAAGATGCGTCAAAGAAGATCTGACAAATACACCTTTG
>ENSMUSG00000028116|Myoz2|91_7
GAGACATCATGATAGAAGAATTGTCCCATTTCAGTAATCG
>ENSMUSG00000028116|Myoz2|91_8
ATCAGCCATCACGAAGGAAATCCATGGACATGATGTTGAC
>ENSMUSG00000028186|Uox|75_1
GTTAAAGGCTGAGGGAAAAATGGCCCATTACCATGACAAC
>ENSMUSG00000028186|Uox|75_2
GTTGACTCTGAGGTCCAAGAAGGATTACCTACACGGTGAT
>ENSMUSG00000028186|Uox|75_3
ACGATTTGAAAAGAATGGGATCAAACACGTCCATGCATTC
>ENSMUSG00000028186|Uox|75_4
GGAACGCACTTCTGTGAGGTGGAGCAGATGAGAAACGGAC
>ENSMUSG00000028186|Uox|75_5
TGAAGGGTTCCTCAAGGACCAGTTCACTACCCTCCCTGAG
>ENSMUSG00000028186|Uox|75_6
CAGAAATTTGCTGGGCCCTATGACAAAGGTGAATACTCAC
>ENSMUSG00000028186|Uox|75_7
TGCAGAAGACCCTCTATGATATACAAGTGCTGTCCCTGAG
>ENSMUSG00000028186|Uox|75_8
CAGCCTTCCGAACATTCACTACTTTAACATCGACATGTCC
>ENSMUSG00000028222|Calb1|304_1
TGGTTACCTGGAAGGAAAGGAGCTGCAGAACTTGATCCAG
>ENSMUSG00000028222|Calb1|304_2
ATTCATGAAGACTTGGAGAAAGTATGATACTGACCACAGC
>ENSMUSG00000028222|Calb1|304_3
GAGGAACTTAAGAACTTTCTAAAGGACCTACTAGAGAAAG
>ENSMUSG00000028222|Calb1|304_4
GGATGATACAAAACTAGCAGAGTACACAGACCTCATGCTG
>ENSMUSG00000028222|Calb1|304_5
TTGATTCAAATAATGACGGAAAGCTGGAACTGACAGAGAT
>ENSMUSG00000028222|Calb1|304_6
GGAATCAAAATGTGTGGGAAAGAGTTCAATAAGGCTTTTG
>ENSMUSG00000028222|Calb1|304_7
GAAAGATCTGTGTGAGAAGAACAAACAGGAATTGGATATT
>ENSMUSG00000028222|Calb1|304_8
ACTACATACAAGAAGAACATAATGGCCTTGTCGGATGGAG
>ENSMUSG00000028238|Atp6v0d2|387_1
AATATCGTGTGGATAGCAGAATGCATCTCACAGAGGCATC
>ENSMUSG00000028238|Atp6v0d2|387_2
GGTGTGTTTTATGCGTATGTAAAGTTGAAGGAGCAAGAGA
>ENSMUSG00000028238|Atp6v0d2|387_3
GACACTGGAAGACGTTTTCTATGAGAGAGAGGTACAGATG
>ENSMUSG00000028238|Atp6v0d2|387_4
GGCATTCTACAAATTCTGCAAGGATCACGGTGATGTCACA
>ENSMUSG00000028238|Atp6v0d2|387_5
GGCCGTTTCACAGAGATGGAAGCTGTCAACATTGCAGAGA
>ENSMUSG00000028238|Atp6v0d2|387_6
ATGGGGCCTTGCAAAAGAAATCTGTGAAAGAAGTTCTAGC
>ENSMUSG00000028238|Atp6v0d2|387_7
CCTGAGCACATTTCTCACCTACATGACATGCAGCTATATG
>ENSMUSG00000028238|Atp6v0d2|387_8
GCAACTTCCTGGCTAATGAAACAAATCCTCTCACTGTTTC
>ENSMUSG00000028427|Aqp7|315_1
AGAGCTTCTCTTTGACCACAACCGTACTGCAATAAAGCAC
>ENSMUSG00000028427|Aqp7|315_2
TTTTACAGCAAGAGACCAGAAGGTAACTGCATCATACAAG
>ENSMUSG00000028427|Aqp7|315_3
TGTTCACTTTCATTGCTGGCTGGGGCAAACAAGTGTTCAG
>ENSMUSG00000028427|Aqp7|315_4
CGCCATCACCGACAAGAAGAACAGTCCAGCACTTCAAGGG
>ENSMUSG00000028427|Aqp7|315_5
TAGGCCGAATGACCTGGAAGAAGTTCCCTGTATATGTGCT
>ENSMUSG00000028427|Aqp7|315_6
GTGGCTCACATGGTTTTAGGAGAAAACTCTGGCAGCTATC
>ENSMUSG00000028427|Aqp7|315_7
TTCTGGCAGAGTTCCTGAGTACCTATGTCATGATGGTGTT
>ENSMUSG00000028427|Aqp7|315_8
CTGGAGACCATACAATCAGTGCTACAGAAGAATATGGTGC
>ENSMUSG00000028435|Aqp3|191_1
GGAATAGGGGTGGGAAACTCCACTTTTTAAAAGGGGTTTC
>ENSMUSG00000028435|Aqp3|191_2
CTGTGTAATATGTTTCTGTTATAAGATAGACATTGGGAGG
>ENSMUSG00000028435|Aqp3|191_3
GAAGAGAATGTGAAGCTGGCCCACATGAAACACAAGGAGC
>ENSMUSG00000028435|Aqp3|191_4
CCTGGTCATTGGAACCTCCATGGGCTTCAATTCTGGCTAT
>ENSMUSG00000028435|Aqp3|191_5
TATTGTGTGTGTACTGGCCATCGTTGACCCTTATAACAAC
>ENSMUSG00000028435|Aqp3|191_6
CTATCCCTCTGGACACTTGGACATGGTCAATGGCTTCTTT
>ENSMUSG00000028435|Aqp3|191_7
TGGGATTGTTTTTGGGCTGTACTACGATGCAATCTGGGCC
>ENSMUSG00000028435|Aqp3|191_8
GTTGATGAATCGTTGTGGGGAGATGCTTCACATCCGCTAC
>ENSMUSG00000028441|1110017D15Rik|203_1
TCTTTGTGGTGAAGAGTTTATTGAGCCACTTCCTCCCTTG
>ENSMUSG00000028441|1110017D15Rik|203_2
GCTTTACTAGGAAGGGTAGACAGGACAGGTCTCAGACACA
>ENSMUSG00000028441|1110017D15Rik|203_3
TACATAGTTGTTTCTCTGGGAACCACCAGTCTTCTTGAAG
>ENSMUSG00000028441|1110017D15Rik|203_4
TGTCCCATCTAAGGTTGGGATACGGGTAAAATGATGGCGG
>ENSMUSG00000028441|1110017D15Rik|203_5
GGTATACTTGTTCCAGTAGTTGCTGCAAGGACTCGTCTTC
>ENSMUSG00000028441|1110017D15Rik|203_6
ATCTGGAGAGAGCCAGTATTTCTCAGGCAAATAAGGGTGA
>ENSMUSG00000028441|1110017D15Rik|203_7
CCTCTCAAGGACTCCTGCTGGACATCTGTGACTACCCCTT
>ENSMUSG00000035561|Aldh1b1|19_1
AGAGATTTGCTACAACAAGCTGTTCATCAACAACGAGTGG
>ENSMUSG00000035561|Aldh1b1|19_2
CAGCAAAAAGACCTTCCCCACAGTGAACCCCACTACAGGT
>ENSMUSG00000035561|Aldh1b1|19_3
CAGGAGTCTTATGTCTTGGATCTGGATGAAGTCATCAAGG
>ENSMUSG00000035561|Aldh1b1|19_4
ACCTGATTCAGAAGGCAGCTGGCGAGTCTAACCTCAAGAG
>ENSMUSG00000035561|Aldh1b1|19_5
ATCAGTGTCACGAAGCCCTTTTCTTCAACATGGGCCAGTG
>ENSMUSG00000035561|Aldh1b1|19_6
TCTACCGTGAGTTTCTCGAGAGAACTGTGGAGAAGGCCAA
>ENSMUSG00000035561|Aldh1b1|19_7
GGTGGACAAGGAGCAGTTTGAACGAATCCTGGGCTACATC
>ENSMUSG00000035561|Aldh1b1|19_8
TTCTTCATCAAACCCACAGTCTTCGGGGACGTTCAGGATG
>ENSMUSG00000028332|Hemgn|378_1
TCAAGAGACCTGCCCAGAAAATGGCATCTACAGCTCTGCT
>ENSMUSG00000028332|Hemgn|378_2
GCCTAAACACAGCCTTCCAGAAGGAGCCCAGAAAGTAGGT
>ENSMUSG00000028332|Hemgn|378_3
CCTGAAACATGTCAACCAATACCTGGGCCTGAGAACTATT
>ENSMUSG00000028332|Hemgn|378_4
TCTTCTCAGAAAACAATCCAAGAATCACCTGAGCCTGAAC
>ENSMUSG00000028332|Hemgn|378_5
TTCTGAAGGCGTTTCTACAAAGACACACCAAGAAGCAGTT
>ENSMUSG00000028332|Hemgn|378_6
CAGATCTGGGAATGGCTGTGACTGAAGGCTTCTTTTCTGA
>ENSMUSG00000028332|Hemgn|378_7
CATGATGTGGCCAGACCTGAAGTCCTCTCTCCTAAAACAC
>ENSMUSG00000028332|Hemgn|378_8
GCAATACAGAACCATTCTCAAACACACCTCTCTCCTACCA
>ENSMUSG00000028356|Ambp|59_1
GCAACAAATTCTACTCTGAGAAGGAATGCAAAGAGTACTG
>ENSMUSG00000028356|Ambp|59_2
CCTAGGGATGCAAGAGAGGTATTACTACAACGGCGCTTCC
>ENSMUSG00000028356|Ambp|59_3
CTGAGCCACTAATAACTGGGACCCTCAAGAAAGAAGACTC
>ENSMUSG00000028356|Ambp|59_4
GACAGCCTTCTGCAGGAGTTCAAGGATGTGGCCCTGAATG
>ENSMUSG00000028356|Ambp|59_5
CCACACCAACTATGACGAATATGCCATTTTCCTTACCAAG
>ENSMUSG00000028356|Ambp|59_6
GTACCAGAAGACGGACATCGATGGAAAGTTCCTCTACCAC
>ENSMUSG00000028356|Ambp|59_7
GGGGCGACAGAAACAGAGATCAGCATGACCAGTACTCGAT
>ENSMUSG00000028356|Ambp|59_8
TTCAGTGAGTCCCGGATCTATGGAAAATGGTACAACCTGG
>ENSMUSG00000003411|Rab3b|164_1
CTTCAGTGACTGATGGTAAGACTGGAATCAAAGATGCCTC
>ENSMUSG00000003411|Rab3b|164_2
TGCTGATGACACCTTCACCCCTGCCTTTGTCAGCACTGTG
>ENSMUSG00000003411|Rab3b|164_3
GACAGTCTACCGCCATGAGAAGCGTGTGAAGCTGCAGATA
>ENSMUSG00000003411|Rab3b|164_4
GATTAAGACCTACTCCTGGGACAACGCACAGGTCATTCTC
>ENSMUSG00000003411|Rab3b|164_5
TGCCATCTGCGATAAGATGTCTGACTCGATGGACACAGAC
>ENSMUSG00000003411|Rab3b|164_6
ACACTCCTTTTACAACAGAAAACTCCCTCTTATGAAGAAG
>ENSMUSG00000003411|Rab3b|164_7
GCCAGTGTGTAAAGTGAGGCCCACCTGCACAGCTAATACT
>ENSMUSG00000003411|Rab3b|164_8
GTGGTGACAGGACAGTGCTAATCCCTGGAGAGCTCAGATT
>ENSMUSG00000028713|Cyp4b1|342_1
CAGCCTGATCTCTCTGCACATCTATGCCCTCCATCGGAAC
>ENSMUSG00000028713|Cyp4b1|342_2
TCTCTTGGTTTCTCTACTGCATGGCCCTTTATCCTATGCA
>ENSMUSG00000028713|Cyp4b1|342_3
CAGGATGAGAAGGAGCAGAAAAAGCTTCAGGAGCGGAGAC
>ENSMUSG00000028713|Cyp4b1|342_4
CCAGATAGCCCATGACCATACAGATCATGTCATCAGGCAG
>ENSMUSG00000028713|Cyp4b1|342_5
CCAGTACCATAATGACTTCATTTACTGGCTCACACCACAT
>ENSMUSG00000028713|Cyp4b1|342_6
TAGTGAGAATAAGAGCTTTGACATCTTCTGTGACGTGGGC
>ENSMUSG00000028713|Cyp4b1|342_7
ATTGTTTTCCTGAACATCTATGAGCCTGACTATGCTAAAG
>ENSMUSG00000028713|Cyp4b1|342_8
GGGCTTCTGTAGTGATCCTGATGGTAACCGTCCTGAAGCT
>ENSMUSG00000033191|Tie1|100_1
CCCTTTTAGCCTTGGTGTGTATCCGAAGAAGCTGCCTACA
>ENSMUSG00000033191|Tie1|100_2
TTCTGCCCTTATGACTACTGACTGTCCTGAGCCTTTGCTG
>ENSMUSG00000033191|Tie1|100_3
CCAGTGAGAATGTGACATTAATGAACCTGAAGCCAAAGAC
>ENSMUSG00000033191|Tie1|100_4
CACCATGCTTTTGTCTACCAAAGTCATTGTGGAGCCAGAC
>ENSMUSG00000033191|Tie1|100_5
GCATGGAGGTGTCTGTCATGACCATGATGGCGAATGTGTG
>ENSMUSG00000033191|Tie1|100_6
GTTTTCAACTGCAGCTCCAAAATGTACAGCCACCATCAAG
>ENSMUSG00000033191|Tie1|100_7
GGAAAAGCAGACTGACGTGATCTGGAAGAACAACGGATCC
>ENSMUSG00000033191|Tie1|100_8
GTTTCCAGACAAGGTCACACACACGGTGAACAAAGGTGAC
>ENSMUSG00000032978|Guca2b|331_1
CACCATTGAAGTAATCGCCATCCTCCCAGCATAAATGGAT
>ENSMUSG00000032978|Guca2b|331_2
GAAATGACTCTGGGTCTTAAGACCACTCCGGACACTTTCC
>ENSMUSG00000032978|Guca2b|331_3
CACCGACGAATGTGAACTGTGTATAAATGTTGCCTGTACA
>ENSMUSG00000032978|Guca2b|331_4
AGCTGAATGAGTTGGAGGAGAAGGAGATGTCCAATCCCCA
>ENSMUSG00000032978|Guca2b|331_5
AACCCAGAGGTGTGAGCTTGGAAGCGAGGCCATGTCAAGA
>ENSMUSG00000028859|Csf3r|170_1
GACCAACAGGCAAAGATCTTATGGAGACTGCAAGATGAGC
>ENSMUSG00000028859|Csf3r|170_2
AAGCCCAGTGAGTACATGGAACAGGAGTGTGAACTTCGCT
>ENSMUSG00000028859|Csf3r|170_3
ACGTGGTGTCAGAAGAAGCAACTAGATCCAGGGACAGTGA
>ENSMUSG00000028859|Csf3r|170_4
CAGCTATAAGTCCTGGATGATAGAACCTAACGGGAACATC
>ENSMUSG00000028859|Csf3r|170_5
CCACCATCATGACAGAGGAAACCTTCCAGTTACCCAGCTT
>ENSMUSG00000028859|Csf3r|170_6
CGTGCCATCAATCACCAAGATCACTGAACTGGAGGAAGAC
>ENSMUSG00000028859|Csf3r|170_7
GCTCCAAGGAGATCCAAGAGAAATTTCCAACCAGTCCCAG
>ENSMUSG00000028859|Csf3r|170_8
CAGCCCAGGAGTAATGCAGTACATTCGCTCTGACTCCACT
>ENSMUSG00000046623|Gjb4|30_1
GCAGGTATGGTTATGAGGTGACTGTCTGTCCACTGAAGCC
>ENSMUSG00000046623|Gjb4|30_2
GACTGTTACATCGCCCGACCCACAGAGAAGAAGGTCTTCA
>ENSMUSG00000046623|Gjb4|30_3
CATCTTCAAGGCTGCTGTGGACTCTGGCTTTCTCTACATC
>ENSMUSG00000046623|Gjb4|30_4
CTGAGCAAGAAGAGGGGTGGCCTGTGGTGGACATACCTGC
>ENSMUSG00000046623|Gjb4|30_5
TCGTGAAGAGCGAGAAAGGAAACATCGCCTCAAACATGGG
>ENSMUSG00000046623|Gjb4|30_6
CGACGATCAAAAGGATTTCATCTGCAATACCAAGCAGCCA
>ENSMUSG00000046623|Gjb4|30_7
CTGGGGATTTCTCCAGGGAATCCTGAGTGGTGTGAACAAG
>ENSMUSG00000046623|Gjb4|30_8
AAACCATCTAGTCCTCAGCATCATCTACAAAGACATCCAT
>ENSMUSG00000028581|Laptm5|161_1
GGCCATTTACCACATAGTCATGAGTGTCCTGCTGTTCATT
>ENSMUSG00000028581|Laptm5|161_2
AACCGGGAGAAGTACCTGATACCCTTCCTGTCCCTTCAAA
>ENSMUSG00000028581|Laptm5|161_3
CCCTTGATGACACTGCAGCTGCTAGACTTCTGTTTGAGTA
>ENSMUSG00000028581|Laptm5|161_4
TCAAGTCCATGAACCACATGAATTACCTCCCAAGCCAGGA
>ENSMUSG00000028581|Laptm5|161_5
CATGAATTCGGCCATGGAGGACAGCAGCTCCAAGATGTTC
>ENSMUSG00000028581|Laptm5|161_6
TCTCCATCAGCAGTGACACTTGTTCAGAGCGCAGCCATAG
>ENSMUSG00000028581|Laptm5|161_7
ACAAAACAATTCCTTCAAATAGCTTGCTTAAATAGCGATT
>ENSMUSG00000028581|Laptm5|161_8
GTTCTATGGTGGCAGCAAGGAGGGTCAGTTCATATGCCTC
>ENSMUSG00000028832|Stmn1|186_1
CCCAGTGTTTCTAGATTGATATTTTAATGATGTTTCTTGA
>ENSMUSG00000028832|Stmn1|186_2
ACATAATGATTTTCCTGACATTGTCAAGGGTGTGATTTGA
>ENSMUSG00000028832|Stmn1|186_3
TGCTGATGACATAGGAGAAATGTGGAGAAATTGATTGCAT
>ENSMUSG00000028832|Stmn1|186_4
CTCTTGTCTTCTGTTCGACATGGCATCTTCTGATATTCAG
>ENSMUSG00000028832|Stmn1|186_5
AGAAAGACGCAAGTCTCATGAGGCGGAAGTCTTGAAGCAG
>ENSMUSG00000028832|Stmn1|186_6
ATGAGAAGGAGGTGCTCCAGAAAGCCATCGAGGAGAACAA
>ENSMUSG00000028832|Stmn1|186_7
GAGGAGAAGCTGACCCACAAAATGGAGGCTAACAAAGAGA
>ENSMUSG00000028832|Stmn1|186_8
TAAATATCCAAAGACTGTACTGGCCAGTGTCCTTTACTTT
>ENSMUSG00000028832|Stmn1|186_9
GACCGTATAGGTAGATCCAGACCGTGAGATGTTTTAGGGG
>ENSMUSG00000028832|Stmn1|186_10
GTATGTGGCGGCTTCTTCCAACCCATTAGATGCTGAATAT
>ENSMUSG00000028832|Stmn1|186_11
TTCTGTCCCAATCTCACCAGATGCTACTGTACTTGAATGG
>ENSMUSG00000028825|Rhd|163_1
GCGAGCTATCAAGTCCTCCGGAATTTGACCCTCATGGCAG
>ENSMUSG00000028825|Rhd|163_2
CCTCCAATGGAACAAGATCAACAATCTGTCCAGCATCCAG
>ENSMUSG00000028825|Rhd|163_3
CCAGGAGAGTGGGTGAGAACGCCCAGACAGAGAAGGTTCA
>ENSMUSG00000028825|Rhd|163_4
GCCAGCTATCAACTCTGCTCTCCTGGAAGGGACAAAGAAA
>ENSMUSG00000028825|Rhd|163_5
GAGTCACCCTCAAGGGAAGATCAACATGGTTCACATCCAC
>ENSMUSG00000028825|Rhd|163_6
GCTGGGAGCACTTACCTACTACTGCCTTCAGATAGTGACA
>ENSMUSG00000028825|Rhd|163_7
GCGATGGGTATGGTGACTGGACTCCTCACAGGTTGTCTCC
>ENSMUSG00000028825|Rhd|163_8
TGAGAAGAGAGATGCCCTTTCTTTGTGTCCCTTTTGTCTG
>ENSMUSG00000041120|Nbl1|21_1
TGTTTTCATGAATAAATACCTTCAATGCCTCTATTCTCTT
>ENSMUSG00000041120|Nbl1|21_2
CGAGAGCCTTAGAGCTTGTAACTAGTAGCCATCTCCCCTG
>ENSMUSG00000041120|Nbl1|21_3
CCCCTGATATGCTGGTACCATTGTTTGTGTCCAGGGGATG
>ENSMUSG00000041120|Nbl1|21_4
GAAGTAACCCCTTCAATGGAGTGGCTTAGGAGTCAGGCTG
>ENSMUSG00000041120|Nbl1|21_5
CAGTGATGGGTCCAGAGTGGGAATCAAGTCCTTTGCTGAA
>ENSMUSG00000041120|Nbl1|21_6
AGAGAGGAAATGGGCTGAGCTGCTGAGGATGAGTGAGATC
>ENSMUSG00000041120|Nbl1|21_7
TATATGCAAGATGGGGGAGGAAGCAGACAGACATCCGCAG
>ENSMUSG00000041120|Nbl1|21_8
CACCTATCAACAAGCTGGCCCTGTTTCCGGACAAGAGTGC
>ENSMUSG00000033770|Clcnka|153_1
ACGAGACGTACCTTCTGGGATTATCTATTCACAGCCAGTA
>ENSMUSG00000033770|Clcnka|153_2
CCGAGAGGACAACATCTCTCTGGTCTGGAAGGGACAAATC
>ENSMUSG00000033770|Clcnka|153_3
CCTCCCTATATCAGGCACACAGGCTCTTTGAGCTGCTGAC
>ENSMUSG00000033770|Clcnka|153_4
GGCCAATGTCATCTCCCAAAACTTACAGCCCTCTTTCTAC
>ENSMUSG00000033770|Clcnka|153_5
GTTCACCATCTTTGGGACGCTGGCCTTCTTCCTGATCATG
>ENSMUSG00000033770|Clcnka|153_6
AAATTTTCTCCGCTTCATCAAGACCAATCGCTACACCTCC
>ENSMUSG00000033770|Clcnka|153_7
ACCTGCCTGAAATCTTCTTCTTTGTGGCTCTGGGGTTCAT
>ENSMUSG00000033770|Clcnka|153_8
CTGAAGACCATGCTGTCTGGAGTAGTCCTGGAGAACTACC
>ENSMUSG00000006216|Clcnkb|290_1
CCTGGAGACCTCCTTGCATGAGACACACAACCTTTTTGAG
>ENSMUSG00000006216|Clcnkb|290_2
GACTACAGAGTCTCAGACCCTGGTGGGCGTTGTAAAAAGG
>ENSMUSG00000006216|Clcnkb|290_3
CTGTAACTGTGGGTCACTTCATGAACTGCGCCCTCACTAC
>ENSMUSG00000006216|Clcnkb|290_4
CCCTGCTGGATACTTCTTGCCCATCTTTATCTATGGAGCT
>ENSMUSG00000006216|Clcnkb|290_5
CAGTTGACTGTCTTTGGGACACTAGTCTTCTTCCTGGTCA
>ENSMUSG00000006216|Clcnkb|290_6
TGTCGGAGCATTTGGAGACACTGTTTGACAACAACTCCTG
>ENSMUSG00000006216|Clcnkb|290_7
AAGACCAGCTTTCCAGTGGACATACCCTTTGACTTACCAG
>ENSMUSG00000006216|Clcnkb|290_8
AACCTGAGAGCAAGACCAAAGAAATGGAACTGTTGGCCGC
>ENSMUSG00000028996|Rbp7|393_1
CTGTATGAGAAACTGTTTGATTTCAGGACAGTTTCAGCTC
>ENSMUSG00000028996|Rbp7|393_2
TTGTCTGTTTTGGGTTGATGAAGGGTCTTGTCATTGGAAA
>ENSMUSG00000028996|Rbp7|393_3
CAAACCTTCCAGAGAGCCTGATACATCTCCAGCAACAGAG
>ENSMUSG00000028996|Rbp7|393_4
AGTGATTGAGCAAAATGGGGACTCCTTCACCATCCAGACG
>ENSMUSG00000002944|Cd36|313_1
GGCATGGTAGAGATGGCCTTACTTGGGATTGGAGTGGTGA
>ENSMUSG00000002944|Cd36|313_2
ATTGTACCTATACTGTGGCTAAATGAGACTGGGACCATTG
>ENSMUSG00000002944|Cd36|313_3
CATCCAAATGAAGATGAGCATAGGACATACTTAGATGTGG
>ENSMUSG00000002944|Cd36|313_4
GTGTGCTAGACATTGGCAAATGCAAAGAAGGAAAGCCTGT
>ENSMUSG00000002944|Cd36|313_5
CCTTTCCACCTTTTGTTGAAAAGTCTCGGACATTGAGATT
>ENSMUSG00000002944|Cd36|313_6
GGTGTGTTTTATCCTTACAATGACACTGTAGATGGAGTTT
>ENSMUSG00000002944|Cd36|313_7
GAACTCTTGTGGGGTTACAAAGATCCATTCCTCAGTTTGG
>ENSMUSG00000002944|Cd36|313_8
GTGTCTTTTGTACAGCCCAATGGAGCCATCTTTGAGCCTT
>ENSMUSG00000011034|Slc5a1|93_1
CTTCACAAAGATCTCTGCAGACATCTTCTCCGGGGCTATA
>ENSMUSG00000011034|Slc5a1|93_2
TCATGCTGGTGGGGTCTTTTATCCTGACTGGGTTTGCTTT
>ENSMUSG00000011034|Slc5a1|93_3
ATCTGAGAAGGAGCTCATGATTGCAGGAAGGTTGTTCATC
>ENSMUSG00000011034|Slc5a1|93_4
CCCATTGTACAGTCTGCTCAAAGTGGGCAGCTCTTTGATT
>ENSMUSG00000011034|Slc5a1|93_5
AATCTCCCGTATGATCACTGAGTTTGCCTATGGAACTGGG
>ENSMUSG00000011034|Slc5a1|93_6
ACCTGTACCGTTTGTGTTGGAGTCTACGCAACAGCAAGGA
>ENSMUSG00000011034|Slc5a1|93_7
AAGGATGCTTCAGGAGAGCATATGACCTGTTCTGTGGGCT
>ENSMUSG00000011034|Slc5a1|93_8
GTGGAGGACAGTGGTGAACATCAACGGTATTATCCTGCTG
>ENSMUSG00000029096|Htra3|181_1
GCCTACAGAAGGTGGGGTTCCGGCCTTCATGAAATCAGGA
>ENSMUSG00000029096|Htra3|181_2
GAGGCAATGATGATCTCCTCTTCAGCATCATCCCTGAGGT
>ENSMUSG00000029096|Htra3|181_3
GCATCCAAGATGGCGACATCATCGTCAAAGTCAATGGCCG
>ENSMUSG00000029096|Htra3|181_4
TTGGCTCTTTGTCTAGTGGCCAGGGCTTTCCAGTTTAGCT
>ENSMUSG00000029096|Htra3|181_5
GGTAGGAAGCTCAGAACTAGACCAGGGTTCCTAGACCATT
>ENSMUSG00000029096|Htra3|181_6
TCTGTTCCAAGTGGCCCTATATGAAGATGACAGGAGCAGG
>ENSMUSG00000029096|Htra3|181_7
ACACGCTTCCTCTCTGAGTTCCAAAACAAGCATGTGAAAG
>ENSMUSG00000029096|Htra3|181_8
CTCAGACATGGACTATATCCAGACCGATGCCATCATCAAT
>ENSMUSG00000029096|Htra3|181_9
GAATGGGGATGCCTATGAGGCCACCATCCAGGACATCGAC
>ENSMUSG00000029096|Htra3|181_10
CTTCATCATGTCAGAAGCCGGTTTGATCGTCACCAACGCC
>ENSMUSG00000029096|Htra3|181_11
CAAGTTCAACTTCATCGCCGATGTGGTGGAGAAGATTGCG
>ENSMUSG00000029082|Bst1|192_1
GTGCTCCCCTCAGACTATGATCTCTTCATTAACCTCTCCA
>ENSMUSG00000029082|Bst1|192_2
GGACAAGTCACTGTTCTGGGAGAATAACCACCTGCTCGTT
>ENSMUSG00000029082|Bst1|192_3
GATTTCTTGAGCTGGTGTCGACAGGAAAATGCCTCTGGAC
>ENSMUSG00000029082|Bst1|192_4
CAAGAGACAGTTCAGGGGTGATCAACGTCATGCTGAATGG
>ENSMUSG00000029082|Bst1|192_5
CCCGTACTTACAAAAGGATAAAGTCACAAGAATAGAGATC
>ENSMUSG00000029082|Bst1|192_6
CAATGACTACCGACCAGTGAAGTTCTTAATGTGTGTGGAC
>ENSMUSG00000029082|Bst1|192_7
TCACCCCGACTGTATCATGAACTCAGCCTCAGCATCTATG
>ENSMUSG00000029082|Bst1|192_8
GCATCTCTTCATGCAATAGGAGACGCCAGCCTTCTCATTT
>ENSMUSG00000029167|Ppargc1a|116_1
TTTTGACCCTGCTTCCACCAAGAGCAAGTATGACTCTCTG
>ENSMUSG00000029167|Ppargc1a|116_2
CAAATCAGACAAGACCAGTGAACTAAGGGATGGCGACTTC
>ENSMUSG00000029167|Ppargc1a|116_3
ACAAAGACGTCCCTGCTCAGAGCTTCTCAAGTATCTGACC
>ENSMUSG00000029167|Ppargc1a|116_4
CACCCACAGGATCAGAACAAACCCTGCCATTGTTAAGACC
>ENSMUSG00000029167|Ppargc1a|116_5
CATATCCAACCAGTACAACAATGAGCCTGCGAACATATTT
>ENSMUSG00000029167|Ppargc1a|116_6
ACAGCTTTCTGGGTGGATTGAAGTGGTGTAGCGACCAATC
>ENSMUSG00000029167|Ppargc1a|116_7
CTTTGCCCAGATCTTCCTGAACTTGACCTTTCTGAACTTG
>ENSMUSG00000029167|Ppargc1a|116_8
CCAAGACTCTGTATGGAGTGACATAGAGTGTGCTGCTCTG
>ENSMUSG00000072941|Sod3|73_1
AGAAGATAGGCGACACGCATGCCAAAGTGCTGGAGATCTG
>ENSMUSG00000072941|Sod3|73_2
ATGCACTTCCACAGACCCAGATCCTTAATGCTCTAGATCC
>ENSMUSG00000072941|Sod3|73_3
CCCAAGACAATCCCACAAGCCCCTAGTCTTTGAGTCTGCT
>ENSMUSG00000072941|Sod3|73_4
GCACCTTTGAGAGTACTCCCTTGGGGTATACTGAAATATC
>ENSMUSG00000072941|Sod3|73_5
CCTTAGAGAGAGTATTTGGGAACCTTTATGTTGCTCATTA
>ENSMUSG00000072941|Sod3|73_6
ATTTGCAGGTCTCCTCCTCTAATGAAAGAAGTTTCTATCA
>ENSMUSG00000072941|Sod3|73_7
TGCTATGCCTTTTTGGAGGACTGAGGACATTAACAAGGAC
>ENSMUSG00000072941|Sod3|73_8
ACCTTTACCCACCCAGTCTGAGTACCTGAGATAGTACCTC
>ENSMUSG00000029188|Slc34a2|72_1
ACAATCGAGCATACCTGCCAAAGACAAGGAGGCCAGCAAA
>ENSMUSG00000029188|Slc34a2|72_2
TATGCAGGCAGGAGACAGAAATGAGTTCAGAAGGGCATTT
>ENSMUSG00000029188|Slc34a2|72_3
TTACCTGGAGATCCTGACCAACCTTGTGTTAGAAACCTTC
>ENSMUSG00000029188|Slc34a2|72_4
CTGGATAAAAAGGTCATCCAACAAATCGCAATGGGTGACT
>ENSMUSG00000029188|Slc34a2|72_5
CTGATCAAGATCTGGTGTAAAAGTATAACCAATGTGACTG
>ENSMUSG00000029188|Slc34a2|72_6
CCTCTCCTTCATATTGCTGGACTGATGGCATACAGACCTG
>ENSMUSG00000029188|Slc34a2|72_7
TGTGGCTGTCTGATCATGATAGTCAAGCTGTTGGGTTCTG
>ENSMUSG00000029188|Slc34a2|72_8
CCTTGTGGATGCACTCTCTGAAACCCTGGGACAACGTCAT
>ENSMUSG00000062960|Kdr|199_1
CGACGAGGCAGGACTTTTAAAGATGGTGGATGCTGCAGTT
>ENSMUSG00000062960|Kdr|199_2
AGTGGCTACCAGTCTGGGTATCACTCAGATGACACAGACA
>ENSMUSG00000062960|Kdr|199_3
AGTTGGTGGAGCATTTGGGAAACCTCCTGCAAGCAAATGC
>ENSMUSG00000062960|Kdr|199_4
AACTGTACAAGGACTTCCTGACCTTGGAGCATCTCATCTG
>ENSMUSG00000062960|Kdr|199_5
CCAGGAAAAGACCAACTTGGAAGTCATTATCCTCGTCGGC
>ENSMUSG00000062960|Kdr|199_6
ATCACTCACACCAGTTTGCAAGAACTTGGATGCTCTTTGG
>ENSMUSG00000062960|Kdr|199_7
CCCTGTGAAGTATCTCAGTTACCCAGCTCCTGATATCAAA
>ENSMUSG00000062960|Kdr|199_8
CAATGCTCAGCGTGATTCTGAGGAAAGGGTATTGGTGACT
>ENSMUSG00000060961|Slc4a4|205_1
CAGAACGCATCCGATTCATCTTGGGAGAGGAAGATGACAG
>ENSMUSG00000060961|Slc4a4|205_2
CTTCTGGCTGTGGATGGACAGGAGATGGAATGGAAGGAGA
>ENSMUSG00000060961|Slc4a4|205_3
CTGAGGACATGTATGGAGAAAGGATCCATCATGCTTGACC
>ENSMUSG00000060961|Slc4a4|205_4
GAATCAAGAAAAGTCATCAGACCTGCTGGGTTCATCAGAC
>ENSMUSG00000060961|Slc4a4|205_5
CGACATGAAGTCTGATTTGAATCTGGTATAGAGATGGTTG
>ENSMUSG00000060961|Slc4a4|205_6
AAGAAAAACTTCCAAACACTATTGACTGAAGAGATGGAAG
>ENSMUSG00000060961|Slc4a4|205_7
AGCATGGTGATGAAAGTTTTAGACCTGAACTTCTTTGCAA
>ENSMUSG00000060961|Slc4a4|205_8
GCATACACAGCAGAAGACAGAGGCCCACATTAAATCAGAG
>ENSMUSG00000060961|Slc4a4|205_9
CTTCTTGGACACTCCCTTCATTGCCTTTGTTCGCCTACAG
>ENSMUSG00000060961|Slc4a4|205_10
CAGGTGGAGAGAATGTTCAGATGAATGGGGACACACCTCA
>ENSMUSG00000060961|Slc4a4|205_11
GTGTGTGAAGTATGGAGGGAAGCTCGTGGGAAACAACTGT
>ENSMUSG00000060961|Slc4a4|205_12
CAAGTGAGTTCAAGCCAACAAGTCCTAACAGGGGTTGGTT
>ENSMUSG00000060961|Slc4a4|205_13
CTTCATGGCTCTTCCCTGGTATGTGGCTGCTACTGTTATC
>ENSMUSG00000035540|Gc|337_1
GCCTCTAAGTGCTGCTCTATAAACTCACCTCCTCTCTACT
>ENSMUSG00000035540|Gc|337_2
AACCCTTAGGGAGTGCTGTGACACTCAGGATTCTGTTGCC
>ENSMUSG00000035540|Gc|337_3
AGAAGGACTCAAGTTCCAGAAGTGTTCCTCAGCAAAGTTC
>ENSMUSG00000035540|Gc|337_4
TTTACTGAAATCCTGTCCAGATGTTGTGAGTCTACCTCAG
>ENSMUSG00000035540|Gc|337_5
CTCACCACCATGTCAAACAGAGTCTGCTCACAATATGCTG
>ENSMUSG00000035540|Gc|337_6
CTTCTGCAAACCCAACTGTATGCTTTGTGAAGGAGAGACT
>ENSMUSG00000035540|Gc|337_7
TCTGTATGAGTATTCCAGCAATTATGGACAAGCGCCTCTG
>ENSMUSG00000035540|Gc|337_8
GGACCTCAGAGCTGTCTGTTAAGTCCTGTGAAAGTGATGC
>ENSMUSG00000029372|Ppbp|309_1
CTCACGTTGTTCCCTCCTGGCTCTGGGGACAGTTCTAGCT
>ENSMUSG00000029372|Ppbp|309_2
TTCATTATGGGCTTCAGACTCAGACCTACATCGTCCTGCA
>ENSMUSG00000029372|Ppbp|309_3
AGCTGGAAAATCTGATGGCATGGACCCATATATCGAACTG
>ENSMUSG00000029372|Ppbp|309_4
GTGAATGTGTACAGGCCAGGAGTTCACTGTGCTGATGTGG
>ENSMUSG00000029372|Ppbp|309_5
GCGTCAAGAGAATCGTCATGAAAATCTTGGAAGGTTACTG
>ENSMUSG00000029372|Ppbp|309_6
CTCAGGAAGGGTTGAGGGTTTGAAATCTGGACTTGGTAGA
>ENSMUSG00000029372|Ppbp|309_7
TTTTCCACTTTGAAATTGGGATGTTCTCTCGTTCTGTCTC
>ENSMUSG00000029372|Ppbp|309_8
TTGGCTAAGCATTCTGACATGTCCTGCATTTCTCTATTTG
>ENSMUSG00000029373|Pf4|54_1
GTATCCTGGGTTTCCGGACTGGGCAGGCAGTGAAGATAAA
>ENSMUSG00000029373|Pf4|54_2
ACCCATTTCCTCAAGGTAGAACTTTATCTTTGGGTCCAGT
>ENSMUSG00000029373|Pf4|54_3
CACCCCTATATAAGAAAGTAATCAAGAAAATCCTGGAGAG
>ENSMUSG00000029373|Pf4|54_4
AATGTCAATTGTGTTACAAGACTCCTGGAATCTTGTCTAC
>ENSMUSG00000029373|Pf4|54_5
ATGTAACTGCAATCTTCCGATGTTTATATTATCCTTCAAG
>ENSMUSG00000029378|Areg|300_1
TGAGCTTTCTGTGGGAAGAGAGGTTTCCACCATAAGCGAA
>ENSMUSG00000029378|Areg|300_2
TGAACTCTCCACAGGGGACTACGACTACTCAGAGGAGTAT
>ENSMUSG00000029378|Areg|300_3
ATCCGGCTATATTATAGATGATTCAGTCAGAGTTGAACAG
>ENSMUSG00000029378|Areg|300_4
GACATGCAATTGTCATCAAGATTACTTTGGTGAACGGTGT
>ENSMUSG00000029378|Areg|300_5
ATCCATGAAGACTCACAGCGAGGATGACAAGGACCTATCC
>ENSMUSG00000029378|Areg|300_6
TGCAGTAGTAGCTGTCACTATCTTTGTCTCTGCCATCATC
>ENSMUSG00000029378|Areg|300_7
TCGGCATCGTTATCACAGTGCACCTTTGGAAACGATACTT
>ENSMUSG00000029378|Areg|300_8
TCTTTCAGAAAAGGAAGTGGAGCTTTCGGATGGTTCCAGA
>ENSMUSG00000046709|Mapk10|144_1
GATATATGATAAGCAGCTGGATGAAAGGGAGCACACCATC
>ENSMUSG00000046709|Mapk10|144_2
CAGGGATTTGTTGTCTAAGATGTTAGTGATTGACCCAGCG
>ENSMUSG00000046709|Mapk10|144_3
TGTGGTTTTCAGGAAAGACTAGCAAAGAAATCACAGAATC
>ENSMUSG00000046709|Mapk10|144_4
GTTGCAAATAGAGTGTGATTATATAGTCAAATGGCTGTTG
>ENSMUSG00000046709|Mapk10|144_5
GATCATCCACAGGGACTTAAAACCCAGTAACATTGTAGTC
>ENSMUSG00000046709|Mapk10|144_6
GGAGGAGTTCCAAGATGTCTACTTAGTGATGGAACTGATG
>ENSMUSG00000046709|Mapk10|144_7
TCATGAAGTGTGTGAACCATAAAAACATTATTAGCTTATT
>ENSMUSG00000046709|Mapk10|144_8
TTAAGAAGCTCAGCAGACCCTTCCAGAACCAAACTCACGC
>ENSMUSG00000046709|Mapk10|144_9
TGAATCTGGAAGAGATTTGGAGGCAGATATCAAGAATCGG
>ENSMUSG00000046709|Mapk10|144_10
ACCAAGATACAGACATAGTGACTTACCTGCTTACTGAGGA
>ENSMUSG00000046709|Mapk10|144_11
GAGCAAAAGCAAGGTGGACAACCAGTTCTACAGTGTGGAA
>ENSMUSG00000046709|Mapk10|144_12
AACCAACCTTGGATGTGAAAATTGCCTTTTGTCAGGGATT
>ENSMUSG00000058153|Sez6l|94_1
GACTGAGTTCGACAATCCCATCTACGAGACTGGGGAAACA
>ENSMUSG00000058153|Sez6l|94_2
CTCATCTCCTTGCTACTGGGAGGAGCCTACATCTACGTCA
>ENSMUSG00000058153|Sez6l|94_3
CCTGCTCAGACTTGCCTGAAATTCAGAACGGCTGGAAAAC
>ENSMUSG00000058153|Sez6l|94_4
GGGCCAGGGATTTATCATGAACTATATAGAGGTGTCACGG
>ENSMUSG00000058153|Sez6l|94_5
TGAGCAACAGCGACATCCTGACCATCTATGATGGCGATGA
>ENSMUSG00000058153|Sez6l|94_6
TGAGAAAGGTCACTGCTATGAACCCTACATCCAAAATGGG
>ENSMUSG00000058153|Sez6l|94_7
AAACACATCTGCCCTCCTGTACGACTCTCTCAGAACAGAG
>ENSMUSG00000058153|Sez6l|94_8
CAGCTTCCTGGAATGCACTTACAATGTGACGGTCTACACT
>ENSMUSG00000042096|Dao|306_1
CACAGCCACTGCACATGAAGATCTATGCAGATCGATTCAC
>ENSMUSG00000042096|Dao|306_2
CCTGTTCCCTGATTATGGCTACGGCTGGTTCAATACAAGC
>ENSMUSG00000042096|Dao|306_3
TAGAGGGGAAGAGCTACCTGCCATGGCTAACTGAGAGGTT
>ENSMUSG00000042096|Dao|306_4
AGTGAAGCTTATCCATCGGAAGGTGGAGTCTCTCGAAGAG
>ENSMUSG00000042096|Dao|306_5
CAGATCATCCAGGTGGAGGCCCCTTGGATTAAACACTTCA
>ENSMUSG00000042096|Dao|306_6
ATCTTCAAGTGCAGAGGTCATCCACAACTATGGTCATGGA
>ENSMUSG00000042096|Dao|306_7
AAGGCTTGGGTGAGATAGGCTGCGTGGTGCAATTCTTCTC
>ENSMUSG00000042096|Dao|306_8
ACTCTGACGAATGGTTCACAACACACTCCATGCGTATCTG
>ENSMUSG00000042589|Cux2|373_1
ATGAGAAAATGGCCAACTTGAACAGTATAATCTACCGGCT
>ENSMUSG00000042589|Cux2|373_2
CTTTCTTTCAGGCACACCCAATCCAGACTGTCCTTCATTG
>ENSMUSG00000042589|Cux2|373_3
CTGGTGAAGATCAAACAGGAAGAGGGTTTGGAGGTGGATG
>ENSMUSG00000042589|Cux2|373_4
GGACACATACTCCATCACCAAGAGAGTCAAGGAGGTCCTC
>ENSMUSG00000042589|Cux2|373_5
ATGTCTTCTTCCCCACACAGAAGTTCCTACTGGAGAAGCC
>ENSMUSG00000042589|Cux2|373_6
GATTAAAACAGAGCTGAGCATCCTGAGAGCCATGAAGCTG
>ENSMUSG00000042589|Cux2|373_7
CCAAGTCCGAGGCCATAGAGAAACTCCAAGAAAAGCTCGA
>ENSMUSG00000042589|Cux2|373_8
CAAGGTGTTACATTCAGCGCTAAAGGCCACACAGACAGAG
>ENSMUSG00000047501|Cldn4|268_1
CCTTTTCCGCACTGTCTTGCTAATGTTCTGATCACTGTGC
>ENSMUSG00000047501|Cldn4|268_2
AATGAATTTCTGTAGAGTGGATGGACGGGTTTGAGGGAAG
>ENSMUSG00000047501|Cldn4|268_3
CAAGTCATGGTGTGCTGAGTGACTGACTGAGGGGCCATTG
>ENSMUSG00000047501|Cldn4|268_4
GCTGTGACTTTGGACTCTGGAGTGGATGTCCTCATGTTAG
>ENSMUSG00000047501|Cldn4|268_5
ACATCCAAATTGCTGGTGGATATGGGGCTGAAGGCAGAAG
>ENSMUSG00000047501|Cldn4|268_6
CAACTATGTGTAAGGTGGGCCACTCTGTCCACATTGCCTT
>ENSMUSG00000047501|Cldn4|268_7
GAGCACAGGTCAGATGCAGTGCAAGATGTACGACTCGATG
>ENSMUSG00000070473|Cldn3|212_1
CTTCCAGATGGTGACAGACGACACACAGTCTGCTTGCTAG
>ENSMUSG00000042985|Upk3b|235_1
AAGGGAAGATCACAGCCACTACATTCTCTCTGGAGCAGCC
>ENSMUSG00000042985|Upk3b|235_2
TTGATGAGCATGTCTCAACTAAGGACACCATCTGGCTAGT
>ENSMUSG00000042985|Upk3b|235_3
ATGCCTCCAGGGACTTTCAGAACCCACAGACTGCTGCTAA
>ENSMUSG00000042985|Upk3b|235_4
GCTGACTGACGGCCACTATATGACATTACCCCTGTCCCTG
>ENSMUSG00000042985|Upk3b|235_5
TATCTCCACCAAGGAAAGAATCCCAACTCCATTGACACAT
>ENSMUSG00000042985|Upk3b|235_6
CTCACTAGGCTCTGTCTGTAAGTATGCTTGCAGGTGGTCA
>ENSMUSG00000042985|Upk3b|235_7
TAGAGGAGGTGGCCAGTTCATCTTCACCTTAGCCAGACTT
>ENSMUSG00000042985|Upk3b|235_8
TCTCACCAAGTGTACTGGTTAGAGAGTGTAAATGGCTATT
>ENSMUSG00000029712|Actl6b|127_1
TCATGTCGCCCCTCAAGAATGGCATGATTGAGGACTGGGA
>ENSMUSG00000029712|Actl6b|127_2
GAGCAGTACAACATTCCTGCCTTCTTCTTATGCAAGACGG
>ENSMUSG00000029712|Actl6b|127_3
GGAAATGGCTATTGATATCATTCCTCCTTACATGATTGCA
>ENSMUSG00000029712|Actl6b|127_4
CCCAAGTCTCCAAGTCCTGGCATAACTACATGTGTAACGA
>ENSMUSG00000029712|Actl6b|127_5
TCTGATTCCCCTTACGATGAACAGGTAGCTGCACAAATGC
>ENSMUSG00000029712|Actl6b|127_6
GTGTGACATTGACATTCGCCCGGGTCTCTATGGCAGTGTC
>ENSMUSG00000029712|Actl6b|127_7
TAAGCTCATCGCCAGCAACAGCACCATGGAACGCAAGTTC
>ENSMUSG00000029712|Actl6b|127_8
TTCTACCAGCCAGAAATCCAAAAGCGCTGAACTCTCCCTT
>ENSMUSG00000060063|Alox5ap|68_1
TGGGGACCTTTGGAAACTGATGGTAAAAGGCAGAGCACAG
>ENSMUSG00000060063|Alox5ap|68_2
ACAAGGTGGAGCATGAAAGCAAGGCGCATAATGGGAGAAG
>ENSMUSG00000060063|Alox5ap|68_3
CTACCGACACACTTTCCCTTAGTTGGGCATCTTCATCCTG
>ENSMUSG00000060063|Alox5ap|68_4
CACTTTCCTTGTGGTACTCTGGACTGCAGGACTACTTTGC
>ENSMUSG00000060063|Alox5ap|68_5
GTACCTGTTTGTGAGGCAAAAATACTTTGTCGGCTATCTG
>ENSMUSG00000060063|Alox5ap|68_6
ATCATCCTGTTCCTGTTCCTCATGTCCTTCGCCGGGATAC
>ENSMUSG00000060063|Alox5ap|68_7
ACCTCATCTTCTTCTTCGGAAGCGACTTTGAGAACTACAT
>ENSMUSG00000060063|Alox5ap|68_8
TTAACTTTGCTTTTCCGGGAAGAAAAATGTCTTGTGCTAG
>ENSMUSG00000060063|Alox5ap|68_9
TGGCCCAGGATTTATTGTCTACATCCAGCCTATACTTCTC
>ENSMUSG00000058488|Kl|215_1
TCGCCTTAAGCTCCCATTGGATCAATCCTCGAAGAATGAC
>ENSMUSG00000058488|Kl|215_2
CGACTACCCAGAGAGTATGAAGAACAACCTCTCGTCTCTT
>ENSMUSG00000058488|Kl|215_3
AGCTATTGGACCCTAACATGAAGTTCCGCCAATTGGAGTC
>ENSMUSG00000058488|Kl|215_4
CCGAATGTCTATCTGTGGGATGTGCATCACAGTAAGAGGC
>ENSMUSG00000058488|Kl|215_5
CGCAAACCTGTGTTTTAAAGAGTTGGGTCACTGGGTCAAT
>ENSMUSG00000058488|Kl|215_6
TTACTTGGAGGTACAGGAGATGACTGACATCACATGGCTC
>ENSMUSG00000058488|Kl|215_7
GAGACCTCCCGATGTATGTGACAGCCAATGGAATCGATGA
>ENSMUSG00000058488|Kl|215_8
AATGGCTTCCTGGGTTCTGGAACACTGGGAAGGTTTTGTC
>ENSMUSG00000032766|Gng11|299_1
AAGGAAAAACTGAAGATGGAGGTTGAGCAACTTCGCAAAG
>ENSMUSG00000032766|Gng11|299_2
GCAGAGACAACAGGTATCTAAATGTTCTGAGGAAATAAAG
>ENSMUSG00000032766|Gng11|299_3
AGAAAAGGGCAGCTGTGTCATTTCATAAGTAACTCTGGGG
>ENSMUSG00000032766|Gng11|299_4
GAGAGCATCTGATTGCAGTTATGGAATGAAGGCATGGCTC
>ENSMUSG00000032766|Gng11|299_5
TCAGTATACTCCTTGCTGTCTCCAATAAAGTTTTATCTTG
>ENSMUSG00000007655|Cav1|240_1
CCCACAGTGTACTCTCCCAAGCTTTGACAGACAAGCACTC
>ENSMUSG00000007655|Cav1|240_2
GATGTGATTGCAGAACCAGAAGGGACACACAGTTTCGACG
>ENSMUSG00000007655|Cav1|240_3
CGATCTTCGGCATCCCAATGGCACTCATCTGGGGCATTTA
>ENSMUSG00000007655|Cav1|240_4
TGCATCAAGAGCTTCCTGATTGAGATTCAGTGCATCAGCC
>ENSMUSG00000007655|Cav1|240_5
TCTTTGAAGCTATTGGCAAGATATTCAGCAACATCCGCAT
>ENSMUSG00000007655|Cav1|240_6
GTTCTCTGTACTTGTTTCTGACTCTGAAATACAGAACCTG
>ENSMUSG00000007655|Cav1|240_7
CTCTCTGTTAAGCCTGGTCAACATTAACCCAATGAAATGA
>ENSMUSG00000007655|Cav1|240_8
AGACAAATGGGGGTGAGACCTCTCTGGACTGGCAGAAGTA
>ENSMUSG00000007655|Cav1|240_9
GTTTCACTCATTTTCAAGAATAATCACAGGTTCCTGACTC
>ENSMUSG00000010796|Asz1|67_1
CCAACTCATATCCCACTAGTAGAAGAGGTCTCTACATGGA
>ENSMUSG00000010796|Asz1|67_2
GTTGCCTGTAAATTCTCACAAGATAGTACTGGAGTGGGCT
>ENSMUSG00000010796|Asz1|67_3
CCTTCTGACCATGAAGAAAGACGAGCTTACAAAGAATGGA
>ENSMUSG00000010796|Asz1|67_4
CCAAAGAAGAGACCATTTGTAAACTGTTGGCCACAGATTC
>ENSMUSG00000010796|Asz1|67_5
CTTGAACTGGGAGCTAATAAAATGCTACAGACCAAAGATG
>ENSMUSG00000010796|Asz1|67_6
GTTAACGCCCAGGATGAGAATGGTTATACTGCCTTAACAT
>ENSMUSG00000010796|Asz1|67_7
CCTTTTGGACAGAGGTGCTAATGCCAGCTTTGATAAGGAC
>ENSMUSG00000010796|Asz1|67_8
GAGCAGCGATAGTGAGGATGACGGCTGGGATATTGGGTAT
>ENSMUSG00000025608|Podxl|77_1
TCTGGACAACTTGACCAAGGATGACCTAGATGAGGAGGAA
>ENSMUSG00000025608|Podxl|77_2
CAACCCAACCTTGGAAGTGATGGAGACTCCTTCTGAGATG
>ENSMUSG00000025608|Podxl|77_3
CGTGTATGAGCTACTGAAGGACAGATGGGATGACCTGACA
>ENSMUSG00000025608|Podxl|77_4
TGGCAGTGAAGAGAATCATTATCGAGACGAAGCTTTCTCC
>ENSMUSG00000025608|Podxl|77_5
CTAAACTGTGAACCTCCCATAAGGCCAGATGAGGAACTCC
>ENSMUSG00000025608|Podxl|77_6
TGCAACAGTCTATGGCGTCTACAGTGGGAACTACGACTGA
>ENSMUSG00000025608|Podxl|77_7
GCACTGACAACTCTACACTGACATGGAAGCCCACTACACA
>ENSMUSG00000025608|Podxl|77_8
CAACAACCACTTTGGGGCTAATCAACGTCTCTTCTCAGCC
>ENSMUSG00000029838|Ptn|152_1
CAATTTAAATGTTACAACCATGTAAACTACTTCTCTTGTT
>ENSMUSG00000029838|Ptn|152_2
TTTAGGAAGTTGAACTCTGTAGTACATAATAGGAGGTAGG
>ENSMUSG00000029838|Ptn|152_3
TACTGTAGGCTTTTTATTCAACAGTTATCTGTAGCTTAAG
>ENSMUSG00000029838|Ptn|152_4
CAGGAAAAGGGCATCAGCAAACAGGATCAGTTAATTATTC
>ENSMUSG00000029838|Ptn|152_5
GGAGATGGTAAAGCAAGACAAACATAGATGTGGTTTCATG
>ENSMUSG00000029838|Ptn|152_6
TCTCTCAGGCTATTTATAGTATAATTTTCACAGAATCAGG
>ENSMUSG00000029838|Ptn|152_7
TCTGTTATCCTAAATTTTAAATTGGGTTAAGATAAATAAA
>ENSMUSG00000029838|Ptn|152_8
GTTCTCTGCATACATGAACAAGAATACAAGGAAAAACCTC
>ENSMUSG00000029838|Ptn|152_9
GACTGACAAGCTCAGGAATAACCCAAAGATTCTCGAAGAG
>ENSMUSG00000029838|Ptn|152_10
TTGGGGAGAATGTGACCTCAATACCGCCTTGAAGACCAGA
>ENSMUSG00000029838|Ptn|152_11
CCATGAAGACTCAGAGATGTAAGATCCCTTGCAACTGGAA
>ENSMUSG00000029838|Ptn|152_12
GTGAAAAAGTCTGACTGTGGAGAATGGCAGTGGAGTGTGT
>ENSMUSG00000029829|Tmem213|134_1
GCAGGTGTGACAGGCATTTCACCTGGCTCCACCTTCTTTC
>ENSMUSG00000029829|Tmem213|134_2
GTGGACAAACTGATGAAGTTAACTCCAGAGGAGCCCAAAG
>ENSMUSG00000029829|Tmem213|134_3
GGAGGGGGAATACTTCTAGAAGCTTCTGTCACTTTAAAGT
>ENSMUSG00000071521|Try10|248_1
CCTCCCCTTAGTATCTCCTTCTCCCTGCACTGGGGTATAA
>ENSMUSG00000071521|Try10|248_2
GCTTTCCCACAGTGTTCACTGCCTGCTGTCACAATGAGTA
>ENSMUSG00000071521|Try10|248_3
TTTCCCTGTGGATGATGATGACAAGATAGTTGGAGGATAC
>ENSMUSG00000071521|Try10|248_4
AACATCAACGTCCTGGAGGGCAATGAGCAGTTTATCGATG
>ENSMUSG00000071521|Try10|248_5
ACTCTGGACAATGACATCATGCTGATCAAGCTGTCTTCTC
>ENSMUSG00000071521|Try10|248_6
AAAGATCACCAAGAACATGATCTGTGTTGGCTTCCTGGAG
>ENSMUSG00000071521|Try10|248_7
GTACACCAAGGTCTGCAACTATGTGGACTGGATTCAAAAC
>ENSMUSG00000071521|Try10|248_8
TGCTGCAAACTAAGCATCCTAATCCCTATGAAGTCACTAT
>ENSMUSG00000071519|Prss3|362_1
TCTGCAACTATGTGGACTGGATTCAGGACACAATTGCTGC
>ENSMUSG00000071519|Prss3|362_2
AGCCTCCTATCCTGGGAAGATCACTGGTAACATGGTCTGT
>ENSMUSG00000071519|Prss3|362_3
CACTCTTAGCTTTGGTGTCAGTGAACCAGACCTGCTCCAG
>ENSMUSG00000071519|Prss3|362_4
CAATAGGAAGACACTGAACAACGACATTATGTTGCTCAAG
>ENSMUSG00000071519|Prss3|362_5
AAACCCGCATCCAAGTGAGATTGGGGGAGCACAACATCAA
>ENSMUSG00000071519|Prss3|362_6
CCGTGGATGATGATGACAAGATCGTTGGAGGATACACCTG
>ENSMUSG00000071519|Prss3|362_7
TGCTTCCCTTCAGTGTTCATTACCTTCTTCCACCATGAAT
>ENSMUSG00000004655|Aqp1|220_1
ATCAGCATTGGTTCTGCCCTAGGCTTCAATTACCCACTGG
>ENSMUSG00000004655|Aqp1|220_2
GACAACGTGAAGGTGTCGCTGGCCTTTGGTTTGAGCATCG
>ENSMUSG00000004655|Aqp1|220_3
TGTCAGATCAGCATCCTCCGGGCTGTCATGTACATCATCG
>ENSMUSG00000004655|Aqp1|220_4
GGTGGAGGAGTATGACCTGGATGCTGACGACATCAACTCC
>ENSMUSG00000004655|Aqp1|220_5
ATCATATTGTAGACACTCTGACAAGCTGACCAAAGTCACT
>ENSMUSG00000004655|Aqp1|220_6
CCACTCCTTTGACATCATGGAGGAGTGAAAGTGAGGGACC
>ENSMUSG00000004655|Aqp1|220_7
CCCCTTGAACTCACTCTAAGACCTTGGAATTGTCCCTGTG
>ENSMUSG00000004655|Aqp1|220_8
GGACATGCCACAGGTTCTAGAAGGGACAGTCTTGACAGCA
>ENSMUSG00000055430|Nap1l5|333_1
TGCAAACCCAGACATCAGCTTTACACTCCAGAGGAGCCTT
>ENSMUSG00000055430|Nap1l5|333_2
AGAGGAAAAGGAACCCAGGAACGACGTCATCTTTAAGACT
>ENSMUSG00000055430|Nap1l5|333_3
CATTCATCACACTACACCAGAACATCCAAGCTAAGACAGA
>ENSMUSG00000055430|Nap1l5|333_4
CTGTGAGAACTGGACTTGAGACTGTTGAAAGGTTGTCAGT
>ENSMUSG00000055430|Nap1l5|333_5
CATTCCTAAAATTAAATTGAATCAAGTAGATTCTGGCTAG
>ENSMUSG00000055430|Nap1l5|333_6
TTTATTTCCAATGTCGGCAGACTTTAAAAGGCTCAGGATT
>ENSMUSG00000055430|Nap1l5|333_7
TTCGCCAAGAAGTGAGCACAGCAAGCTGACAGGTGATAAA
>ENSMUSG00000055430|Nap1l5|333_8
GGCTCTGGAGAAGAAGTACAACGATATCTACAAGCCCCTG
>ENSMUSG00000054641|Mmrn1|172_1
CCAACACTCAACATTCATGGACTGCGCCTAAGGATGAAGA
>ENSMUSG00000054641|Mmrn1|172_2
GGCTCTCATTTACCAAGTGGAAGAGGTTCTTGTGGCTGGT
>ENSMUSG00000054641|Mmrn1|172_3
ATGGAGATGCTGTCCTGGATACATAGGTCCAAACTGTCAG
>ENSMUSG00000054641|Mmrn1|172_4
CAGATGACATGAGGAATGCATACCTCTCACTAGAAGGGAA
>ENSMUSG00000054641|Mmrn1|172_5
TGTGAGAAGCCTGTCAAGGAACTGGAAGCAAAACAAGCTC
>ENSMUSG00000054641|Mmrn1|172_6
CAGATGCTCAGTGATTTGCATGTCCAAGAGAGCAAGATCA
>ENSMUSG00000054641|Mmrn1|172_7
CCATCCTTTTGGAGATGGAGAAAGAATCAGCCAGGGGAGA
>ENSMUSG00000054641|Mmrn1|172_8
CCACCATTCTGATAGGCCGAACACAAAGGAACACAGACAC
>ENSMUSG00000053977|Cd8a|80_1
GTGAGTCGATTATCCTGGGGAGTGGAGAAGCTAAGCCACA
>ENSMUSG00000053977|Cd8a|80_2
CGAACTCCGAATCTTTCCAAAGAAAATGGACGCCGAACTT
>ENSMUSG00000053977|Cd8a|80_3
AGCCCACCTTCGTTGTCTATATGGCTTCATCCCACAACAA
>ENSMUSG00000053977|Cd8a|80_4
GAGAAGCTGAATTCGTCGAAACTGTTTTCTGCCATGAGGG
>ENSMUSG00000053977|Cd8a|80_5
TGAACAAGTTCAGCAAGGAAAACGAAGGCTACTATTTCTG
>ENSMUSG00000053977|Cd8a|80_6
CCTTCAGAAAGTGAACTCTACTACTACCAAGCCAGTGCTG
>ENSMUSG00000053977|Cd8a|80_7
GCTAGTCAGACAGGAAGGCAAGCCCAGACCTTCAGAGAAA
>ENSMUSG00000053977|Cd8a|80_8
TCTTATGTATTGCCCTCTGTATTGTTTTAGTAGGGGTGTG
>ENSMUSG00000030017|Reg3g|321_1
TCTGTGTGCACTATGGCCTTAATTCTCAAAGCATAATATT
>ENSMUSG00000030017|Reg3g|321_2
TAGCCACAAGCAAGATCCCAAATGTGAAGACAGATGAAAA
>ENSMUSG00000030017|Reg3g|321_3
TGTCTGCAAATTCAAGGCCTAGAGTACAGAATTGACATCA
>ENSMUSG00000030017|Reg3g|321_4
AGGATTTCTGAAGTGGAGAGAGAATTATTGTAACTTAGAG
>ENSMUSG00000030017|Reg3g|321_5
GGAGCAATGCTGATGTGATGAATTACATCAACTGGGAGAC
>ENSMUSG00000030017|Reg3g|321_6
AAAGCAGTGGTAACAGTGGCCAATATGTATGGATTGGGCT
>ENSMUSG00000030017|Reg3g|321_7
ATGCCTTGTTTAGTGTATCTAAAAACTGGTATGATGCAGA
>ENSMUSG00000030017|Reg3g|321_8
CCCGTATAACCATCACCATCATGTCCTGGATGCTGCTCTC
>ENSMUSG00000014542|Clec4f|57_1
AGGCATTCCTGGTACAGACTACAAGTTCTGGGGACCATTG
>ENSMUSG00000014542|Clec4f|57_2
CAGGAGCAGAAGACTCAGAATCAGGTTCTCCAGCTGATCG
>ENSMUSG00000014542|Clec4f|57_3
TGAGGTGGTCAATGGCCAAATGAAAGATGCCAGCAGAGAG
>ENSMUSG00000014542|Clec4f|57_4
GACCGTGAGAGATGGTATGGAAAGGGCTGGTGAAAAGATG
>ENSMUSG00000014542|Clec4f|57_5
GGGCTTTCTCCAGCACAGTATGGACAACATTAGTGCTCAG
>ENSMUSG00000014542|Clec4f|57_6
TGGCCAGTGCTGATATCCATAGTCTGAGAGGAGATTTGGA
>ENSMUSG00000014542|Clec4f|57_7
AGAGGATGTGAATGCTGACATCCTGCAGACAAAAGATGTG
>ENSMUSG00000014542|Clec4f|57_8
GGCTAGATATTGCACAGACAACCAGTGTGTCTCCCTACAG
>ENSMUSG00000006269|Atp6v1b1|107_1
CTAGGCTATACCCAGGATTTCTTTTAAGAATTAAGACCTT
>ENSMUSG00000006269|Atp6v1b1|107_2
CGAATAACCTGCAAAGTTTCTTCTTGTCTGTGGAAGGCTG
>ENSMUSG00000006269|Atp6v1b1|107_3
TGGCCCTCCTTTGTCTCTTGGTCTCTCCCTCTACCCCACA
>ENSMUSG00000006269|Atp6v1b1|107_4
GTTCTCTGTCTGATTTTGTTAAGCCAGTTTATTGCCTGGT
>ENSMUSG00000006269|Atp6v1b1|107_5
AATTTTTCCTCTTTAGGCAGACAGTCAGATCTCTCCAGTG
>ENSMUSG00000006269|Atp6v1b1|107_6
GGTTGAGATTACCACTTCGGAGCAATTAGGGTTGGGAAGG
>ENSMUSG00000006269|Atp6v1b1|107_7
AGGACAGAATGACAGCCACGACGACGATGATAACTTCTGG
>ENSMUSG00000006269|Atp6v1b1|107_8
CTGTGAAACCTGGAGCTCATATACAGGTGAACAGTGCAGG
>ENSMUSG00000006269|Atp6v1b1|107_9
CCAGTATGCTGAGATTGTCAACTTTACCCTCCCTGATGGT
>ENSMUSG00000006269|Atp6v1b1|107_10
GGCCATTGTTCAGGTGTTTGAAGGGACTTCAGGGATTGAT
>ENSMUSG00000006269|Atp6v1b1|107_11
TGTCAGAAGACATGCTGGGTCGGATTTTCAATGGCTCTGG
>ENSMUSG00000006269|Atp6v1b1|107_12
TGACAAAGGACCTGCTGTCATGGCAGAGGAGTTTCTGGAC
>ENSMUSG00000006269|Atp6v1b1|107_13
AAGGCTGTGCTGGATTATCATGAAGACAACTTCGCCATTG
>ENSMUSG00000006269|Atp6v1b1|107_14
AGCCAGGTTCTTCAAGTCAGATTTCGAGCAGAATGGAACC
>ENSMUSG00000006269|Atp6v1b1|107_15
CCCAGACTTGACTGGCTTCATCACAGAGGGGCAGATTTAT
>ENSMUSG00000006269|Atp6v1b1|107_16
CCATCAATGTGCTCCCATCCCTCTCGCGACTGATGAAGTC
>ENSMUSG00000033508|Asprv1|41_1
AGGTTGGGCATCAAAAAGGCCCCTGCAGAAGAAGCAGAAC
>ENSMUSG00000033508|Asprv1|41_2
TGGGTAAGGGCTACTACCTTAAAGGGAAGGTTGGCCATGT
>ENSMUSG00000033508|Asprv1|41_3
ACTCTTCGTCCTTTTAACAATGTGGTCAAAGTGGCCAATG
>ENSMUSG00000033508|Asprv1|41_4
GGGTGTGTGGGACACAGAAATTAGCCTGGGCAAGACAAAG
>ENSMUSG00000033508|Asprv1|41_5
AGTCTTTACACCGGTTCTCAGTTTCCCTCCTTCTACAGGG
>ENSMUSG00000033508|Asprv1|41_6
TTGGTGGCCTAAAGCAGTGTCCCCAAGGTCTGCAAAGACT
>ENSMUSG00000033508|Asprv1|41_7
AGCCAGGAATGTCAATCTTGAGAGAGGACCCTTTTAGATC
>ENSMUSG00000033174|Mgll|52_1
CAAGAGGCAAAGTTTGTCGGAGAATCGGGGTGACTTTGCT
>ENSMUSG00000033174|Mgll|52_2
TGTGTTCTGGAAAAGTGGCGACATGAGCTAGAGCTGGAGC
>ENSMUSG00000033174|Mgll|52_3
CTGATACTCGAGGCTGTGGCGGTAGTGGAATGCAAAAGCC
>ENSMUSG00000033174|Mgll|52_4
GGTCAATGCAGACGGACAGTACCTCTTTTGTAGATACTGG
>ENSMUSG00000033174|Mgll|52_5
ACACTGTGGCCGTTATGATGAGCTGGCTCATATGTTGAAG
>ENSMUSG00000033174|Mgll|52_6
GCACACTAGAAAATCCTGAGACAAGAATGTTTTGTCCTGT
>ENSMUSG00000033174|Mgll|52_7
CAGATAAACTGATAAGCCAGATGAAGTCAACGGGAGGTTT
>ENSMUSG00000033174|Mgll|52_8
TTTTCTTACTATTGTTTAAGAGTCCAGGGAGCAAAGAAGC
>ENSMUSG00000033174|Mgll|52_9
TTTTGTCAGAGATGTGCTGCAACACGTGGACACCATCCAG
>ENSMUSG00000033174|Mgll|52_10
GCCAACCTACTTTTCTGGCATGGTCCTGATTTCACCTCTG
>ENSMUSG00000033174|Mgll|52_11
TGCTCAATTTTGTCCTGCCAAATATGACCTTGGGGCGCAT
>ENSMUSG00000033174|Mgll|52_12
CATCCCGGAGTCAGGACAAAACACTCAAGATGTATGAAGG
>ENSMUSG00000033174|Mgll|52_13
AAACGGGCAACTACCCTATGACCTGGTCAGCGACTTTTCA
>ENSMUSG00000033174|Mgll|52_14
TCACTAAGTACTCCATGCTGAGGAGGGTGGCTTTGAAGAT
>ENSMUSG00000030077|Chl1|292_1
GAAGAGTGGGAAGAAGAAATAGTTACAAACCACACACTAC
>ENSMUSG00000030077|Chl1|292_2
CCTCAGCCAGTGACACTCTATTCAGGGGAAGACTATCCTA
>ENSMUSG00000030077|Chl1|292_3
GGTCATCCATTCCTAAGGAAACAGTACACGGACTTCTAAG
>ENSMUSG00000030077|Chl1|292_4
CTAAGGTTTTCAGGACAGCGAAACTCTGGAATGGTTCCTT
>ENSMUSG00000030077|Chl1|292_5
AAGTTTTCTCAAGGTCATCAAAGTTGATAAAGACACTGCC
>ENSMUSG00000030077|Chl1|292_6
GAGCTTGGAGAGTTAAATGAAATCAACGTTACTACTCCAT
>ENSMUSG00000030077|Chl1|292_7
CACCTCAAGAGGCTGTGGAAAGCCAATAAGTGAAGAAGGT
>ENSMUSG00000030077|Chl1|292_8
TATGATGACATCTCCACTCAAGGCTGGTTTATTGGACTGA
>ENSMUSG00000030317|Timp4|219_1
AACTGGCTTTTCTTAGCTCATATGATAAGGGAGAAGCTGT
>ENSMUSG00000030317|Timp4|219_2
AACCCTGTTAGTCTAGCTTATACCTATTACTGAGAGTTTT
>ENSMUSG00000030317|Timp4|219_3
CAACTTGTCAAGGGTTGGAAAGGTATCTTATCTGCCTTGC
>ENSMUSG00000030317|Timp4|219_4
ACCAGGAACCACATCCTTGGAAGCATTCTGAAGACCAAGC
>ENSMUSG00000030317|Timp4|219_5
GGGGTGGGAAAGAAGAGTCCATAGTACCTTACCTCAAAGT
>ENSMUSG00000030317|Timp4|219_6
TGTGTGTTTACTCACTTCCTACACTGACATTGTGCTGTGG
>ENSMUSG00000030317|Timp4|219_7
GAGGGACAAGGTTAGAGCCTTAGGGTCCTGACCTTCATGC
>ENSMUSG00000030317|Timp4|219_8
AGTCTTCATCCATCTGTGCAACTACATTGAGCCCTGGGAG
>ENSMUSG00000030317|Timp4|219_9
CCTCTGTGGTGTGAAGCTAGAAACCAACAGTCACAAGCAG
>ENSMUSG00000030317|Timp4|219_10
TGCTGACACTCAAAAACTGATCCGGTATGAAATCAAACAG
>ENSMUSG00000030317|Timp4|219_11
CTAGTGATACGGGCCAAAATATCCAGTGAGAAGGTAGTCC
>ENSMUSG00000030324|Rho|399_1
ACCCTCTACACATCACTCCATGGCTACTTCGTCTTTGGGC
>ENSMUSG00000030324|Rho|399_2
CCTTCCCAAAATGCATGGTGACATTGTAGCCCCAGGAACT
>ENSMUSG00000030324|Rho|399_3
TTCATGCGGGATTGACTACTACACACTCAAGCCTGAGGTC
>ENSMUSG00000030324|Rho|399_4
CCACTTCACCATTCCTATGATCGTCATCTTCTTCTGCTAT
>ENSMUSG00000030324|Rho|399_5
CATGGTTATCATCATGGTCATCTTCTTCCTGATCTGCTGG
>ENSMUSG00000030324|Rho|399_6
CCATCTTCATGACTCTGCCAGCTTTCTTTGCTAAGAGCTC
>ENSMUSG00000030324|Rho|399_7
GCTTGACAAAGGGCATCCATCCACCAAGACCATCCTCAAC
>ENSMUSG00000030324|Rho|399_8
TAGGACAGAATGGAACACATAGTAGCTGATTAATAAATGC
>ENSMUSG00000030324|Rho|399_9
ATGTCTGGCTGGAATCTATAAGCAGTTTTACATACCTGCC
>ENSMUSG00000004988|Fxyd4|350_1
AAGTCTTCATTGACAGGAAAGGGTGTGGCAAAGCTGATTT
>ENSMUSG00000004988|Fxyd4|350_2
AGTTTGGAGGCAGGTTTTTGACAACTTTCTGCCGTACTTC
>ENSMUSG00000004988|Fxyd4|350_3
AGGATTGATTTTTGGAGGGCTCCTGTGCATCGCTGGAATT
>ENSMUSG00000004988|Fxyd4|350_4
GAAGCCAGTGACCCAGTTGATAAAGACAGTCCCTTCTACT
>ENSMUSG00000004988|Fxyd4|350_5
CAGATCACAGACCCAAGCCACCACTTCTACTCTGCATCTC
>ENSMUSG00000004988|Fxyd4|350_6
CTAGTACCATCTGTATGGGGAAGTGGAAAGCGATCGTTTC
>ENSMUSG00000004988|Fxyd4|350_7
TACCTTCTGTGAAAGAGATGATCGCAAAGCCTACGTGGTC
>ENSMUSG00000004988|Fxyd4|350_8
AGCTCCTTCGTAGAACAGACACCTACCTCACTTGGAGCAT
>ENSMUSG00000004988|Fxyd4|350_9
CCCTGTTGTTGAATTCTGAGATAATCTACGACTCAACCGG
>ENSMUSG00000004988|Fxyd4|350_10
GAGCAGAGTTCCTGGCTCTAGAAGAGGAGGCTGGAACTGC
>ENSMUSG00000004988|Fxyd4|350_11
GGGAGCATAAGAGGTAGGACCAGTTCCCTCCAGACTGCTG
>ENSMUSG00000004988|Fxyd4|350_12
CTGGGTGTGGTAAGTGAGCTATGGCCTTAAGAGCAGGTGG
>ENSMUSG00000030116|Mfap5|388_1
GATCGCAGCTCTGTAGACAATATGCTGTTCTTGGGGCAGA
>ENSMUSG00000030116|Mfap5|388_2
GTGCCTGAGACATTCACAGACGACCCTAATCTGGTGAACG
>ENSMUSG00000030116|Mfap5|388_3
GGGATGAGAAGTTTGCTTGTACAAGACTGTACTCTGTCCA
>ENSMUSG00000030116|Mfap5|388_4
AATAATGAGATCTGTTCCCGACTCGTCTGTAAAGAACATG
>ENSMUSG00000030116|Mfap5|388_5
CTTCCGACTTCCTCCCTGTGAAAATATGAATTTGCAGAGA
>ENSMUSG00000030116|Mfap5|388_6
GCTGATTTCTGGTGTTGTAGACAAGATGGATAAAGGATGG
>ENSMUSG00000030116|Mfap5|388_7
ACATTCAGCTACATTCAGCTCCTGCAGTAGAAAGGGGCTG
>ENSMUSG00000030116|Mfap5|388_8
CACAGAGCTTCCTTCTAGAAGTTTCCTAGGTTAACTCCTC
>ENSMUSG00000043832|Clec4a3|1_1
AAAATAAAGTTGACTCCTCAGACATCGACACAGACTCTTG
>ENSMUSG00000043832|Clec4a3|1_2
CCCCAAAGGAAGAACACGTCTCAGAAAAGTTGTCACAAAT
>ENSMUSG00000043832|Clec4a3|1_3
CCTCTTTACCTCACTCATAATCTATTTCCTGCTGTTGACA
>ENSMUSG00000043832|Clec4a3|1_4
ACTATACTGAATTGGAGTGTACAAAATGGGCTTCACTCTT
>ENSMUSG00000043832|Clec4a3|1_5
CTTCAACTGACTTGGTGGCATCTTGGAATGAGAGTAAGGA
>ENSMUSG00000043832|Clec4a3|1_6
CTTTCAAATCCAGGTGATCAACAATGGCAATGGATTGATC
>ENSMUSG00000043832|Clec4a3|1_7
GAACAGTGTGTTATAATAAATCATCGTCAGAGTACTGGAT
>ENSMUSG00000043832|Clec4a3|1_8
CCATTACGCAGACACTTGGAAAGTTCTTCATGTGGAACAG
>ENSMUSG00000001930|Vwf|298_1
CTTTGGGGACGACTTCATCAACACGTTTGATGAGACCATG
>ENSMUSG00000001930|Vwf|298_2
GAGAATGAGCCTGTCTGTGTATCTTGGGGAGTTTTTTGAC
>ENSMUSG00000001930|Vwf|298_3
GATGGCAATGGCAACTTCCAAGTCCTGATGTCAGACAGAC
>ENSMUSG00000001930|Vwf|298_4
ACCTTGACCTCAGACCCCTATGATTTTGCCAACTCCTGGG
>ENSMUSG00000001930|Vwf|298_5
GACATGCATCAGGCCATGTGGGAGCAATGCCAGCTACTGA
>ENSMUSG00000001930|Vwf|298_6
GTGGCTCTGTGTGAGAAGATTTTGTGTACGTGTGCTACGG
>ENSMUSG00000001930|Vwf|298_7
AATGAAGTGTGTCAGCAGCAATGTGTAGACGGCTGTAGCT
>ENSMUSG00000001930|Vwf|298_8
TGCAACACTTGTATCTGCAGAAACAGCCTATGGATCTGCA
>ENSMUSG00000047976|Kcna1|281_1
GAACAATAGCATAGCCCATTACAGACAGGCTAATATCAGA
>ENSMUSG00000047976|Kcna1|281_2
CTCTACTATCAGCAAGTCTGAGTACATGGAGATCGAAGAG
>ENSMUSG00000047976|Kcna1|281_3
AGGCTCAGTTGCTCCATGTTAGTTCTCCTAACTTAGCCTC
>ENSMUSG00000047976|Kcna1|281_4
ACGGTGACATGTACCCTGTGACAATTGGAGGCAAGATCGT
>ENSMUSG00000047976|Kcna1|281_5
CCTCAAAGCTAGTATGAGGGAGTTAGGGCTGCTCATCTTT
>ENSMUSG00000047976|Kcna1|281_6
GACAACACCACAGTCATCTATACTTCCAACATCTTCACAG
>ENSMUSG00000047976|Kcna1|281_7
CATAGTCATCTTTTGCCTGGAGACTCTCCCTGAGCTGAAG
>ENSMUSG00000047976|Kcna1|281_8
GGACATGTTCTCCGAGGAGATTAAATTTTACGAGTTGGGC
>ENSMUSG00000089727|Klra8|168_1
GTAATACTCCCTACTACTGTATTTGTGGGAAGAAACTGGA
>ENSMUSG00000089727|Klra8|168_2
AATTCCTTCAACGCCATGTTATTCTAGAGAGTTACTGGAT
>ENSMUSG00000089727|Klra8|168_3
TCATCATGAATAAAACTACATGGAGTGGATGTAAAGCGAA
>ENSMUSG00000089727|Klra8|168_4
GATGGGACAGTGAAACCAAGAGTGTTTCAGATTCTTCACG
>ENSMUSG00000089727|Klra8|168_5
TTGTTGCAGTGTTTGTGACAAAGTTTTTTCAGTATAGTCA
>ENSMUSG00000089727|Klra8|168_6
GAACAGCCAGGTGAGACTTGAGGGGACTCAGAGATCTAGA
>ENSMUSG00000089727|Klra8|168_7
GATGAGTGAGCAGGAGGTCACTTTCCCAACTATGAGATTC
>ENSMUSG00000089727|Klra8|168_8
GGCCCACATTACCCCAATTGAGGCATCCATTCTTTCTACC
>ENSMUSG00000030214|Plbd1|311_1
TGGAGGATGCTATGACACCAAGGTGGCAGACATCTTTCTT
>ENSMUSG00000030214|Plbd1|311_2
TGGACAAAGGCACTCTCTATATTGTGGAGCAAATCCCTAC
>ENSMUSG00000030214|Plbd1|311_3
GTAAGGAGTGGGCACAGATATTTTCAAAGCACAACTCTGG
>ENSMUSG00000030214|Plbd1|311_4
GGAGTCTCTGGATGACTTTTATATTCTCAGCAGTGGCCTG
>ENSMUSG00000030214|Plbd1|311_5
GCCATGCTCAGGATCTATAAACATTGGGACTTCAACATCA
>ENSMUSG00000030214|Plbd1|311_6
GCAGCAGCATGATGAAGTTTAAGATTTGGGAAATGGGCCA
>ENSMUSG00000030214|Plbd1|311_7
AGTGCAAGACTTCATGGAGAAGCAAGAAATGTGGACTAGG
>ENSMUSG00000030214|Plbd1|311_8
GGAAATCAAGACGGTACTGGACAAGAATGGGGACGCCTAC
>ENSMUSG00000030246|Ldhb|222_1
AGCGTCATCAATCAGAAGCTGAAGGACGATGAGGTCGCTC
>ENSMUSG00000030246|Ldhb|222_2
GATTCACCCCGTGTCTACCATGGTGAAGGGAATGTACGGC
>ENSMUSG00000030246|Ldhb|222_3
TGACAGTGAGAACTGGAAGGAGGTGCATAAGATGGTGGTG
>ENSMUSG00000030246|Ldhb|222_4
GTGAATGTGGCAGGAGTCTCCCTCCAGGAACTGAATCCAG
>ENSMUSG00000030246|Ldhb|222_5
CAAGTTCATCATTCCTCAGATCGTCAAGTACAGCCCTGAC
>ENSMUSG00000030246|Ldhb|222_6
GAAAATTGTGGCCGATAAAGATTACTCTGTGACAGCCAAC
>ENSMUSG00000030246|Ldhb|222_7
TGATGAACTTGCCCTGGTGGATGTGTTGGAAGACAAGCTC
>ENSMUSG00000030246|Ldhb|222_8
CCCGAACAACAAGATCACTGTAGTGGGCGTTGGACAAGTG
>ENSMUSG00000049130|C5ar1|58_1
GCTCTCTCTGAGGATTCAGTGGGCAGGGATAGCAAGACTT
>ENSMUSG00000049130|C5ar1|58_2
TCAACTGCTGTGTTAACCCTATCATCTACGTCATGGCTGG
>ENSMUSG00000049130|C5ar1|58_3
CCAAGACGCTCAAAGTGGTGATGGCTGTGGTCATCTGTTT
>ENSMUSG00000049130|C5ar1|58_4
GCTGATGGTGGGTTTTGTGTTGCCTCTGCTCACTCTAAAC
>ENSMUSG00000049130|C5ar1|58_5
CTGTATAGTCCTGCCCTCGCTCATCCTGCTCAACATGTAC
>ENSMUSG00000049130|C5ar1|58_6
CTGTTCACGACCGTTTTAAATCATAACTACTGGTACTTTG
>ENSMUSG00000049130|C5ar1|58_7
GGATGTTGCAGCCCTTATCATCTACTCGGTGGTGTTCCTG
>ENSMUSG00000049130|C5ar1|58_8
TGATCACTATGGAACCATGGATCCTAACATACCTGCGGAT
>ENSMUSG00000070802|Pnmal2|42_1
CCAGCTCCTTACACCAATCTTGCAGAAGGTTCATCGTCAT
>ENSMUSG00000070802|Pnmal2|42_2
ACTTCTCTTTGGTTACAGCTCTCACAGTCCGAAGCCTGTA
>ENSMUSG00000070802|Pnmal2|42_3
AATCCCATTCTCTCCCCTAATGTGGATAGGTATGGCAGAG
>ENSMUSG00000070802|Pnmal2|42_4
GATGGCTATTTCTCTGAAGTCATCCATGGGCCTTTCATCC
>ENSMUSG00000070802|Pnmal2|42_5
GTAGATCTCCTCTATGACGATACCCAGGCTGTCATCAGAA
>ENSMUSG00000070802|Pnmal2|42_6
GCTCTTTTCGTCTTTGATGTTTAAGCAGATAGACTCTGTC
>ENSMUSG00000070802|Pnmal2|42_7
GTCTCAATCACAGAAGCTATTTTTAGCATTTCCTCTCTGG
>ENSMUSG00000070802|Pnmal2|42_8
CAGGTTCGGACTCTTCGCTGTCAGTGTCCTCGGAATCTCC
>ENSMUSG00000030413|Pglyrp1|17_1
CCCGCAATGTGCAGCATTACCACAAGAATGAGCTGGGCTG
>ENSMUSG00000030413|Pglyrp1|17_2
GCCTACAACTTCCTTATTGGAGAGGACGGTCATGTCTATG
>ENSMUSG00000030413|Pglyrp1|17_3
GAATCCCATGTCTATTGGCATCACCTTCATGGGGAACTTC
>ENSMUSG00000030413|Pglyrp1|17_4
GGCTTCCTGAGATCCAACTATGAAGTCAAAGGACACCGGG
>ENSMUSG00000030413|Pglyrp1|17_5
GGTGACCAACTCTATCAGGTCATCCAAAGCTGGGAACACT
>ENSMUSG00000002992|Apoc2|377_1
CCTTCCTGCTCCCAACTAGAGCCCAGAGTCTTTCAGTGAA
>ENSMUSG00000002992|Apoc2|377_2
CCCAAGTTAGGGGAAAGGAAAACCTGATGACAGACACCGC
>ENSMUSG00000002992|Apoc2|377_3
TTACGCAGGCATTTTTACAGACCAGCTCCTTACTCTCCTG
>ENSMUSG00000002992|Apoc2|377_4
CCCGATCAGCATGGATGAGAAACTCAGGGACATGTACAGC
>ENSMUSG00000002992|Apoc2|377_5
CCTGGCTCTATTCCTGGTCATCCTGATGTTGGGAAATGAG
>ENSMUSG00000002992|Apoc2|377_6
CTGCCAACCCACTGGAGTACTGGAGTGAGCCAGGATAGTC
>ENSMUSG00000074336|Apoc4|156_1
GGCTTTATGCAGACCTACTATGAAGATCACCTGAAAGACC
>ENSMUSG00000074336|Apoc4|156_2
CCATCAGTCTCCCTTTCTGTGCTGTTCTTGGTCAGCTTTG
>ENSMUSG00000063651|Cnfn|368_1
TAGTATCCAGCATCCCTTGGACAGACTACATTGCTGTTGC
>ENSMUSG00000053198|Prx|43_1
GGAAGGAGCTGCAGTGGTAAAAGTCCCTACCCTGGATGTG
>ENSMUSG00000053198|Prx|43_2
TGCCCAAAATGTCAGACATGAAACTTCCAAAGATCCCTGA
>ENSMUSG00000053198|Prx|43_3
ACAACTTCCCAAAATGTCCGAGGTGAAGCTCCCAAAGATG
>ENSMUSG00000053198|Prx|43_4
AGCTGCCCAAAGTGTCAGAGATGAAACTCCCTAAGATGCC
>ENSMUSG00000053198|Prx|43_5
GCAGCTAGAGATGGTGGAGATGAAAGTCAAACCCTCTTCC
>ENSMUSG00000053198|Prx|43_6
GCAAGCCTAAATCGTCCAGATTTGCTCTGCCCAAGTTTGG
>ENSMUSG00000053198|Prx|43_7
GAAGATGCCCAAGCTGAAAATGCCATCTTTTGGGTTGTCC
>ENSMUSG00000053198|Prx|43_8
TAAAGTCTCTAAGGGACAGGAGGGTGATGCAACCTCCAAG
>ENSMUSG00000006651|Aplp1|356_1
ACAAAGGACCTCTTCACCTTAATTTATTTTACGTTAATTT
>ENSMUSG00000006651|Aplp1|356_2
GGGAGGGAGATCTTGACAAATTCATTCTTGTTTCCCCTTC
>ENSMUSG00000006651|Aplp1|356_3
TCTGCGCAAGAAGAAACCCTATGGGACTATCAGCCATGGA
>ENSMUSG00000006651|Aplp1|356_4
CTTCCAAAAGGGTCCACAGATCAAGAGTCATCCTCCTCTG
>ENSMUSG00000006651|Aplp1|356_5
CCTTCAGGTGATCGAAGAGCGAATGAATCAGAGCCTGGGG
>ENSMUSG00000006651|Aplp1|356_6
CAAGATGGACCTGGAGGAGCGTAGGATGCGCCAGATTAAT
>ENSMUSG00000006651|Aplp1|356_7
CGAGGTGTGGAGTATGTATGCTGTCCACCTCCTGCAACTC
>ENSMUSG00000006651|Aplp1|356_8
GCGTATGGACCAGTGTGAGAGTTCAACCAGGAGGCATCAG
>ENSMUSG00000006313|Upk1a|160_1
CAGTAGTTTTAAGCTCTTATACGCCTAGGTAGCGAAAAGA
>ENSMUSG00000006313|Upk1a|160_2
CCCGAACTGTGGCTTCCATAACTTCTTGCAGGTGTAGCCA
>ENSMUSG00000006313|Upk1a|160_3
TGTGATCCCAACATCCCTTTCTAGATGTAGGAGCTGCCTC
>ENSMUSG00000006313|Upk1a|160_4
TTGCCATCTTGATGTGGACCCTCCCTGTGATGTTGATAGC
>ENSMUSG00000006313|Upk1a|160_5
CATCCCTGATAACCAAGCAAATGTTGACCTACTACAGTGC
>ENSMUSG00000006313|Upk1a|160_6
CTTCTCCTTCTTCGTCGTGGCCAGCTTTGGTGTAGGAGCT
>ENSMUSG00000006315|Tmem147|237_1
GATGTTCCTTAGTGTCTACAAGGCCTTTGTCATGGAGACC
>ENSMUSG00000006315|Tmem147|237_2
CTACATCGTTGCATCAGCTCAGGTCTGGATGATAACACGC
>ENSMUSG00000006315|Tmem147|237_3
GGCATTGAATTTGACTGGAAATATATCCAGATGAGCATTG
>ENSMUSG00000006315|Tmem147|237_4
ATTCATGAAGGCCAGTGTGGATGTGGCAGACCTGATAGGC
>ENSMUSG00000046056|Sbsn|278_1
CCCATGAGGATCCCGTTGAGAAGGTCATAGAAGGGTTCAG
>ENSMUSG00000046056|Sbsn|278_2
TGGAAGGGAAGTGGAAAAAATTTTTGGTGAACTCAGCAAC
>ENSMUSG00000046056|Sbsn|278_3
GTGGAACATGGCTTGGACAAAGTAGCCCACGACATCAACA
>ENSMUSG00000046056|Sbsn|278_4
ACAAGTTAGGTCATGGAGGGAATGTGGCAGACAAGCTAGG
>ENSMUSG00000046056|Sbsn|278_5
GCAGACAAGTTAGGTCATGAAACCCACCATGCTTTTGGTC
>ENSMUSG00000046056|Sbsn|278_6
GGGAATGTGGCAGAGAAGTTAGGTCATGAAACCCACCATG
>ENSMUSG00000046056|Sbsn|278_7
CCTAAACTGATGCCCAGGCAACAGAATGTTCCGGTTGTCA
>ENSMUSG00000046056|Sbsn|278_8
GAGAGGGCTGCTTTGAGCTTTGTGAATAAACTTGAACATA
>ENSMUSG00000036570|Fxyd1|50_1
GAGATGTCGATGCAAATTCAACCAACAGCAGAGAACTGGG
>ENSMUSG00000057092|Fxyd3|139_1
GTATTCCTCCACGATAGCCAATGGCCAGATTGGGTTTAAG
>ENSMUSG00000057092|Fxyd3|139_2
GATCTCTGTGACGCCTCCAGACTCCTCTTTCCTGCTTCAC
>ENSMUSG00000057092|Fxyd3|139_3
CAGGATCCCATCCAGAGTCATCACCTGCCACTCAACAAGA
>ENSMUSG00000057092|Fxyd3|139_4
TGTCCCTGTAAGACCTGTAATTTCCCAGGACACCACTGAT
>ENSMUSG00000057092|Fxyd3|139_5
TGACACTGAGAATAACTATATAATAGGGTCATCACACCAT
>ENSMUSG00000057092|Fxyd3|139_6
CACTTAAGTTCTAGTGGCAAACTAGGGACACTTCTGGGAG
>ENSMUSG00000057092|Fxyd3|139_7
CTCACAACTGCTGAAGATGGACCAGTTAAAAGAGCACAGG
>ENSMUSG00000057092|Fxyd3|139_8
CTTATGAGTGGCAAATGCAAATGCAAGTTCAGACAGAAAC
>ENSMUSG00000070570|Slc17a7|89_1
GCTACATCATCGCCATCATGAGCGGTCTGGGTTTCTGTAT
>ENSMUSG00000070570|Slc17a7|89_2
AGTTCAACTGGGATCCAGAGACTGTCGGCCTCATACATGG
>ENSMUSG00000070570|Slc17a7|89_3
ATTGTCACTCAGATTCCTGGAGGATTTATCTGCCAAAAAT
>ENSMUSG00000070570|Slc17a7|89_4
GTTCACTATGGCTGTGTCATCTTCGTGAGGATCCTTCAGG
>ENSMUSG00000070570|Slc17a7|89_5
GAGTTCTGTCTTCTATGTCTATGGCAGCTTCGGGATCTTT
>ENSMUSG00000070570|Slc17a7|89_6
CCAGCATCTCTGAGGAGGAGCGCAAATACATTGAGGATGC
>ENSMUSG00000070570|Slc17a7|89_7
CAGCCCGCCTACTTTGAAGAAGTGTTCGGCTTTGAGATCA
>ENSMUSG00000070570|Slc17a7|89_8
ACCATCATCGTACCCATTGGAGGCCAGATCGCTGACTTTT
>ENSMUSG00000038239|Hrc|143_1
CACCGGGAACATGACAATGAAGATTTAGGAGACTCGGCAG
>ENSMUSG00000038239|Hrc|143_2
CACAGCCACGAAGATGAGGATGGCATTGTCTCCAGTGAGT
>ENSMUSG00000038239|Hrc|143_3
GGACACCAAGCTCACAGATATCAGGATCATGAGGAGGAAG
>ENSMUSG00000038239|Hrc|143_4
AAATGATGATGAAGACGGTGACTCTGGTGAATACAGACAC
>ENSMUSG00000038239|Hrc|143_5
CATGCTCACCATGATCTTGGACGTGAGAGTGAAGAAGAGG
>ENSMUSG00000038239|Hrc|143_6
CAGGGGTGATGATGAGGACATTTCTACTGAGTTTGGCCAC
>ENSMUSG00000038239|Hrc|143_7
CCCACAGGACCCAGTTCAAGAGAATCAAGGAAGGAAGGTG
>ENSMUSG00000038239|Hrc|143_8
GATGCCCAGGAGTACGAAAATTACCAGCCAGGGTCTTTGT
>ENSMUSG00000038239|Hrc|143_9
ACCCGTTTAGAGAAGGGTTGACCCACTGTGAGTTAAAGAG
>ENSMUSG00000109644|0610005C13Rik|92_1
CTAACCCCTGGGAACAGATCCAGACCTCTAAATTTTGTAT
>ENSMUSG00000109644|0610005C13Rik|92_2
TGGCATCTGAGTATGGAATCCGTGGGCTCGTGAATGTTTG
>ENSMUSG00000109644|0610005C13Rik|92_3
CTTGTCTAAAGGAACCCAAGAGCAACTGGTCCTTAACACA
>ENSMUSG00000109644|0610005C13Rik|92_4
AGTGAGATGGAGAGGCTTGCAGAGGTCACTGATCAATGGA
>ENSMUSG00000109644|0610005C13Rik|92_5
CCTTCCCCAAGACCATGGAGAGGCAGCTGAGTCCTTAGTT
>ENSMUSG00000109644|0610005C13Rik|92_6
CACAGCTGGAATACCCTCAACCTGGGCAGTGACTACTGTG
>ENSMUSG00000093973|Mrgpra2a|261_1
AAAGCAGAGCCTTGATGAAGAGCCTCTACCTGGATCTCAG
>ENSMUSG00000093973|Mrgpra2a|261_2
ATCTACTTCTTCGTGGGCTCTTTCAGACATCGGTTGAAGC
>ENSMUSG00000093973|Mrgpra2a|261_3
ATTAAGGATGATTTCCATGTATTAGATGTTAATCTTTATC
>ENSMUSG00000093973|Mrgpra2a|261_4
GGCAGATGAAGCTTACCAGATTTCATGTGACCATCTTGCT
>ENSMUSG00000093973|Mrgpra2a|261_5
TGAGTGTCTGGCAACTAACATCTTTACCGCCTCGTACATG
>ENSMUSG00000093973|Mrgpra2a|261_6
GCTTTAACACCATTATAATGGTTGTCTACATCACAGGGAT
>ENSMUSG00000093973|Mrgpra2a|261_7
TGGAAGTATCAACATTAGGATTCTGATCCCAAAATTGATG
>ENSMUSG00000093973|Mrgpra2a|261_8
TTAAGACCTCAGCCTCACCAACAGCACCAGTGACAACAAA
>ENSMUSG00000109321|A330076H08Rik|264_1
CATGATTCCACCCAGCATCATGCGAAGCTCACAACAGACA
>ENSMUSG00000109321|A330076H08Rik|264_2
CATTATAAAACTTGACTCAGATACTCCCTACCTCTTTACC
>ENSMUSG00000109321|A330076H08Rik|264_3
TAGATAAAATTTCTTCAACATCATAAAAATTCTGACTATA
>ENSMUSG00000109321|A330076H08Rik|264_4
TGCTGCCTCTTCACATCATGAGAAGCTAATATACAGATGC
>ENSMUSG00000109321|A330076H08Rik|264_5
GTGTATTTTATGAAGGCAAGACAAGACTGTGTATTTCTAA
>ENSMUSG00000109321|A330076H08Rik|264_6
TTTGTTCCTTGTGGATATCTAGAAGTATTATACTGATGAC
>ENSMUSG00000109321|A330076H08Rik|264_7
CCCGTGAAGAACTGTGAAGAACTTCTATATCACGAATCTG
>ENSMUSG00000109321|A330076H08Rik|264_8
CTGATTATTTCTGAGGCAAGATTAGAGTCCGACTTCAGTT
>ENSMUSG00000109321|A330076H08Rik|264_9
CTGAGACCTGCAGTAGACAGAGCCACAAGACACACAGCAT
>ENSMUSG00000039236|Isg20|245_1
CACTCCTCAACTTCCCTTGATAATGAACCAGAAACTGAAA
>ENSMUSG00000039236|Isg20|245_2
GCCACAATGGAGCTCTACAAAATCTCTCAGCGACTCAGAG
>ENSMUSG00000039236|Isg20|245_3
CCTGGGACGTCAGACTGAACTTCATCCTCATCCAGGGTTA
>ENSMUSG00000030607|Acan|12_1
ATGCTACCTTGGAGATCCAGAACCTTCGCTCCAATGACTC
>ENSMUSG00000030607|Acan|12_2
CGCCCATCATCAGAAACCTATGATGTCTACTGCTACGTGG
>ENSMUSG00000030607|Acan|12_3
CCAACTGGAGGAGAAAGTCTAGAAACCTCTGCTTCTGGAG
>ENSMUSG00000030607|Acan|12_4
CCCTCAGGAGGAGAAAGTCTAGAAACATCTGCTTCAGGTG
>ENSMUSG00000030607|Acan|12_5
TTCTGGAAGAGAAGGTCTAGAGACTTCTGCCTCTGGAATA
>ENSMUSG00000030607|Acan|12_6
GAAACCTCTGCTTCTGGAGTAGAGGATGTGAGTGGTCTTC
>ENSMUSG00000030607|Acan|12_7
GCCTTGGACTTTGGCAAACTACCTCCTGGAACTCTAGGAA
>ENSMUSG00000030607|Acan|12_8
GGAAACATCTGGGATTCCTGAAATCAGTGGGCAGCCATCA
>ENSMUSG00000030549|Rhcg|320_1
CAATGCCCTTGGTACTTCCAACTACTTCAGCATCCATAGT
>ENSMUSG00000030549|Rhcg|320_2
CATCTACTGGGAGGTTCATGAAGAGGTGAACACTGTCTAC
>ENSMUSG00000030549|Rhcg|320_3
AAATTGCCGTTCTGGGGACAAGCTGCAGATGAGAACTGTT
>ENSMUSG00000030549|Rhcg|320_4
GGAGTTATAAGATGGACTGGAACAAGAGAATGCAGGGCAG
>ENSMUSG00000030549|Rhcg|320_5
TATTGTACACAAGAAGGGCAAGTTGGATATGGTGCACATC
>ENSMUSG00000030549|Rhcg|320_6
CCTCTACCGAAAAAACCTGGATCAGAGCAAGCAGAGACAG
>ENSMUSG00000030549|Rhcg|320_7
TTATGACCTTCTTCCAAGTGACTCTCTTTACAGTGAATGA
>ENSMUSG00000030549|Rhcg|320_8
GTTGGAGAAGAAGCGCAAGAACATCTCCAGCGACGTTGAG
>ENSMUSG00000030562|Nox4|35_1
ACCTTCCTGCTGTACAACCAAGGGCCAGAATACTACTACA
>ENSMUSG00000030562|Nox4|35_2
GCAAGATACCAGAATGAGGATCCCAGAAAGCTTCTCTTCA
>ENSMUSG00000030562|Nox4|35_3
GGTGGTGGTATTGTTCCTCATGGTTACAGCTTCTACCTAC
>ENSMUSG00000030562|Nox4|35_4
CACCATCATCTCAGTCATCAATCATCCCTCTGATGTAATG
>ENSMUSG00000030562|Nox4|35_5
CAACATTTGGTGTCCACTTTAAAGTAGTAGGAGACTGGAC
>ENSMUSG00000030562|Nox4|35_6
CATCAAGTCAAGACTCTGAGATTCTGCCCTTCATTCACTC
>ENSMUSG00000030562|Nox4|35_7
ATTTGAGGAGTCACTGAACTATGAAGTTAGTCTCTGTGTG
>ENSMUSG00000030562|Nox4|35_8
CAGACCTGACTTTGTGAACATCCAGCTGTACCTCAGTCAA
>ENSMUSG00000039405|Prss23|366_1
AAATATGCCCAGATTTGCTATTGGATTAAAGGAAACTACC
>ENSMUSG00000039405|Prss23|366_2
CATGAATGGCTCTCCACAGGATTTCAACGTGGCAGTTAGA
>ENSMUSG00000039405|Prss23|366_3
CTTCTGTGATGTCAAAGATGAGACCTACGACCTTCTCTAC
>ENSMUSG00000039405|Prss23|366_4
CCCACAAAAGACAGTTCATGAAGATTGGTGTGAGTCCTCC
>ENSMUSG00000039405|Prss23|366_5
ATACACGATGGGAAAACCTATGTGAAAGGGACACAGAAAC
>ENSMUSG00000039405|Prss23|366_6
AAGGACTTCCTGCTCAATTATCCTTTCTCAACATCGGTGA
>ENSMUSG00000039405|Prss23|366_7
TCGCAGGAAGAGGCAGATTTATGGCTACGATGGCAGGTTT
>ENSMUSG00000039405|Prss23|366_8
GCTCTTCATCCTTCTTGTCCTGCTCTGTGTGTTCATGCAG
>ENSMUSG00000074006|Omp|365_1
AGGCTAACTTTAGTTTAATTATTGAGCTGGTACTGGCTTG
>ENSMUSG00000074006|Omp|365_2
CCACGCTCATATGGGTATTGAGAGATGGCATAACTATTTG
>ENSMUSG00000074006|Omp|365_3
GCTGTGACCTTAGGGCCTTCAAGACACTGGGCAGGATGAC
>ENSMUSG00000074006|Omp|365_4
TGAAGAGCGGGACTGAGAGATAAAGAGACTGACCAAGAGA
>ENSMUSG00000074006|Omp|365_5
GATCTCCTTCCTCATGTGTATTTTGGGGACATTCTTCTAG
>ENSMUSG00000074006|Omp|365_6
CTGCCAACCTAAAGGCCTCTGTGGTGTTTAACCAGCTCTG
>ENSMUSG00000074006|Omp|365_7
CCAAGATCCGCAAGGTCATGTATTTCCTCATCACCTTTGG
>ENSMUSG00000074006|Omp|365_8
TTCATCCAGCAGCAGAAGCTGCAGTTCGATCACTGGAACG
>ENSMUSG00000032725|Folr2|286_1
TCTACCCTTGGTCTGGTTCAACTCTTCAAAGAATAAGGAA
>ENSMUSG00000032725|Folr2|286_2
AGTGCTGTCATTATGGCTCCCTGGCTGAGAGGTCAGTCTT
>ENSMUSG00000032725|Folr2|286_3
GAGGACGTGGTGAAGTTTTATGCTTCCTTTATGACATCTG
>ENSMUSG00000032725|Folr2|286_4
CTTTGCGAGGGTCTCTGGAGTCACTCCTACAAGGTCAGCA
>ENSMUSG00000032725|Folr2|286_5
CCTTTACCTGCAAGAGAGACTGGCATAAAGGCTGGGACTG
>ENSMUSG00000032725|Folr2|286_6
CAACTGGGATCACTGTGGCAAGATGGAGCCTGCCTGTAAG
>ENSMUSG00000032725|Folr2|286_7
ACCAGTGTAGTCCATGGAAGAAAAATGCCTGTTGCTCAGT
>ENSMUSG00000032725|Folr2|286_8
CACCACTCTTGCTTTTGGTCTACATGGTCACAACAGGCAG
>ENSMUSG00000030895|Hpx|272_1
CATGAGAAAGTTGATGGGGCCCTGTGTTTGGACAAGTCTC
>ENSMUSG00000030895|Hpx|272_2
AAGTGGTTATCCAAAGCGGCTGGAGAAGGAACTTGGGAGC
>ENSMUSG00000030895|Hpx|272_3
ATCCAGGGCACTCAAGTGTATGTCTTCCTGACAAAGGGAG
>ENSMUSG00000030895|Hpx|272_4
ATGGTAGACCCAGAAATGGAACTGCTCATGGAAATAGCAC
>ENSMUSG00000030895|Hpx|272_5
CTACTACTGCTTCCAGGGTAACAAGTTCCTGCGATTCAAC
>ENSMUSG00000030895|Hpx|272_6
GATCTCAGCGAGGTGGAAGAATCCCATCACCTCAGTGGAT
>ENSMUSG00000030895|Hpx|272_7
ATGCTGTTCTTTAAAGGGGAGTTTGTGTGGAGGGGTCACT
>ENSMUSG00000030895|Hpx|272_8
TGTACCCGAACACTGCTTGGATACCTGGAGCTTTGATGCT
>ENSMUSG00000030787|Lyve1|66_1
GCCAAGAGTCCACCCAAAACTACGGTGCGATGCTTAGAAG
>ENSMUSG00000030787|Lyve1|66_2
CGAAACCAAGGTTGTAAAGGAAGAGAAGGCTGATGACGTC
>ENSMUSG00000030787|Lyve1|66_3
GTGAAAAGGTATGTGAAGGCCTTCCCTTTCACAACCAAGA
>ENSMUSG00000030787|Lyve1|66_4
GGAAGTTTATACAGAACCTATCACCATGGCTACAGAAACA
>ENSMUSG00000030787|Lyve1|66_5
ATCGTTACCACATTTTACCCCGTGTTGGACACTCAAACAC
>ENSMUSG00000030787|Lyve1|66_6
CCCTCCAGCCAAAAGTTCAAAGCCTATTGCCACAACTCAT
>ENSMUSG00000030787|Lyve1|66_7
TGGCTTTGAGACTTGCAGCTATGGATGGGTTGGAGAACAG
>ENSMUSG00000030787|Lyve1|66_8
CAAGACCTTTCCATTTCTACATGCAGAATCATGGGCGTTG
>ENSMUSG00000030954|Gp2|349_1
ACCATCAATGTGCGGGAGAATGGTGTGTCCTCAGAAAGCC
>ENSMUSG00000030954|Gp2|349_2
CTGACTGTTGATGTGGACGGAGCAGGAGAGTTCAATGTCA
>ENSMUSG00000030954|Gp2|349_3
CACTGACTTTATTATCAGGGACTTTCGTGTCAATGTCAAC
>ENSMUSG00000030954|Gp2|349_4
GGAGATCATTGCCTACCTCAATGACCGGAACTGCAATGGT
>ENSMUSG00000030954|Gp2|349_5
TGAGATCAAGGTGAAGTTGGACAAGTGTTTGCTGGGAGGT
>ENSMUSG00000030954|Gp2|349_6
TGGGTGATGGAGGAGTGAAGATGCCAGAGACCTGTGTGAG
>ENSMUSG00000030954|Gp2|349_7
CCTGACTCTCCAAGTTCTGGAATCTGCTTTGATCCCTGCC
>ENSMUSG00000030954|Gp2|349_8
ACTGGTATCTCCATCTACAATACATCAAGGTTATGGGAGG
>ENSMUSG00000030717|Nupr1|351_1
CAGCAAAAGGGCAAGATGGGAGCAAGAAGCAGAGGGTAGA
>ENSMUSG00000030717|Nupr1|351_2
CAATGGATACAGGACCTTGGAGAAATTAGGAGTTGTAAGC
>ENSMUSG00000030717|Nupr1|351_3
GAAGATGGAATCCTGGATGAATATGATCAGTACAGCCTGG
>ENSMUSG00000030717|Nupr1|351_4
GGGCAGACATTCAGACAAGGAGACACAGGCAAGACTTTGG
>ENSMUSG00000025467|Prap1|254_1
CCTGTCAAGACCAAAGGCAAACATGTGTTCCCTGAACAGG
>ENSMUSG00000025467|Prap1|254_2
GAGGAAAAGCGTCCAGATGCCATGACCTGGGTGGAGACTG
>ENSMUSG00000025467|Prap1|254_3
TGACAGCATAGACCATCCCATGTCTGACGATGTCCAGGAT
>ENSMUSG00000025467|Prap1|254_4
CCACTCTATGGAGGATTCTTGAAAGCCCTAACCACTCTTC
>ENSMUSG00000025488|Cox8b|40_1
CATGAAGTTGCACATCCCTGAGAGATTTCATTAAACATGT
>ENSMUSG00000025488|Cox8b|40_2
ATAGTCGTTGGCTTCATGGTTCCAGCAGGATGGGTCTTAG
>ENSMUSG00000059108|Ifitm6|120_1
CTGTCACTCTACCCTCCTGTAAATGTTTATCCTCATGCAT
>ENSMUSG00000059108|Ifitm6|120_2
CAAAGTCAATGGACTACTAAATTCTTCCATGCACTGTCTT
>ENSMUSG00000059108|Ifitm6|120_3
CCGAATTTAGTATCTTTAGTACCTATTAGATACTAAGGGT
>ENSMUSG00000059108|Ifitm6|120_4
TAGTTAGGTACTAACTAGTTAGTTAGCTAATTATTAATTA
>ENSMUSG00000059108|Ifitm6|120_5
TATCGTTTTATACAGCTTTAACTTACTAGGTAACCAAAGA
>ENSMUSG00000059108|Ifitm6|120_6
GAACATCCTTGCTCTGGTCATCTCCCTCATCTTCTACATC
>ENSMUSG00000059108|Ifitm6|120_7
TTACCTGGTCTACATTTAACACAGTGTTCATGAATGGCTG
>ENSMUSG00000059108|Ifitm6|120_8
CAAAAACATGGTTAAGAGGGATCCTGACTCAGCTCCAGTG
>ENSMUSG00000025497|Cdhr5|28_1
AACCATCCGTGTAGAGGTAGAAGCTAGCAATACTGTGACT
>ENSMUSG00000025497|Cdhr5|28_2
CAGGGCTGATCAGGAAGACATGGCTCAATACTCAGTGACC
>ENSMUSG00000025497|Cdhr5|28_3
GGCCATTAACCAGTCTATCATCTACAGCATTATAGCGGGA
>ENSMUSG00000025497|Cdhr5|28_4
CACAGATGGCTATGTCTGCATTCATGCCCAATACAGTGCG
>ENSMUSG00000025497|Cdhr5|28_5
ACCCTGGATTACTTCAAGAATCAGAACATGACCTTCATGC
>ENSMUSG00000025497|Cdhr5|28_6
ATACAACCGTCATCCCTGAGACACAGCTGAAGGCTACAGA
>ENSMUSG00000025497|Cdhr5|28_7
CTTTAGGATCGAAGGAAAAGATCTGTTTCTCAACGTGACT
>ENSMUSG00000025497|Cdhr5|28_8
CCATATTTAGAGTCGAGGAGAACACCACTGTTTCTGAGCC
>ENSMUSG00000038580|Sct|308_1
CTCTGCTTGCTGTGGTCGAACACTCAGACCCTACAGGACT
>ENSMUSG00000012705|Retn|64_1
GGAGCTAATACCCAGAACTGAGTTGTGTCCTGCTAAGTCC
>ENSMUSG00000012705|Retn|64_2
TGAAGCCATCGACAAGAAGATCAAACAAGACTTCAACTCC
>ENSMUSG00000012705|Retn|64_3
ACATTGGCTTAAATTGCTGGACAGTCTCCTCCAGAGGGAA
>ENSMUSG00000012705|Retn|64_4
GAAAAAGTGTGTCACTGCCAGTGTGCAAGGATAGACTGGA
>ENSMUSG00000012705|Retn|64_5
AGTTGAGAACTGAGCTTGTCCTTCTTATGTTGACAGGGAC
>ENSMUSG00000012705|Retn|64_6
AGCTGAGGGTCTGGAAATGAAGAATGAGAAGATGGTGATG
>ENSMUSG00000012705|Retn|64_7
ATTGTGTGGGAAATGTTGCACAGTGTTGTGAATTTTACTA
>ENSMUSG00000012705|Retn|64_8
CTGAGGTTCCATAGCTCTCAAGTTCACTTTTCACCTCTGT
>ENSMUSG00000031465|Angpt2|123_1
TCAAGGCCACAACCATGATGATCCGGCCAGCAGATTTCTA
>ENSMUSG00000031465|Angpt2|123_2
CACAAAGGATTCGGACAATGACAAATGCATCTGCAAGTGT
>ENSMUSG00000031465|Angpt2|123_3
CTTCCCCAACTCCACAGAGGAGATCAAGGCCTACTGTGAC
>ENSMUSG00000031465|Angpt2|123_4
AGAAGCAGCAGCATGACCTAATGGAGACCGTCAACAGCTT
>ENSMUSG00000031465|Angpt2|123_5
CCAACAAATTGGAAAAGCAGATTTTGGATCAGACCAGTGA
>ENSMUSG00000031465|Angpt2|123_6
GATGTGGAAGCCCAAGTACTAAACCAGACGACAAGACTCG
>ENSMUSG00000031465|Angpt2|123_7
GCTGTGATGATAGAGATTGGAACCAGCTTGCTGAACCAGA
>ENSMUSG00000031465|Angpt2|123_8
TGAAGAAGGAGATGGTGGAGATCCAACAGAATGTGGTGCA
>ENSMUSG00000031548|Sfrp1|343_1
AGTTTGCACTGAGGATGAAAATCAAAGAAGTGAAGAAGGA
>ENSMUSG00000031548|Sfrp1|343_2
GAAGATTGTCCCCAAGAAGAAGAAACCCTTGAAGCTGGGG
>ENSMUSG00000031548|Sfrp1|343_3
CAAGGAGTTCAAAAACTTCATGAAGAGAATGAAAAACCAC
>ENSMUSG00000031548|Sfrp1|343_4
TCACATATTGCTCTCACCCATTACAGTTGTGGCTTTTGCA
>ENSMUSG00000031548|Sfrp1|343_5
TGTTCGGGACATCATTACCAATTGCTTGTGGAGTCTAAGC
>ENSMUSG00000031548|Sfrp1|343_6
TTTGAACTGGCCACCTTTGATAGGAAACTGTAGGTCTCAG
>ENSMUSG00000031548|Sfrp1|343_7
GGTCTGCTTTTGTATGAAGGAGGTACGTGGGCATGAAGAG
>ENSMUSG00000031548|Sfrp1|343_8
CCAACAGCTACTAGTTTTCAACAATAGAGTGGAAGAAATG
>ENSMUSG00000031613|Hpgd|197_1
GGTAGCATTGGTGGATTGGAATCTTGAGGCAGGTGTAAAA
>ENSMUSG00000031613|Hpgd|197_2
TGCCCTAGATGAGCAGTTCGAACCTCAGAAGACACTGTTC
>ENSMUSG00000031613|Hpgd|197_3
AACCTCATGAAAAGCGGTGTAAGACTGAATGTCATTTGCC
>ENSMUSG00000031613|Hpgd|197_4
ACATCTCTCCATTACTCGTAAAAGCTCCATTAACCTCCTA
>ENSMUSG00000057228|Aadat|105_1
GGTCTCTGTAAGGCATTTGAAATGCTCATCAATCCTGGAG
>ENSMUSG00000057228|Aadat|105_2
CTTTATGCTATGAAACCACTAGGCTGCAACATTATTAATG
>ENSMUSG00000057228|Aadat|105_3
CTTGACAGGTGACCGCAAGAAGGAAATCTATGAGCTTGCA
>ENSMUSG00000057228|Aadat|105_4
TGATTTCCTCATAATAGAAGATGACCCTTACTATTTTCTT
>ENSMUSG00000057228|Aadat|105_5
GGAGCCAACTTTTCTCTCCATGGATGTTGATGGGAGAGTC
>ENSMUSG00000057228|Aadat|105_6
CAGGGTTGAGAGTAGGGTTTATGACTGGCCCTAAGACCTT
>ENSMUSG00000057228|Aadat|105_7
CTTCTACACCAATGGGGAGAAGAGGGTTTCCTGGCTCATA
>ENSMUSG00000057228|Aadat|105_8
AGCTGGCATGTTTCTATGGATTAAAGTTAAGGGAATCTCC
>ENSMUSG00000031849|Comp|289_1
CTGAAGAATACGGTGATGGAATGTGATGCTTGCGGAATGC
>ENSMUSG00000031849|Comp|289_2
CCAAGAAGAATGACGATCAGAAAGATACAGACCTGGATGG
>ENSMUSG00000031849|Comp|289_3
TTTGTGGGTGATGCCTGTGATAGTGACCAAGACCAGGATG
>ENSMUSG00000031849|Comp|289_4
TGTGATGACGATGATGACAATGACGGAGTTCCTGATAGCC
>ENSMUSG00000031849|Comp|289_5
CTTCGATGCTGACAAGGTTATAGACAAGATCGATGTGTGC
>ENSMUSG00000031849|Comp|289_6
GGTGGTGCTCAATCAGGGAATGGAGATCGTTCAGACCATG
>ENSMUSG00000031849|Comp|289_7
TGTAAACACCGCCACTGATGATGACTATGCTGGTTTCATC
>ENSMUSG00000031849|Comp|289_8
CCGTTGCAATGATACAATCCCTGAGGACTACGAGAGTCAC
>ENSMUSG00000035964|Tmem59l|27_1
GGCCTCCCTACGTTCTGTACCCTAAATCCCAAGGTCAGGT
>ENSMUSG00000035964|Tmem59l|27_2
GCACACCTCCTTACAAGTTGAAGCTTGATTTGACCACGCT
>ENSMUSG00000035964|Tmem59l|27_3
CACCTCAAGTTCCAGCCTCTAACTGCAGAACAGCACAAGG
>ENSMUSG00000035964|Tmem59l|27_4
TGAGGACCAACAAGAGAGTGACTTCCTCAGTTGCATGTCC
>ENSMUSG00000035964|Tmem59l|27_5
GTGGTGGTGTTCCAGACTCAGCCTGTAGCAGAGAACTTTG
>ENSMUSG00000035964|Tmem59l|27_6
GTTTTCCATGCTCTGTAGCGACCTGATGAGTTCTGCCCAG
>ENSMUSG00000035964|Tmem59l|27_7
ACAGAGACAGAATGTGAAGCAGCCTGCACAGAAGCTTACG
>ENSMUSG00000035964|Tmem59l|27_8
CCCCGAATAACAAGGCTATCCTGATCAGTGCTTGTGAGCG
>ENSMUSG00000034845|Plvap|196_1
GGTGGATCTTAGAGCCCTAGAGGGAGGCTTTTGCTTGTAG
>ENSMUSG00000034845|Plvap|196_2
GGATTCCCATTAGGTTTTAAAGTCTTTTCCAGAGTCCGCT
>ENSMUSG00000034845|Plvap|196_3
CCTCCCTCTTAAAGGCCACTAGGGTTTCCAGATCCTATTT
>ENSMUSG00000034845|Plvap|196_4
ACACTGGATTTAAGGCACACACAGCTGTGAGATGACTTCA
>ENSMUSG00000034845|Plvap|196_5
GTGAGAATGCAGAACTGCGGCGCCAGAAGTTGGAGCTAGA
>ENSMUSG00000034845|Plvap|196_6
AACAAGACCTGCGAAGCTTTACTCTTCAAGCTGGGAGAAA
>ENSMUSG00000034845|Plvap|196_7
CGACCTGATCACCTACATAAACTATAATCGCTTCATCGCC
>ENSMUSG00000034845|Plvap|196_8
GTTCCTCATCATCCTGGGCCTGGTCCTCTTCATGATCTAT
>ENSMUSG00000031698|Mylk3|208_1
GTTCGCCTCAGATCCCAACAACTGCTGCAGAAATATATGG
>ENSMUSG00000031698|Mylk3|208_2
AGCTGGGATTTCGATGCTGATACCTTCAAAGGGCTGTCGG
>ENSMUSG00000031698|Mylk3|208_3
GTTTGTGTCATTTCCAACAGACATGTGGAGTGTGGGAGTT
>ENSMUSG00000031698|Mylk3|208_4
GCCAGACAGGGCATCAAATTAAGATCATTGACTTTGGGCT
>ENSMUSG00000031698|Mylk3|208_5
ACTCTTTGACCGGATCACGGATGAGAAGTACCACCTCACT
>ENSMUSG00000031698|Mylk3|208_6
CACCGGGTAGTGAGCATCAAAGATACCCTGATCTCAGCAG
>ENSMUSG00000031698|Mylk3|208_7
TGTTAGAAGACCAGATCCCTAAAGGAGCCAGACCATTTCC
>ENSMUSG00000031698|Mylk3|208_8
GGAAGAGAGCCAAAAGGAGGACATACCTGTGCGAACAGTG
>ENSMUSG00000078144|Capns2|190_1
CAACATCGGGGGAATCCTTGGAGGAATTGTCAATTTTATC
>ENSMUSG00000078144|Capns2|190_2
GAGGAAGTCAGACGTTTTCGGCAGCAATTTACACAGCTGG
>ENSMUSG00000078144|Capns2|190_3
TCAGCCTTGATACCTGTAGGAGCATTGTGTCTGTCATGGA
>ENSMUSG00000078144|Capns2|190_4
CTGTGGAACAACATCAAGAAATGGCAGTGTGTTTTCAAGC
>ENSMUSG00000078144|Capns2|190_5
TTTACCTAATGATTGTCCGTCGGTATGCTGACGAAGATGG
>ENSMUSG00000078144|Capns2|190_6
CGCCTGGATGCTATGTTTCGAGCTTTCAAGGCTCTGGACC
>ENSMUSG00000078144|Capns2|190_7
CTGACCATGTATTCCTGAAATGGATGCAGAGAGGTAGAGA
>ENSMUSG00000078144|Capns2|190_8
GGAGGACAGGACTGCAGAACGCCTTACTACATGAGCCACA
>ENSMUSG00000031881|Cdh16|265_1
TATGTGGCAACTCCAGGTCAAAGTGATTGTGTGTCGCTGC
>ENSMUSG00000031881|Cdh16|265_2
TTGGGTAGAGCCTGGTGAATACATGGTACCTGTGGTTGTC
>ENSMUSG00000031881|Cdh16|265_3
CATTGAAGAAGGAGACCCAGAAGGGATCTTTGACCTGTCC
>ENSMUSG00000031881|Cdh16|265_4
GCCTGTAACTCTTCCTGAGGATGTAAAACCTGGGGCTCTG
>ENSMUSG00000031881|Cdh16|265_5
CCCAATTCCCACATTGTATATCAGTTGTTGAGCCCTGAGC
>ENSMUSG00000031881|Cdh16|265_6
CAGTGGAAGCACCAGCCTAGACCATGCCCTTGAAGAGACT
>ENSMUSG00000031881|Cdh16|265_7
CCAACTACAGGTCACCTTGGAGTCTGAGGATGGACGTATC
>ENSMUSG00000031881|Cdh16|265_8
GGAGACTCAAACACGGCAGATCAAAACACCTTTGCTGTGG
>ENSMUSG00000031891|Hsd11b2|347_1
TTGTGACACTGGTTTTGGCAAGGAGACAGCTAAGAAACTG
>ENSMUSG00000031891|Hsd11b2|347_2
AGCTGCTGCAGATGGATCTGACCAAGGCAGAGGACATCAG
>ENSMUSG00000031891|Hsd11b2|347_3
GCTGGCCTCAATATCGTAGTGGCTGACGTGGAACTGTCTC
>ENSMUSG00000031891|Hsd11b2|347_4
CAAGGCAGCAATAGCACTGCTTATGGACACATTCGGCTGT
>ENSMUSG00000031891|Hsd11b2|347_5
GACTAATGTGAACCTCTGGGAGAAACGCAAGCAACTGCTG
>ENSMUSG00000031891|Hsd11b2|347_6
TTCACTCAGAATGGCATTGCCTGACCTTAGCCCAGTTGTA
>ENSMUSG00000031891|Hsd11b2|347_7
GCCACAAACCTAGGTGTTTTAGCAGGATGGGCTTCTTCAG
>ENSMUSG00000031891|Hsd11b2|347_8
CACATACCCTACCAGGCACAATGCTCTACACTGCAGCTTG
>ENSMUSG00000031722|Hp|101_1
CATGGAAGAGGGGGAAGTGGAAGGGTTGGGCTATACTCTG
>ENSMUSG00000031722|Hp|101_2
GCCAACTTTAGATTTACCGATCGTCTCAAGTATGTCATGC
>ENSMUSG00000031722|Hp|101_3
CGTGGTGGATATCGGGCTAATCAAACTCAAGCAGAGGGTG
>ENSMUSG00000031722|Hp|101_4
TACGTGGGGAAAAACCAGCTGGTGGAGATTGAGAAGGTCG
>ENSMUSG00000031722|Hp|101_5
CGACGAGAAGCAATGGGTGAACACAGTCGCTGGAGAGAAA
>ENSMUSG00000001670|Tat|0_1
CGTAATCCAGACGAATGTCAATGACAGCCTACCTTCAGTG
>ENSMUSG00000001670|Tat|0_2
CTTCAATCCCATCCGAGCCATTGTGGACAACATGAAGGTG
>ENSMUSG00000001670|Tat|0_3
GATCTCTCTGTCAATTGGGGACCCTACTGTGTTTGGGAAC
>ENSMUSG00000001670|Tat|0_4
CTACCTATCCAGTCGGGAGGAGGTCGCTTCCTATTACCAC
>ENSMUSG00000001670|Tat|0_5
GGTTTTCCCTCTACAGGACATTGGCTGAGTCTATGGGGAT
>ENSMUSG00000001670|Tat|0_6
AGCCGATGAGATCTATGGTGACATGGTGTTTTCAGATTGC
>ENSMUSG00000001670|Tat|0_7
AGTTCTACCAGGACACTTTAAGCTTCCTTAAGTCCAATGC
>ENSMUSG00000001670|Tat|0_8
ATCTGGAGCCATGTACCTTATGGTGGGAATTGAGATGGAG
>ENSMUSG00000034467|Dynlrb2|360_1
TGACAGAAGTGGAGGAAACCCTCAAGAGAATCCAGAGTCA
>ENSMUSG00000034467|Dynlrb2|360_2
GGTTCAGTATGCGGGTCTTCTCCACCAGCTGACCATGAAA
>ENSMUSG00000034467|Dynlrb2|360_3
AGAACGACCTGACTTTTCTTAGGATCAGATCGAAGAAACA
>ENSMUSG00000034467|Dynlrb2|360_4
AACCCATGTGAGTAGACCTGCTGTGACCAACCCTGTCCTC
>ENSMUSG00000034467|Dynlrb2|360_5
CTTCCCTCCACGAATCCATGATATTGTACCCTGACTGAGT
>ENSMUSG00000034467|Dynlrb2|360_6
ACAATGGAACTGCACTACTTGCTTCCCTAAGTCCCCTTTG
>ENSMUSG00000062380|Tubb3|48_1
GCGTATACTACAATGAGGCCTCCTCTCACAAGTATGTGCC
>ENSMUSG00000062380|Tubb3|48_2
CTGGTGGACTTGGAACCTGGAACCATGGACAGTGTTCGGT
>ENSMUSG00000062380|Tubb3|48_3
CTAGTGGAGAACACAGACGAGACCTACTGCATCGACAATG
>ENSMUSG00000062380|Tubb3|48_4
CATCCAGAGTAAGAACAGCAGCTACTTCGTGGAGTGGATC
>ENSMUSG00000062380|Tubb3|48_5
GTGGGCTCAAAATGTCATCCACCTTCATTGGCAACAGCAC
>ENSMUSG00000062380|Tubb3|48_6
TTGCTTCTCACCAGCTCATTAGGGCTCCCAGGTTAAAGTC
>ENSMUSG00000062380|Tubb3|48_7
CCCATTTTAGCCACCTCTGTATTTATGTTGCTTATTCGTC
>ENSMUSG00000062380|Tubb3|48_8
GGGAGGGGTATACTTAATAAAGTTACTGCTGTCTGTCAGA
>ENSMUSG00000005800|Mmp8|26_1
GGAAGTTAGATGCAGCTACAATGGGGATTATGGAAATGCC
>ENSMUSG00000005800|Mmp8|26_2
CCAAACTATGCTTACAGGGAACCCAGCACCTATTCACTAC
>ENSMUSG00000005800|Mmp8|26_3
ATGATATCAATGGCATTCAGACAATCTATGGACCTTCAGA
>ENSMUSG00000005800|Mmp8|26_4
GCTGAGAACAGTTGACCTCAATTTCATATCTCTGTTCTGG
>ENSMUSG00000005800|Mmp8|26_5
GGCTGCTTATGAAGATTTTGACAGAGACCTAGTTTTCCTA
>ENSMUSG00000005800|Mmp8|26_6
CCCAGAGATATATCCAACTATGGATTCCCAAGGAGTGTCC
>ENSMUSG00000005800|Mmp8|26_7
GGGAAGACATACTTCTTCATAAACAACCAGTGCTGGAGAT
>ENSMUSG00000005800|Mmp8|26_8
AAGCATGTTCCCAGGAGTAAACTGTAGAGTCGATGCAGTT
>ENSMUSG00000001349|Cnn1|46_1
TGCTGAAGTAAAGAACAAGCTGGCCCAGAAATACGACCAT
>ENSMUSG00000001349|Cnn1|46_2
CATCGGGAACAACTTCATGGATGGCCTCAAAGACGGGATC
>ENSMUSG00000001349|Cnn1|46_3
AGGTAATTTCATCAAAGCCATTACCAAGTATGGGGTGAAA
>ENSMUSG00000001349|Cnn1|46_4
CGACCTGTTTGAAAACACCAACCATACACAAGTTCAGTCC
>ENSMUSG00000001349|Cnn1|46_5
TTTGAGCCGGAGAAGTTGAGAGAAGGCAGGAACATCATTG
>ENSMUSG00000001349|Cnn1|46_6
CACCTCTATGATCCCAAACTGGGTACAGATCAGCCTCTGG
>ENSMUSG00000001349|Cnn1|46_7
ATGGAACACTGCGACACACTCAACGTCAGCTTGCAGATGG
>ENSMUSG00000001349|Cnn1|46_8
AATGGCTGTGACATCATTGGAGTCTTGGGGCCAGTTGTTT
>ENSMUSG00000041248|Kcnj1|174_1
GGTTGGTCTCCAAAGATGGAAGGTGTAACATCGAGTTTGG
>ENSMUSG00000041248|Kcnj1|174_2
GTGGATATCTGGACAACTGTACTTGACCTGAAATGGAGGT
>ENSMUSG00000041248|Kcnj1|174_3
CTGTGGTATGTCGTAGCCTATGTTCATAAGGATCTCCCAG
>ENSMUSG00000041248|Kcnj1|174_4
TAAGCTTCTGAAGACTACCATCACACCTGAAGGAGAGACC
>ENSMUSG00000041248|Kcnj1|174_5
CACTGACAATCTACCACATTATTGACCACAACAGCCCTTT
>ENSMUSG00000041248|Kcnj1|174_6
ACCGTTTTGTTCCCATCGTATCCAAGACCAAGGAAGGGAA
>ENSMUSG00000041248|Kcnj1|174_7
TGGATTTCCATAACTTTGGTAAGACGGTGGAAGTGGAGAC
>ENSMUSG00000041248|Kcnj1|174_8
CCTAACTTTGTCTTGTCAGAAGTTGATGAAACAGACGACA
>ENSMUSG00000032013|Trim29|122_1
TGGCACTAAAGCAGACAGTAAGGACACCAAGACAACCAAC
>ENSMUSG00000032013|Trim29|122_2
CGACGACAAAGGCTCCAGTTACTTCAGTATGGACTCTGCG
>ENSMUSG00000032013|Trim29|122_3
TCTTCTGTCAGACCGACCAGACCTGCATCTGTTATCTCTG
>ENSMUSG00000032013|Trim29|122_4
TTGAGAAGTGGCAAAAGGAGAAAGACCGGATCAAGAGCTT
>ENSMUSG00000032013|Trim29|122_5
GCATGCGTCATGTTGAGAAGATGTGCAAGGCCGATTTGAG
>ENSMUSG00000032013|Trim29|122_6
ATGGAAAATGGTGGGGACCATCGCTACATGAACAGCTACA
>ENSMUSG00000032013|Trim29|122_7
ACGCCTGACACCATGAAAAGATACTCCATGTACCTCACGC
>ENSMUSG00000032013|Trim29|122_8
GTATGGCACAAAAGGCAACTATACCTCCAGGGTCTGGGAG
>ENSMUSG00000070306|Ccdc153|159_1
TAAGATGCACTGGGAGACTGGCACTCTGATGCTCCAGAAA
>ENSMUSG00000070306|Ccdc153|159_2
GTGTAAGAGTCAGGAAAGCCTGTCTGTATGCTGACCTACA
>ENSMUSG00000070306|Ccdc153|159_3
ATGCCACCTAAAACCAAAGGAAGGGGGAGAAAAGCTGAGG
>ENSMUSG00000070306|Ccdc153|159_4
AGGCTTCTGAAGACAGGCTGAAGCAGAGGTTACAAGGGCT
>ENSMUSG00000070306|Ccdc153|159_5
GCTAGAAACATGCCAAAGGGAGGCTAAGACAGCGAAGGAA
>ENSMUSG00000070306|Ccdc153|159_6
ACTGGGATGCAAATGTGCTGAGACTCCACACCAGACTCAA
>ENSMUSG00000070306|Ccdc153|159_7
CCTCTAATCCCTAAGCCCTATCAATAAAGCAACTTGATGT
>ENSMUSG00000070306|Ccdc153|159_8
GATTATGGCCTTTGGCAGTGAGGACATCTATGTTCTGGGT
>ENSMUSG00000070306|Ccdc153|159_9
CCTGCAGAAACTAGATCCCATTCCCTTAAGCCTGGAGTAC
>ENSMUSG00000032126|Hmbs|18_1
GATGTGATTATCCCAGGAAATTGAACCACGGGGTTGTTGA
>ENSMUSG00000032126|Hmbs|18_2
TTCAGCAAGAAGATGGTCCAGAAGATGACCCACAACTGGT
>ENSMUSG00000032126|Hmbs|18_3
TGGAGTCTAGATGGCTCAGATAGCATGCAAGAGACTATGC
>ENSMUSG00000032126|Hmbs|18_4
AGCAGTGCATACAGTGATGAAAGATGGGCAACTGTACCTG
>ENSMUSG00000032126|Hmbs|18_5
CCAAGGACCAGGATATCTTGGACCTAGTGAGTGTGTTGCA
>ENSMUSG00000032126|Hmbs|18_6
TTTCACCCAAAGTTTATTGGAAAGACCCTGGAAACCTTGC
>ENSMUSG00000032126|Hmbs|18_7
ACTGCACTCTCTAAGATTGGAGAGAAGAGCCTGTTTACCA
>ENSMUSG00000032126|Hmbs|18_8
GAAAGCCTTGTACCCTGGCATACAGTTTGAAATCATTGCT
>ENSMUSG00000039438|Ttc36|307_1
GGGACTCCAAATGATCAGGCAGTGTTGCAGGCCATCTTCA
>ENSMUSG00000032094|Cd3d|376_1
GCTTGCCTCTATTTGTTGCATGATTCCCTCTGGAAGATGG
>ENSMUSG00000032094|Cd3d|376_2
AATACCAGCGTCATGCATCTAGATGGAACGGTGGAAGGAT
>ENSMUSG00000032094|Cd3d|376_3
TCTGGACCCACGAGGGATATATCTGTGTAATGGGACAGAG
>ENSMUSG00000032094|Cd3d|376_4
AAGGTGGTGTCTTCTGTGCAAGTCCATTACCGAATGTGCC
>ENSMUSG00000032094|Cd3d|376_5
TTTGGGCGTCTACTGCTTTGCAGGACATGAGACCGGAAGG
>ENSMUSG00000032094|Cd3d|376_6
AGGTTCAAGCACTGCTGAAGAATGAGCAGCTGTATCAGCC
>ENSMUSG00000032094|Cd3d|376_7
CCTGTTGGTTCCAGTCCCTATCATAACAACTTCCGGGATT
>ENSMUSG00000032094|Cd3d|376_8
AAGCAGGCTGTGGTGTTTAGAAGCTGAGCCACAAAGAAGT
>ENSMUSG00000066705|Fxyd6|227_1
CCTCTTCTCCGTTGGGATACTTCTCATCCTCAGTCGCAGG
>ENSMUSG00000066705|Fxyd6|227_2
CTGATGTCGAGGCTTGAGAAAACCGGCTACTTCATACCAG
>ENSMUSG00000066705|Fxyd6|227_3
TGGAGTCTGCTCTGTTCCTGAGGAGCCCTAGTCCCATCTC
>ENSMUSG00000066705|Fxyd6|227_4
CCTCTCTTATCTTCCGAGCAATAACCTGGTAGGCTCTGGA
>ENSMUSG00000066705|Fxyd6|227_5
TCTCTGGCCCGATTTATCTGAGCAGAGGACTCCTTTCTTC
>ENSMUSG00000066705|Fxyd6|227_6
GTGGATATGGCAGACTTTGCAGTTTCTTGTCCCTGCCTGT
>ENSMUSG00000066705|Fxyd6|227_7
GATGCAAAGGCCAGAAGTCAAAAGTCATCAGAGTGGAAAC
>ENSMUSG00000066705|Fxyd6|227_8
GCCTAATGTGTTCCCTTGGAAACTAACCAAGCCACACTGT
>ENSMUSG00000032085|Tagln|275_1
TGAAGAAAGCCCAGGAGCATAAGAGGGACTTCACAGACAG
>ENSMUSG00000032085|Tagln|275_2
TCAAGACTGACATGTTCCAGACTGTTGACCTCTATGAAGG
>ENSMUSG00000032085|Tagln|275_3
GTGGCTGAAGAATGGTGTGATTCTGAGCAAATTGGTGAAC
>ENSMUSG00000032085|Tagln|275_4
GTATGACGAGGAGCTGGAGGAGCGACTAGTGGAGTGGATT
>ENSMUSG00000032060|Cryab|180_1
CCTGCCAAATCCCTGATCACAAGTCTCCATGAACTGGCGG
>ENSMUSG00000032060|Cryab|180_2
GACTCTGCATTCATCTAGCCACAATGGACATCGCCATCCA
>ENSMUSG00000032060|Cryab|180_3
AGAGCACCTGTTGGAGTCTGACCTCTTCTCAACAGCCACT
>ENSMUSG00000032060|Cryab|180_4
TGACACCGGACTCTCAGAGATGCGTTTGGAGAAGGACAGA
>ENSMUSG00000032060|Cryab|180_5
CGTGAAGCACTTCTCTCCGGAGGAACTCAAAGTCAAGGTT
>ENSMUSG00000032060|Cryab|180_6
GACGAACATGGCTTCATCTCCAGGGAGTTCCACAGGAAGT
>ENSMUSG00000032060|Cryab|180_7
ACTTCATCCCTGTCATCTGATGGAGTCCTCACTGTGAATG
>ENSMUSG00000032323|Cyp11a1|223_1
GAAAGGGAGCTGGTACCTCTACTAGCAGTCCTAGGTCCTT
>ENSMUSG00000032323|Cyp11a1|223_2
TGGCGACAATGGTTGGCTAAACCTGTACCACTTCTGGAGG
>ENSMUSG00000032323|Cyp11a1|223_3
TAAGAGTTCAGATGCCTGGAAGAAAGACCGAATCGTCCTA
>ENSMUSG00000032323|Cyp11a1|223_4
GCGGTTCATCAATGCTGTCTACCAGATGTTCCACACCAGT
>ENSMUSG00000032323|Cyp11a1|223_5
GACTTCTTTCGACTCCTCAGAACTAAGACCTGGAAGGACC
>ENSMUSG00000032323|Cyp11a1|223_6
ATGAGATGGCACACAACTTGAAGGTACAGGAGATGCTGCG
>ENSMUSG00000032323|Cyp11a1|223_7
ACAGTTGGTTCCACTCCTCAAAGCCAGCATCAAGGAGACA
>ENSMUSG00000032323|Cyp11a1|223_8
GCAGAGGTACACTGTGAATGACCTGGTGCTTCGTAATTAC
>ENSMUSG00000032231|Anxa2|171_1
CAAGTGCCTACGGGTCAGTCAAACCCTACACCAACTTCGA
>ENSMUSG00000032231|Anxa2|171_2
GGGATGCTCTGAACATTGAGACAGCAGTCAAGACCAAAGG
>ENSMUSG00000032231|Anxa2|171_3
TTGAAGACACCTGCCCAGTATGATGCTTCGGAACTAAAAG
>ENSMUSG00000032231|Anxa2|171_4
GATCATCTGCTCACGAACCAACCAGGAGCTGCAAGAGATC
>ENSMUSG00000032231|Anxa2|171_5
TGTACAAGACTGATCTGGAGAAGGACATCATCTCTGACAC
>ENSMUSG00000032231|Anxa2|171_6
GGATGGCTCAGTTATTGACTACGAGCTGATTGACCAGGAT
>ENSMUSG00000032231|Anxa2|171_7
AATCATGGTCTCTCGCAGTGAAGTGGACATGCTGAAAATC
>ENSMUSG00000032231|Anxa2|171_8
ATTCAAGAGGAAATATGGCAAGTCCCTGTACTACTACATC
>ENSMUSG00000032181|Scg3|297_1
CGCTTATGTGGAGAAGGGCATCCTCGACAAGGAAGAAGCC
>ENSMUSG00000032181|Scg3|297_2
AAACATCGAATGGCTGAAGAAACATAACAAGAAGGGCAAC
>ENSMUSG00000032181|Scg3|297_3
ACTTCGTGAAAATGATGGTGAAATACGGTACGATATCTCC
>ENSMUSG00000032181|Scg3|297_4
AGGCCAACAATTATGAGGAGACCCTGGATAAACCCACAAG
>ENSMUSG00000032181|Scg3|297_5
CAGGCACATACTCTGGAAGATGAAGTAGCAGAAGCTTTAC
>ENSMUSG00000032181|Scg3|297_6
GACGGCCTTCATCAACTGGATGGAACTCCTTTAACTGCTG
>ENSMUSG00000032181|Scg3|297_7
TCGATAACTTGAATCTGCTGAGGGCAATAACAGAAAAGGA
>ENSMUSG00000032181|Scg3|297_8
AAGACAAATCCCTGCATAATAGAGAATTAAGTGCAGAAAG
>ENSMUSG00000015354|Pcolce2|258_1
ACGCCAGAGAGACCTGTTTTCACATGTGGCGGCATTCTTA
>ENSMUSG00000015354|Pcolce2|258_2
GCAGTGAAGGTTTTCCTGGAATGTACCCTCCGAATAGCAA
>ENSMUSG00000015354|Pcolce2|258_3
CATAGACCTGGAGAATGACAACCTGTGTCGCTATGACTTC
>ENSMUSG00000015354|Pcolce2|258_4
AGATGGAAAAGGAGACCGGTATTGTGGAGGACGCCTTGAA
>ENSMUSG00000015354|Pcolce2|258_5
GAACCAGCTTATAGAGTTAAAGTTTGAGAAGTTCGATGTT
>ENSMUSG00000015354|Pcolce2|258_6
GAAGTCAATGACGCCAAAAGAATTGGGAAGTACTGTGGGG
>ENSMUSG00000015354|Pcolce2|258_7
GAACTTCTTATTCAGTTCTTATCAGACTTAAGTTTAACAG
>ENSMUSG00000015354|Pcolce2|258_8
GAATAAGAATCAGAAGCCCATGAACGCACTGAAGAACAAG
>ENSMUSG00000046402|Rbp1|90_1
GTGCTTTCCTTTCCTGGAAGAAGACAGAACCACACGATCC
>ENSMUSG00000046402|Rbp1|90_2
TTCGCATCATTTCCTGGGAGAGCTGTGGGTAGTTGCTCTG
>ENSMUSG00000046402|Rbp1|90_3
AACTCTCAAGGGAAGTAAGGAGGGGGTACACAAAAACTAG
>ENSMUSG00000046402|Rbp1|90_4
AAGAGCAAATGGAAGGTCTGAACTGAAAGTGGCCAACAGC
>ENSMUSG00000046402|Rbp1|90_5
TTCTTGGTGTCAGGCGATCCCCAGTCTGTCCCAAAAATGC
>ENSMUSG00000046402|Rbp1|90_6
GGAAGATGCTGAGCAATGAGAATTTCGAGGAGTACCTGCG
>ENSMUSG00000046402|Rbp1|90_7
GGGAAGGAGTTTGAGGAAGATCTGACAGGCATAGACGACC
>ENSMUSG00000046402|Rbp1|90_8
TCACCTGGAAATGAGAGCTGAGGGTGTGATCTGCAAGCAA
>ENSMUSG00000032454|Rbp2|249_1
CAGATAGTAATGGCTGGTAATTTTTCCTAGGCTCAGGAGT
>ENSMUSG00000032454|Rbp2|249_2
CATCAAACCAGAGGCCACCATCATGACGAAGGACCAAAAT
>ENSMUSG00000032454|Rbp2|249_3
CTGGGAAATGGAGAGTAATGAGAACTTTGAAGGCTACATG
>ENSMUSG00000032454|Rbp2|249_4
GACGAAGATCATCACTCAAGACGGTGATAACTTCAAGACG
>ENSMUSG00000032454|Rbp2|249_5
TACATCATCTGCCTGGGTTTAAACTGGAGTGTATAAAAGG
>ENSMUSG00000032503|Arpp21|16_1
CCAAACCCTCAGAACAACCTAAGGTTGATGGGTCCACACT
>ENSMUSG00000032503|Arpp21|16_2
TGTCCGTCTATTACTACCCATCTGGTCAGTACCCTACCTC
>ENSMUSG00000032503|Arpp21|16_3
GAAGCGAGATAACTCTAGTATTGATAAAGAAGACAATCAG
>ENSMUSG00000032503|Arpp21|16_4
GATGAGGAAACTTTTACCCATCTAAAACAAGCATTGATTT
>ENSMUSG00000032503|Arpp21|16_5
AATTCCAGGGACAGGATGATACTCTTGAAAATGGAGCAGG
>ENSMUSG00000032503|Arpp21|16_6
TCTACAGGCATAGACTTACATGGGTTTCTAATTAACACGC
>ENSMUSG00000032503|Arpp21|16_7
CAGAGGAAGGGAAATTGATTACAAAATCATTCATTTTTGT
>ENSMUSG00000032503|Arpp21|16_8
TGCTACATATCTCCACCCTTATCTTTGATTCCCAAAACTT
>ENSMUSG00000032503|Arpp21|16_9
ACCAAGGCTCTCTCTTGATAAGGCTGAACCAAATAGAACC
>ENSMUSG00000032503|Arpp21|16_10
GCAAAGGGAAGCTGACCAGAAGTCTTGCTGTCTGTGAAGA
>ENSMUSG00000032503|Arpp21|16_11
CCTCAAGTCAGAAAGTCTGGATGAGGAGGAGAAGCTGGAA
>ENSMUSG00000032503|Arpp21|16_12
TTAATTTGGATCTGGGAGAATGTCTGAGCAAGGAGGACTG
>ENSMUSG00000032503|Arpp21|16_13
ACTGCTAATGGGGACATGGGACGGCAGTTACCTCTGATCA
>ENSMUSG00000032503|Arpp21|16_14
TGTCGACCATGTGTCAAGCTGTGTAAGGAAACTGCCTCGA
>ENSMUSG00000019762|Iyd|225_1
CTGGGTGGATGAAGACTTGAAAGACAGCACAGAAGACCTT
>ENSMUSG00000019762|Iyd|225_2
GGAAGTCATTGAAAATGTCATCAAAGCAGCAGGAACAGCT
>ENSMUSG00000019762|Iyd|225_3
TGGTGAAGGACCCAGACATGAAGCATAAGATCAGAGAGAT
>ENSMUSG00000019762|Iyd|225_4
ATGAAAAGGATGGGAAAGCGATGGGTCACAGACCTGAAGA
>ENSMUSG00000019762|Iyd|225_5
TTGCTGCGAATGGAAAGAAGAAGGTCCACTACTACAACGA
>ENSMUSG00000019762|Iyd|225_6
TCACATGAGAAGCTGTTGGTGCTACTTCCTGTGGGGTACC
>ENSMUSG00000019762|Iyd|225_7
GATCATGGTGACAGTATAGCCAGCCAACCTAAGGAGATGC
>ENSMUSG00000019762|Iyd|225_8
TCTCTGAGTCAGGTCTTCTGAAACCAGTGTACAGGGAAGG
>ENSMUSG00000019787|Trdn|104_1
TACCAGAGTTCTCTAATCCTACCTTATTCTGCAAAGTGCC
>ENSMUSG00000019787|Trdn|104_2
CTGAGATCACTGCTGAAGGAAATGCATCGACAACCACAAC
>ENSMUSG00000019787|Trdn|104_3
ACAAAAATGGATGTATTCCTAAATCCCCTGGAAAGGTGCT
>ENSMUSG00000019787|Trdn|104_4
GGTCAGCTGTTGCTATCGTGATGTTTGATTTAGTGGATTA
>ENSMUSG00000019787|Trdn|104_5
GGCTCAGATCCTCTAAAACTAGTGAATGATGCTGTGGAGG
>ENSMUSG00000019787|Trdn|104_6
CTTCTTCTCTTTGCTATCTGACATCATCTCATCTGAAGGT
>ENSMUSG00000019787|Trdn|104_7
ATGCAGATGAAGACATTGATAAAGGAGAAATAGAAGAACC
>ENSMUSG00000019787|Trdn|104_8
AAGCCAAAGAAACTCCGAAAACACCACCAAAGGCCAGAAA
>ENSMUSG00000038583|Pln|253_1
AGACTTCATACAGCTTCATGCTCTGCACTGTGACGATCAC
>ENSMUSG00000038583|Pln|253_2
TGCCAGCTTACAATTCTGCAGTCTTAAAGGGGCTTCATCC
>ENSMUSG00000038583|Pln|253_3
TGGAGAAGGGGATGGGATTTAAAATACAGCTGAGGAACGA
>ENSMUSG00000038583|Pln|253_4
TATCAGGAGAGCCTCCACTATTGAAATGCCTCAGCAAGCA
>ENSMUSG00000038583|Pln|253_5
CAATTTCTGCCTCATCTTGATATGTCTGCTGCTGATCTGC
>ENSMUSG00000038583|Pln|253_6
CTTTGTGAGGGTCACGATTAAGAGTGAAACTAATTGTTAG
>ENSMUSG00000038583|Pln|253_7
AAGTTCACTTTCTATATCCAACTCTAGCAAGGTCACTTTA
>ENSMUSG00000038583|Pln|253_8
TAAATGGAATATATACTGCATTGCCACTACCTTTTTTATA
>ENSMUSG00000038583|Pln|253_9
GTGTTCTTCAGTTCTCCACAAAGTAGAAAATAGTCATTTA
>ENSMUSG00000038583|Pln|253_10
TCACTACTGTCAGAACAAATACCTTGAAAAAATGTTGTGC
>ENSMUSG00000009654|Oit3|345_1
CGATGACTCAGTAAAGCAGTACTCATCCAGGGACCACCTA
>ENSMUSG00000009654|Oit3|345_2
CACTGCAAAGATGGATGAAATCCTCAAGTACTACCTGATC
>ENSMUSG00000009654|Oit3|345_3
CATCTTTCCCTTCACACTGGAGATTTTCAAGGACCACGAA
>ENSMUSG00000009654|Oit3|345_4
GCGAGTTCCCACGACTGTACACCATCTCGGAAGGATACGT
>ENSMUSG00000009654|Oit3|345_5
CGAAGACATCGAAGGTTGTCACAACAACAATGGTGGCTGC
>ENSMUSG00000009654|Oit3|345_6
AGATGGGCAGACTTGCTTTGACGAAAATGAATGTGAGCAC
>ENSMUSG00000009654|Oit3|345_7
CTGTGGCCATTTCTATGACATCTGTGATGAGGATTGTCAC
>ENSMUSG00000009654|Oit3|345_8
CCAGAATCAACCTCTTTGCGACAACCATATGAACGGGGAG
>ENSMUSG00000020150|Gamt|271_1
CAGGTCTACAAGGAGCCTGTGTCCTCCTCAGTACCTTTGT
>ENSMUSG00000020150|Gamt|271_2
GGAGCTCATGAAGTCCAAATACACAGACATCACCACCATG
>ENSMUSG00000020150|Gamt|271_3
CCATAGAGGAACACTGGATTATTGAGTGCAATGATGGGGT
>ENSMUSG00000020044|Timp3|115_1
TGGCACTCTGGTCTACACTATTAAGCAGATGAAGATGTAC
>ENSMUSG00000020044|Timp3|115_2
AGTCTTTGTGGCCTCAAGCTAGAAGTCAACAAATACCAGT
>ENSMUSG00000020044|Timp3|115_3
GAAGGCAAGATGTACACAGGACTGTGCAACTTTGTGGAGA
>ENSMUSG00000020044|Timp3|115_4
GCCTTGTTTTGTGACCTCCAAGAATGAGTGTCTCTGGACC
>ENSMUSG00000020044|Timp3|115_5
CTAACTCTTCCCAGATGATGACAATGAAATTAGTGCCTGT
>ENSMUSG00000020044|Timp3|115_6
ATTTAGCACTGGGGACACTTAAAGTCTCTGCTGTCTATGG
>ENSMUSG00000020044|Timp3|115_7
CTTCATCCCAATACACAGGAAACATGGATAAGGAAGTTGG
>ENSMUSG00000020044|Timp3|115_8
AGACAGACGCCAGGTATTTGAAAGGTCTTCTACACAGAGG
>ENSMUSG00000020052|Ascl1|242_1
GAACAAAAGTTTATGCAGCTACTGTCCAAACGCAAAGTGG
>ENSMUSG00000020052|Ascl1|242_2
CTTCAGCACCAATGTGTCTTACTTCACAGAAACGTGGTTA
>ENSMUSG00000020052|Ascl1|242_3
TTTGGAAAGAACTCTCCTCATAGGTGAGATCTAAATGCCA
>ENSMUSG00000020052|Ascl1|242_4
TGATACTTTAACATGTAATGAGATTACCTCTGCGTACTTT
>ENSMUSG00000020052|Ascl1|242_5
CCTAAGCCCGAATCACAGATGGGTTCCTTTCCTGGAGCAA
>ENSMUSG00000020052|Ascl1|242_6
CCAACAGTGTCTCTGCATTCCAACATCATTTCCAGACACG
>ENSMUSG00000020052|Ascl1|242_7
CTACGACCCTCTTAGCCCAGAGGAACAAGAGCTGCTGGAC
>ENSMUSG00000020052|Ascl1|242_8
AAAGGGGGTTCAACCAAATAATCCCAGAAGCAGGCTCAAG
>ENSMUSG00000036446|Lum|381_1
TGGCCAATACTACGATTATGACATCCCTCTCTTCATGTAT
>ENSMUSG00000036446|Lum|381_2
AACTGCCATGTACTGTGATGACCTCAAGTTGAAGAGTGTG
>ENSMUSG00000036446|Lum|381_3
GTGGCTCATTCTTGACCACAACCTTCTAGAAAACTCCAAG
>ENSMUSG00000036446|Lum|381_4
AACAACTGAAGAAACTGCATATAAACTACAACAACCTGAC
>ENSMUSG00000036446|Lum|381_5
GCTTCTCTGAAAGGTCTCAAATCACTAGAGTACCTGGATT
>ENSMUSG00000036446|Lum|381_6
TCTCACAATGAACTGGCTGATAGTGGGGTACCTGGAAACT
>ENSMUSG00000036446|Lum|381_7
GATCCTGGGACCACTGTCTTACTCCAAGATCAAGCATCTG
>ENSMUSG00000036446|Lum|381_8
AGTCTGCCTCCTGACATGTATGAGTGTCTACGTGTAGCAA
>ENSMUSG00000019888|Mgat4c|29_1
TAAAATGAGATGCTTGCGAAAACGGTCTACAGTGTCATTC
>ENSMUSG00000019888|Mgat4c|29_2
ACAAGCAACTTATAAGGGAAACATCGACACACCAACTTAA
>ENSMUSG00000019888|Mgat4c|29_3
AGTCGTAGTACATCTAGCAGACTTCAATTCATCATGGCGA
>ENSMUSG00000019888|Mgat4c|29_4
GCAGGAAGATTAATGGTTATACATGCTCCTGAAGAATATT
>ENSMUSG00000019888|Mgat4c|29_5
AAATTACAATGACCCAGAAGATAGAGTCAGATTTCGCTCC
>ENSMUSG00000019888|Mgat4c|29_6
GGCTACATTGGTAAACTCTATCATTCTCACGATCTCCCAC
>ENSMUSG00000019888|Mgat4c|29_7
ACCAACATGAATGTCTTTGAAAACTATGAAGCAAGCAAGG
>ENSMUSG00000019888|Mgat4c|29_8
ACAGAAAGAATGGCTGATAATTAGAAGCATCAGTATTTGG
>ENSMUSG00000019890|Nts|236_1
ATTCATGTAAATTGGATGCAATGTTTTCAAATAAATGTAG
>ENSMUSG00000019890|Nts|236_2
CAAGAGGGGTTCCTACTACTACTGAGAAGCTAATTCTTGA
>ENSMUSG00000019890|Nts|236_3
TATTCTGAAAAGGCAGCTGTATGAAAATAAACCCAGAAGG
>ENSMUSG00000019890|Nts|236_4
CGTCAATGATAAAAACGAGAAGGAAGAAGTGATAAAGAGA
>ENSMUSG00000019890|Nts|236_5
GGCCTTTCAACACTGGGAGATAATCCAGGAAGATATCCTT
>ENSMUSG00000019890|Nts|236_6
CCGAGGAAGCAGGAGACATGCATGATGACGACCTTGTTGG
>ENSMUSG00000019890|Nts|236_7
TGGAAAATGACCTTGCTAAATGTTTGCAGCCTCATAAATA
>ENSMUSG00000019890|Nts|236_8
GAGTCTGTGCTCAGATTCAGAAGAAGATGTGAGAGCCCTG
>ENSMUSG00000035923|Myf6|10_1
GTTTAATCCTAATAGTATATAATGTACTTTTTGTAAATAG
>ENSMUSG00000035923|Myf6|10_2
TCAGTTGCAAACGAAGTTCATTCCTGTCTAAATCAAAGAG
>ENSMUSG00000035923|Myf6|10_3
CTTGGGGCTTTTATTATGATACTTATTATTATATCGGAAC
>ENSMUSG00000035923|Myf6|10_4
ATTTAGATTAGGGCTCACAGATGCCAGCTTTTATGAAAGG
>ENSMUSG00000035923|Myf6|10_5
TTTCTTCCATCGTGGACAGTATTTCTTCAGAGGAACGCAA
>ENSMUSG00000035923|Myf6|10_6
CCAAGTGTTTCGGATCATTCCAGGGGCCTCGTGATAACTG
>ENSMUSG00000035923|Myf6|10_7
GAAAGGAGGAGACTAAAGAAAATCAACGAAGCCTTTGAGG
>ENSMUSG00000035923|Myf6|10_8
TGATGATGGACCTTTTTGAAACTGGCTCCTATTTCTTCTA
>ENSMUSG00000034127|Tspan8|149_1
TCTGGGTATGTGGTACACTGATCTTGGGACTGGCCATATG
>ENSMUSG00000034127|Tspan8|149_2
GATTGCAGTTGGGTCTATCATCATGGTTCTAGGTTTCCTG
>ENSMUSG00000034127|Tspan8|149_3
GTTTTTTATCGGCTTGCTGCTGATTCTGATTCTGCAAGTG
>ENSMUSG00000034127|Tspan8|149_4
GCTATATGAAAATGCTAAGCTTCTGTCGGACAACACTGAT
>ENSMUSG00000034127|Tspan8|149_5
AAAAGACTTCCAGAAGGCCATGATTGTGTTTCAGTCGGAG
>ENSMUSG00000034127|Tspan8|149_6
ACTGTGCAACTTATCAGGGGAGTTCCGTTTACCCAAAGAC
>ENSMUSG00000034127|Tspan8|149_7
TCTGTTTGAAAAGAACATTATTATTGTCATTGGAATTGCT
>ENSMUSG00000034127|Tspan8|149_8
CTATGGTGCTATACTGCCAGATTGGAAGCAAGTGAACCTG
>ENSMUSG00000020218|Wif1|380_1
CATCAGGCTAGAGTGCTCATAGGATTTGAAGAAGACATTC
>ENSMUSG00000020218|Wif1|380_2
CAGGAAAGCCCAACAAAGAATGCCAGCCATTCCTGTCAAT
>ENSMUSG00000020218|Wif1|380_3
GATAAAGGCATCATGGCAGATCCAACTGTCAATGTCCCTT
>ENSMUSG00000020218|Wif1|380_4
GACGGGGTAGCAGCATTTGAAGTGAATGTGATTGTCATGA
>ENSMUSG00000020218|Wif1|380_5
CAGAATGCCATCTTCTTTAAAACATGTCAACAAGCTGAGT
>ENSMUSG00000020218|Wif1|380_6
CCCTGGATTCTACGGTGTCAACTGTGACAAAGCAAACTGC
>ENSMUSG00000020218|Wif1|380_7
CCCTGCCGAAATGGAGGTAAATGCATTGGTAAAAGCAAGT
>ENSMUSG00000020218|Wif1|380_8
TTCACTTAAAAAGGCTGAGGATAGAAGGGATCCACCTGAA
>ENSMUSG00000040280|Ndufa4l2|51_1
CTGATGTCTGCTGGGACAGAAAGAACAACCCAGAGCCCTG
>ENSMUSG00000040280|Ndufa4l2|51_2
GCGTCTGTCTAGCAGCATCAGTCCAGCTTCTGCTTAAAGG
>ENSMUSG00000040280|Ndufa4l2|51_3
CCCAGGAGAGGAAAAAGCCTCTGACCCTCAGCTTGAGTCC
>ENSMUSG00000040280|Ndufa4l2|51_4
CCCCACGTTTGTTTTGACAGAGTTTTGAGCAGGGTTCAGG
>ENSMUSG00000040280|Ndufa4l2|51_5
CCTGGGGATCAAACAGAAGCAGCCGTGGGCAAAATACAAT
>ENSMUSG00000020475|Pgam2|335_1
GGAGACGAAGAGACGGTTCGGAAGGCCATGGAAGCTGTTG
>ENSMUSG00000020475|Pgam2|335_2
TGGAATCCCCATTGTGTATGAGCTGGACCAGAACCTGAAG
>ENSMUSG00000020475|Pgam2|335_3
CACCTAAGATTAAGGCTGGCCAGAGAGTGCTTATTGCAGC
>ENSMUSG00000020475|Pgam2|335_4
GGAGCTGCCTACCTGTGAAAGTCTCAAGGACACCATTGCC
>ENSMUSG00000020475|Pgam2|335_5
GCTGGTTTGATGCAGAGCTGAGTGAGAAGGGAGCAGAGGA
>ENSMUSG00000004668|Abca13|269_1
TTCACTGCCCAGACTGTACATGTCCAGTGCTCACTTGGAA
>ENSMUSG00000004668|Abca13|269_2
CGCTGTTGTCAATGAGACCATTTACCACCTGTCCCTGAAG
>ENSMUSG00000004668|Abca13|269_3
GTTTCAGAACATGGTGGGCATTTTGGCTGGCAGGATCTTG
>ENSMUSG00000004668|Abca13|269_4
CCAGCAGAAGCAGTGATTCATGCTAGTTTGACAGGCCTCA
>ENSMUSG00000004668|Abca13|269_5
GGGTCTCAAGTCTTCTCTCTACTTGTGATGATGGGCCAGA
>ENSMUSG00000004668|Abca13|269_6
TGCAGGGAAAACCACCATCATATCCATGTTGATGGGGCTC
>ENSMUSG00000004668|Abca13|269_7
TCTGCAAAACCAAGGCTTGGAGGTTGGTCTTTTGGAGGAC
>ENSMUSG00000004668|Abca13|269_8
CTGGCTGGGAACATCTTCAATACTACTGTAGACTCCGTGG
>ENSMUSG00000020159|Gabrp|391_1
AAGATCAGCAGAATCATTGATTATTTCACAATTCAAAACC
>ENSMUSG00000020159|Gabrp|391_2
CTATAGTGACTTGACAATGAAAGCCAGCGACAAGTTTAAG
>ENSMUSG00000020159|Gabrp|391_3
TTTGGGGCCTTACTGGAGTATGCAGTTGCTCACTACAGCT
>ENSMUSG00000020159|Gabrp|391_4
CACATCCCTACCCAACACCAACTGCTTCATAAAGGCCATC
>ENSMUSG00000020159|Gabrp|391_5
CGAGAACCTGCATTGGAGTGACAACGGTGTTATCCATGAC
>ENSMUSG00000020159|Gabrp|391_6
GCAATTTGAGCTTCGGAGGAACGTCCTGTATTTCATTCTG
>ENSMUSG00000020159|Gabrp|391_7
GCAGCTAGAAAGTTGGGGATACGATGGCAATGATGTGGAG
>ENSMUSG00000020159|Gabrp|391_8
CATCGCCAGCATCTCTAGCATCTCAGAGAGTAACATGGAC
>ENSMUSG00000020377|Ltc4s|74_1
CCCTCCGAATCAGCAGAACTGGAGATCTTCGAACAAAACG
>ENSMUSG00000020377|Ltc4s|74_2
CTCGTGGGAGTTCTGTTGCAAGCCTACTTCTCCCTACAGG
>ENSMUSG00000049154|Fam183b|146_1
AGCATTTATTTCTCTAGGAAACACATACACTGGGGAATTC
>ENSMUSG00000049154|Fam183b|146_2
CAAGCTCCACAGTTTAGCCTTGTACAGAGTGATGTCGTGG
>ENSMUSG00000049154|Fam183b|146_3
GAAGTGGTTCAGCCTATGGTCCTGACGGTCTGGGTTGATC
>ENSMUSG00000049154|Fam183b|146_4
GAGTTCCCGCAAGATCTGATTCTGGTGAACTTCATCCTGA
>ENSMUSG00000049154|Fam183b|146_5
GAAGTCAAGCTATCTGCCCTGCCCTTACCAGGAGAAAGGT
>ENSMUSG00000049892|Rasd1|200_1
TCAATGTGACATGAACAAAATCTCTACATTTCTATTGTGT
>ENSMUSG00000049892|Rasd1|200_2
GCTTCAGGGCAGGACTAATAATAGGGCATTATCTTGTCTG
>ENSMUSG00000049892|Rasd1|200_3
TCTCAAGAGGTTTGAGAAAAAGCGTGTGAAGTTCATCAGC
>ENSMUSG00000049892|Rasd1|200_4
CACCTGCTGTGAAAGGAAAGAGAACTAGCTAAGACAGGAG
>ENSMUSG00000049892|Rasd1|200_5
CGACCTCATGTACATTCGTGAAAAAACCAGTGTCGGCAGC
>ENSMUSG00000049892|Rasd1|200_6
CTGCGACGTACTGCACAAGAAGGCTCTGAGGAACAAGAAG
>ENSMUSG00000049892|Rasd1|200_7
CGCCTCTCTATCCTCACAGGAGACGTTTTCATTCTGGTGT
>ENSMUSG00000049892|Rasd1|200_8
CGAAGTCTACCAGTTGGACATACTGGACACATCCGGCAAT
>ENSMUSG00000042436|Mfap4|60_1
GCAAGTGGACGGTTTTCCAGAAAAGATTCAACGGCTCAGT
>ENSMUSG00000042436|Mfap4|60_2
TGGACTTGGAAGACTTTGAGAACAACACAGCCTATGCCAA
>ENSMUSG00000042436|Mfap4|60_3
CAGTGGCCAGAAGTTCTCCACCTTTGATCGGGACCAGGAC
>ENSMUSG00000042436|Mfap4|60_4
AAACAATACTCACCACGGCTACTGCTCAACTCTGAAGTCG
>ENSMUSG00000042436|Mfap4|60_5
AGGTCTCAATAAACTTCAGGATCTGATGGACTGGCTTTGT
>ENSMUSG00000042436|Mfap4|60_6
AAATGACGCAGAGTCAGGTTAAAGAAAACCTTGTATTTCA
>ENSMUSG00000018217|Pmp22|56_1
TGCTAGTGTTGCTCTTCGTCTCCACCATCGTCAGCCAATG
>ENSMUSG00000018217|Pmp22|56_2
GGCAATGGACACACGACTGATCTCTGGCAGAACTGTACCA
>ENSMUSG00000018217|Pmp22|56_3
CTACTCCTCATCAGTGAGCGAATGGCTGCAGTCTGTCCAG
>ENSMUSG00000018217|Pmp22|56_4
CTGTTCCTGTTCTTCTGCCAGCTCTTCACTCTCACCAAAG
>ENSMUSG00000018217|Pmp22|56_5
GGATTCTTCCAAATCCTTGCTGGTCTGTGCGTGATGAGTG
>ENSMUSG00000018217|Pmp22|56_6
CAGTGAGTGGCATGTCAACACTGACTACTCCTATGGCTTC
>ENSMUSG00000018217|Pmp22|56_7
CGTCAGCCTCGTGTTGAATCTTAAACAACTTTACATCCTA
>ENSMUSG00000018217|Pmp22|56_8
CCCACTCAACCTCATAGGATAACCAAAGTGTGGGGACAAA
>ENSMUSG00000018569|Cldn7|397_1
GGAGCCTCTATGTTGGAGGAGACACTGACAGGCTCAGGTG
>ENSMUSG00000018569|Cldn7|397_2
GTGACTTAAATCTCTATCCAAATTTTCTTGTGTTGCTGCT
>ENSMUSG00000018569|Cldn7|397_3
CAACATCATCACAGCCCAGGCCATGTACAAGGGGCTCTGG
>ENSMUSG00000018569|Cldn7|397_4
GAGCCTTAATGGTGGTGTCCCTGGTGTTGGGCTTCTTAGC
>ENSMUSG00000018569|Cldn7|397_5
GAAGAAGGCCCGAATAGCTATGACTGGAGGCATTGTTTTC
>ENSMUSG00000018569|Cldn7|397_6
CCTTGGTAGCATGTTCCTGGATTGGTCATCAGATTGTCAC
>ENSMUSG00000018569|Cldn7|397_7
CGTTAAGTACGAGTTTGGACCTGCCATCTTTATCGGCTGG
>ENSMUSG00000018451|6330403K07Rik|210_1
GTGTGGAAAAGTAGACCACAAGTCTTCAGAGATGGAGGCC
>ENSMUSG00000018451|6330403K07Rik|210_2
GTATTTTTGCCATTTCAGGTTTTGTGGTTACCAGAACTGA
>ENSMUSG00000018451|6330403K07Rik|210_3
AGTGGCGTTTTGTCAAGATGATTCTGACCCACCAGGAGTT
>ENSMUSG00000018451|6330403K07Rik|210_4
TTTTGGTGTTTGTAGAGCAGAGTCCAGCCTTCTGTTGTTT
>ENSMUSG00000018451|6330403K07Rik|210_5
TTAGGATGTCTCTGTATCCTACCACTTTGTGACGTGAGGG
>ENSMUSG00000018451|6330403K07Rik|210_6
CCCGTACATTGAGTGCAATTAGTATAATCCTGGATTGAAT
>ENSMUSG00000018451|6330403K07Rik|210_7
CTTCTCCATCACCTCCTGCATCTTCACCTATATCCATTTG
>ENSMUSG00000018451|6330403K07Rik|210_8
GGAAGAAGAGCCTCCAGTGGAAGAGGGCTGCTACCTTGAC
>ENSMUSG00000000753|Serpinf1|3_1
CTAGACTATCACCTTAACCAACCTTTCCTCTTTGTTCTGA
>ENSMUSG00000000753|Serpinf1|3_2
TACCAAGTCTCTGCAGGACATGAAGCTACAGTCGTTGTTT
>ENSMUSG00000000753|Serpinf1|3_3
ACCCAGAACTTGACCATGATAGAAGAGAGCCTCACCTCTG
>ENSMUSG00000000753|Serpinf1|3_4
ACGATACGGCTTGGACTCTGATCTCAACTGCAAGATTGCC
>ENSMUSG00000000753|Serpinf1|3_5
GAGAAAGACGACCCTCCAGGATTTTCATTTGGACGAGGAC
>ENSMUSG00000000753|Serpinf1|3_6
CAACCCTCGAGTAGACCTTCAGGAGATTAACAACTGGGTG
>ENSMUSG00000000753|Serpinf1|3_7
CTCTGTTACTGCCCCTGAGAAGAACCTCAAGAGTGCTTCC
>ENSMUSG00000000753|Serpinf1|3_8
ACATCGAACAGAGTCTGTCATTCACCGGGCTCTCTACTAC
>ENSMUSG00000035352|Ccl12|317_1
TGAAGATTTCCACACTTCTATGCCTCCTGCTCATAGCTAC
>ENSMUSG00000035352|Ccl12|317_2
TAATGTTGTTAAGCAGAAGATTCACGTCCGGAAGCTGAAG
>ENSMUSG00000035352|Ccl12|317_3
AATCACAAGCAGCCAGTGTCCCCGGGAAGCTGTGATCTTC
>ENSMUSG00000035352|Ccl12|317_4
TTTAAGTAATATTTGGGCCAATTAAACCGAATCTAATTTA
>ENSMUSG00000019122|Ccl9|231_1
TGAAGCTGACCTCAATGACTACACATAATATTTGATTGAG
>ENSMUSG00000019122|Ccl9|231_2
CATATCTGGCTTTGTCACAGAGGGGAAACTTGTCTGTGCC
>ENSMUSG00000019122|Ccl9|231_3
GCTTGAAGAGAAGGGTGTGAACTGCCAGCTACTTTCTTTG
>ENSMUSG00000019122|Ccl9|231_4
GAGATGCATTGAAAGATTGGAGCAAAACTCACAACCACGG
>ENSMUSG00000019122|Ccl9|231_5
CACGGATTCAGTGTTCAAGATTTATAGGTTATTTTCCCAC
>ENSMUSG00000019122|Ccl9|231_6
GTTTCACATGGGCTTTCAAGACTCTTCAGATTGCTGCCTG
>ENSMUSG00000019122|Ccl9|231_7
CATGCAACAGAGACAAAAGAAGTCCAGAGCAGTCTGAAGG
>ENSMUSG00000019122|Ccl9|231_8
CCCTCTCCTTCCTCATTCTTACAACTGCTCTTGGAATCTG
>ENSMUSG00000009350|Mpo|383_1
AGTGGACAGAGCCTACAAGGAGCGGAGAGAAAGCATCAAG
>ENSMUSG00000009350|Mpo|383_2
GATTATCTACATGTGGCCCTAGACCTGCTGAAGAGGAAGC
>ENSMUSG00000009350|Mpo|383_3
TTGACACCTGCTCAGCTGAATCTGTTGTCCGTGTCAAGTG
>ENSMUSG00000009350|Mpo|383_4
GAATGACAAGTATCGCACCATCACTGGACACTGCAACAAC
>ENSMUSG00000009350|Mpo|383_5
TGCACCAGGAACAACATCACCATTCGCAACCAGATCAACG
>ENSMUSG00000009350|Mpo|383_6
ACTGAATCGCCAGAATCAAATTGTGGTGGATGAGATCCGG
>ENSMUSG00000009350|Mpo|383_7
TCAGTTTAGGAAGCTACGTGATGGTGATCGGTTTTGGTGG
>ENSMUSG00000009350|Mpo|383_8
CACCGTGTCGAAGAACAACATCTTCATGTCCAACACATAC
>ENSMUSG00000069763|Tmem100|260_1
TCTGGCTGAGAAAGAGGCAATCCCTGGTCTGTCCTTTTAC
>ENSMUSG00000069763|Tmem100|260_2
GATCCCTCTCTCCCAAGTCAAGTGGCCTCTCTGGTAATGG
>ENSMUSG00000069763|Tmem100|260_3
TTCTGTGAGCTTGCATCCTGACCAGGCTTTCCAAATCTAG
>ENSMUSG00000069763|Tmem100|260_4
CAAAATCTCCCACACCTGTGACAATGGAGAAAAACCCCAA
>ENSMUSG00000069763|Tmem100|260_5
TGTGCTGGAAGGTGAGACAAAGGAACAAGAAAGTCAAGAG
>ENSMUSG00000069763|Tmem100|260_6
AGAGTCAGACCGCTCTTGTGGTAAATCAGAGGTGCTTGTT
>ENSMUSG00000069763|Tmem100|260_7
CCTTGGTAGGGAATAACTCATCTTTAACGACAAACTTAAC
>ENSMUSG00000069763|Tmem100|260_8
ATTTCTAACACAGACAGAGGAATCAGCTTGCTTTTCCTGT
>ENSMUSG00000013418|B4galnt2|63_1
GCTGCCTTGGAGAAGACTTATGACAAATACCGGGCCAACA
>ENSMUSG00000013418|B4galnt2|63_2
GCTGCTGTATGAACAGACCAAGAATGGGAGCTGTCTTCAC
>ENSMUSG00000013418|B4galnt2|63_3
TACTGGTGGATGTCCTGGAGAAAACCGAACTGGATGTGGT
>ENSMUSG00000013418|B4galnt2|63_4
TAATGATGACTACGTGGAGTACTACACCATGCCCTTTGGG
>ENSMUSG00000013418|B4galnt2|63_5
TGTATGACCCTGGACCTGAGAGGAAGATCAGAAACCTGGT
>ENSMUSG00000013418|B4galnt2|63_6
AGTCTATGAGGTCATCCTGAAAGCTTCTCTGGGGACACTG
>ENSMUSG00000013418|B4galnt2|63_7
CCAGCTGTGAATGCCAGAAGACAGGCAGAATTTGAGCACT
>ENSMUSG00000013418|B4galnt2|63_8
ACCAGAGGAGCATCTGAGGAAACTCTTTACCTACAGTGAC
>ENSMUSG00000044041|Krt13|348_1
GGAATACAAGATGCTGTTGGACATCAAAACAAGGCTGGAA
>ENSMUSG00000044041|Krt13|348_2
CCAACGCTGAAATGATCCAGACCAGCAAGACAGAGATCAC
>ENSMUSG00000044041|Krt13|348_3
GCAGAGAAGAATCGGAGGGATGCTGAGGAATGGTTCCAGA
>ENSMUSG00000044041|Krt13|348_4
AATTCAGCAACCAGGTAGTAGGCCAGGTCAATGTGGAGAT
>ENSMUSG00000044041|Krt13|348_5
AGATGACTTCAGGCTCAAGTACGAAAATGAGCTGACCTTG
>ENSMUSG00000044041|Krt13|348_6
CACGGACAACAACCGGATCATCCTGGAGATTGACAATGCC
>ENSMUSG00000044041|Krt13|348_7
GAGCGGGACTACAGTGCTTATTATAAGACCATCGAGGAGC
>ENSMUSG00000044041|Krt13|348_8
GTGAAGATTCGTGACTGGCATCTGAAACAGAGCCCAGCTA
>ENSMUSG00000020911|Krt19|14_1
GACATAGAGCGCCAGAACCAGGAGTATAAGCAGCTCATGG
>ENSMUSG00000020911|Krt19|14_2
GTTATGGAGTCCAGCTGTCACAGATCCAGAGCGTGATCAG
>ENSMUSG00000020911|Krt19|14_3
GAGCAGATCCAGATAAGCAAGACCGAAGTCACGGACCTTC
>ENSMUSG00000020911|Krt19|14_4
CTGAAGCCACCTACCTTGCTCGGATTGAGGAGCTGAACAC
>ENSMUSG00000020911|Krt19|14_5
CCAAGATCCTGAGTGAGATGAGAAGTCAGTATGAGATCAT
>ENSMUSG00000020911|Krt19|14_6
CACCATTGACAACTCCAAGATTGTCCTACAGATTGACAAT
>ENSMUSG00000020911|Krt19|14_7
GAGATTACAACCACTACTTTAAGACCATCGAGGACTTGCG
>ENSMUSG00000020911|Krt19|14_8
TATCGCCAGACCTCAGCTATGTCTTCCTTTGGGGGTACGG
>ENSMUSG00000053797|Krt16|147_1
TGTTTTGCCTAGAGCCTCCTCACCCACAACTGCCTCTCAA
>ENSMUSG00000053797|Krt16|147_2
GCAAGGTTCAACCAGCTTCAGCCAGAGCCAAAGTCAGAGT
>ENSMUSG00000053797|Krt16|147_3
AGCAGAGCCAGGAGTACAACATCTTGTTGGATGTGAAGAC
>ENSMUSG00000053797|Krt16|147_4
GAACAGCCTAGAAGAGACCAAAGGCAGATACTGTATGCAG
>ENSMUSG00000053797|Krt16|147_5
GAGATGTGGAGGCCTGGTTCCTGAGAAAGACTGAGGAGCT
>ENSMUSG00000053797|Krt16|147_6
TCAGCCGCATTCTGAATGAGATGAGGGACCAGTATGAGCA
>ENSMUSG00000053797|Krt16|147_7
CATGAGGAGGAGATGCTTGCCTTGAGGGGTCAGACTGGTG
>ENSMUSG00000053797|Krt16|147_8
AGCTGACCTGGAAATGCAGATTGAAAACCTCAGAGAAGAG
>ENSMUSG00000006930|Hap1|103_1
AGATTTTGAGGCTCCAGAGGAGTTGGTTCCTGAGGAGGAG
>ENSMUSG00000006930|Hap1|103_2
CAGAGCTATCGGAAGTGCTGGTGTTGAGGCTGGAAGGCTA
>ENSMUSG00000006930|Hap1|103_3
GCAGATGCTCATTCTGGAATGTGTGGAGCAGTTCTCTGAA
>ENSMUSG00000006930|Hap1|103_4
AGCCAGGGAGGAGATTTTACATCTCCGGAAGCAGGTGAAC
>ENSMUSG00000006930|Hap1|103_5
GAAACAGAACAGTGTCTTGATGGAGGAGAATAATAAGCTG
>ENSMUSG00000006930|Hap1|103_6
GATGTTGTATTTGCTGGAAGAGAAAGAACGGGACCTGAAC
>ENSMUSG00000006930|Hap1|103_7
TAATCCACCACCCACGAAGAAGATCACCGAAGATGATGTC
>ENSMUSG00000006930|Hap1|103_8
GACAAAAATCAGGATCCCGAACCAAGACAGGAAGCTTTTG
>ENSMUSG00000006574|Slc4a1|266_1
GTGACCTTTGACGAGGAGAATGGCCTGGATGAATATGACG
>ENSMUSG00000006574|Slc4a1|266_2
CAGTAAACCAGAACGGAAGATGATCAAGGGCTCTGGCTTC
>ENSMUSG00000006574|Slc4a1|266_3
CTCGTTCTGTGAAAGCAATAACCTGGAGTATATCGTGGGC
>ENSMUSG00000006574|Slc4a1|266_4
ACAGACGCCCCTTCAGAAAAAGCTCTGCTTAACCTGGTAC
>ENSMUSG00000006574|Slc4a1|266_5
CAGCAACTCTCATGACAGAAAGAGTGTTCCGCATTACCGC
>ENSMUSG00000006574|Slc4a1|266_6
TCACCTTCTAGACTGCTTCATCTACGAGGATCAGATTCGG
>ENSMUSG00000006574|Slc4a1|266_7
ACTGATGATGGACCAGAGGAACCAGGAACTACAATGGGTG
>ENSMUSG00000006574|Slc4a1|266_8
GAACTGGAGAACATAATAGGACAGATAGCATATAGAGACC
>ENSMUSG00000020928|Higd1b|97_1
ACTCTGGCATTGGCTTTTTATTGATTCAAAGCAGCGGATG
>ENSMUSG00000020928|Higd1b|97_2
CTGGACATGGTCAGGACCTGAAGACTAAAAGTCAGAGTCC
>ENSMUSG00000020928|Higd1b|97_3
GGGGTTCTACCAAGCTCTCCATCCATCTGATTCACACCAG
>ENSMUSG00000020928|Higd1b|97_4
GCCATGTATACAATGTACAGAGATTACATCAAGAGGGTGT
>ENSMUSG00000020932|Gfap|7_1
GCTGCTGGAGCTAGACAACAATTCAGACAGAAAGGGAAAG
>ENSMUSG00000020932|Gfap|7_2
TTAACAAATCACTTCCTTCATCCTTGTTGTTATGGAAACC
>ENSMUSG00000020932|Gfap|7_3
GCTAAGCTTCATAGATGGCATATACCCTTCACCTTCAACT
>ENSMUSG00000020932|Gfap|7_4
TGTCAGAAGGCCACCTCAAGAGGAACATCGTGGTAAAGAC
>ENSMUSG00000020932|Gfap|7_5
TAACAGAGCTAGTCATGTTAAGTTAGGTTGTACTAACAGA
>ENSMUSG00000020932|Gfap|7_6
GCTAAAGGTTAGGTTGTACTAATAGAGCTAGTCTTATGCT
>ENSMUSG00000020932|Gfap|7_7
TGTGTAATTAGGTTATACCGATAGAGCTAGCCTATGCTAA
>ENSMUSG00000020932|Gfap|7_8
TCACAATACAAGTTGTCCCAATACAGGCTCACCAGATTGA
>ENSMUSG00000020932|Gfap|7_9
GCATCACCATTCCTGTACAGACTTTCTCCAACCTCCAGAT
>ENSMUSG00000020932|Gfap|7_10
GCAGGAGTACCAGGATCTACTCAACGTTAAGCTAGCCCTG
>ENSMUSG00000020932|Gfap|7_11
GCAAGAGACAGAGGAGTGGTATCGGTCTAAGTTTGCAGAC
>ENSMUSG00000020932|Gfap|7_12
TGCAGAGATGATGGAGCTCAATGACCGCTTTGCTAGCTAC
>ENSMUSG00000000125|Wnt3|36_1
CTGGACCACATGCACCTAAAGTGTAAATGCCACGGGTTGT
>ENSMUSG00000000125|Wnt3|36_2
AACACGAGGACGGAGAAACGGAAGGAGAAATGCCATTGCG
>ENSMUSG00000000125|Wnt3|36_3
GTAGATTGTGCGGCTGGATCCATTCATCGAAGTCCCATGA
>ENSMUSG00000000125|Wnt3|36_4
TCTGGATGGTGTACGGCTTTACAGAGGGGCTTTCTTTATG
>ENSMUSG00000000125|Wnt3|36_5
GGTGGGAAGGACAAGACCATGGCGAGATTCTGTGTCCAAG
>ENSMUSG00000000125|Wnt3|36_6
CAAGATGCCTCTGAGGTGGGAACTGTGAAGTAGGACAGAG
>ENSMUSG00000000125|Wnt3|36_7
TGTCCGTCGACTCCCATTTAAATTGGACATACCTTGTCGT
>ENSMUSG00000000125|Wnt3|36_8
GAAAAGCCATAGATAGGTGTAGCTGGGATGTAGTGATGGG
>ENSMUSG00000051497|Kcnj16|267_1
CTATCCTCCAGAGCATGCCATCGCTGAGAAGAGAAGAGCA
>ENSMUSG00000051497|Kcnj16|267_2
CATAGCCTTTCATCACGGAGACCTATTAAGCGATCCAGAT
>ENSMUSG00000051497|Kcnj16|267_3
CTTCAGCTATTTTGCCCTCATTGGTATGAGAGACGGGAAG
>ENSMUSG00000051497|Kcnj16|267_4
ATTCAGAAGACAGTGAAGGGAGGATGACGATGGCGTTTAA
>ENSMUSG00000051497|Kcnj16|267_5
ACTCCAGTGACTATTGTCCATGAAATTGACCATGAGAGCC
>ENSMUSG00000051497|Kcnj16|267_6
ATGTATTGGAAGTGAAGAGAAAGTACTACAAGGTGAACTG
>ENSMUSG00000051497|Kcnj16|267_7
TGCCAAACAACTGGACTGGAAGGACCAACAACTCAACAAC
>ENSMUSG00000051497|Kcnj16|267_8
GAATGTAAGGAGATGCCCTATCAGAAAGCCCTCCTGACTT
>ENSMUSG00000000567|Sox9|325_1
GAATCTCCTGGACCCCTTCATGAAGATGACCGACGAGCAG
>ENSMUSG00000000567|Sox9|325_2
CGAGCCGGATCTGAAGAAGGAGAGCGAGGAAGATAAGTTC
>ENSMUSG00000000567|Sox9|325_3
AACAGACTCACATCTCTCCTAATGCTATCTTCAAGGCGCT
>ENSMUSG00000000567|Sox9|325_4
ACGTCATCTCCAACATTGAGACCTTCGACGTCAATGAGTT
>ENSMUSG00000000567|Sox9|325_5
AACAGATCTCCTACAGCCCCTTCAACCTTCCTCACTACAG
>ENSMUSG00000000567|Sox9|325_6
ACGACTACGCTGACCATCAGAACTCCGGCTCCTACTACAG
>ENSMUSG00000000567|Sox9|325_7
TCTACACACAGCTCACCAGACCCTGAGAAGAGAAAAGCTA
>ENSMUSG00000000567|Sox9|325_8
TAAGACTTTGTCTGAGCTCATGACAACATATTGCAAATGG
>ENSMUSG00000047798|Cd300lf|8_1
GAATTAAGGCTCCTTCCACATCCCCACTTATAGCCAATGT
>ENSMUSG00000047798|Cd300lf|8_2
CTCTGTCCATCCGTCTCTCATGGCCATCAGCTCTACCTTG
>ENSMUSG00000047798|Cd300lf|8_3
CCTTGAAGAGGAGACCACAGAGTACAGCAGCATCAGGAGG
>ENSMUSG00000047798|Cd300lf|8_4
CTTTCCCAGGGAGGAGGTTTCATATGCCGCTCTGACTTTG
>ENSMUSG00000047798|Cd300lf|8_5
TCTGGAGGGTGATCTCTGTTATGCAGACCTGTCCCTGAAG
>ENSMUSG00000047798|Cd300lf|8_6
GTGGACTTGATCCCATGTTTAAAGTTACTGTGAACATTGG
>ENSMUSG00000047798|Cd300lf|8_7
TCAGAGATCATGTAAGACTCTTGTTGAAACCGATGCATCA
>ENSMUSG00000047798|Cd300lf|8_8
GTGCCGATATACCTCAGGCTGGAAGGATTACAAGAAGTAC
>ENSMUSG00000020592|Sdc1|129_1
CATCAAAGAGGTTGTCGAGGATGGAACTGCCAATCAGCTT
>ENSMUSG00000020592|Sdc1|129_2
GAACAAGACTTCACCTTTGAAACATCTGGGGAGAACACAG
>ENSMUSG00000020592|Sdc1|129_3
GAGCCTTTTGGACAGGAAGGAAGTGCTGGGAGGTGTCATT
>ENSMUSG00000020592|Sdc1|129_4
AGGAGGAGTTCTACGCCTGATGGGGAAATAGTTCTTTCTC
>ENSMUSG00000020592|Sdc1|129_5
CTCACTAGGCTCCCACTTGCCTCTTCTGTGAAAAACTTCA
>ENSMUSG00000020592|Sdc1|129_6
CAAAGGGTTTCTTGCATCTGATCTTTCTACCACAACCACA
>ENSMUSG00000020592|Sdc1|129_7
TTTTCATTGTGGGGAGGTCTACTTTAGACAACTTGGTTTT
>ENSMUSG00000020592|Sdc1|129_8
GCAGACCTTATTACTGGGGTAAGGCAAGTCTGTTGACTGG
>ENSMUSG00000054459|Vsnl1|233_1
CTTGGACTACCTATAAATGGACTTGCTTCTTGTGTTTGAA
>ENSMUSG00000054459|Vsnl1|233_2
TGACATTCAGAAATGAGCTGATGTCGATGCTATGGACTGC
>ENSMUSG00000054459|Vsnl1|233_3
AAAGAAGCTGCAAAAAGCGACCCTTCCATTGTATTACTTC
>ENSMUSG00000054459|Vsnl1|233_4
GATTTTCAGCAAGATGGATAAGAACAAAGATGACCAGATT
>ENSMUSG00000054459|Vsnl1|233_5
CACCGTGATCATGATGAAAATGAATGAGGATGGCCTGACG
>ENSMUSG00000054459|Vsnl1|233_6
GAGTGGAGATGCTGGAGATTATCGAGGCTATCTACAAAAT
>ENSMUSG00000054459|Vsnl1|233_7
CAGAGGTAGCTTTGAGCAGAAACTGAACTGGGCTTTCAAC
>ENSMUSG00000054459|Vsnl1|233_8
GAGGAGTTCCAGCAGCTCTATGTGAAGTTCTTCCCCTATG
>ENSMUSG00000020641|Rsad2|206_1
GCGGAAAGTATGTGTGGAGTAAAGCTGACCTGAAGCTGGA
>ENSMUSG00000020641|Rsad2|206_2
TGGCGTGGAAGAAGCAATAAAGTTCAGTGGATTTGATGAG
>ENSMUSG00000020641|Rsad2|206_3
AACATTCTTGGAGCGTCACAAAGAGGTGTCCTGTTTGGTG
>ENSMUSG00000020641|Rsad2|206_4
CTTCAACGTGGACGAAGACATGAATGAACACATCAAGGCC
>ENSMUSG00000020641|Rsad2|206_5
AAAACCTTCAAAAGCTGAGGAGGTGGTGCAGGGATTACAA
>ENSMUSG00000020641|Rsad2|206_6
GGACTATGGGGAGTATTTGGACATTCTTGCTATCTCCTGC
>ENSMUSG00000020641|Rsad2|206_7
CAGGGGTGAATACTTGGGCAAGCTTGTGAGATTCTGCAAG
>ENSMUSG00000020641|Rsad2|206_8
CGAGGACTGCTTCTGCTCAAACAGGCTGGTTTGGAGAAGA
>ENSMUSG00000036655|Colec11|370_1
CCACATTACCATGTACTTCATGTGCGAGTTTGACAAAGAG
>ENSMUSG00000036655|Colec11|370_2
AGAGCCCAACAACGCCTATGATGAGGAGGACTGTGTGGAG
>ENSMUSG00000036655|Colec11|370_3
CGAGTCTTCATCGGTATCAATGACCTGGAGAAAGAAGGTG
>ENSMUSG00000036655|Colec11|370_4
GACTGAGAGCAAGATCTACCTGCTGGTGAAGGAGGAGAAG
>ENSMUSG00000036655|Colec11|370_5
GAAGGCTATTGGGGAGATGGACAACCAGGTCACTCAACTG
>ENSMUSG00000036655|Colec11|370_6
GGCGCAAAAGGTGAAAAAGGAGATTCTGGTGATATCGGAC
>ENSMUSG00000036655|Colec11|370_7
CCCTACAGGAGAAAAAGGAGACATGGGGGACAAAGGACAG
>ENSMUSG00000036655|Colec11|370_8
ATGATGATGAGGGACCTGGCTCTTGCAGGCATGCTGATTA
>ENSMUSG00000061911|Myt1l|262_1
ACAGAAGTTATGCTGAGGGGATGTCACAGCAGGACAGTAG
>ENSMUSG00000061911|Myt1l|262_2
ACAGGAGCTACTCGGATATGATGAACCTTATGCGGCTGGA
>ENSMUSG00000061911|Myt1l|262_3
TGGCTGGGGAAGACAGAAAATCCAAATCCAGTGACAGCCA
>ENSMUSG00000061911|Myt1l|262_4
GAGAAACACCAGAGCTGTGATGTGTCCAAATCCAACCAGG
>ENSMUSG00000061911|Myt1l|262_5
GCTTTGTCAAACAGCTTGAGATTCCTCAGTATGGCTACAG
>ENSMUSG00000061911|Myt1l|262_6
TGAGTACAACAGTTACGACAACCATACTTATGGCAAAAGA
>ENSMUSG00000061911|Myt1l|262_7
CTTGCCTGTAGACTACACCAAAATGAAGCCTCGGAGGGTA
>ENSMUSG00000061911|Myt1l|262_8
AGGCTCTGGAAGAAAGACGGTATCCAGGGGAGGTGACCAT
>ENSMUSG00000061911|Myt1l|262_9
CAGCATTTAAATCAGTGCCTGATGGACAAATAGCTTTAGC
>ENSMUSG00000061911|Myt1l|262_10
CAACCCACATTTCCCTCATGATCAAAATGTAACCAACTGC
>ENSMUSG00000061911|Myt1l|262_11
ATTCTTTGCAAAAGCCTGGTATATCTCCAGTTGCAGCAGG
>ENSMUSG00000061911|Myt1l|262_12
CTAGTTTTTGTGTGACTTGTACATTGCTTCTGACTGCTTA
>ENSMUSG00000036169|Sostdc1|11_1
GCCACAGAAATCCTTTATTCACATGTGGTTAAACCTGTCC
>ENSMUSG00000036169|Sostdc1|11_2
GCTTCCCAACTGGATCGGAGGAGGCTATGGAACAAAGTAC
>ENSMUSG00000036169|Sostdc1|11_3
AATCCAGCAAGCACAGTCTGAGCTAGACCTGGACTGACTA
>ENSMUSG00000036169|Sostdc1|11_4
ATCTGCTACCCAGATTTGATTGCTTGGAAGACTCTCTCTC
>ENSMUSG00000036169|Sostdc1|11_5
TTGCTCTTTCCTCACTTGAAAGTATATGCTTTCTGCTTTG
>ENSMUSG00000036169|Sostdc1|11_6
GCAAGTGTCTCAAGATGTAATGAGTAGTTTGCAGTGAAAG
>ENSMUSG00000036169|Sostdc1|11_7
CCCTAAACCCCTTCCCAAACTAAATCCCTCCGAACCAGAG
>ENSMUSG00000036169|Sostdc1|11_8
CCAGGGGTTAGTTTTGAAAGAGAGGCAAACCTTGTGACAT
>ENSMUSG00000004151|Etv1|252_1
TCATGGCCTCCCACTGAAAATCAAGAAAGAACCCCACAGC
>ENSMUSG00000004151|Etv1|252_2
GCAGCCCTTTAAATTCAGCTATGGAGAAAAGTGCCTGTAC
>ENSMUSG00000004151|Etv1|252_3
ACCACAAGGCTTTAAGCAGGAGTACCACGACCCAGTCTAT
>ENSMUSG00000004151|Etv1|252_4
ATGATCAAACAGGAACCCAGAGATTTTGCATATGACTCAG
>ENSMUSG00000004151|Etv1|252_5
TTCTATGATGACACCTGTGTGGTCCCGGAGAAGTTCGATG
>ENSMUSG00000004151|Etv1|252_6
TTTGGTAGCTCTTCTGGATGACCCTTCAAATTCTCATTTC
>ENSMUSG00000004151|Etv1|252_7
TGAGAAGGGAATCATGCAAAAGGTGGCTGGAGAAAGATAC
>ENSMUSG00000004151|Etv1|252_8
CTGCTGAAGACGGACATGGAACGTCACATCAACGAAGAGG
>ENSMUSG00000002565|Scin|384_1
ACCCTTCTGGAAGAGACAAGAGGACACCGATTGTCATCAT
>ENSMUSG00000002565|Scin|384_2
GAGGACAGATCATCTACACATGGCAAGGAGCAAATGCTAC
>ENSMUSG00000002565|Scin|384_3
AGCTCCTATGGCGAGTTCTATGGCGGTGACTGCTACATTA
>ENSMUSG00000002565|Scin|384_4
GAAGGATAAAGACCAGAGTGATGGCTTTGGGAAGGTGTAC
>ENSMUSG00000002565|Scin|384_5
CTTCCAGATGGGGACAATGATGACGATGTCGTAGCAGACA
>ENSMUSG00000002565|Scin|384_6
TCATTGTGGTGGAAGAAGGAAGTGAACCATCAGAGCTCAT
>ENSMUSG00000002565|Scin|384_7
GTGGTTCCTCCTGCAACAAATATGAGCGTCTGAAAGCAAG
>ENSMUSG00000002565|Scin|384_8
GAGGTGTGGCTTCTGGACTAAACCATGTCCTCACCAATGA
>ENSMUSG00000020953|Coch|303_1
TTCTCTGTGTTTGGGAACATAGTGTATGCGTCAGTGTCCA
>ENSMUSG00000020953|Coch|303_2
CTACAGCCTTCCTGGTCGAGAGAACTACTCCTCGGTAGAT
>ENSMUSG00000020953|Coch|303_3
ATTGCATTTCTCATTGATGGAAGCTTCAATATTGGGCAGC
>ENSMUSG00000020953|Coch|303_4
AACTTTACTTCAGCCAAAGATGTCTTGTTTGCCATAAAAG
>ENSMUSG00000020953|Coch|303_5
TATTGATGGTTGGCCCTCTGATGACATTGAGGAAGCAGGC
>ENSMUSG00000020953|Coch|303_6
GGATGGTTCAAGATGTTGCATTTGTTGACAAGGCTGTGTG
>ENSMUSG00000020953|Coch|303_7
CTGCTACAACTCAGTGAACATTGCCTTTCTGATTGACGGC
>ENSMUSG00000020953|Coch|303_8
CCTGAGAGATATGGCCTCTAAACCCAAAGAGTCACACGCT
>ENSMUSG00000045930|Clec14a|132_1
TTGCACCACAGTTCTACACAATGCACTGACATTGGAGTGA
>ENSMUSG00000045930|Clec14a|132_2
TACAGTGCTGGGGCTTTTCAAACTCTGCTTCCACAAAAGC
>ENSMUSG00000045930|Clec14a|132_3
CTGACTTTCGACACCTCTTCCACGGTGGTCTTCATACTTG
>ENSMUSG00000045930|Clec14a|132_4
GGTCTATGACAAGCCAGGAGAGATGCCACAGGTCACTGAG
>ENSMUSG00000045930|Clec14a|132_5
AGGACGGACGTTCTTGTGAGACCAAAGTTGAAGAACAGCT
>ENSMUSG00000045930|Clec14a|132_6
CGATGGCTACCTATGCAAGTACCAGTTTGAGGTTCTGTGC
>ENSMUSG00000045930|Clec14a|132_7
GGAAGAGCCACAACGTTCCTGTACAGTGAGAAAGTGCGCT
>ENSMUSG00000045930|Clec14a|132_8
CTTCTGTTCTGGGTGGCTCTGGAACGCAGCATCTCACAGT
>ENSMUSG00000029878|Dbpht2|238_1
TTTCTAAGAATGAGCTGTAATAAATTAGCATTGCACATAG
>ENSMUSG00000029878|Dbpht2|238_2
TTAAGTTCTACGGGTTGATTAAAACTTGTCATGGGCCTTT
>ENSMUSG00000029878|Dbpht2|238_3
CAGGAAATGGGTAGGCAGGAAGAACATGGTTTTTTAGTAG
>ENSMUSG00000029878|Dbpht2|238_4
TGGTGAGAATGACAGAATTTAGACATGATGATATTGCTTC
>ENSMUSG00000029878|Dbpht2|238_5
AGAGTAAGACATTGCACTGATTTTTGTACAGTAGTCGATC
>ENSMUSG00000029878|Dbpht2|238_6
TAGATAAGTTCCTATGTTTTACAGTTTGAAGGGCGATGAT
>ENSMUSG00000029878|Dbpht2|238_7
AGGTTTGAGTGAGACGTCTGAATCCAGGGTCTGAGGTTTT
>ENSMUSG00000029878|Dbpht2|238_8
AAGAAAATACCAAAGACTCAAAGATTAGTGTTAGGGAGAC
>ENSMUSG00000042808|Gpx2|44_1
GCTCTAAGTCTGGGGTAGGTTCTGGGCCTTCACAGAATGA
>ENSMUSG00000042808|Gpx2|44_2
CAGCTTCCAGACCATCAACATCGAGCCTGACATCAAACGG
>ENSMUSG00000042808|Gpx2|44_3
GTTCTCCCTCATGACCGATCCCAAGCTCATCATATGGAGT
>ENSMUSG00000042808|Gpx2|44_4
CTTTGCCTACCTGAAAGACAAGCTGCCCTACCCTTATGAT
>ENSMUSG00000042808|Gpx2|44_5
CCAGCCCACCTTTAGTCTTACCCAAAAGTGTGACGTCAAT
>ENSMUSG00000042808|Gpx2|44_6
GAACTGTCAGAACGAGGAGATCCTGAACAGCCTCAAGTAT
>ENSMUSG00000042808|Gpx2|44_7
CTGAGGAACAACTACCCGGGACTACAACCAGCTCAATGAG
>ENSMUSG00000042808|Gpx2|44_8
CCTGGATGGGGAGAAGATAGACTTCAATACGTTCAGAGGC
>ENSMUSG00000021135|Slc10a1|270_1
CCATCAGCATGGAAACAGGATTCCAAAACGTCCAACTCTG
>ENSMUSG00000021135|Slc10a1|270_2
CACACTTACTGGCTACCTCCTCCCTGATGCCTTTCACTGG
>ENSMUSG00000021135|Slc10a1|270_3
CGCCATAGGGATCTTCCTGAAGTCCAAAAGGCCACACTAT
>ENSMUSG00000021135|Slc10a1|270_4
CTACAGCAAAGGAATCTACGACGGAGATCTTAAGGACAAG
>ENSMUSG00000021135|Slc10a1|270_5
TCTAACCTCTTCACCCTGGCCATGAAGGGGGACATGAACC
>ENSMUSG00000021135|Slc10a1|270_6
CTTCTGGGCAAGGTCTTTCATCTGACCAGCATTGAGGCTC
>ENSMUSG00000021135|Slc10a1|270_7
GCACCATGGAGTTCAGCAAGATCAAGGCTCACTTCTGGAA
>ENSMUSG00000021135|Slc10a1|270_8
CGTCATTCTGGTAGTTATGTTGCTGCTCATCATGCTCTCG
>ENSMUSG00000021239|Vsx2|359_1
ACTTCCCGGCTTCTACACACAGCCCACCTTCTTGGAAGTG
>ENSMUSG00000021239|Vsx2|359_2
AAAATGTCCAAATCGGCTTTAAACCAGACCAAGAAGCGTA
>ENSMUSG00000021239|Vsx2|359_3
GATGCTGGCCATGAAAACGGAGCTCCCAGAAGACAGGATA
>ENSMUSG00000021239|Vsx2|359_4
AGGCAGGCTTTTCCCTCTTCACCTGTTCCTTCTCGCAGAC
>ENSMUSG00000021239|Vsx2|359_5
GATGGGCAGATTCAAGTCTAAACAGGGCAACTCTCAGATT
>ENSMUSG00000021239|Vsx2|359_6
TGGGTGTCTGAAGCATTTTGACCCTTCTGCCTATGACTTT
>ENSMUSG00000021239|Vsx2|359_7
AAGGTACGGGGAAAGCTCAAAGAACAAGGCAGGTAGCTAG
>ENSMUSG00000021239|Vsx2|359_8
TATGCCCAGAAAGGTGTCCATAGATAAGGAGCCATGTTGG
>ENSMUSG00000021186|Fbln5|176_1
TGGAGATGATCACTGTCAACACTGTCATCAACTTCAGAGG
>ENSMUSG00000021186|Fbln5|176_2
ATTCACCATCCTGTATCGGGACATGGATGTGGTGTCAGGA
>ENSMUSG00000021186|Fbln5|176_3
TACCTCACTGCAGACTTGCTACAATCTACAAGGGGGCTTC
>ENSMUSG00000021186|Fbln5|176_4
AGGAAGATGGCATTCACTGCAGTGATATGGACGAGTGCAG
>ENSMUSG00000021186|Fbln5|176_5
CTGTGTTCAGACCTGTGTCAACACCTATGGCTCTTTCATC
>ENSMUSG00000021186|Fbln5|176_6
TGTCGCTATGGTTACTGCCAGCAGCTCTGTGCAAATGTTC
>ENSMUSG00000021186|Fbln5|176_7
GATGGGTACTGGCTTCTGGAAGGGCAGTGCCTAGATATTG
>ENSMUSG00000021186|Fbln5|176_8
GTATCAGATGGATGAAGGCAACCAGTGTGTGGATGTGGAC
>ENSMUSG00000061947|Serpina10|86_1
AAAGTGAACCGGCCTTTTCACTTCATCATCTATGAGGAGA
>ENSMUSG00000061947|Serpina10|86_2
TTGAGGTGGATGAAAGGGGAACAGAAGCAGTGTCAGGGAC
>ENSMUSG00000061947|Serpina10|86_3
AGCTGCTCAAACAGATGGGAATCAGGAGGCTCTTCTCCAC
>ENSMUSG00000061947|Serpina10|86_4
GACATGGCTGCAGAATATGAAAACCAGGAAAATGGAGGTC
>ENSMUSG00000061947|Serpina10|86_5
TTTTGATGAGATTAATCCTGAAACAAAGTTAATTCTGGTG
>ENSMUSG00000061947|Serpina10|86_6
TTCAATCTCTCCAAGAAGTATTTTGATATAGAGTATGTGT
>ENSMUSG00000061947|Serpina10|86_7
CCAGGGTAGCTTTGCCTTCATCCACAAGGACTTTGATATC
>ENSMUSG00000061947|Serpina10|86_8
GACTTCAAGCTTTGGGTTCAACCTGCTTCGAAAGATCTCC
>ENSMUSG00000021091|Serpina3n|130_1
AATGGATGCTGCAGTCCAAGAAGACCATGACAATGGGACA
>ENSMUSG00000021091|Serpina3n|130_2
GATCAAGGAACTGGTCTCAGACCTGGATAAAAGGACATTG
>ENSMUSG00000021091|Serpina3n|130_3
ATTCTCTGAAACCCAGGATGATAGATGAGCTCCACCTGCC
>ENSMUSG00000021091|Serpina3n|130_4
ACTACAGCCTGGAGGATGTCCTTTCAAAGCTGGGCATCAG
>ENSMUSG00000021091|Serpina3n|130_5
ACTGTACCCTCTGACTGTATATTTCAATCGGCCTTTCCTG
>ENSMUSG00000021091|Serpina3n|130_6
CCCAAATGAGACTAGAACTCCCCAAGTGTTGACGCTTCTT
>ENSMUSG00000021091|Serpina3n|130_7
GCCTGGATTAGATAGTGACTAACTGTGTTATAACCTCATG
>ENSMUSG00000021091|Serpina3n|130_8
AGCACTAGCCCATGTTCCTGAGCCTGAAATTTGTCTTGTC
>ENSMUSG00000048856|Slc25a47|363_1
TTTTCTGTGCTGTCCATGGATTTTGTTGCTGGGGCCATTG
>ENSMUSG00000048856|Slc25a47|363_2
CTACCCTCTGGATACAGTGAAGGTCAGAATCCAGACGGAG
>ENSMUSG00000048856|Slc25a47|363_3
CGTGCCTTTCCTGTTAACATGGTGGTCTTTGTGGCGTATG
>ENSMUSG00000048856|Slc25a47|363_4
GCTGACCACAAAATCAGGGAGTTGATCTGCCATCTGCTTG
>ENSMUSG00000048856|Slc25a47|363_5
TTGTGTGGGTCTGCTTGATGAGGACATGTGTCACTTGGAG
>ENSMUSG00000048856|Slc25a47|363_6
CATTCCTGCTTGTACTGCCATGCCCATTTCAGAGCATACC
>ENSMUSG00000048856|Slc25a47|363_7
CAACCTCGAAACCCAGTTCTACTCAGCATCCACCGATTCA
>ENSMUSG00000048856|Slc25a47|363_8
CTAGGGACCAGACAGCAAGCTGGTTACATCTGACTACAGG
>ENSMUSG00000056553|Ptprn2|226_1
AACGATGGTGTGTTTGGAAGATGTCAAAAGGTTCCGGTGA
>ENSMUSG00000056553|Ptprn2|226_2
TCAGTTGCTGGAGCCATACAAAGTGATCCTGCAGAGGGAA
>ENSMUSG00000056553|Ptprn2|226_3
CCCAGAGACAATGCTTCAAGATCACAGACTATCAGAGGTG
>ENSMUSG00000056553|Ptprn2|226_4
GGGGACCTCTTGAAGGACTATGGGTCTCCTCTCTTACCTG
>ENSMUSG00000056553|Ptprn2|226_5
ACAACTCACACTACAAGCTGAAGGACAAGTTGTCTGGACT
>ENSMUSG00000056553|Ptprn2|226_6
CACTTCATCCTGGTCTGAGGAGCCTGTCCAGTCCAACATG
>ENSMUSG00000056553|Ptprn2|226_7
CATGATCCTGGCCTACATGGAAGACCATCTGAAGAACAAG
>ENSMUSG00000056553|Ptprn2|226_8
CAACCTCTACCATGTCTACGAGGTCAATCTAGTCTCTGAG
>ENSMUSG00000033765|Calm4|169_1
TACTAAGGAGGAGGTCGCTGAGTTCCAGGCAGCTTTCAAT
>ENSMUSG00000033765|Calm4|169_2
GACAAGAATAAGGATGGCCATATCAGCGTCGAGGAACTTG
>ENSMUSG00000033765|Calm4|169_3
CAAGAACCTCCCAGAGAAGGACCTGAAGGCTCTCATCTCC
>ENSMUSG00000033765|Calm4|169_4
TGTGTTCAATGTCCTTGACCAGAATGGTGATGGCTACATC
>ENSMUSG00000033765|Calm4|169_5
GGATGAGCTCAAGGAAAGCTTGTCCAAGTTAGGCGAGTCC
>ENSMUSG00000033765|Calm4|169_6
CTGACGTGGACCAAGATGGGAAGGTGAAATATGAGGAGTT
>ENSMUSG00000033765|Calm4|169_7
GGTGTATGGAAACTATCTCATGAGTGAGGAAGACTTTATT
>ENSMUSG00000033765|Calm4|169_8
CTCACTAGTCCCCTCTCTGCCTGCTGAGACTCTGGTCAGA
>ENSMUSG00000099269|Calm5|4_1
GAGCAGCAGACTGACATCCAGTTGACACCAAGCTCAGAAG
>ENSMUSG00000099269|Calm5|4_2
ACGGGTTTACTAAGGAGGAGGTGGCCGAGTACTTCAGACC
>ENSMUSG00000099269|Calm5|4_3
TTGGGCAAGAACCTCTCACATGAGGAACTGAAGGCTCTCA
>ENSMUSG00000099269|Calm5|4_4
GAATTCTTTAAGTCCATCAAAAAGTACACTAAAGAGCAGG
>ENSMUSG00000099269|Calm5|4_5
CAGGCTATGTTCAGTGTCCTTGACCAGAATGGTGATGGGT
>ENSMUSG00000099269|Calm5|4_6
GAGCTCAAAGAAGGCTTGTCCAAGATGGGAGAGCCGCTTT
>ENSMUSG00000099269|Calm5|4_7
TCACTACATTGAGACTGTATACAAGGTCCACATATCTGAC
>ENSMUSG00000004341|Gpx6|23_1
AGTTGTGGGGTTCCTGTCTTTTCTCATTGTTTATGGCTGC
>ENSMUSG00000004341|Gpx6|23_2
CCTCAAAAATCGAAGGTGGATTGCAACAAAGGGGTGACTG
>ENSMUSG00000004341|Gpx6|23_3
GGAAAGCACATCCTCTTTGTCAACGTGGCATCCTTCTGTG
>ENSMUSG00000004341|Gpx6|23_4
GAGAAGGGGGATGTGAACGGAGACAATGAACAAAAGGTTT
>ENSMUSG00000004341|Gpx6|23_5
CCACCTCTGAACTTTTTGGCTCTCCAGAACATCTCTTCTG
>ENSMUSG00000004341|Gpx6|23_6
TGTCCAGTCAGACATCATGGAGTACCTAAACCAAACCAGT
>ENSMUSG00000004341|Gpx6|23_7
ACTTCCTGTGTCCCTACTAATGCATGTGCAATCTACAGAG
>ENSMUSG00000004341|Gpx6|23_8
TTCAAAGCACTGGCCGGTTAAAAGAAGTGGGGATGGGTGG
>ENSMUSG00000035910|Dcdc2a|323_1
GTGTCGTCATTCACGAGAAGAAGGTGTCCAGCTTCGATGT
>ENSMUSG00000035910|Dcdc2a|323_2
GGAAGCGTTCAAGAAACTCAATTACTTGGACATAGGCGAA
>ENSMUSG00000035910|Dcdc2a|323_3
AAAGACCAATGGAAGCTGTGAATACCGAGGTGAAACCTGT
>ENSMUSG00000035910|Dcdc2a|323_4
AGCCCTGCACCATTTTCTTGATTGCAAATGGAGACCTCAT
>ENSMUSG00000035910|Dcdc2a|323_5
GTGGGATCATGTACTACAAATGGTCACAGAAAAGATAACT
>ENSMUSG00000035910|Dcdc2a|323_6
GGGCTGTCCACAGGCTATATACGTTAGAAGGAAAGCTGGT
>ENSMUSG00000035910|Dcdc2a|323_7
CGTCGGCAGAGATAAGTTTAAGAGACTACCGTACAGTGAG
>ENSMUSG00000035910|Dcdc2a|323_8
TCACTACCTCCCATGGTTGGATCCAGGAAGTCTAAAGGGA
>ENSMUSG00000039109|F13a1|283_1
TGACTCCCTGAGACATGTGTATGGAGAGCTGGATCTTCAG
>ENSMUSG00000039109|F13a1|283_2
CCTGGCCTATCTTTCTGGCAACATCACCTTCTACACTGGG
>ENSMUSG00000039109|F13a1|283_3
GACCATGAACTTTGATGTGGAAAATGCTGTGCTGGGAAAG
>ENSMUSG00000039109|F13a1|283_4
GCAAATTGGAGGAGATGGCATGCAGGATATCACGGATACT
>ENSMUSG00000039109|F13a1|283_5
TCAAAGTCAGCCGAGTTGGATCAGCAATGGTGAATGCCAA
>ENSMUSG00000039109|F13a1|283_6
TCTCTTCAACCCTTGGTGTGAAGAGGACGCTGTGTATCTG
>ENSMUSG00000039109|F13a1|283_7
GCAGACCTTCTACATCCAGATTGACTTCAACCGTCCCTAT
>ENSMUSG00000039109|F13a1|283_8
AGCTGTTCACCTGTTCAAGGAGAGATGGGACAGTAACAAG
>ENSMUSG00000021388|Aspn|167_1
CACAGCACTGAAGAATATGATGTTGAAGGATATGGAAGAC
>ENSMUSG00000021388|Aspn|167_2
CACTTCACTTTATGCTCTGATTCTGAACAACAACAAGCTA
>ENSMUSG00000021388|Aspn|167_3
CCCACAACCAACTAAGTGAAATTCCACTTAATCTTCCCAA
>ENSMUSG00000021388|Aspn|167_4
CCTCTTGAGAACAACGGGATAGAACCAGGGGCATTTGAAG
>ENSMUSG00000021388|Aspn|167_5
AAACGGTACAGGGAACTGCAAAGGCTGGGTCTTGGAAACA
>ENSMUSG00000021388|Aspn|167_6
TCAGGATTACAGGAGTTGAAATACCTCCAGATAATCTTCC
>ENSMUSG00000021388|Aspn|167_7
TGCAAAAGTGGGAGTGAATGACTTCTGTCCAACAGTGCCA
>ENSMUSG00000021388|Aspn|167_8
CCCAATGAAGTACTGGGAAATACAACCTGCAACATTTCGT
>ENSMUSG00000025867|Cplx2|372_1
AGTCTCAGTTCCAAAGGGGAAAACCTTAGTCGACCTCTGC
>ENSMUSG00000025867|Cplx2|372_2
TGACAGACCCTTCATCCCAGGGTTTCTAGTCCTGTTTCAC
>ENSMUSG00000025867|Cplx2|372_3
TGGTTGTCCCTCCAGAAGAAGCCCATGGTCTATGTTAATG
>ENSMUSG00000025867|Cplx2|372_4
AGCCACTCCTTCCAAATGGATCCTCTTTGGACTTTAGCAC
>ENSMUSG00000025867|Cplx2|372_5
ACACCCTTATTTCTCTCTCATCTGACTTAGGTCCTGGGAC
>ENSMUSG00000025867|Cplx2|372_6
GCAAAACGGCATGTGTGTCAAGAGTGACAGGTTACATGTT
>ENSMUSG00000025867|Cplx2|372_7
TCTTTCTCAGAGAGCAAGAATTGGAGTAAGATGCTTCCTC
>ENSMUSG00000025867|Cplx2|372_8
GATGGCCACATCTGACAGGAAACCTTACTTTGGCCTAGAG
>ENSMUSG00000044792|Isca1|148_1
GACACTTGCCAGTATGCATATGCTTTCTGGTTCCTAAACG
>ENSMUSG00000044792|Isca1|148_2
ACTAGACTCTTGTGTAAACCCTTTCGTGTGAGTTGCCATC
>ENSMUSG00000044792|Isca1|148_3
GCTTCATGATGGTTTGCTGTAGACCTTTCAGTTAGAAACG
>ENSMUSG00000044792|Isca1|148_4
ACTCTCAAAGACACAAACTGAGAAAACATGGCGTCTATAC
>ENSMUSG00000044792|Isca1|148_5
GGTGAAAATAAAGTGACGCATTTGAAAACCAAGCCAATGT
>ENSMUSG00000044792|Isca1|148_6
AGAGATGGACTATGTGGAAGACAAACTGTCCAGTGAGTTT
>ENSMUSG00000044792|Isca1|148_7
ACAAAAGGAGATTCTGATGAAGAAGTTATTCAAGATGGAG
>ENSMUSG00000044792|Isca1|148_8
TCTGCTGTAAACAAGATAAAACAACTTCTTAAAGACAAAC
>ENSMUSG00000044258|Ctla2a|45_1
GGTGTAAACTCTGAGGCACATTCATGCAATAAAACTACTA
>ENSMUSG00000044258|Ctla2a|45_2
GCACCTGCTTTGTGTAGTGTAACATTGAATTCATGTAAGA
>ENSMUSG00000044258|Ctla2a|45_3
GAAGTCTTCTGTCTCCTGGTATGAGAGGAATGATGCTGGA
>ENSMUSG00000044258|Ctla2a|45_4
GCTATCTGACACCTGGAAGGGCTCAGCCAGAGTAACAGCT
>ENSMUSG00000044258|Ctla2a|45_5
TTCAAGACAAATTGCTATGGAAACTCACTGAATAGAGGAG
>ENSMUSG00000044258|Ctla2a|45_6
ATGCAGACTATGAGCAGGGCAAGACCAGCTTCTACATGGG
>ENSMUSG00000044258|Ctla2a|45_7
AATGGAAGACGAAATTTGCAAAAGCCTACAATCTGAATGA
>ENSMUSG00000044258|Ctla2a|45_8
AGTTGCTCTTCAGAGACCGTGGACAACAAAATGATGGTTT
>ENSMUSG00000021702|Thbs4|2_1
AGCCCAGGAAGATAGCAACAATGACGGGGTAGGAGATATC
>ENSMUSG00000021702|Thbs4|2_2
GGACACTGACAAAGATGGGATCGGCGATGAATGTGATGAC
>ENSMUSG00000021702|Thbs4|2_3
CTAACCAGTCGGATGTGGATAACGATCTGGTTGGGGACTC
>ENSMUSG00000021702|Thbs4|2_4
CCTGAATAATGACCAGAAGGATACTGACGGGGATGGGAGA
>ENSMUSG00000021702|Thbs4|2_5
TAGACCAAAGGAACAGTGATAAAGATATCTTTGGGGATGC
>ENSMUSG00000021702|Thbs4|2_6
TGACGGCTATGTCTGTGGAAAGGATGTGGACATTGACAGT
>ENSMUSG00000021702|Thbs4|2_7
CTGACGTGGATGAGTGCAAATACCATCCCTGCTATCCAGG
>ENSMUSG00000021702|Thbs4|2_8
ACTGAACCAGCTCCTTGGAGAGGTGAAAGATCTTCTGAGG
>ENSMUSG00000021728|Emb|202_1
GCGATCCCACAGATCCAACTTTTACAAGTCTACCTGTTCG
>ENSMUSG00000021728|Emb|202_2
AGAGCTGTAATATCTCAGTGACGGAAAAGTCCAATGTATC
>ENSMUSG00000021728|Emb|202_3
GAAAAGCCTTCTCATGTGGAACTCAAATGCGTGTACACAG
>ENSMUSG00000021728|Emb|202_4
GGGTGACTTCAATACAACTAAAATGGGCAACACCTTAACC
>ENSMUSG00000021728|Emb|202_5
GGAACTAAGAGGGACCTTTAACATCCACGTACCCAAAGCT
>ENSMUSG00000021728|Emb|202_6
CTACTGTGCTGAAGTGTGTATGTCAAGATTGTCTTCCTTT
>ENSMUSG00000021728|Emb|202_7
CATCTTTTGGAGGAAGATGGAGGATCCTACTGGTGTCGTG
>ENSMUSG00000021728|Emb|202_8
CTTGCCGAAGTCATCCTCTTGGTGGCCATCATTCTGCTTT
>ENSMUSG00000025279|Dnase1l3|34_1
GGCGTCTTTGACTTTCAGAAAGCTTATGACTTGTCTGAGG
>ENSMUSG00000025279|Dnase1l3|34_2
AGGATTGTGCTTTGTGGACAAGAGATAGTCAACTCCGTGG
>ENSMUSG00000025279|Dnase1l3|34_3
GGCAGAACATTCGTTTGAGGACGGACCCCAAGTTTGTTTG
>ENSMUSG00000025279|Dnase1l3|34_4
GTGGAAGACAGAGAATTTCATCTTCATGGGTGATTTCAAC
>ENSMUSG00000025279|Dnase1l3|34_5
CGAGACCTCCGTTAAAGAGATAGATGAGCTGGTCGATGTC
>ENSMUSG00000025279|Dnase1l3|34_6
CCCCTTTACTGCTGTCAAGGACTTCGTGATTGTCCCCTTG
>ENSMUSG00000025279|Dnase1l3|34_7
GACAAAATACCACTACCATGACTATCAGGATGGAGACACA
>ENSMUSG00000025279|Dnase1l3|34_8
TCGACTTGGAAGAAACACGTACAAAGAGCAGTATGCCTTC
>ENSMUSG00000021749|Oit1|114_1
TCCTGGGTTCTGCTCTCAAGTCCGTTGGGCATTTCTTTGG
>ENSMUSG00000021749|Oit1|114_2
CATATGGGCTTTTACTCTTGAGGTCTTTAGCACCTACAAA
>ENSMUSG00000021749|Oit1|114_3
TCATTTTGGTCCCTGGGTCATCATAGGAGGCTACCAGCAC
>ENSMUSG00000021749|Oit1|114_4
CAGAGTACATGTCAAAGCTGTCCTTTTTCATCACCTGGCC
>ENSMUSG00000021749|Oit1|114_5
TGGACTCATGATAATTTCGTCTTCAAAGCACATGGAGGGG
>ENSMUSG00000021749|Oit1|114_6
ATTTTAAATGCAAAAAAGTTGTTTGGGCAGATCTTGCTGA
>ENSMUSG00000021749|Oit1|114_7
ATCAGACCTGCCACTCTCATCCTGTTGAAGTGAAGAATGG
>ENSMUSG00000021749|Oit1|114_8
GTGATGGATCAGCTGTTGATAGCTTGAGTCTTTAACCCAG
>ENSMUSG00000068697|Myoz1|255_1
CTACAACCAGAACCTCTCCAACAGGCCTTCTTTCAATCGA
>ENSMUSG00000068697|Myoz1|255_2
AAGGGATGTGATGTTGGAGGAGCTGTCCCTTCTTACCAAC
>ENSMUSG00000068697|Myoz1|255_3
GGAGGAAGTCAAGCAAACTGATTATGGAGCTCACTGGAGG
>ENSMUSG00000042485|Mustn1|295_1
GGTTCACATTCATAAACACAGTCTGTGAACAACAGTGCCA
>ENSMUSG00000042485|Mustn1|295_2
TGAATCATCTGAGAGCTTCCAAAGGAGGGGAGTGACTACC
>ENSMUSG00000042485|Mustn1|295_3
AGGACATCAAGTCTAAGACATACCAGGTCATGCGGGACTA
>ENSMUSG00000042485|Mustn1|295_4
CTTTCCTCTGCTGTCTCTTGAACCATCATGACTCCCACAA
>ENSMUSG00000042485|Mustn1|295_5
CTACCTGCAGAAGAGAGGGAAGTGTGGGGACATAGCATAT
>ENSMUSG00000042485|Mustn1|295_6
TGAGGTGGGACAGGGAATAATGTGTGTGCTCTCAGAACCA
>ENSMUSG00000042485|Mustn1|295_7
TGATGCGTGTAGGAGACAGTTCTTCCTAAATCTCTGTTTT
>ENSMUSG00000091898|Tnnc1|229_1
AACAGTTGACAGAGGAGCAGAAGAATGAGTTCAAGGCTGC
>ENSMUSG00000091898|Tnnc1|229_2
TGGCACAGTGGACTTCGATGAGTTTCTTGTCATGATGGTT
>ENSMUSG00000091898|Tnnc1|229_3
CAGCAAAGGGAAGTCTGAGGAGGAGCTGTCGGATCTCTTC
>ENSMUSG00000091898|Tnnc1|229_4
GCTGATGGCTACATTGACTTAGATGAGCTGAAGATGATGC
>ENSMUSG00000091898|Tnnc1|229_5
GACCATTACGGAAGATGACATTGAAGAGCTCATGAAGGAC
>ENSMUSG00000021950|Anxa8|354_1
GACCCTCTACAAAGCCATGAAGGGGATTGGAACCAATGAG
>ENSMUSG00000021950|Anxa8|354_2
CACTGAGACCTTAAAGTCAGAGCTGAGTGGCAAATTTGAG
>ENSMUSG00000021950|Anxa8|354_3
AAGGGCTTAGGAACCAAAGAAGGAGTCATCATTGAGATCC
>ENSMUSG00000021950|Anxa8|354_4
GAACCAGCTGAGAGAGATAATGAAGGCATATGAGGAAGAC
>ENSMUSG00000021950|Anxa8|354_5
CTGGAAGAAGACATCCAAGGAGACACGAGTGGCTATCTGG
>ENSMUSG00000021950|Anxa8|354_6
CAAGTGCATTGAGGATAGCATCAAGAGTGAGACCCATGGT
>ENSMUSG00000021950|Anxa8|354_7
TGATGGAACGCTGATAAGGAACATTGTTTCCAGGAGTGAG
>ENSMUSG00000021950|Anxa8|354_8
TTAAGAAGATGTACGGCAAGACTCTCAGCAGCATGATCAT
>ENSMUSG00000043681|Fam25c|251_1
CTCAGTGACCTCCTTCACCACCCTGTCTCCTGATTCTTGG
>ENSMUSG00000043681|Fam25c|251_2
CAGACAGTGACAGGTAAAGCTTGCTCCTCAGACTGGAAGA
>ENSMUSG00000096001|2610528A11Rik|128_1
GGAAGTTACAGGTGTTGGTTTGGAGACCAGTGGTTAAGTG
>ENSMUSG00000096001|2610528A11Rik|128_2
CCCAAGATGCTGTAGTCTCGGCTGATCACACTGAGGTCTT
>ENSMUSG00000096001|2610528A11Rik|128_3
TCTAGTCAGCTTGAAAGTCTCTGGATCTGTAGCTCCCACA
>ENSMUSG00000096001|2610528A11Rik|128_4
CTTAGTGACTCTGAAGGTTGGTGACACCTTTGGAATGAGG
>ENSMUSG00000096001|2610528A11Rik|128_5
CTGATGTCTGAAGTGAAGCATTCCAGTGTCACAGCTCATT
>ENSMUSG00000096001|2610528A11Rik|128_6
GGCAACATAGTGTGTATGCTTCTGGTGTCTCCACATCTGG
>ENSMUSG00000096001|2610528A11Rik|128_7
CCACCCATGACTTGACTGGTAGCTTGTTTCTGCAGAGTCT
>ENSMUSG00000096001|2610528A11Rik|128_8
TCCAGGTTGTCAGCTTGGATCTAGGAGATAGGTGACAGCA
>ENSMUSG00000021795|Sftpd|319_1
GAGCAGAGAACTGTGTGGAGATCTTCACCAATGGGCAATG
>ENSMUSG00000021795|Sftpd|319_2
AAGTTCACTTACCCCACAGGAGAGCCCCTGGTCTATTCTA
>ENSMUSG00000021795|Sftpd|319_3
TCAGGACAGCAGACTCTGAAAAGCCTTTTGAGGATGCCCA
>ENSMUSG00000021795|Sftpd|319_4
GCCTTCTCCCACTATCAGAAAGCTGCATTGTTCCCTGATG
>ENSMUSG00000021795|Sftpd|319_5
AGAGGTGTTCCTGGAGACAGAGGAATCAAAGGTGAAAGCG
>ENSMUSG00000021795|Sftpd|319_6
GGGAAGCAGGGGAACATAGGACCTCAAGGCAAACCAGGTC
>ENSMUSG00000021795|Sftpd|319_7
GAACCTGGACCAAAGGGAGAACGTGGACTAAGTGGACCTC
>ENSMUSG00000021795|Sftpd|319_8
AAATGAAGAGCCTCTCGCAGAGATCAGTACCCAACACCTG
>ENSMUSG00000040314|Ctsg|346_1
CACAGACCTAGGGACTTCCATAGCCCTTATTAATGCCTTC
>ENSMUSG00000040314|Ctsg|346_2
GGTATGTAGCAATGTGGCCCAGGGCATCGTCTCCTATGGA
>ENSMUSG00000040314|Ctsg|346_3
CGAGAGAAAGGAAGTCTGCCTTCAGGGGTGATTCTGGTGG
>ENSMUSG00000040314|Ctsg|346_4
GGGAACAAATGTACTCCAGGAGGTGCAGCTAAGAGTGCAG
>ENSMUSG00000040314|Ctsg|346_5
TACAATCCGCAGAACATCCGGAATGACATCATGCTTCTGC
>ENSMUSG00000040314|Ctsg|346_6
CCACAACATCCAAATGCGAGAAAGGACCCAGCAACTCATC
>ENSMUSG00000040314|Ctsg|346_7
TTTCTTCTGATCCAGAGTCCAGAAGGGCTGAGTGCTTGTG
>ENSMUSG00000040314|Ctsg|346_8
TATTCTACTCCAAGGAGATGAGGCAGGGAAGATCATTGGA
>ENSMUSG00000034248|Slc25a37|33_1
TAAAGGAATGGGGCAGTGGGAAGTGGTTCTGACATCCTTT
>ENSMUSG00000034248|Slc25a37|33_2
CGTTTATGAGTTCTTCAAGTACATCCTTACAAAGAGGCAG
>ENSMUSG00000034248|Slc25a37|33_3
CACTTCATCACCTATGAGTTTCTGCAGGAGCAAGTCAACC
>ENSMUSG00000034248|Slc25a37|33_4
CTTCTACAGGAGTTACACCACACAGCTGACCATGAATATC
>ENSMUSG00000034248|Slc25a37|33_5
GCAGTAATGAATCCAGCAGAAGTGGTGAAACAGCGCTTAC
>ENSMUSG00000034248|Slc25a37|33_6
AAGGAAACAGCCATCTAGCTAATGGGGTAGCTGGGAGTAT
>ENSMUSG00000034248|Slc25a37|33_7
TTTTGCCTGCTATGAAAACATGAAAAGGACTTTAAATGAC
>ENSMUSG00000034248|Slc25a37|33_8
GAGTTTGAATCCAGATCCCAAAGCCCGGTATACAAGCATC
>ENSMUSG00000022014|Epsti1|175_1
AGAAGGCAGAAGATACAGAGAATTGCTGAGCAAGAACTGG
>ENSMUSG00000022014|Epsti1|175_2
TGGAGAGATGGAAGCAACAGAACAGGGCAAAACCAGTCTA
>ENSMUSG00000022014|Epsti1|175_3
GAGGCTGAAGTCAGACAGAAACAACAGCTGCAACAGATGC
>ENSMUSG00000022014|Epsti1|175_4
GCTCAAGAGGGATGAATCTATTCGAATCAGGAAGGAAGCT
>ENSMUSG00000022014|Epsti1|175_5
GAAAGCAATCCAGAGGGAGAAGAGTAATAAACTAGAGGAG
>ENSMUSG00000022014|Epsti1|175_6
CTGCTGTCTGCCACCTTTTGAAGAGACGTTTAGGGACTGA
>ENSMUSG00000022014|Epsti1|175_7
CTGGAGGTGTGAAATAATGCTTGTGTTTGTTCCCAACATG
>ENSMUSG00000022014|Epsti1|175_8
TTACCCAGCCATCCACCTATACCTCCTCCAGATCTCTTAT
>ENSMUSG00000022014|Epsti1|175_9
GATGGACATCAGAAGAATAAATTACTGGAAACTAAAGGAC
>ENSMUSG00000022014|Epsti1|175_10
GGAGGAAGAAAGAGCCCAAATCCATCAAGCTGAACACTGG
>ENSMUSG00000022014|Epsti1|175_11
TCACTTCTATCTGGCCTTCATCAGCTGACTTTTGAAAATC
>ENSMUSG00000037362|Ccn3|25_1
AGATGAGACCCTGTGACCAGAGCAGTGGTCTCTACTGTGA
>ENSMUSG00000037362|Ccn3|25_2
TGGCATTTGCATGGTTCCAGAGGGAGACAACTGTGTGTTC
>ENSMUSG00000037362|Ccn3|25_3
GGTCATTTACCGCAACGGAGAGAAGTTTGAGCCGAACTGT
>ENSMUSG00000037362|Ccn3|25_4
GAAGCCACCGTAGGAGTTGAAGTCTCTGACTCCAGCATTA
>ENSMUSG00000037362|Ccn3|25_5
TCGCCAGTGTGAGATGGTAAAACAGACTCGTCTCTGCATC
>ENSMUSG00000037362|Ccn3|25_6
CCACAACACCAAAACCATCCAGGTGGAGTTTCAGTGTCTC
>ENSMUSG00000037362|Ccn3|25_7
AACCTGTACCTGCTACTCCAACTGCCCTCAGAACAATGAG
>ENSMUSG00000037362|Ccn3|25_8
CTGGAGCTGAAGACAAGCAGAGGAGAAATTTAACAGGTGC
>ENSMUSG00000005125|Ndrg1|392_1
GACCCTCTCTCTACCCTCAGACACCAAACTGCCAAAACTA
>ENSMUSG00000005125|Ndrg1|392_2
TAATCTAAAGCTGCTTTTGTAAGAATGAACTCTGGCGGTG
>ENSMUSG00000005125|Ndrg1|392_3
AAGCTTGCTGAGGCCTTCAAGTACTTTGTGCAGGGCATGG
>ENSMUSG00000005125|Ndrg1|392_4
ATTCTAAATTGGACCCAACGAAGACCACCCTGCTCAAGAT
>ENSMUSG00000005125|Ndrg1|392_5
CTTCGGCAAGGAGGAGATACACAACAACGTGGAGGTAGTG
>ENSMUSG00000005125|Ndrg1|392_6
CATGAATGTGAACCCCTGTGCTGAAGGCTGGATGGACTGG
>ENSMUSG00000005125|Ndrg1|392_7
CTCAATGGATCAGTTGGCTGAAATGCTTCCTGGAGTCCTT
>ENSMUSG00000005125|Ndrg1|392_8
CCTGCAAGAGTTCGATGTTCAGGAGCAGGATATTGAGACC
>ENSMUSG00000022577|Ly6h|32_1
CACTTTTTGCACTGGAGTTTTGACCAAGAAACCTCGTCTG
>ENSMUSG00000022577|Ly6h|32_2
CTCAGACATGTTCTGCAGACAAGCTGAGTCCCTCCGATTC
>ENSMUSG00000022577|Ly6h|32_3
GATCACAGTCAATGCCACCTCAAGCTTGTGAGCCCAGACT
>ENSMUSG00000022577|Ly6h|32_4
TGCACACAACACATCCTTCTCTTCATTTGCAGCTGAAGGG
>ENSMUSG00000022577|Ly6h|32_5
AGCCTACACCTGTCTTATTCAAAGCAGCCATCCGTGTCAT
>ENSMUSG00000022577|Ly6h|32_6
CTGAGGGGCATTAACTACAGAGAAATAAAGTCACTTCTGA
>ENSMUSG00000022577|Ly6h|32_7
AGTGAGCCTTCTCCGTTTCTCCACCAGCTCCATATCCCAA
>ENSMUSG00000022577|Ly6h|32_8
GACAGCAAGGGTTTGGCATCAAGGTCTGAGGCTCTCAACC
>ENSMUSG00000022577|Ly6h|32_9
GGGGTTCATTAACTCTGGGATCTTAAAAGTCGACGTGGAC
>ENSMUSG00000022577|Ly6h|32_10
GAAGGATCATTCTGTGAACAAGATGTGTGCTTCCTCCTGC
>ENSMUSG00000022577|Ly6h|32_11
CTTTGTGCATTTTGCTTCCTTTAGCAGCCAAAGCTCTTCC
>ENSMUSG00000022579|Gpihbp1|81_1
GATGAAGGCTCTCAGGGCTGTCCTCCTGATCTTGCTACTA
>ENSMUSG00000022579|Gpihbp1|81_2
AAGAAGATGGTGATGCGGACCCGGAGCCAGAGAACTACAA
>ENSMUSG00000022579|Gpihbp1|81_3
CAGAGCACCTCTACAATGCTACTTCTGTCAAGTGCTTCAC
>ENSMUSG00000022579|Gpihbp1|81_4
CTACTCCATGTGGTGTACTGATACCTGCCAGCCCATCATC
>ENSMUSG00000022579|Gpihbp1|81_5
GGTTGTCAAGGCTGCTCATCCTCAGAGCGATGGGGCTAAC
>ENSMUSG00000022579|Gpihbp1|81_6
CTTCAGGCTGGACCAAATTTGGTAATATAGCCCTCCTGCT
>ENSMUSG00000022579|Gpihbp1|81_7
GACAACCAGCTTCAGAGAATAAACTTGAATGTCGTTTGCC
>ENSMUSG00000022579|Gpihbp1|81_8
GCAGTGTGGGTAACATGTCAGCCTCAGATCCAGCTGTCTA
>ENSMUSG00000022579|Gpihbp1|81_9
GAGAATCTTCCCCAGAGCCAACATCTAGAGGAAGTCAGCT
>ENSMUSG00000022579|Gpihbp1|81_10
GGGGTGTTGGAAGGAATCCAAGAATATTGCAGGGCTGAGG
>ENSMUSG00000022579|Gpihbp1|81_11
GCCTGACTGCTTAGGAGGAGATTCTCCAGCTACAGCCTGG
>ENSMUSG00000005716|Pvalb|357_1
AGTGGGGGTATAGTAGAAAAAGTGAGATAAGTCAAAGGAC
>ENSMUSG00000005716|Pvalb|357_2
GGATGACGCCATTCTTCTGGAAATGCTGGAGAAACAATAA
>ENSMUSG00000005716|Pvalb|357_3
TGGCTTCATTGAGGAGGATGAGCTGGGGTCCATTCTGAAG
>ENSMUSG00000005716|Pvalb|357_4
CCACAAAAAGTTCTTCCAGATGGTGGGCCTGAAGAAAAAG
>ENSMUSG00000071715|Ncf4|84_1
GCGATCAGAGAGCGACTTTGAGCAGCTTCCAGACGATGTG
>ENSMUSG00000071715|Ncf4|84_2
AAAATCAAGGGTGTGTCTCCACAAGGGGCCATCATGGATC
>ENSMUSG00000071715|Ncf4|84_3
AAGAGCAGAGGCCTTGTTTGACTTCACTGGGAACAGCAAA
>ENSMUSG00000071715|Ncf4|84_4
TGATCTTCCTTCTCAGTAAGATCAACAAAGACTGGCTGGA
>ENSMUSG00000071715|Ncf4|84_5
CTTCTATGAAGACACAGGCAAAACCATCAAGGACATTGCG
>ENSMUSG00000071715|Ncf4|84_6
TCATGAGGCGTGAGTTCCAGAGAGAAGACATTGCCCTTAG
>ENSMUSG00000071715|Ncf4|84_7
GGTTAGGCTGCTGTCAGATGAGGATGTGGGACTCATGGTG
>ENSMUSG00000071715|Ncf4|84_8
GAAGCTGCATGTCACACAGAAGGACAACTACAGTGTCTAC
>ENSMUSG00000033220|Rac2|83_1
CCCAGGCAAGCTCTAAGGAAAGGTCACTCTGGTTGAACCA
>ENSMUSG00000033220|Rac2|83_2
CTCATTTTTCTGGCCATTGATTCTTGGGACTTGATCCTCC
>ENSMUSG00000033220|Rac2|83_3
ACCAAAGGGAGAGATGTGGAAATCTGCTCCTCTGTTCTCC
>ENSMUSG00000033220|Rac2|83_4
AGCCATCCATCCTCATACAGAGTCATATGCCCACCTGCTC
>ENSMUSG00000033220|Rac2|83_5
ATGTTCATAGGCCACATCCTATTTGGGAGGCTCCTATGTT
>ENSMUSG00000033220|Rac2|83_6
CAAGGATATTGATTCAGTCAAGTACTTGGAATGTTCTGCA
>ENSMUSG00000033220|Rac2|83_7
CCCACAGACAGATGTATTTCTCATCTGCTTCTCGCTAGTC
>ENSMUSG00000033220|Rac2|83_8
CTCAGCCAATGTGATGGTGGACAGTAAGCCGGTGAACCTG
>ENSMUSG00000022435|Upk3a|49_1
TTACCTCTATGCTATGGTCGACTCAGCCATGTCCAGGAAT
>ENSMUSG00000022435|Upk3a|49_2
ATAAAGCTGCGGCCTTTGACCTGACCCCTTGTGGTGACTT
>ENSMUSG00000022435|Upk3a|49_3
GCTGTTGGAGATGTGACCCAGGCCTCAGAGATCCTGAACG
>ENSMUSG00000022435|Upk3a|49_4
GATTCAAGTATGTCCTGGTCAACATGTCCACAGGCTTGGT
>ENSMUSG00000022435|Upk3a|49_5
GCAGTTCTGATGGGGAAATGACACACGACTCACAGATCAC
>ENSMUSG00000022435|Upk3a|49_6
CTAGACAGAGCAGAGGTGTTCTCCAGCAAGCTTCAAGACT
>ENSMUSG00000022435|Upk3a|49_7
GGTTGGCAGTGATGGTGTTTATGCTCTGACTGGACCAGAT
>ENSMUSG00000035805|Mlc1|355_1
GACAAAGAGAAAGCCTGGAGAGCTGTGGTGGTACAAATGG
>ENSMUSG00000035805|Mlc1|355_2
CTATTCACTGCCTCTGGATATCTGTCCTTCAGTGTGATGA
>ENSMUSG00000035805|Mlc1|355_3
GTGACGTTCTTTTGGATTTTAGTGGCTTGTTTTCCCAGTG
>ENSMUSG00000035805|Mlc1|355_4
TGGCTCTAACATTCTGGATGAAGTGACGTTTCCTGCTCGG
>ENSMUSG00000035805|Mlc1|355_5
CCTTCAGCCATAAACATTAATTTCAACCTCATCCTGCTCC
>ENSMUSG00000035805|Mlc1|355_6
TTCGCTGTAGGGAGGAGAAATGTCAGTGCGATTCCCAACT
>ENSMUSG00000035805|Mlc1|355_7
TGTTCTCTGTGTTAATGGGGAGCTGCCTTCTTGTGACCTC
>ENSMUSG00000035805|Mlc1|355_8
CTGACTCAAAGCCCAAGGACCTGCAGCTGTCGAAGAGGTT
>ENSMUSG00000022483|Col2a1|352_1
TCAAGAAGGCCTTGCTCATCCAGGGCTCCAATGATGTAGA
>ENSMUSG00000022483|Col2a1|352_2
CTAACGTCCAGATGACTTTCCTCCGTCTACTGTCCACTGA
>ENSMUSG00000022483|Col2a1|352_3
TCGGAAAAACTGGTGGAGCAGCAAGAGCAAGGAAAAGAAA
>ENSMUSG00000022483|Col2a1|352_4
CCTTGGACGCCATGAAAGTTTTCTGCAACATGGAGACCGG
>ENSMUSG00000022483|Col2a1|352_5
ACGCTACACTCAAGTCACTGAACAACCAGATTGAGAGCAT
>ENSMUSG00000022483|Col2a1|352_6
CATTGTTGGTCTGCCTGGTCAGCGTGGTGAGAGAGGATTC
>ENSMUSG00000022483|Col2a1|352_7
CTGCAGGTGCTTCTGGTAACCCAGGGACTGATGGTATTCC
>ENSMUSG00000022483|Col2a1|352_8
AGAACCTGGAGATATCAGAGATATCATAGGACCCAGAGGA
>ENSMUSG00000044217|Aqp5|256_1
TAATCTTGACTTTCCAGCTGGCCCTCTGCATCTTCTCCTC
>ENSMUSG00000044217|Aqp5|256_2
CCTTATCCATTGGCTTGTCGGTCACACTGGGCCATCTTGT
>ENSMUSG00000044217|Aqp5|256_3
CACATATGAGCCAGAGGAGGACTGGGAAGATCATAGAGAG
>ENSMUSG00000044217|Aqp5|256_4
TGGACCACTGGAGAAAAGGAAGACGAAGAGTTTGGAGCAC
>ENSMUSG00000044217|Aqp5|256_5
GACAGAGGGGACATTGCCTGAGAGCTCTTCAGGAGAGAGA
>ENSMUSG00000056487|Mettl7a2|224_1
CTCCACATGCCTAGAAGGTTCAGCAGAAACATGGGAAACG
>ENSMUSG00000056487|Mettl7a2|224_2
AATTCCAGGTAGACCGTTCATCTGCCACATGGTCTATGAA
>ENSMUSG00000056487|Mettl7a2|224_3
TCCAGCTCTCTCTGGTCAGATTGCATCCGTCAAAAGCAAG
>ENSMUSG00000056487|Mettl7a2|224_4
CCCACCACCTCACTCTATTTCACAGCATAGCCATAGATGT
>ENSMUSG00000056487|Mettl7a2|224_5
CCCCTCCCAGTGAGAATTTTACATCTAAAACGGAAGCCTG
>ENSMUSG00000056487|Mettl7a2|224_6
AAACAACATAGAAAATGGCTAAACAGAAACCTGTAGGGAT
>ENSMUSG00000056487|Mettl7a2|224_7
CTCCCCCACTGCTTCCTTTTCAAAGGCCTATGAGAGACCT
>ENSMUSG00000056487|Mettl7a2|224_8
ACTTTTAGGGTCCCCTACATACTGTACCCATTTCCCTAAC
>ENSMUSG00000061397|Krt79|142_1
GGAAGACCACTACAGTCAAGACCTCTAGCCGGAGATACTA
>ENSMUSG00000061397|Krt79|142_2
GCAATCAGCATCTCGGTGACCGGCAACTCTACCTCCGTTT
>ENSMUSG00000061397|Krt79|142_3
GCTCAAGGACGCTAAGAAGAAGCTTGGAGATCTAGACACA
>ENSMUSG00000061397|Krt79|142_4
GGACAGCCTTCGAGACACTAAAAATGAGATCGCAGAACTC
>ENSMUSG00000061397|Krt79|142_5
GACACAAGAGATTGACTTCCTGCAACAGCTCTTTGAGATG
>ENSMUSG00000061397|Krt79|142_6
CTGAGGAACGTACAGGATAATCTGGAGGACTTCAAGAACA
>ENSMUSG00000061397|Krt79|142_7
TACAACTTGGGAGGCAAGAATATCTCCGTCAGCATGGCTT
>ENSMUSG00000061397|Krt79|142_8
CAGGCAGACTTTCTCCACTAAAGGAGGCTTCAGCTCTAAC
>ENSMUSG00000049382|Krt8|69_1
CTAATCCTCTGGCCAACCTTAGGAGGAATTTCCTATCTGG
>ENSMUSG00000049382|Krt8|69_2
CCTATGGGGGACTCACTAGCCCTGGCTTCAGCTACGGAAT
>ENSMUSG00000049382|Krt8|69_3
AGTCTGGGATGCAGAACATGAGCATTCATACGAAGACCAC
>ENSMUSG00000049382|Krt8|69_4
GGCTGAAACCATGTACCAGATTAAGTATGAGGAATTGCAG
>ENSMUSG00000049382|Krt8|69_5
CCATGAAGAGGAGATCCGTGAGTTGCAGTCTCAGATCTCA
>ENSMUSG00000049382|Krt8|69_6
CATGGACAACATGTTTGAGAGCTACATCAACAACCTCCGC
>ENSMUSG00000049382|Krt8|69_7
GCACTCAGGAGAAGGAGCAGATTAAATCCCTGAACAACAA
>ENSMUSG00000049382|Krt8|69_8
CCATCAGGGTGACTCAGAAATCCTACAAGATGTCCACCTC
>ENSMUSG00000023046|Igfbp6|374_1
GAAGGAGTGTACAGGGCAAAAACTCTGACCATGACCTGGG
>ENSMUSG00000023046|Igfbp6|374_2
GCTCTCGTGACACAAACCACAGAGACCGGCAGAAGAATCC
>ENSMUSG00000023046|Igfbp6|374_3
CCTTTGCCAGTGTCTCCAGATGGTCAAGGAAGCACTCAGT
>ENSMUSG00000023046|Igfbp6|374_4
TGTCATTTGAGCTGTATGTGAAGCAATGAATAACTCTGTG
>ENSMUSG00000023046|Igfbp6|374_5
CCTTTACACAGCTAGTTAGAAAGATTGCTGTTGGCTTGTG
>ENSMUSG00000022490|Ppp1r1a|274_1
CTAGAAACCCAAAGGGCCACCTCTCCCATTGTCCTACATC
>ENSMUSG00000022490|Ppp1r1a|274_2
GGCCACTGTTCCTTGTACAAACCTGACACAAAGACTGTCA
>ENSMUSG00000022490|Ppp1r1a|274_3
GGAGGTCGCCTCAAGGTTTTCCTTTGTTACTGTGGAAAGC
>ENSMUSG00000022490|Ppp1r1a|274_4
GACCGATTAAGGAAGGAAATAGCAAACTGACAAAAGCCTA
>ENSMUSG00000022490|Ppp1r1a|274_5
CAAGACTCAGGAGCAGTGTGGTGTGGAGCCCAGAACAGAG
>ENSMUSG00000022490|Ppp1r1a|274_6
AACATCACCTAGGGCAACAGAAGCAAGGGGAAGAACCTGA
>ENSMUSG00000022490|Ppp1r1a|274_7
TTGTCAATGTCTCCACGGCAACGGAAGAAGATGACAAGGA
>ENSMUSG00000022490|Ppp1r1a|274_8
CAGAAATAGATGAAGACCGGATCCCCAACTCACTTCTCAA
>ENSMUSG00000051669|AU021092|341_1
ATACTACCCAAACCATGGAGATCCATACTCATCCTCACAG
>ENSMUSG00000051669|AU021092|341_2
TGAAGTTCCACATCAGCAGGGCATTCTGAGAAGAGTGCGA
>ENSMUSG00000051669|AU021092|341_3
CCAAGACCTCTTCATGGAAAACATTATGTTCTGTGGTATG
>ENSMUSG00000051669|AU021092|341_4
GGAACTGAACCACAGAGCTGAGGCCGTTGGATACGCTTAC
>ENSMUSG00000051669|AU021092|341_5
TGGAACCCCTGGACTCTTTCTCAGAGGAAAGCAGCGATGT
>ENSMUSG00000051669|AU021092|341_6
CAAGCATTCAGCCTGGGTTTTGGAAGTTGCCCAATGACTG
>ENSMUSG00000051669|AU021092|341_7
TGTCTGCTCTCCTCCAAAAATCCATCTTCTACCTCAAGCA
>ENSMUSG00000051669|AU021092|341_8
CTTGATCCTGACTGCATTAGAAAAAGCCACCTTGTTCTTG
>ENSMUSG00000018830|Myh11|15_1
GGCAGAGAAAGGAAACACCAAGGTCAAGCAGCTGAAGAGG
>ENSMUSG00000018830|Myh11|15_2
GAACAAGGAACTGCGAAGCAAGTTGCAGGAGGTAGAAGGT
>ENSMUSG00000018830|Myh11|15_3
AGCAGCTTGTCAGGAAGGAATACACTGCAGGATGAGAAGC
>ENSMUSG00000018830|Myh11|15_4
GAGTATGAGACAGAACTGGAAGATGAACGGAAGCAGAGAG
>ENSMUSG00000018830|Myh11|15_5
CCAAGAAGAAACCCGGCAGAAGCTCAATGTGTCTACCAAG
>ENSMUSG00000018830|Myh11|15_6
GGCCATATCTCAGACCTACAAGAGGACCTAGACTCAGAGC
>ENSMUSG00000018830|Myh11|15_7
ATGGGCTTCAATGAAGAGGAACAGCTAGCCATCTTGAAGG
>ENSMUSG00000018830|Myh11|15_8
TCACATCTATGCCATTGCCGACACAGCCTACAGAAGCATG
>ENSMUSG00000009097|Tbx1|204_1
CCTGACTCCCCATTAACTCAACACCATCAAAGTGGCCAAA
>ENSMUSG00000009097|Tbx1|204_2
TTCGTTTCCCCTGTTTATTGACTTTATTCACTGAATGTCC
>ENSMUSG00000009097|Tbx1|204_3
GGCCTATAAGTTTTTCCGTGAAAGCCAGGAATGATGTTCG
>ENSMUSG00000009097|Tbx1|204_4
CGCCGATTTCATAAACGGTTTTGCCTCTTTTGGAAATTGC
>ENSMUSG00000009097|Tbx1|204_5
CTATGTGGACCCTCGAAAAGACAGTGAGAAATATGCAGAG
>ENSMUSG00000009097|Tbx1|204_6
AATAACCTGCTGGATGACAATGGCCATATTATTCTCAACT
>ENSMUSG00000041247|Lamp3|277_1
TGCAATCATCGTGGTCGTCATCTGTGTTGTGGGTCTGAGT
>ENSMUSG00000041247|Lamp3|277_2
AGTAGTTGGGCATTCCTTCAAGTGTGTCAGTGAGCAGAGC
>ENSMUSG00000041247|Lamp3|277_3
ATGGAAGCAGGCTCTGTATTAAAGCAGAGATGGGACTAGC
>ENSMUSG00000041247|Lamp3|277_4
ACACCTACACACAAGGACAGATCAACGACCTCACCTGTTC
>ENSMUSG00000041247|Lamp3|277_5
CAGTTCCTACAACCAGAGCTAGTCTAGCCATTGTCAACTA
>ENSMUSG00000041247|Lamp3|277_6
CTGCTTCATCTACTGACGATACCATTGGCTCTGGCTCAAT
>ENSMUSG00000041247|Lamp3|277_7
TACAAAGAGCCTTCCACCCATCAGCTCAGCTAGTTATACC
>ENSMUSG00000041247|Lamp3|277_8
GCCAGAGGCTATCTTCAATATACTGCAACATCAGCAGAAC
>ENSMUSG00000022877|Hrg|221_1
TCTCTGCTATGGTGGACCACAGTCAAGGATGGTTTAGCAC
>ENSMUSG00000022877|Hrg|221_2
TCTGGCTGAGAAAGTTCTAGACCTGATCAATAAAGGGCGG
>ENSMUSG00000022877|Hrg|221_3
AGTCTACTACTTAGCTTTAGATGTGATAGAGTCTGACTGT
>ENSMUSG00000022877|Hrg|221_4
TCGAGGTGGCAATCTGAAATAGTGATTGGACAATGTAAGG
>ENSMUSG00000022877|Hrg|221_5
CAAATGAGTCTCAAGATCTTAGCGTGAATGGCTATAACTG
>ENSMUSG00000022877|Hrg|221_6
GGACTTCTTTGAGGATTCCGAGCTCTACAGAAAGCAAGCC
>ENSMUSG00000022877|Hrg|221_7
GACAAGTACAAAACGGATAATGGTGACTTTGCCTCTTTCA
>ENSMUSG00000022877|Hrg|221_8
CCTCCACTGAATATAGGTGAAGTTCTCACTCTTCCTGAAG
>ENSMUSG00000060459|Kng2|136_1
GTTCCAAGGAAAGTAACACAGAGCTGACAGAAGATTGTGA
>ENSMUSG00000060459|Kng2|136_2
AAAGCAACATCACAGGTGGTAGCAGGAACTAATTATGTTA
>ENSMUSG00000060459|Kng2|136_3
AGCTGTGACCTTCATCCAGGAGATGATTTGGTAGAAGCGC
>ENSMUSG00000060459|Kng2|136_4
TGGTGGTGAGTGTAGAGGTAATGCTTTCCTGGATACTGAT
>ENSMUSG00000060459|Kng2|136_5
ATTTTGACATTATCTACACAATTGTGCAAACAAATTGTTC
>ENSMUSG00000060459|Kng2|136_6
AACAACACAGGTCACAGCCACCTCTTTGCTCTCAGAGAAG
>ENSMUSG00000060459|Kng2|136_7
TTGACTGCAATGATGAGGCTGTATTTCAGGCTGTGGATGC
>ENSMUSG00000060459|Kng2|136_8
ACTACACTGCTCCTCTGCTCCGGACTCCTGCTGACTTTAA
>ENSMUSG00000022836|Mylk|178_1
CATCGGGAGACTGTCCTCTATGGCAATGATCTCAGGGCTC
>ENSMUSG00000022836|Mylk|178_2
AGCCCAATCAATGCGGAGAAACTAGAGTCTGAAGACGATG
>ENSMUSG00000022836|Mylk|178_3
AGATTTGACTGCAAGATTGAAGGATACCCAGACCCTGAGG
>ENSMUSG00000022836|Mylk|178_4
CCTGGTGTGGTAGATGATCTAGTTAGGCTATTTGGAGGCT
>ENSMUSG00000022836|Mylk|178_5
TGGGCATTACTTTGAATTAGATAGCACCTTAAACACTAGT
>ENSMUSG00000022836|Mylk|178_6
CGTCTAATTGATTTGATTTTAGAGAGAAAATAGCTAAAAG
>ENSMUSG00000022836|Mylk|178_7
CCTGAGTTACAGCAAGGAGGACATTTATCATGTTTCTTCC
>ENSMUSG00000022836|Mylk|178_8
GGGGTGTCTCCTCTCCTCTAAAATCCTTAGGAAACTAAAC
>ENSMUSG00000059657|Stfa2l1|353_1
ATTCAGGAGATTGCTGACAAGGTCAGACTACTGCTTGAAG
>ENSMUSG00000059657|Stfa2l1|353_2
GCCATCGAGTATAAAGTTCAAGTCGTCCAAGGACTAAATT
>ENSMUSG00000059657|Stfa2l1|353_3
GATGGATGTAGGACGTGGTTGTTACCTCCACATAAATGTC
>ENSMUSG00000059657|Stfa2l1|353_4
CGACTTGGAACTCACTGGTTATCAGACTAACAAAGCAAAG
>ENSMUSG00000079597|Cstdc4|288_1
TATCGAGCAAAGAAGCAACTCATCAGAATGATGCCTGGAG
>ENSMUSG00000079597|Cstdc4|288_2
GCTGTTGAGTATAAATCTCAAGTCGTCGCTGGACAAAATT
>ENSMUSG00000079597|Cstdc4|288_3
CAAAGGGATTTCTGGAGAAAATGTTTTAGAACTTCATGGT
>ENSMUSG00000079597|Cstdc4|288_4
AACCAGGAAAGACGAGCTGTCCTACTTCTAAGCAGCAAAT
>ENSMUSG00000079597|Cstdc4|288_5
AGTGACCTGATTCTTCTTGTAAACAAATTTAGCCTTCAAT
>ENSMUSG00000049436|Upk1b|162_1
GATTTGCCATCCTCTGCTGGACTTTTTGGGTTCTCCTGGG
>ENSMUSG00000049436|Upk1b|162_2
CCACAGTCAGGGCTGCTATGAACTGATCTCTGGACCAATG
>ENSMUSG00000049436|Upk1b|162_3
CTGCGTCATGGACAAGCTTAAAGAGCCTCTCAACCTGGAC
>ENSMUSG00000049436|Upk1b|162_4
GTTTTGAAGTGGCATCTTGCATCACAGCAGCAACACAACG
>ENSMUSG00000049436|Upk1b|162_5
AGCCATAGTAGGAATTATGAAGTCCAACAGGAAAATCCTC
>ENSMUSG00000049436|Upk1b|162_6
TCTCGAAGCCACCAACAATGATGATATCTTCGGGGCAGCT
>ENSMUSG00000049436|Upk1b|162_7
GCAGAGTGTATCTTCTTTGTATCTGACCAACACAGTCTTT
>ENSMUSG00000049436|Upk1b|162_8
ACGATTCCACTGTTCGTTGCTTCCAGGGCCTGTTGATTTT
>ENSMUSG00000047261|Gap43|301_1
TTCTTGGTGTTGTTATGGCGAGTTTTTGGTAATGATGATG
>ENSMUSG00000047261|Gap43|301_2
CCTTCTCAGCTCCACTCTGAAGTTTCCTCTCCTGTCCTGC
>ENSMUSG00000047261|Gap43|301_3
GCTGACCAAGAACATGCCTGAACTTTAAGAAATGGCTTTC
>ENSMUSG00000047261|Gap43|301_4
GAGAAAGACGCTGTAGACGAAGCCAAACCTAAGGAAAGTG
>ENSMUSG00000047261|Gap43|301_5
GGAGACAGAAAGTGCTGCTAAAGCTACCACTGATAACTCC
>ENSMUSG00000047261|Gap43|301_6
GAGATGCACCTTCTGAGGAGAAGAAGGGTGAAGGGGATGC
>ENSMUSG00000047261|Gap43|301_7
GCTTCCGTGGACACATAACAAGGAAAAAGCTCAAAGGCGA
>ENSMUSG00000047261|Gap43|301_8
GAATGATGAGGACCAAAAGATTGAACAAGATGGTGTCAAG
>ENSMUSG00000022665|Ccdc80|395_1
TGGTTTCTCCAATCAGCAGTAGGTCAGCTCGGTATCTGAG
>ENSMUSG00000022665|Ccdc80|395_2
CCAAATCCTCAGCCTTTCCAAAGGAGGAAGAGTGTACCAG
>ENSMUSG00000022665|Ccdc80|395_3
TGAGCTTCTTGAAACTGGAGAAGGGCAAGTTTAGCATGGT
>ENSMUSG00000022665|Ccdc80|395_4
GGAAGCCATGTATGAGGTCATTGATCAAGGTCCCATCCGC
>ENSMUSG00000022665|Ccdc80|395_5
TGACAATAGCCGCAAGACCTACAACCACCACTGCCTATCC
>ENSMUSG00000022665|Ccdc80|395_6
ACTCCCAAGGCTGAGAACAATATGTATGTGCAGCAGCGGG
>ENSMUSG00000022665|Ccdc80|395_7
TATCCAGGTTCCGATGGAGGAGGAGGTTGCTGGTGATCTC
>ENSMUSG00000022665|Ccdc80|395_8
GCAACTTCGGAGACAGGAAATGGCCATTCAGCAGTCTCTG
>ENSMUSG00000061100|Retnla|293_1
TAAAAGCATCTCATCTGGCCAGGTCCTGGAACCTTTCCTG
>ENSMUSG00000061100|Retnla|293_2
GATGCCAACTTTGAATAGGATGAAGACTACAACTTGTTCC
>ENSMUSG00000061100|Retnla|293_3
CCCAGTGAATACTGATGAGACCATAGAGATTATCGTGGAG
>ENSMUSG00000061100|Retnla|293_4
CGAAGACTCTCTCTTGCACTAGTGTCAAGACTATGAACAG
>ENSMUSG00000061100|Retnla|293_5
CTGCTACTGGGTGTGCTTGTGGCTTTGCCTGTGGATCTTG
>ENSMUSG00000061100|Retnla|293_6
CCAGAGTGGAGATACTTGCAACTGCCTGTGCTTACTCGTT
>ENSMUSG00000061100|Retnla|293_7
TAAGAATGAAGAGGTGGAGAACCCAGCTTTGATATGATGA
>ENSMUSG00000061100|Retnla|293_8
TGCCTTTAAATGTGTTCATATTGCCCATTTACCCTGCTTC
>ENSMUSG00000068196|Col8a1|165_1
AAGAAGGGCTTTCTGGACCAAGCATCTGGAAGCGCAGTAC
>ENSMUSG00000068196|Col8a1|165_2
TGCTCTCTTCAAGAACAACGAGCCCATGATGTACACATAC
>ENSMUSG00000068196|Col8a1|165_3
GGGTGTCTACTACTTTGCTTATCATGTTCACTGCAAGGGA
>ENSMUSG00000068196|Col8a1|165_4
GAAGTTTGACAAGCTGCTCTACAACGGCAGACAGAACTAC
>ENSMUSG00000068196|Col8a1|165_5
GAGATGCCTGCGTTTACTGCCGAGCTGACTGTACCTTTCC
>ENSMUSG00000068196|Col8a1|165_6
CAGGGAGAGTATCTGCCAGATATGGGACTAGGAATTGATG
>ENSMUSG00000068196|Col8a1|165_7
AGGTTTACCAGGTCATGGAATGCCTGGAATCAAAGGAAAA
>ENSMUSG00000068196|Col8a1|165_8
GCTGCTGGGAATACTGTTCATCATTTCCCTGAACTCTGTC
>ENSMUSG00000022860|Chodl|158_1
GGTGTGTTTTGCTGATGTGAAACATCCCTGCTACAAAATG
>ENSMUSG00000022860|Chodl|158_2
ACAGAAGTTAATAGAGAGCATGCTTCAGAACCTGACAAAA
>ENSMUSG00000022860|Chodl|158_3
TTCAGATGGTGACTTCTGGATAGGACTTTTGAGAAGCGGA
>ENSMUSG00000022860|Chodl|158_4
GTGCCTGCCCAGATCTCTACCAGTGGTCTGATGGAAGCAG
>ENSMUSG00000022860|Chodl|158_5
GTTCCGAAACTGGTACACTGATGAACCTTCTTGTGGGAGT
>ENSMUSG00000022860|Chodl|158_6
CCGCTGAAAAGCCGTATCTTACAAACCAACCTGAAGAGAC
>ENSMUSG00000022860|Chodl|158_7
ATAATTCCCAATCTAATCTATGTTATTATACCAACGATTC
>ENSMUSG00000022860|Chodl|158_8
CTCTTACTGATACTGGTTGCTTTGGGAACCTGCTGTTTCC
>ENSMUSG00000096278|Dcpp2|87_1
ACGGTTTTGACACAAGATTATCATGGTCCAGAAGTTGGAA
>ENSMUSG00000096278|Dcpp2|87_2
GGAATTCAGCTCAACTATAATGACAACGAGGACGGTCAAG
>ENSMUSG00000096278|Dcpp2|87_3
GGGAAGGTGATGGTAGCCAGACTGTCTAAGGAAGAGCACA
>ENSMUSG00000096278|Dcpp2|87_4
CACATATAATCCTTCTGCTTTAACTCAGATAGTCTTTACA
>ENSMUSG00000096278|Dcpp2|87_5
GCCTGCTAATGGTGGGGTATCTCGTGGGTAATTATCAGTA
>ENSMUSG00000096278|Dcpp2|87_6
AGGGAGCTTGTGTCTCTTGGAGGGCAGGTGGCATAAAGAG
>ENSMUSG00000096278|Dcpp2|87_7
GGGGAAGTGAAAACAGTTCATGTGTGAAATATGGCCACTC
>ENSMUSG00000024011|Pi16|332_1
TAGGGGCAGGTCTGTAAGGTTCCTTCTTTGTTCTGTCCTC
>ENSMUSG00000024011|Pi16|332_2
GAGAAGCAAACTATGGTGGATCTTCACAACCAGTACCGTG
>ENSMUSG00000024011|Pi16|332_3
CCAGGGAGTGGAAGAAGCTAACATCCATTTGCTGGTGTGC
>ENSMUSG00000024011|Pi16|332_4
GGTGGATGAAGGGCCAGTTAACTTCCTCACATCAACACAT
>ENSMUSG00000024011|Pi16|332_5
CTTCACGAGGGTGGTGATGTACCTGTTGTTCTGAGCTGTG
>ENSMUSG00000024011|Pi16|332_6
CCACATGTACCTAGTTTCTTAAGGACAGAGGATCTTAGCC
>ENSMUSG00000024011|Pi16|332_7
TTTCTTGAGCCATCTGAGTGAGGCAAGGAATATCTGAAGT
>ENSMUSG00000024011|Pi16|332_8
TGATCAACTGCTGTGTCCTATCCTATCGCTCAAACAAGAT
>ENSMUSG00000024011|Pi16|332_9
GTGGAGTTCTACAGAGGACATGATTCTGGGGATACTTGTC
>ENSMUSG00000024011|Pi16|332_10
CTTTGCATGAGGTAGGGTGGGTGTTGTGAGAAAGCTGGTC
>ENSMUSG00000024011|Pi16|332_11
CTATGGCTTTGGGGATTGAGACATTTTCCACAAGGGGACT
>ENSMUSG00000024011|Pi16|332_12
GAAACCTCTCTGGGGATCAGAATGGAGTGGTCCAGAAGTT
>ENSMUSG00000024028|Tff2|154_1
AAACCATCTTGACCCTTAGCAGTGGCTAGACACAGCATTT
>ENSMUSG00000024028|Tff2|154_2
CAGAAGAAAGTTTCAACCAGACTTCATCAATCTCTGGGGT
>ENSMUSG00000024028|Tff2|154_3
CTTTTCCAACCTGATCTTTGAAGTGCCCTGGTGTTTCTTC
>ENSMUSG00000024028|Tff2|154_4
CAGTGTGTCATGGAAGTGTCAGCTCGCAAGAATTGTGGGT
>ENSMUSG00000024028|Tff2|154_5
ATCACCAGTGAGCAGTGCTTTGATCTTGGATGCTGCTTTG
>ENSMUSG00000024338|Psmb8|318_1
TTTCGCTTTCACTTCCTTGTCGCAGAGTCGACGGATCTTC
>ENSMUSG00000024338|Psmb8|318_2
GTGGTGACCAGGAAAGGAATGTTCAAATTGAGATGGCCCA
>ENSMUSG00000024338|Psmb8|318_3
GGGAGTTACATTAGCTCCTTAAGGATGAACAAAGTGATCG
>ENSMUSG00000024338|Psmb8|318_4
CCAAGGAGTGCAGGTTGTATTATCTTCGGAATGGGGAACG
>ENSMUSG00000024338|Psmb8|318_5
CAAGAAGGGACCAGGACTTTACTACGTAGATGACAATGGG
>ENSMUSG00000024338|Psmb8|318_6
ACAGATGTTTTCCACTGGCAGCGGGAACACCTATGCCTAT
>ENSMUSG00000024338|Psmb8|318_7
CACAGAGACAACTATTCTGGAGGAGTCGTCAACATGTACC
>ENSMUSG00000024338|Psmb8|318_8
GTGAAAGTGGAGAGTTCCGATGTCAGTGACCTGCTGTACA
>ENSMUSG00000015452|Ager|102_1
GGTTCTTGCTCTATGGGGAGCTGTAGCTGGTGGTCAGAAC
>ENSMUSG00000015452|Ager|102_2
GCAACTAACAGGCGAGGGAAGGAGGTCAAGTCCAACTACC
>ENSMUSG00000015452|Ager|102_3
TGGGAAGCCAGAAATTGTGGATCCTGCCTCTGAACTCACA
>ENSMUSG00000015452|Ager|102_4
CCCTAATAAGGTGGGGACATGTGTGTCTGAGGGAAGCTAC
>ENSMUSG00000015452|Ager|102_5
TCTGATTCCCGATGGCAAAGAAACACTCGTGAAGGAAGAG
>ENSMUSG00000015452|Ager|102_6
TGAAGGTGGAATAGTCGCTCCTGGTGGGACTGTGACCTTG
>ENSMUSG00000092586|Ly6g6c|316_1
GGAATCTGCTGTCAACTGCTGGGGCTGTGGACATTCTCAG
>ENSMUSG00000092586|Ly6g6c|316_2
AAACACCTCCTGTTGCTCACCCTGTCTGCCCTACTCTACT
>ENSMUSG00000092586|Ly6g6c|316_3
GGAGATGATCTCTTTGTCTGAAGCCCATCCAGGGATAGTT
>ENSMUSG00000092586|Ly6g6c|316_4
GTTACAACAGTGATGTCGGATGGCCAAAGATGATTATGTG
>ENSMUSG00000092586|Ly6g6c|316_5
ACCTGTGTCTCTACTGTGTTAGTGGATGCTTGTGTTGACC
>ENSMUSG00000092586|Ly6g6c|316_6
GCAGTTTGGGGAAGGGAGAGTAGCCAATGGACACAGGCAA
>ENSMUSG00000092586|Ly6g6c|316_7
CACACCAGAAGAGCCTTGTCGGGAGGTCTTCAACGAAACC
>ENSMUSG00000092586|Ly6g6c|316_8
CTACAACACCACCTGCTGTGACAAGGATAACTGTAACAGC
>ENSMUSG00000092586|Ly6g6c|316_9
CTGAGCCTTTCTCCCTGTGTCCTCAGAGCTCCAGCTTTCC
>ENSMUSG00000092586|Ly6g6c|316_10
AGATCATGTCCCTAGTCCTATACCATTTATTTCATGGGAC
>ENSMUSG00000092586|Ly6g6c|316_11
AGTCTGGAAGAACTCCTGTCTTGTCTCCAGGGAGTGATTC
>ENSMUSG00000092586|Ly6g6c|316_12
CCTCTGCTTGTCCCCTTCTATCTTGAGAAATAAACATCAG
>ENSMUSG00000073412|Lst1|302_1
TGCTCAGTCACACTATGGTCATCTAGTAAAGTCTGGTTCC
>ENSMUSG00000073412|Lst1|302_2
CCAGTGTCCAGTAGTGATATCACAGACATGAAAGAAGACC
>ENSMUSG00000073412|Lst1|302_3
ATCATCCTGTTCATCTGCTTGTGCCGGTTCAGTCAGAGAG
>ENSMUSG00000073412|Lst1|302_4
TGGTAACAATTGCACAACCAATGATTTCCTGCTAAATGGG
>ENSMUSG00000090509|Sfta2|99_1
ATAGGAAGTGCTCTGGGGAAACTAGAAAATCCAGTTGCCA
>ENSMUSG00000090509|Sfta2|99_2
TAAGGAGCCAGGGTAAAGAGATCCCATTTCCACATCTCTT
>ENSMUSG00000090509|Sfta2|99_3
CAATGTCACCCTTCTTCACAAAGGACCACCACACTACCTT
>ENSMUSG00000090509|Sfta2|99_4
GGAGCAGTCAGCTTTTGGGAAGTGAACACGCCTTGATCTA
>ENSMUSG00000039153|Runx2|118_1
CTACGGACAATGAATGGCCATCTGGACATCATAGCAAAGG
>ENSMUSG00000039153|Runx2|118_2
CCAGGGATGATCATGCTGAACATCCTGGAACCTCCCCAAA
>ENSMUSG00000039153|Runx2|118_3
GTGCTTCTTCTTCAATACCAAGTTTCTTCAGTGGGCTAGA
>ENSMUSG00000039153|Runx2|118_4
GGACATTTGGAACATTTCTTAGTGTAATGATATGTTGACT
>ENSMUSG00000039153|Runx2|118_5
TCAGATGTGGTGCACTCAGAAAGGGACAAGAGGCAGAGTG
>ENSMUSG00000039153|Runx2|118_6
ATCCAAATTTGCCTAACCAGAATGATGGTGTTGACGCTGA
>ENSMUSG00000039153|Runx2|118_7
CAGCAGCACTCCATATCTCTACTATGGTACTTCGTCAGCA
>ENSMUSG00000039153|Runx2|118_8
TGACCAGTCTTACCCCTCCTATCTGAGCCAGATGACATCC
>ENSMUSG00000039153|Runx2|118_9
CTCTGCACCAAGTCCTTTTAATCCACAAGGACAGAGTCAG
>ENSMUSG00000039153|Runx2|118_10
CAGAAGCTTGATGACTCTAAACCTAGTTTGTTCTCTGATC
>ENSMUSG00000039153|Runx2|118_11
CCACTTACCACAGAGCTATTAAAGTGACAGTGGACGGTCC
>ENSMUSG00000039153|Runx2|118_12
CCAAGTAGCCAGGTTCAACGATCTGAGATTTGTGGGCCGG
>ENSMUSG00000039153|Runx2|118_13
TTCAAGGTTGTAGCCCTCGGAGAGGTACCAGATGGGACTG
>ENSMUSG00000023927|Satb1|179_1
CAACACCCTTTTCTCAGTGAAACTAGAGGAAGAGCTGTCG
>ENSMUSG00000023927|Satb1|179_2
GCTGTTGCGCTGGAAAGAAGATCCTTCTCCAGAAAACAGG
>ENSMUSG00000023927|Satb1|179_3
AGAGACCGGATATACCAGGATGAGAGGGAAAGGAGCTTGA
>ENSMUSG00000023927|Satb1|179_4
ATGAACTGAAACGAGCCGGAATCTCACAGGCAGTATTTGC
>ENSMUSG00000023927|Satb1|179_5
TCGCACACCACAGTAAGGAATGCTCTGAAGGACTTACTGA
>ENSMUSG00000023927|Satb1|179_6
CAACCTTAGGAAAGGAACCATGTTACCAGTTTTCTGCGTG
>ENSMUSG00000023927|Satb1|179_7
ACAGGTGGAAAGATGCAGGGAGTGCCTTTAAAACACTCGG
>ENSMUSG00000023927|Satb1|179_8
TGGATCATTTGAACGAGGCAACTCAGGGGAAAGAACATTC
>ENSMUSG00000024164|C3|375_1
CCAGGATCAGAAGTACCAGAAACAGTGCGAAGAACTTGGG
>ENSMUSG00000024164|C3|375_2
AGAAAAGCCCAACACCAGCTACATCATTGGGAAGGACACG
>ENSMUSG00000024164|C3|375_3
CATGCAACAGTCACAGGAGAAGATCAACCTGAATGTCCGG
>ENSMUSG00000024164|C3|375_4
CCAGTTACATGAACCTGCAGAGACCATACACAGTGGCCAT
>ENSMUSG00000024164|C3|375_5
ACACAGAGCAAGATCTGGGATGTGGTAGAGAAGGCAGACA
>ENSMUSG00000045394|Epcam|98_1
GAGAGACTGTGTCTGTGACAACTACAAGCTGGCAACAAGT
>ENSMUSG00000045394|Epcam|98_2
ACTTCCTATGGTACACAGAATACTGTCATTTGCTCCAAAC
>ENSMUSG00000045394|Epcam|98_3
CTTGGCGATGAAAGCAGAAATGACTCACAGCAAGTCTGGG
>ENSMUSG00000045394|Epcam|98_4
GGCGTTCACATCTCGATATAAGCTGAATCAGAAATTTATC
>ENSMUSG00000045394|Epcam|98_5
GAAAACACAAGACGACGTGGACATAGCTGATGTGGCTTAC
>ENSMUSG00000045394|Epcam|98_6
AGTCCCTGTTCCATTCTTCTAAGAGCATGGACCTGAGAGT
>ENSMUSG00000045394|Epcam|98_7
GGGATTGTTGTCCTGGTTATATCTACAAGGAAGAAATCAG
>ENSMUSG00000045394|Epcam|98_8
AGATAAAGGAGATGGGTGAGATCCACAGAGAGCTTAATGC
>ENSMUSG00000024411|Aqp4|382_1
CAGCAGACAAAAGGGAGCTACATGGAGGTGGAGGACAACC
>ENSMUSG00000024411|Aqp4|382_2
TGCCCTTTATGAGTATGTCTTCTGTCCTGATGTGGAGCTC
>ENSMUSG00000024411|Aqp4|382_3
CTGGGCAAACCACTGGATATATTGGGTTGGACCAATCATG
>ENSMUSG00000024411|Aqp4|382_4
CAATTGGATTTTCCGTTGCAATTGGACATTTGTTTGCAAT
>ENSMUSG00000024411|Aqp4|382_5
TTTGCCAGCTGTGATTCCAAACGAACTGATGTTACTGGTT
>ENSMUSG00000024411|Aqp4|382_6
GACTGTAGCCATGGTGTGCACACGAAAGATCAGCATCGCT
>ENSMUSG00000024411|Aqp4|382_7
TTTGTTTTGCTCGGTGTGGGATCCACCATAAACTGGGGTG
>ENSMUSG00000024411|Aqp4|382_8
TCTGGACTCAGGCTTTCTGGAAGGCAGTCTCAGCAGAATT
>ENSMUSG00000059898|Dsc3|13_1
CTTGAGAGTTAACCTGTGTGATTGTACTCATCCCAGCCAA
>ENSMUSG00000059898|Dsc3|13_2
GCAATTGACCAAGAGGGTAAATCATGCACAGGAACACTTG
>ENSMUSG00000059898|Dsc3|13_3
GACTGGGTCAGCATTGAAGAAGTTTCGGGGTTGCTTACCA
>ENSMUSG00000059898|Dsc3|13_4
AGAACTCAGCAGTTGGGTCTAAGATCAATGGCTACAAGGC
>ENSMUSG00000059898|Dsc3|13_5
CAAACCGAATTCCCACCATGAACCGGGCTATGGTTACAGT
>ENSMUSG00000059898|Dsc3|13_6
ACAACAGACCCAGTGACAAATGAAGGTGTTCTGTGTGTTG
>ENSMUSG00000059898|Dsc3|13_7
GAGAGAGACACTGGGAATCTATATTGTACTCGGCCTGTGG
>ENSMUSG00000059898|Dsc3|13_8
CCAAGTGATCCTGATTTCAGAGTTCTAGATGATGGGTCAG
>ENSMUSG00000038791|Scgb3a2|211_1
GGGCTTTCTGACTGCATTCCAAAGTCCCGGAAAACATCAC
>ENSMUSG00000038791|Scgb3a2|211_2
GACCATTGGTATTTGTGGTTATTCTGCCACTGCCCTTCTC
>ENSMUSG00000038791|Scgb3a2|211_3
CGTCTCCCTGTTGTTGACAAATTACCTGTACCTTTGGACG
>ENSMUSG00000038791|Scgb3a2|211_4
AACCCTGGGCATTTCTGTAGAACATCTGGTGACAGGACTG
>ENSMUSG00000038791|Scgb3a2|211_5
AAGTGTATTATTTCTTCCCATGATATGTGCATATCCCAGG
>ENSMUSG00000038791|Scgb3a2|211_6
AGGCTCTTTCACACCTGGTATAAAATCTTCATAAAGAGAT
>ENSMUSG00000038791|Scgb3a2|211_7
AAGAAGGATTTGCTCACTCTGGCTGGCTGGATCTCTCATT
>ENSMUSG00000038791|Scgb3a2|211_8
TTGTAAACTGAATGTCCCAGAGTTTAAGGAGTCTAGAAAA
>ENSMUSG00000071858|Gm94|228_1
TGCTGTATTTCAATTTCTAATGAGGGAAAAATGGGATTAT
>ENSMUSG00000071858|Gm94|228_2
AAGTATACTCTTAGAGTTTTAGAATTACACACCTGACTTC
>ENSMUSG00000071858|Gm94|228_3
CAAGGACAGACAGATCCTGAACATCCAGTTCTGTTTCACA
>ENSMUSG00000071858|Gm94|228_4
CTGGGTTCAGAGATCATTGAAAATGCAGTGGACTTCATCC
>ENSMUSG00000071858|Gm94|228_5
GCAAGCCCGATGACTCTAGTAAAAATCCAGAGCCAGGTTT
>ENSMUSG00000071858|Gm94|228_6
CTGATGGTTGTCCTGGGACTGAGTGCCCTAATCCTGACAT
>ENSMUSG00000071858|Gm94|228_7
GCACCAATACCCAAGACAACAGGAATGGCTGTCTCAGTTC
>ENSMUSG00000024619|Cdx1|62_1
CAGCTGTACAGGGCTTATGTAGAGTGGAATCTCTTGGATG
>ENSMUSG00000024619|Cdx1|62_2
GGATGGAGAGGAAGGCTCTATGAGTCTACCTACCTGCTCA
>ENSMUSG00000024619|Cdx1|62_3
GGAGCTACAAAGCCATCAGGACTGGACATGAGGTAGAGGC
>ENSMUSG00000024619|Cdx1|62_4
GGTGGTACACCAGAGTCTAGACTCCCATGTGAAGCACAAG
>ENSMUSG00000024619|Cdx1|62_5
AAGATTCAGAGGGCTCAACGAGCTGTCAAGACAAGATTGA
>ENSMUSG00000024619|Cdx1|62_6
TGAGCCTGTTGGACAAGGACCTCTTCCAGCTCTTGTGTCC
>ENSMUSG00000024619|Cdx1|62_7
CACAGACCACCAACGCCTAGAGCTGGAAAAGGAGTTTCAC
>ENSMUSG00000024588|Fech|234_1
CTGTCTGCAGGAAGACTAAATCCTTCTTCACCAGCCAACA
>ENSMUSG00000024588|Fech|234_2
CTCTCAAGTGTTGGCTCAGAAGTGTGGAGCTGAGAACATC
>ENSMUSG00000024588|Fech|234_3
GAACCATTTTCCAGAGGAGAAGAGAAGCGAGGTGGTCATT
>ENSMUSG00000024588|Fech|234_4
GGCCATTGCTTTCACACAGTATCCACAGTATAGCTGCTCC
>ENSMUSG00000024588|Fech|234_5
CACAGCACCTCACAAATACTATATTGGATTCCGGTACGTC
>ENSMUSG00000024588|Fech|234_6
GCAAGGAGAAGGCATGGTGAAGCTGCTGGATGAGTTATCC
>ENSMUSG00000024588|Fech|234_7
CCAAAATTCAAGAGCAGTATCGCAGAATCGGAGGTGGATC
>ENSMUSG00000024588|Fech|234_8
CCGAAACCCTTGGAGAAGTTCAAGACTTTCTTCAGAGGCT
>ENSMUSG00000053846|Lipg|137_1
GGACTTGGGCGATCTCTTGAAGATGCGACTTACCTGGGAG
>ENSMUSG00000053846|Lipg|137_2
CTTTGTCGACTCTCTGGTGAATCAGGACAAGCCCAGCTTT
>ENSMUSG00000053846|Lipg|137_3
TGTCATCGGATCTTTTGCATATGGAACAATCTCAGAGATG
>ENSMUSG00000053846|Lipg|137_4
GATACGCTGGCAACTTTGTGAAAGGAACAGTGGGCAGGAT
>ENSMUSG00000053846|Lipg|137_5
CTGGCTGCAGGAGAAGGAAGAGTTCTCTCTTGGGAACGTT
>ENSMUSG00000053846|Lipg|137_6
TCATTCATGGATGGACGATGAGTGGCATGTTTGAGAGCTG
>ENSMUSG00000053846|Lipg|137_7
TGGTGACAGCAAACTCTTAGAAAACTGTGGCTTCAACATG
>ENSMUSG00000053846|Lipg|137_8
CAGACCCTCTGTGGCTTTTAACATCCGCACTTCTAAGGAC
>ENSMUSG00000059336|Slc14a1|310_1
GCTGACCACGAAAAATCCCAACATCTACAGGATGCCCCTC
>ENSMUSG00000059336|Slc14a1|310_2
TCTTGCAGCTCCATTTGAAGACATCTACTTTGGGCTCTGG
>ENSMUSG00000059336|Slc14a1|310_3
CTATTGAAGTCTCTTCCGGTGGGAGTCGGTCAGATATATG
>ENSMUSG00000059336|Slc14a1|310_4
ACTACAATACGTTTTTCCCAAGTAAACTCTTCACACCTGT
>ENSMUSG00000059336|Slc14a1|310_5
CATGGCTGTCTTCTCAAACAAGGGCGACTATTTCTGGTGG
>ENSMUSG00000059336|Slc14a1|310_6
TGTAGGAACTGTGGTCTCCACTCTGACAGCCCTCTTGCTT
>ENSMUSG00000059336|Slc14a1|310_7
CAGCAACCCCATCAGTGGAATCCTGATTCTGGTGGGACTT
>ENSMUSG00000059336|Slc14a1|310_8
TAAAGTAGACCGGGGTGAAAACCAGATTTTATCATGCCGC
>ENSMUSG00000024552|Slc14a2|70_1
CCCTCACTAAGGTGTGCAGAACTCATCAAAGTCATGCTAG
>ENSMUSG00000024552|Slc14a2|70_2
CAGCATTGCCACACCATTTGACTCCATCTACTTCGGCCTG
>ENSMUSG00000024552|Slc14a2|70_3
ATGGAGGAGAGCACTGAGATAAAGGTGGAAGCCAACACAG
>ENSMUSG00000024552|Slc14a2|70_4
CTCAAGTCTGATGATCTAGATTTCTCCAGTCCTATCTGAG
>ENSMUSG00000024552|Slc14a2|70_5
TGGGTTCAGGGGTAAAACGTAGTGGATTTACAGAAAGTTG
>ENSMUSG00000024552|Slc14a2|70_6
TTCAGCTGGTAAAGAGACCATGACAGCTAGAATACATCTC
>ENSMUSG00000024552|Slc14a2|70_7
TGCCAGACTTTCCACTGAGACACTGCTGGGAGATCAGGTG
>ENSMUSG00000024552|Slc14a2|70_8
AAGAGTTAGGGGAAAAGGTCCGAAGTTTTCCACAGAAATC
>ENSMUSG00000024552|Slc14a2|70_9
TAACCCTGAGGCTGATTCGTCCCCTCTGCCCAGATCTTTA
>ENSMUSG00000024552|Slc14a2|70_10
CACACTTTCCTTGCACTTGTATCAAATCAAACCCACCTGT
>ENSMUSG00000024552|Slc14a2|70_11
TTCTGTGCATACATGGGAGCTGCCCTCTCCAATACAATGG
>ENSMUSG00000024552|Slc14a2|70_12
CGATCTACCTGGGCCTTTGGAGCTACAACTGTGTCCTCTC
>ENSMUSG00000024552|Slc14a2|70_13
TGGTGGCTCTGTTTATCTCCTCCCCACTCATCTGCTTACA
>ENSMUSG00000024552|Slc14a2|70_14
CACCTGGACAGAGATTGAAATGCCTTTGCTGTTACAAACC
>ENSMUSG00000024552|Slc14a2|70_15
CTTCACACTGCCCTTCAACATTGCCTTAACACTGTACCTG
>ENSMUSG00000024552|Slc14a2|70_16
GTTAGACTACTACTGGTGGCTTCTGTTTCCTGTGACCTTC
>ENSMUSG00000024644|Cndp2|371_1
GCTGGCTGCATATCTGTATGAGGTGTCTCAGCTGAAGAAC
>ENSMUSG00000024644|Cndp2|371_2
TCAAGAGGCCACAGGCAAAAATGTCATGCTATTGCCAGTG
>ENSMUSG00000024644|Cndp2|371_3
TTGGTGTTGAGCCTGACTTGACCAGAGAAGGTGGCAGTAT
>ENSMUSG00000024644|Cndp2|371_4
CCTGGGTGTCTGACTTCAACCATCCTCATTACCAGGCGGG
>ENSMUSG00000024644|Cndp2|371_5
CTACGACCACATTGACTTCGATATGGAAGAGTTCGCCAAG
>ENSMUSG00000024644|Cndp2|371_6
TACTTCTTCATCGAGGTGGAATGCAGTGACAAAGACCTCC
>ENSMUSG00000024644|Cndp2|371_7
GGACTATGTGTGCATTTCAGACAATTACTGGCTGGGGAAG
>ENSMUSG00000024644|Cndp2|371_8
ATGAATGCCCTGGAAGCCTATCAGAAGACTGGTCAGGAGA
>ENSMUSG00000059734|Ndufs8|141_1
CAACAAGGAGAAGCTACTCAACAATGGAGACAAGTGGGAG
>ENSMUSG00000059734|Ndufs8|141_2
ACATCGACATGACCAAGTGTATCTACTGTGGTTTCTGCCA
>ENSMUSG00000059734|Ndufs8|141_3
CAACTGACAATGCAGCTCGGATTCTGATGTGGACAGAACT
>ENSMUSG00000059734|Ndufs8|141_4
GCAACGTACAAGTATGTGAATAAGAAGGAACAGGAGTCTG
>ENSMUSG00000059734|Ndufs8|141_5
CGCACAGGACATCTTAATGGACAAAGCCTTCATAGCAGCG
>ENSMUSG00000059734|Ndufs8|141_6
TGCCAGACTCTTGGTCAAAATCCCCTTGTTTGCATACATC
>ENSMUSG00000059734|Ndufs8|141_7
AAGAATTGGCCGACCCCTACAGGTCAAAGGTCACAAGAGG
>ENSMUSG00000059734|Ndufs8|141_8
AGGTCTGAGAGAAAGTGGTAGGTTGGATCCAGGATTGCTT
>ENSMUSG00000059734|Ndufs8|141_9
GTTCATAGGGTCAGAGGTCAAGGGGAAGGTCTGAGAGAAA
>ENSMUSG00000006457|Actn3|243_1
TTACGATCTGGGAGAAGTGGAGTTTGCTCGAATCATGACC
>ENSMUSG00000006457|Actn3|243_2
CTTCAACCACTTTGACCGGAAGCGGAATGGGATGATGGAG
>ENSMUSG00000006457|Actn3|243_3
GGAGAGCCTAGTCTTTGACAACAAGCACACAGTCTACAGC
>ENSMUSG00000006457|Actn3|243_4
GACATCAACAATAAGTGGGATACAGTCAGAAAGCTGGTAC
>ENSMUSG00000006457|Actn3|243_5
GGGCATCCAAGGAGAGATCCAGAAGATTTGCCAAACATAC
>ENSMUSG00000006457|Actn3|243_6
GAGGAGGGACGCACTAGAGAGGATGGAGAAGCTCCTGGAG
>ENSMUSG00000006457|Actn3|243_7
CCAAGCCATCTGTGACCAGTGGGATAACTTGGGTACACTG
>ENSMUSG00000006457|Actn3|243_8
GTAGAGAAGGGCTATGAGGATTGGCTGCTTTCGGAGATCA
>ENSMUSG00000032648|Pygm|284_1
GGCCTCTTTCAGACCAGGATAAGAGAAAGCAAATCAGCGT
>ENSMUSG00000032648|Pygm|284_2
GAGGATTCTGGTGGACCTGGAACGACTGGACTGGGACAAG
>ENSMUSG00000032648|Pygm|284_3
ATGTCACTCGTGGAGGAAGGAGCAGTGAAACGCATCAACA
>ENSMUSG00000032648|Pygm|284_4
CATCCATTCGGAGATCCTCAAGAAAACCATCTTCAAGGAC
>ENSMUSG00000032648|Pygm|284_5
GCTCTCCTATGTGGATGATGAAGCCTTTATCCGTGATGTG
>ENSMUSG00000032648|Pygm|284_6
GAAGTTCTCTGCATACCTCGAGAGGGAATACAAAGTCCAC
>ENSMUSG00000032648|Pygm|284_7
GCTCTTTGACGTCCAGGTGAAAAGGATTCATGAGTACAAG
>ENSMUSG00000032648|Pygm|284_8
GTTGTACAAGAACCCAAGAGAGTGGACACGGATGGTGATC
>ENSMUSG00000063796|Slc22a8|257_1
AGTCAGTCTTCATGGCAGGTATACTGGTTGGAGGACCTGT
>ENSMUSG00000063796|Slc22a8|257_2
GCATTTCTCTGAGCACCATTATCTTGAATGTGGAATGGGT
>ENSMUSG00000063796|Slc22a8|257_3
GGCCATCTCATCAACAACTATTGGGTACTGCTACACCATT
>ENSMUSG00000063796|Slc22a8|257_4
GGCTGGTTCTGTCTGGAAAATTCTCAAAGGCTCTGAAGAC
>ENSMUSG00000063796|Slc22a8|257_5
CAACATCTACATACTCCAGATCATCTTCGGTGGGGTTGAC
>ENSMUSG00000063796|Slc22a8|257_6
CCTCTTCCTCTACACAAGTGAGCTCTACCCTACAGTCCTC
>ENSMUSG00000063796|Slc22a8|257_7
CCACTGGTGAAAATCACGGGAGAACTGCAGCCCTTCATCC
>ENSMUSG00000063796|Slc22a8|257_8
CTTTCTGCTTGAGACCCTCAATCGGCCCTTACCAGAAACT
>ENSMUSG00000024650|Slc22a6|76_1
AACCATCGTGACTGAGTGGAACCTTGTGTGCTCTCATCGG
>ENSMUSG00000024650|Slc22a6|76_2
CACCCAACTATACTGTCTACTGCATTTTCCGGCTCCTCTC
>ENSMUSG00000024650|Slc22a6|76_3
TAGCATTGCAATCAACTGCATGACACTAAACATGGAGTGG
>ENSMUSG00000024650|Slc22a6|76_4
TCTTCATTGAGTCAGCCCGCTGGTACTCCTCCTCTGGAAG
>ENSMUSG00000024650|Slc22a6|76_5
AAGAAGAGGGGGCTAAGCTGAGTATAGAGGTGCTCCAGAC
>ENSMUSG00000024650|Slc22a6|76_6
CTGTACTAGGGAAAGGCTGTCTGGCTTCCTCTTTCAACTG
>ENSMUSG00000024650|Slc22a6|76_7
AAGCATGACTGCCGAGTTCTACCCCTCCATACCTCTCTTC
>ENSMUSG00000024650|Slc22a6|76_8
TGGAACAGCAGAAGCAGATGATACCACTCCAGGTCTCAAC
>ENSMUSG00000024672|Ms4a7|125_1
TTGCCTCAATCACAAGATCATACCCAACTTGTTAAAAGCA
>ENSMUSG00000024672|Ms4a7|125_2
TCTATCTTTTGGTGGAAGCAAGTCTACTCCAACAAACCTG
>ENSMUSG00000024672|Ms4a7|125_3
TATGAGTGCTCTGGGGATGATGCTTCTCTTCACTGTGCTG
>ENSMUSG00000024672|Ms4a7|125_4
CTTGAAATCCCACCATTGGAAGAATGAAGACAAGAACTGT
>ENSMUSG00000024672|Ms4a7|125_5
CATTGGCCTCTTCCTCTTCACCTATTGTCTGATAGCCCTG
>ENSMUSG00000024672|Ms4a7|125_6
CACCACTTTGATATCTGGATACCTGTTTATTGGATCCCTC
>ENSMUSG00000024672|Ms4a7|125_7
AAAAGAAGATGACCTGCTGATTGGAGTGCCTAGTGAAGCC
>ENSMUSG00000024672|Ms4a7|125_8
CACCAAGAACATTGGGTGGGACTGCTTTCCAAAGGACATC
>ENSMUSG00000079419|Ms4a6c|314_1
ATTCCACAGGTAGTGACCAATGAGACCATCACAACGATTT
>ENSMUSG00000079419|Ms4a6c|314_2
CTACCCAACAGAGGCAAGACAGCCTGAAGAAACATCTAAA
>ENSMUSG00000079419|Ms4a6c|314_3
GATAGTGGCAATCCAGATCATGTGTGCTGTGACAGTGTTG
>ENSMUSG00000079419|Ms4a6c|314_4
TCTGTTCCTCCTGTCCCATATTTTAACTCAGTGTTTTCTG
>ENSMUSG00000079419|Ms4a6c|314_5
TTTTGTCCATCATTACGGAGAGAAAGTCAACAAAACCTTT
>ENSMUSG00000079419|Ms4a6c|314_6
TGACTACTACCAACCTTTCTACAACTCAGACAGGAGTGAA
>ENSMUSG00000079419|Ms4a6c|314_7
TTTGCTCTCTGCCATGCTGTGGTTGAGAGAGGGTGTTCTG
>ENSMUSG00000079419|Ms4a6c|314_8
CTGTCTTATAACTCCAATAATGAAGCCAATGTGGAATCAA
>ENSMUSG00000024677|Ms4a6b|280_1
CTGTGGCAATGATTTCGCCAAATGGAATGAGTCTTCCCCA
>ENSMUSG00000024677|Ms4a6b|280_2
TTTCCACCAGTGGCAAGACAGCCTGAAGAAACATCTAAAG
>ENSMUSG00000024677|Ms4a6b|280_3
AATCTACACTTTACCTCAGTGTTTTCAGTCCTGTTAAAAT
>ENSMUSG00000024677|Ms4a6b|280_4
AGACAAAGTCAACAAAAATTTTGGTAGACAGCAGCCTGAC
>ENSMUSG00000024677|Ms4a6b|280_5
CAAGGAGCTTAGACCAACTGAATATCATTACTACCAATTC
>ENSMUSG00000024677|Ms4a6b|280_6
CCAAGTCTGTTCTGGCTGGAGTCTTTTCACTGATGCTGAT
>ENSMUSG00000024677|Ms4a6b|280_7
CTGGTGTGAATAAACAAGGGACCTGCAATGAAGTCTGAAG
>ENSMUSG00000024677|Ms4a6b|280_8
TTTGGAGGTACCAGATAACATACTTATTTCTAGAATCGCC
>ENSMUSG00000046805|Mpeg1|133_1
GGTACCACTGGATTTCAAATATGCAAGAATGCCCTGAAAC
>ENSMUSG00000046805|Mpeg1|133_2
CCTGGATGAATTACCAGAGTACCACCTCACTTTCTATCAA
>ENSMUSG00000046805|Mpeg1|133_3
CAAAGGATGAAGACCCTTCAAGTAAAGGACCAAGCTGTGA
>ENSMUSG00000046805|Mpeg1|133_4
CTTTGGTGGAGTTTATCAGGAATGCACTGAACTGTCAGGT
>ENSMUSG00000046805|Mpeg1|133_5
CAGCAGGCTACATCCCACTGAACCTGTTTGAAAGCCTCAA
>ENSMUSG00000046805|Mpeg1|133_6
AGACTGCCAGATCCTGGATTAAGGATCCTCAGACCAACCA
>ENSMUSG00000046805|Mpeg1|133_7
AATGGAATGTCAGGAGGGGAAGCTGCTGGAATCACTTTGG
>ENSMUSG00000046805|Mpeg1|133_8
AACAGATGCAACAGTCCTTAATGGAGAAGAGGATCCAAGT
>ENSMUSG00000033207|Mamdc2|330_1
GGAATGGAAGATACAACTGAACAGTCATCAGGATATTCTG
>ENSMUSG00000033207|Mamdc2|330_2
GAGTGTTTATTTGAAAAGGGAAGAAGATAGTGAGGAGTCC
>ENSMUSG00000033207|Mamdc2|330_3
CACTACTGGGGTAGGTTACTACATGTACATCGAAGCCTCC
>ENSMUSG00000033207|Mamdc2|330_4
AATGTGCGTTTACACAGGAGAAAAGGAACCGAAGCAGCTG
>ENSMUSG00000033207|Mamdc2|330_5
AGCCCTGGATGACATTACCATACAACTAGGAAACTGCCGG
>ENSMUSG00000033207|Mamdc2|330_6
ATAGGCCTCTGCAACTTTTATCAAGACAAAGAGGGTCCGG
>ENSMUSG00000033207|Mamdc2|330_7
ATTTGAGGATGAGAGCTTCGATCGCTTGCTTTGGTCCACT
>ENSMUSG00000033207|Mamdc2|330_8
TTTGCGTTTCTGCCTTGGATACTAAATGAGGAAGGCCATT
>ENSMUSG00000025064|Col17a1|379_1
CAACGTGACACAAGACCTCATGGACTTCTTCCAAACCTAC
>ENSMUSG00000025064|Col17a1|379_2
GGCTTCACTGGAGACCTAGATTACAACAAGCTGGCAGTGC
>ENSMUSG00000025064|Col17a1|379_3
CACCTGGAGATGGTCACTTAAGGGAGAACTACAACTGGAG
>ENSMUSG00000025064|Col17a1|379_4
CCTGTCTTTGGACTATGGAGAGCTGAGCAGACACATTCTC
>ENSMUSG00000025064|Col17a1|379_5
TGTCATCACCATCACAGGAGAGACTTTCGACTACTCCCAG
>ENSMUSG00000025064|Col17a1|379_6
CAGGAGAACGGGAATCTCAGAGGAAGTCCTGGTCCAAAAG
>ENSMUSG00000025064|Col17a1|379_7
GAAGGCAGATGTGAATGGAGACCTAAATACCGTGTCCACA
>ENSMUSG00000025064|Col17a1|379_8
CAGATGGACAGAACTGGATGAGGTGAAGCGTTTGCTTAAG
>ENSMUSG00000015340|Cybb|340_1
CAACTGGGATAACGAGTTCAAGACCATTGCAAGTGAACAC
>ENSMUSG00000015340|Cybb|340_2
GCCAACTTCCTCAGCTACAATATCTACCTTACTGGCTGGG
>ENSMUSG00000015340|Cybb|340_3
CAGTTGATGGACCCTTTGGTACAGCCAGTGAAGATGTGTT
>ENSMUSG00000015340|Cybb|340_4
TGTGATAAGCAGGAGTTCCAAGATGCCTGGAAACTACCTA
>ENSMUSG00000015340|Cybb|340_5
TCGCTGGAAACCCTCCTATGACTTGGAAATGGATAGTGGG
>ENSMUSG00000015340|Cybb|340_6
AACGTTGAGTGGTGTGTGAATGCCAGAGTCGGGATTTCTG
>ENSMUSG00000015340|Cybb|340_7
TGCTCGACAAGGATTCGAAGACAACTGGACAGGAACCTCA
>ENSMUSG00000015340|Cybb|340_8
GGGAACTGGGCTGTGAATGAAGGACTCTCCATCTTTGTCA
>ENSMUSG00000031375|Bgn|322_1
ATGATGGGCTGCTCATGATGAATGATGAGGAGGCTTCAGG
>ENSMUSG00000031375|Bgn|322_2
AGATCTCCCTGAGACCCTGAACGAACTTCACCTGGACCAC
>ENSMUSG00000031375|Bgn|322_3
GGACCTACTTCGATACTCCAAGCTGTACAGGTTGGGCTTA
>ENSMUSG00000031375|Bgn|322_4
TGAGTTTTCTGCCTACCCTGAGGGAACTTCACTTGGACAA
>ENSMUSG00000031375|Bgn|322_5
GCACTCCAACAACATCACCAAGGTGGGCATCAATGACTTC
>ENSMUSG00000031425|Plp1|312_1
AGCTCTCACTGGTACAGAAAAGCTAATTGAGACCTATTTC
>ENSMUSG00000031425|Plp1|312_2
TGCGCTGATGCCAGAATGTATGGTGTTCTCCCATGGAATG
>ENSMUSG00000047230|Cldn2|214_1
ATCTACAGTACCCTTTTAGGACTTCCTGCTGACATCCAGG
>ENSMUSG00000047230|Cldn2|214_2
GTATTATCTCTGTGGTGGGCATGAGATGCACCGTGTTCTG
>ENSMUSG00000047230|Cldn2|214_3
CGAGCTAAGGACAGAGTGGCTGTAGTGGGTGGAGTCTTTT
>ENSMUSG00000047230|Cldn2|214_4
TGAGATTGGAGAGGCTCTGTACTTGGGCATCATCTCAGCC
>ENSMUSG00000047230|Cldn2|214_5
TTCTTTGGTAGCCGGAGTCATCCTTTGCTTTTCCTGCTCG
>ENSMUSG00000047230|Cldn2|214_6
AGTTCAACTCATACAGCCTGACTGGGTATGTGTGAAGAAC
>ENSMUSG00000047230|Cldn2|214_7
CAAAGGACATTGCCACTGAATCATGTGTAAGGTGCTGCTG
>ENSMUSG00000047230|Cldn2|214_8
CCCTCACCTGACCTCACTAAAGTACCTCCTGTGCTTTGAA
>ENSMUSG00000015405|Ace2|95_1
ACTCCGATCATCAAGCGTCAACTACAGGCCCTTCAGCAAA
>ENSMUSG00000015405|Ace2|95_2
GAGCCAGGATTGGATGAAATAATGGCGACAAGCACAGACT
>ENSMUSG00000015405|Ace2|95_3
GAGAGGGGACTATGAAGCAGAGGGAGCAGATGGCTACAAC
>ENSMUSG00000015405|Ace2|95_4
TGCCCATTTGCTTGGTGATATGTGGGGTAGATTTTGGACA
>ENSMUSG00000015405|Ace2|95_5
TGACTCAAGGATTCTGGGCAAACTCTATGCTGACTGAGCC
>ENSMUSG00000015405|Ace2|95_6
GTTAGAGAAGTGGAGGTGGATGGTCTTTCGGGGTGAAATT
>ENSMUSG00000015405|Ace2|95_7
CTCAAGATGCTGAGTCTTGGAAATTCAGAGCCCTGGACCA
>ENSMUSG00000015405|Ace2|95_8
CCAGACAGTTCCTTTTCTAGAGGAAGATGTACGAGTGAGT
>ENSMUSG00000031384|Asb9|385_1
TCAAACCCGTTGATGGGAGATGTAGTGTCTGACTGGTCTC
>ENSMUSG00000031384|Asb9|385_2
CAATCCACGGATGTCTGCTGACCCTGAGGAACCTTATCAG
>ENSMUSG00000031384|Asb9|385_3
GCATGACCATAGACTGGCGAACTCCCTTGTTTAATGCATG
>ENSMUSG00000031384|Asb9|385_4
TGAGGCTGCTAAAAGAGGATATGTGAAATGCATTGAGTCC
>ENSMUSG00000031384|Asb9|385_5
ATAACATCAGCCATCTCGGAACACCTCTGTATGTGGCTTG
>ENSMUSG00000031384|Asb9|385_6
GAATCAAGGCAAAGGCTTGGATTCTCCTCTTCACGTAGTG
>ENSMUSG00000031384|Asb9|385_7
GATCCAGATCTTCTTGCAGAATGAAGGACCCCAGTCTTTG
>ENSMUSG00000031384|Asb9|385_8
TGGCATTCGGCAGCATCATAAGATTTCTGAGCTCCTCCTC
