# Supplementary material for: Evidence of off-target probe binding affecting 10x Genomics Xenium gene panels compromise accuracy of spatial transcriptomic profiling
Source: eLife. 2026 May 1;14:RP107070. doi: 10.7554/eLife.107070 (PMC13134852; doi:10.7554/eLife.107070)
Supplement: Supplementary file 10. — Results include all possible RNA species, and using a pad length (-pl) of 10. [file elife-107070-supp10.zip › xenium_probeset_results/mouse_multi_10pl_all/track.no_hit.txt]

ENSMUSG00000030607|Acan|12_6
ENSMUSG00000046056|Sbsn|278_6
ENSMUSG00000053198|Prx|43_3
ENSMUSG00000030607|Acan|12_4
ENSMUSG00000020932|Gfap|7_6
