# Supplementary material for: Evidence of off-target probe binding affecting 10x Genomics Xenium gene panels compromise accuracy of spatial transcriptomic profiling
Source: eLife. 2026 May 1;14:RP107070. doi: 10.7554/eLife.107070 (PMC13134852; doi:10.7554/eLife.107070)
Supplement: Supplementary file 10. — Results include all possible RNA species, and using a pad length (-pl) of 10. [file elife-107070-supp10.zip › xenium_probeset_results/human_immunooncology_10pl_all/fwd_oriented.fa]

>ENSG00000187608|ISG15|333_1
ACAAATGCGACGAACCTCTGAGCATCCTGGTGAGGAATAA
>ENSG00000187608|ISG15|333_2
AGGATCAAGGGCCGGAAATAAAGGCTGTTGTAAAGAGAAA
>ENSG00000049249|TNFRSF9|159_1
AGACCAGTACAAACTACTCAAGAGGAAGATGGCTGTAGCT
>ENSG00000049249|TNFRSF9|159_2
TGTTGTTAAACGGGGCAGAAAGAAACTCCTGTATATATTC
>ENSG00000049249|TNFRSF9|159_3
GGACACTCTCCGCAGATCATCTCCTTCTTTCTTGCGCTGA
>ENSG00000049249|TNFRSF9|159_4
CTGGACAAACTGTTCTTTGGATGGAAAGTCTGTGCTTGTG
>ENSG00000049249|TNFRSF9|159_5
GTAAAGACTGTTGCTTTGGGACATTTAACGATCAGAAACG
>ENSG00000049249|TNFRSF9|159_6
GCATGTGTGAACAGGATTGTAAACAAGGTCAAGAACTGAC
>ENSG00000049249|TNFRSF9|159_7
GGACAAAGGACCTGTGACATATGCAGGCAGTGTAAAGGTG
>ENSG00000049249|TNFRSF9|159_8
TCAACTTTGAGAGGACAAGATCATTGCAGGATCCTTGTAG
>ENSG00000028137|TNFRSF1B|225_1
GTACCAAGACCTCGGACACCGTGTGTGACTCCTGTGAGGA
>ENSG00000028137|TNFRSF1B|225_2
CAGTACACTTACCCCAGCCAGTGTCCACACGATCCCAACA
>ENSG00000028137|TNFRSF1B|225_3
ACAGCCTTGGGTCTACTAATAATAGGAGTGGTGAACTGTG
>ENSG00000028137|TNFRSF1B|225_4
TCGTGAACGTCTGTAGCAGCTCTGACCACAGCTCACAGTG
>ENSG00000028137|TNFRSF1B|225_5
TGCCAACTTGTCCTTTTGTACCATGGTGTGAAAGTCAGAT
>ENSG00000028137|TNFRSF1B|225_6
ATATTCAGTGCTGTGGCCTGGGCAAGATAACGCACTTCTA
>ENSG00000028137|TNFRSF1B|225_7
CAGGGAATTTCAGGAACTAGAGATGACTGAGTCCTCGTAG
>ENSG00000028137|TNFRSF1B|225_8
TCTCAGGAGCATGGGGATAAAGGAGAAGGCATGAAATTGT
>ENSG00000173369|C1QB|302_1
AGGAGGCGTCTGACACAGTATGATGATGAAGATCCCATGG
>ENSG00000173369|C1QB|302_2
TACTGATGTTGCTCCTGCTCCTGGGCCTAATCGATATCTC
>ENSG00000142677|IL22RA1|73_1
CAGACAGAACATCTGACCCAAATGTGCTACACAGTGGGGA
>ENSG00000142677|IL22RA1|73_2
CCCTCCTATGGGGTATGCATGGAAGGTTCTGGCAAAGACT
>ENSG00000142677|IL22RA1|73_3
GATCACCTACTTAGGGCAGCCAGACATCTCCATCCTCCAG
>ENSG00000142677|IL22RA1|73_4
GAGTGAAGACACTGCCAGACCGGACATGGACCTACTCCTT
>ENSG00000142677|IL22RA1|73_5
TTGGAGGGAAGCAGAGAGAATATGAGTTCTTCGGCCTGAC
>ENSG00000142677|IL22RA1|73_6
ACATCTTCCATGACCTGTTCTACCACTTAGAGCTCCAGGT
>ENSG00000142677|IL22RA1|73_7
TGATGTGACCTGTATCTCCAAAGTGAGATCGATTCAGATG
>ENSG00000142677|IL22RA1|73_8
GGTCAGCCACCAAGATGACTGACAGGTTCAGCTCTCTGCA
>ENSG00000020633|RUNX3|122_1
GAAGGCATTGAGGTGAGGGATCATTTTGGGTCAGACATCA
>ENSG00000020633|RUNX3|122_2
CCATTTGTGGAGAGAACAGGAGGGCCAGATAGATAGGTCC
>ENSG00000020633|RUNX3|122_3
CATGCACTTTACCAGCTCAACGCATCCACTCTCTGTTCTC
>ENSG00000020633|RUNX3|122_4
GAGAAGATGAGTCTATGGCATCAGGTTCTTAAACCCAGGA
>ENSG00000020633|RUNX3|122_5
CTGCTGGCAGAGATGGTTTGAGAACACATCCAAGCCAGTC
>ENSG00000020633|RUNX3|122_6
CCAGAGAGAGGCAGCATTGGCCCACAGGATAAGCCTCAGG
>ENSG00000020633|RUNX3|122_7
ATCTGTGCAGCCACATCCTTGTACAGAGGCATAGGTTACC
>ENSG00000020633|RUNX3|122_8
TCATGAAGAACCAGGTGGCCAGGTTCAACGACCTTCGCTT
>ENSG00000117632|STMN1|345_1
GCCTCCAATCTGCATTGATTACCTGGTCTGATCTCTCTCA
>ENSG00000117632|STMN1|345_2
GACTTCTTTTGAGTTAGGTTAATAAATCAAGCCATAGAGC
>ENSG00000117632|STMN1|345_3
GTGGCTTCTTTTGAACTGTTAGATGCTGAATATCTGTTCA
>ENSG00000117632|STMN1|345_4
GTACTGTATTGGCTCTGTGAAAACATATTTGTGAAAAGAG
>ENSG00000117632|STMN1|345_5
TTTCTTGTTGCATCTTTTCTACTTCAGTACACTTGGTGTA
>ENSG00000117632|STMN1|345_6
AAAGAATCCAAAGACCCTGCTGACGAGACTGAAGCTGACT
>ENSG00000117632|STMN1|345_7
CGAGAAAGAAGTGCTTCAGAAGGCAATAGAAGAGAACAAC
>ENSG00000117632|STMN1|345_8
CTTCTTCTGATATCCAGGTGAAAGAACTGGAGAAGCGTGC
>ENSG00000117632|STMN1|345_9
GATTGTGCAGAATACACTGCCTGTCGCTTGTCTTCTATTC
>ENSG00000176083|ZNF683|208_1
ACACATGGGCTATGACATAGATGAGGTCAAAGTGTCCTCG
>ENSG00000176083|ZNF683|208_2
ATACCGTGGGTTCCAGGAAGAAATCACTGGAAAAGCTTCC
>ENSG00000176083|ZNF683|208_3
CAAAATCCTGTACGAGTGCAACATATGTGGCAAGAGCTTT
>ENSG00000176083|ZNF683|208_4
ACTCCATCTCCAAGGAGCTCCCATTTCTCCTCCACGCCTT
>ENSG00000176083|ZNF683|208_5
TCACAGTCAAGTACCCACAGAACAAGGACAAGCTGGGAAA
>ENSG00000117713|ARID1A|254_1
GCCTCTCTTATACACAGCAGATTCCTCCTTATGGACAACA
>ENSG00000117713|ARID1A|254_2
AGGGAGGGCAAGAAGATATGAACCTGAGCCTTCAGTCAAG
>ENSG00000117713|ARID1A|254_3
CAGCATCATGCATCCTTCCATGAACCAATCAAGCATTGCC
>ENSG00000117713|ARID1A|254_4
TAACTCCAGCCACCAAAATGAACAACAAGGCAGATGGGAC
>ENSG00000117713|ARID1A|254_5
CCAAGAAATCCAGTTCTTCTACTACAACCAATGAGAAGAT
>ENSG00000117713|ARID1A|254_6
AGGAAACCTCTGGACCTCTATCGCCTCTATGTGTCTGTGA
>ENSG00000117713|ARID1A|254_7
GGGATCCAGGATGCCTTTAATGATGGAAGTGACTCCACAT
>ENSG00000117713|ARID1A|254_8
CGACAGCACTATCCCTATGGAGGTCCTTATGACAGAGTGA
>ENSG00000000938|FGR|274_1
GAATCCCCTACCCAGGCATGAATAAACGGGAAGTGTTGGA
>ENSG00000000938|FGR|274_2
TGCTGGATTTTCTCAAGAACCCAGAGGGCCAGGATTTGAG
>ENSG00000000938|FGR|274_3
ACATGGGCGGCTACTACATCACCACACGGGTTCAGTTCAA
>ENSG00000000938|FGR|274_4
AGACCAGAGGCGATCATGTGAAGCATTACAAGATCCGCAA
>ENSG00000000938|FGR|274_5
TCTCAGCTCCGGAAAAACTGGCTGCATTCCCAGCAACTAC
>ENSG00000000938|FGR|274_6
AAGTTCCACATCCTGAACAATACTGAAGGTGACTGGTGGG
>ENSG00000000938|FGR|274_7
CCACATCCCCAACTACAGCAACTTCTCCTCTCAGGCCATC
>ENSG00000000938|FGR|274_8
TGGAATGGGCTGTGTGTTCTGCAAGAAATTGGAGCCGGTG
>ENSG00000121769|FABP3|270_1
ACTGAGGAAGAAGCACTGGATGGGAGACTGAAATGGACAG
>ENSG00000121769|FABP3|270_2
TTTGGTAACATAACTCTGGGAGTCTTGGTTTATCCTGTGT
>ENSG00000121769|FABP3|270_3
CCTCGACTCAGCACCACATTGCCTCATTTCTTCCTCTGCA
>ENSG00000121769|FABP3|270_4
CGCACTTATGAGAAAGAGGCATGACCTGACTGCACTGTTG
>ENSG00000121769|FABP3|270_5
GTGACACTGGATGGAGGGAAACTTGTTCACCTGCAGAAAT
>ENSG00000121769|FABP3|270_6
GGGTGGAGTTCGATGAGACAACAGCAGATGACAGGAAGGT
>ENSG00000121769|FABP3|270_7
CATGACCAAGCCTACCACAATCATCGAAAAGAATGGGGAC
>ENSG00000121769|FABP3|270_8
GGACAGCAAGAATTTCGATGACTACATGAAGTCACTCGGT
>ENSG00000084652|TXLNA|2_1
GAATGGGGAGCCTGAACCAACTCCAGTAGTCAATGGAGAG
>ENSG00000084652|TXLNA|2_2
CAAGGGGGATCCAAACACAGAAGAGATCCGGCAGAGTGAC
>ENSG00000084652|TXLNA|2_3
GAAGGAGATCACGTTGCTGATGCAGACATTGAATACTCTG
>ENSG00000084652|TXLNA|2_4
TGAATGACATTCAGCTGCAGATGGAACAGCACAATGAGCG
>ENSG00000084652|TXLNA|2_5
AAGAGGCAGTAGAGTCCCAGAGGATGTGTGAGCTGATGAA
>ENSG00000084652|TXLNA|2_6
ACAGCTTGCCCTATACACAGAGAAGTTTGAGGAGTTCCAG
>ENSG00000084652|TXLNA|2_7
TTTCCAAAAGCAGCGAGGTATTCACCACATTCAAGCAGGA
>ENSG00000084652|TXLNA|2_8
AAGATCAAGAAGCTGGAGAAAGAAACCACCATGTACCGGT
>ENSG00000182866|LCK|200_1
GACTGGATGGAAAACATCGATGTGTGTGAGAACTGCCATT
>ENSG00000182866|LCK|200_2
GGAAGGCTTCATCCCCTTCAATTTTGTGGCCAAAGCGAAC
>ENSG00000182866|LCK|200_3
CAGGGAGAGGTGGTGAAACATTACAAGATCCGTAATCTGG
>ENSG00000182866|LCK|200_4
GAATCACTTTTCCCGGCCTGCATGAACTGGTCCGCCATTA
>ENSG00000182866|LCK|200_5
TTCAGGCATCAAGTTGACCATCAACAAACTCCTGGACATG
>ENSG00000182866|LCK|200_6
GCATTCATTGAAGAGCGGAATTATATTCATCGTGACCTTC
>ENSG00000182866|LCK|200_7
AGCGCCAGAAGCCATTAACTACGGGACATTCACCATCAAG
>ENSG00000182866|LCK|200_8
CCTTACCCAGGGATGACCAACCCGGAGGTGATTCAGAACC
>ENSG00000123080|CDKN2C|0_1
AGAGGCAACAGAAGCAGCAATTGTTTCAGCGAAAAAAGCA
>ENSG00000123080|CDKN2C|0_2
TGTAAACGTCAATGCACAAAATGGATTTGGAAGGACTGCG
>ENSG00000123080|CDKN2C|0_3
ATTTGAAAGACCGAACTGGTTTCGCTGTCATTCATGATGC
>ENSG00000123080|CDKN2C|0_4
GCAGGTTTCCTGGACACTTTACAGACTTTGCTGGAGTTTC
>ENSG00000123080|CDKN2C|0_5
TGTGATTTGGCCAGGCTCTATGGGAGGAATGAGGTTGTTA
>ENSG00000123080|CDKN2C|0_6
CGTTGCCTCTACTTTATCAATTAACTGAGTAGCTCTCCTG
>ENSG00000123080|CDKN2C|0_7
GTTAAAATACAGTTCTGTCATATGTTAAGCAGCTAAATTT
>ENSG00000123080|CDKN2C|0_8
AACATCTTTTTAACCTGCAAAATCTGTTCTAACATGTAAT
>ENSG00000177606|JUN|312_1
GGCTGGAGGAAAAAGTGAAAACCTTGAAAGCTCAGAACTC
>ENSG00000177606|JUN|312_2
TTATGGCTACAGTAACCCCAAGATCCTGAAACAGAGCATG
>ENSG00000162434|JAK1|222_1
GATGAGACAGGTCTCCCACAAACACATCGTGTACCTCTAT
>ENSG00000162434|JAK1|222_2
GAACACACATCTATTCTGGGACCCTGATGGATTACAAGGA
>ENSG00000162434|JAK1|222_3
GATCGTCCACAACATACAGAATGGCTGTCATGGTCCAATC
>ENSG00000162434|JAK1|222_4
TGGTGACTGGGAATCTTGGAATCCAGTGGAGGCATAAACC
>ENSG00000162434|JAK1|222_5
TCTCACACTATGCCATGATGAAGAAGATGCAGTTGCCAGA
>ENSG00000162434|JAK1|222_6
CGAGCAGGATGGACATGATATTGAGAACGAGTGTCTAGGG
>ENSG00000162434|JAK1|222_7
AAATCGCACCATCACCGTTGATGACAAGATGTCCCTCCGG
>ENSG00000162434|JAK1|222_8
AAAAGAGGACTGCAATGCCATGGCTTTCTGTGCTAAAATG
>ENSG00000081985|IL12RB2|348_1
CCAAGGTTACTGCTGTCAATAGTCTTGGAAGCTCCTCTTC
>ENSG00000081985|IL12RB2|348_2
ATGAGGGACTGGTACTGCTTAATCGACTCAGATATCGGCC
>ENSG00000081985|IL12RB2|348_3
GAGCCTACTGGGATGTTAGATGTCTGGTACATGAAACGGC
>ENSG00000081985|IL12RB2|348_4
TGACAGGAGGGAAAGCCATGACACAGAACATCACAGGACA
>ENSG00000081985|IL12RB2|348_5
CTGCCCACTCGTATTAACATAATGAACCTGTGTGAGGCAG
>ENSG00000081985|IL12RB2|348_6
AGATCCCTCTGCTGTTCAGGAGTACGTGGTGGAATGGAGA
>ENSG00000081985|IL12RB2|348_7
CTACGGAGTCGACCCTACAATGTGTCTGCTCTGATTTCAG
>ENSG00000081985|IL12RB2|348_8
CTCTGACAGCTGCTGGTGAAAGTTCCCACGGAAATGAGAG
>ENSG00000184371|CSF1|263_1
AGGAGGTGTCGGAGTACTGTAGCCACATGATTGGGAGTGG
>ENSG00000184371|CSF1|263_2
AGACCAGGAACAGTTGAAAGATCCAGTGTGCTACCTTAAG
>ENSG00000184371|CSF1|263_3
CTGCGTCCGAACTTTCTATGAGACACCTCTCCAGTTGCTG
>ENSG00000184371|CSF1|263_4
GGACTGGAATATTTTCAGCAAGAACTGCAACAACAGCTTT
>ENSG00000184371|CSF1|263_5
GGATGGAGGATATTCTTGACTCTGCAATGGGCACTAATTG
>ENSG00000184371|CSF1|263_6
CCAGCAACTTCCTCTCAGCATCTTCTCCACTCCCTGCATC
>ENSG00000184371|CSF1|263_7
CAGGATGACAGACAGGTGGAACTGCCAGTGTAGAGGGAAT
>ENSG00000184371|CSF1|263_8
GCACAGAACAGTCTCTCCGTGGGAGGAGACATTATGGGGC
>ENSG00000184371|CSF1|263_9
AAGGAAGCCATTGCACTGTGAACACTGTACCTGCCTGCTG
>ENSG00000116824|CD2|234_1
AGCTTTCCATGTAAATTTGTAGCCAGCTTCCTTCTGATTT
>ENSG00000116824|CD2|234_2
TCAGGACATCAACTTGGACATTCCTAGTTTTCAAATGAGT
>ENSG00000116824|CD2|234_3
ATTAAGCATCTGAAGACCGATGATCAGGATATCTACAAGG
>ENSG00000116824|CD2|234_4
CCTGGACTTGTATCAACACAACCCTGACCTGTGAGGTAAT
>ENSG00000116824|CD2|234_5
AGGTCTGGACATCTATCTCATCATTGGCATATGTGGAGGA
>ENSG00000116824|CD2|234_6
GAGAAATGATGAGGAGCTGGAGACAAGAGCCCACAGAGTA
>ENSG00000116824|CD2|234_7
CAACCCCTCAGAATCCAGCAACTTCCCAACATCCTCCTCC
>ENSG00000116824|CD2|234_8
ATGGGGCAGCAGAAAACTCATTGTCCCCTTCCTCTAATTA
>ENSG00000134193|REG4|218_1
AACTTTAGCATTGGCCCAGTAGTGGCTTCTAGCTCTAAAT
>ENSG00000134193|REG4|218_2
TTTCTGCTAGCCTGGCTAAATCTGCTCATTATTTCAGAGG
>ENSG00000134193|REG4|218_3
CAAGTACCGACCATAGAGCAAGAATCAAGATTCTGCTAAC
>ENSG00000134193|REG4|218_4
CAGCACCATAGCAGAGTACATAAGTGGCTATCAGAGAAGC
>ENSG00000134193|REG4|218_5
AAGGATAATGGAGTTTCTGTACAAGATTTACCAGAAAGAG
>ENSG00000134193|REG4|218_6
CTTTGGCTGGTGAAATGGAGAGAAGAGGGTTGTGTGTTCA
>ENSG00000134193|REG4|218_7
GAGCCCCAGATCTCATTTGATTCAGGATCAAGTGTCCTTC
>ENSG00000134193|REG4|218_8
AAAACAGGAGTCCTGGGTGATATCATCATGAGACCCAGCT
>ENSG00000134193|REG4|218_9
TTGCACTAGCTACATCCTCAGGGTAGGAGGAAGATGGCTT
>ENSG00000134193|REG4|218_10
GAACCCAGGAGTTTCAAAGAAGCGCTAGTAAGGTCTCTGA
>ENSG00000134250|NOTCH2|290_1
TGCCTCAAATCCATGCCTGAACCAAGGAACCTGCTTTGAT
>ENSG00000134250|NOTCH2|290_2
GTGAACGAATGCCTGAGCAATCCCTGCATCCATGGAAACT
>ENSG00000134250|NOTCH2|290_3
AACAGTAGGTGATCAACTTTCCTATGTGCTTGTGCTTTTG
>ENSG00000134250|NOTCH2|290_4
AAAGGGACAGGCAAGTCTGGAATGGAAAAGAACACGATGA
>ENSG00000134250|NOTCH2|290_5
CTTCACAGGGCAGAAATGTGAGACTGATGTCAATGAGTGT
>ENSG00000134250|NOTCH2|290_6
CTGTCTCATCCCTGTGCAAATGGAAGTACCTGTACCACTG
>ENSG00000134250|NOTCH2|290_7
ACCTATGAGTGCACCTGTCAAGTCGGGTTTACAGGTAAGG
>ENSG00000134250|NOTCH2|290_8
TTTACAGGAGAGGACTGCCAGTACTCAACATCTCATCCAT
>ENSG00000134250|NOTCH2|290_9
CAATGGCACAGGATACTGCAAATGTCCAGAAGGCTTCTTG
>ENSG00000134250|NOTCH2|290_10
GATGGCTATGAACCCTGTGTAAATGAAGGAATGTGTGTTA
>ENSG00000150337|FCGR1A|301_1
TGGCTACTACTGCAGGTCTCCAGCAGAGTCTTCACGGAAG
>ENSG00000150337|FCGR1A|301_2
CATCGCTACACATCAGCAGGAATATCTGTCACTGTGAAAG
>ENSG00000150337|FCGR1A|301_3
GGCCTGGTTTGCAGCTTTACTTCTCCTTCTACATGGGCAG
>ENSG00000163131|CTSS|152_1
TCTACTATGAACCATCCTGTACTCAGAATGTGAATCATGG
>ENSG00000163131|CTSS|152_2
ATCGACTCAGACGCTTCCTATCCCTACAAAGCCATGGATC
>ENSG00000143365|RORC|247_1
GGCTCCCTGGATGAATAGAATGCAATTCATTCAGAAGCTC
>ENSG00000143365|RORC|247_2
CGCTTTCCCTCCACTCTACAAGGAGCTCTTCAGCACTGAA
>ENSG00000143365|RORC|247_3
CTGGAGCTGGCCTTTCATCATCATCTCTGCAAGACTCATC
>ENSG00000143365|RORC|247_4
CGAGGATGAGATTGCCCTCTACACAGCCCTTGTTCTCATC
>ENSG00000143365|RORC|247_5
GCTCCATCTTTGACTTCTCCCACTCCCTAAGTGCCTTGCA
>ENSG00000143365|RORC|247_6
TCTCAAAGCAGGAGCAATGGAAGTGGTGCTGGTTAGGATG
>ENSG00000143365|RORC|247_7
GAGGCTCTCAGGCTTTATGGAGCTCTGCCAGAATGACCAG
>ENSG00000143365|RORC|247_8
TTGAAGTGATCCCTTGCAAAATCTGTGGGGACAAGTCGTC
>ENSG00000163220|S100A9|397_1
AAACACTCTGTGTGGCTCCTCGGCTTTGACAGAGTGCAAG
>ENSG00000163220|S100A9|397_2
GCAGCTGGAACGCAACATAGAGACCATCATCAACACCTTC
>ENSG00000163220|S100A9|397_3
AGATCTGCAAAATTTTCTCAAGAAGGAGAATAAGAATGAA
>ENSG00000163220|S100A9|397_4
ACACATCATGGAGGACCTGGACACAAATGCAGACAAGCAG
>ENSG00000160856|FCRL3|106_1
GCTAATTGTCCAATGATGCATCAAGAGCATGAGGAACTTA
>ENSG00000160856|FCRL3|106_2
GAGGACTTTCTGCCACTGGAACATCTAGTCACAGTCCTAG
>ENSG00000160856|FCRL3|106_3
ATGTTCTCACCGTGAAGGAGAGTGATGCAGGGAGATACTA
>ENSG00000160856|FCRL3|106_4
AGGGCAGCTGATTGAAGGAGAAAATATGGTCCTTATTTGC
>ENSG00000160856|FCRL3|106_5
CAGAGAGTCCCTGTGTCTAATGTGAATCTAGAGATCCGGC
>ENSG00000160856|FCRL3|106_6
ATTCAGTCTCCAGGGATAATAGCAAATATCATTGTACTGC
>ENSG00000160856|FCRL3|106_7
AAGGTTTACTACAAGGATGGAAAACAGCTTCCTAATAGTT
>ENSG00000160856|FCRL3|106_8
CTTTGAAGGAGACAATGTCATTCTGAGATGTCAGGGGAAA
>ENSG00000158477|CD1A|253_1
TGCTGTTTTTGCTACTTCCATTGTTAGCTGTTCTCCCAGG
>ENSG00000158477|CD1A|253_2
ATCGCATCCTTTTACAACCATTCCTGGAAACAAAATCTGG
>ENSG00000158477|CD1A|253_3
GTTGGCTGAGTGATTTGCAGACTCATACCTGGGACAGCAA
>ENSG00000158477|CD1A|253_4
CAGGGGAAACTTCAGCAATGAGGAGTGGAAGGAACTGGAA
>ENSG00000158477|CD1A|253_5
GCAGTTTGAATATCCTTTTGAGATACAGGTGACAGGAGGC
>ENSG00000158477|CD1A|253_6
TCAGAATCAGCATGAAAATGACATAACACACAATCTTCTC
>ENSG00000158477|CD1A|253_7
TCTACTGGGAGCATCACAGTTCCGTGGGCTTCATCATCTT
>ENSG00000158477|CD1A|253_8
TAGTGCCTTTACTTCTTCTGATAGGTCTTGCGCTTTGGTT
>ENSG00000158481|CD1C|201_1
GTTTCTGCTGCTAGCTCTTCTTCTCCCAGGTGGTGACAAT
>ENSG00000158481|CD1C|201_2
CATGTCATCCAGATCTTCTCATTTGTCAACCAATCCTGGG
>ENSG00000158481|CD1C|201_3
GACTCATGGCTGGGACAGTGAATCAGGCACAATAATTTTC
>ENSG00000158481|CD1C|201_4
AAGGGCAACTTCAGCAATGAAGAGTTGTCAGACCTAGAGT
>ENSG00000158481|CD1C|201_5
TCGGGAGATTCAAGACCATGCAAGTCAAGATTACTCGAAA
>ENSG00000158481|CD1C|201_6
CCAGAAGGCTTCTTTCAGGTAGCTTTCAACGGATTAGATT
>ENSG00000158481|CD1C|201_7
ATCTCCAGGCTGTGGAAGTTTGGCCCAAAGTGTCTGTCAT
>ENSG00000158481|CD1C|201_8
CGTCACAGAAACAGTGTATAATCTCATAAGAAGCACTTGC
>ENSG00000158481|CD1C|201_9
GGGCACTAAACATGGTGATATTCTTCCTAATGCTGATGGG
>ENSG00000158481|CD1C|201_10
TAGTGCCCTTGGTGATTCTAATAGTCCTTGTGTTATGGTT
>ENSG00000179639|FCER1A|251_1
AGTGAACCTGTGTACCTGGAAGTCTTCAGTGACTGGCTGC
>ENSG00000179639|FCER1A|251_2
CATGGTTGGAGGAACTGGGATGTGTACAAGGTGATCTATT
>ENSG00000179639|FCER1A|251_3
TGAAGCTCTCAAGTACTGGTATGAGAACCACAACATCTCC
>ENSG00000179639|FCER1A|251_4
AACCTACTACTGTACGGGCAAAGTGTGGCAGCTGGACTAT
>ENSG00000179639|FCER1A|251_5
TTATCCCATTGTTGGTGGTGATTCTGTTTGCTGTGGACAC
>ENSG00000143226|FCGR2A|289_1
AGAAACCTGTGGCTGCTTCAACCATTGACAGTTTTGCTGC
>ENSG00000143226|FCGR2A|289_2
CTACCTGACTCTTCCTCCCAACGACCATGTCAACAGTAAT
>ENSG00000203747|FCGR3A|42_1
GACCATAAATTTAAATGGAGAAAGGACCCTCAAGACAAAT
>ENSG00000203747|FCGR3A|42_2
AAAGGCAGGAAGTATTTTCATCATAATTCTGACTTCTACA
>ENSG00000072694|FCGR2B|44_1
CCAGGGAGTGATGGGAATCCTGTCATTCTTACCTGTCCTT
>ENSG00000072694|FCGR2B|44_2
CGATGGGGATCATTGTGGCTGTGGTCACTGGGATTGCTGT
>ENSG00000072694|FCGR2B|44_3
AGCCAATCCCACTAATCCTGATGAGGCTGACAAAGTTGGG
>ENSG00000072694|FCGR2B|44_4
TGGAAGAGCCTGATGACCAGAACCGTATTTAGTCTCCATT
>ENSG00000072694|FCGR2B|44_5
GCATTGGGATTTGAGAAGAAAATCAGAGAGGGAAGATCTG
>ENSG00000072694|FCGR2B|44_6
GACAGGGAGATGCTGCAGTTCCAAAAGAGAAGGTTTCTTC
>ENSG00000072694|FCGR2B|44_7
ATCAAGGCTCTTCCGTTCCACATCCACACAGCCAATCCAA
>ENSG00000072694|FCGR2B|44_8
ACAGATAATAGCAACTTGGGAAATGCTTATGTTACAGGTT
>ENSG00000143248|RGS5|332_1
TTGTAGTCAGACACAATCAGAATCACAGAAAAATCCTGCC
>ENSG00000143248|RGS5|332_2
GGCCTTCTTTCCCCACTCAATTCTTCCTGCCCTGTTATTA
>ENSG00000143248|RGS5|332_3
CTCAGTGATACCCACATGGGAAAAATCCCAGGGGATGTTG
>ENSG00000143248|RGS5|332_4
TATTTCCTCCATAATAACCCTGCATTTCCCATTAATCTAC
>ENSG00000143248|RGS5|332_5
CACAATGAAGAACCTGGTGGAACCTTCCCTGAGCAGCTTT
>ENSG00000143248|RGS5|332_6
GGCAAAGCAAATTTATGAAGAATTCATTCAAACGGAGGCT
>ENSG00000143248|RGS5|332_7
GATTGCCTGTGAGGATTACAAGAAGATCAAGTCCCCTGCC
>ENSG00000143248|RGS5|332_8
AATTCTCCTCCAGAAGCCAGACTCAGTTGGTGACCTTGTC
>ENSG00000198821|CD247|151_1
GTACAGGATGCTTTGGTTATATTTAGCTCCAAACCTTCAC
>ENSG00000198821|CD247|151_2
CTGCAGACGCCCAGATTATGAGACACAGGATGAAGCATTT
>ENSG00000198821|CD247|151_3
ATGGCCTTTACCAGGGTCTCAGTACAGCCACCAAGGACAC
>ENSG00000198821|CD247|151_4
GCCTGTACAATGAACTGCAGAAAGATAAGATGGCGGAGGC
>ENSG00000198821|CD247|151_5
TTCTCACTGCCTTGTTCCTGAGAGTGAAGTTCAGCAGGAG
>ENSG00000198821|CD247|151_6
CTGAGGGAAAGGACAAGATGAAGTGGAAGGCGCTTTTCAC
>ENSG00000188404|SELL|250_1
GGACAAAAGTTTCTCAATGATTAAGGAGGGTGATTATAAC
>ENSG00000188404|SELL|250_2
ACCATTTGTGAATCATCTGGAATCTGGTCAAATCCTAGTC
>ENSG00000188404|SELL|250_3
ATGTACCTTCATCTGCTCAGAAGGAACTGAGTTAATTGGG
>ENSG00000188404|SELL|250_4
TGAGCCTCTATCAGCACCAGATTTGGGGATCATGAACTGT
>ENSG00000188404|SELL|250_5
CACCTGTGGACCATTTGGAAACTGGTCATCTCCAGAACCA
>ENSG00000188404|SELL|250_6
CTGTACTCACCCTTTGGGAAACTTCAGCTTCAGCTCACAG
>ENSG00000188404|SELL|250_7
GCCTTTCAGTCGTTCTTACTACTGGATAGGAATCCGGAAG
>ENSG00000188404|SELL|250_8
CGAGACAATTACACAGATTTAGTTGCCATACAAAACAAGG
>ENSG00000117560|FASLG|279_1
GGCCTGTGTCTCCTTGTGATGTTTTTCATGGTTCTGGTTG
>ENSG00000117560|FASLG|279_2
CCTGGGGATGTTTCAGCTCTTCCACCTACAGAAGGAGCTG
>ENSG00000117560|FASLG|279_3
CTGAGGAAAGTGGCCCATTTAACAGGCAAGTCCAACTCAA
>ENSG00000117560|FASLG|279_4
CCTGCTTTCTGGAGTGAAGTATAAGAAGGGTGGCCTTGTG
>ENSG00000117560|FASLG|279_5
CTTTGTATATTCCAAAGTATACTTCCGGGGTCAATCTTGC
>ENSG00000117560|FASLG|279_6
GCCACAAGGTCTACATGAGGAACTCTAAGTATCCCCAGGA
>ENSG00000117560|FASLG|279_7
GATGATGGAGGGGAAGATGATGAGCTACTGCACTACTGGG
>ENSG00000117560|FASLG|279_8
TCTGAGCTCTCTCTGGTCAATTTTGAGGAATCTCAGACGT
>ENSG00000162704|ARPC5|213_1
ATTTGAGAGCCCGTCTGACAATAGCAGTGCTATGTTACTG
>ENSG00000162704|ARPC5|213_2
AAAGGCAGTTCAATCTCTGGACAAGAATGGTGTGGATCTC
>ENSG00000162704|ARPC5|213_3
CATTGTCTTGAAGGTGCTCATCTCTTTTAAAGCTAATGAT
>ENSG00000090104|RGS1|313_1
CACATCTGGAATCTGGAATGAAATCTTCCAAGTCCAAGGA
>ENSG00000090104|RGS1|313_2
GGCTTGTGAAGACTATAAGAAAACAGAGTCTGATCTTTTG
>ENSG00000081237|PTPRC|203_1
ACTTCCAGATATGACCATGTATTTGTGGCTTAAACTCTTG
>ENSG00000081237|PTPRC|203_2
TTTGCCTTTCTGGACACAGAAGTATTTGTGACAGGGCAAA
>ENSG00000081237|PTPRC|203_3
ATAATCATGAGTGATTCTTGACATTCACTTGTTCTTAAAC
>ENSG00000081237|PTPRC|203_4
ATTATAAGGAGAATGTTGCATGATTTTCCTTCTAGTCTGT
>ENSG00000081237|PTPRC|203_5
ACCGTGTTGAACTCTCTGAGATAAACGGAGATGCAGGGTC
>ENSG00000133063|CHIT1|285_1
ACCCCAGAGCTTGAAGTTCCAAAACCAGGTCAGCCCTCTG
>ENSG00000133063|CHIT1|285_2
TGATGATGTGGAGAGCTTCAAAACCAAGGTCAGCTATCTG
>ENSG00000133063|CHIT1|285_3
CTTCACCAAGGAAGGAGGGATGCTGGCCTACTATGAAGTC
>ENSG00000133063|CHIT1|285_4
CCAGAACCTGGATTTTGTCAACCTTATGGCCTACGACTTC
>ENSG00000133063|CHIT1|285_5
CTGGGCAGACCTATGTGGATGCTGGATACGAGGTGGACAA
>ENSG00000133063|CHIT1|285_6
CGTAGACAAGGAGCGCTTCACAACCCTGGTACAGGACTTG
>ENSG00000133063|CHIT1|285_7
CCATCAGGTTTCTGCGCAAATACAGCTTTGACGGCCTTGA
>ENSG00000133063|CHIT1|285_8
TGACGAGACTCTCTACCAGGAGTTCAATGGCCTGAAGAAG
>ENSG00000136634|IL10|143_1
CCCTTGAGAAACCTTATTGTACCTCTCTTATAGAATATTT
>ENSG00000136634|IL10|143_2
ACATAAATTAGAGGTCTCCAAAATCGGATCTGGGGCTCTG
>ENSG00000136634|IL10|143_3
GAAGATACGAAACTGAGACATCAGGGTGGCGACTCTATAG
>ENSG00000136634|IL10|143_4
GAGTGAGTTTGACATCTTCATCAACTACATAGAAGCCTAC
>ENSG00000136634|IL10|143_5
AGAATGCCTTTAATAAGCTCCAAGAGAAAGGCATCTACAA
>ENSG00000136634|IL10|143_6
TCATCGATTTCTTCCCTGTGAAAACAAGAGCAAGGCCGTG
>ENSG00000136634|IL10|143_7
AGCTGAGAACCAAGACCCAGACATCAAGGCGCATGTGAAC
>ENSG00000136634|IL10|143_8
GTTAAAGGAGTCCTTGCTGGAGGACTTTAAGGGTTACCTG
>ENSG00000162894|FCMR|239_1
ACTAAGCAGGGGTCTGGTATAAAAACACTCCTGGAAACGC
>ENSG00000162894|FCMR|239_2
AATAGAAGGCTCTTGCTCTGAGTTATGTGACATGCCTCAG
>ENSG00000162894|FCMR|239_3
CAGGTAAGCTGTAGGCATGTAGAGCAATTGTCCCAATGCC
>ENSG00000162894|FCMR|239_4
TCTATCTGCTGATGTCCAATACCTGCTTCATGTGTTCTCA
>ENSG00000162894|FCMR|239_5
ATGGAGGACAGTGATTCAGATGACTACATCAATGTTCCTG
>ENSG00000162894|FCMR|239_6
GAACCTTCCTGCCATCCACTACAGCCTCAAAAATCTCAGC
>ENSG00000162894|FCMR|239_7
AAAATGGTTTCATCTGCCCTATTTGTTCCAGATGCCTGCA
>ENSG00000162894|FCMR|239_8
TAGTGGAGGTAACACAGCTGACAGAAAGTGACAGCGGAGT
>ENSG00000162894|FCMR|239_9
GGTATCCACCACCAACTTCATCAAGGCAGAATACAAGGGC
>ENSG00000162894|FCMR|239_10
GATATATCTGTGCCGGGAGATGGCTGGATCTGGAACATGT
>ENSG00000162894|FCMR|239_11
GGGCGGATCAGTTACCATCAAGTGCCCACTTCCTGAAATG
>ENSG00000162894|FCMR|239_12
CCTCATCGTCAAGCTTTGTTCCTCGTGGGGGCTAGAAATC
>ENSG00000123689|G0S2|331_1
AGGAGATGATGGCCCAGAAGCGCAAGGGGAAGATGGTGAA
>ENSG00000123689|G0S2|331_2
CTACCACAAGCATCCACCAAAGGAGTTTGGGATTGAGTTT
>ENSG00000123685|BATF3|212_1
AATAAAGATGCTTATTGTCTCTCCCTTCTCCAGTTCTGGG
>ENSG00000123685|BATF3|212_2
GACTTCTCATCCACCCTGGCAGCTAGTAGGTTCTGCTGTT
>ENSG00000123685|BATF3|212_3
AGGAGCCTTGGTCATTTTCATACCTGGGAGGAAGGCTTTT
>ENSG00000123685|BATF3|212_4
TCAGAGAAGTCGGAAGAAGCAGACCCAGAAGGCTGACAAG
>ENSG00000117724|CENPF|101_1
AAGGCCACAGAACAGAGTCTAGACCCACCAATAGAGGAAG
>ENSG00000117724|CENPF|101_2
GACTGCAAAGGAAACTGAGCTGCAGAGGGAAATGCATGAG
>ENSG00000117724|CENPF|101_3
AAGAAGAACTCAGTGGAGAGAAAAATAGGCTAGCTGGAGA
>ENSG00000117724|CENPF|101_4
GAAGGAGCTCACACTAGAAAATAGTGAATTGAAGAAGAGC
>ENSG00000117724|CENPF|101_5
TTGCTTTTGGACACAAACAAACAGTATGAAGTAGAAATCC
>ENSG00000117724|CENPF|101_6
ACCGAGAGAAATTGACTTCTAAAGAAGAATGTCTCAGTTC
>ENSG00000117724|CENPF|101_7
GCTGGAGATAGACCTTTTAAAGTCTAGTAAAGAAGAGCTC
>ENSG00000117724|CENPF|101_8
AGCTACTACTCAGATTTTGGAAGAATTGAAGAAAACCAAG
>ENSG00000115738|ID2|135_1
CCAGAACAAGAAGGTGAGCAAGATGGAAATCCTGCAGCAC
>ENSG00000115738|ID2|135_2
GAATTCCCTTCTGAGTTAATGTCAAATGACAGCAAAGCAC
>ENSG00000115884|SDC1|199_1
TAGATTTTCCAAATGTAATAAACTTTAATATAAAGTAGTC
>ENSG00000115884|SDC1|199_2
CTGGGCTGGAATCAGGAATATTTTCCAAAGAGTGATAGTC
>ENSG00000115884|SDC1|199_3
AGTTTGTGTGTTGTCTCTTGAGTTTGTCGCTCATGTGTGC
>ENSG00000115884|SDC1|199_4
CCCATCTTGCTTCCCTAATCTATGGTCGGGAGACAGCATC
>ENSG00000115884|SDC1|199_5
TTCTTTGTTCATAGCCCAGTAGACCTTGTTACTTCTGAGG
>ENSG00000115884|SDC1|199_6
TTTGTTTCGTGGGGAGGTCTAATCTAGATATCGACTTGTT
>ENSG00000115884|SDC1|199_7
CCTCCACTTGGAAGGACACGCAGCTCCTGACGGCTATTCC
>ENSG00000115884|SDC1|199_8
AGATCAAGATGGCTCTGGGGATGACTCTGACAACTTCTCC
>ENSG00000115904|SOS1|38_1
CCACGACAAAGCACTTCTCAACATATCCCTAAACTCCCTC
>ENSG00000115904|SOS1|38_2
ATCTGCCATCACCACCATTGACACAAGAAGTGGACCTTCA
>ENSG00000115904|SOS1|38_3
GAACCTGTGAGGACACCTGATGTTTTCTCAAGCTCACCAC
>ENSG00000115904|SOS1|38_4
GTTATAGTAGGATCCCTGAAAGTGAAACAGAAAGTACAGC
>ENSG00000115904|SOS1|38_5
ACTTGAATCCGATGGGAAATAGCATGGAGAAGGAATTTAC
>ENSG00000115904|SOS1|38_6
GAGGTTGTCAGTGCTATGAATTCATCACCTGTTTACAGAC
>ENSG00000115904|SOS1|38_7
CGCATAGCTATAGAGAATGGAGATCAACCCTTGAGTGCAG
>ENSG00000115904|SOS1|38_8
GATGCCCAATCAGCTATTGAAAAGAGGAAGCGAAGAAACC
>ENSG00000119888|EPCAM|255_1
ATAATCGTCAATGCCAGTGTACTTCAGTTGGTGCACAAAA
>ENSG00000119888|EPCAM|255_2
AACACTGCTGGGGTCAGAAGAACAGACAAGGACACTGAAA
>ENSG00000119888|EPCAM|255_3
GCGAGTGAGAACCTACTGGATCATCATTGAACTAAAACAC
>ENSG00000119888|EPCAM|255_4
GCGTTATCAACTGGATCCAAAATTTATCACGAGTATTTTG
>ENSG00000119888|EPCAM|255_5
AATAATGTTATCACTATTGATCTGGTTCAAAATTCTTCTC
>ENSG00000119888|EPCAM|255_6
GTAAATGGGGAACAACTGGATCTGGATCCTGGTCAAACTT
>ENSG00000119888|EPCAM|255_7
GCTGGTTATTTCCAGAAAGAAGAGAATGGCAAAGTATGAG
>ENSG00000119888|EPCAM|255_8
AGATAAAGGAGATGGGTGAGATGCATAGGGAACTCAATGC
>ENSG00000115956|PLEK|184_1
TCTGTTAGGAATCGCCAGGAAGGCCTCATGATTGCTTCAT
>ENSG00000115956|PLEK|184_2
TGCTGAAAACCCTTTCCTGGACAACCCTGATGCCTTCTAC
>ENSG00000115956|PLEK|184_3
CTTCAGTGGAGAGCAACTCAAATGGCAGGAAGAGTGAGGA
>ENSG00000115523|GNLY|391_1
GGGGCTGGTGAGAGAACAAGATCTCTTCTGTGTTCAAGGC
>ENSG00000115523|GNLY|391_2
CCAAGGGCAAGAACACTTCTGGAAGGGAGAGTGGATTTGG
>ENSG00000115523|GNLY|391_3
CTGTCTGACGATAGTCCAAAAACTGAAGAAGATGGTGGAT
>ENSG00000115523|GNLY|391_4
ACGTCTGCAGAAATTTCATGAGGAGGTATCAGTCTAGAGT
>ENSG00000115523|GNLY|391_5
AGAAACTGCCCAGCAGATCTGTGAGGACCTCAGGTTGTGT
>ENSG00000153563|CD8A|382_1
GATGACTTTTTATACTTTGTAAAGACAATTGTTGGAGAGC
>ENSG00000153563|CD8A|382_2
CTTGAATCTCTGAATTTGAGATACAAACATGTTCCTGGGA
>ENSG00000153563|CD8A|382_3
CCCTTTACAAATAGAATTTGAGCATCAGTGAGGTTAAACT
>ENSG00000153563|CD8A|382_4
GAGCTTAACCCTGGAAAATGAATCCCTCTATCTCTAAAGA
>ENSG00000153563|CD8A|382_5
CTCGAGGAGGTAATGAATTAAAGAAGAGAACTGCCTTTGG
>ENSG00000153563|CD8A|382_6
CAACGGCAAGGGAACAAGTACTTCTTGATACCTGGGATAC
>ENSG00000153563|CD8A|382_7
GACGGGAAACAAAACTAGGTAAAATCTACAGTACACCACA
>ENSG00000153563|CD8A|382_8
TGTGCAACAGCCACTACATTACTTCAAACTGAGATCCTTC
>ENSG00000172116|CD8B|180_1
GCAAGAAGCACAGGTCCTGATGAGTGGATCTTTACTACTT
>ENSG00000172116|CD8B|180_2
CTGCATGGATACTACAGCAATACTACAACCTCACAGAAGC
>ENSG00000172116|CD8B|180_3
TAAGATTACATCCACTGGAGAAATGTTCCAGAATGGACTA
>ENSG00000172116|CD8B|180_4
CAGCAAAGACATCAGTGCTCCGTGGAACAGAAACCAGAAG
>ENSG00000172116|CD8B|180_5
ACAAATAAAGTCCCAGGTTAAAGATAACAAACGGCTCCTG
>ENSG00000172116|CD8B|180_6
TGTGCTTTCCCTGAACTGGGACCTTTAGTGGTGGCCATTT
>ENSG00000172116|CD8B|180_7
CTGTGTGTGATGTGCATGGGAGCAACTTGTTCGTGGGTCA
>ENSG00000172116|CD8B|180_8
CTTCGGGAAGGGAACTCAGCTGAGTGTGGTTGATTTCCTT
>ENSG00000172116|CD8B|180_9
CAATCTCACAAGCGTGAAGCCGGAAGACAGTGGCATCTAC
>ENSG00000172116|CD8B|180_10
AAGAGGTGGAACAGGAGAAGATAGCTGTGTTTCGGGATGC
>ENSG00000172116|CD8B|180_11
AAATCTCCCTCAGTAACATGCGCATCTACTGGCTGAGACA
>ENSG00000211592|IGKC|399_1
TATCCCAGAGAGGCCAAAGTACAGTGGAAGGTGGATAACG
>ENSG00000211592|IGKC|399_2
CTGTCTTCATCTTCCCGCCATCTGATGAGCAGTTGAAATC
>ENSG00000158050|DUSP2|142_1
CAGGAGGCCATAGGCTTCATTGACTGGGTGAAGAACAGCG
>ENSG00000158050|DUSP2|142_2
GAGTATCCCTGTGGAGGACAACCAGATGGTGGAGATCAGT
>ENSG00000115594|IL1R1|205_1
CTTGGTAAAAGACAAGGCCTTCTCCAAGAAGAATATGAAA
>ENSG00000115594|IL1R1|205_2
TTTGTTTCATAGCTCTACTGATTTCTTCTCTGGAGGCTGA
>ENSG00000115594|IL1R1|205_3
ATGTTCGTCCCTGTCCTCTTAACCCAAATGAACACAAAGG
>ENSG00000115594|IL1R1|205_4
CAAGACACCTGTATCTACAGAACAAGCCTCCAGGATTCAT
>ENSG00000115594|IL1R1|205_5
GCTAAGGTGGAGGATTCAGGACATTACTATTGCGTGGTAA
>ENSG00000115594|IL1R1|205_6
AATAAGTGCAAAATTTGTGGAGAATGAGCCTAACTTATGT
>ENSG00000115594|IL1R1|205_7
ACAAGCCATATTTAAGCAGAAACTACCCGTTGCAGGAGAC
>ENSG00000115594|IL1R1|205_8
GATAGGCTCATCGTGATGAATGTGGCTGAAAAGCATAGAG
>ENSG00000115594|IL1R1|205_9
GGAGACAGCGAACTAGAAGAAAGGGCAAGAAGGAAATAGC
>ENSG00000115008|IL1A|59_1
AACTCACGGCACTAAGAACTATTTCACATCAGTTGCCCAT
>ENSG00000115008|IL1A|59_2
GCCTGAGATACCCAAAACCATCACAGGTAGTGAGACCAAC
>ENSG00000115008|IL1A|59_3
CAATTGTATGTGACTGCCCAAGATGAAGACCAACCAGTGC
>ENSG00000115008|IL1A|59_4
CCAATGACTCAGAGGAAGAAATCATCAAGCCTAGGTCAGC
>ENSG00000115008|IL1A|59_5
GTTGAGTTTAAGCCAATCCATCACTGATGATGACCTGGAG
>ENSG00000115008|IL1A|59_6
CCAAGCTTACCTTCAAGGAGAGCATGGTGGTAGTAGCAAC
>ENSG00000115008|IL1A|59_7
ATGAAGGCTGCATGGATCAATCTGTGTCTCTGAGTATCTC
>ENSG00000115008|IL1A|59_8
CAAAGTTCCAGACATGTTTGAAGACCTGAAGAACTGTTAC
>ENSG00000125538|IL1B|338_1
CTTGGGCCTCAAGGAAAAGAATCTGTACCTGTCCTGCGTG
>ENSG00000125538|IL1B|338_2
CAGGGACAGGATATGGAGCAACAAGTGGTGTTCTCCATGT
>ENSG00000125538|IL1B|338_3
TTTGAAGCTGATGGCCCTAAACAGATGAAGTGCTCCTTCC
>ENSG00000125538|IL1B|338_4
GCCAGTGAAATGATGGCTTATTACAGTGGCAATGAGGATG
>ENSG00000019169|MARCO|278_1
CAACAAGCTGCTTTTCACCAAATTGCAATGGAGCCTTTCG
>ENSG00000019169|MARCO|278_2
ATGTTCCAAAGCCCAAGAGGAGAAATGGGGTGAACTTCTC
>ENSG00000019169|MARCO|278_3
GGTAGACAACTTCACTCAGAACCCAGGGATGTTCAGAATC
>ENSG00000019169|MARCO|278_4
GGTTTTCCTGGAGCTAAAGGAGATCAAGGACAACCTGGAC
>ENSG00000019169|MARCO|278_5
AGGCCTGAAAGGAAGCAAAGGGGACACAGGACTTCAAGGA
>ENSG00000019169|MARCO|278_6
AAAAGGTGAAAGAGGTGAAAACTCAGTGTCCGTCAGGATT
>ENSG00000019169|MARCO|278_7
CTGGGGGACAATTTGCGATGACGAGTGGCAAAATTCTGAT
>ENSG00000019169|MARCO|278_8
GGTTACTCCAAAGGAAGGGCCCTGTACAAAGTGGGAGCTG
>ENSG00000136698|CFC1|140_1
GCTCTTCAGCTTTTTAAATCCACTGTAGTTCATGAGCCTG
>ENSG00000136698|CFC1|140_2
CCACTGTGACCGGTAGGTAGAGACAGCAGAACAACAGCGA
>ENSG00000136698|CFC1|140_3
TTTAGTTTACCGTAAGCTGAAGCACTGGGTGAATATTTTT
>ENSG00000136698|CFC1|140_4
GGACTTGGGCATCGCCTTTAATTTTCTATGTTGTAAATAA
>ENSG00000136698|CFC1|140_5
GAGAGAAACATAACGGCGGTAGAGAGGAAGTCACCAAGGT
>ENSG00000136698|CFC1|140_6
GATCTTCAATGCACTAAGAGAAGGAGACTCTCAAACCAAA
>ENSG00000136698|CFC1|140_7
AGACACCTTCAAATGCAGAGACTCTTCAGATTCAGCTTTC
>ENSG00000121966|CXCR4|300_1
GCTGCCTTACTACATTGGGATCAGCATCGACTCCTTCATC
>ENSG00000121966|CXCR4|300_2
GCACATCATGGTTGGCCTTATCCTGCCTGGTATTGTCATC
>ENSG00000115415|STAT1|207_1
GGTTATGTGTATAGAGCATGAAATCAAGAGCCTGGAAGAT
>ENSG00000115415|STAT1|207_2
ATTCAGAGCACAGTGATGTTAGACAAACAGAAAGAGCTTG
>ENSG00000115415|STAT1|207_3
ACTTCAGCAGCTTGACTCAAAATTCCTGGAGCAGGTTCAC
>ENSG00000138378|STAT4|108_1
CAACAGAGCCACATTCTCCATCAGACCTTCTTCCCATGTC
>ENSG00000138378|STAT4|108_2
CCACTCTGTAGAACCCTACAATAAAGGCCGGTTGTCTGCT
>ENSG00000138378|STAT4|108_3
TGAAAGCCATCTCGGAGGAATAACTTTCACCTGGGTGGAC
>ENSG00000138378|STAT4|108_4
GAGTCAACTACTGGAGGTGATGAGCTGGCAGTTTTCATCG
>ENSG00000138378|STAT4|108_5
GAGAATTCTGGCTTTTGCAAACTGTTGTTGACATTTTATA
>ENSG00000138378|STAT4|108_6
GATACTAATTGAGGAAACCAAGATACAGGAATTTAGTACC
>ENSG00000138378|STAT4|108_7
CCCTTGGATCGACATGGAGAAACCTGCATTCAAAGGTCCA
>ENSG00000138378|STAT4|108_8
AACCTACTCTTGATACACAATCTAAAAAGAATTAGGAAGG
>ENSG00000138378|STAT4|108_9
CTTGTTAATACAACTGGATGAACAGTTAGGTCGTGTTTCC
>ENSG00000138378|STAT4|108_10
GAGCAGGTGGATCAATTCTATGATGACAACTTTCCCATGG
>ENSG00000138378|STAT4|108_11
GCATGTCTCAGTGGAATCAAGTCCAACAGTTAGAAATCAA
>ENSG00000178562|CD28|8_1
CCTTAGCTGCAAGTATTCCTACAATCTCTTCTCAAGGGAG
>ENSG00000178562|CD28|8_2
ATCCCTTCACAAAGGACTGGATAGTGCTGTGGAAGTCTGT
>ENSG00000178562|CD28|8_3
GATGGGAAATTGGGCAATGAATCAGTGACATTCTACCTCC
>ENSG00000178562|CD28|8_4
TTGTATGTTAACCAAACAGATATTTACTTCTGCAAAATTG
>ENSG00000178562|CD28|8_5
ATGTATCCTCCTCCTTACCTAGACAATGAGAAGAGCAATG
>ENSG00000178562|CD28|8_6
CCAAGTCCCCTATTTCCCGGACCTTCTAAGCCCTTTTGGG
>ENSG00000178562|CD28|8_7
CTCAATATCACTGCTCTGGATAGGAAATGACCGCCATCTC
>ENSG00000178562|CD28|8_8
TCGAGTGACTAGACCAAATATCAAGATCATTTTGAGACTC
>ENSG00000178562|CD28|8_9
CACATTCCAACTTACCATGTACTTAGTGACTTGACTGAGA
>ENSG00000178562|CD28|8_10
CTTTCTCACTCACCTGCACATCTCAGTCAAGCAAAGTGTG
>ENSG00000178562|CD28|8_11
GAAATCATTCCTTTTGGTTAAATGGGTGTTTAATCTTTTG
>ENSG00000178562|CD28|8_12
TGTCTCCCACTCATGAAATGAGCCACGTAGTTCCTATTTA
>ENSG00000178562|CD28|8_13
CCTTTAGTTTAGAAATACATAGACATTGTCTTTTATGAAT
>ENSG00000163599|CTLA4|93_1
GCAACCTACATGATGGGGAATGAGTTGACCTTCCTAGATG
>ENSG00000163599|CTLA4|93_2
CATCTGCAAGGTGGAGCTCATGTACCCACCGCCATACTAC
>ENSG00000163599|CTLA4|93_3
TTCTGACTTCCTCCTCTGGATCCTTGCAGCAGTTAGTTCG
>ENSG00000163599|CTLA4|93_4
AGAAAAGAAGCCCTCTTACAACAGGGGTCTATGTGAAAAT
>ENSG00000163599|CTLA4|93_5
TCTCTTTAATATAAAGTTGGATGCGGAACCCAAATTACGT
>ENSG00000163599|CTLA4|93_6
GCAAAGGAGTAGAAAGACAGAGCTGGGATGTTTCTGTCAC
>ENSG00000163599|CTLA4|93_7
GAAAGCATCACTTGGGATTAATATGGGGATGCAGCATTAT
>ENSG00000163599|CTLA4|93_8
GAGGGAGAAGACTATATTGTACACACCTTATATTTACGTA
>ENSG00000178568|ERBB4|129_1
GTATGTGAATGAGCCACTGTACCTCAACACCTTTGCCAAC
>ENSG00000178568|ERBB4|129_2
GGAAGGTTACATGACTCCTATGCGAGACAAACCCAAACAA
>ENSG00000178568|ERBB4|129_3
CAGTTTGTATACCGAGATGGAGGTTTTGCTGCTGAACAAG
>ENSG00000178568|ERBB4|129_4
GATGCTGACAGTAGACCTAAATTTAAGGAACTGGCTGCTG
>ENSG00000178568|ERBB4|129_5
CCAGATAGCTAAGGGAATGATGTACCTGGAAGAAAGACGA
>ENSG00000178568|ERBB4|129_6
CCACGAGCACAAGGATAACATTGGATCACAACTGCTGCTT
>ENSG00000178568|ERBB4|129_7
TGGGCTCTTCATTCTGGTCATTGTGGGTCTGACATTTGCT
>ENSG00000178568|ERBB4|129_8
GTGTGCAGGAACGGAGAATAAACTGAGCTCTCTCTCTGAC
>ENSG00000115414|FN1|291_1
CACACAGAACTATGATGCCGACCAGAAGTTTGGGTTCTGC
>ENSG00000115414|FN1|291_2
GTTTTGATCATGCTGCTGGGACTTCCTATGTGGTCGGAGA
>ENSG00000180871|CXCR2|388_1
AAGTTTACCTCAAAAATGGAAGATTTTAACATGGAGAGTG
>ENSG00000180871|CXCR2|388_2
ATCCCTGGAAATCAACAAGTATTTTGTGGTCATTATCTAT
>ENSG00000180871|CXCR2|388_3
GCGCTACTTGGTCAAATTCATATGTCTCAGCATCTGGGGT
>ENSG00000180871|CXCR2|388_4
AATGTTAGCCCAGCCTGCTATGAGGACATGGGCAACAATA
>ENSG00000180871|CXCR2|388_5
GACTCCTCAAGATTCTAGCTATACATGGCTTGATCAGCAA
>ENSG00000180871|CXCR2|388_6
CAAAGACAGCAGGCCTTCCTTTGTTGGCTCTTCTTCAGGG
>ENSG00000180871|CXCR2|388_7
CTCTTCACAGTCACATTCCAAGCCTCATGTCCACTGGTTC
>ENSG00000180871|CXCR2|388_8
GAGGAGGCCACGTTCTTACTAGTTTCCCTTGCATGGTTTA
>ENSG00000163464|CXCR1|366_1
GACGCTATAGGATGTGGGGAAGTTAGGAACTGGTGTCTTC
>ENSG00000163464|CXCR1|366_2
GAAGGAATATCTCTTCTCAGAAGGAAAGAATAACCAACAC
>ENSG00000163464|CXCR1|366_3
TCATCGTGTTACCTCCTACACTTCTTCGTCTGTCAATGTC
>ENSG00000163464|CXCR1|366_4
CAAAATTTTCGCCATGGATTCCTCAAGATCCTGGCTATGC
>ENSG00000163464|CXCR1|366_5
AAAATGGCGGATGGTGTTGCGGATCCTGCCTCACACCTTT
>ENSG00000163464|CXCR1|366_6
CAGGCTTACCATCCAAACAATTCCAGTCCAGTTTGCTATG
>ENSG00000163464|CXCR1|366_7
CTGCTGGGGACTGTCTATGAATCTGTCCCTGCCCTTCTTC
>ENSG00000163464|CXCR1|366_8
ACTGAGACACTCAACAAGTATGTTGTGATCATCGCCTATG
>ENSG00000115009|CCL20|361_1
GGGTACTCAACACTGAGCAGATCTGTTCTTTGAGCTAAAA
>ENSG00000115009|CCL20|361_2
CAAAACAGACTTGGGTGAAATATATTGTGCGTCTCCTCAG
>ENSG00000115009|CCL20|361_3
AAAACTGTGGCTTTTCTGGAATGGAATTGGACATAGCCCA
>ENSG00000115009|CCL20|361_4
TTGGAGGTTTCACTTGCACATCATGGAGGGTTTAGTGCTT
>ENSG00000115009|CCL20|361_5
TGTCCAATTAATGAAGTTGATTCATATTGCATCATAGTTT
>ENSG00000115009|CCL20|361_6
TAGGTTTTCTGTGTTTAGCTATTTAATACTAATTTTCCAT
>ENSG00000188389|PDCD1|78_1
TGCAGGCCTAGAGAAGTTTCAGGGAAGGTCAGAAGAGCTC
>ENSG00000188389|PDCD1|78_2
GTGCCTGTGTTCTCTGTGGACTATGGGGAGCTGGATTTCC
>ENSG00000163508|EOMES|355_1
TAAAGACACCTCAAAAGGCATGGGAGGGTATTATGCTTTT
>ENSG00000163508|EOMES|355_2
TTCACCCTCCATAAAGTGTGAGGACATTAATGCTGAAGAG
>ENSG00000163508|EOMES|355_3
CCCACTGTGTTCTCTGAAGATCAGCTCTCCAAGGAGAAAG
>ENSG00000163508|EOMES|355_4
CAACCTGGGACCAACAAACTAGACATCAGTTCCTATGAAT
>ENSG00000163508|EOMES|355_5
GAGCCCTTTGTCAACACTTTACCTCAAGCCCGCTATTATA
>ENSG00000163508|EOMES|355_6
GGACTTGAATGAGCCCTCAAAGACCCAGACTTTTACCTTC
>ENSG00000163508|EOMES|355_7
GGGAAATTAAAACTCACCAATAACAAAGGCGCAAATAACA
>ENSG00000163508|EOMES|355_8
CAATCCCACTGCCCACTACAATGTGTTCGTAGAGGTGGTG
>ENSG00000183813|CCR4|280_1
TTGTATTTGGTCTGCTTGGAAATTCTGTGGTGGTTCTGGT
>ENSG00000183813|CCR4|280_2
GATGTACTTGGTGGGCTTTTACAGTGGCATATTCTTTGTC
>ENSG00000183813|CCR4|280_3
GCAACCATACCTACTGCAAAACCAAGTACTCTCTCAACTC
>ENSG00000183813|CCR4|280_4
TGCTGTTTTGCTACTCCATGATCATCAGGACCTTGCAGCA
>ENSG00000183813|CCR4|280_5
AGAAGAACAAGGCGGTGAAGATGATCTTTGCCGTGGTGGT
>ENSG00000183813|CCR4|280_6
TGGGTTCTGGACACCTTACAACATAGTGCTCTTCCTAGAG
>ENSG00000183813|CCR4|280_7
GGACTGCACCTTTGAAAGATACTTGGACTATGCCATCCAG
>ENSG00000183813|CCR4|280_8
GGAGAAATTTCGCAAGTACATCCTACAGCTCTTCAAAACC
>ENSG00000172936|MYD88|18_1
GGAGGAGATGGACTTTGAGTACTTGGAGATCCGGCAACTG
>ENSG00000172936|MYD88|18_2
TGCCTTCATCTGCTATTGCCCCAGCGACATCCAGTTTGTG
>ENSG00000172936|MYD88|18_3
GCAACTGGAACAGACAAACTATCGACTGAAGTTGTGTGTG
>ENSG00000172936|MYD88|18_4
GAATGTGACTTCCAGACCAAATTTGCACTCAGCCTCTCTC
>ENSG00000172936|MYD88|18_5
ACTGATCCCCATCAAGTACAAGGCAATGAAGAAAGAGTTC
>ENSG00000172936|MYD88|18_6
CCTTTCGTTGTAGGAGGAATCTGTGCTCTACTTACCTCTC
>ENSG00000172936|MYD88|18_7
CCAGGACACTATAGAACAGGACCAGCTGAGACTAAGAAGG
>ENSG00000172936|MYD88|18_8
CCCACCTTGAGCCTTATTTCCTAATGGGTCCACCTCTCAT
>ENSG00000172936|MYD88|18_9
TTTCATTTCCACCTGTCAGGATGCCTGTGGTCATGCTCTC
>ENSG00000172936|MYD88|18_10
CCTGGCCTCTGGCATATTCATCAAGTATGAGTTCTGGGGA
>ENSG00000168329|CX3CR1|307_1
GTGTTCTGAGCAGCAATTTTACTTACCACACGAGTGATGG
>ENSG00000168329|CX3CR1|307_2
TTGTTGCCTGAATCCTCTCATCTATGCATTTGCTGGGGAG
>ENSG00000168329|CX3CR1|307_3
CTGGAGACGCTTAAGCTCTATGACTTCTTTCCCAGTTGTG
>ENSG00000168329|CX3CR1|307_4
GACGCTGTTTTCCTGCAAGAACCACAAGAAAGCCAAAGCC
>ENSG00000168329|CX3CR1|307_5
CTACTCCGTCATCTTTGCCATTGGCCTGGTGGGAAATTTG
>ENSG00000168329|CX3CR1|307_6
TGAGGCCTGTTATATTGGGGACATCGTGGTCTTTGGGACT
>ENSG00000168036|CTNNB1|171_1
ATGGCCATGGAACCAGACAGAAAAGCGGCTGTTAGTCACT
>ENSG00000168036|CTNNB1|171_2
AGCTCCTTCTCTGAGTGGTAAAGGCAATCCTGAGGAAGAG
>ENSG00000168036|CTNNB1|171_3
GATACCTCCCAAGTCCTGTATGAGTGGGAACAGGGATTTT
>ENSG00000168036|CTNNB1|171_4
GCAATCCCTGAACTGACAAAACTGCTAAATGACGAGGACC
>ENSG00000168036|CTNNB1|171_5
TATCATGCGTTCTCCTCAGATGGTGTCTGCTATTGTACGT
>ENSG00000168036|CTNNB1|171_6
CATCTTTAAGTCTGGAGGCATTCCTGCCCTGGTGAAAATG
>ENSG00000168036|CTNNB1|171_7
CACCTGACAGATCCAAGTCAACGTCTTGTTCAGAACTGTC
>ENSG00000168036|CTNNB1|171_8
CAGAGTTACTTCACTCTAGGAATGAAGGTGTGGCGACATA
>ENSG00000172215|CXCR6|109_1
ATGGCAGAGCATGATTACCATGAAGACTATGGGTTCAGCA
>ENSG00000172215|CXCR6|109_2
ACCATAAGTTGCAGAGCCTGACGGATGTGTTCCTGGTGAA
>ENSG00000172215|CXCR6|109_3
TACTGGGCATCTACACTATTAACTTCTACACGTCCATGCT
>ENSG00000172215|CXCR6|109_4
CGACAAGCTCATATGTGGTTACCATGACGAGGCAATTTCC
>ENSG00000172215|CXCR6|109_5
TGTCTGCTATTCAGTCATAATCAAAACACTGCTTCATGCT
>ENSG00000172215|CXCR6|109_6
CCAGAAGCACAGATCTCTAAAGATCATCTTCCTGGTGATG
>ENSG00000172215|CXCR6|109_7
CTATGCCTTTGTCAGCCTGAAGTTTCGAAAGAACTTCTGG
>ENSG00000172215|CXCR6|109_8
TACCTTGGGGTCTCACATCAATGGAAATCTTCTGAGGACA
>ENSG00000183625|CCR3|86_1
CCTCACTAGATACAGTTGAGACCTTTGGTACCACATCCTA
>ENSG00000183625|CCR3|86_2
ACAGGAGGCTCCGAATTATGACCAACATCTACCTGCTCAA
>ENSG00000183625|CCR3|86_3
CTGAATTTATCTTCTATGAGACTGAAGAGTTGTTTGAAGA
>ENSG00000183625|CCR3|86_4
AGTGCTCTTTACCCAGAGGATACAGTATATAGCTGGAGGC
>ENSG00000183625|CCR3|86_5
GGCCATCTGCTACACAGGAATCATCAAAACGCTGCTGAGG
>ENSG00000183625|CCR3|86_6
CAAGCATCTGGACCTGGTCATGCTGGTGACAGAGGTGATC
>ENSG00000183625|CCR3|86_7
GATACATCCCATTCCTTCCTAGTGAGAAGCTGGAAAGAAC
>ENSG00000183625|CCR3|86_8
TGTCTCTCCATCCACAGCAGAGCCGGAACTCTCTATTGTG
>ENSG00000163823|CCR1|298_1
CCATGAGTGTGAGCAGAGCAGACATTTGGACCTGGCTGTG
>ENSG00000163823|CCR1|298_2
GACGACCAAATGAGAAGAAATCCAAAGCTGTCCGTTTGAT
>ENSG00000163823|CCR1|298_3
GGTATTGCCTTTGTTGGTCATGATCATCTGCTACACAGGG
>ENSG00000163823|CCR1|298_4
CTTTTCCAAGACCCAATGGGAATTCACTCACCACACCTGC
>ENSG00000163823|CCR1|298_5
GCTTCCCTTCTGGATCGACTACAAGTTGAAGGATGACTGG
>ENSG00000163823|CCR1|298_6
TGTGCAATACAAGAGGCTAAAAAACATGACCAGCATCTAC
>ENSG00000163823|CCR1|298_7
GTACTCCTTGGTATTTGTCATTGGCCTGGTTGGAAACATC
>ENSG00000163823|CCR1|298_8
GGAAACTCCAAACACCACAGAGGACTATGACACGACCACA
>ENSG00000121807|CCR2|275_1
GGTTTATCAGAAATACCAACGAGAGCGGTGAAGAAGTCAC
>ENSG00000121807|CCR2|275_2
ACGGTGCTCCCTGTCATAAATTTGACGTGAAGCAAATTGG
>ENSG00000121807|CCR2|275_3
CTCATCTTAATAAACTGCAAAAAGCTGAAGTGCTTGACTG
>ENSG00000121807|CCR2|275_4
GGCTCACTCTGCTGCAAATGAGTGGGTCTTTGGGAATGCA
>ENSG00000121807|CCR2|275_5
ATTCACAGGGCTGTATCACATCGGTTATTTTGGCGGAATC
>ENSG00000121807|CCR2|275_6
CCAGAAAGAAGATTCTGTTTATGTCTGTGGCCCTTATTTT
>ENSG00000121807|CCR2|275_7
GGAATAATTTCCACACAATAATGAGGAACATTTTGGGGCT
>ENSG00000121807|CCR2|275_8
GAAACGAGAAGAAGAGGCATAGGGCAGTGAGAGTCATCTT
>ENSG00000160791|CCR5|162_1
AGTGTCAAGTCCAATCTATGACATCAATTATTATACATCG
>ENSG00000160791|CCR5|162_2
CATCTCTGACCTGTTTTTCCTTCTTACTGTCCCCTTCTGG
>ENSG00000160791|CCR5|162_3
CTTGACAGGGCTCTATTTTATAGGCTTCTTCTCTGGAATC
>ENSG00000160791|CCR5|162_4
TCATCTTTACCAGATCTCAAAAAGAAGGTCTTCATTACAC
>ENSG00000160791|CCR5|162_5
GAAGAATTTCCAGACATTAAAGATAGTCATCTTGGGGCTG
>ENSG00000160791|CCR5|162_6
CAGTAGCTCTAACAGGTTGGACCAAGCTATGCAGGTGACA
>ENSG00000160791|CCR5|162_7
TGTCGGGGAGAAGTTCAGAAACTACCTCTTAGTCTTCTTC
>ENSG00000160791|CCR5|162_8
CATTGCCAAACGCTTCTGCAAATGCTGTTCTATTTTCCAG
>ENSG00000189283|FHIT|358_1
TTCTCCAGCTTTCGTGATTATTCCCTCAGCAGCAAGCTAG
>ENSG00000189283|FHIT|358_2
TGTTAGTAAATAGGGCAATTATGAAATATTTGGACATAGC
>ENSG00000189283|FHIT|358_3
ACAAAGCAGACCTTCTGTCATGCACAACTTCTTGTTTAAA
>ENSG00000189283|FHIT|358_4
AAAGAGGCTGCACTCTCAGAATGGGGATGCACAAAAACAC
>ENSG00000189283|FHIT|358_5
GACTTTCCTGCCTCTTGGAGATCAGAGGAGGAAATGGCAG
>ENSG00000189283|FHIT|358_6
GGCTGGAGACTTTCACAGGAATGACAGCATCTATGAGGAG
>ENSG00000189283|FHIT|358_7
ATGACCTGCGTCCTGATGAAGTGGCCGATTTGTTTCAGAC
>ENSG00000189283|FHIT|358_8
TGTAGTGTTTCTCAAAACAGAACTGTCCTTCGCTCTTGTG
>ENSG00000189283|FHIT|358_9
AGGTAGCAGTCTTCTGAAAGACTTCAACTGTGAGGACATG
>ENSG00000189283|FHIT|358_10
CTGCCTGCTTAGACCCTCTATAAAAGCTCTGTGCATCCTG
>ENSG00000196776|CD47|150_1
ATTTGTGGCTTCCAATCAGAAGACTATACAACCTCCTAGG
>ENSG00000196776|CD47|150_2
GGTTTGAGTATCTTAGCTCTAGCACAATTACTTGGACTAG
>ENSG00000196776|CD47|150_3
TGGATTAACCTCCTTCGTCATTGCCATATTGGTTATTCAG
>ENSG00000196776|CD47|150_4
AATGCTACTGGCCTTGGTTTAATTGTGACTTCTACAGGGA
>ENSG00000196776|CD47|150_5
CATTGTCATTGTTGGAGCCATTCTTTTCGTCCCAGGTGAA
>ENSG00000196776|CD47|150_6
GTGGTATGGATGAGAAAACAATTGCTTTACTTGTTGCTGG
>ENSG00000196776|CD47|150_7
GATGCCTCTTTGAAGATGGATAAGAGTGATGCTGTCTCAC
>ENSG00000196776|CD47|150_8
TACTAATATGGAGGCACAAAACACTACTGAAGTATACGTA
>ENSG00000163519|TRAT1|92_1
GAGGATTTTTAATCCATATATTTGTCTTATGGCTAGATAA
>ENSG00000163519|TRAT1|92_2
AATGTACAGCTACTCCAGTGACCACACCAGGGTTGATGAG
>ENSG00000163519|TRAT1|92_3
CCAATTTATGGTAACTTAGATGATATGATTTCAGAACCAA
>ENSG00000163519|TRAT1|92_4
ATGAAAGCCCGACCAGAGAAATCTGTAAATAAGATGCAGG
>ENSG00000163519|TRAT1|92_5
CCCAGGAAACAGAATACTCATTTCTCAGACAAGGATGGAG
>ENSG00000163519|TRAT1|92_6
TGGACCATGATCTAGTTCAATGATTTGGCTCCTATTGAAG
>ENSG00000163519|TRAT1|92_7
CTGATCATTTGTTGATGGGATGGTGGCTTACCTCTTATTC
>ENSG00000163519|TRAT1|92_8
CTTGAAAATTGAGCCTGATAACAAGATTACAAATTCACAA
>ENSG00000181847|TIGIT|238_1
GAAGATCTCCTTCAAGGGAAAGTTGCTGTGTTTGTCCAAG
>ENSG00000181847|TIGIT|238_2
GCTTCTCTTATCATTGCACATTCTTCATCAGGAGGATGCC
>ENSG00000181847|TIGIT|238_3
AAACAATAGATTGACTATAATCCAAAGACGAGTGTACCTC
>ENSG00000181847|TIGIT|238_4
CTTTCTTGTGGCTCACCCTATGCAGTTTGTGTATTTGTTG
>ENSG00000181847|TIGIT|238_5
ACCGTCTTTTCTCAGAGGCTCAGTTTTACCGTCCTATCTG
>ENSG00000181847|TIGIT|238_6
GAAAGGTGGCTCTATCATCTTACAATGTCACCTCTCCTCC
>ENSG00000181847|TIGIT|238_7
TACAGGGGAGTACTTCTGCATCTATCACACCTACCCTGAT
>ENSG00000181847|TIGIT|238_8
CTGTGGAAGGTGACCTCAGGAGAAAATCAGCTGGACAGGA
>ENSG00000181847|TIGIT|238_9
GCCTTTTCGTTCTATTCCATTTTGCATTATGGCAGGCCTA
>ENSG00000181847|TIGIT|238_10
GTTTTAAATCTGGCAGTTTGAGCAGATCCTATGTCTCTGA
>ENSG00000181847|TIGIT|238_11
ACAAGGTTTTGTGGTTGATGATGAGGATGGCATGACTGCA
>ENSG00000181847|TIGIT|238_12
AGTAAGGAGAGAAGGAGACATACACAGGCCTTCAGGAAGA
>ENSG00000181847|TIGIT|238_13
GAGGTAGTTGGCATAGGCTTATCTGTGATGAAGTGGCCTG
>ENSG00000121594|CD80|264_1
ACCTTAATCTCAGTAAATGGAATTTTTGTGATATGCTGCC
>ENSG00000121594|CD80|264_2
CTCATCAAGTATGGACATTTAAGAGTGAATCAGACCTTCA
>ENSG00000121594|CD80|264_3
TAGCAGCAAACTGGATTTCAATATGACAACCAACCACAGC
>ENSG00000121594|CD80|264_4
TGGAGAAGAATTAAATGCCATCAACACAACAGTTTCCCAA
>ENSG00000121594|CD80|264_5
TGAAATTCCAACTTCTAATATTAGAAGGATAATTTGCTCA
>ENSG00000121594|CD80|264_6
CGTTATCAGTCAAAGCTGACTTCCCTACACCTAGTATATC
>ENSG00000121594|CD80|264_7
GGACCATCTTTGATATCACTAATAACCTCTCCATTGTGAT
>ENSG00000121594|CD80|264_8
GCTGGCTGGTCTTTCTCACTTCTGTTCAGGTGTTATCCAC
>ENSG00000114013|CD86|136_1
TAACAGAAAATGTGTACATAAATTTGACCTGCTCATCTAT
>ENSG00000114013|CD86|136_2
TTACCCAGAACCTAAGAAGATGAGTGTTTTGCTAAGAACC
>ENSG00000114013|CD86|136_3
TATCGAGTATGATGGTGTTATGCAGAAATCTCAAGATAAT
>ENSG00000114013|CD86|136_4
AGAACTGTACGACGTTTCCATCAGCTTGTCTGTTTCATTC
>ENSG00000114013|CD86|136_5
GCAATATGACCATCTTCTGTATTCTGGAAACTGACAAGAC
>ENSG00000114013|CD86|136_6
AACCAACACAATGGAGAGGGAAGAGAGTGAACAGACCAAG
>ENSG00000114013|CD86|136_7
AAAATCCATATACCTGAAAGATCTGATGAAGCCCAGCGTG
>ENSG00000179348|GATA2|310_1
ACAAGGTTGGAGCTTTGCAATTCTTTTTGGAAAAGAGCTG
>ENSG00000179348|GATA2|310_2
TGGGTCACAGGAAGGAAACAACATTTTCTTGAAAGGGGAA
>ENSG00000179348|GATA2|310_3
TCTTCTCCTCTGGCTTCCCTCTCTGAAATAGCCGAACTCC
>ENSG00000179348|GATA2|310_4
CAGTTGTTTGGAGAACAACAAGGACAACTTTATGTAGAGA
>ENSG00000179348|GATA2|310_5
GAAGATGTCCAACAAGTCCAAGAAGAGCAAGAAAGGGGCG
>ENSG00000179348|GATA2|310_6
ACAATGTTAACAGGCCACTGACCATGAAGAAGGAAGGGAT
>ENSG00000179348|GATA2|310_7
GTACCAGGTGTCACTGACGGAGAGCATGAAGATGGAAAGT
>ENSG00000179348|GATA2|310_8
TCAATCACCTCGACTCGCAGGGCAACCCCTACTATGCCAA
>ENSG00000163751|CPA3|370_1
GAAATCTTGATTCATGATCTACAAGAAGAGATTGAGAAAC
>ENSG00000163751|CPA3|370_2
TTGTGGCTTGGACTGAAAAGATGATGGATAAGTATCCTGA
>ENSG00000163751|CPA3|370_3
AGTGGTTTGTCTATCAGGCAACCAAAACTTATGGGAGAAA
>ENSG00000163751|CPA3|370_4
TGTGTTCAATGTTGATGGATATATTTGGTCATGGACAAAG
>ENSG00000163751|CPA3|370_5
GGCACTGACCTCAACAGGAATTTTAATGCTTCATGGAACT
>ENSG00000163751|CPA3|370_6
CACCAATGACCCATGTGCAGATAACTATCGGGGCTCTGCA
>ENSG00000163751|CPA3|370_7
CCTTCCATTCCTACTCCCAGATGCTATTGTTTCCCTATGG
>ENSG00000163751|CPA3|370_8
GCTTATGACCTGGGCATCAAACACACATTTGCCTTTGAGC
>ENSG00000174946|GPR171|84_1
CTTTGATCCTATCCTGTACTATCACCTCTCAAAAGCATTC
>ENSG00000174946|GPR171|84_2
CAGACAGAAGTCATAACTGATTGCTCAACCAGGATTTCAC
>ENSG00000174946|GPR171|84_3
GTGACCACGGGCTACATCATATGCTTTGTTCCTTACCACA
>ENSG00000174946|GPR171|84_4
TAATATCCAATTGCCTTGTAATTCGACAGCTCTACAGAAA
>ENSG00000174946|GPR171|84_5
GAATTTGGAAGAAATTGGCATTTGCTGACAAATTTCATAT
>ENSG00000174946|GPR171|84_6
GACATCAAGGAAAAGTCAAATGTGGGTTGTATGGAGTTTA
>ENSG00000174946|GPR171|84_7
GATTTGCCAAAATGATATCAACCGTTGTGTGGCTAATGGT
>ENSG00000174946|GPR171|84_8
CAACCTGGGCTTTTATACAGAAGAATACGAATCACAGGTG
>ENSG00000144959|NCEH1|79_1
CACCAACTTCTCAGTGGGAATCCGGACTAGGAATAGTTAC
>ENSG00000144959|NCEH1|79_2
TACATTCTGACGTGTGAGCATGATGTCCTCAGAGACGATG
>ENSG00000144959|NCEH1|79_3
CAATGCCAGGATTGTCCAGGAGCTTCCTCAGTTGCTGGAT
>ENSG00000144959|NCEH1|79_4
CAGGCAATGATCGTTAACAATCACACTTCACTTGATGTGG
>ENSG00000144959|NCEH1|79_5
CATGGTGAAGTATTGGGTGGACTACTTCAAAGGCAACTAT
>ENSG00000144959|NCEH1|79_6
CCAGTTCTTCAAGCTTTAGATTTTAACACACCATCTTATC
>ENSG00000144959|NCEH1|79_7
CTTGGACAACAGTTTACTCAAGATGCCAGCCTAAAAAATA
>ENSG00000144959|NCEH1|79_8
GGCCACAAAGTATTTCCTGAAGCCAGAAGTCTTACAGAAG
>ENSG00000121879|PIK3CA|10_1
CTCAATTCACCTCATAGTAGAGCAATGTATGTCTATCCTC
>ENSG00000121879|PIK3CA|10_2
AACTGCCAATGGACTGTTTTACAATGCCATCTTATTCCAG
>ENSG00000121879|PIK3CA|10_3
ACCCTTATGTGACAATGTGAACACTCAAAGAGTACCTTGT
>ENSG00000121879|PIK3CA|10_4
AACTCCATGCTTAGAGTTGGAGTTTGACTGGTTCAGCAGT
>ENSG00000121879|PIK3CA|10_5
ATCACTGAGCAGGAGAAAGATTTTCTATGGAGTCACAGAC
>ENSG00000121879|PIK3CA|10_6
AGGGCTTTCTGTCTCCTCTAAACCCTGCTCATCAACTAGG
>ENSG00000121879|PIK3CA|10_7
TGGTTGTCTGTCAATCGGTGACTGTGTGGGACTTATTGAG
>ENSG00000121879|PIK3CA|10_8
TGGAGATCGTCACAATAGTAACATCATGGTGAAAGACGAT
>ENSG00000078081|LAMP3|154_1
CGTGGTTGGTCTCTGCCTTATGGGTATGGGTGTCTATAAA
>ENSG00000078081|LAMP3|154_2
GTGCTCGTCTGACTACACAATTGTGCTTCCTGTGATTGGG
>ENSG00000078081|LAMP3|154_3
CTGCAGGTGAAAACAACCGATGTCCAACTTCAAGCCTTTG
>ENSG00000078081|LAMP3|154_4
GACAATTTACCAAGGAATCAAACATGCGGTGGTGATGTTC
>ENSG00000078081|LAMP3|154_5
AACGGAAGCAGACTCTGTATAAAAGCAGAGATGGGGATAC
>ENSG00000078081|LAMP3|154_6
CCTTCCAGCAACTTTATCGATAGCACTGCACAAAAGCACA
>ENSG00000078081|LAMP3|154_7
CAAGCACCTCACCAAACTTTAGCAGCAAGATTCATGGATG
>ENSG00000078081|LAMP3|154_8
GAGCAAAAGCATTTCCAGAAACCAGAGATTATTCTCAACC
>ENSG00000196083|IL1RAP|282_1
CATATTGCAGCAAAGTTGCATTTCCCTTGGAAGTTGTTCA
>ENSG00000196083|IL1RAP|282_2
ACTGTATATAGAATATGGCATTCAGAGGATCACTTGTCCA
>ENSG00000196083|IL1RAP|282_3
ATATTTTCCTTCCAGTGTCAAACCGACTATCACTTGGTAT
>ENSG00000196083|IL1RAP|282_4
CCTCATTGCCTTAATTTCAAATAATGGAAATTACACATGT
>ENSG00000196083|IL1RAP|282_5
CTCACCAGGACTCTGACTGTAAAGGTAGTAGGCTCTCCAA
>ENSG00000196083|IL1RAP|282_6
ATCCATTCACCTAATGATCATGTGGTCTATGAGAAAGAAC
>ENSG00000196083|IL1RAP|282_7
TCACCATTAACGAAAGTATAAGTCATAGTAGAACAGAAGA
>ENSG00000196083|IL1RAP|282_8
GAGGATCTCAAGCGCAGCTATGTCTGTCATGCTAGAAGTG
>ENSG00000159674|SPON2|190_1
GGATCTCTCTGCGTTTGAATAAAGACTATCTCTGTTGCTC
>ENSG00000159674|SPON2|190_2
TTGCAGATACCTCAGACCTGGTGCTCTAGGCTGTGCTGAG
>ENSG00000159674|SPON2|190_3
ACTCTAAATTATGTCTCCTTATAAGTTATTGCTGCTCCAG
>ENSG00000159674|SPON2|190_4
GGGAAACAGCCTCCTCCTTTCCCAACCTTGCTTCTTAGGG
>ENSG00000159674|SPON2|190_5
CTACAGCATGTGGAGGAAGAACCAGTACGTCAGTAACGGG
>ENSG00000004468|CD38|46_1
CTGAAATTCATCCTGAGATGAGACATGTAGACTGCCAAAG
>ENSG00000004468|CD38|46_2
AGAAGACTATCAGCCACTAATGAAGTTGGGAACTCAGACC
>ENSG00000004468|CD38|46_3
CTTTGGAGCAGAATAAAAGATCTGGCCCATCAGTTCACAC
>ENSG00000004468|CD38|46_4
GCTAGGCTACCTTGCTGATGACCTCACATGGTGTGGTGAA
>ENSG00000004468|CD38|46_5
GCAGCAACAACCCTGTTTCAGTATTCTGGAAAACGGTTTC
>ENSG00000004468|CD38|46_6
ATGTGATGCTCAATGGATCCCGCAGTAAAATCTTTGACAA
>ENSG00000004468|CD38|46_7
CCAGAGAAGGTTCAGACACTAGAGGCCTGGGTGATACATG
>ENSG00000004468|CD38|46_8
CAAGAATATCTACAGACCTGACAAGTTTCTTCAGTGTGTG
>ENSG00000134853|PDGFRA|173_1
CTGAGCCTAATCCTCTGCCAGCTTTCATTACCCTCTATCC
>ENSG00000134853|PDGFRA|173_2
TGAATTCATCCTTTTCTCTGAGATGCTTTGGGGAGAGTGA
>ENSG00000134853|PDGFRA|173_3
CAACCACACTCAGACAGAAGAGAATGAGCTTGAAGGCAGG
>ENSG00000134853|PDGFRA|173_4
CCTCTAGGAATGACGGATTATTTAGTCATCGTGGAGGATG
>ENSG00000134853|PDGFRA|173_5
CGACAGCAGACAGGGCTTTAATGGGACCTTCACTGTAGGG
>ENSG00000134853|PDGFRA|173_6
AGGAAAGAAGTTCCAGACCATCCCATTTAATGTTTATGCT
>ENSG00000134853|PDGFRA|173_7
CATCAGAGCTGGATCTAGAAATGGAAGCTCTTAAAACCGT
>ENSG00000134853|PDGFRA|173_8
TAACAATGAGGTGGTTGACCTTCAATGGACTTACCCTGGA
>ENSG00000157404|KIT|350_1
GATTAGGCTGTTATGCACTGATCCGGGCTTTGTCAAATGG
>ENSG00000157404|KIT|350_2
GCGAGAGTTAATGATTCTGGAGTGTTCATGTGTTATGCCA
>ENSG00000157404|KIT|350_3
TTGGATCAGCAAATGTCACAACAACCTTGGAAGTAGTAGA
>ENSG00000157404|KIT|350_4
ACACCAGCAGTGGATCTATATGAACAGAACCTTCACTGAT
>ENSG00000157404|KIT|350_5
ACAATGGCACGGTTGAATGTAAGGCTTACAACGATGTGGG
>ENSG00000157404|KIT|350_6
GAGGCAACTGCTTATGGCTTAATTAAGTCAGATGCGGCCA
>ENSG00000157404|KIT|350_7
GGTCGATTCTAAGTTCTACAAGATGATCAAGGAAGGCTTC
>ENSG00000157404|KIT|350_8
ACCTGCTGAAATGTATGACATAATGAAGACTTGCTGGGAT
>ENSG00000163453|IGFBP7|376_1
GGTGCAATACTCATAGACATAAGTTCCTGAAACAATAGTT
>ENSG00000163453|IGFBP7|376_2
GATATTTAATTATCTTGTTGACTCCTGTAAAATAGCTAAA
>ENSG00000163453|IGFBP7|376_3
TTGCCTAATAAGTTTCTTTTAATCCAATCCACTAACACTT
>ENSG00000163453|IGFBP7|376_4
TATTATTAGTCTGCATGGTTAAAAGTAGTCATGGATAACT
>ENSG00000163453|IGFBP7|376_5
CAAAATCAAACTTGCCTGGAATGGCTTCTATTTCCCATAG
>ENSG00000163453|IGFBP7|376_6
GGTGACTGAACATCGTTATTATGACTTAGATGCTTTTACC
>ENSG00000163453|IGFBP7|376_7
TGCCATTAAAATGTACAGCATGAGACTCCAAAAGATTATC
>ENSG00000163453|IGFBP7|376_8
TGAAAGTATCAGACGTAGCTATTGATGAAATTCTGTAGTT
>ENSG00000163453|IGFBP7|376_9
ATTACAGTGGTTGATGCCTTACATGAAATACCAGTGAAAA
>ENSG00000163453|IGFBP7|376_10
ATCTCCTCTAAGTAAGGAAGATGCTGGAGAATATGAGTGC
>ENSG00000163453|IGFBP7|376_11
CCTCATCTGGAACAAGGTAAAAAGGGGTCACTATGGAGTT
>ENSG00000132465|JCHAIN|398_1
TGTAGAGAACATATATGCATAAACATAGGTCAATTATATG
>ENSG00000132465|JCHAIN|398_2
CATTGTTATCTTTATTAGGTAATCACTTCTTAATTATATG
>ENSG00000132465|JCHAIN|398_3
GCTCTCCATTTTGATTCAGAAAGTTAGCATATTTATTACC
>ENSG00000132465|JCHAIN|398_4
ATATGGTGGTGAGACCAAAATGGTGGAAACAGCCTTAACC
>ENSG00000132465|JCHAIN|398_5
TACCCAGAGCAATATCTGTGATGAAGACAGTGCTACAGAG
>ENSG00000132465|JCHAIN|398_6
TCCGTTCTTCCGAAGATCCTAATGAGGACATTGTGGAGAG
>ENSG00000132465|JCHAIN|398_7
GTTCATGTGAAAGCCCAAGAAGATGAAAGGATTGTTCTTG
>ENSG00000132465|JCHAIN|398_8
GAAGTCAAGATGAAGAACCATTTGCTTTTCTGGGGAGTCC
>ENSG00000132465|JCHAIN|398_9
AGTGTCAGATGTCTGATTTGAAGACTAATATGAATATATC
>ENSG00000124875|CXCL6|379_1
TGTCTCTGCTGTGCTGACAGAGCTGCGTTGCACTTGTTTA
>ENSG00000124875|CXCL6|379_2
CCCGGAAGCCCCTTTTCTAAAGAAAGTCATCCAGAAAATT
>ENSG00000124875|CXCL6|379_3
GTGGTGTTTTAATATCTTCTATGGAAAGCATATACTTCAC
>ENSG00000124875|CXCL6|379_4
CTCTCTGTAGGATTTAGACTATGCTTAGAATTATAAGGTT
>ENSG00000124875|CXCL6|379_5
CAAAAAAGACCATGCATCATAAAATTGCCCAGTCTTCAGC
>ENSG00000124875|CXCL6|379_6
GTTTACAGCTCAGCTAATGAAGTACTAATATAGTATTTCC
>ENSG00000124875|CXCL6|379_7
TTTACCTGATAAGTTATTGAACCCTTTGGCAATTGACCAT
>ENSG00000124875|CXCL6|379_8
GAGCAAAGAATCACTGGTTATTAGTCTTTCAATGAATATT
>ENSG00000124875|CXCL6|379_9
ATTTCTATCATACATTCCTTAAAGTCTTACCGAAAAGGCT
>ENSG00000124875|CXCL6|379_10
TGTTTCTTGGGGAATATGTTACTCTTTACCCTAGGATGCT
>ENSG00000163739|CXCL1|375_1
TAGTTAAGAAAATCATCGAAAAGATGCTGAACAGTGACAA
>ENSG00000163739|CXCL1|375_2
CAGAAGGGAGGAGGAAGCTCACTGGTGGCTGTTCCTGAAG
>ENSG00000163739|CXCL1|375_3
GTTAATATTTTAGGTGTAAAATAATTAAGGGTATGATTAA
>ENSG00000163739|CXCL1|375_4
TTATATTCATTCTTTTTGAAATGTCAACCCCAAGTTAGTT
>ENSG00000163739|CXCL1|375_5
TTGAAGGTAGAATGTTTTCAAATGTTCTCCAGTCATTATG
>ENSG00000163739|CXCL1|375_6
TTCTGAGGAGCCTGCAACATGCCAGCCACTGTGATAGAGG
>ENSG00000163739|CXCL1|375_7
CACATCTGTTTTGTAACTGTTTAGATGAATGTCAGTTGTT
>ENSG00000163739|CXCL1|375_8
TTGATTTTTGGGGGGAAACAAGGGCTACCTTTACTGGAAA
>ENSG00000163735|CXCL5|368_1
TGGAAATGATGTTTCATAAGAATTCTGTTGATGGAAATAC
>ENSG00000163735|CXCL5|368_2
CCAAGAAATATTCCTTAAGATATTAACTGAGAAGGCTGTG
>ENSG00000163735|CXCL5|368_3
CAGGAATCACTGGCTGTTAATCTTTCAAAGTGTCTTGAAT
>ENSG00000163735|CXCL5|368_4
TTTTATCTGCTATGCTATTGAAGTTTTGGCAATTGACTAT
>ENSG00000163735|CXCL5|368_5
TCACTTTGAAGAGTGTGAGGAAAACCTATGTTTGCCGCTT
>ENSG00000163735|CXCL5|368_6
GCACGCATGGAAAAGTTTCCCAGTCTTCAGCAGAGAAGTT
>ENSG00000163735|CXCL5|368_7
GGGAAGGAAATTTGTCTTGATCCAGAAGCCCCTTTTCTAA
>ENSG00000163735|CXCL5|368_8
GCAAGGAGTTCATCCCAAAATGATCAGTAATCTGCAAGTG
>ENSG00000163734|CXCL3|359_1
TTGGAAAAGAGAATTTATCATTACTGTTACATTTGTACAA
>ENSG00000163734|CXCL3|359_2
TATTCAAATTATCTCACATTATGTGTTCAACATTTTTATG
>ENSG00000163734|CXCL3|359_3
GAAATGCAAGCAATTAGTGGATCACTGTTAGGGTAAGGGA
>ENSG00000163734|CXCL3|359_4
GATGTGAGTGTGTTTCATCAAACATAGCTCAGTCCTGATT
>ENSG00000163734|CXCL3|359_5
TCTAGGGACAGCTGGAAAGGACTTAATGTGTTTGACTATT
>ENSG00000163734|CXCL3|359_6
TTCAGAAAATCATCGAAAAGATACTGAACAAGGGGAGCAC
>ENSG00000081041|CXCL2|328_1
GTTAATATTTCTTCGTGATGACATATCACATGTCAGCCAC
>ENSG00000081041|CXCL2|328_2
ATATTTAATTTGAAGATAGAAGGTTTGCAGATATTCTCTA
>ENSG00000081041|CXCL2|328_3
AAATCATCGAAAAGATGCTGAAAAATGGCAAATCCAACTG
>ENSG00000109321|AREG|367_1
CAATGACACCTACTCTGGGAAGCGTGAACCATTTTCTGGG
>ENSG00000109321|AREG|367_2
AGATTTCCCCTGTGAGTGAAATGCCTTCTAGTAGTGAACC
>ENSG00000109321|AREG|367_3
GAGTATGATAACGAACCACAAATACCTGGCTATATTGTCG
>ENSG00000109321|AREG|367_4
GTGGGGAAAAGTCCATGAAAACTCACAGCATGATTGACAG
>ENSG00000138755|CXCL9|351_1
TATCCACCTACAATCCTTGAAAGACCTTAAACAATTTGCC
>ENSG00000138755|CXCL9|351_2
TCTTTTCCTCTTGGGCATCATCTTGCTGGTTCTGATTGGA
>ENSG00000169245|CXCL10|100_1
AGGGTGAGAAGAGATGTCTGAATCCAGAATCGAAGGCCAT
>ENSG00000169245|CXCL10|100_2
TACCTGCATCAGCATTAGTAATCAACCTGTTAATCCAAGG
>ENSG00000169248|CXCL11|281_1
TATTCTGTTGTGACTATGAGAACATTTCTGTCTCTAGAAG
>ENSG00000169248|CXCL11|281_2
TTCATGCATTTCTAGGCTAGAGAACCTTCTAGATTTGATG
>ENSG00000169248|CXCL11|281_3
ATGGATTTCTAGGAAAAGCTACCTTAAGAAAGGCTGGTTA
>ENSG00000169248|CXCL11|281_4
CTATGGTTTTGTGACTTTCAACTTTTGTACAGTTATGTGA
>ENSG00000169248|CXCL11|281_5
TGACTACTGAAATGACAAGAATTCTACAGTAGGAAACTGA
>ENSG00000169248|CXCL11|281_6
ATGCCTAAATCCCAAATCGAAGCAAGCAAGGCTTATAATC
>ENSG00000169248|CXCL11|281_7
CATAATGTACCCAAGTAACAACTGTGACAAAATAGAAGTG
>ENSG00000169248|CXCL11|281_8
GGCTTCCCCATGTTCAAAAGAGGACGCTGTCTTTGCATAG
>ENSG00000169248|CXCL11|281_9
ACTTCTACAATAAGGCAGAAAGTTTGAAATTTGGAACACA
>ENSG00000169248|CXCL11|281_10
GAGAGTATAGAGCCAGAACAAGTCACAATCCTGAAGACAC
>ENSG00000169248|CXCL11|281_11
TGAGGGGATGCTGTGAAAGAAGGTAATCTTCCTCATGTGA
>ENSG00000156234|CXCL13|360_1
ACAGAATGAAGTTCATCTCGACATCTCTGCTTCTCATGCT
>ENSG00000156234|CXCL13|360_2
CAAGGTGTTCTGGAGGTCTATTACACAAGCTTGAGGTGTA
>ENSG00000156234|CXCL13|360_3
CAAGTCAATTGTGTGTGTGGACCCTCAAGCTGAATGGATA
>ENSG00000156234|CXCL13|360_4
AAAAGAAGTTCTTCAACTCTACCAGTTCCAGTGTTTAAGA
>ENSG00000156234|CXCL13|360_5
TAGTTAAATCTTTTCCAGGAAAAAGAACTTCCCCATACAA
>ENSG00000156234|CXCL13|360_6
AAATAACCTTGCAGAAGCTGATGGGGCAAACTCAAGCTTC
>ENSG00000156234|CXCL13|360_7
ATATACACTTGGAGTTTGCATTCTTATTCATCAGGGAGGA
>ENSG00000156234|CXCL13|360_8
TTGAAAATAGTTATTCAGTTATAAGTAATACAGGATTATT
>ENSG00000152583|SPARCL1|378_1
ATGGATAGAGTCTTGACACATTCTGAACTTGCTCCTCTGC
>ENSG00000152583|SPARCL1|378_2
TTTTGGAGCCTGCAAATCTATTCCTACTTGTACGGACTTT
>ENSG00000152583|SPARCL1|378_3
CTGACAATCAGACCTATGCTAGTTCCTGTCATCTATTCGC
>ENSG00000152583|SPARCL1|378_4
GTGTCTGCCAGGATCCAGTGACTTGTCCTCCAACAAAACC
>ENSG00000152583|SPARCL1|378_5
CCAGTGTAAAAGAGGCCACATCTGTAAGGCAGACCAACAG
>ENSG00000152583|SPARCL1|378_6
CCAAGAAAGCAGAGAACTCATCAAATGAGGAGGAAACGTC
>ENSG00000152583|SPARCL1|378_7
GCTCATGGAACCTACTGATGATGGTAATACCACGCCCAGA
>ENSG00000152583|SPARCL1|378_8
GAGTCTGATCAACCAACTCAAGTAAGCAAGATGCAGGAGG
>ENSG00000163106|HPGDS|329_1
CCAAACCAAACTCTAGCTGATCCATGTTGCCTTCAAGTTT
>ENSG00000163106|HPGDS|329_2
ACTTTTGGTCTTTAAGCCTGACCTGTTAGACAACCATCCA
>ENSG00000163106|HPGDS|329_3
TAACTCTGTAACTTGGGCAGACTTCTACTGGGAGATTTGC
>ENSG00000163106|HPGDS|329_4
CTCACGTATAATGCGCCTCATCTTATGCAAGACTTGGACA
>ENSG00000163106|HPGDS|329_5
GCAGAGAAAAAGCAAGATGTGAAAGAGCAGATGTTCAATG
>ENSG00000163106|HPGDS|329_6
GCTATTGTGGACACTCTGGATGATTTCATGTCATGTTTTC
>ENSG00000163106|HPGDS|329_7
AGCTGACTGGCCTGAAATCAAATCAACTCTCCCATTTGGA
>ENSG00000163106|HPGDS|329_8
GCAGAAATTATTCGTTACATATTTGCTTATTTGGACATAC
>ENSG00000153064|BANK1|194_1
TGAAGACTACTTTGAGGTCAACATTCCAACAGACCTACGA
>ENSG00000153064|BANK1|194_2
GCTGGTTCAGTCCATGTCAATGTCTACTGTGATGGAATCG
>ENSG00000153064|BANK1|194_3
CTGGTGCTGATCCAGAAAATAATTCACAAGAGCCACTCAT
>ENSG00000153064|BANK1|194_4
ACTTCACCTTACCAGGGACAATGGTGGAAGGCCAAATGGA
>ENSG00000153064|BANK1|194_5
AGTTCTGTGGTCTTCCTAAGAAACAAGACAGAGCTCGGAT
>ENSG00000153064|BANK1|194_6
CTACTCTCAGGGGCTGTCTAACTGATGGTCAGGAAGAACT
>ENSG00000153064|BANK1|194_7
TGGATGAAGCTCTGGAGAAATTTAAACACTGGCAGATGGG
>ENSG00000153064|BANK1|194_8
GACAACTACGAGACTGCATTATTGGGAAAAGGCCAGAAGA
>ENSG00000138798|EGF|158_1
ATCTCGATGGTGTGGGAGTGAAGGCTCTGTTGGAGACATC
>ENSG00000138798|EGF|158_2
GACTGTGTTCTGACATCAGAAGGTCCCTTATGTTTCTGTC
>ENSG00000138798|EGF|158_3
CGACACATGCATTTTGATGGAACAGACTATGGAACTCTGC
>ENSG00000138798|EGF|158_4
ATGGGAATGGTTTATGCCCTAGATCATGACCCTGTGGAAA
>ENSG00000138798|EGF|158_5
GATTGAAATGGCCAATCTGGATGGTTCAAAACGCCGAAGA
>ENSG00000138798|EGF|158_6
GTAAACAAGAGGACTGGCAAAGATAGAGTACGTCTCCAAG
>ENSG00000138798|EGF|158_7
CACTGGTTGTGGTTCATCCATTGGCAAAACCAGGAGCAGA
>ENSG00000138798|EGF|158_8
CCCAAAGAATCCTTATGAGGAGTCGAGCAGAGATGTGAGG
>ENSG00000109471|IL2|149_1
GATGGATTACCTTTTGTCAAAGCATCATCTCAACACTGAC
>ENSG00000109471|IL2|149_2
ATCTGAAACAACATTCATGTGTGAATATGCTGATGAGACA
>ENSG00000109471|IL2|149_3
CTTTCACTTAAGACCCAGGGACTTAATCAGCAATATCAAC
>ENSG00000109471|IL2|149_4
CTGAAACATCTTCAGTGTCTAGAAGAAGAACTCAAACCTC
>ENSG00000109471|IL2|149_5
GAATCCCAAACTCACCAGGATGCTCACATTTAAGTTTTAC
>ENSG00000109471|IL2|149_6
TTTACTGCTGGATTTACAGATGATTTTGAATGGAATTAAT
>ENSG00000109471|IL2|149_7
AAGTCTTGCACTTGTCACAAACAGTGCACCTACTTCAAGT
>ENSG00000109471|IL2|149_8
CACTACTCACAGTAACCTCAACTCCTGCCACAATGTACAG
>ENSG00000138685|FGF2|248_1
GCTACAACTTCAAGCAGAAGAGAGAGGAGTTGTGTCTATC
>ENSG00000138685|FGF2|248_2
ACGATTGGAATCTAATAACTACAATACTTACCGGTCAAGG
>ENSG00000138685|FGF2|248_3
AGTTGGTATGTGGCACTGAAACGAACTGGGCAGTATAAAC
>ENSG00000138685|FGF2|248_4
AAAACAGGACCTGGGCAGAAAGCTATACTTTTTCTTCCAA
>ENSG00000138685|FGF2|248_5
CAAACAATTTTTTATCCAGTAGTAAAATATGTAACCATTG
>ENSG00000138685|FGF2|248_6
ACGCATTTGCTTTATTCGAAAAGAGGCTTTTAAAATGTGC
>ENSG00000138685|FGF2|248_7
CTTCATGGAAATCATATACATTAGAAAATCACAGTCAGAT
>ENSG00000138685|FGF2|248_8
TCTCTGGCAGTTCCTTATGATAGAGTTTATAAAACAGTCC
>ENSG00000164136|IL15|235_1
CATAGCCAGCTCTTCTTCAATACTTAAGGATTTACCGTGG
>ENSG00000164136|IL15|235_2
CCACATTTGAGAAGTATTTCCATCCAGTGCTACTTGTGTT
>ENSG00000164136|IL15|235_3
CACCTAACCTATAGTTATATAATCTGACTCTCAGTTCAGT
>ENSG00000164136|IL15|235_4
GTTGCAAAGTAACAGCAATGAAGTGCTTTCTCTTGGAGTT
>ENSG00000164136|IL15|235_5
ATTTCACTTGAGTCCGGAGATGCAAGTATTCATGATACAG
>ENSG00000164136|IL15|235_6
CAGTTTGTCTTCTAATGGGAATGTAACAGAATCTGGATGC
>ENSG00000164136|IL15|235_7
CAAACATCACTCTGCTGCTTAGACATAACAAAACACTCGG
>ENSG00000164136|IL15|235_8
TTTTTCTGTCAAGAAGATGATCAGACCTTGGATCAGATGA
>ENSG00000164136|IL15|235_9
CTGACTACTGGCTCTCATTGACTTCCTTACTAAGCATAGC
>ENSG00000164136|IL15|235_10
AGAAAACTAATAGTGACAGTGTTCATATTTCATGCTTTCC
>ENSG00000164136|IL15|235_11
TACACTGTCTAAAATTAGCAAGCTCTCTTCTAATGGAACT
>ENSG00000168310|IRF2|327_1
GAGCTTCTCTTTAACTCAGGACTCCAGCCCATTGGTAGAC
>ENSG00000168310|IRF2|327_2
GCCTTGACAATAGAACATTGATTGCTGTGTCCAACTCCAG
>ENSG00000168310|IRF2|327_3
ACACTGGCGGAAGAGGAATATTGAAGGCAAACAGTACCTC
>ENSG00000168310|IRF2|327_4
CCGTGTCTTCCTATGCAGAAAGCGAAACGACTGATAGTGT
>ENSG00000168310|IRF2|327_5
ATGAAGTGGATAGTACGGTGAACATCATAGTTGTAGGACA
>ENSG00000168310|IRF2|327_6
TCATCTCTGGGGCTTAGTAATGGAGTAAGTGATCTTTCTC
>ENSG00000168310|IRF2|327_7
GAATGCTGCCCCTATCAGAACGGCCTTCTAAGAAAGGAAA
>ENSG00000168310|IRF2|327_8
AACTGGGCAATCCATACAGGAAAGCATCAACCAGGAGTAG
>ENSG00000168685|IL7R|357_1
GCTCAAAATGGAGACTTGGAAGATGCAGAACTGGATGACT
>ENSG00000168685|IL7R|357_2
TGTCAACATCACCAATCTGGAATTTGAAATATGTGGGGCC
>ENSG00000168685|IL7R|357_3
TATTTCATCGAGACAAAGAAATTCTTACTGATTGGAAAGA
>ENSG00000168685|IL7R|357_4
ATTCTGTAGGTTAAAAGTAGACAAATAGTGGAAACAACTG
>ENSG00000168685|IL7R|357_5
CTGAGGCTCCTTTTGACCTGAGTGTCGTCTATCGGGAAGG
>ENSG00000168685|IL7R|357_6
TTAATACATCACACTTGCAAAAGAAGTATGTAAAAGTTTT
>ENSG00000168685|IL7R|357_7
CCGCCAGGAAAAGGATGAAAACAAATGGACGCATGTGAAT
>ENSG00000168685|IL7R|357_8
CCATCCCTGATCACTATTTTAAAGGCTTCTGGAGTGAATG
>ENSG00000168685|IL7R|357_9
GATCATAAGAAGACTCTGGAACATCTTTGTAAGAAACCAA
>ENSG00000079215|SLC1A3|216_1
GAAAGTGCAGAACATTACAAAGGAGGATGTTAAAAGTTAC
>ENSG00000079215|SLC1A3|216_2
TAGATAGTAAGGCATCAGGGAAGATGGGAATGCGAGCTGT
>ENSG00000079215|SLC1A3|216_3
CATGTACACCGTGACTGTCATTGTTGGCTTACTCATTCAC
>ENSG00000079215|SLC1A3|216_4
AAGTTAACAACTTTGAACTGAACTTCGGACAAATTATTAC
>ENSG00000079215|SLC1A3|216_5
CTGAAGAACAGAGATGTTGAAATGGGTAACTCAGTGATTG
>ENSG00000079215|SLC1A3|216_6
TGATTGCACAGGACAATGAAACTGAGAAACCCATCGACAG
>ENSG00000151882|CCL28|236_1
TGTCCATAGAGGCTTCAAGATAGATAGGTAAGAGCCCAGT
>ENSG00000151882|CCL28|236_2
GGTGATTTTACGCTCTGCCTAAACAAGGAGCCTACATCTT
>ENSG00000151882|CCL28|236_3
ACTTCAAAACGTCTAGTTTGAGTAGCTACCGTTGTTTGGA
>ENSG00000151882|CCL28|236_4
CACATCAGGGGAAACACGAAACATACGGCCATAAAACTCC
>ENSG00000151882|CCL28|236_5
GAAATGTTTGCCACAGGAAGAAACACCATGGCAAGAGGAA
>ENSG00000151882|CCL28|236_6
CAGAAGAATCTGTGTCAGCCCGCACAACCATACTGTTAAG
>ENSG00000151882|CCL28|236_7
AATATGTGTCGCATCCAGAGAGCTGATGGGGATTGTGACT
>ENSG00000151882|CCL28|236_8
ATTTCCTGATCGAACAGCCTCACTTGTGTTGCTGTCAGTG
>ENSG00000213949|ITGA1|240_1
GACTATGACAGCTCTTGGAATAGACACAGCAAGAAAGGAG
>ENSG00000213949|ITGA1|240_2
CTCATGACAATCATCGACTGAAGAAGGTCATCCAAGACTG
>ENSG00000213949|ITGA1|240_3
GACTGGCTTCAGTGCTCATTATTCACAGGACTGGGTCATG
>ENSG00000213949|ITGA1|240_4
AGTAGGAGCCTATGATTGGAATGGAACAGTTGTCATGCAG
>ENSG00000213949|ITGA1|240_5
GATGTGCTCTATATTGCTGGACAGCCTCGGTACAATCATA
>ENSG00000213949|ITGA1|240_6
CTACATGTTGGACAAGCATGACTTTCAGGACTCTGTGAGA
>ENSG00000213949|ITGA1|240_7
GCAACAAGTGACAGCGAAGAACCTCCTGAAACCCTTTCTG
>ENSG00000213949|ITGA1|240_8
CATTATGGGTCATCCTGCTGAGTGCTTTTGCCGGATTGTT
>ENSG00000113088|GZMK|299_1
TGACTCATGTGTGTTTCAATATGGAAATTATTGGAGGGAA
>ENSG00000113088|GZMK|299_2
ACACTCTCTCTCAAAGAATGAGGCCTCCAAACAAACACTG
>ENSG00000113088|GZMK|299_3
GAGTTACATCAGATCCTCAATCAAATGATATCATGCTGGT
>ENSG00000113088|GZMK|299_4
TGCTCCACATAAGATCCAAAACCTCTCTTAGATCTGGAAC
>ENSG00000113088|GZMK|299_5
AAGTCACTGTTACTGTCCTAAGTCGAAAACTTTGCAACAG
>ENSG00000113088|GZMK|299_6
CGACCCTTTTATCACCAAAGACATGGTCTGTGCAGGAGAT
>ENSG00000113088|GZMK|299_7
AAAGGTGTCTTCCACGCTATAGTCTCTGGAGGTCATGAAT
>ENSG00000113088|GZMK|299_8
CTGGAATCTACACCCTGTTAACCAAGAAATACCAGACTTG
>ENSG00000145649|GZMA|181_1
TGCAGCTCACTGTAACTTGAACAAAAGGTCCCAGGTCATT
>ENSG00000145649|GZMA|181_2
GAGAGAAGTCAATATCACCATCATAGACAGAAAAGTCTGC
>ENSG00000145649|GZMA|181_3
TTAACCCTGTGATTGGAATGAATATGGTTTGTGCTGGAAG
>ENSG00000145649|GZMA|181_4
GAAACACCTCAACTGGATAATTATGACTATCAAGGGAGCA
>ENSG00000145703|IQGAP2|95_1
AAGGGAAGAAGTAGTGACCAAGATCAGGGCCAATCAACAG
>ENSG00000145703|IQGAP2|95_2
TGGTAACCCTACAGTCATCAAGATGGTCGTCAGCTTCAAT
>ENSG00000145703|IQGAP2|95_3
TACAAGGCTTGGGTGAACCAACTAGAAACACAGACTGGAG
>ENSG00000145703|IQGAP2|95_4
GCAACAGAAGATGAGCTATTAAAGATTGTTGGAAACCTCC
>ENSG00000145703|IQGAP2|95_5
TAGCTCCAGATGGCTTTGATATCATCGACATGACAGCTGG
>ENSG00000145703|IQGAP2|95_6
ACAAATACACAGACCTGGTGACAGTCAGCAAACCAGTCAT
>ENSG00000145703|IQGAP2|95_7
ACATAGAGGACGGTGAAGCTATAGATAGCCGAAGCCTCAT
>ENSG00000145703|IQGAP2|95_8
CCAGGGAACACATTGACAGAAATCTTAGAGACACCAGCAA
>ENSG00000038427|VCAN|314_1
TTAATAGTAACCCATGCGCTACATAAAGTCAAAGTGGGAA
>ENSG00000038427|VCAN|314_2
CTCTCTGGAAAAGTCAGCCTACCTTGTCATTTTTCAACGA
>ENSG00000038427|VCAN|314_3
CCAGTTACAACACCAGTGAATTTCTCCGCATCAAATGGTC
>ENSG00000038427|VCAN|314_4
TATCAAGATTGGTCAGGACTACAAAGGGAGAGTGTCTGTG
>ENSG00000038427|VCAN|314_5
GACGTCATGTACGGGATTGAAGACACACAAGACACGGTGT
>ENSG00000038427|VCAN|314_6
CTCTTTGCTGCCTATGAAGATGGATTTGAGCAGTGTGACG
>ENSG00000038427|VCAN|314_7
GAGTAGGCTGTTATGGAGATAAGATGGGAAAGGCAGGAGT
>ENSG00000038427|VCAN|314_8
CAGGAAACTTACGATGTGTATTGTTATGTGGATCATCTGG
>ENSG00000125347|IRF1|141_1
CAGCTACACAGTTCCAGGCTACATGCAGGACTTGGAGGTG
>ENSG00000125347|IRF1|141_2
AAAGTCGAAGTCCAGCCGAGATGCTAAGAGCAAGGCCAAG
>ENSG00000125347|IRF1|141_3
GCCAGATATCGAGGAGGTGAAAGACCAGAGCAGGAACAAG
>ENSG00000125347|IRF1|141_4
GGAAAAGGAGCCAGATCCCAAGACGTGGAAGGCCAACTTT
>ENSG00000113525|IL5|80_1
CCAAGAAAGAGTCAGGCCTTAATTTTCAGTATAATTTAAC
>ENSG00000113525|IL5|80_2
TTGCAGCCAAAGATTTTGGAGGAGAAGGACATTTTACTGC
>ENSG00000113525|IL5|80_3
ATGAACACCGAGTGGATAATAGAAAGTTGAGACTAAACTG
>ENSG00000113525|IL5|80_4
GAAAGACGGAGAGTAAACCAATTCCTAGACTACCTGCAAG
>ENSG00000113525|IL5|80_5
TCAGGGAATAGGCACACTGGAGAGTCAAACTGTGCAAGGG
>ENSG00000113525|IL5|80_6
GCACTGCTTTCTACTCATCGAACTCTGCTGATAGCCAATG
>ENSG00000113525|IL5|80_7
GCCATCCCCACAGAAATTCCCACAAGTGCATTGGTGAAAG
>ENSG00000113525|IL5|80_8
AGAGCCATGAGGATGCTTCTGCATTTGAGTTTGCTAGCTC
>ENSG00000169194|IL13|288_1
GCAATGGCAGCATGGTATGGAGCATCAACCTGACAGCTGG
>ENSG00000169194|IL13|288_2
AGGACCTGCTCTTACATTTAAAGAAACTTTTTCGCGAGGG
>ENSG00000169194|IL13|288_3
GAAAGCATCATTATTTGCAGAGACAGGACCTGACTATTGA
>ENSG00000169194|IL13|288_4
AGGGTTAGGGAGGGGTAAAATTCCTTAGCTTAGACCTCAG
>ENSG00000169194|IL13|288_5
GCACACTTCTTCTTGGTCTTATTTATTATTGTGTGTTATT
>ENSG00000169194|IL13|288_6
GAGTGTGTTTGTCACCGTTGGGGATTGGGGAAGACTGTGG
>ENSG00000169194|IL13|288_7
AAAGAGTTAATATATAGAAGGGTACCTTGAACACTGGGGG
>ENSG00000169194|IL13|288_8
TTGAACAAGTTGTTTCATTGACTATCAAACTGAAGCCAGA
>ENSG00000113520|IL4|64_1
CGTTAGCTTCTCCTGATAAACTAATTGCCTCACATTGTCA
>ENSG00000113520|IL4|64_2
GGAGATCATCAAAACTTTGAACAGCCTCACAGAGCAGAAG
>ENSG00000113520|IL4|64_3
TACGTTGGAAAACTTCTTGGAAAGGCTAAAGACGATCATG
>ENSG00000081059|TCF7|23_1
CCCCAACTCTCTCTCTACGAACATTTCAACAGCCCACATC
>ENSG00000081059|TCF7|23_2
GAAGCCAACCATCAAGAAGCCCCTCAATGCCTTCATGCTG
>ENSG00000081059|TCF7|23_3
GTGCACACTTAAGGAGAGCGCTGCCATCAACCAGATCCTG
>ENSG00000081059|TCF7|23_4
AAGAGTCACTGTCCATGTCTTCTTCCTCTAGCCCAGCTTG
>ENSG00000081059|TCF7|23_5
ATGTGAGTCCCACAAACACATCTGGAGAAGCTCAAAGGCC
>ENSG00000081059|TCF7|23_6
AGACCAAGCAGAATGGCAGTCTGAGGACACTGACTTACCA
>ENSG00000081059|TCF7|23_7
CAGAGCACACAGGTACAGCAACAGGAATCTCAGAGACAGG
>ENSG00000081059|TCF7|23_8
GATCTCATGGAAACTGGCCAGGGGTCCTGTTAACGTCATC
>ENSG00000081059|TCF7|23_9
CTGAACCTGGGGTCATCGATTCAAACTGCTCCAAGTGGTG
>ENSG00000081059|TCF7|23_10
CCCATTCAGACACTTCATGGACCAAGAATGAGCTGGTTTG
>ENSG00000081059|TCF7|23_11
GAGCATGGTCACAAGCACAAAGCTCAAGATGACAGCTCTT
>ENSG00000145824|CXCL14|380_1
CAAGCAGGAGCAGGTCTCTCTGCATCTGTTCTCTGAGGAA
>ENSG00000145824|CXCL14|380_2
AGGAACAATGAGCTTGGTGGACACATTTCATTGCAGTGTT
>ENSG00000145824|CXCL14|380_3
CCATCTCTCTTGTGCTCCAGACTTCATCACAGGCTGCTTT
>ENSG00000145824|CXCL14|380_4
ACAGGCATAAGACACAAATTATATATTGTTATGAAGCACT
>ENSG00000145824|CXCL14|380_5
AATAGGGTGAAAAACCTCAGAAGGGAAAACTCCAAACCAG
>ENSG00000145824|CXCL14|380_6
ACTGCGAGGAGAAGATGGTTATCATCACCACCAAGAGCGT
>ENSG00000145824|CXCL14|380_7
GCTACAGCGACGTGAAGAAGCTGGAAATGAAGCCAAAGTA
>ENSG00000170476|MZB1|326_1
TGCTCAGAGAAGGTGTCAGCCACAAGAGAAGAGCTCTAGT
>ENSG00000170476|MZB1|326_2
GGGAGTTTGGAGAAGACCAGATCTATGAAGCCCACCAACA
>ENSG00000170476|MZB1|326_3
AAGTGGACCAAGTGAAACGTCTCACAGGCCCAGGACTTAG
>ENSG00000170476|MZB1|326_4
AGATGTGGCAAAATCTGGCAAAGGCAGAGACCAAACTTCA
>ENSG00000170476|MZB1|326_5
AGCCCCACAACTGGATGATGAGGAGATGTACTCAGCCCAC
>ENSG00000170458|CD14|52_1
CGAAGCCTTCCAGTGTGTGTCTGCAGTAGAGGTGGAGATC
>ENSG00000170458|CD14|52_2
AACCTTGTGAGCTGGACGATGAAGATTTCCGCTGCGTCTG
>ENSG00000182578|CSF1R|334_1
CAGAGGTAAGCGTCATATGGACATTCATCAACGGCTCTGG
>ENSG00000182578|CSF1R|334_2
AGCCAGCAGCGTTGATGTTAACTTTGATGTCTTCCTCCAA
>ENSG00000182578|CSF1R|334_3
TTGGCATGGTCAGGGAATCCCAGTGATAGAGCCCAGTGTC
>ENSG00000113722|CDX1|262_1
GTTTCATTACAGCCGTTACATCACAATCCGGCGGAAATCA
>ENSG00000113722|CDX1|262_2
CACCTCCTCTCCAATGCCTGTGAAAGAGGAGTTTCTGCCA
>ENSG00000113722|CDX1|262_3
GGACCACACTGATCCTGGAGAAAAGGGATGGAGCTGAAAA
>ENSG00000113722|CDX1|262_4
TCAACTCACACCTGCCTCTTCCTGCAGCCTCACTTCTACC
>ENSG00000113722|CDX1|262_5
CTGCTCCACTGGGTTACAGAATCACAGCCCTCATGATCAT
>ENSG00000113722|CDX1|262_6
CACAGCTGGACAGGTGTTGTATATAGAGTGGAATCTCTTG
>ENSG00000019582|CD74|364_1
GCCAAAAGCTAGACAGATCCCCGTTCCTGACATCACAGCA
>ENSG00000019582|CD74|364_2
AGATCAGAAGCCAGTCATGGATGACCAGCGCGACCTTATC
>ENSG00000113140|SPARC|341_1
CTGTGACCTGGACAATGACAAGTACATCGCCCTGGATGAG
>ENSG00000113140|SPARC|341_2
GAAGGTGTGCAGCAATGACAACAAGACCTTCGACTCTTCC
>ENSG00000113140|SPARC|341_3
TGGCAGAGGTGACTGAGGTATCTGTGGGAGCTAATCCTGT
>ENSG00000135077|HAVCR2|30_1
GAACGTATATGAAGTGGAGGAGCCCAATGAGTATTATTGC
>ENSG00000135077|HAVCR2|30_2
ACTCTGGAGCAACCATCAGAATAGGCATCTACATCGGAGC
>ENSG00000135077|HAVCR2|30_3
CTACTGCTGCCGGATCCAAATCCCAGGCATAATGAATGAT
>ENSG00000135077|HAVCR2|30_4
AATGGGGATTTCCGCAAAGGAGATGTGTCCCTGACCATAG
>ENSG00000113302|IL12B|133_1
GTACTCCACATTCCTACTTCTCCCTGACATTCTGCGTTCA
>ENSG00000113302|IL12B|133_2
CACCAGCAGCTTCTTCATCAGGGACATCATCAAACCTGAC
>ENSG00000113302|IL12B|133_3
CCCATTGAGGTCATGGTGGATGCCGTTCACAAGCTCAAGT
>ENSG00000113302|IL12B|133_4
ATTCTGGACGTTTCACCTGCTGGTGGCTGACGACAATCAG
>ENSG00000113302|IL12B|133_5
TTCACAAAAAGGAAGATGGAATTTGGTCCACTGATATTTT
>ENSG00000113302|IL12B|133_6
CAGTACACCTGTCACAAAGGAGGCGAGGTTCTAAGCCATT
>ENSG00000113302|IL12B|133_7
AGGTCTTAGGCTCTGGCAAAACCCTGACCATCCAAGTCAA
>ENSG00000113302|IL12B|133_8
CTGTGACACCCCTGAAGAAGATGGTATCACCTGGACCTTG
>ENSG00000113302|IL12B|133_9
TGGCCATATGGGAACTGAAGAAAGATGTTTATGTCGTAGA
>ENSG00000113302|IL12B|133_10
CCAGCAGTTGGTCATCTCTTGGTTTTCCCTGGTTTTTCTG
>ENSG00000137265|IRF4|295_1
CGCTTTGAACAAGAGCAATGACTTTGAGGAACTGGTTGAG
>ENSG00000137265|IRF4|295_2
TCTGCCTGTACTACCGGGAAATCCTCGTGAAGGAGCTGAC
>ENSG00000137265|IRF4|295_3
GAGGACAATGGCCAGAGGAAAAACATTGAGAAGCTGCTGA
>ENSG00000137265|IRF4|295_4
CCTGCAAGCTCTTTGACACACAGCAGTTCTTGTCAGAGCT
>ENSG00000137265|IRF4|295_5
CAAGATTCCAGGTGACTCTATGCTTTGGAGAGGAGTTTCC
>ENSG00000137265|IRF4|295_6
GAACCTCTGCTAGCCAGACAACTATATTATTTTGCTCAAC
>ENSG00000137265|IRF4|295_7
GTAAATATTTGACTTTAGTGAAAGCGTCCAATTGACTGCC
>ENSG00000137265|IRF4|295_8
TAGACTGCCATCATTGATGATCACTGTGAAAATTGACCAA
>ENSG00000112149|CD83|144_1
CCTATTCCCTGAAGATCCGAAACACTACCAGCTGCAACTC
>ENSG00000112149|CD83|144_2
GCAGAGAAACCTAAGTGGCAAGGTGATCTTGAGAGTGACA
>ENSG00000172201|ID4|188_1
CGCCCAACAAGAAAGTCAGCAAAGTGGAGATCCTGCAGCA
>ENSG00000172201|ID4|188_2
GCAGTTAAACTTTTAAGCTTAAGTGTGACAGGACTGATAA
>ENSG00000172201|ID4|188_3
AGATCAAGAGTAGATCCGACTTTAGAAGCCTACTTTGTGA
>ENSG00000172201|ID4|188_4
GAATGTTACATATTGTATAGATAAATGAGTGACATTTCAT
>ENSG00000172201|ID4|188_5
TTCTATAAGTGTGAGAAAGTATATGCTTTAATAGATACTG
>ENSG00000172201|ID4|188_6
CAATTACAGAGCTCTTGATATCTTGAATGTCTTTTCTGTT
>ENSG00000172201|ID4|188_7
GCATGAGATGTTTAATCACAAATTAAACTTGTTCTGAGTC
>ENSG00000172201|ID4|188_8
CTTTGTATTTGAAGCATACATGTTGAAAATACACCTTATC
>ENSG00000196230|TUBB|120_1
TGGATCTAGAACCTGGGACCATGGACTCTGTTCGCTCAGG
>ENSG00000196230|TUBB|120_2
TTTAGACCAGACAACTTTGTATTTGGTCAGTCTGGGGCAG
>ENSG00000196230|TUBB|120_3
CCCTCTCCGTCCATCAGTTGGTAGAGAATACTGATGAGAC
>ENSG00000234745|HLA-B|309_1
GTTGTGGTCATCGGAGCTGTGGTCGCTGCTGTGATGTGTA
>ENSG00000234745|HLA-B|309_2
GGAGAAGAGCAGAGATACACATGCCATGTACAGCATGAGG
>ENSG00000232810|TNF|165_1
GAAAGGACACCATGAGCACTGAAAGCATGATCCGGGACGT
>ENSG00000232810|TNF|165_2
GAGGGCCTGTACCTCATCTACTCCCAGGTCCTCTTCAAGG
>ENSG00000232810|TNF|165_3
CTACCAGACCAAGGTCAACCTCCTCTCTGCCATCAAGAGC
>ENSG00000232810|TNF|165_4
CTGGGCAGGTCTACTTTGGGATCATTGCCCTGTGAGGAGG
>ENSG00000232810|TNF|165_5
AACCCAAGCTTAGAACTTTAAGCAACAAGACCACCACTTC
>ENSG00000232810|TNF|165_6
TACAGCTTTGATCCCTGACATCTGGAATCTGGAGACCAGG
>ENSG00000232810|TNF|165_7
CCAGAATGCTGCAGGACTTGAGAAGACCTCACCTAGAAAT
>ENSG00000232810|TNF|165_8
CTCTCTCCAGATGTTTCCAGACTTCCTTGAGACACGGAGC
>ENSG00000227507|LTB|217_1
CAGTGGGAAAAATGTAGGAGACTGTTTGGAAATTGATTTT
>ENSG00000227507|LTB|217_2
GATATGGTGGACTTCGCGAGAGGGAAGACCTTCTTTGGGG
>ENSG00000204472|AIF1|99_1
GAGTTTGACCTTAATGGAAATGGCGATATTGATATCATGT
>ENSG00000204472|AIF1|99_2
AAGAGATCTGCCATCCTAAAAATGATCCTGATGTATGAGG
>ENSG00000124762|CDKN1A|233_1
CTCAAAGGCCCGCTCTACATCTTCTGCCTTAGTCTCAGTT
>ENSG00000124762|CDKN1A|233_2
TCAAAAACTTTGGAGTCCCCTCACCTCCTCTAAGGTTGGG
>ENSG00000124762|CDKN1A|233_3
CCCTGTACCTTTTGAGGAGCCCCAGCTACCCTTTTTCTCC
>ENSG00000124762|CDKN1A|233_4
AGTGGGGTTATCTCTGTGTTAGGGGTATATGATGGGGGAG
>ENSG00000124762|CDKN1A|233_5
CCCAGTTCATTGCACTTTGATTAGCAGCGGAACAAGGAGT
>ENSG00000095970|TREM2|365_1
ACGTGAAGGAAGATGATGGGAGGAAAAGCCCAGGAGAAGT
>ENSG00000095970|TREM2|365_2
GCCATCACAGACGATACCCTGGGTGGCACTCTCACCATTA
>ENSG00000112715|VEGFA|286_1
TCGCACTGAAACTTTTCGTCCAACTTCTGGGCTGTTCTCG
>ENSG00000112715|VEGFA|286_2
CGAAGTGGTGAAGTTCATGGATGTCTATCAGCGCAGCTAC
>ENSG00000112715|VEGFA|286_3
CCCTGATGAGATCGAGTACATCTTCAAGCCATCCTGTGTG
>ENSG00000112715|VEGFA|286_4
ATCAAACCTCACCAAGGCCAGCACATAGGAGAGATGAGCT
>ENSG00000112715|VEGFA|286_5
TGTTTGTACAAGATCCGCAGACGTGTAAATGTTCCTGCAA
>ENSG00000112715|VEGFA|286_6
CACACCATCACCATCGACAGAACAGTCCTTAATCCAGAAA
>ENSG00000112715|VEGFA|286_7
TTGGTGTCTTCACTGGATGTATTTGACTGCTGTGGACTTG
>ENSG00000112715|VEGFA|286_8
CAGGTCAGACGGACAGAAAGACAGATCACAGGTACAGGGA
>ENSG00000112715|VEGFA|286_9
CTCTGACCAGGAGTTTGGGGAGCTTCAGGACATTGCTGTG
>ENSG00000146070|PLA2G7|316_1
CACAACCAATCAACACATCATGTTACAGAACTCTTCAGGA
>ENSG00000146070|PLA2G7|316_2
ATCAGAGATTCAGATGTGGTATTGCCCTGGATGCATGGAT
>ENSG00000146070|PLA2G7|316_3
GACATTCTTTTGGTGGAGCAACGGTTATTCAGACTCTTAG
>ENSG00000146070|PLA2G7|316_4
TCTCAGTCTGATTCTTGACATTGATCATGGAAAGCCAGTG
>ENSG00000146070|PLA2G7|316_5
GCTCTACCTTAGAACCCTGAAACAAGAGGAGGAGACACAT
>ENSG00000146070|PLA2G7|316_6
CTGGCATCTCATGGGTTTATAGTTGCTGCTGTAGAACACA
>ENSG00000146070|PLA2G7|316_7
TGAGGTTACTCTTTGGTTCAATGACAACTCCTGCAAACTG
>ENSG00000146070|PLA2G7|316_8
CCTTTTGACTGGCAATACATAAATCCTGTTGCCCATATGA
>ENSG00000135318|NT5E|256_1
ATAATGGTGTGGAAGGACTGATCGAGCCACTCCTCAAAGA
>ENSG00000135318|NT5E|256_2
ATTAAAGCAAAGGGGCCACTAGCATCTCAAATATCAGGAC
>ENSG00000135318|NT5E|256_3
GTTCTTCCTGTTGGTGATGAAGTTGTGGGAATCGTTGGAT
>ENSG00000135318|NT5E|256_4
GGGACATTCGGGTTTTGAAATGGATAAACTCATCGCTCAG
>ENSG00000135318|NT5E|256_5
CCAGGATGTCCAGATAAGCACTGTGTCTCTTTTGCCTTTG
>ENSG00000135318|NT5E|256_6
CCCAGGAATTAGGGAAAACAATTGTCTATCTGGATGGCTC
>ENSG00000135318|NT5E|256_7
ATGCCGCTTTAGAGAATGCAACATGGGCAACCTGATTTGT
>ENSG00000135318|NT5E|256_8
TGGTGTATGATCTTTCCCGAAAACCTGGAGACAGAGTAGT
>ENSG00000135318|NT5E|256_9
AGCAGTTGAAGGTCGGATCAAGTTTTCCACAGGAAGTCAC
>ENSG00000164483|SAMD3|156_1
CAGGCCGACATGACTAAGTATCTGGAAGGCTCACTGTACC
>ENSG00000164483|SAMD3|156_2
TGTTAGCAGAGCAGAAGTGCCCGGATCACAGCATGAGGAT
>ENSG00000164483|SAMD3|156_3
GAAGCAAAGCATTACAGTGGACGAAGTCCTATGTTTTACC
>ENSG00000164483|SAMD3|156_4
CCAGCTGAAAACCTTGATAATGGACTAATTGACCAAAGAG
>ENSG00000164483|SAMD3|156_5
GAAAACCCCAAAAAGGCAGCCCTGGTCATGCAAACAGAAG
>ENSG00000164483|SAMD3|156_6
CACTTAATGATCGGATGGTTCAGCAACTGGTAAAGAAAAT
>ENSG00000164483|SAMD3|156_7
GCAGTTGGTTGGTGGAGAAAAATTTAGGAGAGCTAGTTCA
>ENSG00000164483|SAMD3|156_8
ATTTACAGGAGACAGCAATGGAAACCTGGTCAGTTGAGCA
>ENSG00000118520|ARG1|195_1
TGGAAGAAGGCCCTACAGTATTGAGAAAGGCTGGTCTGCT
>ENSG00000118520|ARG1|195_2
CCCTTTGCTGACATCCCTAATGACAGTCCCTTTCAAATTG
>ENSG00000118520|ARG1|195_3
AGGTGGCAGAAGTCAAGAAGAACGGAAGAATCAGCCTGGT
>ENSG00000118520|ARG1|195_4
AGTGGAAACTTGCATGGACAACCTGTATCTTTCCTCCTGA
>ENSG00000118520|ARG1|195_5
TTTTGAAAACTCTAGGCATTAAATACTTTTCAATGACTGA
>ENSG00000118520|ARG1|195_6
TTTTGATGTTGACGGACTGGACCCATCTTTCACACCAGCT
>ENSG00000118520|ARG1|195_7
CATCACAGAAGAAATCTACAAAACAGGGCTACTCTCAGGA
>ENSG00000118520|ARG1|195_8
GAGGGTAATCACAAGCCTATTGACTACCTTAACCCACCTA
>ENSG00000118520|ARG1|195_9
AACATCCGATATAAATCTCATAGTTAATGGCATAATTAGA
>ENSG00000164485|IL22RA2|296_1
TTTCTGAATGTAACATCCCTAATAACAACCTTCATTCTTC
>ENSG00000164485|IL22RA2|296_2
TGGAATTTGGCATTCAGCAATGTGGAAATTCTAAAGCTCC
>ENSG00000164485|IL22RA2|296_3
TCTAACACCACACTCCAGCTACTGTGTAGTGGCTGAAATA
>ENSG00000164485|IL22RA2|296_4
CTTGTGACCTTACCAGTGAAACCTCAGACATACAGGAACC
>ENSG00000164485|IL22RA2|296_5
GAGGGCACTTACTGGCAACAGCAGTGTCTATTTTGTGCAG
>ENSG00000164485|IL22RA2|296_6
AGGGTACAATTTCAGTCCCGAAATTTTCACAACATTTTGC
>ENSG00000164485|IL22RA2|296_7
AGTTTCTTCCTTACTGGTGTAGCAGGAACTCAGTCAACGC
>ENSG00000164485|IL22RA2|296_8
ACTTGCAACCATGATGCCTAAACATTGCTTTCTAGGCTTC
>ENSG00000027697|IFNGR1|322_1
GAAGTGGTGACTACTGAAGAAAATATTCCTGACGTGGTCC
>ENSG00000027697|IFNGR1|322_2
TCATACCAGCCATTTTCCTTAGAAAAGGAGGTGGTCTGTG
>ENSG00000027697|IFNGR1|322_3
CCAGTTGTTGCTGCTTTACTACTCTTTCTAGTGCTTAGCC
>ENSG00000027697|IFNGR1|322_4
ACTCACGCAGAAGGAAGATGATTGTGACGAGATTCAGTGC
>ENSG00000027697|IFNGR1|322_5
GTGTACAATGTGTATGTGAGAATGAACGGAAGTGAGATCC
>ENSG00000027697|IFNGR1|322_6
TGGACCACCTAAACTGGATATCAGAAAGGAGGAGAAGCAA
>ENSG00000091831|ESR1|11_1
CACACCAAAGCATCTGGGATGGCCCTACTGCATCAGATCC
>ENSG00000091831|ESR1|11_2
GTACCAATGACAAGGGAAGTATGGCTATGGAATCTGCCAA
>ENSG00000091831|ESR1|11_3
GACTATGCTTCAGGCTACCATTATGGAGTCTGGTCCTGTG
>ENSG00000091831|ESR1|11_4
CCAACCAGTGCACCATTGATAAAAACAGGAGGAAGAGCTG
>ENSG00000091831|ESR1|11_5
CCAGACCCTTCAGTGAAGCTTCGATGATGGGCTTACTGAC
>ENSG00000091831|ESR1|11_6
AGGCTTTGTGGATTTGACCCTCCATGATCAGGTCCACCTT
>ENSG00000091831|ESR1|11_7
GAACCAGGGAAAATGTGTAGAGGGCATGGTGGAGATCTTC
>ENSG00000091831|ESR1|11_8
GTTCCGCATGATGAATCTGCAGGGAGAGGAGTTTGTGTGC
>ENSG00000091831|ESR1|11_9
CAAAGGCATGGAGCATCTGTACAGCATGAAGTGCAAGAAC
>ENSG00000091831|ESR1|11_10
AAAATATGCCCTGGCAACCAACACTCAACACCTGTAGCTA
>ENSG00000112486|CCR6|258_1
CGATGTTTTCGACTCCAGTGAAGATTATTTTGTGTCAGTC
>ENSG00000112486|CCR6|258_2
TTACTCAGTTGATTCTGAGATGTTACTGTGCTCCTTGCAG
>ENSG00000112486|CCR6|258_3
GCTATTTGTACCGATTGCCTACTCCTTGATCTGTGTCTTT
>ENSG00000112486|CCR6|258_4
CTATCTCTTGAACATGGCCATTGCAGACATCCTCTTTGTT
>ENSG00000112486|CCR6|258_5
GATGTTCATGATATTTTGTTACACGTTCATTGTCAAAACC
>ENSG00000112486|CCR6|258_6
CAAAGCCATCCGTGTAATCATAGCTGTGGTGCTTGTGTTT
>ENSG00000112486|CCR6|258_7
AGCGAAAAGCTAATTGGCTATACGAAAACTGTCACAGAAG
>ENSG00000112486|CCR6|258_8
TGAAGGACCTGTGGTGTGTGAGAAGGAAGTACAAGTCCTC
>ENSG00000075624|ACTB|373_1
CCCTTTCTTGACAAAACCTAACTTGCGCAGAAAACAAGAT
>ENSG00000075624|ACTB|373_2
CACGAAACTACCTTCAACTCCATCATGAAGTGTGACGTGG
>ENSG00000136244|IL6|352_1
AAACACAAACTCTGCAAGATGCCACAAGGTCCTCCTTTGA
>ENSG00000136244|IL6|352_2
ACAGCCACTCACCTCTTCAGAACGAATTGACAAACAAATT
>ENSG00000136244|IL6|352_3
CATGTAACAAGAGTAACATGTGTGAAAGCAGCAAAGAGGC
>ENSG00000136244|IL6|352_4
CAACCTGAACCTTCCAAAGATGGCTGAAAAAGATGGATGC
>ENSG00000136244|IL6|352_5
GGAGACTTGCCTGGTGAAAATCATCACTGGTCTTTTGGAG
>ENSG00000136244|IL6|352_6
AGTAGTGAGGAACAAGCCAGAGCTGTGCAGATGAGTACAA
>ENSG00000136244|IL6|352_7
GATGCAATGCCACTTCCAAAAGAGAAGGCTACACGTAAAC
>ENSG00000136244|IL6|352_8
TCTAGATGCAATAACCACCCCTGACCCAACCACAAATGCC
>ENSG00000136244|IL6|352_9
CACCTCAGATTGTTGTTGTTAATGGGCATTCCTTCTTCTG
>ENSG00000136244|IL6|352_10
AAAGTGGCTATGCAGTTTGAATATCCTTTGTTTCAGAGCC
>ENSG00000106100|NOD1|197_1
TACAGAGCAACACTGGCATAACAGAGATTTGCCTAAATGG
>ENSG00000106100|NOD1|197_2
GCATTTATGGCTTATCCAGAATCAGATCACAGCTAAGGGG
>ENSG00000106100|NOD1|197_3
ACTCAACGATGAAGTGGCAGAGAGTTTGGCAGAAATGTTG
>ENSG00000106100|NOD1|197_4
AATCAATCTCTGAGGTTGGGATGTGGGGCAATCAAGTTGG
>ENSG00000106100|NOD1|197_5
CAAAATCCTGGATGAATGCAAAGGCCTCACGCATCTTAAA
>ENSG00000106100|NOD1|197_6
TGTCTTCCTCCTGGTCACTGAGGTCCATCTGAACAGGATG
>ENSG00000106100|NOD1|197_7
GCTGCTGGAGGAGATCTACATGGACACCATCATGGAGCTG
>ENSG00000106100|NOD1|197_8
TACTCAGTGTCTGGTGGACAACTTGCTGAAGAATGACTAC
>ENSG00000146648|EGFR|94_1
GGTGGCTGGTTATGTCCTCATTGCCCTCAACACAGTGGAG
>ENSG00000146648|EGFR|94_2
TGCAAATAAAACCGGACTGAAGGAGCTGCCCATGAGAAAT
>ENSG00000146648|EGFR|94_3
GAAGAAGTGTCCCCGTAATTATGTGGTGACAGATCACGGC
>ENSG00000146648|EGFR|94_4
TATGAGATGGAGGAAGACGGCGTCCGCAAGTGTAAGAAGT
>ENSG00000146648|EGFR|94_5
ACGGAATAGGTATTGGTGAATTTAAAGACTCACTCTCCAT
>ENSG00000146648|EGFR|94_6
AAACACTTCAAAAACTGCACCTCCATCAGTGGCGATCTCC
>ENSG00000146648|EGFR|94_7
GCATTTAGGGGTGACTCCTTCACACATACTCCTCCTCTGG
>ENSG00000146648|EGFR|94_8
CAGGAACTGGATATTCTGAAAACCGTAAAGGAAATCACAG
>ENSG00000146648|EGFR|94_9
CTCTGTGCAGAATCCTGTCTATCACAATCAGCCTCTGAAC
>ENSG00000146648|EGFR|94_10
TAAGGGCTCCACAGCTGAAAATGCAGAATACCTAAGGGTC
>ENSG00000006606|CCL26|384_1
GGAGGAGAGGGTGTTTCCTCCCAGAGTTACTTTAATAAAG
>ENSG00000006606|CCL26|384_2
AAAACTCCGAAACAATTGTGACTCAGCTGAATTTTCATCC
>ENSG00000006606|CCL26|384_3
AGCGGGCTGTGATATTCACTACCAAAAGAGGCAAGAAAGT
>ENSG00000006606|CCL26|384_4
GGAGTGACATATCCAAGACCTGCTGCTTCCAATACAGCCA
>ENSG00000006606|CCL26|384_5
ATAAAAGGGGATCAGGCAGGAGGAGTTTGGGAGAAACCTG
>ENSG00000006606|CCL26|384_6
CAAGCTCTGGAGGATGAGCCAGGAGTCTGGAATTGAGGCT
>ENSG00000105810|CDK6|126_1
TGACATTTAACCCAGCCAAAAGAATATCTGCCTACAGTGC
>ENSG00000105810|CDK6|126_2
CAGGCAGGCTTTTCATTCAAAATCTGCCCAACCAATTGAG
>ENSG00000105810|CDK6|126_3
AAAATCTTGGACGTGATTGGACTCCCAGGAGAAGAAGACT
>ENSG00000105810|CDK6|126_4
CTTGCCCGCATCTATAGTTTCCAGATGGCTCTAACCTCAG
>ENSG00000105810|CDK6|126_5
AACCACAGAACATTCTGGTGACCAGCAGCGGACAAATAAA
>ENSG00000105810|CDK6|126_6
ATGATGTTTCAGCTTCTCCGAGGTCTGGACTTTCTTCATT
>ENSG00000105810|CDK6|126_7
GTTTGAACATGTCGATCAAGACTTGACCACTTACTTGGAT
>ENSG00000105810|CDK6|126_8
GATGTGTGCACAGTGTCACGAACAGACAGAGAAACCAAAC
>ENSG00000130427|EPO|76_1
AGAATATCACGACGGGCTGTGCTGAACACTGCAGCTTGAA
>ENSG00000130427|EPO|76_2
CAGACACCAAAGTTAATTTCTATGCCTGGAAGAGGATGGA
>ENSG00000130427|EPO|76_3
CTGGGCATATCCACCACCTCCCTCACCAACATTGCTTGTG
>ENSG00000130427|EPO|76_4
AGAGCAGGAAGCATTCAGAGAGCAGCTTTAAACTCAGGGA
>ENSG00000130427|EPO|76_5
ATTTACCTGTTTTCGCACCTACCATCAGGGACAGGATGAC
>ENSG00000130427|EPO|76_6
CAAGTTTTGTGTATTCTTCAACCTCATTGACAAGAACTGA
>ENSG00000105976|MET|75_1
TGCAGCAGCAAAGCCAATTTATCAGGAGGTGTTTGGAAAG
>ENSG00000105976|MET|75_2
CCACAATCATACTGCTGACATACAGTCGGAGGTTCACTGC
>ENSG00000105976|MET|75_3
CAGCTTGCTAGACAAATAGGAGCCAGCCTGAATGATGACA
>ENSG00000105976|MET|75_4
GATTCTGCCGAACCAATGGATCGATCTGCCATGTGTGCAT
>ENSG00000105976|MET|75_5
AGGAGACCTCACCATAGCTAATCTTGGGACATCAGAGGGT
>ENSG00000105976|MET|75_6
CTGGGAAGAAGATCACGAAGATCCCATTGAATGGCTTGGG
>ENSG00000105976|MET|75_7
TTGAAGGAGGGACAAGGCTGACCATATGTGGCTGGGACTT
>ENSG00000105976|MET|75_8
ACGGGACAACACAATACAGTACATTCTCCTATGTGGATCC
>ENSG00000128604|IRF5|163_1
GGAGCATTTTCTCAATGAGCTCATCCTGTTCCAAAAGGGC
>ENSG00000128604|IRF5|163_2
CCTTCGAGATCTTCTTCTGCTTTGGGGAAGAATGGCCTGA
>ENSG00000128604|IRF5|163_3
CTGCTGCTGGAGATGTTCTCAGGGGAGCTATCTTGGTCAG
>ENSG00000128604|IRF5|163_4
CCAGACCTCAAAGACCGCATGGTGGAGCAATTCAAGGAGC
>ENSG00000128604|IRF5|163_5
GGGAAATTCAGCCATGAGCAGGGAAAGAACTCTCCCAACC
>ENSG00000128604|IRF5|163_6
CCTCTGAGATAATATGAGTGAGCACTTAGGTATCATATCA
>ENSG00000128604|IRF5|163_7
AAGCAAGGGTGTGGAATTTTAAATGTGTGCACAGTCTGGA
>ENSG00000128604|IRF5|163_8
GCTGCATTTGGGACCATTCAAATCTGTCACTCTCTTGTGT
>ENSG00000157764|BRAF|4_1
TCTCAGTAAGGTACGGAGTAACTGTCCAAAAGCCATGAAG
>ENSG00000157764|BRAF|4_2
CTCAGAAGACAGGAATCGAATGAAAACACTTGGTAGACGG
>ENSG00000157764|BRAF|4_3
CAATTGGTTGGGACACTGATATTTCCTGGCTTACTGGAGA
>ENSG00000157764|BRAF|4_4
GATGAGAGGTCTAATCCCAGAGTGCTGTGCTGTTTACAGA
>ENSG00000157764|BRAF|4_5
TCGTTAGAGTCTTCCTGCCCAACAAACAGAGGACAGTGGT
>ENSG00000157764|BRAF|4_6
CTAAGCACTAGTTTAAAATAAATCAGGATTTTAAGACTTG
>ENSG00000157764|BRAF|4_7
AGTGTTGGATTTGACATTTAAACCTGTCTGCCAAACTTGA
>ENSG00000157764|BRAF|4_8
TGGCAAAGTCTATATTCCTTAACTGAAATAAATGGTATTG
>ENSG00000157764|BRAF|4_9
ACTCAGAGGTCATGCAAATAGAGGCATCCATGTCATACAG
>ENSG00000157764|BRAF|4_10
CAACAAAGAGAACAACAGTTATTGGAATCTCTGGGGAACG
>ENSG00000157764|BRAF|4_11
CCATCAATATATCTGGAGGCCTATGAAGAATACACCAGCA
>ENSG00000157764|BRAF|4_12
ACATATAGAGGCCCTATTGGACAAATTTGGTGGGGAGCAT
>ENSG00000055609|KMT2C|96_1
GAAGTGAGCAGGTATCCAGATCTGTCATTGGTCAAGGAGG
>ENSG00000055609|KMT2C|96_2
ACAGCAAGAGAGACAACGGATCCAACTCATGCAGGAGGTA
>ENSG00000055609|KMT2C|96_3
CAGCAGCAAAGACAGATGCAAGCCATGATTCGTCAGCGAT
>ENSG00000055609|KMT2C|96_4
CCTATCCTCCTGATGTTGCTAGTATGGGGATGAGACCTCA
>ENSG00000055609|KMT2C|96_5
CAAAACCTCCAGACACACCTAGGCCTGTGATGACAGATCA
>ENSG00000055609|KMT2C|96_6
GGGAAGCTGTGGATGATGAAACTAAGGGAGTGGAAGGAAC
>ENSG00000055609|KMT2C|96_7
TAAACACCTGGGAGCTGAGATGGATCGTTTACAGCCAGGT
>ENSG00000055609|KMT2C|96_8
ACCCAGACAGCTTCAGATGATCAAGCTGGTAAACTGTGGG
>ENSG00000164733|CTSB|164_1
GGGTGACAATGGCTTCTTTAAAATACTCAGAGGACAGGAT
>ENSG00000164733|CTSB|164_2
GACGGCTGTAATGGTGGCTATCCTGCTGAAGCTTGGAACT
>ENSG00000179388|EGR3|74_1
GATATGGGGATTTTTTCATGAATCCATGTGGATGAATGAG
>ENSG00000179388|EGR3|74_2
AATAAAATCTCTAAGGTACTTGGTTATCCAGTGCAGTGCA
>ENSG00000179388|EGR3|74_3
CTTTGTGTCTTCTCTCAATTACATAGCAATTTCTCCTTCC
>ENSG00000179388|EGR3|74_4
AGGGCAGTTTGATCTGTGGGGAGAAAGAGCAGCCATCGCT
>ENSG00000179388|EGR3|74_5
ATCCGCTCTGAAATCATGTTTCTTAGAGAAATGCCTCGGA
>ENSG00000179388|EGR3|74_6
CACGCCAAGATCCACCTCAAGCAAAAGGAGAAGAAGGCGG
>ENSG00000179388|EGR3|74_7
CTCTGGAGACCATCAAGGCATTCAAAGACAAGCAGATCCA
>ENSG00000179388|EGR3|74_8
GGCAACAAGACCGTGACCTACTTGGGAAAGTTCGCCTTCG
>ENSG00000042980|ADAM28|117_1
GCATAAAAGAGAGGCCAAAGAGCCAGAGCAACAGGAACAA
>ENSG00000042980|ADAM28|117_2
CGACTGTGGGTCTTGCATTTATGTCTACAATGTGTTCTCC
>ENSG00000042980|ADAM28|117_3
CCATTGCCTACAGATATCATATCCACTCCAATTTGTGGGA
>ENSG00000042980|ADAM28|117_4
CATCTGAGGAATGTACCAATATTTGCTGTGATGCTAAGAC
>ENSG00000131203|IDO1|292_1
ATGACTGGATGTTCATTGCTAAACATCTGCCTGATCTCAT
>ENSG00000131203|IDO1|292_2
GAAGTTAAACATGCTCAGCATTGATCATCTCACAGACCAC
>ENSG00000131203|IDO1|292_3
ATTGCTGTTCCTTACTGCCAACTCTCCAAGAAACTGGAAC
>ENSG00000131203|IDO1|292_4
CTGTATTCAAGGCAATGCAAATGCAAGAACGGGACACTTT
>ENSG00000131203|IDO1|292_5
CCTGTGCTCATTAGAGTCAAATCCCTCAGTCCGTGAGTTT
>ENSG00000131203|IDO1|292_6
GAGGAGCTACCATCTGCAAATCGTGACTAAGTACATCCTG
>ENSG00000131203|IDO1|292_7
GGAGAATAAGACCTCTGAAGACCCTTCAAAACTGGAAGCC
>ENSG00000131203|IDO1|292_8
CTGTAAGAAGTACAACTGAGAAATCCCTTTTGAAGGAAGG
>ENSG00000164736|SOX17|57_1
TATTACTGCAACTATCCTGACGTGTGACAGGTCCCTGATC
>ENSG00000164736|SOX17|57_2
GATTTGTTTCCCATAGTTGGATTGTCAAAACCCTATTTCC
>ENSG00000164736|SOX17|57_3
CAGCTTCCTCCATTTCCTGAAAGTTTATTGATCAAAGAAA
>ENSG00000164736|SOX17|57_4
TGCTTTTTTGCTCTACTAGTACCTCTGTCACACTAGTCTT
>ENSG00000164736|SOX17|57_5
AAACCAGTTCTTAAGATCAATGTTAAGTTTATTAGTTAAT
>ENSG00000164736|SOX17|57_6
TCTCATCCTCGAAAAGGGTGAACATAAATGCCTTTAAGGA
>ENSG00000164736|SOX17|57_7
AGCCTACTTCAAGTAATCTTAGTTTCTAAAACTAACAGTT
>ENSG00000164736|SOX17|57_8
CAATTCCAGTATATCACTTTAAGTAGAAGGGGATGTCCAA
>ENSG00000198846|TOX|13_1
ACCCGACTATCAGACTATTATCAATCCTACATCTACAGCT
>ENSG00000198846|TOX|13_2
CGAATAACCAAATGCCAGTGACTGTCTCTATAGCAAACAT
>ENSG00000198846|TOX|13_3
CCTGTACCTAAGTTCCCACTATCACCAACAACCGGGAATG
>ENSG00000198846|TOX|13_4
CAGTGAACCTGTTGACGTGAAGACATCTCAACCTCCTCAG
>ENSG00000198846|TOX|13_5
AACTCACCATCTCCACCTGGAAGCAAGTCTGCAACTCCTT
>ENSG00000198846|TOX|13_6
AAGTGCTCAACTTGGTTTGAATATGGGAGGAAGCAATGTT
>ENSG00000198846|TOX|13_7
CTGCTACCATTTCATCCACAAAACATGGACCTCCCTGAAA
>ENSG00000198846|TOX|13_8
CAAGTTTGACGGTGAGAACATGTATATGAGCATGACAGAG
>ENSG00000160932|LY6E|3_1
CCATCCTCTCCAGAATGAAGATCTTCTTGCCAGTGCTGCT
>ENSG00000160932|LY6E|3_2
GCTCCGACCAGGACAACTACTGCGTGACTGTGTCTGCTAG
>ENSG00000160932|LY6E|3_3
CTGGAGGGACAGACAGTTGATCATAGTGGAGCTGGTGAGA
>ENSG00000096968|JAK2|266_1
CCACCCAACCATGTCTTCCATATAGATGAGTCAACCAGGC
>ENSG00000096968|JAK2|266_2
GAACTTAGCTCATTAAGGGAAGCTTTGTCTTTCGTGTCAT
>ENSG00000096968|JAK2|266_3
GTACCAACCTCACCAACATTACAGAGGCCTACTCATATGA
>ENSG00000096968|JAK2|266_4
ACGAAGAGAAGTAGGAGACTACGGTCAACTGCATGAAACA
>ENSG00000096968|JAK2|266_5
GTGGAGGAGATAAACCTCTAAGTGCTCTGGATTCTCAAAG
>ENSG00000096968|JAK2|266_6
CTGCAGTACACATCTCAGATATGCAAGGGTATGGAGTATC
>ENSG00000096968|JAK2|266_7
GGTATGCTCCAGAATCACTGACAGAGAGCAAGTTTTCTGT
>ENSG00000096968|JAK2|266_8
GCGTATGATTGGCAATGACAAACAAGGACAGATGATCGTG
>ENSG00000120217|CD274|89_1
TTGCTGTCTTTATATTCATGACCTACTGGCATTTGCTGAA
>ENSG00000120217|CD274|89_2
CACCTCTGAACATGAACTGACATGTCAGGCTGAGGGCTAC
>ENSG00000120217|CD274|89_3
TGGACAAGCAGTGACCATCAAGTCCTGAGTGGTAAGACCA
>ENSG00000120217|CD274|89_4
CTGCACTTTTAGGAGATTAGATCCTGAGGAAAACCATACA
>ENSG00000120217|CD274|89_5
CACATCCTCCAAATGAAAGGACTCACTTGGTAATTCTGGG
>ENSG00000120217|CD274|89_6
AACTCAAAGAAGCAAAGTGATACACATTTGGAGGAGACGT
>ENSG00000120217|CD274|89_7
ATTGGAACTTCTGATCTTCAAGCAGGGATTCTCAACCTGT
>ENSG00000120217|CD274|89_8
AAGGATACTTCTGAACAAGGAGCCTCCAAGCAAATCATCC
>ENSG00000197646|PDCD1LG2|160_1
AGTCCCTAAGGAACTGTACATAATAGAGCATGGCAGCAAT
>ENSG00000197646|PDCD1LG2|160_2
TTGACACTGGAAGTCATGTGAACCTTGGAGCAATAACAGC
>ENSG00000197646|PDCD1LG2|160_3
GATACATCCCCACACCGTGAAAGAGCCACTTTGCTGGAGG
>ENSG00000197646|PDCD1LG2|160_4
CGAAGGACAGTACCAATGCATAATCATCTATGGGGTCGCC
>ENSG00000197646|PDCD1LG2|160_5
CTACAAGTACCTGACTCTGAAAGTCAAAGCTTCCTACAGG
>ENSG00000197646|PDCD1LG2|160_6
TCACATCCTAAAGGTTCCAGAAACAGATGAGGTAGAGCTC
>ENSG00000197646|PDCD1LG2|160_7
TACAGGTTATCCTCTGGCAGAAGTATCCTGGCCAAACGTC
>ENSG00000197646|PDCD1LG2|160_8
ACTTACTTTGGCCAGCATTGACCTTCAAAGTCAGATGGAA
>ENSG00000171855|IFNB1|81_1
CCTAAGGAACTTTTACTTCATTAACAGACTTACAGGTTAC
>ENSG00000171855|IFNB1|81_2
AGTCTGCACCTGAAAAGATATTATGGGAGGATTCTGCATT
>ENSG00000171855|IFNB1|81_3
CCTGGAAGAAAAACTGGAGAAAGAAGATTTCACCAGGGGA
>ENSG00000171855|IFNB1|81_4
GGAATGAGACTATTGTTGAGAACCTCCTGGCTAATGTCTA
>ENSG00000171855|IFNB1|81_5
TGCTCCAGAACATCTTTGCTATTTTCAGACAAGATTCATC
>ENSG00000171855|IFNB1|81_6
ATACTGCCTCAAGGACAGGATGAACTTTGACATCCCTGAG
>ENSG00000171855|IFNB1|81_7
ATGAGCTACAACTTGCTTGGATTCCTACAAAGAAGCAGCA
>ENSG00000171855|IFNB1|81_8
CCAACAAGTGTCTCCTCCAAATTGCTCTCCTGTTGTGCTT
>ENSG00000147889|CDKN2A|320_1
ATCCCCGATTGAAAGAACCAGAGAGGCTCTGAGAAACCTC
>ENSG00000147889|CDKN2A|320_2
TTCACACAGCCCCTCAATCGTGGGAAACTGAGGCGAACAG
>ENSG00000147889|CDKN2A|320_3
GGGTTACAACGACTTAGACATGTGGTTCTCGCAGTACCAT
>ENSG00000147889|CDKN2A|320_4
CAAATCTAGAAGAGGAGCGGAGCGGCTTTTAGTTCAAAAC
>ENSG00000147883|CDKN2B|265_1
TTCAGCAACTGTCTTATTTAATGGGGAGATTTTAAGTAAC
>ENSG00000147883|CDKN2B|265_2
TACACAGGATGAGGTGGTGGAGTGGAGTGAGAGCAATTGT
>ENSG00000147883|CDKN2B|265_3
CCAACTCCACCAGATAGCAGAGGGGTAAGAGAGGATGTGC
>ENSG00000147883|CDKN2B|265_4
AGAAAGGAAAACCTGAAGACTGAGGACAAAGTGGAGGAGG
>ENSG00000147883|CDKN2B|265_5
AGTCGATGCGTTCACTCCAATGTCTGCTGAGGAGTTATGG
>ENSG00000147883|CDKN2B|265_6
TCTGAGGGAAAGTGCATATGAAATCCTTGACTGGACCTGG
>ENSG00000147883|CDKN2B|265_7
GCGGATTTCCAGGGATATTTAGGAGTGTGTGACATTCCAG
>ENSG00000147883|CDKN2B|265_8
TAAGCCTGCAAGCCTGTCTGAGACTCACAGGAAGGAGGAG
>ENSG00000172724|CCL19|221_1
AATTATTACCTAACCTGGGGAACCGAGGACCAGAAGGAAG
>ENSG00000172724|CCL19|221_2
TCGTGAGGAACTTCCACTACCTTCTCATCAAGGATGGCTG
>ENSG00000172724|CCL19|221_3
CAATGATGCTGAAGACTGCTGCCTGTCTGTGACCCAGAAA
>ENSG00000137077|CCL21|362_1
CAGGACTGTCCCCTTGAAGGAGAATCATCAGGACCCTGGA
>ENSG00000137077|CCL21|362_2
AAGCCTGAACCCAAGATGCAAGAAGGAGGCTATGCTCAGG
>ENSG00000137077|CCL21|362_3
GAGGAATCTGAGGGATGTGGGTAAAGGGGAGCCTCAGTCA
>ENSG00000137077|CCL21|362_4
AGGAACCAAGCTTAGGCTGCTCCATCCCAGCTATCCTGTT
>ENSG00000137077|CCL21|362_5
GCTCAGGACTGTTGCCTCAAGTACAGCCAAAGGAAGATTC
>ENSG00000122694|GLIPR2|372_1
ATGGGCAAGTCAGCTTCCAAACAGTTTCATAATGAGGTCC
>ENSG00000122694|GLIPR2|372_2
CCGAAGAAGTAACTTGTTAAATGTAATGGGAAGGTGGCAG
>ENSG00000122694|GLIPR2|372_3
CGTCTCTGGCACACACACTTGGACATACAGTTCTGTGTGC
>ENSG00000122694|GLIPR2|372_4
TTGTACTTTTCTTACTTCTAATATCCATCCCTGGACTTTT
>ENSG00000122694|GLIPR2|372_5
AAATGTTTGTGATGCTGAGAAGTGAAGTTCATTTTATGTG
>ENSG00000122694|GLIPR2|372_6
TTAAGATTATTAAACCCTCATTTAAATGTGACATAAAATA
>ENSG00000122694|GLIPR2|372_7
GCACATAAATACAAAGCAGCTTCCATCAGGAACATGGAGC
>ENSG00000122694|GLIPR2|372_8
TTTCTCAGTTGTAAAACATGATGTCATCCTGCATGCCTCC
>ENSG00000122694|GLIPR2|372_9
TCTGGCATTTCAGAGCTCAGCAGGCTACCCCTGGTTTCTG
>ENSG00000196092|PAX5|249_1
CACAAACAGCCTACAGCCAGAACTTCTGAGCATCCTCTCG
>ENSG00000196092|PAX5|249_2
GAGGAGCACACTTTGGGGAGATGTCCTGGTTTCCTGCCTC
>ENSG00000196092|PAX5|249_3
CTCATCCCTCCTTCTTTAGTATCTTTACGAGGAGTCTCAC
>ENSG00000196092|PAX5|249_4
CTTGCTTTTCTGTGGGCCTGAAGGTCCGACTGAGAAGACT
>ENSG00000196092|PAX5|249_5
GACTTCTGGATGCTTGTCTATTTCTAAAAGCCAATCTATG
>ENSG00000196092|PAX5|249_6
TGTTTGAGAGGCAGCACTACTCAGACATCTTCACCACCAC
>ENSG00000196092|PAX5|249_7
TAAACGCCAAAATCCCACCATGTTTGCCTGGGAGATCAGG
>ENSG00000196092|PAX5|249_8
ATCAAGCCTGGGGTAATTGGAGGATCCAAACCAAAGGTCG
>ENSG00000196092|PAX5|249_9
ATGTAGTCCGCCAGAGGATAGTGGAACTTGCTCATCAAGG
>ENSG00000135046|ANXA1|336_1
AGAGATCTGGCCAAAGACATAACCTCAGACACATCTGGAG
>ENSG00000135046|ANXA1|336_2
ATACCATCCTTACCACCAGAAGCTATCCACAACTTCGCAG
>ENSG00000135046|ANXA1|336_3
GTTCTGGACCTGGAGTTGAAAGGTGACATTGAGAAATGCC
>ENSG00000135047|CTSL|69_1
TTGCCTCAGCTACTCTAACATTTGATCACAGTTTAGAGGC
>ENSG00000135047|CTSL|69_2
CAATGGTGGCCTAATGGATTATGCTTTCCAGTATGTTCAG
>ENSG00000165025|SYK|104_1
CCTCATCAGGGAATATGTGAAGCAGACATGGAACCTGCAG
>ENSG00000165025|SYK|104_2
TCGGCACACAGGGAAATGTTAATTTTGGAGGCCGTCCACA
>ENSG00000165025|SYK|104_3
GGCAAGAGAGTACTGTGTCATTCAATCCGTATGAGCCAGA
>ENSG00000165025|SYK|104_4
CTGACGCTGGAAGACAAAGAACTGGGCTCTGGTAATTTTG
>ENSG00000165025|SYK|104_5
TACCCAACATTACGCCAAGATCAGTGATTTCGGACTTTCC
>ENSG00000165025|SYK|104_6
CTTTGGAGTGTTGATGTGGGAAGCATTCTCCTATGGGCAG
>ENSG00000165025|SYK|104_7
AGGAAGTGAAGTCACCGCTATGTTAGAGAAAGGAGAGCGG
>ENSG00000165025|SYK|104_8
GAGAGATGTACGATCTCATGAATCTGTGCTGGACATACGA
>ENSG00000095303|PTGS1|174_1
GACAATCTGGAGCGTCAGTATCAACTGCGGCTCTTTAAGG
>ENSG00000095303|PTGS1|174_2
GCCTCATCCTCATAGGGGAGACCATCAAGATTGTCATCGA
>ENSG00000095303|PTGS1|174_3
GAAATTTGACCCAGAGCTGCTGTTCGGTGTCCAGTTCCAA
>ENSG00000095303|PTGS1|174_4
ATGAGTACCGCAAGAGGTTTGGCATGAAACCCTACACCTC
>ENSG00000095303|PTGS1|174_5
AGCAGAGTTGGAGGAATTGTATGGAGACATTGATGCGTTG
>ENSG00000095303|PTGS1|174_6
GTGCCATCCAAACTCTATCTTTGGGGAGAGTATGATAGAG
>ENSG00000095303|PTGS1|174_7
GAAGAAGCTGGTCTGCCTCAACACCAAGACCTGTCCCTAC
>ENSG00000095303|PTGS1|174_8
CTGGAGGGGAGAGCTTTGTGCTTGTCATTCCAGAGTGCTG
>ENSG00000148400|NOTCH1|148_1
GTTTTAGATGGTTTCTTGCAAGCATGCTTGTGAAAATGTG
>ENSG00000148400|NOTCH1|148_2
CTGAAATAGGAAACAAGTGAAAGCATATGGGTTAGATGTT
>ENSG00000148400|NOTCH1|148_3
GAAATGATGTTGGAGAAGGGAAGTTGAACGAGCATAGTCC
>ENSG00000148400|NOTCH1|148_4
CTATTCTGAGAAAACAAGCAAGTTCTGAGAGCCAGGGTTT
>ENSG00000148400|NOTCH1|148_5
TGACTGCTCCCTCAACTTCAATGACCCCTGGAAGAACTGC
>ENSG00000148400|NOTCH1|148_6
CTCAGGGTGTGCACTGTGAGATCAACGTGGACGACTGCAA
>ENSG00000148400|NOTCH1|148_7
TGGGACCAACTGTGACATCAACAACAATGAGTGTGAATCC
>ENSG00000148400|NOTCH1|148_8
CTACACAGGGAGCATGTGTAACATCAACATCGATGAGTGT
>ENSG00000134470|IL15RA|139_1
GTTCACAGAGAAAAGTGACATACCCAAAGCTCTCTGTCAA
>ENSG00000134470|IL15RA|139_2
AGCAGAGATGAAGACTTGGAAAACTGCTCTCACCACCTAT
>ENSG00000134470|IL15RA|139_3
GCAGTGCTGGACATACATGCTCAGTGGGAAGCGTCTGTTG
>ENSG00000134470|IL15RA|139_4
ACGTATGACCAGTGTCCTGCCTCGCCTGTGCTTGTCATTC
>ENSG00000134470|IL15RA|139_5
AGCTCACACTGCTTACCTTAAAATGGCCTAAAGAGCTGCT
>ENSG00000134470|IL15RA|139_6
TCAAAATCACCTTCCACAGGAACCACAGAGATAAGCAGTC
>ENSG00000134470|IL15RA|139_7
AGACATCTGGGTCAAGAGCTACAGCTTGTACTCCAGGGAG
>ENSG00000134460|IL2RA|186_1
CCACTAGAACTCTCCATCTTATTTTCATGTATATGTGTTC
>ENSG00000134460|IL2RA|186_2
CTACCCACTTCTAAATAGCAATTTCGCCGTTGAAGAGGAA
>ENSG00000134460|IL2RA|186_3
TGGTAAGAAGCCGGGAACAGACAACAGAAGTCATGAAGCC
>ENSG00000134460|IL2RA|186_4
TGGAGACGTCCATATTTACAACAGAGTACCAGGTAGCAGT
>ENSG00000134460|IL2RA|186_5
TCACAACAACAGATTTTCAAATACAGACAGAAATGGCTGC
>ENSG00000134460|IL2RA|186_6
TATCATTTCGTGGTGGGGCAGATGGTTTATTATCAGTGCG
>ENSG00000134460|IL2RA|186_7
ACCAATGTCAATGCACAAGCTCTGCCACTCGGAACACAAC
>ENSG00000134460|IL2RA|186_8
AGGAACCATGTTGAACTGTGAATGCAAGAGAGGTTTCCGC
>ENSG00000134460|IL2RA|186_9
TCATACCTGCTGATGTGGGGACTGCTCACGTTCATCATGG
>ENSG00000107485|GATA3|153_1
AGGAGGTGGATGTGCTTTTTAACATCGACGGTCAAGGCAA
>ENSG00000107485|GATA3|153_2
CTATCACAAAATGAACGGACAGAACCGGCCCCTCATTAAG
>ENSG00000107485|GATA3|153_3
CGAACTGTCAGACCACCACAACCACACTCTGGAGGAGGAA
>ENSG00000107485|GATA3|153_4
TCTACTACAAGCTTCACAATATTAACAGACCCCTGACTAT
>ENSG00000107485|GATA3|153_5
CCAGAAACCGAAAAATGTCTAGCAAATCCAAAAAGTGCAA
>ENSG00000107485|GATA3|153_6
TGACTCACTGGAGGACTTCCCCAAGAACAGCTCGTTTAAC
>ENSG00000107485|GATA3|153_7
ATTATGTTTGCCACTTTGCAAAGGAGCTCACTGTGGTGTC
>ENSG00000107485|GATA3|153_8
TGACTTTATTGCATCTGGGTAGCTGTAAGGCATGAAGGAT
>ENSG00000107562|CXCL12|272_1
CACAAAATAACCAATCCTGGACATGAAGATTCTTTCCCAA
>ENSG00000107562|CXCL12|272_2
CATCTGTGTCTTGTTTGGAATATTGTCCATTGTCCAATCC
>ENSG00000107562|CXCL12|272_3
TGTGCACCAAGCAGGAAATGAAAATGTCTTGTGTTACCTG
>ENSG00000107562|CXCL12|272_4
ATCATTCTCTGTCTCATCCATCATCATGTGTGTCCACGAC
>ENSG00000107562|CXCL12|272_5
GAGCCACTCCTCTGACTCAGGGCTCCTGGGTTTTGTATTC
>ENSG00000107562|CXCL12|272_6
CCTGAGCTACAGATGCCCATGCCGATTCTTCGAAAGCCAT
>ENSG00000107562|CXCL12|272_7
ACACTTTGCCATATTTTCACCATTTGATTATGTAGCAAAA
>ENSG00000107562|CXCL12|272_8
GAACCCTTACAGTAGGAGCCCAGCTCTGAAACCAGTGTTA
>ENSG00000107562|CXCL12|272_9
GGAGCCATATGAATGTCAGTAGTTTATACTTCTCTATTAT
>ENSG00000107562|CXCL12|272_10
TGCATAAATGCGATCCACAGAAGGTCCTGGTGGTATTTGT
>ENSG00000107562|CXCL12|272_11
GGAGGCACTAACAAACTCTGAGGTTTCCGAAATCAGAAGC
>ENSG00000107562|CXCL12|272_12
AAATCTGAGAGCTCGCTTTGAGTGACTGGGTTTTGTGATT
>ENSG00000107562|CXCL12|272_13
CTGCTTACCCGCAAAAGACAAGTCTTTACAGAATCAAATG
>ENSG00000107562|CXCL12|272_14
ACAGACAAGTGTGCATTGACCCGAAGCTAAAGTGGATTCA
>ENSG00000107562|CXCL12|272_15
AGCCAACGTCAAGCATCTCAAAATTCTCAACACTCCAAAC
>ENSG00000170312|CDK1|19_1
GGAGTTGTGTATAAGGGTAGACACAAAACTACAGGTCAAG
>ENSG00000170312|CDK1|19_2
CAGACTAGAAAGTGAAGAGGAAGGGGTTCCTAGTACTGCA
>ENSG00000170312|CDK1|19_3
GGAAATTTCTCTATTAAAGGAACTTCGTCATCCAAATATA
>ENSG00000170312|CDK1|19_4
GGATCTGAAGAAATACTTGGATTCTATCCCTCCTGGTCAG
>ENSG00000170312|CDK1|19_5
ACTAAGAAACCACTTTTCCATGGGGATTCAGAAATTGATC
>ENSG00000170312|CDK1|19_6
TGGCCAGAAGTGGAATCTTTACAGGACTATAAGAATACAT
>ENSG00000170312|CDK1|19_7
CCATGTCAAAAACTTGGATGAAAATGGCTTGGATTTGCTC
>ENSG00000170312|CDK1|19_8
CACTGAATCATCCATATTTTAATGATTTGGACAATCAGAT
>ENSG00000180644|PRF1|230_1
CACAATGCTTTGCCCCTGAGACAAATGGAGGCCTGTCCTG
>ENSG00000180644|PRF1|230_2
CCTTCCCTTGAGCCCTCTATGGTGTGGCAAAGCCTTCATT
>ENSG00000180644|PRF1|230_3
ATTCTCAAGCCCTGCAGTCACAGCTACACAGATCACAGCT
>ENSG00000180644|PRF1|230_4
GATGGAAAAGGGAGATTCAGACTGTTTTTCAGGGAGGTGG
>ENSG00000107738|VSIR|88_1
CCTACCAGCAGTTTCTCTGAAGATCTGTCAACAGGTTAAG
>ENSG00000107738|VSIR|88_2
AGACCTGAAATTCACCAGCTACAGATGCCAAATGACTTAC
>ENSG00000107738|VSIR|88_3
GGACAGCAACATTCAAGGGATTGAAAACCCCGGCTTTGAA
>ENSG00000107738|VSIR|88_4
CCAACTGTGTGGTGTACCCATCCTCCTCCCAGGATAGTGA
>ENSG00000107738|VSIR|88_5
AACTTCTCCATCACCATGCGCAACCTGACCCTGCTGGATA
>ENSG00000107738|VSIR|88_6
GACAAAGGGCACGATGTGACCTTCTACAAGACGTGGTACC
>ENSG00000171862|PTEN|107_1
GCTATGGGATTTCCTGCAGAAAGACTTGAAGGCGTATACA
>ENSG00000171862|PTEN|107_2
CATAACCCACCACAGCTAGAACTTATCAAACCCTTTTGTG
>ENSG00000171862|PTEN|107_3
CTTGACCAATGGCTAAGTGAAGATGACAATCATGTTGCAG
>ENSG00000171862|PTEN|107_4
AGCTACCTGTTAAAGAATCATCTGGATTATAGACCAGTGG
>ENSG00000171862|PTEN|107_5
GTGTGTGGTGATATCAAAGTAGAGTTCTTCCACAAACAGA
>ENSG00000171862|PTEN|107_6
CTATGTGATCAAGAAATCGATAGCATTTGCAGTATAGAGC
>ENSG00000171862|PTEN|107_7
TCAACTTCTGTAACACCAGATGTTAGTGACAATGAACCTG
>ENSG00000171862|PTEN|107_8
TCTGACACCACTGACTCTGATCCAGAGAATGAACCTTTTG
>ENSG00000107796|ACTA2|389_1
CACCGCAAATGCTTCTAAAACACTTTCCTGCTCCTCTCTG
>ENSG00000107796|ACTA2|389_2
CCAGCAGATGTGGATCAGCAAACAGGAATACGATGAAGCC
>ENSG00000107796|ACTA2|389_3
TGACATCAGGAAGGACCTCTATGCTAACAATGTCCTATCA
>ENSG00000107796|ACTA2|389_4
GAGTCTGCTGGCATCCATGAAACCACCTACAACAGCATCA
>ENSG00000107796|ACTA2|389_5
AAGGAGAAACTGTGTTATGTAGCTCTGGACTTTGAAAATG
>ENSG00000107796|ACTA2|389_6
AAAATGACTCAAATTATGTTTGAGACTTTCAATGTCCCAG
>ENSG00000107796|ACTA2|389_7
GTGGGAATGGGACAAAAAGACAGCTACGTGGGTGACGAAG
>ENSG00000107796|ACTA2|389_8
TGTGAAGAAGAGGACAGCACTGCCTTGGTGTGTGACAATG
>ENSG00000026103|FAS|51_1
TGTTAATGCCCAAGTGACTGACATCAACTCCAAGGGATTG
>ENSG00000026103|FAS|51_2
AGAAGGGAAGGAGTACACAGACAAAGCCCATTTTTCTTCC
>ENSG00000026103|FAS|51_3
TGTAGATTGTGTGATGAAGGACATGGCTTAGAAGTGGAAA
>ENSG00000026103|FAS|51_4
GGAATCATCAAGGAATGCACACTCACCAGCAACACCAAGT
>ENSG00000026103|FAS|51_5
AGTTAAAGGCTTTGTTCGAAAGAATGGTGTCAATGAAGCC
>ENSG00000026103|FAS|51_6
CAAGAATGACAATGTCCAAGACACAGCAGAACAGAAAGTT
>ENSG00000026103|FAS|51_7
GCGTATGACACATTGATTAAAGATCTCAAAAAAGCCAATC
>ENSG00000026103|FAS|51_8
TTGCAGAGAAAATTCAGACTATCATCCTCAAGGACATTAC
>ENSG00000119922|IFIT2|137_1
GATGATTTTGAAGACAAAGTATTTTACCGGACTGAGTTTC
>ENSG00000119922|IFIT2|137_2
ATTCAAAGCCACAATGTGCAACCTACTGGCCTATCTAAAG
>ENSG00000119922|IFIT2|137_3
AAGCGATTGAACTGCTTAAAAAGGCTTTAGAATACATACC
>ENSG00000119922|IFIT2|137_4
TGGGAAAAGAAAGTTACTGGAACTAATAGGACACGCTGTG
>ENSG00000119922|IFIT2|137_5
AAGCTGATGAGGCCAATGATAATCTCTTCCGTGTCTGTTC
>ENSG00000119922|IFIT2|137_6
AAGAGCTTACTCCTGTAGCGAAACAACTGCTCCATCTGCG
>ENSG00000119922|IFIT2|137_7
CCAAATGAAGTGTGAAGACAAGGCCATCCACCACTTTATA
>ENSG00000119922|IFIT2|137_8
AATGCAACAAGCAGATGAAGACTCTGAGAGGGGTTTGGAG
>ENSG00000119917|IFIT3|204_1
GCCATTTCACCTGGAACTTATTCAAGGAAGACAGTGTCTC
>ENSG00000119917|IFIT3|204_2
CAACTTGTTGGCCTACATAAAACACCTAGATGGTAACAAC
>ENSG00000119917|IFIT3|204_3
ACACAACTGAAGTGTGGAAGAAATGAAAGGGCGAAGGTGT
>ENSG00000119917|IFIT3|204_4
TGTTTTGAAGCAGGCCATTGAGCTGAGTCCTGATAACCAA
>ENSG00000119917|IFIT3|204_5
TGCTACAAGGCAAAAGTAAGACAAATGCAGAATACAGGAG
>ENSG00000119917|IFIT3|204_6
AGCTCTTGAGAAGGGACTGAATCCTCTGAATGCATACTCC
>ENSG00000119917|IFIT3|204_7
GAAGACACTGCTGTGCAACATGGTTTAGAGGGTTTGTCCA
>ENSG00000119917|IFIT3|204_8
TCAGCATCTGAGCTTGAGGATGGTAGTGAGGAAATGGGCC
>ENSG00000138185|ENTPD1|26_1
GCTCAGGATGGAAAGTGAAGAGTTGGCAGACAGGGTTCTG
>ENSG00000138185|ENTPD1|26_2
CTGGGCAAATTCAGTCAGAAAACAAGGTGGTTCAGCATAG
>ENSG00000138185|ENTPD1|26_3
TGGCAAGGACTACAATGTCTACACACATAGCTTCTTGTGC
>ENSG00000138185|ENTPD1|26_4
CTCAGGGACCCATGCTTTCATCCTGGATATAAGAAGGTAG
>ENSG00000138185|ENTPD1|26_5
TCTTCCATTCCAGCAGTTTGAAATCCAGGGTATTGGAAAC
>ENSG00000138185|ENTPD1|26_6
AAGCATCCTGGAGCTCTTCAACACCAGTTACTGCCCTTAC
>ENSG00000138185|ENTPD1|26_7
AAAGGAGAAGTACCTGAGTGAATACTGCTTTTCTGGTACC
>ENSG00000138185|ENTPD1|26_8
GGCTATCATTTCACAGCTGATTCCTGGGAGCACATCCATT
>ENSG00000187908|DMBT1|303_1
TCAACCCTGGAGTCAACTGTAGCAGAAGGATCTGATTCTG
>ENSG00000187908|DMBT1|303_2
CAATGGCTGGCTCTCCCATAACTGTGGCCATGGTGAAGAT
>ENSG00000187908|DMBT1|303_3
TCTTATTCTATGCCAGTGGGACATTCTCCAGCCCATCCTA
>ENSG00000187908|DMBT1|303_4
CTGGGCTTCAGTAATCTGAAATTGGAGGCACACCATAACT
>ENSG00000187908|DMBT1|303_5
TTTCAGCCCTTGGAAATGCATATTTTGGCTCTGGCTCTGG
>ENSG00000187908|DMBT1|303_6
GTGGGACATTGAGGTGCAAAACAACTACCGTGTGACTGTG
>ENSG00000187908|DMBT1|303_7
AACCTGCTCTGTCTGCCAAATCACATGCAAGCCAGTGTGA
>ENSG00000187908|DMBT1|303_8
CCTTGTCATTTCCACCTGGAATGGATACTACGAGTGTCGG
>ENSG00000148773|MKI67|187_1
AGTGTCAAGAGGTGTGCAGAAAATCCAAAGAAGGCTGAGG
>ENSG00000148773|MKI67|187_2
GCAGCAAAAGATGGCCACAAACTCCTAAGGAAAAGGCCCA
>ENSG00000148773|MKI67|187_3
GCCAAGAACACCTAAGGAAGAGGCCCAATCACTAGAAGAC
>ENSG00000148773|MKI67|187_4
CTGCCAAAGTAGCCTGCAAATCTTCACAACCAGACCCAGA
>ENSG00000148773|MKI67|187_5
CCAAGACACCTTTGGAGAAAAGGGACGTACAGAAGGAGCT
>ENSG00000148773|MKI67|187_6
AGAACTTAACCGGCAGCAAGAGACGGCCACAAACTCCTAA
>ENSG00000148773|MKI67|187_7
TGGCTGCTGGTAAAACCACTAAAATACCCTGCGACTCTCC
>ENSG00000148773|MKI67|187_8
GCAAATCTCCACCACCAGAATCAGTGGACACTCCAACAAG
>ENSG00000142089|IFITM3|257_1
CTCACACGCTTTTCTACAATGGCATTCAATAAAGTGCACG
>ENSG00000142089|IFITM3|257_2
TCATCGTCATCCCAGTGCTGATCTTCCAGGCCTATGGATA
>ENSG00000142089|IFITM3|257_3
CTACTCCGTGAAGTCTAGGGACAGGAAGATGGTTGGCGAC
>ENSG00000142089|IFITM3|257_4
AATCAAGACGAGCCTCACGTGACTCCCACTTCCTCTTGGA
>ENSG00000215182|MUC5AC|395_1
CGAGTGGATTGATGGCAGCTACCCTGCTCCTGGAATAAAT
>ENSG00000215182|MUC5AC|395_2
CACATTTCAAAATTTGAGAGACGAAGGATACACATTCTGT
>ENSG00000215182|MUC5AC|395_3
CCACTCCACAGACCAGTACAACCTATGCCCATACAACCAG
>ENSG00000215182|MUC5AC|395_4
CTGCTTCTACAACTAGCACAACCTCTGGTCCTGGAACTAC
>ENSG00000215182|MUC5AC|395_5
CAGCACAAGCCATGTTTCCATATCCAAGACAACCCACTCC
>ENSG00000215182|MUC5AC|395_6
TGGGGACAAGGAAACCTACAACAACATCATCAGGAGTGGG
>ENSG00000215182|MUC5AC|395_7
TCAAAGACCAGCACAAGCCATCTTTCTGTATCCAAGACAA
>ENSG00000215182|MUC5AC|395_8
GGTGATGACAAACGAGATCATCTTCAACAACAAGGTGGTC
>ENSG00000117984|CTSD|269_1
GCACCTACGTGAAGAATGGTACCTCGTTTGACATCCACTA
>ENSG00000117984|CTSD|269_2
CTGGACATCGCTTGCTGGATCCACCACAAGTACAACAGCG
>ENSG00000129757|CDKN1C|277_1
TTTCGCTGTCTCTCTTATTATGACTGTGTTTATCTGAAAC
>ENSG00000129757|CDKN1C|277_2
CCATCTCCCACATCTGGTTATTGACAAGTGTAACTTTATT
>ENSG00000129757|CDKN1C|277_3
TGTATTAATAACGTCTTTTTATATCTAAATGTATTCTGCA
>ENSG00000026508|CD44|220_1
CGCTTTGCAGGTGTATTCCACGTGGAGAAAAATGGTCGCT
>ENSG00000026508|CD44|220_2
CCCAGATGGAGAAAGCTCTGAGCATCGGATTTGAGACCTG
>ENSG00000026508|CD44|220_3
CTTTCCCACAGCTGAATGGATTATTGCCTAAGGAGTCAAC
>ENSG00000026508|CD44|220_4
CAGAGCTTCTCTACATCACATGAAGGCTTGGAAGAAGATA
>ENSG00000026508|CD44|220_5
TGTCACAGGTGGAAGAAGAGACCCAAATCATTCTGAAGGC
>ENSG00000026508|CD44|220_6
GAAGGAAAGCAGGACCTTCATCCCAGTGACCTCAGCTAAG
>ENSG00000026508|CD44|220_7
GACAGCTGATGAGACAAGGAACCTGCAGAATGTGGACATG
>ENSG00000197629|MPEG1|168_1
AATGCACTCAGCTCTCAGGGAATAGGGATGTCCTCCTCTG
>ENSG00000197629|MPEG1|168_2
CTGCGAGGGGAAAATGACCAACTTCTCTTTCGGTGGGGTT
>ENSG00000197629|MPEG1|168_3
CCTGGTGAAGAAGGTGTCAAAGACAGTGGAAACTGCTGTG
>ENSG00000197629|MPEG1|168_4
GGAAAACTATACCTCGCAGAATGTCCTCACCAAGAGCTAC
>ENSG00000197629|MPEG1|168_5
GGAACTCCTTGACATCTCTGACCGTCTAGAGAACAACCAG
>ENSG00000197629|MPEG1|168_6
GATGAAGACCCTCCAAGTGAAGGACCAAGCTATAACTACC
>ENSG00000197629|MPEG1|168_7
AACTGCAGGACAACAGAGGATGGACAGTATATCATCCCTG
>ENSG00000197629|MPEG1|168_8
GGACAATCTGCGGAATGTGGACATGGGACGAGTTATGGAA
>ENSG00000149534|MS4A2|245_1
GACTATTGAAGTCGGCCTCATCCCCACCACTGCATACATG
>ENSG00000149534|MS4A2|245_2
TATCTGAAAGGAGAAATGCAACATATCTGGTGAGAGGAAG
>ENSG00000149534|MS4A2|245_3
AACGGGAATTACCATCCTGATCATCAACCTGAAGAAGAGC
>ENSG00000149534|MS4A2|245_4
GATGATGCTGTTTCTCACCATTCTGGGACTTGGTAGTGCT
>ENSG00000149534|MS4A2|245_5
CTGGGGAAGAACTCAAAGGAAACAAGGTTCCAGAGGATCG
>ENSG00000149534|MS4A2|245_6
GTTGGAAGACCCAGGGGAAATGTCTCCTCCCATTGATTTA
>ENSG00000149534|MS4A2|245_7
CTGCTTCTGTCCACCTTAATATTCTCCTTCTATTTGTAGA
>ENSG00000149534|MS4A2|245_8
CCACACACATCTCTGCTGGAAAGTCAACATGTAGTAAGCA
>ENSG00000156738|MS4A1|315_1
CTGGGGAGGCATTATGTATATTATTTCCGGATCACTCCTG
>ENSG00000156738|MS4A1|315_2
AGCTCACACACCATATATTAACATATACAACTGTGAACCA
>ENSG00000156738|MS4A1|315_3
TAATAGCTGGCATCGTTGAGAATGAATGGAAAAGAACGTG
>ENSG00000156738|MS4A1|315_4
AGCTTCCAAGAGACATGCTGACTTTCATTTCTTGAGGTAC
>ENSG00000156738|MS4A1|315_5
TCTATCTGGCCTTTGCATGGAGTGACCATAGCTCCTTCTC
>ENSG00000156738|MS4A1|315_6
GAATGTAGAGAATGTAGCCATTGTAGCAGCTTGTGTTGTC
>ENSG00000156738|MS4A1|315_7
GAGCAACTTTCTTACACTGAAGAAAGGCAGAATGAGTGCT
>ENSG00000156738|MS4A1|315_8
GCACCTGATGGAAAAGATATATGACTGCTTCATGACATTC
>ENSG00000256713|PGA5|87_1
GTTCCCCTGATCCCAAACAGAGAAGCTCCTGATAAGATTG
>ENSG00000256713|PGA5|87_2
ATGAGCTGCCCCTTATATACAAGTTGGGTCCCGCCTTATC
>ENSG00000256713|PGA5|87_3
TAGATGAACAGCCCCTGGAGAACTACCTGGATATGGAGTA
>ENSG00000256713|PGA5|87_4
CCAGGTTGGAGGCATCTCTGACACCAATCAGATCTTCGGC
>ENSG00000256713|PGA5|87_5
CTCTGAGGAGGCAACAGCAGATGGTCACACAAATGGACGA
>ENSG00000256713|PGA5|87_6
TGGTGGCATTGACTCTTCTTACTACACTGGAAGTCTGAAC
>ENSG00000256713|PGA5|87_7
GATCCTGGGTGATGTCTTCATCCGCCAGTACTTTACCGTC
>ENSG00000256713|PGA5|87_8
TAAGCCTAAGTCTCTTCAGCCACCTCCCAGGAAGATCTGG
>ENSG00000256713|PGA5|87_9
CCTATGCCCACTTTAGATGTATCTAATTCTCCTGACTGTT
>ENSG00000172543|CTSW|335_1
CTGAGTTTGGGGTGACTCCATTCAGTGACCTCACAGAGGA
>ENSG00000172543|CTSW|335_2
AATAAGGTCTGAAGAGCCAGAGGAGTCAGTACCTTTCAGC
>ENSG00000172543|CTSW|335_3
GCAACATAGAGACCCTGTGGCGCATCAGTTTCTGGGATTT
>ENSG00000172543|CTSW|335_4
AGAAGTACCAGAAGGTGGCCTGGATCCAGGACTTCATCAT
>ENSG00000110092|CCND1|138_1
CACTTCCTCTCCAAAATGCCAGAGGCGGAGGAGAACAAAC
>ENSG00000110092|CCND1|138_2
CATTTTGATACCAGAAGGGAAAGCTTCATTCTCCTTGTTG
>ENSG00000110092|CCND1|138_3
GGAGGAGGGTTGTGCTACAGATGATAGAGGATTTTATACC
>ENSG00000110092|CCND1|138_4
ACTTGTTTCTCTGTTGTAAGAATAGGCATTAACACAAAGG
>ENSG00000110092|CCND1|138_5
AGAGGGTTTTAGGTAGAAAAACATATTCTTGTGCTTTTCC
>ENSG00000110092|CCND1|138_6
ATTCCGTAGGTAGATGTGTAACCTCTTCACCTTATTCATG
>ENSG00000110092|CCND1|138_7
ATTTTTGTAGTGACCTGTTTATGAGATGCTGGTTTTCTAC
>ENSG00000110092|CCND1|138_8
CAGGGAGGGCAGTTTTCTAATGGAATGGTTTGGGAATATC
>ENSG00000168040|FADD|116_1
TGTGCAGCATTTAACGTCATATGTGATAATGTGGGGAAAG
>ENSG00000168040|FADD|116_2
AGTCTCAGACACCAAGATCGACAGCATCGAGGACAGATAC
>ENSG00000168040|FADD|116_3
AGTCACTGAGAATCTGGAAGAACACAGAGAAGGAGAACGC
>ENSG00000168040|FADD|116_4
CACAGACCACCTGCTTCTGAACTCAAGCTGCGTTTATTAA
>ENSG00000168040|FADD|116_5
GGGAGTAGTTGGAAAGTTGGAACCGTGTCCAGCACAGAAG
>ENSG00000168040|FADD|116_6
TTTCTTACTGTTTTGTATCAAAATCACTATCTTTCTGATA
>ENSG00000168040|FADD|116_7
GCAGCGGGATCTCGTATCTTTAAAAAGCAGTCCTCTTATT
>ENSG00000262406|MMP12|231_1
CGTATCACCAAAACACTGAAAAGCAATAGCTGGTTTGGTT
>ENSG00000262406|MMP12|231_2
CTATTTCTTCCAAGGATCTAACCAATTTGAATATGACTTC
>ENSG00000262406|MMP12|231_3
GGTATGATGAAAGGAGACAGATGATGGACCCTGGTTATCC
>ENSG00000262406|MMP12|231_4
AGACAGGTTCTTCTGGCTGAAGGTTTCTGAGAGACCAAAG
>ENSG00000262406|MMP12|231_5
TGAGTTTTGATGCTGTCACTACCGTGGGAAATAAGATCTT
>ENSG00000262406|MMP12|231_6
TTTTGGACCTGGATCTGGCATTGGAGGGGATGCACATTTC
>ENSG00000262406|MMP12|231_7
CAGCAAGATTAACACAGGCATGGCTGACATTTTGGTGGTT
>ENSG00000262406|MMP12|231_8
ACATTATATCACCTACAGAATCAATAATTACACACCTGAC
>ENSG00000149311|ATM|242_1
TGTGAAGATAAGTGAGATAATCTTGACCTGTGGTGAGCAC
>ENSG00000149311|ATM|242_2
TGTGTGTTCTGAAATTGTGAACCATGAGTCTAGTACTTAA
>ENSG00000149311|ATM|242_3
CTTATCTGCTGCCGTCAACTAGAACATGATAGAGCTACAG
>ENSG00000149311|ATM|242_4
CGAGATCCTGAAACAATTAAACATCTAGATCGGCATTCAG
>ENSG00000149311|ATM|242_5
TGAGAATAGCAAAACCAAATGTATCAGCCTCAACACAAGC
>ENSG00000149311|ATM|242_6
GGAAATCAGTAGTTTGGTCAAATACTTCATCAAATGTGCA
>ENSG00000149311|ATM|242_7
CTAAAATGTCAAGAACTCTTAAATTATATCATGGATACAG
>ENSG00000149311|ATM|242_8
TCTAATGGTGCTATTTACGGAGCTGATTGTAGCAACATAC
>ENSG00000149311|ATM|242_9
GTGAGAAAATACTGGTGTGAAATATCTCAGCAACAGTGGT
>ENSG00000150782|IL18|55_1
GAATTGGGGGATAGATCTATAATGTTCACTGTTCAAAACG
>ENSG00000150782|IL18|55_2
TGCAATTTGAATCTTCATCATACGAAGGATACTTTCTAGC
>ENSG00000150782|IL18|55_3
GGATACAAAAAGTGACATCATATTCTTTCAGAGAAGTGTC
>ENSG00000150782|IL18|55_4
ATCTCTGTGAAGTGTGAGAAAATTTCAACTCTCTCCTGTG
>ENSG00000150782|IL18|55_5
CCCGGACCATATTTATTATAAGTATGTATAAAGATAGCCA
>ENSG00000150782|IL18|55_6
TCTCTTCATTGACCAAGGAAATCGGCCTCTATTTGAAGAT
>ENSG00000150782|IL18|55_7
GGAATCAGATTACTTTGGCAAGCTTGAATCTAAATTATCA
>ENSG00000150782|IL18|55_8
ATGGCTGCTGAACCAGTAGAAGACAATTGCATCAACTTTG
>ENSG00000149294|NCAM1|112_1
AATGATGATTCCTCCTCCACCCTCACCATCTATAACGCCA
>ENSG00000149294|NCAM1|112_2
CAAGTGTGTGGTTACAGGCGAGGATGGCAGTGAGTCAGAG
>ENSG00000149294|NCAM1|112_3
CAACGTGAAGATCTTTCAGAAGCTCATGTTCAAGAATGCG
>ENSG00000149294|NCAM1|112_4
CCGAGATGTCATCCTGAAAAAAGATGTCCGATTCATAGTC
>ENSG00000149294|NCAM1|112_5
GGGCATCAAGAAAACAGATGAGGGCACTTATCGCTGTGAG
>ENSG00000149294|NCAM1|112_6
AGAGGAAGACGATGAGAAGTACATCTTCAGCGACGATAGT
>ENSG00000149294|NCAM1|112_7
AAAGGTGGATAAGAACGACGAGGCTGAGTACATCTGCATT
>ENSG00000149294|NCAM1|112_8
TGTAGAGAACCAGACTGCCATGGAATTAGAGGAGCAGGTC
>ENSG00000110324|IL10RA|68_1
CCCATCCCAAATCAGTCTGAAAGTACCTGCTATGAAGTGG
>ENSG00000110324|IL10RA|68_2
TAGCCAGACCCTGTCCTATGACCTTACCGCAGTGACCTTG
>ENSG00000110324|IL10RA|68_3
TGGCAGTGTGAACCTAGAGATCCACAATGGCTTCATCCTC
>ENSG00000110324|IL10RA|68_4
CTAACCTCTGGAGAAGTGGGAGAGTTCTGTGTCCAGGTGA
>ENSG00000110324|IL10RA|68_5
CTTCCCGAAGTAACAAGGGGATGTGGTCTAAAGAGGAGTG
>ENSG00000110324|IL10RA|68_6
GATGACAGTGGCATTGACTTAGTTCAAAACTCTGAGGGCC
>ENSG00000110324|IL10RA|68_7
GGTTACCTGAGGCAGACCAGATGTGCTGAAGAGAAGGCAA
>ENSG00000110324|IL10RA|68_8
CAAGGGCTATTTGAAACAGGATCCTCTAGAAATGACTCTG
>ENSG00000198851|CD3E|259_1
AGTAAAGTAACAGTCCCATGAAACAAAGATGCAGTCGGGC
>ENSG00000198851|CD3E|259_2
CATCTCTGGAACCACAGTAATATTGACATGCCCTCAGTAT
>ENSG00000198851|CD3E|259_3
CTATGGCAACACAATGATAAAAACATAGGCGGTGATGAGG
>ENSG00000198851|CD3E|259_4
AACATAGGCAGTGATGAGGATCACCTGTCACTGAAGGAAT
>ENSG00000198851|CD3E|259_5
ACCAGAAGATGCGAACTTTTATCTCTACCTGAGGGCAAGA
>ENSG00000198851|CD3E|259_6
GATGGATGTGATGTCGGTGGCCACAATTGTCATAGTGGAC
>ENSG00000198851|CD3E|259_7
TGCTGCTGGTTTACTACTGGAGCAAGAATAGAAAGGCCAA
>ENSG00000198851|CD3E|259_8
GAATCAGAGACGCATCTGACCCTCTGGAGAACACTGCCTC
>ENSG00000167286|CD3D|182_1
TCTAGAAGCAGCCATTACCAACTGTACCTTCCCTTCTTGC
>ENSG00000167286|CD3D|182_2
CAGTACAGCCACCTTGGAGGAAACTGGGCTCGGAACAAGT
>ENSG00000167286|CD3D|182_3
ATGTCATTGCCACTCTGCTCCTTGCTTTGGGAGTCTTCTG
>ENSG00000167286|CD3D|182_4
CCTGGACCCACGAGGAATATATAGGTGTAATGGGACAGAT
>ENSG00000167286|CD3D|182_5
GGGAACACTGCTCTCAGACATTACAAGACTGGACCTGGGA
>ENSG00000167286|CD3D|182_6
GATACCTATAGAGGAACTTGAGGACAGAGTGTTTGTGAAT
>ENSG00000160683|CXCR5|206_1
TGTTCTGGGAACTGGACAGATTGGACAACTATAACGACAC
>ENSG00000160683|CXCR5|206_2
ACCTTCCTCTGCAAAACTGTGATTGCCCTGCACAAAGTCA
>ENSG00000160683|CXCR5|206_3
GTTGCACCTTCTCCCAAGAGAACCAAGCAGAAACGCATGC
>ENSG00000160683|CXCR5|206_4
CTGAAGGCCGTGGACAATACCTGCAAGCTGAATGGCTCTC
>ENSG00000160683|CXCR5|206_5
CGCACCTCCCATCCTAATCATCCAATGCTCAAGAAACAAC
>ENSG00000160683|CXCR5|206_6
CAAAGCCAGAAGCTGAGCACCAGGGGATGAGTGGAGGTTA
>ENSG00000160683|CXCR5|206_7
TTCGGACAACTCAGTCCCTAAAAACACAGACATTCTGCCA
>ENSG00000160683|CXCR5|206_8
AGTCATCTTGACCAAGCAGGAAGCTCAGACTGGTTGAGTT
>ENSG00000149557|FEZ1|110_1
CTCAGTGGAAGACCTGCAGATGCTGACAAACATTCTCTTT
>ENSG00000149557|FEZ1|110_2
GGCTCCTCAGGAACTGACAAACAGTATCTGAACACAGTCA
>ENSG00000149557|FEZ1|110_3
AGGAAGTGAAGAACTCCTTTATCACGGTGCTTATTGAGGT
>ENSG00000149557|FEZ1|110_4
AGATGCAGGCATTGACACAGACCTTCAACAACAACTGGTC
>ENSG00000149557|FEZ1|110_5
TGGGATGCTCTGACAGACAATTACATCCCTTCACTCTCAG
>ENSG00000149557|FEZ1|110_6
ATGATGGATGAATCTATGTTATTGGACTAATTTGCTTCAA
>ENSG00000149557|FEZ1|110_7
TAAATTTCAGGGTCTGTCTATCTTAAGCTTTCTTTATATC
>ENSG00000149557|FEZ1|110_8
AGGAGAACTTTCTTAAATTGAAACCTTAGAGGAATGAAGG
>ENSG00000149557|FEZ1|110_9
GTACTTGCTGTCATAGCTCTATATATGTCCCTTTACAGTC
>ENSG00000149557|FEZ1|110_10
CATAGTGCTGGTTTCTGTCTATAGGTTTATGGGCTATTAC
>ENSG00000149557|FEZ1|110_11
GGACCTCGTAAATGAATTTGATGAGAAGCTCAATGTCTGC
>ENSG00000149557|FEZ1|110_12
GAGAAGCCCCAGTGTTTCTATGGTTCATCTCCCCACCATC
>ENSG00000149557|FEZ1|110_13
CCACTGGTGAGTCTGGATGAAGAGTTTGAGGACCTTCGAC
>ENSG00000149557|FEZ1|110_14
GTAAACGCCCCAAGATCATCTTTGTCCCTAAAAACTTACC
>ENSG00000139193|CD27|21_1
CAGCCCACCCACTTACCTTATGTCAGTGAGATGCTGGAGG
>ENSG00000139193|CD27|21_2
CCTGTGCAGCTCCGATTTTATTCGCATCCTTGTGATCTTC
>ENSG00000139193|CD27|21_3
CATCAACGAAGGAAATATAGATCAAACAAAGGAGAAAGTC
>ENSG00000139193|CD27|21_4
AGGGACGAGGACAAATATGGATGAGGTGGAGAGTGGGAAG
>ENSG00000139193|CD27|21_5
GGGGCTCTGGTTGTAAAACACACTTCCTGCTGCGAAAGAC
>ENSG00000089692|LAG3|317_1
AAAGCTTCCTCTTCCTGCCCCAAGTCAGCCCCATGGACTC
>ENSG00000089692|LAG3|317_2
TGCATCCTCACCTACAGAGATGGCTTCAACGTCTCCATCA
>ENSG00000089692|LAG3|317_3
CTGGAGACAATGGCGACTTTACCCTTCGACTAGAGGATGT
>ENSG00000089692|LAG3|317_4
CTCATCCTTGGTGTCCTTTCTCTGCTCCTTTTGGTGACTG
>ENSG00000089692|LAG3|317_5
AGAAGACAGTGGCGACCAAGACGATTTTCTGCCTTAGAGC
>ENSG00000010610|CD4|22_1
CCTGATCATCAAGAATCTTAAGATAGAAGACTCAGATACT
>ENSG00000010610|CD4|22_2
CAGAAGGAGGAGGTGCAATTGCTAGTGTTCGGATTGACTG
>ENSG00000010610|CD4|22_3
GTAGCCCCTCAGTGCAATGTAGGAGTCCAAGGGGTAAAAA
>ENSG00000010610|CD4|22_4
GCAGAACCAGAAGAAGGTGGAGTTCAAAATAGACATCGTG
>ENSG00000010610|CD4|22_5
AGTCTATAAGAAAGAGGGGGAACAGGTGGAGTTCTCCTTC
>ENSG00000010610|CD4|22_6
CTTGGATCACCTTTGACCTGAAGAACAAGGAAGTGTCTGT
>ENSG00000182326|C1S|353_1
CTCAAGGTGTGAATACCAGATCCGGTTGGAGAAAGGGTTC
>ENSG00000182326|C1S|353_2
GAAACTTCGCTATCATGGAGATCCAATGCCCTGCCCTAAG
>ENSG00000182326|C1S|353_3
GTGCAGATAACCTGTCTGGATGGGTTTGAAGTTGTGGAGG
>ENSG00000182326|C1S|353_4
GTTGGTGCAACATCTTTCTATTCGACTTGTCAAAGCAATG
>ENSG00000182326|C1S|353_5
AGAAGGACGAACCAATTTTGATAATGACATTGCACTGGTG
>ENSG00000182326|C1S|353_6
AGGCCTATGTTTTCACTCCTAACATGATCTGTGCTGGAGG
>ENSG00000182326|C1S|353_7
TGTACAGGATCCCAATGACAAGACCAAATTCTACGCAGCT
>ENSG00000182326|C1S|353_8
ACGGGTAAAGAACTATGTTGACTGGATAATGAAGACTATG
>ENSG00000159403|C1R|340_1
AGGATGGATGTGTTCTCTCAAAACATGTTCTGTGCTGGAC
>ENSG00000159403|C1R|340_2
GGAGGAGAAGATTGCTCATGACCTCAGGTTTGTCCGTCTG
>ENSG00000159403|C1R|340_3
CTTCTACGACCTGGGCTTGATGGGCTATGTCAGTGGCTTC
>ENSG00000159403|C1R|340_4
CTACTGCCATGAGCCATATTACAAGATGCAGACCAGAGCT
>ENSG00000159403|C1R|340_5
CTTCCGTTACACCACCACAATGGGAGTGAACACCTACAAG
>ENSG00000159403|C1R|340_6
GCCTCAGTACCAGTTCCGTGACTACTTCATTGCTACCTGC
>ENSG00000159403|C1R|340_7
CTATGACCAGCTACAGATCTATGCCAACGGGAAGAACATT
>ENSG00000159403|C1R|340_8
CCTGGAGCCTTTTGATATTGATGACCACCAGCAAGTACAC
>ENSG00000177575|CD163|330_1
CGATATGGCTCAATGAAGTGAAGTGCAAAGGGAATGAGTC
>ENSG00000177575|CD163|330_2
CACTGTTGGCAAGAGTAGCATGTCTGAAACCACTGTGGGT
>ENSG00000177575|CD163|330_3
AAGGCCTACCATTCCAGAAGAAAGTGCTGTGGCCTGCATA
>ENSG00000177575|CD163|330_4
CTCTGTAATCTGCTCAGGAAACCAGTCCCAAACACTGTCC
>ENSG00000177575|CD163|330_5
GTTGAGGTGGAGATTCAGAGACTGTTAGGGAAGGTGTGTG
>ENSG00000177575|CD163|330_6
GATCATGCTGAGGATGCTGGAGTGATTTGCTCAAAGGGAG
>ENSG00000177575|CD163|330_7
ACCAACAAGATGCTGGAGTGACCTGCTCAGATGGATCCAA
>ENSG00000177575|CD163|330_8
TGAGGCTAGTGGATGGTGAAAACAAGTGTAGCGGGAGAGT
>ENSG00000175899|A2M|319_1
CAGCATGAAAGTGACAGGAGAAGGATGTGTCTACCTCCAG
>ENSG00000175899|A2M|319_2
GGACCACAGTGATGGTTAAGAACGAGGACAGTCTGGTCTT
>ENSG00000111796|KLRB1|261_1
AAGAACTAACACCTGTGAGAAATAAAGTGTATCCTGACTC
>ENSG00000111796|KLRB1|261_2
CTGTGTATTCTGAGTACTGTAGTACAGAAATCAGATGGAT
>ENSG00000111796|KLRB1|261_3
ATTCTGTTTTGGATTGGATTAAATTTTTCATTATCAGAAA
>ENSG00000111796|KLRB1|261_4
CACTGTCAACCCTTGGAATAACAGTCTAGCTGATTGTTCC
>ENSG00000111796|KLRB1|261_5
GGTTGAGTGTTTCAGTGACATCCTTAATACAGAAATCATC
>ENSG00000111796|KLRB1|261_6
AACTTAGCTGTGCTGGGATTATTCTCCTTGTCTTGGTTGT
>ENSG00000150045|KLRF1|131_1
GCAAGATGAAGAAAGATACATGACATTGAATGTACAGTCA
>ENSG00000150045|KLRF1|131_2
AAACATCTCAACTTACATTTAAAGATTATTCAGTGACGTT
>ENSG00000150045|KLRF1|131_3
TCTTACTGGGAATATCTGGAACCGTGAATGGTATTCTCAC
>ENSG00000150045|KLRF1|131_4
AAATGCCACTCAGTATGAGGACACTGGAGATCTAAAAGTG
>ENSG00000150045|KLRF1|131_5
GCACAAGAAGAAATATAAGTAATAAGGACCTTTGTGCTTC
>ENSG00000150045|KLRF1|131_6
GCTGCCATTAAGGAAAGCAAAATTTTCTCTGAAACCTGCA
>ENSG00000150045|KLRF1|131_7
TTTCAAATGGATTTGTCAGTATTAGAGTTTGACAAAATTC
>ENSG00000150045|KLRF1|131_8
TTTTGGCCTATTAGTTTCTAATATTAATCTCCAGGTGTAA
>ENSG00000150045|KLRF1|131_9
CAGAGTAACCCCTGTTAACAAACTAAAATGTACACTTCAA
>ENSG00000150045|KLRF1|131_10
TTACGTGATAGTATAAACCAATGTGACTTCATGTGATCAT
>ENSG00000172322|CLEC12A|83_1
ATGCAGATCTTCAATTCCAGAACTCCAGTGAGATGGAAAA
>ENSG00000172322|CLEC12A|83_2
ACAACTGATGAGTAACATGAATATCTCCAACAAGATCAGG
>ENSG00000172322|CLEC12A|83_3
ACCACACTGCAAACAATAGCCACCAAATTATGTCGTGAGC
>ENSG00000172322|CLEC12A|83_4
GCAAAGAACAAGAGCACAAATGTAAGCCTTGTCCAAGGAG
>ENSG00000172322|CLEC12A|83_5
TGATGTCCAAACATGGCAGGAGAGTAAAATGGCCTGTGCT
>ENSG00000172322|CLEC12A|83_6
CAGAGTAGATCATATGACTATTGGCTGGGATTATCTCCTG
>ENSG00000172322|CLEC12A|83_7
GTGGTATGAGAGTGGATAATATAATCAACTCCTCTGCCTG
>ENSG00000172322|CLEC12A|83_8
AGAAAGAAACCAGAGTCTCAACCTGCTGGACACTATTGGA
>ENSG00000172322|CLEC12A|83_9
GAAACGCACCTGACTTAAATAACATGTATTGTGGATATAT
>ENSG00000134539|KLRD1|198_1
CCAAGAAAAATGGGTTGGGTACCGGTGCAACTGTTACTTC
>ENSG00000134539|KLRD1|198_2
GCATCTCTGTGCTTCTCAGAAATCCAGCCTGCTTCAGCTT
>ENSG00000134539|KLRD1|198_3
CTGCACTCTCCCAGTATCTATTTCCATCATTTGAAACTTT
>ENSG00000134539|KLRD1|198_4
TAGCGTATAATCCAAATGGAAATGCTTTAGATGAATCCTG
>ENSG00000213809|KLRK1|54_1
AATTGAAATGCAGAAGGGAGACTGTGCACTCTATGCCTCG
>ENSG00000213809|KLRK1|54_2
TGGTGAAGTCATATCATTGGATGGGACTAGTACACATTCC
>ENSG00000213809|KLRK1|54_3
TGCCAGCCTTCTGAAAGTATACAGCAAAGAGGACCAGGAT
>ENSG00000213809|KLRK1|54_4
ACCAATTTTTTGATGAGAGTAAAAACTGGTATGAGAGCCA
>ENSG00000213809|KLRK1|54_5
TACTGTGGCCCATGTCCTAAAAACTGGATATGTTACAAAA
>ENSG00000213809|KLRK1|54_6
CTGTATTCCTAAACTCATTATTCAACCAAGAAGTTCAAAT
>ENSG00000213809|KLRK1|54_7
CAAAGATGTCCAGTAGTCAAAAGCAAATGTAGAGAAAATG
>ENSG00000213809|KLRK1|54_8
GATGAGTGAATTTCATAATTATAACTTGGATCTGAAGAAG
>ENSG00000134545|KLRC1|318_1
CTTAAATCAGCCCAGTGTGGATCTTCAATAATATATCATT
>ENSG00000134545|KLRC1|318_2
TTTCAAACATGAGATAAAAGACTCAGATAATGCTGAACTT
>ENSG00000134545|KLRC1|318_3
CCATCATTTCACCATCCTCATGGATTGGTGTGTTTCGTAA
>ENSG00000134545|KLRC1|318_4
CAGTTGTTACTACATTGGTAAGGAAAGAAGAACTTGGGAA
>ENSG00000134545|KLRC1|318_5
CTGTCTTATCTTAATGGCCTCTGTGGTAACGATAGTTGTT
>ENSG00000134545|KLRC1|318_6
TTAGCAACTGAACAGGAAATAACCTATGCGGAATTAAACC
>ENSG00000134545|KLRC1|318_7
TGGATAACCAAGGAGTAATCTACTCAGACCTGAATCTGCC
>ENSG00000134545|KLRC1|318_8
TCTCCACTAAAGGATGTGTGACTTTCTGGGGACAGAAGAG
>ENSG00000111276|CDKN1B|103_1
CCACGAAGAGTTAACCCGGGACTTGGAGAAGCACTGCAGA
>ENSG00000111276|CDKN1B|103_2
TTTCGATTTTCAGAATCACAAACCCCTAGAGGGCAAGTAC
>ENSG00000111276|CDKN1B|103_3
CTCTTAAATGATCTGCCTCTAAAAGCGTTGGATGTAGCAT
>ENSG00000111276|CDKN1B|103_4
GTTTTTCCTTATTTGCTTCATTGTACTACCTGTGTATATA
>ENSG00000111276|CDKN1B|103_5
TGCTTTGATTTACAGCAAGTAGATAAATATTTGACTTGCA
>ENSG00000111276|CDKN1B|103_6
AGTCTCTCTTAAAGTTGGAATTTACCAGTTAATTACTCAG
>ENSG00000111276|CDKN1B|103_7
CGAGGTGCTTGGGAGTTTTGAATGTTAAGAATTGACCATC
>ENSG00000111276|CDKN1B|103_8
AACACAGTCAAAATAATTCTAAATCCCTCGATATTTTTAA
>ENSG00000111341|MGP|374_1
CGCCATGGTTTATGGATACAATGCTGCCTATAATCGCTAC
>ENSG00000111341|MGP|374_2
CCTTCATATCCCCTCAGCAGAGATGGAGAGCTAAAGTCCA
>ENSG00000133703|KRAS|43_1
GGTTTTGTCTCCTTTCCACTGCTATTAGTCATGGTCACTC
>ENSG00000133703|KRAS|43_2
TCTTCTAGGCATCATGTCCTATAGTTTGTCATCCCTGATG
>ENSG00000133703|KRAS|43_3
TGAAACATTGAGGGAACACAAATTTATGGGCTTCCTGATG
>ENSG00000133703|KRAS|43_4
CCCTATTCTGTGTTTTATCTAGTCACATAAATGGATTAAT
>ENSG00000133703|KRAS|43_5
ATTGTGAATGTTGGTGTGAAACAAATTAATGAAGCTTTTG
>ENSG00000133703|KRAS|43_6
GATTTGCCTTCTAGAACAGTAGACACAAAACAGGCTCAGG
>ENSG00000133703|KRAS|43_7
AAAGTGGGGCATTTGTCGTGAACATTCATTTCAAATATGT
>ENSG00000133703|KRAS|43_8
CAGTGTAAAAGAAGATTAAAATTCCACATGGGCAAAGGAC
>ENSG00000133703|KRAS|43_9
ACAAACTTGATGTTCTGGTTAATGAGGTTATCTTATCTTG
>ENSG00000133703|KRAS|43_10
CTCGAGTATGTTAAAAGGTGAACACACTGAATAATTTAGT
>ENSG00000133703|KRAS|43_11
GAATATGTCTCTGTGTCAGAGTCACTGCCTGAGTTGGAAA
>ENSG00000133703|KRAS|43_12
GTTATTAAGCAGTATGTAAAAAGTCCTTACAATACTTAAT
>ENSG00000133703|KRAS|43_13
AATTCAGAATCATTTTGTGGACGAATATGATCCAACAATA
>ENSG00000133703|KRAS|43_14
CCTGCTGAAAATGACTGAATATAAACTTGTGGTAGTTGGA
>ENSG00000184613|NELL2|304_1
CATCCGCAATGACATCACCAAGACTTGCCTGGACGAAATG
>ENSG00000184613|NELL2|304_2
TTGCCCAGATGTGGAGTGTGAATTCAGCATTCTCCCAGAG
>ENSG00000184613|NELL2|304_3
CTGAATGTGACCCAAGGCTTAGTAGTCAGTGCCTCCATCA
>ENSG00000184613|NELL2|304_4
TCTGTGTGCTCATGTCAGAATGGATTCGTTATGTGTCGAC
>ENSG00000184613|NELL2|304_5
CTGGATAGACGGCTGTAAGAACTGCACATGCCTGAATGGA
>ENSG00000184613|NELL2|304_6
TTACTATTTTGGTGACCCTAAAACAGACCCACTTAAATTC
>ENSG00000184613|NELL2|304_7
ATCCACTGCTACAGCTGAACAGTTTTTTCAGAAGCTGAGA
>ENSG00000184613|NELL2|304_8
GTGTGGACCCTTCCCTACAGATTGACGTCTTAACAGAGTT
>ENSG00000184613|NELL2|304_9
GGGTCTTACTGAGAACATTCTGTTTGATCTTCGGTCTCGG
>ENSG00000184613|NELL2|304_10
TCAGTAAATCCGAGGCAGCAGCAGGAGAGACAAACGTTAT
>ENSG00000134285|FKBP11|183_1
GCCTCATTGGGTATCACCTATACAGAAAGGCCAATAGACC
>ENSG00000134285|FKBP11|183_2
ATGCAGTGGTGCAGTATGACGTGGAGCTGATTGCACTAAT
>ENSG00000134285|FKBP11|183_3
CTTCTTCCTCTTCAGCTCTTATGTTGAAACTCCTGTTATC
>ENSG00000134285|FKBP11|183_4
GTGCTGCTTATTTGTACCTCTTCTGCCCACTCATTTCTGT
>ENSG00000134285|FKBP11|183_5
CAAGGAGAAACTTTTACCCAAAGCCCTATTACCTCCCCAT
>ENSG00000134285|FKBP11|183_6
CGTTAATTCTTATCCTAGTTCCAGCTTAGAGGAAGGCCTG
>ENSG00000134285|FKBP11|183_7
TAACAAATGTTCTATTAGCTAAAATGTGTTGTACTCCACA
>ENSG00000134285|FKBP11|183_8
TGAGATGGACAGATTTCCCAAGATGCATATCTTTTGCTTT
>ENSG00000134285|FKBP11|183_9
AAGTCTGCCCCATAACTTTAAAAGCCATCATTGGTCACTG
>ENSG00000134285|FKBP11|183_10
CAGCCTCCATCAGGGAAGAGACAGTAAAAATAATCACAGT
>ENSG00000134285|FKBP11|183_11
TCTGGAGCAGAGTCTTCTCGACATGTGTGTGGGAGAGAAG
>ENSG00000123416|TUBA1B|185_1
TGGTGATCATGTCTTTTCCATGTGTACCTGTAATATTTTT
>ENSG00000123416|TUBA1B|185_2
CAGAATTTCAGCTTCAGCTTAACTGACAGACGTTAAAGCT
>ENSG00000065357|DGKA|192_1
CTAAGCCTGGCACTGTTTCAATCCTTTGAGACTGGTCACT
>ENSG00000065357|DGKA|192_2
GGACAGAAATGGGATCCTGGACAGCTCAGAAGTGGACAAA
>ENSG00000065357|DGKA|192_3
CCTGGATTGGGATGTGTCTGAGCTGAGGCCGATTCTTCAG
>ENSG00000065357|DGKA|192_4
GGTGTTCAACCTCCTAAAGGATGGTCCTGAGATAGGGCTC
>ENSG00000065357|DGKA|192_5
GGATGTTCCTGATAGCCGGATTTTGGTGTGTGGTGGAGAC
>ENSG00000065357|DGKA|192_6
GCAAAGATCCTCAAGGATTTAGAGATGAGTAAAGTGGTAC
>ENSG00000065357|DGKA|192_7
AAAAGCTGGAGGAGTCTTTGACAGTTGAGATCTGTGGGAA
>ENSG00000065357|DGKA|192_8
CCGACCCTGATATCCTGAAAACCTGTGTACCAGACCTAAG
>ENSG00000123374|CDK2|306_1
GGAGTTGTGTACAAAGCCAGAAACAAGTTGACGGGAGAGG
>ENSG00000123374|CDK2|306_2
TTTGAATTTCTGCACCAAGATCTCAAGAAATTCATGGATG
>ENSG00000123374|CDK2|306_3
GCTCTCACTGGCATTCCTCTTCCCCTCATCAAGAGCTATC
>ENSG00000123374|CDK2|306_4
TATTAACACAGAGGGGGCCATCAAGCTAGCAGACTTTGGA
>ENSG00000123374|CDK2|306_5
AGATTGACCAGCTCTTCCGGATCTTTCGGACTCTGGGGAC
>ENSG00000123374|CDK2|306_6
TGTGGCCAGGAGTTACTTCTATGCCTGATTACAAGCCAAG
>ENSG00000123374|CDK2|306_7
CAGGATGTGACCAAGCCAGTACCCCATCTTCGACTCTGAT
>ENSG00000123374|CDK2|306_8
GGCCCTCTGAACTTGCCTTAAACACTCACCTTCTAGTCTT
>ENSG00000065361|ERBB3|363_1
ATGCTGAGAACCAATACCAGACACTGTACAAGCTCTACGA
>ENSG00000065361|ERBB3|363_2
GGTGATGGGGAACCTTGAGATTGTGCTCACGGGACACAAT
>ENSG00000065361|ERBB3|363_3
CTGCAGTGGATTCGAGAAGTGACAGGCTATGTCCTCGTGG
>ENSG00000065361|ERBB3|363_4
GAAGTTTGCCATCTTCGTCATGTTGAACTATAACACCAAC
>ENSG00000065361|ERBB3|363_5
CGCCCAACCTTTAAAGAACTAGCCAATGAGTTCACCAGGA
>ENSG00000065361|ERBB3|363_6
CATCTGGATACATGCCCATGAACCAGGGTAATCTTGGGGA
>ENSG00000065361|ERBB3|363_7
TGTAACAGGCTCTGAGGCTGAGCTCCAGGAGAAAGTGTCA
>ENSG00000065361|ERBB3|363_8
GGATGTCAACGGTTATGTCATGCCAGATACACACCTCAAA
>ENSG00000065361|ERBB3|363_9
TGAGGAGCTGGGTTATGAGTACATGGATGTGGGGTCAGAC
>ENSG00000065361|ERBB3|363_10
ACAACTCCAGATGAAGACTATGAATATATGAATCGGCAAC
>ENSG00000065361|ERBB3|363_11
CTGAGCAAGGGTATGAAGAGATGAGAGCTTTTCAGGGGCC
>ENSG00000065361|ERBB3|363_12
AGCTTAGAGGCTACAGACTCTGCCTTTGATAACCCTGATT
>ENSG00000110944|IL23A|145_1
GCTTACAAACTCGGTGAACAACTGAGGGAACCAAACCAGA
>ENSG00000110944|IL23A|145_2
GAGAATCAGGCTCAAAGCAAGTGGAAGTGGGCAGAGATTC
>ENSG00000110944|IL23A|145_3
CAGATTTGAGAAGAAGGCAAAAAGATGCTGGGGAGCAGAG
>ENSG00000110944|IL23A|145_4
GGGACACATGGATCTAAGAGAAGAGGGAGATGAAGAGACT
>ENSG00000110944|IL23A|145_5
ACAGTCAGTTCTGCTTGCAAAGGATCCACCAGGGTCTGAT
>ENSG00000110944|IL23A|145_6
TGTGAGCCAACAGGTTAATTAGTCCATTAATTTTAGTGGG
>ENSG00000110944|IL23A|145_7
CATATGTTGAAAATTACCAATACTGACTGACATGTGATGC
>ENSG00000110944|IL23A|145_8
TATGATAAGGTTGAGTATTTATTAGATGGGAAGGGAAATT
>ENSG00000170581|STAT2|24_1
AGCCACTTCTACACTGATGGACCCTTGATGCCTTCTGACT
>ENSG00000170581|STAT2|24_2
CAGGCTCATTGTGGTCTCTAATAGACAGGTGGATGAACTG
>ENSG00000170581|STAT2|24_3
GTACATGACCACCTGAAGGATCTCTGGAATGATGGACGCA
>ENSG00000170581|STAT2|24_4
GAAACAAGCTGTTCGGGCAGAACTGTAGGACTGAGGATCC
>ENSG00000170581|STAT2|24_5
ATAAGGGGCCACTAGGTGTGACAGAGGAACTGCACATCAT
>ENSG00000170581|STAT2|24_6
GGAAACTCTCAATGAACTGGACAAAAGGAGAAAGGAGGTG
>ENSG00000170581|STAT2|24_7
CTGGTAAAATCCATCAGCCAACTGAAAGACCAGCAGGATG
>ENSG00000170581|STAT2|24_8
ACATGAGATTGAATCCCGGATCCTGGATTTAAGGGCTATG
>ENSG00000166888|STAT6|202_1
TCAGGGCACTTGGATTGGTGAAGACATATTCCCTCCTCTG
>ENSG00000166888|STAT6|202_2
CAAGCCTGAACAGATGGGTAAGGATGGCAGGGGTTATGTC
>ENSG00000166888|STAT6|202_3
CAACCAAGACAACAATGCCAAAGCCACTATCCTGTGGGAC
>ENSG00000166888|STAT6|202_4
GTTCAAGAACCTGCTTCTCAAGAAGATCAAGCGGTGTGAG
>ENSG00000166888|STAT6|202_5
TGAAAGCCTGGTGGACATTTATTCCCAGCTACAGCAGGAG
>ENSG00000166888|STAT6|202_6
CTACTGCAGGAGACCACTGGAGAGCTAGAGGCAGCCAAAG
>ENSG00000166888|STAT6|202_7
AAGTGTCTCTGCACAGCTTGATAGAAACTCCTGCTAATGG
>ENSG00000166888|STAT6|202_8
CTGGAAGCAGGAAGAACTCAAGTTTAAGACAGGCTTGCGG
>ENSG00000135446|CDK4|146_1
AAAGCTTAGAAAGGAACTGAAATTGCTTCTTTGAATATGG
>ENSG00000135446|CDK4|146_2
CAAAACCTTAAAGACTGGTTAAATTACAGGGCCTAGGAAG
>ENSG00000135446|CDK4|146_3
TTGCCATTGTGCGATTTGGAAAAACCACTTGGAAGAAGGG
>ENSG00000135446|CDK4|146_4
ATGTTCCCTCTTGTCCCTTTCCCTACCTTTATATTTGGGG
>ENSG00000135446|CDK4|146_5
GCAGCACTCTTATCTACATAAGGATGAAGGTAATCCGGAG
>ENSG00000135446|CDK4|146_6
GCTGACTTTTAACCCACACAAGCGAATCTCTGCCTTTCGA
>ENSG00000135446|CDK4|146_7
CTGTGGAAACTCTGAAGCCGACCAGTTGGGCAAAATCTTT
>ENSG00000135446|CDK4|146_8
ACTGGAGGCTTTTGAGCATCCCAATGTTGTCCGGCTGATG
>ENSG00000139329|LUM|369_1
ATGGCAATCGCATCTCAGAAACCAGTCTTCCACCGGATAT
>ENSG00000139329|LUM|369_2
CAATGTGTCATCCCTGGTTGAGCTGGATCTGTCCTATAAC
>ENSG00000139329|LUM|369_3
CACTCGAATACCTTGACTTGAGCTTCAATCAGATAGCCAG
>ENSG00000139329|LUM|369_4
CACAAAGCTGGGCTCTTTTGAAGGATTGGTAAACCTGACC
>ENSG00000011465|DCN|387_1
AGTACTGGGAGATACAGCCATCCACCTTCAGATGTGTCTA
>ENSG00000011465|DCN|387_2
AACAATATCTCTGTAGTTGGATCAAGTGACTTCTGCCCAC
>ENSG00000011465|DCN|387_3
CAATATTCTTGACTCTAGCAAGCTGCAAAGAGAAGGGAAC
>ENSG00000011465|DCN|387_4
CTTCGTACAACCTCTACACAACAAACTGCCTTATACTTTG
>ENSG00000011465|DCN|387_5
TACATGGCAGCTCATTCACATTCCTCCTTTTGAAGGGGTG
>ENSG00000011465|DCN|387_6
CTTAGAAGATAAATCTCCAGAAAGATTGAAGCTCAGTGGA
>ENSG00000011465|DCN|387_7
TGTCAATGCCATCTTCGAGTGGTCCAGTGTTCTGATTTGG
>ENSG00000011465|DCN|387_8
TCAACAGAGAGGCTTATTTGACTTTATGCTAGAAGATGAG
>ENSG00000011465|DCN|387_9
AGGCCACTATCATCCTCCTTCTGCTTGCACAAGTTTCCTG
>ENSG00000120833|SOCS2|28_1
GGGACTTTGTCATCCGTCCTCCAGGATCTGGGGAGAAAGA
>ENSG00000120833|SOCS2|28_2
ACTCGTTTTGGGATTCGCACTGACTTCAAGGAAGGACGCG
>ENSG00000120833|SOCS2|28_3
CACCAGAAGGAACTTTCTTGATTAGAGATAGCTCGCATTC
>ENSG00000120833|SOCS2|28_4
TCTGTTAAAACATCAGCTGGACCAACTAATCTTCGAATCG
>ENSG00000120833|SOCS2|28_5
TTCAGATTGGACTCTATCATATGTGTCAAATCCAAGCTTA
>ENSG00000120833|SOCS2|28_6
TGATCGACTACTATGTTCAGATGTGCAAGGATAAGCGGAC
>ENSG00000120833|SOCS2|28_7
AGCATCTCTGTAGGCTCACCATTAACAAATGTACCGGTGC
>ENSG00000120833|SOCS2|28_8
GGGGACTGCCTTTACCAACAAGACTAAAAGATTACTTGGA
>ENSG00000174600|CMKLR1|246_1
CAAGATGTCATCAATGAATGAGAGGACTTCTATGAATGAG
>ENSG00000174600|CMKLR1|246_2
TCATGGGTCAGGACTTCAAGAAGTTCAAGGTGGCCCTCTT
>ENSG00000174600|CMKLR1|246_3
CAAGAAGCCCTTCAAGATTATTGTGACCATCATCATTACC
>ENSG00000174600|CMKLR1|246_4
CAGCAACTTCCTTCTCATCCACAACATGTTCACCAGCGTC
>ENSG00000174600|CMKLR1|246_5
GTTCAACGTCTTCCTCCCAATCCATATCACCTATGCCGCC
>ENSG00000174600|CMKLR1|246_6
GATGAAGAAGACAGTGAACATGGTCTGGTTCCTCAACCTG
>ENSG00000174600|CMKLR1|246_7
CCCTGATTATTTAGACTCCATTGTGGTTTTGGAGGACTTA
>ENSG00000174600|CMKLR1|246_8
AATGGAGGATGAAGATTACAACACTTCCATCAGTTACGGT
>ENSG00000111229|ARPC3|31_1
TACAACAGCTAAGGCAAGAGACTGGACTGAGACTTTGTGA
>ENSG00000111229|ARPC3|31_2
TACCACTCTTCTCTCATGGATCCTGATACCAAACTCATCG
>ENSG00000165556|CDX2|284_1
AAAATTCAGAGAGGGAGTGGAGATTATCTGGACAGCCTCA
>ENSG00000165556|CDX2|284_2
GAAGTGATATGGTGAAGGGAAGTGGGGAGTATTTGAACAC
>ENSG00000165556|CDX2|284_3
CAACCTGGACTTCCTGTCATTTTCACAATCTTGGGGCTGA
>ENSG00000165556|CDX2|284_4
AGCTTCTCTGGGCTGAATGTATGTCAGTGCTATAAATGCC
>ENSG00000165556|CDX2|284_5
GGAAGCCAAAGGCAGCTAAGATAGAAAGCTGGACTGACCA
>ENSG00000165556|CDX2|284_6
CCAGGAGTAAGACAAGTGGGATTTGGGGCCTCAAGAAATA
>ENSG00000165556|CDX2|284_7
ATTCCAGGCTGAGCCATGAGGAGCGTGGACTCTGCTAGAC
>ENSG00000165556|CDX2|284_8
AACCAGGACGAAAGACAAATATCGAGTGGTGTACACGGAC
>ENSG00000102755|FLT1|244_1
GCAGGTTCACCTACGACCACGCTGAGCTGGAAAGGAAAAT
>ENSG00000102755|FLT1|244_2
CACCTGGACTGACAGCAAACCCAAGGCCTCGCTCAAGATT
>ENSG00000102755|FLT1|244_3
CATTGTGATTGGGTAGGAACACAGCTGTTCAATCTGTAGA
>ENSG00000102755|FLT1|244_4
GGAAAGAATCAAAACCTTTGAAGAACTTTTACCGAATGCC
>ENSG00000102755|FLT1|244_5
CTGAGGACTTCTTCAAGGAAAGTATTTCAGCTCCGAAGTT
>ENSG00000102755|FLT1|244_6
TGTACAACAGGATGGTAAAGACTACATCCCAATCAATGCC
>ENSG00000102755|FLT1|244_7
CATGAGGATGAGAGCTCCTGAGTACTCTACTCCTGAAATC
>ENSG00000102755|FLT1|244_8
ATACCCAGGAGTACAAATGGATGAGGACTTTTGCAGTCGC
>ENSG00000102755|FLT1|244_9
GCAGCGAGAAACATTCTTTTATCTGAGAACAACGTGGTGA
>ENSG00000102755|FLT1|244_10
ACAGCAACATGGGAAACAGAATTGAGAGCATCACTCAGCG
>ENSG00000102755|FLT1|244_11
GGATGCAGGGAATTATACAATCTTGCTGAGCATAAAACAG
>ENSG00000102755|FLT1|244_12
CGCCGGAAGTTGTATGGTTAAAAGATGGGTTACCTGCGAC
>ENSG00000102755|FLT1|244_13
GCATTCATCACTGTGAAACATCGAAAACAGCAGGTGCTTG
>ENSG00000102755|FLT1|244_14
AGGAGTGGACCATCATTCAAATCTGTTAACACCTCAGTGC
>ENSG00000102755|FLT1|244_15
TGGAAAACGCATAATCTGGGACAGTAGAAAGGGCTTCATC
>ENSG00000102755|FLT1|244_16
CCTTGAACACAGCTCAAGCAAACCACACTGGCTTCTACAG
>ENSG00000102755|FLT1|244_17
AAAGCGAAAGGCTGAGCATAACTAAATCTGCCTGTGGAAG
>ENSG00000139687|RB1|98_1
TTTATTGCAGCAGTTGACCTAGATGAGATGTCGTTCACTT
>ENSG00000139687|RB1|98_2
AAATTTGCTAAAGCTGTGGGACAGGGTTGTGTCGAAATTG
>ENSG00000139687|RB1|98_3
GAATCATGGAATCCCTTGCATGGCTCTCAGATTCACCTTT
>ENSG00000139687|RB1|98_4
GCATACAAGGATCTTCCTCATGCTGTTCAGGAGACATTCA
>ENSG00000139687|RB1|98_5
CCAATACCTCACATTCCTCGAAGCCCTTACAAGTTTCCTA
>ENSG00000139687|RB1|98_6
CCCTGAAGAGTCCATATAAAATTTCAGAAGGTCTGCCAAC
>ENSG00000139687|RB1|98_7
AAGAAGTGCTGAAGGAAGCAACCCTCCTAAACCACTGAAA
>ENSG00000139687|RB1|98_8
GGATCAGATGAAGCAGATGGAAGTAAACATCTCCCAGGAG
>ENSG00000169508|GPR183|196_1
CCTCATCAACCCTATGTCAAAGCAGGAGGCTGAAAGGATT
>ENSG00000169508|GPR183|196_2
GCCTACACGAATAGCCTACTATGCAATGGGCTTTGACTGG
>ENSG00000185896|LAMP1|9_1
CAGTGAACTACGACACCAAGAGTGGCCCTAAGAACATGAC
>ENSG00000185896|LAMP1|9_2
CTCGTGATTGCTTTTGGAAGAGGACATACACTCACTCTCA
>ENSG00000185896|LAMP1|9_3
GACTGTGGAATCTATAACTGACATCAGGGCAGATATAGAT
>ENSG00000185896|LAMP1|9_4
TGAACCTCACCTATGAGAGGAAGGACAACACGACGGTGAC
>ENSG00000185896|LAMP1|9_5
AGTTCTAGCCGGTTTTTCCTACAAGGAATCCAGTTGAATA
>ENSG00000185896|LAMP1|9_6
GAAGGCGTTTTCAGTCAATATATTCAAAGTGTGGGTCCAG
>ENSG00000100450|GZMH|191_1
GCCTCTAACAGCAGGCATGAGACTAACCTTCCTCTGGGCC
>ENSG00000100450|GZMH|191_2
CTACATCAAGGTCTCACACTTCCTGCCCTGGATAAAGAGA
>ENSG00000100450|GZMH|191_3
CAGTGTGAACGTCTCTTCCATGGCAATTACAGCAGAGCCA
>ENSG00000100450|GZMH|191_4
TTTAGCAACCACACTGCAGGAAGTGTTGCTGACAGTGCAG
>ENSG00000100450|GZMH|191_5
TAAATGTCACCTTGGGGGCCCACAATATCAAGGAACAGGA
>ENSG00000100450|GZMH|191_6
CTTTGTTCAGTTTCTGCAAGAGAAGAGTCGGAAGAGGTGT
>ENSG00000100450|GZMH|191_7
CAGCCATTCCTCCTCCTGTTGGCCTTTCTTCTGACCCCTG
>ENSG00000100453|GZMB|339_1
TTGTGTGTAACAAGGTGGCCCAGGGCATTGTCTCCTATGG
>ENSG00000100453|GZMB|339_2
CCTTCACCCACTAGACTGTGATATTTCTCTCTGGAAAGAG
>ENSG00000100453|GZMB|339_3
AAGATGACAGTGCAGGAAGATCGAAAGTGCGAATCTGACT
>ENSG00000100453|GZMB|339_4
GCTTATCTTATGATCTGGGATCAGAAGTCTCTGAAGAGGT
>ENSG00000129534|MIS18BP1|170_1
ATTTATGTTTGGATTTCCAGAAAATTGGAAAGAGCACATT
>ENSG00000129534|MIS18BP1|170_2
TAAAAGGCATGATAGACCAAATTTCCATGAAAGAAGCAGG
>ENSG00000129534|MIS18BP1|170_3
TTGAGCACAACAAACTTAGGACTATATCAGGCAACGTTTA
>ENSG00000129534|MIS18BP1|170_4
CAGGTTCCATGAAAGATACATGTAAAATTGTACTTGCAAC
>ENSG00000129534|MIS18BP1|170_5
CCCGAAACAAGACATTAACTAGAGCTCAGTTGGCTAAACA
>ENSG00000129534|MIS18BP1|170_6
GCAAGAACAGCCATCAAGAAACAGTAGTTTGTTGGAACCA
>ENSG00000129534|MIS18BP1|170_7
AGATTTGGTGAAATATCAGAACTCCTCCTTAAAATTGAAT
>ENSG00000129534|MIS18BP1|170_8
GGCATCTTCTCAAAGGAGAAATCTACCCATGGATGCAATC
>ENSG00000100644|HIF1A|273_1
ATGAGGCTTACCATCAGCTATTTGCGTGTGAGGAAACTTC
>ENSG00000100644|HIF1A|273_2
CTCAGAATGAAGTGTACCCTAACTAGCCGAGGAAGAACTA
>ENSG00000100644|HIF1A|273_3
GGCCACATTCACGTATATGATACCAACAGTAACCAACCTC
>ENSG00000170345|FOS|346_1
CCAGAAGAGATGTCTGTGGCTTCCCTTGATCTGACTGGGG
>ENSG00000170345|FOS|346_2
TCAATGACCCTGAGCCCAAGCCCTCAGTGGAACCTGTCAA
>ENSG00000165929|TC2N|49_1
TTACTGAAGGCCTCCAATGGAAGAGTCAAGTGGGGAGAGA
>ENSG00000165929|TC2N|49_2
ACAAATTCTTGAGGCACGGTACCTTCCAAGCTCATCAACA
>ENSG00000165929|TC2N|49_3
GTTTGCCATGCAGAACTTGAATTGGGGACTTGTTTTCAAG
>ENSG00000165929|TC2N|49_4
GAGATTTAAGTTGGCCCTCTAGTTATGGAGACACTCCTAC
>ENSG00000165929|TC2N|49_5
AAGTGAAGAGACTGTATGGATCGGTTTGTGATTTAAGGAC
>ENSG00000165929|TC2N|49_6
TATCAGCACATTTCACCTGATTTGAGTCGACGCTTTCCTC
>ENSG00000165929|TC2N|49_7
CATCTGGAAGAACTTGAAGGATCTGCCAGAGCATCTTTTG
>ENSG00000165929|TC2N|49_8
CTATCTCTGTACCTCCATTGACTTCTGTTTCTGTAAAGCC
>ENSG00000100721|TCL1A|297_1
TCAGCTTCTATCCTTGACTTAGATTCTGGTGGAGAGAAGT
>ENSG00000100721|TCL1A|297_2
CTGGGTGTTACAAAGTTGTATGTGGCATGAATACTTTTTG
>ENSG00000100721|TCL1A|297_3
CAGGACCTCTGAAACCCTGGACCAGTGGTCTCACATGGTG
>ENSG00000100721|TCL1A|297_4
CCACTCAGCTCCGTGAACTTGTGAGAACACAGCCGATTCA
>ENSG00000100721|TCL1A|297_5
GATGATGGTCTTCAGCCTCTTTCTGTCCCTTCTGTCCCTC
>ENSG00000100721|TCL1A|297_6
CAGCCTACAATGGGGATGTTGTGTTTCTGTTCACCTTCGT
>ENSG00000100721|TCL1A|297_7
GCTGCTCATATCTATAAAGTACTTCACAAGTTTCAGCTGG
>ENSG00000100721|TCL1A|297_8
GAGCCTGACCCCTCTTAGTCCACAGTGGCTGTATCAGAAA
>ENSG00000100721|TCL1A|297_9
ACCCTGATGGACGATACCGATCCTCAGACTCCAGTTTCTG
>ENSG00000142208|AKT1|347_1
TAGGGAAATGTTAAGGACTTCTGCAGCTATGCGCAATGTG
>ENSG00000142208|AKT1|347_2
CATCACACCACCTGACCAAGATGACAGCATGGAGTGTGTG
>ENSG00000142208|AKT1|347_3
TCGGAGACTGACACCAGGTATTTTGATGAGGAGTTCACGG
>ENSG00000142208|AKT1|347_4
GAACCTCATGCTGGACAAGGACGGGCACATTAAGATCACA
>ENSG00000142208|AKT1|347_5
TACTACGCCATGAAGATCCTCAAGAAGGAAGTCATCGTGG
>ENSG00000142208|AKT1|347_6
GCGTGACCATGAACGAGTTTGAGTACCTGAAGCTGCTGGG
>ENSG00000142208|AKT1|347_7
CACCCAGTGACAACTCAGGGGCTGAAGAGATGGAGGTGTC
>ENSG00000142208|AKT1|347_8
AGGATGTGGACCAACGTGAGGCTCCCCTCAACAACTTCTC
>ENSG00000166428|PLD4|34_1
AGGGGTGTTTTGCACTCCAAATTCTGGGTTGTGGATGGAC
>ENSG00000166428|PLD4|34_2
AAAACCTGGCCTCAGAACTTCTCATCTCACTTCAACCGTT
>ENSG00000166428|PLD4|34_3
ACATCCCATTCAGCAGGGTGAACCACAGCAAGTTCATGGT
>ENSG00000166428|PLD4|34_4
AAACTTCGACCCTGAGACAGAAGACCTCAGCAGCCTTCAG
>ENSG00000211892|IGHG4|390_1
AACACCAAGGTGGACAAGAGAGTTGAGTCCAAATATGGTC
>ENSG00000211892|IGHG4|390_2
CTTGGGCACGAAGACCTACACCTGCAACGTAGATCACAAG
>ENSG00000211893|IGHG2|385_1
GAGGAATGAGGTTGTTCTGATTTCAAGCAAAGAACGCTGC
>ENSG00000211893|IGHG2|385_2
CTGAACACAGGCGTGGTTTCCAGATGGTGAGTGGGAGCAT
>ENSG00000211893|IGHG2|385_3
CAGGTGCTCACACAAAAGGAGGTAGTGACCAGCATCCCAG
>ENSG00000211893|IGHG2|385_4
TGGATCTTCTCCTCAGTGGTGGACCTGAAGCAGACCATCG
>ENSG00000211893|IGHG2|385_5
GGACCACCATCACCATCTTCATCACACTCTTCCTGCTAAG
>ENSG00000211893|IGHG2|385_6
CTGCACAACCACTACACACAGAAGAGCCTCTCCCTGTCTC
>ENSG00000211893|IGHG2|385_7
AACGGCAAGGAGTACAAGTGCAAGGTCTCCAACAAAGGCC
>ENSG00000253755|IGHGP|321_1
GTGGACGACCATCACCATCTTCATCACACTCTTCCTGCTA
>ENSG00000253755|IGHGP|321_2
GTGATGCATGAGGGTCTGCAGAACCACTACACGCAGAAGA
>ENSG00000253755|IGHGP|321_3
AACGGCAAGGAGTACAAGTGCAAGGTCTCCAACAAAGGCC
>ENSG00000253755|IGHGP|321_4
CGTAGATCACAAGCCCAGCAACACCAAGGTGGACAAGACA
>ENSG00000211896|IGHG1|392_1
GATCTTCTCCTCGGTGGTGGACCTGAAGCAGACCATCATC
>ENSG00000211896|IGHG1|392_2
TGGCAAGGAGTACAAGTGCAAGGTCTCCAACAAAGCCCTC
>ENSG00000211896|IGHG1|392_3
CCCAGACCTACATCTGCAACGTGAATCACAAGCCCAGCAA
>ENSG00000211897|IGHG3|393_1
GAGGAATGAGGTTGTTCTGATTTCAAGCAAAGAACGCTGC
>ENSG00000211897|IGHG3|393_2
CTGAACACAGGCGTGGTTTCCAGATGGTGAGTGGGAGCAT
>ENSG00000211897|IGHG3|393_3
CAGACCATCATCCCCGACTATAGGAACATGATTGGGCAGG
>ENSG00000211897|IGHG3|393_4
GACGACCATCACCATCTTCATCACACTCTTCCTGTTAAGC
>ENSG00000211897|IGHG3|393_5
CCAAAACCCAAGGATACCCTTATGATTTCCCGGACCCCTG
>ENSG00000211897|IGHG3|393_6
GGACAAGAGAGTTGAGCTCAAAACCCCACTTGGTGACACA
>ENSG00000211897|IGHG3|393_7
CCCAGACCTACACCTGCAACGTGAATCACAAGCCCAGCAA
>ENSG00000211899|IGHM|383_1
ACGCTTGTTGCCCTGAAATAAATATGCACATTTTATCCAT
>ENSG00000211899|IGHM|383_2
TTCAAGGTGAAATGATCCCAACAGAAGAACATCGGAGACC
>ENSG00000211899|IGHM|383_3
CCACCTTCATCGTCCTCTTCCTCCTGAGCCTCTTCTACAG
>ENSG00000211899|IGHM|383_4
TCACAGACCTGACCACCTATGACAGCGTGACCATCTCCTG
>ENSG00000211899|IGHM|383_5
TTGCCAGCATCTTCCTCACCAAGTCCACCAAGTTGACCTG
>ENSG00000211899|IGHM|383_6
ACAAGGTGACCAGCACACTGACCATCAAAGAGAGCGACTG
>ENSG00000211899|IGHM|383_7
CTTTCTCCTGGAAATACAAGAACAACTCTGACATCAGCAG
>ENSG00000166949|SMAD3|157_1
CCACCCTCGAAATAAGCAGATCTGGGCCTCAAATGTACTC
>ENSG00000166949|SMAD3|157_2
ACCAGAGAGTAGAGACACCAGTTCTACCTCCTGTGTTGGT
>ENSG00000166949|SMAD3|157_3
TTAGAGCATTCTAATTTGGACGTGACGTTCATCCTGGGTT
>ENSG00000166949|SMAD3|157_4
GGGTCAGAGTGTTAAGGAGGAGACCCACTGTCCAACCTTC
>ENSG00000166949|SMAD3|157_5
GGAGAAACCAGTGACCACCAGATGAACCACAGCATGGACG
>ENSG00000166949|SMAD3|157_6
AGGATGCAACCTGAAGATCTTCAACAACCAGGAGTTCGCT
>ENSG00000166949|SMAD3|157_7
TGTTCCAGTGTGTCTTAGAGACATCAAGTATGGTAGGGGA
>ENSG00000166949|SMAD3|157_8
GAAAATTGGAACTCTACTCAACCCATTGTTGTCAAGGAAG
>ENSG00000166949|SMAD3|157_9
TGGATGTTATGAACAGCTGTGTCTGCCAAACACATTTACC
>ENSG00000166949|SMAD3|157_10
CTGGTGGCTTAAGTGAGCAGAACAGGTAGTATTACACCAC
>ENSG00000166949|SMAD3|157_11
GAGTGACAGCTTTCTGGGATGTCACAGTCCAACCAGAAAC
>ENSG00000103855|CD276|283_1
GGCACAGCTCAACCTCATCTGGCAGCTGACAGATACCAAA
>ENSG00000103855|CD276|283_2
CGTGTGCTGGAGAAAGATCAAACAGAGCTGTGAGGAGGAG
>ENSG00000103855|CD276|283_3
ATCTGTGTGTGAGAGGCTGAGAGGGTGGGTAGGCATCATC
>ENSG00000103855|CD276|283_4
CCTGGATTCTGCCCTCTTCAACTTCAAGCTTTCACTCCTA
>ENSG00000103855|CD276|283_5
AACAGACCACCCACAACCTTAGTTCTCTAAGTCATCCTGC
>ENSG00000103855|CD276|283_6
AGTACATACATTTCTTAGGGACACAGTACACTGACCACAT
>ENSG00000103855|CD276|283_7
CTGCCTTTTTTCTCCAAAAGATGCAATATTCAGACTGACT
>ENSG00000103855|CD276|283_8
ATGGCCGTGATACACTAGTGATCATGTTCAGCCCTGCTTC
>ENSG00000103855|CD276|283_9
CTTCCGGATGTCATCTCTCCCTGCCCCAGGAATGGAAGAT
>ENSG00000103855|CD276|283_10
ACTTCTAATTTAAATGTGGGACTCGGAGGGATTTTGTAAA
>ENSG00000166825|ANPEP|324_1
CACCTCTACCATCATCAGCATTACCAACAACGTCATTGGG
>ENSG00000166825|ANPEP|324_2
TACCAACAACTGGAGGGAGATCCCAGAAAACCTGATGGAC
>ENSG00000166825|ANPEP|324_3
CACCCTCTTCCTGATTGAAGAGAGACAGTACATGCCCTGG
>ENSG00000166825|ANPEP|324_4
CATCAATCGGGCACAGATCATTAATGACGCCTTCAACCTG
>ENSG00000166825|ANPEP|324_5
GGTGAACTACGACGAAGAGAACTGGAGGAAGATTCAGACT
>ENSG00000166825|ANPEP|324_6
CTACCTCCACACCTTTGCCTACCAGAACACCATCTACCTG
>ENSG00000166825|ANPEP|324_7
CCAGATCAGTGAGCTGTTTGACGCCATCTCCTACAGCAAG
>ENSG00000166825|ANPEP|324_8
CAAGATGTCCACGTACTTGCTGGCCTTCATTGTCAGTGAG
>ENSG00000185338|SOCS1|211_1
TCGCACCTCCTACCTCTTCATGTTTACATATACCCAGTAT
>ENSG00000185338|SOCS1|211_2
CCTGGTTGTTGTAGCAGCTTAACTGTATCTGGAGCCAGGA
>ENSG00000185338|SOCS1|211_3
GACTACCTGAGCTCCTTCCCCTTCCAGATTTGACCGGCAG
>ENSG00000185338|SOCS1|211_4
TACAGAGCCCATTTTCTAGCTGTGTCCACTGAGGCTGAAC
>ENSG00000048462|TNFRSF17|111_1
TCAACTTCGATGTTCTTCTAATACTCCTCCTCTAACATGT
>ENSG00000048462|TNFRSF17|111_2
ATTCTCTGGACCTGTTTGGGACTGAGCTTAATAATTTCTT
>ENSG00000048462|TNFRSF17|111_3
CTAACATTGACCTGGAAAAGAGCAGGACTGGTGATGAAAT
>ENSG00000048462|TNFRSF17|111_4
GTGGAAGAATGCACCTGTGAAGACTGCATCAAGAGCAAAC
>ENSG00000048462|TNFRSF17|111_5
GACTCTGACCATTGCTTTCCACTCCCAGCTATGGAGGAAG
>ENSG00000048462|TNFRSF17|111_6
ACTATTGCAAGAGCCTGCCAGCTGCTTTGAGTGCTACGGA
>ENSG00000048462|TNFRSF17|111_7
ATGATGTGTCAGATCTCTTTAGGATGACTGTATTTTTCAG
>ENSG00000048462|TNFRSF17|111_8
ATACAGCTTTTTGTCCTCTAACTGTGGAAACTCTTTATGT
>ENSG00000077238|IL4R|130_1
CCGACTACATGAGCATCTCTACTTGCGAGTGGAAGATGAA
>ENSG00000077238|IL4R|130_2
GCTCATGGATGACGTGGTCAGTGCGGATAACTATACACTG
>ENSG00000077238|IL4R|130_3
CCCTGACAATTACCTGTATAATCATCTCACCTATGCAGTC
>ENSG00000077238|IL4R|130_4
ACCCGGCAGATTTCAGAATCTATAACGTGACCTACCTAGA
>ENSG00000077238|IL4R|130_5
TCGTGGCTATAATAATCCAGGATGCTCAGGGGTCACAGTG
>ENSG00000077238|IL4R|130_6
GGAGCACAACATGAAAAGGGATGAAGATCCTCACAAGGCT
>ENSG00000077238|IL4R|130_7
AGTGGGGAAGAGGGGTATAAGCCTTTCCAAGACCTCATTC
>ENSG00000077238|IL4R|130_8
GGGCATCTCAGAGAAGAGTAAATCCTCATCATCCTTCCAT
>ENSG00000177455|CD19|65_1
CATCTGGCTTTTCATCTTCAACGTCTCTCAACAGATGGGG
>ENSG00000177455|CD19|65_2
AGGGGCCTAAGTCATTGCTGAGCCTAGAGCTGAAGGACGA
>ENSG00000177455|CD19|65_3
GGCCAGAGATATGTGGGTAATGGAGACGGGTCTGTTGTTG
>ENSG00000177455|CD19|65_4
TGTCATTCCACCTGGAGATCACTGCTCGGCCAGTACTATG
>ENSG00000177455|CD19|65_5
TGTGACTTTGGCTTATCTGATCTTCTGCCTGTGTTCCCTT
>ENSG00000177455|CD19|65_6
CCTGGACCCAATCATGAGGAAGATGCAGACTCTTATGAGA
>ENSG00000177455|CD19|65_7
ATTCACACCTGACTCTGAAATCTGAAGACCTCGAGCAGAT
>ENSG00000177455|CD19|65_8
CTTCCAGTCCCCTTTGTATTCCTTAAATAAACTCAATGAG
>ENSG00000102879|CORO1A|161_1
CTTCTGTGCTGTCAACCCTAAGTTTGTGGCCCTGATCTGT
>ENSG00000102879|CORO1A|161_2
CAGTGCAGGTTGTGACAACGTGATCATGGTGTGGGACGTG
>ENSG00000102879|CORO1A|161_3
TGCCCTTCTTTGACCCTGACACCAACATCGTCTACCTCTG
>ENSG00000102879|CORO1A|161_4
GGAGGTGAACAAGTGTGAGATCGCCAGGTTCTACAAGCTG
>ENSG00000169896|ITGAM|377_1
GCTCTCAGAGTCCTTCTGTTAACAGCCTTGACCTTATGTC
>ENSG00000169896|ITGAM|377_2
CAGTGAGAACACGTATGTGAAAGGGCTCTGCTTCCTGTTT
>ENSG00000169896|ITGAM|377_3
AGAAATCCCGCCAAGAGCTTAATACCATCGCATCCAAGCC
>ENSG00000169896|ITGAM|377_4
AGGCTCTGAAGACCATTCAGAACCAGCTTCGGGAGAAGAT
>ENSG00000169896|ITGAM|377_5
GGAGAAAAGCACCTTCATCAACATGACCAGAGTGGATTCA
>ENSG00000169896|ITGAM|377_6
GACAGATCCAGAGTGTTGTGACTTATGACCTGGCTCTGGA
>ENSG00000169896|ITGAM|377_7
CGTGACAGTGACTGTGAGAAATGATGGTGAGGACTCCTAC
>ENSG00000169896|ITGAM|377_8
CCTCTCGTTTGACTGGTACATCAAGACCTCGCATAACCAC
>ENSG00000140678|ITGAX|243_1
GCCAGAGTGGATCAGAAAGAAGGGATCTGGAAAAAGAGTT
>ENSG00000140678|ITGAX|243_2
GGTTTGTGCCGTAGTTTAGGAAAGGTCAGTGAAAGTGCAG
>ENSG00000140678|ITGAX|243_3
TGGTTTCACATTTGCTCTCAAGCCTTTGGTGAGACTGACA
>ENSG00000140678|ITGAX|243_4
GAGGGGATGCTTGAGAGGTCACATGGAAGGGGGTTTCCTC
>ENSG00000140678|ITGAX|243_5
AGATCGTCTCTTCTCAGGACAGATGCTAACTTCACACAGG
>ENSG00000140678|ITGAX|243_6
CCACGATGATGAACTTCGTGAGAGCTGTGATAAGCCAGTT
>ENSG00000140678|ITGAX|243_7
TTGGCTTCTGTTCACCAGCTGCAAGGGTTTACATACACGG
>ENSG00000140678|ITGAX|243_8
AGATATTCAAAACCAACTGAAGGAGAAGATCTTTGCCATT
>ENSG00000140678|ITGAX|243_9
CATCTGCCTTTACATTGACAAACGTTCTAAGAACCTGCTT
>ENSG00000140678|ITGAX|243_10
CCTCCCTACCCTTTGAGAAGAACTGTGGAGCCGACCATAT
>ENSG00000140678|ITGAX|243_11
TAACCTGGAGCTGAACGCAGAAGTGATGGTGTGGAATGAC
>ENSG00000140678|ITGAX|243_12
CCTCAACTTCTCAGAGTCTGAGGAGAAGGAAAGCCATGTG
>ENSG00000140678|ITGAX|243_13
GCGTCAGTACAAGGAAATGATGGAGGAGGCAAATGGACAA
>ENSG00000091651|ORC6|175_1
ACTTTCTGGTTTGAACAAGGAGACATATCAGAGCTGTCTT
>ENSG00000091651|ORC6|175_2
GAGTGTTTACTGGGCCTGAATTCAAATATTGGAATAAGAG
>ENSG00000091651|ORC6|175_3
TTAGCTGTATAGAAGCAGTGAACATGGCTTCAAAGATACT
>ENSG00000091651|ORC6|175_4
GACACAGCAAGTGGATCTTGACTTATCCAGGCCACTTTTC
>ENSG00000091651|ORC6|175_5
AATGGAGAAGGTAGAGGAGATGCCACATAAACCACAGAAA
>ENSG00000091651|ORC6|175_6
AAAAGGCTACAGCAGAGTGATTTCAGCTTCCAAACTGGTA
>ENSG00000091651|ORC6|175_7
AGTACATTGCCATCTCCAGGAAGACTTGACGGCTTTGGGA
>ENSG00000091651|ORC6|175_8
ACTTTTATAATAAGGATCCTAAGACTGTTGCCTTTAAATA
>ENSG00000205220|PSMB10|215_1
GAGGCTTAGAGCTTGGAACAAGGGGGAATAAACCCAGAAA
>ENSG00000205220|PSMB10|215_2
AGTGAAGCCACTAACCCTGGAGCTAGTGGAGGAAACTGTG
>ENSG00000205220|PSMB10|215_3
GAGATGACCACACGGATGGTGGCGTCCAAGATGGAGCTAC
>ENSG00000103187|COTL1|241_1
CGTACAGAATTTCGCTAAGGAGTTTGTGATCAGTGATCGG
>ENSG00000103187|COTL1|241_2
GATGCCATGAGCAAGAGGTCCAAGTTTGCCCTCATCACGT
>ENSG00000140968|IRF8|344_1
GGGTTGCTGTGATGAATGAGACAATATCCGTAATATCACA
>ENSG00000140968|IRF8|344_2
GTGGCTGATCGAGCAGATTGACAGTAGCATGTATCCAGGA
>ENSG00000140968|IRF8|344_3
GAGGAGAAGAGCATGTTCCGGATCCCTTGGAAACACGCTG
>ENSG00000140968|IRF8|344_4
TTTAAAGGGAAGTTTAAAGAAGGGGACAAAGCTGAACCAG
>ENSG00000140968|IRF8|344_5
GCTTTGAATAAGAGCCCAGATTTTGAGGAAGTGACGGACC
>ENSG00000140968|IRF8|344_6
AACTGGACATTTCCGAGCCATACAAAGTTTACCGAATTGT
>ENSG00000140968|IRF8|344_7
TCGTGTAAGCAGAAATTGAGATCTCTTTCCAGTGACCTCA
>ENSG00000140968|IRF8|344_8
CCATTCAGCATTCTCCCAGATGGTGATCAGCTTCTACTAT
>ENSG00000140968|IRF8|344_9
AGTTCTTCCGAGAGCTGCAGCAGTTCTATAACAGCCAGGG
>ENSG00000140968|IRF8|344_10
AGCTGTATGTCCGGCAACTGGCAGAAGAGGCTGGGAAGAG
>ENSG00000140968|IRF8|344_11
CCAGAGATCATTTTTCAGAGAAAACCAACAGATCACCGTC
>ENSG00000140968|IRF8|344_12
ATCTCCCTGTTACAGTGGCCCGCATCATGATTAAAGAATG
>ENSG00000140968|IRF8|344_13
GGATGCCTTACTTTGCACTTAATTTAATAAGGGCATTCTC
>ENSG00000140968|IRF8|344_14
CGTCATTATCATTAGTTGCTATGATTCTTTCTGCATTTTC
>ENSG00000083457|ITGAE|356_1
TGAACTTGGAGAGCATCAGGAAGGCCCAGCTGAAATCAGA
>ENSG00000083457|ITGAE|356_2
CAGCATGTGGAAGAATGGCATTCAGTGAGCTGTGTCATCG
>ENSG00000083457|ITGAE|356_3
ATGAGAAGGCCTGCAAGAATAAGCTGTTTTGTGTCGCAGA
>ENSG00000083457|ITGAE|356_4
ACTTCTCAACTTCACGCTGGATGTGGATGTGGGGAAGCAG
>ENSG00000083457|ITGAE|356_5
GGATGAGACCCATGCTTTCAAGGTGACCAACTACATGGCG
>ENSG00000083457|ITGAE|356_6
AGCCATGCAACACGTCTTAGACAGCATCTTCACCTCAAGC
>ENSG00000083457|ITGAE|356_7
TTTGCCTTGGTGCAGTATGGAGGAGTGATCCAGACTGAGT
>ENSG00000083457|ITGAE|356_8
AACAAAGAAGGCGGTGGAGAAGACGATGTGAACACAGCCA
>ENSG00000108405|P2RX1|82_1
AAGAGGCACTACTACAAGCAGAAGAAGTTCAAATACGCTG
>ENSG00000108405|P2RX1|82_2
TGACATCATCCCTACAATGACCACCATCGGCTCTGGAATT
>ENSG00000108405|P2RX1|82_3
CCTCTTCAAGGTGTTTGGGATTCGCTTTGACATCCTGGTG
>ENSG00000108405|P2RX1|82_4
CAACTTCAGGTTTGCCAGGCACTTTGTGGAGAACGGGACC
>ENSG00000108405|P2RX1|82_5
GCACTGCAGACCCATCTATGAGTTCCATGGGCTGTACGAA
>ENSG00000108405|P2RX1|82_6
GGTGGAGGAGGTGAATGCTGCCCACATGAAGACCTGCCTC
>ENSG00000108405|P2RX1|82_7
CGAGAACTTCACTCTTTTCATCAAGAACAGCATCAGCTTT
>ENSG00000108405|P2RX1|82_8
CAAGTGTGTGGCCTTCAACGACACTGTGAAGACGTGTGAG
>ENSG00000161921|CXCL16|102_1
ACACGTATTTGTTAATATCTAACATAGGACTAACCAGCCA
>ENSG00000161921|CXCL16|102_2
ACCCTCCCAGTAGGATCACTGTCCTCGGACAAAGAGCTCA
>ENSG00000161921|CXCL16|102_3
CCCCAATTTCTCAGGCCTCAGAGGGGGCATCTTCAGATAT
>ENSG00000161921|CXCL16|102_4
CCTGAGAGCTTACCATCGGTGTCTATACTACACGAGGTTC
>ENSG00000161921|CXCL16|102_5
AGCGTCACTGGAAGTTGTTATTGTGGTAAAAGAATTTCTT
>ENSG00000108561|C1QBP|177_1
TTGGCCAGTGAACAAATCCTACTCTGAAGCTAGACATGTG
>ENSG00000108561|C1QBP|177_2
AGACCTCAAGAGTTTTGTCAAGAGCCAGTAGAGCAGACAG
>ENSG00000108561|C1QBP|177_3
CTTGGACTGGGCCTTATATGACCACCTAATGGATTTCCTT
>ENSG00000108561|C1QBP|177_4
TGACATCTTCTCTATCAGGGAAGTTAGCTTTCAGTCCACT
>ENSG00000108561|C1QBP|177_5
CCTTGTGTTGGACTGTCATTATCCAGAGGATGAGGTTGGA
>ENSG00000108561|C1QBP|177_6
CAAGGGCAGAAGGTTGAAGAACAGGAGCCTGAACTGACAT
>ENSG00000108561|C1QBP|177_7
GGTCACTTTCAACATTAACAACAGCATCCCACCAACATTT
>ENSG00000108561|C1QBP|177_8
ACTGAATGGGACAGAAGCGAAATTAGTGCGGAAAGTTGCC
>ENSG00000132514|CLEC10A|27_1
CCTGAAGGAGCCTGGAAGTGGGTGGATGGAACAGACTATG
>ENSG00000132514|CLEC10A|27_2
AAGACAGCTGCTACTGGTTCTCTCACTCTGGGATGTCCTG
>ENSG00000132514|CLEC10A|27_3
AGCAGCTTGGAAGAAACGATAGCATCTCTGAAAGCTGAGG
>ENSG00000132514|CLEC10A|27_4
CCTGAGAACAGATTTTAGCAACTTCACCTCAAACACTGTG
>ENSG00000132514|CLEC10A|27_5
CTGTGTGGTTGGATTCCAAAATTCCAAATTTCAGAGGGAC
>ENSG00000132514|CLEC10A|27_6
GTACTTGGAGAATAAGGTGAAAGTCCAGGGGTTTAAAAAT
>ENSG00000129226|CD68|267_1
ACCTCCAAGGAGACCATTGGAGACTACACGTGGACCAATG
>ENSG00000129226|CD68|267_2
CTGCTTCTCTCATTCCCCTATGGACACCTCAGCTTTGGAT
>ENSG00000141510|TP53|232_1
TCGGTGGGTTGGTAGTTTCTACAGTTGGGCAGCTGGTTAG
>ENSG00000141510|TP53|232_2
TGTGAGGGATGTTTGGGAGATGTAAGAAATGTTCTTGCAG
>ENSG00000141510|TP53|232_3
TCTTTGAACCCTTGCTTGCAATAGGTGTGCGTCAGAAGCA
>ENSG00000141510|TP53|232_4
AGTCTACCTCCCGCCATAAAAAACTCATGTTCAAGACAGA
>ENSG00000141510|TP53|232_5
GTAATCTACTGGGACGGAACAGCTTTGAGGTGCGTGTTTG
>ENSG00000141510|TP53|232_6
CTGAGGTTGGCTCTGACTGTACCACCATCCACTACAACTA
>ENSG00000141510|TP53|232_7
GCGTGTGGAGTATTTGGATGACAGAAACACTTTTCGACAT
>ENSG00000141510|TP53|232_8
TCAGATAGCGATGGTCTGGCCCCTCCTCAGCATCTTATCC
>ENSG00000141510|TP53|232_9
CATCTTCTGTCCCTTCCCAGAAAACCTACCAGGGCAGCTA
>ENSG00000141510|TP53|232_10
ACGATATTGAACAATGGTTCACTGAAGACCCAGGTCCAGA
>ENSG00000141510|TP53|232_11
CCCCTCTGAGTCAGGAAACATTTTCAGACCTATGGAAACT
>ENSG00000166582|CENPV|172_1
TTGATGTAGTCTAATTGACATCCTTCTCTTCCCAACTTTT
>ENSG00000166582|CENPV|172_2
GCTACCAGTTTCTTTAGGCAGCTCTTTGTCCTCCCTCTGC
>ENSG00000166582|CENPV|172_3
GCTGCTGGTTCCGTTGACTAGGGTCATCTTGATCTCTGCA
>ENSG00000166582|CENPV|172_4
TAAAGAGTGAGCTTCTGCCTCTCCTGCCCTGAAAAGGAGG
>ENSG00000166582|CENPV|172_5
ATTCAATGGCAGCGATTGGGAGAAGGCCATGAAAGAGCAC
>ENSG00000166582|CENPV|172_6
AAGCCCAGCATACCTTCTGTAAGAGATGTGGCGTTCAGAG
>ENSG00000166582|CENPV|172_7
ATTTGCAAGAAGAAGCAGAATAGACACTTCATTGTTCCAG
>ENSG00000166582|CENPV|172_8
GTTCGTTTTGAAGTTTGGGCCTCAGCAGACTTGCATATAT
>ENSG00000196712|NF1|237_1
GGACACAATGAGATTAGATGAAACGATGCTGGTCAAACAG
>ENSG00000196712|NF1|237_2
GCAACAACTTCAATGCAGTCTTTAGTCGCATTTCTACCAG
>ENSG00000196712|NF1|237_3
CCAGATCCCACAGACTGATATGGCTGAATGTGCAGAAAAG
>ENSG00000196712|NF1|237_4
AGTTTGGCCACTACAAATCATTCTCCTTATCTTGTGTCCA
>ENSG00000196712|NF1|237_5
TATATCCAAAGACGTGGTTGATGAAAACAACATGAATAAG
>ENSG00000196712|NF1|237_6
GATGTGAAGCAGTTTATTTTACTCAAGGTGTGTATTACTT
>ENSG00000196712|NF1|237_7
ATTTCAGGGAACCATTTAAATGATCATTTTAGGTTTCTTT
>ENSG00000196712|NF1|237_8
GACTAAACGATACCTCTGTTATTATTAAACGTAGTTTCTC
>ENSG00000196712|NF1|237_9
GCCTTGTTTCTTGCTTTCGTATAAGCCCTCACAACAACCA
>ENSG00000196712|NF1|237_10
ATTGGATTGGTGGCCTAAGATTGATGCTGTGTATTGTCAC
>ENSG00000196712|NF1|237_11
CAAGGCAGTACAGCAGAATTAATTACAGGGCTCGTCCAAC
>ENSG00000108691|CCL2|342_1
AGTCACCTGCTGTTATAACTTCACCAATAGGAAGATCTCA
>ENSG00000108691|CCL2|342_2
TAGAAGAATCACCAGCAGCAAGTGTCCCAAAGAAGCTGTG
>ENSG00000108688|CCL7|127_1
ACCCTCCAACATGAAAGCCTCTGCAGCACTTCTGTGTCTG
>ENSG00000108688|CCL7|127_2
ATAAGAAAATCCCTAAGCAGAGGCTGGAGAGCTACAGAAG
>ENSG00000108688|CCL7|127_3
CTGACCCCACACAGAAGTGGGTCCAGGACTTTATGAAGCA
>ENSG00000108688|CCL7|127_4
GCTTTGAACATTCATGACTGAACTGAAAACAAGCCATGAC
>ENSG00000108688|CCL7|127_5
TCAGAGTGGTTCTGAGATTATTTTAATCTAATTCTAAGGA
>ENSG00000108688|CCL7|127_6
TTTGGTGGGTTTTGAACATAAAGCCTTGGATGTATATGTC
>ENSG00000108688|CCL7|127_7
GTATTGTATAAGTCCTTGCAAGAATCAGTGCAAAGATTTG
>ENSG00000172156|CCL11|386_1
CTCTCACGCCAAAGCTCACACCTTCAGCCTCCAACATGAA
>ENSG00000172156|CCL11|386_2
CCAACCACCTGCTGCTTTAACCTGGCCAATAGGAAGATAC
>ENSG00000172156|CCL11|386_3
GACTAGAGAGCTACAGGAGAATCACCAGTGGCAAATGTCC
>ENSG00000172156|CCL11|386_4
TGAAGTATCTGGACCAAAAATCTCCAACTCCAAAGCCATA
>ENSG00000172156|CCL11|386_5
TGAAACCAAACCAGAGCCTGAGTGTTGCCTAATTTGTTTT
>ENSG00000172156|CCL11|386_6
TGCATTTAATTTATTGAGGCTTTAAAACTTATCCTCCATG
>ENSG00000172156|CCL11|386_7
AAACCCATTCCAGCCCTCTATTCCCATTTTCAACAGTATT
>ENSG00000108700|CCL8|125_1
CAGATTCAGTTTCCATTCCAATCACCTGCTGCTTTAACGT
>ENSG00000108700|CCL8|125_2
GGCTGGAGAGCTACACAAGAATCACCAACATCCAATGTCC
>ENSG00000108700|CCL8|125_3
GAGCCTTCATACATGGACTGAGAGTCAGAGCTTGAAGAAA
>ENSG00000108700|CCL8|125_4
CAACTAAGTTCACGGCAAAATGTCATTGTTCTCCCTCCTA
>ENSG00000108700|CCL8|125_5
CCCATGGATCATCAAGGTGAAACACTTTGGTATTCTTTGG
>ENSG00000108700|CCL8|125_6
AAGTCAAATGTGTGCTTTGTACTGCTGTTGTTGAAATTGA
>ENSG00000181374|CCL13|214_1
TGTGAAATCTCCAACTCTTAACCTTCAACATGAAAGTCTC
>ENSG00000181374|CCL13|214_2
ATGCACTCAACGTCCCATCTACTTGCTGCTTCACATTTAG
>ENSG00000181374|CCL13|214_3
GAAGGCTGTCATCTTCAGAACCAAACTGGGCAAGGAGATC
>ENSG00000181374|CCL13|214_4
AAGGAGAAGTGGGTCCAGAATTATATGAAACACCTGGGCC
>ENSG00000181374|CCL13|214_5
CCCTACTGAAATCAAGCTGGAGTACGTGAAATGACTTTTC
>ENSG00000181374|CCL13|214_6
CCTCTTCTATGCTTTGGAATACTTCTACCATAATTTTCAA
>ENSG00000181374|CCL13|214_7
AAATGTACTATGTGTTAAGTAATATTGGCTATTATTTGAC
>ENSG00000181374|CCL13|214_8
TGCTGATCTTTTCTAAAGCAAGGCCTTGAGCAAGTAGGTT
>ENSG00000271503|CCL5|189_1
CTTGAACCTGAACTTACACAAATTTGCCTGTTTCTGCTTG
>ENSG00000271503|CCL5|189_2
GAAATGGGTTCGGGAGTACATCAACTCTTTGGAGATGAGC
>ENSG00000275152|CCL16|121_1
TCACTTCACACCAGTACACAAGCCATTCTAAATACTTAGC
>ENSG00000275152|CCL16|121_2
TTCTCAATCTTAGGAGGAAATACCAAAGTTAAGGGACGTG
>ENSG00000275152|CCL16|121_3
GAAGCAGAACAATGATCAAAATAAAGGAGAAGTATTTCGA
>ENSG00000275152|CCL16|121_4
GAAGCCCTTGTTTACAGAAGAGAGGGGTAAACCTATGAAA
>ENSG00000275152|CCL16|121_5
CAGCAAAGAATGGTCAACCCCAGCTCCTCAACTCCCAGTG
>ENSG00000275152|CCL16|121_6
AGAGTACATCAAGGATCCCAACCTACCTTTGCTGCCTACC
>ENSG00000275152|CCL16|121_7
AAGGAGACTAGTGGTGGGATACAGAAAGGCCCTCAACTGT
>ENSG00000275152|CCL16|121_8
CCTGTCTCTCCTTGTCCTCATCCTTATCATTACTTCGGCT
>ENSG00000276409|CCL14|371_1
CTCGCTCTGCAGAAGTTTTGCTGGAGCCTGGTACAAAAAA
>ENSG00000276409|CCL14|371_2
CATTCCTTTCTACGGGATTTACTCATTGGCCATGCACTGA
>ENSG00000276409|CCL14|371_3
CAGTGACAAGTGGGTCCAGGACTATATCAAGGACATGAAG
>ENSG00000276409|CCL14|371_4
GCGTCAGCGGATTATGGATTACTATGAGACCAACAGCCAG
>ENSG00000276409|CCL14|371_5
GTATGGCCTTTAACAAGGGGCCCCTCCTCAGCATCTGATG
>ENSG00000276409|CCL14|371_6
TCTTCAATCCTGGAGTTGAAAGTCATCCACCAGTCTTTCC
>ENSG00000276409|CCL14|371_7
CACCTTTCCCGAATAAGGCATGAAGGCTGCATGATATTGG
>ENSG00000276409|CCL14|371_8
GTTTGCATTCCCAAATGGCATGTCTCCAAATCCCTATTGG
>ENSG00000275718|CCL15|77_1
GGAAAATCCAGTAGTTCTGAACAGCTTTCACTTTGCTGCT
>ENSG00000275718|CCL15|77_2
CCAGTTCACAAATGATGCAGAGACAGAGTTAATGATGTCA
>ENSG00000277632|CCL3|276_1
AGTGAGGAGTGGGTCCAGAAATATGTCAGCGACCTGGAGC
>ENSG00000277632|CCL3|276_2
GCAGATTCCACAGAATTTCATAGCTGACTACTTTGAGACG
>ENSG00000275302|CCL4|323_1
ACCAAAAGAAGCAAGCAAGTCTGTGCTGATCCCAGTGAAT
>ENSG00000275302|CCL4|323_2
CTCTGCTGTTGCAAATACATGGATAACACATTTGATTCTG
>ENSG00000276085|CCL3L1|219_1
GCTCCAGGTCACTGACGTATTTCTGGACCCACTCCTCACT
>ENSG00000276085|CCL3L1|219_2
CGTCTCAAAGTAGTCAGCTATGAAATTCTGTGGAATCTGT
>ENSG00000167258|CDK12|343_1
GCATAAGTCCAAACACTCCAAAGACATGGGGTTGGTGACC
>ENSG00000167258|CDK12|343_2
TCTGAAGAAGGTGAGACTAGACAATGAGAAAGAGGGCTTC
>ENSG00000167258|CDK12|343_3
TGGTTTGGTGCACTTTTCTGAGGACCATATCAAGTCGTTC
>ENSG00000167258|CDK12|343_4
AGGATTGCCATGAGTTGTGGAGTAAGAAACGGCGACGTCA
>ENSG00000167258|CDK12|343_5
CTCAAATGGCACAGCTGCTTAACATCCACTCCAACCCAGA
>ENSG00000167258|CDK12|343_6
CCAGCTGACATGCAGAATATATTGGCAGTTCTCTTGAGTC
>ENSG00000167258|CDK12|343_7
AGGCAGTCTGGAGGAAAACAACAGTGACAAGAACAGTGGG
>ENSG00000167258|CDK12|343_8
TGGTACATGCAGAGACCAAATTGCAAAACTATGGGGAGCT
>ENSG00000141736|ERBB2|178_1
CCTGCTGTGTCCATATATCGAGGCGATAGGGTTAAGGGAA
>ENSG00000141736|ERBB2|178_2
TGGGTTAATGAGCAAACTGAAGTGTTTTCCATGATCTTTT
>ENSG00000141736|ERBB2|178_3
AGTGATGAGAGTGACATGTACTGTTGTGGACATGCACAAA
>ENSG00000141736|ERBB2|178_4
GTATAAGAATGAAGTTGTGAAGCTGAGATTCCCCTCCATT
>ENSG00000141736|ERBB2|178_5
GAAGCCTCACAGAGATCTTGAAAGGAGGGGTCTTGATCCA
>ENSG00000141736|ERBB2|178_6
CTGCACAACCAAGAGGTGACAGCAGAGGATGGAACACAGC
>ENSG00000141736|ERBB2|178_7
GTTTGAGACTCTGGAAGAGATCACAGGTTACCTATACATC
>ENSG00000141736|ERBB2|178_8
TGTGAAACCTGACCTCTCCTACATGCCCATCTGGAAGTTT
>ENSG00000141736|ERBB2|178_9
GGCTCTTACTATAAAAGGGGACCAACTCTCCCTTTGTCAT
>ENSG00000141736|ERBB2|178_10
TGAAAGAGACGGAGCTGAGGAAGGTGAAGGTGCTTGGATC
>ENSG00000141736|ERBB2|178_11
CTGATGGGGAGAATGTGAAAATTCCAGTGGCCATCAAAGT
>ENSG00000141736|ERBB2|178_12
TGACTGTGTGGGAGCTGATGACTTTTGGGGCCAAACCTTA
>ENSG00000141736|ERBB2|178_13
GGGAAGAATGGGGTCGTCAAAGACGTTTTTGCCTTTGGGG
>ENSG00000126353|CCR7|293_1
GAGACCACCACCACCTTCTCCCCATAGGCGACTCTTCTGC
>ENSG00000126353|CCR7|293_2
CAAGTTCCGCAACGATCTCTTCAAGCTCTTCAAGGACCTG
>ENSG00000126353|CCR7|293_3
AACTTTGAGCGCAACAAGGCCATCAAGGTGATCATCGCTG
>ENSG00000126353|CCR7|293_4
CTGTGTGGGCATCTGGATACTAGCCACAGTGCTCTCCATC
>ENSG00000126353|CCR7|293_5
TATCTATTTCAAGAGGCTCAAGACCATGACCGATACCTAC
>ENSG00000126353|CCR7|293_6
CCTCCCTATCATGTACTCCATCATTTGTTTCGTGGGCCTA
>ENSG00000173757|STAT5B|60_1
CGATGGGGACTTCGATCTGGAGGACACAATGGACGTAGCG
>ENSG00000173757|STAT5B|60_2
CTGCGAGTCTGCTACTGCTAAAGCTGTTGATGGATACGTG
>ENSG00000173757|STAT5B|60_3
TCGGCCAAAAGATGAAGTATACTCCAAATACTACACACCA
>ENSG00000173757|STAT5B|60_4
AGTTTGATTCTCAGGAAAGAATGTTTTGGAATCTGATGCC
>ENSG00000173757|STAT5B|60_5
ATGGGACCTTCCTCCTGAGATTCAGTGACTCAGAAATTGG
>ENSG00000173757|STAT5B|60_6
CAGTTCAACAGGGAGAATTTACCAGGACGGAATTACACTT
>ENSG00000173757|STAT5B|60_7
CCAGTTCAGTGTTGGTGGAAATGAGCTGGTTTTTCAAGTC
>ENSG00000173757|STAT5B|60_8
ATATGGCCAGCATTTTCCCATTGAGGTGCGGCATTATTTA
>ENSG00000168610|STAT3|179_1
TCTCTATCCTGACATTCCCAAGGAGGAGGCATTCGGAAAG
>ENSG00000168610|STAT3|179_2
TGCTGAAATCATCATGGGCTATAAGATCATGGATGCTACC
>ENSG00000168610|STAT3|179_3
TCACTTTCACTTGGGTGGAGAAGGACATCAGCGGTAAGAC
>ENSG00000168610|STAT3|179_4
TGTATCACCAAGGCCTCAAGATTGACCTAGAGACCCACTC
>ENSG00000168610|STAT3|179_5
CCAATTGTGATGCTTCCCTGATTGTGACTGAGGAGCTGCA
>ENSG00000168610|STAT3|179_6
AGACCCGTCAACAAATTAAGAAACTGGAGGAGTTGCAGCA
>ENSG00000168610|STAT3|179_7
GATCGGCTAGAAAACTGGATAACGTCATTAGCAGAATCTC
>ENSG00000168610|STAT3|179_8
GACATGCAAGATCTGAATGGAAACAACCAGTCAGTGACCA
>ENSG00000073861|TBX21|147_1
GCCAGGAAGTTTCATTTGGGAAACTAAAGCTCACAAACAA
>ENSG00000073861|TBX21|147_2
GTGACCCAGATGATTGTGCTCCAGTCCCTCCATAAGTACC
>ENSG00000073861|TBX21|147_3
GCATATCTTTACTTTCCAAGAAACCCAGTTCATTGCCGTG
>ENSG00000073861|TBX21|147_4
CGAGATTACTCAGCTGAAAATTGATAATAACCCCTTTGCC
>ENSG00000073861|TBX21|147_5
GGACCCAACTGTCAATTCCTTGGGGGAGATCACTACTCTC
>ENSG00000073861|TBX21|147_6
GTGATTCAGGACTGGGCGAAGGAGACTCTAAGAGGAGGCG
>ENSG00000073861|TBX21|147_7
CCTTTTGATAAGGAAGCTGAAGGACAGTTTTATAACTATT
>ENSG00000073861|TBX21|147_8
ACTGAGCAGATGACATGATGAAAGGAACAGAAACAGTGTT
>ENSG00000108375|RNF43|123_1
AGAGGCTGCTACCAGAAACCCCAGGCCCCTGTTACTCAAA
>ENSG00000108375|RNF43|123_2
CAGCAGTTCTACTTTCTGCAGCTCCCTAAGCAGTGACTTT
>ENSG00000108375|RNF43|123_3
CTGTCATGGCTCTTCCAGTGACTCTGTGGTCAACTGCACG
>ENSG00000108375|RNF43|123_4
ACAGCAGTGGATCTGGAGAAAGCTATTGCACAGAACGCAG
>ENSG00000108375|RNF43|123_5
CTGCATGTTCAACATCACAGAGGGAGATTCATTTTCCCAG
>ENSG00000108375|RNF43|123_6
GTTCCATCGTAACTGTGTGGACCCCTGGTTACATCAGCAT
>ENSG00000108375|RNF43|123_7
AGAACCAAAAGGCCCATGTGAGGATTGAGCTGAAGGAGCC
>ENSG00000108375|RNF43|123_8
AGTGGTGTTGATCTGGGGTAATGACGCTGAGAAGCTGATG
>ENSG00000007312|CD79B|36_1
ATGAGGACATAGTGACGCTGCGGACAGGGGAAGTGAAGTG
>ENSG00000007312|CD79B|36_2
GACAAGGATGACAGCAAGGCTGGCATGGAGGAAGATCACA
>ENSG00000007312|CD79B|36_3
GAACACGCTGAAGGATGGTATCATCATGATCCAGACGCTG
>ENSG00000007312|CD79B|36_4
GTTTCATAGCCAGGAAACGGGGCTTCACGGTGAAAATGCA
>ENSG00000125398|SOX9|29_1
GAATCTCCTGGACCCCTTCATGAAGATGACCGACGAGCAG
>ENSG00000125398|SOX9|29_2
CGAGCCCGATCTGAAGAAGGAGAGCGAGGAGGACAAGTTC
>ENSG00000125398|SOX9|29_3
GATGATCCTAAAAATAACCGAAGAAAGAGAGGACCAACCA
>ENSG00000125398|SOX9|29_4
ACATGACCTATCCAAGCGCATTACCCACTTGTGGCCAATC
>ENSG00000125398|SOX9|29_5
CGAAATCAACGAGAAACTGGACTTTTTAAACCCTCTTCAG
>ENSG00000125398|SOX9|29_6
TGATGGAGAATCGTGTGATCAGTGTGCTAAATCTCTCTGC
>ENSG00000125398|SOX9|29_7
CTTATTTTTCCAACAGCTAAACTACTCTTAGTTGAACAGT
>ENSG00000125398|SOX9|29_8
GCTTTTCTTGCAACCAGAGTATTTTTGTACAGATTTGCTT
>ENSG00000184557|SOCS3|311_1
GCCTCCTGACTATGTCTGGCTAAGAGATTCGCCTTAAATG
>ENSG00000184557|SOCS3|311_2
GAGACGGGACATCTTTCACCTCAGGCTCCTGGTAGAGAAG
>ENSG00000184557|SOCS3|311_3
GGTCTCCTTTTCCTACTCATACTATACCTTCCTGTACCTG
>ENSG00000184557|SOCS3|311_4
CCGTTTTAAGGGGGAAGCAACATTTGGAGGGGATGGATGG
>ENSG00000184557|SOCS3|311_5
GGACAGTCACCGAAAACACAGGTTCCAAAGTCTACCTGGT
>ENSG00000184557|SOCS3|311_6
TTTGCTCTTTGATTTGGTTTAAACCTGAGCTGGTTGTGGA
>ENSG00000184557|SOCS3|311_7
GGGAATGCTGAACTAATGAGAACTGCCAGGGAATCTTCAA
>ENSG00000184557|SOCS3|311_8
ATTCTCCTTCAATTCCTCAGCTTCCCCTCTGCCTCCAAAC
>ENSG00000171791|BCL2|50_1
TGGCTCTGTCTGAGTAAGAAACAGAATCCTCTGGAACTTG
>ENSG00000171791|BCL2|50_2
AGCAGACGGATGGAAAAAGGACCTGATCATTGGGGAAGCT
>ENSG00000171791|BCL2|50_3
ATCAAAACTCCTGTCTTTGGAAATCCGACCACTAATTGCC
>ENSG00000171791|BCL2|50_4
GGCCACAAGTGAAGTCAACATGCCTGCCCCAAACAAATAT
>ENSG00000171791|BCL2|50_5
GCGGCCTCTGTTTGATTTCTCCTGGCTGTCTCTGAAGACT
>ENSG00000171791|BCL2|50_6
AAAACTTAGTTGTGTTTGTAAAGAGCTAAGTTGACATTCC
>ENSG00000171791|BCL2|50_7
GTAAAATTTTCCAAAAGAGGAAAACCAATGTAAGTCTTTT
>ENSG00000171791|BCL2|50_8
GAACAACCCGATTAGAAGAATAGACTCCACAGAAGACCAA
>ENSG00000171791|BCL2|50_9
AGCGTTTGTAATCCAGTAGGATGTGGTGGTAAATGGTACC
>ENSG00000171791|BCL2|50_10
CCTGCCATCTAAAAGTCTTTAACTTGCTTGCTAGTCGTGG
>ENSG00000171791|BCL2|50_11
TTCTTTGAGTTCGGTGGGGTCATGTGTGTGGAGAGCGTCA
>ENSG00000171791|BCL2|50_12
GGAGATAGTGATGAAGTACATCCATTATAAGCTGTCGCAG
>ENSG00000171791|BCL2|50_13
CGTCCAAGAATGCAAAGCACATCCAATAAAATAGCTGGAT
>ENSG00000183019|MCEMP1|118_1
GGAGGAAATCTACAAGCACCAGGAAGTCAAGATGCAAGCA
>ENSG00000183019|MCEMP1|118_2
CTGCTGGTTGTACAGAGCCATCCTGAGCCTGTACATCCTC
>ENSG00000183019|MCEMP1|118_3
CATCATGGTGAAGAATGCTGAGATGTCCAAGGAGCTGCTG
>ENSG00000183019|MCEMP1|118_4
AAAGGGAGCTTTGGAATGTCTCAAACTCCGTACAAGCATG
>ENSG00000183019|MCEMP1|118_5
TCAGGAGCAAGATTGATAGATTAGAGACGACATTAGCAGG
>ENSG00000183019|MCEMP1|118_6
AACATTGACACAAAGGTACAGAAAATCTTGGAGGTGCTGC
>ENSG00000183019|MCEMP1|118_7
CGTATAGAAAAACCTCGAGTCATGGTGAATGAGTGTCTCG
>ENSG00000183019|MCEMP1|118_8
TTGCAAAGGGTGGACATTTCAGTGTATCTCCCAGAAAGGT
>ENSG00000104921|FCER2|45_1
CCTAAAAGCCTCTTTGTGGCTGAAAGGTCCCTGTGACATT
>ENSG00000104921|FCER2|45_2
GAAAAGTGGATCAATTTCCAACGGAAGTGCTACTACTTCG
>ENSG00000104921|FCER2|45_3
GAGAGGAACGAAGCTTCAGATTTGCTGGAAAGACTCCGGG
>ENSG00000104921|FCER2|45_4
GCAGATTTCACAGGAACTGGAGGAACTTCGAGCTGAACAG
>ENSG00000104921|FCER2|45_5
GGGACACCACACAGAGTCTAAAACAGCTGGAAGAGAGGGC
>ENSG00000104921|FCER2|45_6
CCAATAGAGTCAGAGGCCAAATAGAACAGGAACTTGGAAC
>ENSG00000104921|FCER2|45_7
CCCCAACACACTAGGAGGACAGACACAGGCTCCAAACTCC
>ENSG00000104921|FCER2|45_8
AGTGTCTCTCTTCCTGCTTAAACCTCTGTCTCTGACGGTC
>ENSG00000090339|ICAM1|228_1
CCAACGTGATTCTGACGAAGCCAGAGGTCTCAGAAGGGAC
>ENSG00000090339|ICAM1|228_2
GAGATTGTCATCATCACTGTGGTAGCAGCCGCAGTCATAA
>ENSG00000090339|ICAM1|228_3
AGCGGAAGATCAAGAAATACAGACTACAACAGGCCCAAAA
>ENSG00000090339|ICAM1|228_4
CTGAACAGAGTGGAAGACATATGCCATGCAGCTACACCTA
>ENSG00000090339|ICAM1|228_5
CATGGTACCTGCACACCTAAAACACTAGGCCACGCATCTG
>ENSG00000090339|ICAM1|228_6
CAAGACTCAAGACATGATTGATGGATGTTAAAGTCTAGCC
>ENSG00000129355|CDKN2D|97_1
AAAGAAATGGATTCTATTTATTATGCTTTATTGGAAAAAA
>ENSG00000129355|CDKN2D|97_2
TATTCTGTTGGAAGCTTGTTTTCCAGTCTCTTGTACAGCG
>ENSG00000129355|CDKN2D|97_3
AGGAGCACAGTTTGTGGCTTATAGGTGTTGGTTTTGGGGG
>ENSG00000129355|CDKN2D|97_4
CCCGTGGGGTTATGTATCAGAAGAGAGGGGAAGAAACACT
>ENSG00000129355|CDKN2D|97_5
CACTTCCAATCCATCTGGCAGTTCAAGAGGGTCACACTGC
>ENSG00000187266|EPOR|155_1
CTGATTTTGTCTGCCCAATCCATCCTGCTCAGGAAACCAC
>ENSG00000187266|EPOR|155_2
GACTCAGAGAACCAGTGCAGACTCAAGACTTATGGAACAG
>ENSG00000187266|EPOR|155_3
CTATGTGGCTTGCTCTTAGGACACCAGGCTGCAGATGATC
>ENSG00000187266|EPOR|155_4
CCTGTACCTTGTGGTATCTGACTCTGGCATCTCAACTGAC
>ENSG00000187266|EPOR|155_5
CAGTGTGGACATAGTGGCCATGGATGAAGGCTCAGAAGCA
>ENSG00000187266|EPOR|155_6
AGCATGCCCAGGATACCTATCTGGTGCTGGACAAATGGTT
>ENSG00000187266|EPOR|155_7
CACCGTGTCATCCACATCAATGAAGTAGTGCTCCTAGACG
>ENSG00000187266|EPOR|155_8
GCAACTACAGCTTCTCCTACCAGCTCGAGGATGAGCCATG
>ENSG00000171223|JUNB|252_1
CCTTCTACCACGACGACTCATACACAGCTACGGGATACGG
>ENSG00000171223|JUNB|252_2
CTGGTGGCCTCTCTCTACACGACTACAAACTCCTGAAACC
>ENSG00000074181|NOTCH3|166_1
TGATGTCAATGCTGTGGATGAGCTTGGGAAATCAGCCTTA
>ENSG00000074181|NOTCH3|166_2
AGATGACACATCAGCTAGCATCATCTCCGACCTGATCTGC
>ENSG00000074181|NOTCH3|166_3
CGTCAGTGGACTCAACACCATCTGGTTGCTGCTGACATCC
>ENSG00000074181|NOTCH3|166_4
AGGATACACTGGTTTGCGCTGCGAGGCAGACATCAATGAG
>ENSG00000074181|NOTCH3|166_5
GAGTGTCTTCCTGGCTACAATGGTGATAACTGTGAGGACG
>ENSG00000074181|NOTCH3|166_6
CATAGGCCAGTTCACCTGTATCTGTATGGCAGGCTTCACA
>ENSG00000074181|NOTCH3|166_7
CTGCCACGAGGATGCTATCTGTGACACAAATCCGGTGAAC
>ENSG00000074181|NOTCH3|166_8
GTTTGAGGGTCAGAATTGTGAAGTGAACGTGGACGACTGT
>ENSG00000130300|PLVAP|349_1
CCCTTTCACACACACTTTCTACCCAATTCTCACCTAGTGT
>ENSG00000130300|PLVAP|349_2
GCCATGTAGACGTCACGAAGAGATATAGCGATGGCGTCGT
>ENSG00000130300|PLVAP|349_3
CATCAGAAACTCAGCCCTGGACACCTGCATCAAGACCAAG
>ENSG00000130300|PLVAP|349_4
ACTCCATTATCCCACGCAGCCTGGACAACCTGGGTTACAA
>ENSG00000130300|PLVAP|349_5
CCTGGACAAGGACAAGTTTGAGATGGACCTTCGTAACCTG
>ENSG00000130300|PLVAP|349_6
CAAGGAGAAGACCATTTGCACTAAGGATAAGGAAAGCGTG
>ENSG00000130300|PLVAP|349_7
GACATGAACAAGAGCTGCGATGCCTTGCTCTTCATGCTGA
>ENSG00000130300|PLVAP|349_8
GCTGCCATCATCTTGAGTGAGAAGCAATGCAGAGATCAAT
>ENSG00000105639|JAK3|268_1
GCACAGTGATTTCATTGTCAAGTATCGTGGTGTCAGCTAT
>ENSG00000105639|JAK3|268_2
CAATAGCCTCATCTCTTCAGACTATGAGCTCCTCTCAGAC
>ENSG00000105639|JAK3|268_3
CAAGCACAAGAACTGCATGGAGTCATTCCTGGAAGCAGCG
>ENSG00000105639|JAK3|268_4
AATACCAGCTGAGTCAGATGACATTTCACAAGATCCCTGC
>ENSG00000105639|JAK3|268_5
TGTATCCCCAGACCCAAAGAAAAGTCCAACCTGATCGTGG
>ENSG00000105639|JAK3|268_6
CATCACTCTGGACTTTGCCATCAACAAGCTCAAGACTGGG
>ENSG00000105639|JAK3|268_7
GGAGAGCTGCTGAAGACTGTCAGCTACAAGGCCTGCCTAC
>ENSG00000105639|JAK3|268_8
TACGCAAGGATTTGGCCAGTGCTATCCTTGACCTGCCAGT
>ENSG00000182393|IFNL1|71_1
CACATTGGCAGGTTCAAATCTCTGTCACCACAGGAGCTAG
>ENSG00000182393|IFNL1|71_2
CGCCTTGGAAGAGTCACTCAAGCTGAAAAACTGGAGTTGC
>ENSG00000182393|IFNL1|71_3
AGACCTCAAATATGTGGCCGATGGGAACCTGTGTCTGAGA
>ENSG00000182393|IFNL1|71_4
CCTTAATTTATTTCCTCTCACCCTTTATTTATGAAGCTGC
>ENSG00000105329|TGFB1|226_1
AACCTGCTTTAGTGGGGGATAGTGAAGAAGACAATAAAAG
>ENSG00000105329|TGFB1|226_2
CCATTAAAGATGGAGAGAGGACTGCGGATCTCTGTGTCAT
>ENSG00000105329|TGFB1|226_3
CTGGACACCAACTATTGCTTCAGCTCCACGGAGAAGAACT
>ENSG00000105329|TGFB1|226_4
AGCAGGGATAACACACTGCAAGTGGACATCAACGGGTTCA
>ENSG00000105329|TGFB1|226_5
TGTACCAGAAATACAGCAACAATTCCTGGCGATACCTCAG
>ENSG00000105329|TGFB1|226_6
GGAAACCCACAACGAAATCTATGACAAGTTCAAGCAGAGT
>ENSG00000105329|TGFB1|226_7
GACTATCCACCTGCAAGACTATCGACATGGAGCTGGTGAA
>ENSG00000086548|CEACAM6|305_1
CTCTACAAAGAGGTGGACAGAGAAGACAGCAGAGACCATG
>ENSG00000086548|CEACAM6|305_2
TCAATGTCGCAGAGGGGAAGGAGGTTCTTCTACTCGCCCA
>ENSG00000086548|CEACAM6|305_3
AGAATCGTATTGGTTACAGCTGGTACAAAGGCGAAAGAGT
>ENSG00000086548|CEACAM6|305_4
AGCGTCAAAAGGAACGATGCAGGATCCTATGAATGTGAAA
>ENSG00000086548|CEACAM6|305_5
CTCAAAGGCCAATTACCGTCCAGGGGAAAATCTGAACCTC
>ENSG00000086548|CEACAM6|305_6
CCCCAACATCACTGTGAATAATAGCGGATCCTATATGTGC
>ENSG00000086548|CEACAM6|305_7
ACGATGATCACAGTCTCTGGAAGTGCTCCTGTCCTCTCAG
>ENSG00000086548|CEACAM6|305_8
TGATATAGCAGCCCTGGTGTATTTTCGATATTTCAGGAAG
>ENSG00000105369|CD79A|66_1
GCTCCAGTGTCTCAGCTCACTTCCCTGGGACATTCTCCTT
>ENSG00000105369|CD79A|66_2
CCTCTAGGGGAGCTGATTGTAGCAGCCTCGTTAGTGTCAC
>ENSG00000105369|CD79A|66_3
TCTGTCAGGGCCACTTAGTGATAATAAATTCTTCCCAACT
>ENSG00000079385|CEACAM1|56_1
CCAATGACCCACCTAACAAGATGAATGAAGTTACTTATTC
>ENSG00000079385|CEACAM1|56_2
GATAGCAGTAGCCCTGGCATGTTTTCTGCATTTCGGGAAG
>ENSG00000079385|CEACAM1|56_3
ACTCAGTCACTGGCTGCAACAGGACCACAGTCAAGACGAT
>ENSG00000079385|CEACAM1|56_4
CCTAACATCACTGTGAATAATAGTGGATCCTATACCTGCC
>ENSG00000079385|CEACAM1|56_5
CTGGCTTATCAATGGAACATTCCAGCAAAGCACACAAGAG
>ENSG00000079385|CEACAM1|56_6
CTATTACCGTCCAGGGGCAAACCTCAGCCTCTCCTGCTAT
>ENSG00000079385|CEACAM1|56_7
AAGGAATGACACAGGACCCTATGAGTGTGAAATACAGAAC
>ENSG00000079385|CEACAM1|56_8
CCAGCTCACTACTGAATCCATGCCATTCAATGTTGCAGAG
>ENSG00000124469|CEACAM8|381_1
TGATATAGTAGCTCTGGTGTAGTTTCTGCATTTCAAGAAG
>ENSG00000124469|CEACAM8|381_2
TCAGCTAGAGCCACTGTCAGCATCATGATTGGAGTACTGG
>ENSG00000124469|CEACAM8|381_3
TATCCCCAACATCACTACAAAGAACAGCGGATCCTATGCC
>ENSG00000124469|CEACAM8|381_4
CTATTACCATGCAGGGGTAAATCTCAACCTCTCCTGCCAT
>ENSG00000124469|CEACAM8|381_5
AGTGTCACAAGGAATGACGTAGGACCCTATGAATGTGAAA
>ENSG00000124469|CEACAM8|381_6
ATACAGCAATCGAGAGACAATATACCCCAATGCATCCCTG
>ENSG00000124469|CEACAM8|381_7
TCGAATTATAGGATATGTAATATCAAATCAACAGATTACC
>ENSG00000124469|CEACAM8|381_8
TTGTCCACAATCTGCCCCAGGACCCTCGTGGCTACAACTG
>ENSG00000130203|APOE|337_1
GATGAAGGTTCTGTGGGCTGCGTTGCTGGTCACATTCCTG
>ENSG00000130203|APOE|337_2
CGAGACCATGAAGGAGTTGAAGGCCTACAAATCGGAACTG
>ENSG00000104894|CD37|113_1
CCTGATCTTCTGCTTCGGCATCTGGATCCTCATTGACAAG
>ENSG00000104894|CD37|113_2
GTGGCTGCACAACAACCTTATTTCCATAGTGGGCATTTGC
>ENSG00000090554|FLT3LG|67_1
CAAAATCCGTGAGCTGTCTGACTACCTGCTTCAAGATTAC
>ENSG00000090554|FLT3LG|67_2
CCTTGTCCCCATGAAATTGTATATAAATCATCCTTTTCTA
>ENSG00000142546|NOSIP|114_1
GAGTTTGAAAGAGCGGGCTAAGCATATTGAATGTGGTCTC
>ENSG00000142546|NOSIP|114_2
TCGAATGCGTGGAGAAGCTGATTCGGAAGGACATGGTGGA
>ENSG00000142546|NOSIP|114_3
CATCCTGGAGTACATTCTGCACCAGAAGAAGGAGATTGCC
>ENSG00000142546|NOSIP|114_4
AGTTGAAGAAGCGACCGAGGGACTGGGAGTCGTTAGTGAG
>ENSG00000126456|IRF3|209_1
CCTGGAGAATACTGTGGACCTGCACATTTCCAACAGCCAC
>ENSG00000126456|IRF3|209_2
GAAGACATTCTGGATGAGTTACTGGGTAACATGGTGTTGG
>ENSG00000126456|IRF3|209_3
ATACTGGCGGAATTGAGGGAGTGGAGGGTCTGCACTGAAG
>ENSG00000126456|IRF3|209_4
AAAGGCAGGCTGTGTACTCTGGGGAAAGTGGAGCAAGGAA
>ENSG00000126456|IRF3|209_5
GAATGATAAAGTTGGTTTTATTTCAAGAAGTCGATCAAAA
>ENSG00000269404|SPIB|63_1
CCCACACTCTAGGTGATAGGACTTACGCATCCCCACCTTT
>ENSG00000269404|SPIB|63_2
GATTTCTTTGTCATGTACAGACTCCCTGGGATCCTCATGT
>ENSG00000269404|SPIB|63_3
ATCCCAAGAGCTTCTCTGGGATTTTCTTGTGATATCTGAT
>ENSG00000269404|SPIB|63_4
GGCCTGGGACGTTTTTAAGATCGCTGTGTGTCTGTAAACC
>ENSG00000269404|SPIB|63_5
ATCATCTCAGATCTCTTCGCCCATCTATGGCTGTGTTGTC
>ENSG00000269404|SPIB|63_6
TATGTGTCTGGAGTTCCCCAATCACATCTAGGGCTCCTCC
>ENSG00000269404|SPIB|63_7
CCTTTTGTCATGTCTGAAATCACTCTTGAGAGGTCTGGGG
>ENSG00000269404|SPIB|63_8
CACCCTTGTTATATCTGGGATCCTCCAATCACATCTGAGA
>ENSG00000105374|NKG7|210_1
AACCTTGTGAGCAGAAGGCAAGAGCGGCAAGATGAGTTTT
>ENSG00000105374|NKG7|210_2
CCCCAGATCCAGACCTTCTTCTCCTGGTCCTTCTACCTGG
>ENSG00000131042|LILRB2|85_1
ATGAGGAGATGCTGGGAACTTTGGGACTCACTTGATTCTG
>ENSG00000131042|LILRB2|85_2
CCACTCCGTCTAAGATCAATACACGAATATCCTAAGTACC
>ENSG00000131042|LILRB2|85_3
ACAGATGCTACGGTGCACACAACCTCTCCTCTGAGTGCTC
>ENSG00000131042|LILRB2|85_4
ACCCTCCAGTGTGTCTCTGATGTCGGCTATGACAGATTTG
>ENSG00000131042|LILRB2|85_5
TATGGTTATGACTTGAACTCTCCCTATGTGTGGTCTTCAC
>ENSG00000131042|LILRB2|85_6
GTGAGTCACAGGTGGCATTTGGCGGCTTCATTCTGTGTAA
>ENSG00000131042|LILRB2|85_7
CCATCACCTGGGAACACACAGGGCGATATGGCTGTCAGTA
>ENSG00000131042|LILRB2|85_8
GCATCTTGGATTACACGGATACGACCAGAGCTTGTGAAGA
>ENSG00000187116|LILRA5|47_1
AATGGGTGTTTGAGTGCAGAGACACTGGTCTGGGGTGATC
>ENSG00000187116|LILRA5|47_2
GCACCATTGAATGCTGGAGCCTTGGAAGCGAATCTGATGG
>ENSG00000187116|LILRA5|47_3
ATGGTCAGAACCCAGTGACCTCCTGGAGATTCCGGTCTCA
>ENSG00000187116|LILRA5|47_4
GCTGAGATTCGACAGGTTCATTCTGACTGAGGAAGGAGAC
>ENSG00000187116|LILRA5|47_5
ATGACAGAGCACCATGCAGGGAGATACCGCTGTTACTACT
>ENSG00000239961|LILRA4|167_1
CTTTATTTCTAACTACTGCATTTTCTAATGTGTATTACTG
>ENSG00000239961|LILRA4|167_2
GAAGATGTCTGGGTGTCTGTAGAAGATGCTTCCTCCATTA
>ENSG00000239961|LILRA4|167_3
GGGAAGTGTCTGCTGAGAATATCAAGGGGAAGAAGCATGG
>ENSG00000239961|LILRA4|167_4
GAGCAACTGAGACCCTCAATCCAGCACAAAAGAAGTCAGA
>ENSG00000239961|LILRA4|167_5
CCTTCAGCAACAGGGGTACATTCAGATGCTACGGCTATGA
>ENSG00000239961|LILRA4|167_6
ACCCTGAACTCACACCAACACAACCATGGAAAGTTCCAGG
>ENSG00000239961|LILRA4|167_7
CCATGATGTGGGAACATGCAGGGCGATATCACTGTTACTA
>ENSG00000239961|LILRA4|167_8
TAAAAACACTGGAGTCTGAAAACAAGGTCAAACTCTCCAT
>ENSG00000239961|LILRA4|167_9
CAGGGGTACCGTCTGGATAAAGAGGGAAACTCAATGTCGA
>ENSG00000239961|LILRA4|167_10
TGACCCTCATTCTCACAAGCCTGCTCTTCTTTGGGCTGAG
>ENSG00000186818|LILRB4|193_1
CTGCTGTGTCAGTCACGGAGCCCAATGGACACTTTTCTTC
>ENSG00000186818|LILRB4|193_2
GTGGTCTGAGAAGGCACTGGGAGGTACTGATCGGGGTCTT
>ENSG00000186818|LILRB4|193_3
CCCCTGACACAGACCACTAGAAGATTCCGGGAACGTTGGG
>ENSG00000077984|CST7|134_1
AGATAGTGAAAGGCCTGAAATATATGCTGGAGGTGGAAAT
>ENSG00000077984|CST7|134_2
CTGGATGACTGTGACTTCCAAACCAACCACACCTTGAAGC
>ENSG00000125968|ID1|224_1
CCACGTTCTTAACTGTTCCATTTTCCGTATCTGCTTCGGG
>ENSG00000125968|ID1|224_2
ATTCTGTTTCAGCCAGTCGCCAAGAATCATGAAAGTCGCC
>ENSG00000125968|ID1|224_3
TCTGAGGAAATTGCTTTGTATTGTATATTACAATGATCAC
>ENSG00000175063|UBE2C|308_1
GGTGGGCCTAGATGAAGACGCTCAAGGACCCTCGTGACTT
>ENSG00000175063|UBE2C|308_2
GGGCAAGGAAGAGATGCTAAAGCCTGGGGAATTAAGAACA
>ENSG00000175063|UBE2C|308_3
GAATCAGACAACCTTTTCAAATGGGTAGGGACCATCCATG
>ENSG00000175063|UBE2C|308_4
GAGCATCAGAACCAGCTCAACAGTTTGTCTACTGTCCGGT
>ENSG00000175063|UBE2C|308_5
CCTGGACATCCTGAAGGAAAAGTGGTCTGCCCTGTATGAT
>ENSG00000175063|UBE2C|308_6
GAAAAACCCCACAGCTTTTAAGAAGTACCTGCAAGAAACC
>ENSG00000100985|MMP9|287_1
CCACAACATCACCTATTGGATCCAAAACTACTCGGAAGAC
>ENSG00000100985|MMP9|287_2
CAATGCTGATGGGAAACCCTGCCAGTTTCCATTCATCTTC
>ENSG00000100985|MMP9|287_3
CCAGCTGTATTTGTTCAAGGATGGGAAGTACTGGCGATTC
>ENSG00000101017|CD40|70_1
TGCATGCAGAGAAAAACAGTACCTAATAAACAGTCAGTGC
>ENSG00000101017|CD40|70_2
ACTGGTGAGTGACTGCACAGAGTTCACTGAAACGGAATGC
>ENSG00000101017|CD40|70_3
AACAGAGAGACACACTGCCACCAGCACAAATACTGCGACC
>ENSG00000101017|CD40|70_4
CACCTCAGAAACAGACACCATCTGCACCTGTGAAGAAGGC
>ENSG00000101017|CD40|70_5
GCTTCTTCTCCAATGTGTCATCTGCTTTCGAAAAATGTCA
>ENSG00000101017|CD40|70_6
CAGACTCCAGAATCTTCCAATGTCAGAGCTCATCTACATC
>ENSG00000101017|CD40|70_7
GGATGGCAAAGAGAGTCGCATCTCAGTGCAGGAGAGACAG
>ENSG00000101017|CD40|70_8
GATGCAGAAACAGTTCACCTTGAAGAACCTCTCACTTCAC
>ENSG00000142166|IFNAR1|124_1
ACAACTTTATCCTGAGGTGGAACAGGAGCGATGAGTCTGT
>ENSG00000142166|IFNAR1|124_2
GGTGTCAGAATATTACTAGTACCAAATGCAACTTTTCTTC
>ENSG00000142166|IFNAR1|124_3
ACCATTTCGCAAAGCTCAGATTGGTCCTCCAGAAGTACAT
>ENSG00000142166|IFNAR1|124_4
CTGAAGATAAGGCAATAGTGATACACATCTCTCCTGGAAC
>ENSG00000142166|IFNAR1|124_5
TGTGGGCTTTGGATGGTTTAAGCTTTACATATAGCTTAGT
>ENSG00000142166|IFNAR1|124_6
CAGAGACTACTTATTGTCTAAAAGTTAAAGCAGCACTACT
>ENSG00000142166|IFNAR1|124_7
CATGGAAAATTGGTGTCTATAGTCCAGTACATTGTATAAA
>ENSG00000142166|IFNAR1|124_8
AATGAACTACCTCCACCAGAAAATATAGAAGTCAGTGTCC
>ENSG00000157601|MX1|17_1
GCTGCATCCCACCCTCTATTACTGAATGGAGATGCTACTG
>ENSG00000157601|MX1|17_2
GTGGAGAGGCAAGGTCAGTTACCAGGACTACGAGATTGAG
>ENSG00000157601|MX1|17_3
GCCTGCTGACATTGGGTATAAGATCAAGACACTCATCAAG
>ENSG00000157601|MX1|17_4
GACCATCGGAATCTTGACGAAGCCTGATCTGGTGGACAAA
>ENSG00000157601|MX1|17_5
ATCTCTGCCCCTGTTAGAAAATCAAATCAAGGAGACTCAC
>ENSG00000157601|MX1|17_6
GACATCACTGCTCTCATGCAAGGAGAGGAAACTGTAGGGG
>ENSG00000157601|MX1|17_7
GTTTACCAGACTCCGACACGAGTTCCACAAATGGAGTACA
>ENSG00000157601|MX1|17_8
CAGCCACATCCCTTTGATCATCCAGTTCTTCATGCTCCAG
>ENSG00000184012|TMPRSS2|48_1
AGGAGTGTACGGGAATGTGATGGTATTCACGGACTGGATT
>ENSG00000184012|TMPRSS2|48_2
GAACAATATCTGGTGGCTGATAGGGGATACAAGCTGGGGT
>ENSG00000184012|TMPRSS2|48_3
CCAAGGTGCTTCTCATTGAGACACAGAGATGCAACAGCAG
>ENSG00000184012|TMPRSS2|48_4
CCTCTGACTTTCAACGACCTAGTGAAACCAGTGTGTCTGC
>ENSG00000184012|TMPRSS2|48_5
TGACTCCAAGACCAAGAACAATGACATTGCGCTGATGAAG
>ENSG00000184012|TMPRSS2|48_6
CAGTGATGCCTGTTCTTCAAAAGCAGTGGTTTCTTTACGC
>ENSG00000184012|TMPRSS2|48_7
GAATAGTGGATGACAGCGGATCCACCAGCTTTATGAAACT
>ENSG00000184012|TMPRSS2|48_8
AAACTTCATCCTTCAGGTGTACTCATCTCAGAGGAAGTCC
>ENSG00000160180|TFF3|394_1
AGAAGTTTTCAAAAATCACAAGTCTTTCTTGGTGAAGACA
>ENSG00000160180|TFF3|394_2
ACGTCACAGGAAAGCCTAGGAACACTGTAAGTGCCGCTTC
>ENSG00000160180|TFF3|394_3
TCAAGGGCAGGAAAAGACTCCCTAAGGAGCTGCAGTGCAT
>ENSG00000160180|TFF3|394_4
TGCCTGAGACTTTCTGAGGTTGTGCTTTATTTCTGCTGCG
>ENSG00000160180|TFF3|394_5
GCGCTTCTGCTGAAAGTTCATATCTGGAGCCTGATGTCTT
>ENSG00000160180|TFF3|394_6
GCCAGGCACTGTTCATCTCAGCTTTTCTGTCCCTTTGCTC
>ENSG00000160180|TFF3|394_7
CTGCATGCCTTTGTCAAGCTCCCAGACAGTTTTTCTCTCC
>ENSG00000160223|ICOSLG|105_1
GGAACCTGCTCCTTCTGCTCTCGTGACTGACTGTGTTCTC
>ENSG00000160223|ICOSLG|105_2
ATCTCCAGAAACCTGACTTAAGAGAGTAAGATGCAAATCG
>ENSG00000160223|ICOSLG|105_3
CACTCCCGCTTTTAACATGAAAGCATTAGAAGATGTGTGG
>ENSG00000160223|ICOSLG|105_4
ATGAGGTTCCAGTACTTGTTACAAGAAATTGGTTTTCTGC
>ENSG00000160223|ICOSLG|105_5
CACTTCTCAGACCCAGACTTAGAACAAAAGGAGGAGTGAG
>ENSG00000160223|ICOSLG|105_6
CCCTTCTCACCTCAGCAATGATCCCCAAAGTGAGAGGTGG
>ENSG00000160223|ICOSLG|105_7
TGGCTGTGATCCTGGAATGAGGCCCTTTCAAAAGCGTCAT
>ENSG00000160223|ICOSLG|105_8
CAGCCAGACAGGAAATGACATCGGAGAGAGAGACAAGATC
>ENSG00000160223|ICOSLG|105_9
AGAATGACACCGTCTTCTTGAACATGCGGGGCTTGTATGA
>ENSG00000160223|ICOSLG|105_10
TGGGATTCCAGGAGGTTTTGAGCGTTGAGGTTACACTGCA
>ENSG00000160223|ICOSLG|105_11
CTACCACATCCCACAGAACAGCTCCTTGGAAAACGTGGAC
>ENSG00000160223|ICOSLG|105_12
AGGAAGCCGTTTTGATTTAAATGATGTTTACGTATATTGG
>ENSG00000160224|AIRE|72_1
AAGTTTCAGGAGACGCTTCATCTGAAGGAAAAGGAGGGCT
>ENSG00000160224|AIRE|72_2
ACGGGATTCAGACCATGTCAGCTTCAGTCCAGAGAGCTGT
>ENSG00000160224|AIRE|72_3
ACATGCAGCTCTGATGAGAGAGTGCTGAGAAGGACACCTC
>ENSG00000160224|AIRE|72_4
TGGAAATTAAACCCTGCCCCACTTCTCTACTCTGGAAGTC
>ENSG00000160307|S100B|325_1
TGAAAACACTGCTGTTCTTTAAATGCGTTCCTCATCCATG
>ENSG00000160307|S100B|325_2
CAGGGACTCTTGTTAACAGTAACTTAGGAGTCAGGTCTCA
>ENSG00000160307|S100B|325_3
CCTGCATCATTCTTTCTGCTATATTAGGCCTGTGTGTAAG
>ENSG00000160307|S100B|325_4
TGAGATTAGAAAGCAGCCAAACCTTTCCTGTAACAGAGAC
>ENSG00000160307|S100B|325_5
GTTGCCATGGTTACTACTGCCTGCCACGAGTTCTTTGAAC
>ENSG00000160307|S100B|325_6
GAGCAGGAGGTTGTGGACAAAGTCATGGAAACACTGGACA
>ENSG00000160307|S100B|325_7
CACAAGCTGAAGAAATCCGAACTGAAGGAGCTCATCAACA
>ENSG00000160307|S100B|325_8
CTCATCGACGTTTTCCACCAATATTCTGGAAGGGAGGGAG
>ENSG00000160307|S100B|325_9
TAGGATGAGGTATAGATGAGAAGGCAACTTTCCTTTGCGA
>ENSG00000160307|S100B|325_10
CCCTTGTCTGGGTTGAGGTCTGTATTGATAACATATGAAA
>ENSG00000160307|S100B|325_11
GCTCACCTGCACTCTACCACCTCATCTTGGAGCCTTGCAG
>ENSG00000211679|IGLC3|396_1
CACCGTGGAGAAGACAGTGGCCCCTACAGAATGTTCATAG
>ENSG00000099958|DERL3|223_1
CCTGAGCCTCACAGCTACTCTTCTCAGCTCTCTGGGTCTG
>ENSG00000099958|DERL3|223_2
AACAAACACCTCAGCAATGAAACCTGTTCATGTCTAAGAG
>ENSG00000099958|DERL3|223_3
CCTCCAAAGACAGGTTGTCATTTTCATGGTAACAACACTG
>ENSG00000099958|DERL3|223_4
GCAGAGTTCTGAGACTGGGTGAGGCAGGGACTTCTGGAAG
>ENSG00000099958|DERL3|223_5
GGTCTTCTGCCCTTTCTATGACCTCAGAGCCTAAGTTTTC
>ENSG00000099958|DERL3|223_6
CACTGGCTTCCCCATCTCACCTGGCCACATCCTTCTATGC
>ENSG00000099958|DERL3|223_7
AAGAGGCTTCTGGCAGCTTCCATCCTACCCATGACCCCTA
>ENSG00000099958|DERL3|223_8
TTCATGTTTCTCTTCGGGGGCGTCCTTATGACCCTGCTGG
>ENSG00000099958|DERL3|223_9
CAACTTCCTCTTCTTCGGGCCCCTGGGATTCAGCTTCTTC
>ENSG00000100219|XBP1|271_1
CCTTTCCCCATTCAGTGACATGTCCTCTCTGCTTGGTGTA
>ENSG00000100219|XBP1|271_2
CATTGTCTCAGTGAAGGAAGAACCTGTAGAAGATGACCTC
>ENSG00000100219|XBP1|271_3
CAAGCTGGAAGCCATTAATGAACTAATTCGTTTTGACCAC
>ENSG00000100219|XBP1|271_4
CAGTTCCTTACCAGCCTCCCTTTCTCTGTCAGTGGGGACG
>ENSG00000100219|XBP1|271_5
CTCTTCAGATTCAGAGTCTGATATCCTGTTGGGCATTCTG
>ENSG00000100219|XBP1|271_6
CTCATGGCCTTGTAGTTGAGAACCAGGAGTTAAGACAGCG
>ENSG00000128342|LIF|119_1
GAAGCTCAGAGAAGGGTCGGATCTGAGAGAATGGGGAGGC
>ENSG00000128342|LIF|119_2
GGTCTGGAAGTCGACAATGTTACAAGTGGAATAAGCCTTA
>ENSG00000128342|LIF|119_3
CTGACCTGGCATGATTTCTATTTATTATGATATCCTATTT
>ENSG00000128342|LIF|119_4
CAGGCTCTTCCTCTGGGTAAAGGTCTGTAAGAAGGGGCTG
>ENSG00000128342|LIF|119_5
GCATAGGAACAATCTGGCAGAAGTTTCCAGAAGGAGGTCA
>ENSG00000128342|LIF|119_6
CTAGAAGTTTGATGAGTGGAAGATAGAGAGGGGCCTCTGG
>ENSG00000128342|LIF|119_7
GGGTAAGGATGTCTTCCAGAAGAAGAAGCTGGGCTGTCAA
>ENSG00000128342|LIF|119_8
ACCCATGTCACAACAACCTCATGAACCAGATCAGGAGCCA
>ENSG00000100385|IL2RB|132_1
ACGTATCTTTCCTAGGCAGATCACGTTGCAATGGCTCAAA
>ENSG00000100385|IL2RB|132_2
GCTTCACAGACCCACAAGAGAAGCTGATGGGGAGTAAACC
>ENSG00000100385|IL2RB|132_3
GTACTTTACTTACGACCCCTACTCAGAGGAAGACCCTGAT
>ENSG00000100385|IL2RB|132_4
CAGAGCATGGAGGAGACGTCCAGAAGTGGCTCTCTTCGCC
>ENSG00000100385|IL2RB|132_5
TGGCTTCATCATCTTAGTGTACTTGCTGATCAACTGCAGG
>ENSG00000100385|IL2RB|132_6
CCTGCTGACTCTCAAGCAGAAGCAGGAATGGATCTGCCTG
>ENSG00000100385|IL2RB|132_7
AAATCTCCCAAGCCTCCCACTACTTTGAAAGACACCTGGA
>ENSG00000100385|IL2RB|132_8
CCCCAGATTCTCAGAAACTGACCACAGTTGACATCGTCAC
>ENSG00000159958|TNFRSF13C|169_1
AAGCTGCTCCCTCCTCTTACAATGGTGTTCCTTGCTCTGG
>ENSG00000159958|TNFRSF13C|169_2
AGACACAGCACATTTAGCCATAAACATGGAAGGGCTGGGA
>ENSG00000159958|TNFRSF13C|169_3
ATGGCAGCAGTGAATAATCAATTCATGGGTTCGCTTGCTT
>ENSG00000159958|TNFRSF13C|169_4
TCTTTAATACCTGCCCTCAGAGCCGTCCTGCTTTTAAACT
>ENSG00000159958|TNFRSF13C|169_5
GCACCATTAAGCCAAAATGAATCTGAAAAAAGACCAAGTG
>ENSG00000159958|TNFRSF13C|169_6
TTTGGCTTCAGACCTCACCATCTTTGACAGCCCTTGAAGG
>ENSG00000159958|TNFRSF13C|169_7
ATTCAGCTCTTCACTCCAGCATGCACATGCCCTCTTTCTG
>ENSG00000159958|TNFRSF13C|169_8
CCTGGACAAGGTCATCATTCTGTCTCCGGGAATCTCTGAT
>ENSG00000130234|ACE2|90_1
CGTCTGAATGACAACAGCCTAGAGTTTCTGGGGATACAGC
>ENSG00000130234|ACE2|90_2
TTTTGTGGGATGGAGTACCGACTGGAGTCCATATGCAGAC
>ENSG00000130234|ACE2|90_3
TCTACAGAAGCTGGACAGAAACTGTTCAATATGCTGAGGC
>ENSG00000130234|ACE2|90_4
ACACAAGGACCCTTTACCAATTCCAGTTTCAAGAAGCACT
>ENSG00000130234|ACE2|90_5
TGGGACTCTGCCATTTACTTACATGTTAGAGAAGTGGAGG
>ENSG00000130234|ACE2|90_6
GGAGCTAATGAAGGATTCCATGAAGCTGTTGGGGAAATCA
>ENSG00000130234|ACE2|90_7
TGACAATGGACGACTTCCTGACAGCTCATCATGAGATGGG
>ENSG00000130234|ACE2|90_8
CCTATGTGAGGGCAAAGTTGATGAATGCCTATCCTTCCTA
>ENSG00000123131|PRDX4|176_1
CTGTGATCGATGGAGAATTTAAGGAGCTGAAGTTAACTGA
>ENSG00000123131|PRDX4|176_2
TTGGCGACAGACTTGAAGAATTCAGATCTATAAATACTGA
>ENSG00000123131|PRDX4|176_3
AGATAACTCTTGATATGATATAAGAATATAGTCATTTATC
>ENSG00000123131|PRDX4|176_4
ATAGCTTTATCTAAGAGTAATACATGTAACTACACATTTT
>ENSG00000123131|PRDX4|176_5
CTTAAGGATTTTATAGGACATTTCAAAATAAGGGGAAAAG
>ENSG00000123131|PRDX4|176_6
TACCCCTCGAAGACAAGGAGGACTTGGGCCAATAAGGATT
>ENSG00000123131|PRDX4|176_7
CCATCAGATCTCAAAGGACTATGGTGTATACCTAGAGGAC
>ENSG00000123131|PRDX4|176_8
CATTATTGATGACAAAGGAATCCTAAGACAAATTACTCTG
>ENSG00000123131|PRDX4|176_9
CCTGTGGGTAGATCAGTGGATGAGACACTACGTTTGGTTC
>ENSG00000123131|PRDX4|176_10
TGGAAAGCTGAAGTATTTCGATAAACTGAATTGAGAAATA
>ENSG00000123131|PRDX4|176_11
TCAAGTTATGATGCTTGAAAGTTCTCAATAAAGTTCACGG
>ENSG00000171659|GPR34|354_1
TAACCACATCCTACTCTGTTATTTTCATCGTGGGACTGGT
>ENSG00000171659|GPR34|354_2
ACATAATCGCCCTCTATGTATTTCTGGGTATTCACCGTAA
>ENSG00000171659|GPR34|354_3
AACCAAAACAAGTGGACACTAGGTGTGATTCTGTGCAAGG
>ENSG00000171659|GPR34|354_4
AGATTGGGAAGAATCTATTGAGGATTTCTAAAAGGAGGTC
>ENSG00000171659|GPR34|354_5
TGCTTAGATCCAGTCATGTATTTCCTGATGTCCAGTAACA
>ENSG00000049768|FOXP3|91_1
CTCAGCTTAGACTGCAGAGGAACTACTCATTTATTTGGGA
>ENSG00000049768|FOXP3|91_2
ACACACACGGCCTGTTAGAATTCACCTGTGTATCTCACGC
>ENSG00000049768|FOXP3|91_3
CCAGAGGCCTACACAGAAGCAGCGTCAGTACCCTCAGGAT
>ENSG00000049768|FOXP3|91_4
ACAATCCTGTCCCTCACTCAACACAAACCCCAAAACACAG
>ENSG00000049768|FOXP3|91_5
CTCATAGGCACATTGGGGAGGAACGGGATGTGGGTTGTTG
>ENSG00000049768|FOXP3|91_6
GTTCACACGCATGTTTGCCTTCTTCAGAAACCATCCTGCC
>ENSG00000049768|FOXP3|91_7
GGCACAATGTCTCCTCCAGAGAGAGATGGTACAGTCTCTG
>ENSG00000049768|FOXP3|91_8
AAATGGTGTCTGCAAGTGGCCCGGATGTGAGAAGGTCTTC
>ENSG00000155659|VSIG4|229_1
CCAGAATCTGGGCAACAACTACTCTGATGAGCCCTGCATA
>ENSG00000155659|VSIG4|229_2
TTTTACCATGGCCTATATCATGCTCTGTCGGAAGACATCC
>ENSG00000155659|VSIG4|229_3
GAGCCACAAGGTTCCAGGAGATGTATCCCTCCAATTGAGC
>ENSG00000155659|VSIG4|229_4
TGTCACCATCTTTCTACGTGACTCTTCTGGAGACCATATC
>ENSG00000155659|VSIG4|229_5
GTGCCAGAGAGTGTAACAGGACCTTGGAAAGGGGATGTGA
>ENSG00000147168|IL2RG|115_1
AATACCACGGGAACTTTTCGGCCTGGAGTGGTGTGTCTAA
>ENSG00000147168|IL2RG|115_2
TGTTGGCTCCATGGGATTGATTATCAGCCTTCTCTGTGTG
>ENSG00000147168|IL2RG|115_3
GCTTTAACCCACTCTGTGGAAGTGCTCAGCATTGGAGTGA
>ENSG00000147168|IL2RG|115_4
ACCTAACACTTCACAAACTGAGTGAATCCCAGCTAGAACT
>ENSG00000147168|IL2RG|115_5
CAGGCCACACAGATGCTAAAACTGCAGAATCTGGTGATCC
>ENSG00000147168|IL2RG|115_6
AGATCCACCTCTACCAAACATTTGTTGTTCAGCTCCAGGA
>ENSG00000147168|IL2RG|115_7
ACCAACCTCACTCTGCATTATTGGTACAAGAACTCGGATA
>ENSG00000147168|IL2RG|115_8
TGTTCAATGTCGAGTACATGAATTGCACTTGGAACAGCAG
>ENSG00000147168|IL2RG|115_9
GACGCCCAATGGGAATGAAGACACCACAGCTGATTTCTTC
>ENSG00000186810|CXCR3|260_1
CCACTGCCCTTCTCATTTGGAAACTAAAACTTCATCTTCC
>ENSG00000186810|CXCR3|260_2
CCTCAACCCGCTGCTCTATGCCTTTGTAGGGGTCAAGTTC
>ENSG00000186810|CXCR3|260_3
CCCTCCTGGAGAACTTCAGCTCTTCCTATGACTATGGAGA
>ENSG00000186810|CXCR3|260_4
GCGGGGACAGTTATAGGAGGAGCTGCTCAGAGTAAATCAC
>ENSG00000186810|CXCR3|260_5
GAGAGAAGCAGCCTTTGAGAAGGGAAGTCACTATCCCAGA
>ENSG00000123496|IL13RA2|128_1
TTGGAGTGAGTGGAGTGATAAACAATGCTGGGAAGGTGAA
>ENSG00000123496|IL13RA2|128_2
AAATGGAGCATACCTTTGGGACCTATTCCAGCAAGGTGTT
>ENSG00000123496|IL13RA2|128_3
GTGTTAATGGATCATCAGAGAACAAGCCTATCAGATCCAG
>ENSG00000123496|IL13RA2|128_4
ATAGGATGCAGATTTCCCTATTTGGAGGCATCAGACTATA
>ENSG00000123496|IL13RA2|128_5
TACTGGTATGAGGGCTTGGATCATGCATTACAGTGTGTTG
>ENSG00000123496|IL13RA2|128_6
GTTTGATCTTAACAAGGGCATTGAAGCGAAGATACACACG
>ENSG00000123496|IL13RA2|128_7
ACCGAAACATTGGTAGTGAAACATGGAAGACCATCATTAC
>ENSG00000123496|IL13RA2|128_8
ACCCTCCTCAGGATTTTGAGATAGTGGATCCCGGATACTT
>ENSG00000005893|LAMP2|227_1
ATATGTGCAACAAAGAGCAGACTGTTTCAGTGTCTGGAGC
>ENSG00000005893|LAMP2|227_2
GAATGATGTTGTCCAACACTACTGGGATGTTCTTGTACAA
>ENSG00000005893|LAMP2|227_3
AGGCAGCATCTACTTATTCAATTGACAGCGTCTCATTTTC
>ENSG00000005893|LAMP2|227_4
GGCACTGTGACATATAATGGAAGCATTTGTGGGGATGATC
>ENSG00000005893|LAMP2|227_5
CCACTTGCCTTTATGCAAAATGGCAGATGAATTTCACAGT
>ENSG00000102245|CD40LG|61_1
TTTGCTGTGTATCTTCATAGAAGGTTGGACAAGATAGAAG
>ENSG00000102245|CD40LG|61_2
GATGCAACACAGGAGAAAGATCCTTATCCTTACTGAACTG
>ENSG00000102245|CD40LG|61_3
TGAAGGCTTTGTGAAGGATATAATGTTAAACAAAGAGGAG
>ENSG00000102245|CD40LG|61_4
ACAGTGGGCTGAAAAAGGATACTACACCATGAGCAACAAC
>ENSG00000102245|CD40LG|61_5
TGGAAAATGGGAAACAGCTGACCGTTAAAAGACAAGGACT
>ENSG00000102245|CD40LG|61_6
ATATCTATGCCCAAGTCACCTTCTGTTCCAATCGGGAAGC
>ENSG00000102245|CD40LG|61_7
GAATCTTACTCAGAGCTGCAAATACCCACAGTTCCGCCAA
>ENSG00000102245|CD40LG|61_8
CCATTCACTTGGGAGGAGTATTTGAATTGCAACCAGGTGC
>ENSG00000180879|SSR4|294_1
TACGTGAGTGACTGCCTCAGAAGGGCTCCTTCAAGGACAC
>ENSG00000180879|SSR4|294_2
TGAGACCGTCTTCATTGTGGAGATCTCCCTGACATGCAAG
>ENSG00000180879|SSR4|294_3
GAATAACGAGGACATTTCCATCATCCCGCCTCTGTTTACA
