# Supplementary material for: Evidence of off-target probe binding affecting 10x Genomics Xenium gene panels compromise accuracy of spatial transcriptomic profiling
Source: eLife. 2026 May 1;14:RP107070. doi: 10.7554/eLife.107070 (PMC13134852; doi:10.7554/eLife.107070)
Supplement: Supplementary file 10. — Results include all possible RNA species, and using a pad length (-pl) of 10. [file elife-107070-supp10.zip › xenium_probeset_results/human_immunooncology_10pl_all/track.no_hit.txt]

ENSG00000187908|DMBT1|303_1
ENSG00000215182|MUC5AC|395_4
ENSG00000215182|MUC5AC|395_7
ENSG00000148773|MKI67|187_2
