# Supplementary material for: Evidence of off-target probe binding affecting 10x Genomics Xenium gene panels compromise accuracy of spatial transcriptomic profiling
Source: eLife. 2026 May 1;14:RP107070. doi: 10.7554/eLife.107070 (PMC13134852; doi:10.7554/eLife.107070)
Supplement: Supplementary file 10. — Results include all possible RNA species, and using a pad length (-pl) of 10. [file elife-107070-supp10.zip › xenium_probeset_results/human_immunooncology_10pl_all/track.unmapped.txt]

ENSG00000256713|PGA5|87_1
ENSG00000256713|PGA5|87_2
ENSG00000102755|FLT1|244_3
ENSG00000166949|SMAD3|157_1
ENSG00000276085|CCL3L1|219_1
ENSG00000276085|CCL3L1|219_2
ENSG00000101017|CD40|70_6
ENSG00000160180|TFF3|394_7
