# Supplementary material for: Evidence of off-target probe binding affecting 10x Genomics Xenium gene panels compromise accuracy of spatial transcriptomic profiling
Source: eLife. 2026 May 1;14:RP107070. doi: 10.7554/eLife.107070 (PMC13134852; doi:10.7554/eLife.107070)
Supplement: Supplementary file 10. — Results include all possible RNA species, and using a pad length (-pl) of 10. [file elife-107070-supp10.zip › xenium_probeset_results/human_lung_10pl_all/fwd_oriented.fa]

>ENSG00000186891|TNFRSF18|157_1
GGGGAAATTCAGTTTTGGCTTCCAGTGTATCGACTGTGCC
>ENSG00000078900|TP73|61_1
GAACTAAGGGAGATGGGAAAAGCGAAAATGCCAACAAACG
>ENSG00000078900|TP73|61_2
AAACTCTACTGCCAGATCGCCAAGACATGCCCCATCCAGA
>ENSG00000078900|TP73|61_3
GGGACGGAATTCACCACCATCCTGTACAACTTCATGTGTA
>ENSG00000078900|TP73|61_4
TATTTCACCTCCCAAGGGTTACAGAGCATTTACCACCTGC
>ENSG00000078900|TP73|61_5
CGACTTCCAGGCTTCATCCTAGAGACTGTCATCTCCCAAC
>ENSG00000078900|TP73|61_6
GGAAAGGATCCTCTTTGCTGATGGACTGCCAAAAAGTATT
>ENSG00000078900|TP73|61_7
CCAAGTGACTGTGTCTGAAACACCAGTGTATTTTCAGGGA
>ENSG00000078900|TP73|61_8
AACAACCACAGTGTTGCTGAAATTGGAGAAAACTGGGGAG
>ENSG00000078900|TP73|61_9
GGAAATTGTCAATATTTGATAAAATGATACCCTTTTCTAC
>ENSG00000078900|TP73|61_10
GCAGTCAGGGAACAGACTGAGGTAGGTGTAGGGGGGTCTA
>ENSG00000162493|PDPN|336_1
GATGTGGAAGGTGTCAGCTCTGCTCTTCGTTTTGGGAAGC
>ENSG00000162493|PDPN|336_2
TTTTTGCCCAGGGAAGCTTTAGCTGTGATTCCCTTCAGCC
>ENSG00000162493|PDPN|336_3
AGCCAGAAGATGACACTGAGACTACAGGTTTGGAAGGCGG
>ENSG00000162493|PDPN|336_4
ACCGCTATAAGTCTGGCTTGACAACTCTGGTGGCAACAAG
>ENSG00000162493|PDPN|336_5
AAGTGGATGGAGACACACAGACAACAGTTGAGAAAGATGG
>ENSG00000162493|PDPN|336_6
GTGACCCTGGTTGGAATCATAGTTGGGGTCTTACTAGCCA
>ENSG00000162493|PDPN|336_7
AAGTAAATAGCTTACACCCATGTGATAGGCAAATGAAAGC
>ENSG00000162493|PDPN|336_8
TTTTTGAATATACATTCTATAAAAGATTATTTGAAAGACA
>ENSG00000162493|PDPN|336_9
GAGCAAAACTGTATAAACTGATTTGTAACTAACACTGGAC
>ENSG00000162493|PDPN|336_10
AATGCAGAGGAATCTGGAAATATTTATATCCACGGAGTCC
>ENSG00000162493|PDPN|336_11
TTGCTGATCTGCTGAAATGTACACATTCTGGTCTAGTTTG
>ENSG00000188257|PLA2G2A|231_1
TAACCAAAGAAGCTGTACTCCGGGGGGTCTCTTCTGAATA
>ENSG00000188257|PLA2G2A|231_2
GAGACATCCAGCAGATTTCCAGCCTTCTACTGCTCTCCTC
>ENSG00000188257|PLA2G2A|231_3
AAAGTACCAGTACTATTCCAATAAACACTGCAGAGGGAGC
>ENSG00000188257|PLA2G2A|231_4
CTGTGCAAAACAGGACTCCTGCAGAAGTCAACTGTGTGAG
>ENSG00000188257|PLA2G2A|231_5
ACTCATGACTGTTGCTACAAACGTCTGGAGAAACGTGGAT
>ENSG00000188257|PLA2G2A|231_6
GGCCTGGGGATACAACTCTGGAGTCCTCTGAGAGAGCCAC
>ENSG00000020633|RUNX3|266_1
GAAGGCATTGAGGTGAGGGATCATTTTGGGTCAGACATCA
>ENSG00000020633|RUNX3|266_2
CCATTTGTGGAGAGAACAGGAGGGCCAGATAGATAGGTCC
>ENSG00000020633|RUNX3|266_3
CATGCACTTTACCAGCTCAACGCATCCACTCTCTGTTCTC
>ENSG00000020633|RUNX3|266_4
GAGAAGATGAGTCTATGGCATCAGGTTCTTAAACCCAGGA
>ENSG00000020633|RUNX3|266_5
CTGCTGGCAGAGATGGTTTGAGAACACATCCAAGCCAGTC
>ENSG00000020633|RUNX3|266_6
CCAGAGAGAGGCAGCATTGGCCCACAGGATAAGCCTCAGG
>ENSG00000020633|RUNX3|266_7
ATCTGTGCAGCCACATCCTTGTACAGAGGCATAGGTTACC
>ENSG00000020633|RUNX3|266_8
TCATGAAGAACCAGGTGGCCAGGTTCAACGACCTTCGCTT
>ENSG00000142748|FCN3|305_1
AGCCAGTGCCCTTATCTCTCCTGTACAGCTTCCGGATCGT
>ENSG00000142748|FCN3|305_2
ATGCATCCTGTTACCGATCAAATCTCAATGGTCGCTATGC
>ENSG00000142748|FCN3|305_3
ACCACGATTCAAGCAACAGCAACTGTGCAGTGATTGTCCA
>ENSG00000142748|FCN3|305_4
GGGTAGAGCTGGAAGACTTTAATGGTAACCGTACTTTCGC
>ENSG00000142748|FCN3|305_5
GGAAATGAGAATTTGCACCAGCTTACTCTCCAGGGTAACT
>ENSG00000121769|FABP3|255_1
ACTGAGGAAGAAGCACTGGATGGGAGACTGAAATGGACAG
>ENSG00000121769|FABP3|255_2
TTTGGTAACATAACTCTGGGAGTCTTGGTTTATCCTGTGT
>ENSG00000121769|FABP3|255_3
CCTCGACTCAGCACCACATTGCCTCATTTCTTCCTCTGCA
>ENSG00000121769|FABP3|255_4
CGCACTTATGAGAAAGAGGCATGACCTGACTGCACTGTTG
>ENSG00000121769|FABP3|255_5
GGGTGGAGTTCGATGAGACAACAGCAGATGACAGGAAGGT
>ENSG00000121769|FABP3|255_6
CATGACCAAGCCTACCACAATCATCGAAAAGAATGGGGAC
>ENSG00000121769|FABP3|255_7
GGACAGCAAGAATTTCGATGACTACATGAAGTCACTCGGT
>ENSG00000182866|LCK|149_1
GACTGGATGGAAAACATCGATGTGTGTGAGAACTGCCATT
>ENSG00000182866|LCK|149_2
GGAAGGCTTCATCCCCTTCAATTTTGTGGCCAAAGCGAAC
>ENSG00000182866|LCK|149_3
CAGGGAGAGGTGGTGAAACATTACAAGATCCGTAATCTGG
>ENSG00000182866|LCK|149_4
GAATCACTTTTCCCGGCCTGCATGAACTGGTCCGCCATTA
>ENSG00000182866|LCK|149_5
TTCAGGCATCAAGTTGACCATCAACAAACTCCTGGACATG
>ENSG00000182866|LCK|149_6
GCATTCATTGAAGAGCGGAATTATATTCATCGTGACCTTC
>ENSG00000182866|LCK|149_7
AGCGCCAGAAGCCATTAACTACGGGACATTCACCATCAAG
>ENSG00000182866|LCK|149_8
CCTTACCCAGGGATGACCAACCCGGAGGTGATTCAGAACC
>ENSG00000117394|SLC2A1|78_1
GCTTCTCCAACTGGACCTCAAATTTCATTGTGGGCATGTG
>ENSG00000117394|SLC2A1|78_2
AGGAAGAGAGTCGGCAGATGATGCGGGAGAAGAAGGTCAC
>ENSG00000117394|SLC2A1|78_3
TCTTTTCTGTTGGGGGCATGATTGGCTCCTTCTCTGTGGG
>ENSG00000117394|SLC2A1|78_4
GAAGGTGATCGAGGAGTTCTACAACCAGACATGGGTCCAC
>ENSG00000117394|SLC2A1|78_5
CAGAAGTTACAGAGCCAACTACAGAGAAGCATAATAAATG
>ENSG00000117394|SLC2A1|78_6
TCTCTAACCACAGTGTTGCATTGTGGGGTTACCATGTGGT
>ENSG00000184292|TACSTD2|269_1
TATCTGTATGACAACCCGGGATCGTTTGCAAGTAACTGAA
>ENSG00000184292|TACSTD2|269_2
GTATCGTCCCAGACCCAAGTGAGTCACGCTTCCTGATTCC
>ENSG00000184292|TACSTD2|269_3
GAAAGTCGGGGAAGTACAAGAAGGTGGAGATCAAGGAACT
>ENSG00000184292|TACSTD2|269_4
CTACTACTTCGAGAGGGACATCAAGGGCGAGTCTCTATTC
>ENSG00000162595|DIRAS3|193_1
ATCATATCTTTTAATTGTGTATTTAAGAAAAGTGTTTTCA
>ENSG00000162595|DIRAS3|193_2
AAATTGTTAAAACATTGGCATTTGAAGAGGAGAACAAAAT
>ENSG00000162595|DIRAS3|193_3
GATTTTGTGCTGTTGTTTGGACTGTAACATCCATGTTGTC
>ENSG00000162595|DIRAS3|193_4
GTAGCGTGTAGAAAACGTGGACTCATTTCACTATGTTACA
>ENSG00000162595|DIRAS3|193_5
AGATGCCCAACACCACTGAGAAGCTGCTTGACAAGTGCAT
>ENSG00000162595|DIRAS3|193_6
CTATGAGCTGATCTGCAAGATCAAAGGTAACAACCTGCAT
>ENSG00000162595|DIRAS3|193_7
TGGTCTACTCAGTCACCAAGAAGGAAACCCTGGAAGAGCT
>ENSG00000162595|DIRAS3|193_8
CAACTTCCGTCATGAGTACCTGCCGACCATTGAAAATACC
>ENSG00000162618|ADGRL4|189_1
CGCATCAGTGGTTACAGCTTACCTCTTCACAGTCAGCAAT
>ENSG00000162618|ADGRL4|189_2
CAGAAGTTAGTTGCTTTGAGAACATAAGGTCTTGTGCAAG
>ENSG00000162618|ADGRL4|189_3
ATGTGCATTGAAGGCATACATCTCTATCTCATTGTTGTGG
>ENSG00000162618|ADGRL4|189_4
TTTCAGTCTCAATGAGCTCAAACCCACCCACATTATATGA
>ENSG00000162618|ADGRL4|189_5
TGCACACTGTTGAACAAGCTACTTTAAGGATATCCCAGAG
>ENSG00000162618|ADGRL4|189_6
CTTCATTACTAGGTTACAAGAACAACACTATCTCAGCCAA
>ENSG00000162618|ADGRL4|189_7
TGTGTGTACCTGGCTTCAGATCCAGCAGTAACCAAGACAG
>ENSG00000162618|ADGRL4|189_8
GAAGATGATAATGAATGTGGAAATTTAACTCAGTCCTGTG
>ENSG00000117525|F3|35_1
CACTGAATGTTTCATAAAGGAAGCACTGTTGGAGCTACTG
>ENSG00000117525|F3|35_2
CCTGGCTATATCTCTACACAAGTGTAGAAAGGCAGGAGTG
>ENSG00000117525|F3|35_3
GGACTTAATTTATACACTTTATTATTGGAAATCTTCAAGT
>ENSG00000117525|F3|35_4
ACGGACTTTAGTCAGAAGGAACAACACTTTCCTAAGCCTC
>ENSG00000117525|F3|35_5
GTTTTGAACAGGTGGGAACAAAAGTGAATGTGACCGTAGA
>ENSG00000117525|F3|35_6
CCCAGAGTTCACACCTTACCTGGAGACAAACCTCGGACAG
>ENSG00000117525|F3|35_7
ACCGACGAGATTGTGAAGGATGTGAAGCAGACGTACTTGG
>ENSG00000117525|F3|35_8
AAATACTGTGGCAGCATATAATTTAACTTGGAAATCAACT
>ENSG00000116824|CD2|123_1
AGCTTTCCATGTAAATTTGTAGCCAGCTTCCTTCTGATTT
>ENSG00000116824|CD2|123_2
TCAGGACATCAACTTGGACATTCCTAGTTTTCAAATGAGT
>ENSG00000116824|CD2|123_3
ATTAAGCATCTGAAGACCGATGATCAGGATATCTACAAGG
>ENSG00000116824|CD2|123_4
CCTGGACTTGTATCAACACAACCCTGACCTGTGAGGTAAT
>ENSG00000116824|CD2|123_5
AGGTCTGGACATCTATCTCATCATTGGCATATGTGGAGGA
>ENSG00000116824|CD2|123_6
GAGAAATGATGAGGAGCTGGAGACAAGAGCCCACAGAGTA
>ENSG00000116824|CD2|123_7
CAACCCCTCAGAATCCAGCAACTTCCCAACATCCTCCTCC
>ENSG00000116824|CD2|123_8
ATGGGGCAGCAGAAAACTCATTGTCCCCTTCCTCTAATTA
>ENSG00000265107|GJA5|356_1
GGCTATCATAGTGACAAGCGACGTCTTAGTAAGGCCAGCA
>ENSG00000265107|GJA5|356_2
GACTCCTGGGGAAGGTTTCATCCAGGTTCGTTATGGCCAG
>ENSG00000265107|GJA5|356_3
ATAATATGGCCTCCCAACAAAACACAGACAACCTGGTCAC
>ENSG00000265107|GJA5|356_4
CACAGAGAAGAATGTCTTCATTGTCTTTATGCTGGCTGTG
>ENSG00000265107|GJA5|356_5
CATTGTGGGCCAGTACTTCATCTACGGAATCTTCCTGACC
>ENSG00000265107|GJA5|356_6
GGCACTCTGCTCAACACCTATGTGTGCAGCATCCTGATCC
>ENSG00000265107|GJA5|356_7
GGGGATGAGCAGGCTGATTTCCGGTGTGATACGATTCAGC
>ENSG00000265107|GJA5|356_8
GGAGCTTCCTGGGAAATTTCCTGGAGGAAGTACACAAGCA
>ENSG00000150337|FCGR1A|270_1
TGGCTACTACTGCAGGTCTCCAGCAGAGTCTTCACGGAAG
>ENSG00000150337|FCGR1A|270_2
GGTGTCATGCGTGGAAGGATAAGCTGGTGTACAATGTGCT
>ENSG00000150337|FCGR1A|270_3
CTAACCTCACCATTCTGAAAACCAACATAAGTCACAATGG
>ENSG00000150337|FCGR1A|270_4
CATCGCTACACATCAGCAGGAATATCTGTCACTGTGAAAG
>ENSG00000150337|FCGR1A|270_5
GGCCTGGTTTGCAGCTTTACTTCTCCTTCTACATGGGCAG
>ENSG00000150337|FCGR1A|270_6
ACTAACTGCTAGAAGAGAAGACTCTGGGTTATACTGGTGC
>ENSG00000150337|FCGR1A|270_7
CTGGTTTCATGTCCTTTTCTATCTGGCAGTGGGAATAATG
>ENSG00000150337|FCGR1A|270_8
TGGATTCTGGTCATGAGAAGAAGGTAATTTCCAGCCTTCA
>ENSG00000264522|OTUD7B|288_1
CTACCGAGTGGCTGATTCCTATAGCAATGGCTACAGAGAG
>ENSG00000264522|OTUD7B|288_2
AATGGCATTTTCCACTGGCTACCCTGGGGACTTTACTATC
>ENSG00000264522|OTUD7B|288_3
GGAGGAAATGATCCAGCGCTACCTTTCTGATGCTGAGGAG
>ENSG00000264522|OTUD7B|288_4
AGTCTGTTGGTAACGGAGGGAGCAAGTATAGCCAGGAGGT
>ENSG00000264522|OTUD7B|288_5
CCATGGAGCAGAAGGAGAATACCAAGGAACAAGCTGTGAT
>ENSG00000264522|OTUD7B|288_6
AGGGCTGGTATACACAGAAGATGAATGGCAGAAGGAGTGG
>ENSG00000264522|OTUD7B|288_7
TTTGTATGCACTGATGGAGAAGGGAGTTGAGAAGGAAGCG
>ENSG00000264522|OTUD7B|288_8
CTTGGAATGTGGGGTTTCCATGATCGGGACTTGATGCTGC
>ENSG00000163221|S100A12|316_1
CCATTACCACACCCACAAAGAGTAGGTAGCTCTCTGAAGG
>ENSG00000163221|S100A12|316_2
CAAGGCCTGGATGCTAATCAAGATGAACAGGTCGACTTTC
>ENSG00000163221|S100A12|316_3
GCTTGCAAACACCATCAAGAATATCAAAGATAAAGCTGTC
>ENSG00000163221|S100A12|316_4
TCTGGAGGGAATTGTCAATATCTTCCACCAATACTCAGTT
>ENSG00000163221|S100A12|316_5
TGCATTGAGGGGTTAACATTAGGCTGGGAAGATGACAAAA
>ENSG00000143556|S100A7|62_1
AAGAATGAGGATAAGAAGATTGATTTTTCTGAGTTTCTGT
>ENSG00000143556|S100A7|62_2
AAAAAGGGCACAAATTACCTCGCCGATGTCTTTGAGAAAA
>ENSG00000143556|S100A7|62_3
ATGTTTCACAAATACACCAGACGTGATGACAAGATTGAGA
>ENSG00000185499|MUC1|74_1
GAGATAGCGGGGATCCTGAACTGGACTGAATAAAACGTGG
>ENSG00000185499|MUC1|74_2
CTGGTCTGTGTTCTGGTTGCGCTGGCCATTGTCTATCTCA
>ENSG00000185499|MUC1|74_3
GACGTGGAGACACAGTTCAATCAGTATAAAACGGAAGCAG
>ENSG00000185499|MUC1|74_4
TATAAACAAGGGGGTTTTCTGGGCCTCTCCAATATTAAGT
>ENSG00000185499|MUC1|74_5
AGCACCGACTACTACCAAGAGCTGCAGAGAGACATTTCTG
>ENSG00000185499|MUC1|74_6
CATTCTCAATTCCCAGCCACCACTCTGATACTCCTACCAC
>ENSG00000185499|MUC1|74_7
CTGGTCATGCAAGCTCTACCCCAGGTGGAGAAAAGGAGAC
>ENSG00000158477|CD1A|151_1
TGCTGTTTTTGCTACTTCCATTGTTAGCTGTTCTCCCAGG
>ENSG00000158477|CD1A|151_2
ATCGCATCCTTTTACAACCATTCCTGGAAACAAAATCTGG
>ENSG00000158477|CD1A|151_3
GTTGGCTGAGTGATTTGCAGACTCATACCTGGGACAGCAA
>ENSG00000158477|CD1A|151_4
CAGGGGAAACTTCAGCAATGAGGAGTGGAAGGAACTGGAA
>ENSG00000158477|CD1A|151_5
GCAGTTTGAATATCCTTTTGAGATACAGGTGACAGGAGGC
>ENSG00000158477|CD1A|151_6
TCAGAATCAGCATGAAAATGACATAACACACAATCTTCTC
>ENSG00000158477|CD1A|151_7
TCTACTGGGAGCATCACAGTTCCGTGGGCTTCATCATCTT
>ENSG00000158477|CD1A|151_8
TAGTGCCTTTACTTCTTCTGATAGGTCTTGCGCTTTGGTT
>ENSG00000158481|CD1C|46_1
GTTTCTGCTGCTAGCTCTTCTTCTCCCAGGTGGTGACAAT
>ENSG00000158481|CD1C|46_2
GACTCATGGCTGGGACAGTGAATCAGGCACAATAATTTTC
>ENSG00000158481|CD1C|46_3
AAGGGCAACTTCAGCAATGAAGAGTTGTCAGACCTAGAGT
>ENSG00000158481|CD1C|46_4
CCAGAAGGCTTCTTTCAGGTAGCTTTCAACGGATTAGATT
>ENSG00000158481|CD1C|46_5
ATCTCCAGGCTGTGGAAGTTTGGCCCAAAGTGTCTGTCAT
>ENSG00000158481|CD1C|46_6
CGTCACAGAAACAGTGTATAATCTCATAAGAAGCACTTGC
>ENSG00000158481|CD1C|46_7
GGGCACTAAACATGGTGATATTCTTCCTAATGCTGATGGG
>ENSG00000158481|CD1C|46_8
TAGTGCCCTTGGTGATTCTAATAGTCCTTGTGTTATGGTT
>ENSG00000213088|ACKR1|53_1
CTCCATCCCCTTGAACTGGATCCAAGGAAAGGCAGTTCAA
>ENSG00000213088|ACKR1|53_2
GCAGAGATAAGGGAGGTGCTGGGAAATTGGAGTGGAAGGG
>ENSG00000213088|ACKR1|53_3
GGCTTTCCAGCAAGTAGAGATTTTACCGAAGTGGAAAGGG
>ENSG00000213088|ACKR1|53_4
TGAGGTTGGATTTGGCTGGTTGGGACTACACTCAGGAAAA
>ENSG00000213088|ACKR1|53_5
TCTTCCTATGGTGTGAATGATTCCTTCCCAGATGGAGACT
>ENSG00000213088|ACKR1|53_6
CCACTCCTGTAACCTGCTGGATGACTCTGCACTGCCCTTC
>ENSG00000213088|ACKR1|53_7
CCATCTTTGTCTTGTTGCCATTGGGTTTGTTTGGAGCCAA
>ENSG00000213088|ACKR1|53_8
TCTCATCTGGACACCCTTGGAAGCAAATCCTAGTTCTCTT
>ENSG00000179639|FCER1A|80_1
GCCATGGAATCCCCTACTCTACTGTGTGTAGCCTTACTGT
>ENSG00000179639|FCER1A|80_2
ATTGTGAATGCCAAATTTGAAGACAGTGGAGAATACAAAT
>ENSG00000179639|FCER1A|80_3
AGTGAACCTGTGTACCTGGAAGTCTTCAGTGACTGGCTGC
>ENSG00000179639|FCER1A|80_4
CATGGTTGGAGGAACTGGGATGTGTACAAGGTGATCTATT
>ENSG00000179639|FCER1A|80_5
TGAAGCTCTCAAGTACTGGTATGAGAACCACAACATCTCC
>ENSG00000179639|FCER1A|80_6
AACCTACTACTGTACGGGCAAAGTGTGGCAGCTGGACTAT
>ENSG00000179639|FCER1A|80_7
TTATCCCATTGTTGGTGGTGATTCTGTTTGCTGTGGACAC
>ENSG00000179639|FCER1A|80_8
AGGTCACATTTCTCTTGAAGATTAAGAGAACCAGGAAAGG
>ENSG00000203747|FCGR3A|187_1
GTTAAGTTATGAAACTTTCAAATCCTTCATCATGTCAGTT
>ENSG00000203747|FCGR3A|187_2
TTTTCTGCTTCAATATCTAATTCCTGTGTAGCTTTGTTCA
>ENSG00000203747|FCGR3A|187_3
CCATCTCCAAGTATATAACGATGAGTCCTCTTAATGCTAG
>ENSG00000203747|FCGR3A|187_4
TAGAACTCAGAGCCAGATCCCTTATCCAACTCTCGACTTT
>ENSG00000203747|FCGR3A|187_5
GACCATAAATTTAAATGGAGAAAGGACCCTCAAGACAAAT
>ENSG00000203747|FCGR3A|187_6
TGGCAGTGTCAACCATCTCATCATTCTTTCCACCTGGGTA
>ENSG00000203747|FCGR3A|187_7
GGGGCTTTTTGGGAGTAAAAATGTGTCTTCAGAGACTGTG
>ENSG00000203747|FCGR3A|187_8
AAAGGCAGGAAGTATTTTCATCATAATTCTGACTTCTACA
>ENSG00000143248|RGS5|388_1
CAGAAAAGAATCCATGCCCTGATGGAAAAGGATTCTCTGC
>ENSG00000143248|RGS5|388_2
CACAATGAAGAACCTGGTGGAACCTTCCCTGAGCAGCTTT
>ENSG00000143248|RGS5|388_3
GGCAAAGCAAATTTATGAAGAATTCATTCAAACGGAGGCT
>ENSG00000143248|RGS5|388_4
GATTGCCTGTGAGGATTACAAGAAGATCAAGTCCCCTGCC
>ENSG00000198821|CD247|212_1
CCTTCACCTCCTTTCAAGGTAACTGTACTGGGCCATGTTG
>ENSG00000198821|CD247|212_2
GTACAGGATGCTTTGGTTATATTTAGCTCCAAACCTTCAC
>ENSG00000198821|CD247|212_3
CTGCAGACGCCCAGATTATGAGACACAGGATGAAGCATTT
>ENSG00000198821|CD247|212_4
ATGGCCTTTACCAGGGTCTCAGTACAGCCACCAAGGACAC
>ENSG00000198821|CD247|212_5
GCCTGTACAATGAACTGCAGAAAGATAAGATGGCGGAGGC
>ENSG00000198821|CD247|212_6
TTCTCACTGCCTTGTTCCTGAGAGTGAAGTTCAGCAGGAG
>ENSG00000198821|CD247|212_7
AAACTCTGCTACCTGCTGGATGGAATCCTCTTCATCTATG
>ENSG00000198821|CD247|212_8
CTGAGGGAAAGGACAAGATGAAGTGGAAGGCGCTTTTCAC
>ENSG00000143153|ATP1B1|222_1
GGGCAGCTGGAAGAAATTCATCTGGAACTCAGAGAAGAAG
>ENSG00000143153|ATP1B1|222_2
TAGGTTCCTGGAAAAGTACAAAGATTCAGCCCAGAGGGAT
>ENSG00000143153|ATP1B1|222_3
GGATAAAGTTGGAAATGTGGAGTATTTTGGACTGGGCAAC
>ENSG00000143153|ATP1B1|222_4
AGAGTGTAAGGCGTACGGTGAGAACATTGGGTACAGTGAG
>ENSG00000174175|SELP|100_1
GGACCATTGACTATCCAGGAAGCCCTGACTTACTTTGGTG
>ENSG00000174175|SELP|100_2
CTCTGGGGAAACTTCAGTTATGGATCAATCTGCTCTTTCC
>ENSG00000174175|SELP|100_3
GCAGTAACTCCAGCATGCAGAGCTGTGAAATGCTCAGAAC
>ENSG00000174175|SELP|100_4
CAACGCTGGATTCACACTCATAGGAGACAGCACTCTCAGC
>ENSG00000174175|SELP|100_5
GGAACCATGTACTGTAGGCATCATCCGGGAACCTTTGGTT
>ENSG00000174175|SELP|100_6
ATACGTGAGAGAGTGTGGAGAACTTGAGCTCCCTCAACAC
>ENSG00000174175|SELP|100_7
ATTGGGATCCGAAAGAACAATAAGACATGGACATGGGTGG
>ENSG00000174175|SELP|100_8
ACCAGAAAGAAGTGGCAGCATGGACTTATCATTACAGCAC
>ENSG00000188404|SELL|102_1
GGACAAAAGTTTCTCAATGATTAAGGAGGGTGATTATAAC
>ENSG00000188404|SELL|102_2
ACCATTTGTGAATCATCTGGAATCTGGTCAAATCCTAGTC
>ENSG00000188404|SELL|102_3
ATGTACCTTCATCTGCTCAGAAGGAACTGAGTTAATTGGG
>ENSG00000188404|SELL|102_4
TGAGCCTCTATCAGCACCAGATTTGGGGATCATGAACTGT
>ENSG00000188404|SELL|102_5
CACCTGTGGACCATTTGGAAACTGGTCATCTCCAGAACCA
>ENSG00000188404|SELL|102_6
CTGTACTCACCCTTTGGGAAACTTCAGCTTCAGCTCACAG
>ENSG00000188404|SELL|102_7
GCCTTTCAGTCGTTCTTACTACTGGATAGGAATCCGGAAG
>ENSG00000188404|SELL|102_8
CGAGACAATTACACAGATTTAGTTGCCATACAAAACAAGG
>ENSG00000007908|SELE|239_1
CCTTGAATCAGATGGAAGCTACCAAAAGCCTTCTTACATC
>ENSG00000007908|SELE|239_2
CTGCAACTTCACCTGTGAGGAAGGCTTCATGTTGCAGGGA
>ENSG00000007908|SELE|239_3
AGAGCCTTCAGTGTACCTCATCTGGGAATTGGGACAACGA
>ENSG00000007908|SELE|239_4
GAATGTTTCCAAAACCCTGGAAGCTTCCCATGGAACACAA
>ENSG00000007908|SELE|239_5
GTGAACCCAACAATAGGCAAAAAGATGAGGACTGCGTGGA
>ENSG00000007908|SELE|239_6
TTCACCAAGTTATTACTGGATTGGAATCAGAAAAGTCAAC
>ENSG00000007908|SELE|239_7
GCCAGTGCTTATTGTCAGCAAAGGTACACACACCTGGTTG
>ENSG00000007908|SELE|239_8
TCTCACTTTGGTGCTTCTCATTAAAGAGAGTGGAGCCTGG
>ENSG00000117560|FASLG|349_1
GGCCTGTGTCTCCTTGTGATGTTTTTCATGGTTCTGGTTG
>ENSG00000117560|FASLG|349_2
CCTGGGGATGTTTCAGCTCTTCCACCTACAGAAGGAGCTG
>ENSG00000117560|FASLG|349_3
CTGAGGAAAGTGGCCCATTTAACAGGCAAGTCCAACTCAA
>ENSG00000117560|FASLG|349_4
CCTGCTTTCTGGAGTGAAGTATAAGAAGGGTGGCCTTGTG
>ENSG00000117560|FASLG|349_5
CTTTGTATATTCCAAAGTATACTTCCGGGGTCAATCTTGC
>ENSG00000117560|FASLG|349_6
GCCACAAGGTCTACATGAGGAACTCTAAGTATCCCCAGGA
>ENSG00000117560|FASLG|349_7
GATGATGGAGGGGAAGATGATGAGCTACTGCACTACTGGG
>ENSG00000117560|FASLG|349_8
TCTGAGCTCTCTCTGGTCAATTTTGAGGAATCTCAGACGT
>ENSG00000163431|LMOD1|11_1
TGGCACTCTGTGTGGGAAAATGGCAGAAAGATGGAGAGGC
>ENSG00000163431|LMOD1|11_2
CAAGCTGCAAAAGGCCTGTGATCCAGGAAAGATGTCCCAC
>ENSG00000163431|LMOD1|11_3
GGCTCTCCAAATTTTGCTTTAGTACATGGAGCTCAGGTTT
>ENSG00000163431|LMOD1|11_4
CTGACCTGCTGTGGATGTCCCTATTCTGCCATGGGAGAGT
>ENSG00000163431|LMOD1|11_5
AGAATTCACTCTCACCAGCTACCCAGAGGAAGATGGGAGA
>ENSG00000163431|LMOD1|11_6
AGAAGCCCAAGGAGGAGAAGATCATCCGGGGCATTGACAA
>ENSG00000163431|LMOD1|11_7
GTTTAAAGAAAAGCTTCTCTAGAGACAGAGATGAAGCTGG
>ENSG00000163431|LMOD1|11_8
TATGCAGAGGGAGATGTCCATGGATGAAAGCAAGCAAGTG
>ENSG00000163435|ELF3|122_1
TTAGCAACTACTTCAGTGCGATGTACAGCTCGGAGGACTC
>ENSG00000163435|ELF3|122_2
GTTGGATCATTGAGCTGCTGGAGAAGGATGGCATGGCCTT
>ENSG00000163435|ELF3|122_3
AAGTGACGTGGACCTGGATCCCACTGATGGCAAGCTCTTC
>ENSG00000163435|ELF3|122_4
CTGAGCAAAGAGTACTGGGACTGTCTCGAGGGCAAGAAGA
>ENSG00000163435|ELF3|122_5
CTCAACGAGGGCCTCATGAAGTGGGAGAATCGGCATGAAG
>ENSG00000163435|ELF3|122_6
TGACCTACGAGAAGCTGAGCCGGGCCATGAGGTACTACTA
>ENSG00000163435|ELF3|122_7
CACCTTCTTTCTGGACTGGCGTTCACCTCCCTGCTCAGTG
>ENSG00000163435|ELF3|122_8
ACTCCCTAATTTATGTGCTATATAAATATGTCAGATGTAC
>ENSG00000133067|LGR6|311_1
CTTCTTGGAGGAGCTGCGTCTCTCTGGGAACCATCTCTCA
>ENSG00000133067|LGR6|311_2
TGAAAATCCTGATGCTGCAGAACAATCAGCTGGGAGGAAT
>ENSG00000133067|LGR6|311_3
ACAGACGATACACTTTTATGATAACCCAATCCAGTTTGTG
>ENSG00000133067|LGR6|311_4
AGTACCTGCCTAAACTCCACACACTATCTCTGAATGGTGC
>ENSG00000133067|LGR6|311_5
TCTCCAAGGACAGTTTCCCAAAACTGAGGATCCTGGAGGT
>ENSG00000133067|LGR6|311_6
GAAGACCTTCACCTTGATGATGAGGAGTCTTCAAAAAGGC
>ENSG00000133067|LGR6|311_7
CCCTGGTAGCCTTCTCTGATGTGGATCTCATTCTGGAAGC
>ENSG00000133067|LGR6|311_8
AGACCTATGGCTTCCCCTCAGTGACCCTCATCTCCTGTCA
>ENSG00000133063|CHIT1|145_1
TGATGATGTGGAGAGCTTCAAAACCAAGGTCAGCTATCTG
>ENSG00000133063|CHIT1|145_2
CTTCACCAAGGAAGGAGGGATGCTGGCCTACTATGAAGTC
>ENSG00000133063|CHIT1|145_3
CCAGAACCTGGATTTTGTCAACCTTATGGCCTACGACTTC
>ENSG00000133063|CHIT1|145_4
CCATCAGGTTTCTGCGCAAATACAGCTTTGACGGCCTTGA
>ENSG00000162894|FCMR|371_1
ACTAAGCAGGGGTCTGGTATAAAAACACTCCTGGAAACGC
>ENSG00000162894|FCMR|371_2
AATAGAAGGCTCTTGCTCTGAGTTATGTGACATGCCTCAG
>ENSG00000162894|FCMR|371_3
CAGGTAAGCTGTAGGCATGTAGAGCAATTGTCCCAATGCC
>ENSG00000162894|FCMR|371_4
TCTATCTGCTGATGTCCAATACCTGCTTCATGTGTTCTCA
>ENSG00000162894|FCMR|371_5
ATGGAGGACAGTGATTCAGATGACTACATCAATGTTCCTG
>ENSG00000162894|FCMR|371_6
GAACCTTCCTGCCATCCACTACAGCCTCAAAAATCTCAGC
>ENSG00000162894|FCMR|371_7
AAAATGGTTTCATCTGCCCTATTTGTTCCAGATGCCTGCA
>ENSG00000162894|FCMR|371_8
TAGTGGAGGTAACACAGCTGACAGAAAGTGACAGCGGAGT
>ENSG00000162894|FCMR|371_9
GGTATCCACCACCAACTTCATCAAGGCAGAATACAAGGGC
>ENSG00000162894|FCMR|371_10
GATATATCTGTGCCGGGAGATGGCTGGATCTGGAACATGT
>ENSG00000162894|FCMR|371_11
GGGCGGATCAGTTACCATCAAGTGCCCACTTCCTGAAATG
>ENSG00000162894|FCMR|371_12
CCTCATCGTCAAGCTTTGTTCCTCGTGGGGGCTAGAAATC
>ENSG00000174059|CD34|170_1
GCCTCCCAAGTTTTAGGACAAACAGCTCAGTTCTAGTCTC
>ENSG00000174059|CD34|170_2
CTTCCCTCATCTCTCCTCCAAGACACTGTGGACTTGGTCA
>ENSG00000174059|CD34|170_3
ACCTGCTCTCTTGTAATGATATAGCCAGAAAAACGTGTTG
>ENSG00000174059|CD34|170_4
GGGGAAAGATGAGCTTTTCTAGGCTACAATTTTCTCCCAG
>ENSG00000174059|CD34|170_5
CTTGAGGAGGGGCAGGTAAACTCCTGTCCTTTACACATTC
>ENSG00000174059|CD34|170_6
CATTCAGCAAGACAACACGTGGTGGCTGATACCGAATTGT
>ENSG00000174059|CD34|170_7
ACCAGAGCTATTCCCAAAAGACCCTGATTGCACTGGTCAC
>ENSG00000174059|CD34|170_8
AAAAAGCTGGGGATCCTAGATTTCACTGAGCAAGATGTTG
>ENSG00000117707|PROX1|124_1
AACCAAGAGGAGAAGAGTTGACATTGGAGTGAAAAGGACG
>ENSG00000117707|PROX1|124_2
CTTTTGGCAGGCCTACTATGAGCCAGTTTGATATGGATCG
>ENSG00000117707|PROX1|124_3
CTCTGTCGGAAGGTCAGATAATGAGATGTGCGAGCTAGAC
>ENSG00000117707|PROX1|124_4
CCTGATCAGAGAGCAGGAAATGGCTGAAAACAAGCCGAAG
>ENSG00000117707|PROX1|124_5
AAGAAAGAGACCATGGGCCAAACTCCTTACAACCGGAAGG
>ENSG00000117707|PROX1|124_6
GGCTGAGACCTTGAAACAGGAACTGAACACTGCCATGTCG
>ENSG00000117707|PROX1|124_7
TACCACGAGTCTGAGGACCAAGATGTCATCTCACCACCTG
>ENSG00000117707|PROX1|124_8
GATGGGGTCACCAGTACTGAAGAGCTGTCTATAACCAGAG
>ENSG00000117724|CENPF|329_1
AAGGCCACAGAACAGAGTCTAGACCCACCAATAGAGGAAG
>ENSG00000117724|CENPF|329_2
GACTGCAAAGGAAACTGAGCTGCAGAGGGAAATGCATGAG
>ENSG00000117724|CENPF|329_3
AAGAAGAACTCAGTGGAGAGAAAAATAGGCTAGCTGGAGA
>ENSG00000117724|CENPF|329_4
GAAGGAGCTCACACTAGAAAATAGTGAATTGAAGAAGAGC
>ENSG00000117724|CENPF|329_5
TTGCTTTTGGACACAAACAAACAGTATGAAGTAGAAATCC
>ENSG00000117724|CENPF|329_6
ACCGAGAGAAATTGACTTCTAAAGAAGAATGTCTCAGTTC
>ENSG00000117724|CENPF|329_7
GCTGGAGATAGACCTTTTAAAGTCTAGTAAAGAAGAGCTC
>ENSG00000117724|CENPF|329_8
AGCTACTACTCAGATTTTGGAAGAATTGAAGAAAACCAAG
>ENSG00000154380|ENAH|282_1
GCTAAAAGAAGAGCTCATTGATGCAATCAGGCAGGAACTG
>ENSG00000154380|ENAH|282_2
GTGAAGATTCAGAGCCTGTAACTTCTAAGGCCTCTTCAAC
>ENSG00000154380|ENAH|282_3
TGTGAACTCCGCCTCATCTAAAACAGATACAGGCCGTGGA
>ENSG00000154380|ENAH|282_4
AAGGGAACAGCTGGAATGGGAGAGAGAGCGCAGAATATCA
>ENSG00000154380|ENAH|282_5
GCAAGAAAGACAAGAACGAGAGAGGCTGGAGAGACTGGAA
>ENSG00000154380|ENAH|282_6
CATTCCTAAAGGGTTGAAGTACAATCAAGCTACACAGACC
>ENSG00000154380|ENAH|282_7
CTATCACCATACAGGCAACAACACATTCAGAGTGGTGGGC
>ENSG00000154380|ENAH|282_8
CAGAGTATCTGTCAGGCAAGAGCTGCTGTGATGGTTTATG
>ENSG00000116962|NID1|370_1
TGGTTGCTCTCGATCTTGCAATTTCCAAGGAGACGGATGC
>ENSG00000116962|NID1|370_2
CTTTGAGACTGACTTGGTGAATCCCAGAGGCATTGTAACG
>ENSG00000116962|NID1|370_3
TGGACAGACTCTAACCTGGATCGAATAGAAGTGGCGAAGC
>ENSG00000116962|NID1|370_4
CATCATTGGACTGGCCTTTGACTGCGTGGACAAGATGGTT
>ENSG00000116962|NID1|370_5
GGAGGGAAATACCATGAGGAAGACAGAAGCAAAGGCGTTC
>ENSG00000116962|NID1|370_6
TGTACAACCAGGAGGAGAAGATCTTGCGCTATGCTCTCAG
>ENSG00000116962|NID1|370_7
TTGGAGGCATCATTGGATGGATGTTTGCAGTGGAGCAGGA
>ENSG00000116962|NID1|370_8
CGAGTCAATGGCAAGGTGAAAGGAAGGATCTTTGTGGGGA
>ENSG00000151694|ADAM17|304_1
GCAGCGTCAGAATCGTGTTGACAGCAAAGAAACAGAGTGC
>ENSG00000151694|ADAM17|304_2
GAGGACCAGGGAGGGAAATATGTCATGTATCCCATAGCTG
>ENSG00000151694|ADAM17|304_3
GGGACATAATTTTGGAGCAGAACATGATCCGGATGGTCTA
>ENSG00000151694|ADAM17|304_4
CAAGTCTCCACAAGAGGTAAAACCTGGTGAAAAGCACTAC
>ENSG00000151694|ADAM17|304_5
CAGGTTTTAAAGGCTATGGAATACAGATAGAGCAGATTCG
>ENSG00000151694|ADAM17|304_6
GCAGATCATCGCTTCTACAGATACATGGGCAGAGGGGAAG
>ENSG00000151694|ADAM17|304_7
AAGAGCTTGTTCATCGAGTGAAAAGAAGAGCTGACCCAGA
>ENSG00000171303|KCNK3|179_1
CACTACGAGCACTGGACCTTCTTCCAGGCCTACTACTACT
>ENSG00000171303|KCNK3|179_2
AAATGTGAAACTTGGTGGGGTCAGGGAGGAAAGGCAGAAG
>ENSG00000171303|KCNK3|179_3
AGCCTCCCTTCCCTTTGAAAATCTAAGAAGCTCCCAGTCC
>ENSG00000171303|KCNK3|179_4
CCGTGTACGTTTGCATCTCTATTTATACCTCTGTCCTGCT
>ENSG00000171303|KCNK3|179_5
ACCTTCCCTTGGTTCCAAAAGCCAGGGTGTCTATGTCCAA
>ENSG00000171303|KCNK3|179_6
GCATGGCTTTGCAGTTATGGAGAAAGTGGAAACCCAGCAG
>ENSG00000171303|KCNK3|179_7
GTAGGACTTCAGCCTTCCAGACACTGCCCTTAGAATCTGG
>ENSG00000171303|KCNK3|179_8
CTGCAGTGTACATCCTGGCATTGTGTGGCTACCTGGGTTT
>ENSG00000119888|EPCAM|389_1
GCGAGTGAGAACCTACTGGATCATCATTGAACTAAAACAC
>ENSG00000119888|EPCAM|389_2
GTAAATGGGGAACAACTGGATCTGGATCCTGGTCAAACTT
>ENSG00000119888|EPCAM|389_3
GCTGGTTATTTCCAGAAAGAAGAGAATGGCAAAGTATGAG
>ENSG00000119888|EPCAM|389_4
AGATAAAGGAGATGGGTGAGATGCATAGGGAACTCAATGC
>ENSG00000183607|GKN2|133_1
GGGCATCTTGGGAATTTCAATCTGTGCAGACATTCATGTT
>ENSG00000183607|GKN2|133_2
TTTGAAGATAATAAGAAGGAAGTCACTAAGAAATGCTCTC
>ENSG00000183607|GKN2|133_3
AAAACTACTCGATTCTTGTATACTTTCATATGTAAGAATT
>ENSG00000183607|GKN2|133_4
CCCATTGAGAAACTCTGCAAACATATCCCTTTGTATAAGG
>ENSG00000183607|GKN2|133_5
CAAATACACCTGGGTCAAGTACAACCCTCTGGAGTCTCTG
>ENSG00000183607|GKN2|133_6
AACATCCCTCCTCTGAACAATCTCCAATGGTACATCTATG
>ENSG00000183607|GKN2|133_7
TCATTAACATCCATGCAGGATCATGCTCTTCTACCACAAT
>ENSG00000183607|GKN2|133_8
TGACCATCTTTGGGATACAATCTCATGGATACGAGGTTTT
>ENSG00000153563|CD8A|365_1
GATGACTTTTTATACTTTGTAAAGACAATTGTTGGAGAGC
>ENSG00000153563|CD8A|365_2
CTTGAATCTCTGAATTTGAGATACAAACATGTTCCTGGGA
>ENSG00000153563|CD8A|365_3
CCCTTTACAAATAGAATTTGAGCATCAGTGAGGTTAAACT
>ENSG00000153563|CD8A|365_4
GAGCTTAACCCTGGAAAATGAATCCCTCTATCTCTAAAGA
>ENSG00000153563|CD8A|365_5
CTCGAGGAGGTAATGAATTAAAGAAGAGAACTGCCTTTGG
>ENSG00000153563|CD8A|365_6
CAACGGCAAGGGAACAAGTACTTCTTGATACCTGGGATAC
>ENSG00000153563|CD8A|365_7
GACGGGAAACAAAACTAGGTAAAATCTACAGTACACCACA
>ENSG00000153563|CD8A|365_8
TGTGCAACAGCCACTACATTACTTCAAACTGAGATCCTTC
>ENSG00000172116|CD8B|103_1
ATCTTGAATAAATTTGCCCAAAATCCTAAAGACCGGGAAA
>ENSG00000172116|CD8B|103_2
GCAAGAAGCACAGGTCCTGATGAGTGGATCTTTACTACTT
>ENSG00000172116|CD8B|103_3
CTGCATGGATACTACAGCAATACTACAACCTCACAGAAGC
>ENSG00000172116|CD8B|103_4
TAAGATTACATCCACTGGAGAAATGTTCCAGAATGGACTA
>ENSG00000172116|CD8B|103_5
CAGCAAAGACATCAGTGCTCCGTGGAACAGAAACCAGAAG
>ENSG00000172116|CD8B|103_6
CAGTTCCCAGAAGGCATATCAGTCTCTGAGGGCTTCCTTT
>ENSG00000172116|CD8B|103_7
TGTGCTTTCCCTGAACTGGGACCTTTAGTGGTGGCCATTT
>ENSG00000172116|CD8B|103_8
CTGTGTGTGATGTGCATGGGAGCAACTTGTTCGTGGGTCA
>ENSG00000172116|CD8B|103_9
CTTCGGGAAGGGAACTCAGCTGAGTGTGGTTGATTTCCTT
>ENSG00000172116|CD8B|103_10
CAATCTCACAAGCGTGAAGCCGGAAGACAGTGGCATCTAC
>ENSG00000172116|CD8B|103_11
AAGAGGTGGAACAGGAGAAGATAGCTGTGTTTCGGGATGC
>ENSG00000172116|CD8B|103_12
AAATCTCCCTCAGTAACATGCGCATCTACTGGCTGAGACA
>ENSG00000115602|IL1RL1|132_1
GTATTGTCAGAAGTCCCACATTCAATAGGACTGGATATGC
>ENSG00000115602|IL1RL1|132_2
TCAGATTGCAATGTTCCAGATTATTTGATGTATTCAACAG
>ENSG00000115602|IL1RL1|132_3
CACCTCTTGAGTGGTTTAAGAATTGTCAGGCTCTTCAAGG
>ENSG00000115602|IL1RL1|132_4
CAAGTCATTTTTGGTCATTGATAATGTGATGACTGAGGAC
>ENSG00000115602|IL1RL1|132_5
TGATTACACCTGTAAATTTATACACAATGAAAATGGAGCC
>ENSG00000115602|IL1RL1|132_6
GGCAGCTTAATGGAACAAAAATTACAGACTTTGGTGAACC
>ENSG00000115602|IL1RL1|132_7
TCAACAAGAGGAAGGGCAAAATCAAAGTTTCAGCAATGGG
>ENSG00000115602|IL1RL1|132_8
AGAATAGCTGACGTGAAGGAAGAGGATTTATTGCTGCAGT
>ENSG00000144063|MALL|73_1
CTGTCTCTTGGAATTATCTGACCATGAACTTGCTCTTCTA
>ENSG00000144063|MALL|73_2
CACACTTTGTTTGGACATTTAAATTCACTCTGCTGAATAG
>ENSG00000144063|MALL|73_3
CCATCTGGATGACAAACGGAAGATCCACTAAAACGTCCAC
>ENSG00000144063|MALL|73_4
CAAGGGGGAAATGCTCTTTGAAAGCTCCAATTATTGGTCC
>ENSG00000019169|MARCO|19_1
CAACAAGCTGCTTTTCACCAAATTGCAATGGAGCCTTTCG
>ENSG00000019169|MARCO|19_2
ATGTTCCAAAGCCCAAGAGGAGAAATGGGGTGAACTTCTC
>ENSG00000019169|MARCO|19_3
GGTAGACAACTTCACTCAGAACCCAGGGATGTTCAGAATC
>ENSG00000019169|MARCO|19_4
GGTTTTCCTGGAGCTAAAGGAGATCAAGGACAACCTGGAC
>ENSG00000019169|MARCO|19_5
AGGCCTGAAAGGAAGCAAAGGGGACACAGGACTTCAAGGA
>ENSG00000019169|MARCO|19_6
AAAAGGTGAAAGAGGTGAAAACTCAGTGTCCGTCAGGATT
>ENSG00000019169|MARCO|19_7
CTGGGGGACAATTTGCGATGACGAGTGGCAAAATTCTGAT
>ENSG00000019169|MARCO|19_8
GGTTACTCCAAAGGAAGGGCCCTGTACAAAGTGGGAGCTG
>ENSG00000204262|COL5A2|355_1
GACACTTGCTCTAAGCGGAATGGAAATGTGGGCAAGACTG
>ENSG00000204262|COL5A2|355_2
GAGACCACCAATCACCTAATACAGCCATTACTCAGATGAC
>ENSG00000204262|COL5A2|355_3
TACAGCTGCTCTTGGGGATATCATGGGGCACTATGATGAA
>ENSG00000204262|COL5A2|355_4
ATTGGACCTCCAGGTGTACGAGGCAGTGTAGGAGAAGCAG
>ENSG00000204262|COL5A2|355_5
AAAGGTGATCATGGAGACCGAGGTGACAGAGGTCAGAAGG
>ENSG00000204262|COL5A2|355_6
CACCAGGAAAAGTAGGACCAACTGGTGCAACAGGAGATAA
>ENSG00000204262|COL5A2|355_7
CGAGGACACAAAGGTCTTGAAGGCCCTAAAGGTGAAGTTG
>ENSG00000204262|COL5A2|355_8
AGAAATGGAAATCCTGGTGAAGTGGGATTTGCAGGATCTC
>ENSG00000138378|STAT4|378_1
CAACAGAGCCACATTCTCCATCAGACCTTCTTCCCATGTC
>ENSG00000138378|STAT4|378_2
CCACTCTGTAGAACCCTACAATAAAGGCCGGTTGTCTGCT
>ENSG00000138378|STAT4|378_3
TGAAAGCCATCTCGGAGGAATAACTTTCACCTGGGTGGAC
>ENSG00000138378|STAT4|378_4
GAGTCAACTACTGGAGGTGATGAGCTGGCAGTTTTCATCG
>ENSG00000138378|STAT4|378_5
GAGAATTCTGGCTTTTGCAAACTGTTGTTGACATTTTATA
>ENSG00000138378|STAT4|378_6
GATACTAATTGAGGAAACCAAGATACAGGAATTTAGTACC
>ENSG00000138378|STAT4|378_7
CCCTTGGATCGACATGGAGAAACCTGCATTCAAAGGTCCA
>ENSG00000138378|STAT4|378_8
AACCTACTCTTGATACACAATCTAAAAAGAATTAGGAAGG
>ENSG00000138378|STAT4|378_9
CTTGTTAATACAACTGGATGAACAGTTAGGTCGTGTTTCC
>ENSG00000138378|STAT4|378_10
GAGCAGGTGGATCAATTCTATGATGACAACTTTCCCATGG
>ENSG00000138378|STAT4|378_11
GCATGTCTCAGTGGAATCAAGTCCAACAGTTAGAAATCAA
>ENSG00000178562|CD28|243_1
CCTTAGCTGCAAGTATTCCTACAATCTCTTCTCAAGGGAG
>ENSG00000178562|CD28|243_2
ATCCCTTCACAAAGGACTGGATAGTGCTGTGGAAGTCTGT
>ENSG00000178562|CD28|243_3
GATGGGAAATTGGGCAATGAATCAGTGACATTCTACCTCC
>ENSG00000178562|CD28|243_4
TTGTATGTTAACCAAACAGATATTTACTTCTGCAAAATTG
>ENSG00000178562|CD28|243_5
ATGTATCCTCCTCCTTACCTAGACAATGAGAAGAGCAATG
>ENSG00000178562|CD28|243_6
CCAAGTCCCCTATTTCCCGGACCTTCTAAGCCCTTTTGGG
>ENSG00000178562|CD28|243_7
CTCAATATCACTGCTCTGGATAGGAAATGACCGCCATCTC
>ENSG00000178562|CD28|243_8
TCGAGTGACTAGACCAAATATCAAGATCATTTTGAGACTC
>ENSG00000178562|CD28|243_9
CACATTCCAACTTACCATGTACTTAGTGACTTGACTGAGA
>ENSG00000178562|CD28|243_10
CTTTCTCACTCACCTGCACATCTCAGTCAAGCAAAGTGTG
>ENSG00000178562|CD28|243_11
GAAATCATTCCTTTTGGTTAAATGGGTGTTTAATCTTTTG
>ENSG00000178562|CD28|243_12
TGTCTCCCACTCATGAAATGAGCCACGTAGTTCCTATTTA
>ENSG00000178562|CD28|243_13
CCTTTAGTTTAGAAATACATAGACATTGTCTTTTATGAAT
>ENSG00000163599|CTLA4|265_1
GCAACCTACATGATGGGGAATGAGTTGACCTTCCTAGATG
>ENSG00000163599|CTLA4|265_2
CATCTGCAAGGTGGAGCTCATGTACCCACCGCCATACTAC
>ENSG00000163599|CTLA4|265_3
TTCTGACTTCCTCCTCTGGATCCTTGCAGCAGTTAGTTCG
>ENSG00000163599|CTLA4|265_4
AGAAAAGAAGCCCTCTTACAACAGGGGTCTATGTGAAAAT
>ENSG00000163599|CTLA4|265_5
TCTCTTTAATATAAAGTTGGATGCGGAACCCAAATTACGT
>ENSG00000163599|CTLA4|265_6
GCAAAGGAGTAGAAAGACAGAGCTGGGATGTTTCTGTCAC
>ENSG00000163599|CTLA4|265_7
GAAAGCATCACTTGGGATTAATATGGGGATGCAGCATTAT
>ENSG00000163599|CTLA4|265_8
GAGGGAGAAGACTATATTGTACACACCTTATATTTACGTA
>ENSG00000175084|DES|23_1
ATTGACCTGGAGCGCAGAATTGAATCTCTCAACGAGGAGA
>ENSG00000175084|DES|23_2
CAGCTTCAGGAACAGCAGGTCCAGGTGGAGATGGACATGT
>ENSG00000175084|DES|23_3
GCGGCTAAGAACATTTCTGAAGCTGAGGAGTGGTACAAGT
>ENSG00000175084|DES|23_4
CAGGAGATGATGGAATACCGACACCAGATCCAGTCCTACA
>ENSG00000175084|DES|23_5
CTGCTCAACGTGAAGATGGCCCTGGATGTGGAGATTGCCA
>ENSG00000175084|DES|23_6
ATCAATCTCCCCATCCAGACCTACTCTGCCCTCAACTTCC
>ENSG00000175084|DES|23_7
CAAAGGGGTTCTGAGGTCCATACCAAGAAGACGGTGATGA
>ENSG00000188389|PDCD1|97_1
TGCAGGCCTAGAGAAGTTTCAGGGAAGGTCAGAAGAGCTC
>ENSG00000188389|PDCD1|97_2
GTGCCTGTGTTCTCTGTGGACTATGGGGAGCTGGATTTCC
>ENSG00000172215|CXCR6|232_1
ATGGCAGAGCATGATTACCATGAAGACTATGGGTTCAGCA
>ENSG00000172215|CXCR6|232_2
ACCATAAGTTGCAGAGCCTGACGGATGTGTTCCTGGTGAA
>ENSG00000172215|CXCR6|232_3
TACTGGGCATCTACACTATTAACTTCTACACGTCCATGCT
>ENSG00000172215|CXCR6|232_4
CGACAAGCTCATATGTGGTTACCATGACGAGGCAATTTCC
>ENSG00000172215|CXCR6|232_5
TGTCTGCTATTCAGTCATAATCAAAACACTGCTTCATGCT
>ENSG00000172215|CXCR6|232_6
CCAGAAGCACAGATCTCTAAAGATCATCTTCCTGGTGATG
>ENSG00000172215|CXCR6|232_7
CTATGCCTTTGTCAGCCTGAAGTTTCGAAAGAACTTCTGG
>ENSG00000172215|CXCR6|232_8
TACCTTGGGGTCTCACATCAATGGAAATCTTCTGAGGACA
>ENSG00000012223|LTF|399_1
TGCTCCACCAACAGGCTAAATTTGGGAGAAATGGATCTGA
>ENSG00000012223|LTF|399_2
AAGCAGTGACCCTGATCCTAACTGTGTGGATAGACCTGTG
>ENSG00000012223|LTF|399_3
CTACTTCACTGCCATCCAGAACTTGAGGAAAAGTGAGGAG
>ENSG00000012223|LTF|399_4
GGAGACGTGGCTTTTATCAGAGAGAGCACAGTGTTTGAGG
>ENSG00000012171|SEMA3B|32_1
AGGGAAGGACATTGGTACTGAGTGCATGAACTTCGTGAAG
>ENSG00000012171|SEMA3B|32_2
AGGAAGGATAGAGGATGGCAAGGGGAAGAGTCCTTATGAC
>ENSG00000012171|SEMA3B|32_3
ACCTCATGGGACGAGACTTTACCATCTTTCGCAGCCTAGG
>ENSG00000012171|SEMA3B|32_4
GAACCCAGACGACGACAAAATCTACTTCTTCTTTCGTGAG
>ENSG00000012171|SEMA3B|32_5
CGAGAGAGGAGCCAGACAGACCCTGAAAAGAAGGACGGGT
>ENSG00000012171|SEMA3B|32_6
CCTTGGGTAGTGAGCAGTGAGCAGAAAGCTGTGAACAGGC
>ENSG00000144810|COL8A1|107_1
TTGCAGTATGGCAAAGAGTATCCACACCTACCCCAATATA
>ENSG00000144810|COL8A1|107_2
AGAAAGGCAAAGAAATACCATTAGCCAGTTTACGAGGGGA
>ENSG00000144810|COL8A1|107_3
TTAAAGGAAAACCAGGGCCACAGGGATATCCAGGAGTTGG
>ENSG00000144810|COL8A1|107_4
GAAATTGGACAGAAAGGGGAAATTGGGCCTATGGGGATCC
>ENSG00000144810|COL8A1|107_5
TATTGGTTTTCCTGGACCCAAAGGAGAAGGTGGGATTGTA
>ENSG00000144810|COL8A1|107_6
TAAGGGAGAGCCAGGAATCCCAGGGGATCAGGGTTTACAG
>ENSG00000144810|COL8A1|107_7
GAAAGGCAAGAATGGAGGGCCAGCCTATGAGATGCCTGCA
>ENSG00000144810|COL8A1|107_8
GAAGTTTAACAAACTGCTGTATAACGGCAGACAGAACTAC
>ENSG00000114638|UPK1B|0_1
TGTATCTGACCAACACAGCCTCTACCCACTGCTTGAAGCC
>ENSG00000114638|UPK1B|0_2
TCTGGCGTATTTCATTCTGATGTTTATAGTATATGCCTTT
>ENSG00000114638|UPK1B|0_3
ACCAAAACAACAGCCCTCCAAACAATGATGACCAGTGGAA
>ENSG00000114638|UPK1B|0_4
CAAAACCTGGGACAGGCTCATGCTCCAGGACAATTGCTGT
>ENSG00000114638|UPK1B|0_5
AATACACATCTGCCTTCCGGACTGAGAATAATGATGCTGA
>ENSG00000114638|UPK1B|0_6
TAAAGAACCTCTCAACCTGGAGGCTTGTAAACTAGGCGTG
>ENSG00000114638|UPK1B|0_7
TTATCACAATCAGGGCTGCTATGAACTGATCTCTGGTCCA
>ENSG00000114638|UPK1B|0_8
GATTTGCCATTCTCTGCTGGACTTTTTGGGTTCTCCTGGG
>ENSG00000121594|CD80|310_1
ACCTTAATCTCAGTAAATGGAATTTTTGTGATATGCTGCC
>ENSG00000121594|CD80|310_2
CTCATCAAGTATGGACATTTAAGAGTGAATCAGACCTTCA
>ENSG00000121594|CD80|310_3
TAGCAGCAAACTGGATTTCAATATGACAACCAACCACAGC
>ENSG00000121594|CD80|310_4
TGGAGAAGAATTAAATGCCATCAACACAACAGTTTCCCAA
>ENSG00000121594|CD80|310_5
TGAAATTCCAACTTCTAATATTAGAAGGATAATTTGCTCA
>ENSG00000121594|CD80|310_6
CGTTATCAGTCAAAGCTGACTTCCCTACACCTAGTATATC
>ENSG00000121594|CD80|310_7
GGACCATCTTTGATATCACTAATAACCTCTCCATTGTGAT
>ENSG00000121594|CD80|310_8
GCTGGCTGGTCTTTCTCACTTCTGTTCAGGTGTTATCCAC
>ENSG00000163406|SLC15A2|48_1
GACAATCTGTGGCTCCAACTATCCACTGAGCATTGCCTTC
>ENSG00000163406|SLC15A2|48_2
TGCGAGCGCTTTTCCTATTATGGAATGAAAGCTGTGCTGA
>ENSG00000163406|SLC15A2|48_3
TCATTGATCGGCCTGAGTCTAATAGCTTTGGGGACAGGAG
>ENSG00000163406|SLC15A2|48_4
CTCAGTCTTCTACCTGTCCATCAATGCAGGGAGCTTGATT
>ENSG00000163406|SLC15A2|48_5
TGCTATGCATTGGCTTTTGGAGTTCCAGGACTGCTCATGG
>ENSG00000163406|SLC15A2|48_6
CGTTTCAAGAACCGTTCTGGAGACATTCCAAAGCGACAGC
>ENSG00000163406|SLC15A2|48_7
CATGTTCTGGGCTCTTTTGGATCAGCAGGGTTCACGATGG
>ENSG00000163406|SLC15A2|48_8
ACATCTCCCTGAGTACAGATACCTCTCTCAATGTTGGTGA
>ENSG00000114013|CD86|171_1
TAACAGAAAATGTGTACATAAATTTGACCTGCTCATCTAT
>ENSG00000114013|CD86|171_2
TTACCCAGAACCTAAGAAGATGAGTGTTTTGCTAAGAACC
>ENSG00000114013|CD86|171_3
TATCGAGTATGATGGTGTTATGCAGAAATCTCAAGATAAT
>ENSG00000114013|CD86|171_4
AGAACTGTACGACGTTTCCATCAGCTTGTCTGTTTCATTC
>ENSG00000114013|CD86|171_5
GCAATATGACCATCTTCTGTATTCTGGAAACTGACAAGAC
>ENSG00000114013|CD86|171_6
AACCAACACAATGGAGAGGGAAGAGAGTGAACAGACCAAG
>ENSG00000114013|CD86|171_7
AAAATCCATATACCTGAAAGATCTGATGAAGCCCAGCGTG
>ENSG00000114013|CD86|171_8
TTCTTCCAGAAGGCAAAAAGACATTACCATGAGTAATAAG
>ENSG00000121552|CSTA|279_1
TCAGCCAAAATGATACCTGGAGGCTTATCTGAGGCCAAAC
>ENSG00000121552|CSTA|279_2
AATTGGAAGCTGTGCAGTATAAAACTCAAGTTGTTGCTGG
>ENSG00000121552|CSTA|279_3
CCTAAATTAAGATGCCCAGCATGATTCCTTCCAAGTGGTG
>ENSG00000121552|CSTA|279_4
TTTTATTACATTGATTCTTGATTTCTGGAAATTGTATAGA
>ENSG00000121552|CSTA|279_5
ACGAGCAGGTGATAATAAATATATGCACTTGAAAGTATTC
>ENSG00000121552|CSTA|279_6
GGACAAAATGAGGACTTGGTACTTACTGGATACCAGGTTG
>ENSG00000163710|PCOLCE2|199_1
CTCGATCATCAACATCTACAAAGAGGGAAATTTGGCGATT
>ENSG00000163710|PCOLCE2|199_2
ACGATGCTAGAAGAATTGGAAAGTATTGTGGTGATAGTCC
>ENSG00000163710|PCOLCE2|199_3
GATAACTACTGCCGATATGATTATGTGGCTGTGTTTAATG
>ENSG00000163710|PCOLCE2|199_4
GTATTGTGGAGGACTCCTTGACAGACCTTCCGGCTCTTTT
>ENSG00000163710|PCOLCE2|199_5
TTGTGTCCAGTGGCAACAAGATGATGGTGCAGATGATTTC
>ENSG00000163710|PCOLCE2|199_6
GTGCCGCTATGACTTTGTGGATGTGTACAATGGCCATGCC
>ENSG00000163710|PCOLCE2|199_7
GGAAAAGTAGTCGTTCTCAATTTCCGATTCATAGACCTCG
>ENSG00000163710|PCOLCE2|199_8
TTCTTACTGGAGAGTCTGGATTTATTGGCAGTGAAGGTTT
>ENSG00000047457|CP|41_1
CACATTCATGCTGGAATGGAAACCACTTACACCGTTCTAC
>ENSG00000047457|CP|41_2
TCTACCTGGGAGAGAGGACATACTATATCGCAGCAGTGGA
>ENSG00000047457|CP|41_3
CAAAGAAGTAGGACCCACTAATGCAGATCCTGTGTGTCTA
>ENSG00000047457|CP|41_4
ATCCGTGGGAAGCATGTTAGACACTACTACATTGCCGCTG
>ENSG00000163762|TM4SF18|361_1
CAGCCTGGAATCATTTGAATAAGGACAAAATGTTTTCCAT
>ENSG00000163762|TM4SF18|361_2
CTCATCAGAGTAGTCATGCAACTATCCAAGATACTGTGTG
>ENSG00000163762|TM4SF18|361_3
GCTGGACGTTTCCTTACAGATTCTAGCATATGGATTCAGT
>ENSG00000163762|TM4SF18|361_4
CTCGGAATTGCTTTTTCTGGATACTGCCTGGTCATCTCTG
>ENSG00000163762|TM4SF18|361_5
ACTGGAGAATAATAACAACTATAAATGTTGCCAGAGTGAA
>ENSG00000163762|TM4SF18|361_6
CTGTTTCTCAGGCATCATGATGCTTATAGTAACAACAGTT
>ENSG00000163762|TM4SF18|361_7
ATGGGCAAACTTCCTATGCATCCAGCAATAAACTCACCAA
>ENSG00000163762|TM4SF18|361_8
GCTTGCACTTTGGAGTATAATCGTGAACATATTATTGTAT
>ENSG00000169903|TM4SF4|375_1
TGGAGGAAAAGTGATAGATGACAACGACCACCTTTCCCAA
>ENSG00000169903|TM4SF4|375_2
TTTTCGGAGGAATATTAGGAAGCGGTGTCTTGATGATCTT
>ENSG00000169903|TM4SF4|375_3
TGGTGTTCTTGGGCCTGAAGAACAATGACTGCTGTGGGTG
>ENSG00000169903|TM4SF4|375_4
ACGATATTTGCTGTGGTTGGATTCTTGGGAGCTGGATACT
>ENSG00000169903|TM4SF4|375_5
CATCTCAGCCATTTCAATCAACAAGGGTCCTAAATGCCTC
>ENSG00000169903|TM4SF4|375_6
GACGGGGATTATCTCAATGATGAGGCCTTATGGAACAAGT
>ENSG00000169903|TM4SF4|375_7
GACCCTCTTCTCCATCCTGCTGGTCGTAGGAGGAATCCAG
>ENSG00000169903|TM4SF4|375_8
TCTACAGCATGACGACTACAATTTCTTTTCATAAAACTTC
>ENSG00000174946|GPR171|119_1
CTTTGATCCTATCCTGTACTATCACCTCTCAAAAGCATTC
>ENSG00000174946|GPR171|119_2
CAGACAGAAGTCATAACTGATTGCTCAACCAGGATTTCAC
>ENSG00000174946|GPR171|119_3
GTGACCACGGGCTACATCATATGCTTTGTTCCTTACCACA
>ENSG00000174946|GPR171|119_4
TAATATCCAATTGCCTTGTAATTCGACAGCTCTACAGAAA
>ENSG00000174946|GPR171|119_5
GAATTTGGAAGAAATTGGCATTTGCTGACAAATTTCATAT
>ENSG00000174946|GPR171|119_6
GACATCAAGGAAAAGTCAAATGTGGGTTGTATGGAGTTTA
>ENSG00000174946|GPR171|119_7
GATTTGCCAAAATGATATCAACCGTTGTGTGGCTAATGGT
>ENSG00000174946|GPR171|119_8
CAACCTGGGCTTTTATACAGAAGAATACGAATCACAGGTG
>ENSG00000118849|RARRES1|200_1
AGCTCTTACGTGATGTGGGAAATGACAACACAGGTGTCAC
>ENSG00000118849|RARRES1|200_2
AGCATACCTGATAATCATGGACATATTGATCCCTCTCTGA
>ENSG00000118849|RARRES1|200_3
GAGTGTTTTTCAAGAATCAGAAACCCAGACCAACCATCAA
>ENSG00000118849|RARRES1|200_4
CGCTACAACCCAGAGTCTTTACTTCAGGAAGGTGAGGGAC
>ENSG00000179674|ARL14|293_1
GGGTTCGCTGGGTTCTAAAAATCCGCAAACCAAACAAGCC
>ENSG00000179674|ARL14|293_2
GTGGAAATGATCGAGTTGGAAAGGAATCTTTCACTCACAG
>ENSG00000179674|ARL14|293_3
GGAGGACAGGAAAAAATGAGAACTGTTTGGGGCTGTTACT
>ENSG00000179674|ARL14|293_4
GTATGTTGTGGACAGTACAGACAAACAGCGACTGGAAGAG
>ENSG00000179674|ARL14|293_5
TTTGAGCACATTTTGAAGAATGAACACATTAAAAATGTGC
>ENSG00000179674|ARL14|293_6
AAACAAGACATGCCTGGAGCTCTGACTGCTGAGGACATCA
>ENSG00000179674|ARL14|293_7
AGTGAAGAAGCTTTGCAGTGACCGGAACTGGTATGTGCAA
>ENSG00000179674|ARL14|293_8
CCACATGAAATCAAGAGGAGACACTTTGGCGTTCTTCAAG
>ENSG00000144959|NCEH1|301_1
CACCAACTTCTCAGTGGGAATCCGGACTAGGAATAGTTAC
>ENSG00000144959|NCEH1|301_2
TACATTCTGACGTGTGAGCATGATGTCCTCAGAGACGATG
>ENSG00000144959|NCEH1|301_3
CAATGCCAGGATTGTCCAGGAGCTTCCTCAGTTGCTGGAT
>ENSG00000144959|NCEH1|301_4
CAGGCAATGATCGTTAACAATCACACTTCACTTGATGTGG
>ENSG00000144959|NCEH1|301_5
CATGGTGAAGTATTGGGTGGACTACTTCAAAGGCAACTAT
>ENSG00000144959|NCEH1|301_6
CCAGTTCTTCAAGCTTTAGATTTTAACACACCATCTTATC
>ENSG00000144959|NCEH1|301_7
CTTGGACAACAGTTTACTCAAGATGCCAGCCTAAAAAATA
>ENSG00000144959|NCEH1|301_8
GGCCACAAAGTATTTCCTGAAGCCAGAAGTCTTACAGAAG
>ENSG00000181449|SOX2|86_1
GGAAAACCAAGACGCTCATGAAGAAGGATAAGTACACGCT
>ENSG00000181449|SOX2|86_2
GCAGTACAACTCCATGACCAGCTCGCAGACCTACATGAAC
>ENSG00000181449|SOX2|86_3
GGTGCAAAAGAGGAGAGTAAGAAACAGCATGGAGAAAACC
>ENSG00000181449|SOX2|86_4
GACAGCTGCAAAAGAGAACACCAATCCCATCCACACTCAC
>ENSG00000181449|SOX2|86_5
ATGCCGACAAGAAAACTTTTATGAGAGAGATCCTGGACTT
>ENSG00000181449|SOX2|86_6
TGCAGGAAGTTTGCAAAAGTCTTTACCAATAATATTTAGA
>ENSG00000181449|SOX2|86_7
TTGTACAGTATTTATCGAGATAAACATGGCAATCAAAATG
>ENSG00000181449|SOX2|86_8
ATCTCTGTGGTCTTGTTTAAAAAGGGCAAAAGTTTTAGAC
>ENSG00000244405|ETV5|313_1
GGCATGGAGTTCAAGCTGATAGAACCGGAAGAGGTTGCTC
>ENSG00000244405|ETV5|313_2
CCTGAGAGACTGGAAGGCAAAGTCAAACAGGAGCCTACCA
>ENSG00000244405|ETV5|313_3
TTCAGAAGTGCCTAACTGCCAGTCATCCTACATGAGAGGG
>ENSG00000244405|ETV5|313_4
CCCTCAGGGATTCAAACAAGAATACCATGACCCACTCTAT
>ENSG00000244405|ETV5|313_5
TTACCATCGGCAAATGTCAGAACCTATTGTCCCTGCAGCT
>ENSG00000244405|ETV5|313_6
GCCAAAGATGATGCCTGAAAACCAGTATCCATCAGAACAG
>ENSG00000244405|ETV5|313_7
GATGAACAGTTTGTCCCAGATTTTCAGTCTGATAACCTGG
>ENSG00000244405|ETV5|313_8
CTATTTCAGGATCTCAGTCAACTTCAAGAGGCTTGGTTAG
>ENSG00000058866|DGKG|315_1
CACTGACCCCAAAGAACTGAAATTCTGCGTTCAAGACCTC
>ENSG00000058866|DGKG|315_2
GAAACTCCACGACCACATTGAGTTGGAGTGTGATGGGGTT
>ENSG00000058866|DGKG|315_3
CCCATACAGCATCATGAACAACTATTTCTCCATTGGTGTG
>ENSG00000058866|DGKG|315_4
GTTATGAAGGGGGCAGCTTGACAAAAATCCTGAAAGACAT
>ENSG00000058866|DGKG|315_5
CAGAGCTGAGGCCTATATTGAAGGAGATGCTGCAAGGGAT
>ENSG00000058866|DGKG|315_6
CTGAATCAAATATGGCTGAGAAGCAAGCACCAGCTGAAGA
>ENSG00000058866|DGKG|315_7
GATTAGCTATGATGTCTTCAAGCTGTTCATGAGGGCGTAC
>ENSG00000058866|DGKG|315_8
GATAAAAGATGCCTTGACTGAATTTAATGAGGGTGGGAGC
>ENSG00000073282|TP63|118_1
AGCCATGCCCAGTATGTAGAAGATCCCATCACAGGAAGAC
>ENSG00000073282|TP63|118_2
ACAGGAAGGCGGATGAAGATAGCATCAGAAAGCAGCAAGT
>ENSG00000073282|TP63|118_3
TTCGTCAGAACACACATGGTATCCAGATGACATCCATCAA
>ENSG00000073282|TP63|118_4
AAGATCAAAGAGTCCCTGGAACTCATGCAGTACCTTCCTC
>ENSG00000189058|APOD|396_1
CGACAAAGGAAGTTGACCTGAACATGTAACCATGCCCTAC
>ENSG00000189058|APOD|396_2
CTAATAACATTGATGTCAAGAAAATGACGGTCACAGACCA
>ENSG00000189058|APOD|396_3
AAACCCTAATCTCCCTCCAGAAACAGTGGACTCTCTAAAA
>ENSG00000189058|APOD|396_4
GAGAACTATGCCCTCGTGTATTCCTGTACCTGCATCATCC
>ENSG00000189058|APOD|396_5
CCAGGCCAACTACTCACTAATGGAAAACGGAAAGATCAAA
>ENSG00000189058|APOD|396_6
GAAGATGGTACGAAATTGAGAAGATCCCAACAACCTTTGA
>ENSG00000189058|APOD|396_7
ACTGCCTTCATCTTGAAAGAAAAGCTCCAGGTCCCTTCTC
>ENSG00000109501|WFS1|384_1
GGAGACATGGAAATCCCCTTTGAAGAAGTCCTGGAGAGGG
>ENSG00000109501|WFS1|384_2
ATGTACTGGAAGCTCAACCCCAAGAAGAAGAAGCAGGTGG
>ENSG00000109501|WFS1|384_3
GCTGGATGACTTTGTGGAGATCACTAAGAAGTACGCCAAG
>ENSG00000109501|WFS1|384_4
CACGCCATCATGGAGATCAAGGAGTACCTGATTGACATGG
>ENSG00000109501|WFS1|384_5
TGGAGCCCTATGCCCATTTCCTGCTCTCTGTCTTCTTCGT
>ENSG00000109501|WFS1|384_6
CTGCTCTATGTCTACCTGCTCTATCTCTTCTTCCGCATGG
>ENSG00000109501|WFS1|384_7
TCATGTGGTGTGAGCTCTCCGTGGTCATCCTGCTGGAGTC
>ENSG00000109501|WFS1|384_8
ATGAAGGTCTACAACTCCACACTGACCTGGCAGCAGTATG
>ENSG00000004468|CD38|314_1
CTGAAATTCATCCTGAGATGAGACATGTAGACTGCCAAAG
>ENSG00000004468|CD38|314_2
AGAAGACTATCAGCCACTAATGAAGTTGGGAACTCAGACC
>ENSG00000004468|CD38|314_3
CTTTGGAGCAGAATAAAAGATCTGGCCCATCAGTTCACAC
>ENSG00000004468|CD38|314_4
GCTAGGCTACCTTGCTGATGACCTCACATGGTGTGGTGAA
>ENSG00000004468|CD38|314_5
GCAGCAACAACCCTGTTTCAGTATTCTGGAAAACGGTTTC
>ENSG00000004468|CD38|314_6
CCAGAGAAGGTTCAGACACTAGAGGCCTGGGTGATACATG
>ENSG00000004468|CD38|314_7
CCAGGATCCCACCATAAAAGAGCTGGAATCGATTATAAGC
>ENSG00000004468|CD38|314_8
CAAGAATATCTACAGACCTGACAAGTTTCTTCAGTGTGTG
>ENSG00000137441|FGFBP2|131_1
TGTTGATCTGAGCCTTCTATGAAAGTTTAAATATGTAACG
>ENSG00000137441|FGFBP2|131_2
AGTGACAAGCATACACAACTACTTATTATCTGTAGAAGTT
>ENSG00000137441|FGFBP2|131_3
CAGCTTCTCTGAAGTTTGGAAAAGAAACCTTCCTTTCTGG
>ENSG00000137441|FGFBP2|131_4
ATCCAACGTTCTCACACTGGAAGAAGAGAGTTTCTAATCA
>ENSG00000137441|FGFBP2|131_5
ATCAGCTTCTTCCGAGGGTGACAGGTGAAAGACCCCTACA
>ENSG00000137441|FGFBP2|131_6
GAGGGAATGAGGAAGCAAAGAAGAAGGCCTGGGAACATTG
>ENSG00000137441|FGFBP2|131_7
CAGTGAAACTCACAGAAGCAACACAGCTGGGAAAGGACTC
>ENSG00000137441|FGFBP2|131_8
CATTTCCAGACTGGAGGGAGAGATTCCTGCACTATGCGTC
>ENSG00000134853|PDGFRA|71_1
CTGAGCCTAATCCTCTGCCAGCTTTCATTACCCTCTATCC
>ENSG00000134853|PDGFRA|71_2
TGAATTCATCCTTTTCTCTGAGATGCTTTGGGGAGAGTGA
>ENSG00000134853|PDGFRA|71_3
CAACCACACTCAGACAGAAGAGAATGAGCTTGAAGGCAGG
>ENSG00000134853|PDGFRA|71_4
CCTCTAGGAATGACGGATTATTTAGTCATCGTGGAGGATG
>ENSG00000134853|PDGFRA|71_5
CGACAGCAGACAGGGCTTTAATGGGACCTTCACTGTAGGG
>ENSG00000134853|PDGFRA|71_6
AGGAAAGAAGTTCCAGACCATCCCATTTAATGTTTATGCT
>ENSG00000134853|PDGFRA|71_7
CATCAGAGCTGGATCTAGAAATGGAAGCTCTTAAAACCGT
>ENSG00000134853|PDGFRA|71_8
TAACAATGAGGTGGTTGACCTTCAATGGACTTACCCTGGA
>ENSG00000157404|KIT|2_1
GATTAGGCTGTTATGCACTGATCCGGGCTTTGTCAAATGG
>ENSG00000157404|KIT|2_2
GCGAGAGTTAATGATTCTGGAGTGTTCATGTGTTATGCCA
>ENSG00000157404|KIT|2_3
TTGGATCAGCAAATGTCACAACAACCTTGGAAGTAGTAGA
>ENSG00000157404|KIT|2_4
ACACCAGCAGTGGATCTATATGAACAGAACCTTCACTGAT
>ENSG00000157404|KIT|2_5
ACAATGGCACGGTTGAATGTAAGGCTTACAACGATGTGGG
>ENSG00000157404|KIT|2_6
GAGGCAACTGCTTATGGCTTAATTAAGTCAGATGCGGCCA
>ENSG00000157404|KIT|2_7
GGTCGATTCTAAGTTCTACAAGATGATCAAGGAAGGCTTC
>ENSG00000157404|KIT|2_8
ACCTGCTGAAATGTATGACATAATGAAGACTTGCTGGGAT
>ENSG00000128052|KDR|178_1
CACAGCAGGAATCAGTCAGTATCTGCAGAACAGTAAGCGA
>ENSG00000128052|KDR|178_2
CTTGGAGCATCTCATCTGTTACAGCTTCCAAGTGGCTAAG
>ENSG00000128052|KDR|178_3
CCAATGGAGGGGAACTGAAGACAGGCTACTTGTCCATCGT
>ENSG00000128052|KDR|178_4
TATTGAAGGATGGGAACCGGAACCTCACTATCCGCAGAGT
>ENSG00000128052|KDR|178_5
TGGAGAATCAGACGACAAGTATTGGGGAAAGCATCGAAGT
>ENSG00000128052|KDR|178_6
TGCAGACAGATCTACGTTTGAGAACCTCACATGGTACAAG
>ENSG00000128052|KDR|178_7
TCAAAGGAGAAGCAGAGCCATGTGGTCTCTCTGGTTGTGT
>ENSG00000128052|KDR|178_8
ACAGCAAGAAGGGCTTTACTATTCCCAGCTACATGATCAG
>ENSG00000124875|CXCL6|323_1
TGTCTCTGCTGTGCTGACAGAGCTGCGTTGCACTTGTTTA
>ENSG00000124875|CXCL6|323_2
CCCGGAAGCCCCTTTTCTAAAGAAAGTCATCCAGAAAATT
>ENSG00000124875|CXCL6|323_3
GTGGTGTTTTAATATCTTCTATGGAAAGCATATACTTCAC
>ENSG00000124875|CXCL6|323_4
CTCTCTGTAGGATTTAGACTATGCTTAGAATTATAAGGTT
>ENSG00000124875|CXCL6|323_5
CAAAAAAGACCATGCATCATAAAATTGCCCAGTCTTCAGC
>ENSG00000124875|CXCL6|323_6
GTTTACAGCTCAGCTAATGAAGTACTAATATAGTATTTCC
>ENSG00000124875|CXCL6|323_7
TTTACCTGATAAGTTATTGAACCCTTTGGCAATTGACCAT
>ENSG00000124875|CXCL6|323_8
GAGCAAAGAATCACTGGTTATTAGTCTTTCAATGAATATT
>ENSG00000124875|CXCL6|323_9
ATTTCTATCATACATTCCTTAAAGTCTTACCGAAAAGGCT
>ENSG00000124875|CXCL6|323_10
TGTTTCTTGGGGAATATGTTACTCTTTACCCTAGGATGCT
>ENSG00000163735|CXCL5|155_1
TGGAAATGATGTTTCATAAGAATTCTGTTGATGGAAATAC
>ENSG00000163735|CXCL5|155_2
CCAAGAAATATTCCTTAAGATATTAACTGAGAAGGCTGTG
>ENSG00000163735|CXCL5|155_3
CAGGAATCACTGGCTGTTAATCTTTCAAAGTGTCTTGAAT
>ENSG00000163735|CXCL5|155_4
TTTTATCTGCTATGCTATTGAAGTTTTGGCAATTGACTAT
>ENSG00000163735|CXCL5|155_5
TCACTTTGAAGAGTGTGAGGAAAACCTATGTTTGCCGCTT
>ENSG00000163735|CXCL5|155_6
GCACGCATGGAAAAGTTTCCCAGTCTTCAGCAGAGAAGTT
>ENSG00000163735|CXCL5|155_7
GGGAAGGAAATTTGTCTTGATCCAGAAGCCCCTTTTCTAA
>ENSG00000163735|CXCL5|155_8
GCAAGGAGTTCATCCCAAAATGATCAGTAATCTGCAAGTG
>ENSG00000109321|AREG|224_1
CAATGACACCTACTCTGGGAAGCGTGAACCATTTTCTGGG
>ENSG00000109321|AREG|224_2
AGATTTCCCCTGTGAGTGAAATGCCTTCTAGTAGTGAACC
>ENSG00000109321|AREG|224_3
GAGTATGATAACGAACCACAAATACCTGGCTATATTGTCG
>ENSG00000109321|AREG|224_4
ATAGAGCACCTGGAAGCAGTAACATGCAAATGTCAGCAAG
>ENSG00000109321|AREG|224_5
GTGGGGAAAAGTCCATGAAAACTCACAGCATGATTGACAG
>ENSG00000109321|AREG|224_6
AGAAGACAATACGTCAGGAAATATGAAGGAGAAGCTGAGG
>ENSG00000109321|AREG|224_7
TCTTTCCAGTGGATCATAAGACAATGGACCCTTTTTGTTA
>ENSG00000109321|AREG|224_8
CAATTGTCACTTTTTATGCTATTTCTGTATATAAAGGTGC
>ENSG00000138755|CXCL9|83_1
ATGCTTAAGGCCATGATTTTAGCAATACCCATGTCTACAC
>ENSG00000138755|CXCL9|83_2
AAGAATTGTTAAAGGCTATGATTGTCTTTGTTCTTCTACC
>ENSG00000138755|CXCL9|83_3
GAAATTGTAACTAAAGTTAGAAAGTTGATTTTAAGAATCC
>ENSG00000138755|CXCL9|83_4
CGCTATCATTCCAAAGGAGGATGGCATATAATACAAAGGC
>ENSG00000138755|CXCL9|83_5
CTAAACCCAGATTCAGCAGATGTGAAGGAACTGATTAAAA
>ENSG00000138755|CXCL9|83_6
CCCTTCCTGCGAGAAAATTGAAATCATTGCTACACTGAAG
>ENSG00000138755|CXCL9|83_7
TATCCACCTACAATCCTTGAAAGACCTTAAACAATTTGCC
>ENSG00000138755|CXCL9|83_8
TCTTTTCCTCTTGGGCATCATCTTGCTGGTTCTGATTGGA
>ENSG00000169245|CXCL10|245_1
GGCACTATAATGTAAGCTCTACTGAGGTGCTATGTTCTTA
>ENSG00000169245|CXCL10|245_2
GCTGCTACTACTCCTGTAGGAAGGTTAATGTTCATCATCC
>ENSG00000169245|CXCL10|245_3
ATGGAGTATATGTCAAGCCATAATTGTTCTTAGTTTGCAG
>ENSG00000169245|CXCL10|245_4
AGTTAGCAAGGAAAGGTCTAAAAGATCTCCTTAAAACCAG
>ENSG00000169245|CXCL10|245_5
AGGGTGAGAAGAGATGTCTGAATCCAGAATCGAAGGCCAT
>ENSG00000169245|CXCL10|245_6
AAATTATTCCTGCAAGCCAATTTTGTCCACGTGTTGAGAT
>ENSG00000169245|CXCL10|245_7
TACCTGCATCAGCATTAGTAATCAACCTGTTAATCCAAGG
>ENSG00000169245|CXCL10|245_8
CCATTCTGATTTGCTGCCTTATCTTTCTGACTCTAAGTGG
>ENSG00000156234|CXCL13|263_1
ACAGAATGAAGTTCATCTCGACATCTCTGCTTCTCATGCT
>ENSG00000156234|CXCL13|263_2
CAAGGTGTTCTGGAGGTCTATTACACAAGCTTGAGGTGTA
>ENSG00000156234|CXCL13|263_3
CCAAGAGAGCTCAGTCTTTATCCCTAGACGCTTCATTGAT
>ENSG00000156234|CXCL13|263_4
CAAGTCAATTGTGTGTGTGGACCCTCAAGCTGAATGGATA
>ENSG00000156234|CXCL13|263_5
AAAAGAAGTTCTTCAACTCTACCAGTTCCAGTGTTTAAGA
>ENSG00000156234|CXCL13|263_6
TAGTTAAATCTTTTCCAGGAAAAAGAACTTCCCCATACAA
>ENSG00000156234|CXCL13|263_7
AAATAACCTTGCAGAAGCTGATGGGGCAAACTCAAGCTTC
>ENSG00000156234|CXCL13|263_8
ATATACACTTGGAGTTTGCATTCTTATTCATCAGGGAGGA
>ENSG00000138722|MMRN1|49_1
AGTGGGCCGAAATGTCAACTAAGAGCCCAGGAACAGCAAA
>ENSG00000138722|MMRN1|49_2
AATGACTGATCAGGTGAACTACCAGGCAATGAAACTGACT
>ENSG00000138722|MMRN1|49_3
AGGAACACTTACTCCTCCCTAGAAGGAAAAGTCAGCGAAG
>ENSG00000138722|MMRN1|49_4
GCACAGCTCTTCAAGACTGTATCAAGTCTATCAGAGGACC
>ENSG00000138722|MMRN1|49_5
TCATTTAGAAGGTGCTCTAGAACAGGAACACTCAAGAAGC
>ENSG00000138722|MMRN1|49_6
GAGCAGCTTTTATCAACTGAACAGGTATCAGACCAGAAGA
>ENSG00000138722|MMRN1|49_7
GCTTCTACAAGTGTGTCAGAACTGAATGCTACCATCCCTA
>ENSG00000138722|MMRN1|49_8
CACTTAAGAAACCAACGGTAAATCTTACCACAGTCCTGAT
>ENSG00000163106|HPGDS|1_1
CCAAACCAAACTCTAGCTGATCCATGTTGCCTTCAAGTTT
>ENSG00000163106|HPGDS|1_2
ACTTTTGGTCTTTAAGCCTGACCTGTTAGACAACCATCCA
>ENSG00000163106|HPGDS|1_3
TAACTCTGTAACTTGGGCAGACTTCTACTGGGAGATTTGC
>ENSG00000163106|HPGDS|1_4
CTCACGTATAATGCGCCTCATCTTATGCAAGACTTGGACA
>ENSG00000163106|HPGDS|1_5
GCTATTGTGGACACTCTGGATGATTTCATGTCATGTTTTC
>ENSG00000163106|HPGDS|1_6
AAACACAGATTTGGCTGGAAACACAGAAATGGAACAATGT
>ENSG00000163106|HPGDS|1_7
AGCTGACTGGCCTGAAATCAAATCAACTCTCCCATTTGGA
>ENSG00000163106|HPGDS|1_8
GCAGAAATTATTCGTTACATATTTGCTTATTTGGACATAC
>ENSG00000153064|BANK1|296_1
TGAAGACTACTTTGAGGTCAACATTCCAACAGACCTACGA
>ENSG00000153064|BANK1|296_2
GCTGGTTCAGTCCATGTCAATGTCTACTGTGATGGAATCG
>ENSG00000153064|BANK1|296_3
CTGGTGCTGATCCAGAAAATAATTCACAAGAGCCACTCAT
>ENSG00000153064|BANK1|296_4
ACTTCACCTTACCAGGGACAATGGTGGAAGGCCAAATGGA
>ENSG00000153064|BANK1|296_5
AGTTCTGTGGTCTTCCTAAGAAACAAGACAGAGCTCGGAT
>ENSG00000153064|BANK1|296_6
CTACTCTCAGGGGCTGTCTAACTGATGGTCAGGAAGAACT
>ENSG00000153064|BANK1|296_7
TGGATGAAGCTCTGGAGAAATTTAAACACTGGCAGATGGG
>ENSG00000153064|BANK1|296_8
GACAACTACGAGACTGCATTATTGGGAAAAGGCCAGAAGA
>ENSG00000109320|NFKB1|21_1
CCAGCTTCGGAGGAAATCTGACTTGGAAACTAGTGAACCA
>ENSG00000109320|NFKB1|21_2
ATAAAGAAGAAGTGCAGAGGAAACGTCAGAAGCTCATGCC
>ENSG00000109320|NFKB1|21_3
TCTAATGCTGGGATGAAGCATGGAACCATGGACACTGAAT
>ENSG00000109320|NFKB1|21_4
TCTCACTGCTGTGCAGGATGAGAATGGGGACAGTGTCTTA
>ENSG00000109320|NFKB1|21_5
GTGATGCCCATGTGGACAGTACTACCTACGATGGAACCAC
>ENSG00000109320|NFKB1|21_6
ACCTGGATGACTCTTGGGAAAATGCAGGAGAGGATGAAGG
>ENSG00000109320|NFKB1|21_7
GAGCCAGAGTTTACATCTGATGATTTACTAGCACAAGGAG
>ENSG00000109320|NFKB1|21_8
AGACAAATGGGCTACACCGAAGCAATTGAAGTGATCCAGG
>ENSG00000151012|SLC7A11|56_1
GGACCCATTTAGTACAGGGATTGGCTTCGTCATCACTCTG
>ENSG00000151012|SLC7A11|56_2
CCTTCCAGAAATCCTCTCCATGATTCATGTCCGCAAGCAC
>ENSG00000151012|SLC7A11|56_3
AGTGGCAGTGACCTTTTCTGAGCGGCTACTGGGAAATTTC
>ENSG00000151012|SLC7A11|56_4
TGTGGCCTACTTTACGACCATTAATGCTGAGGAGCTGCTG
>ENSG00000151012|SLC7A11|56_5
CCCTGGAGTTATGCAGCTAATTAAAGGTCAAACGCAGAAC
>ENSG00000151012|SLC7A11|56_6
CTGCTGTGATATCCCTGGCATTTGGACGCTACATTCTGGA
>ENSG00000151012|SLC7A11|56_7
CTGGAGGTCATTACACATATATTTTGGAAGTCTTTGGTCC
>ENSG00000151012|SLC7A11|56_8
AGAGGAAAGTCACTTTACTGAGGGGAGTCTCCATTATCAT
>ENSG00000145423|SFRP2|276_1
CTGATTTTCACTTCCCACTGAGGTTGTCATAACATGCAAA
>ENSG00000145423|SFRP2|276_2
TCACTTTAAAGCTAGTTTTGAATAGGTGCAACTGTGACTT
>ENSG00000145423|SFRP2|276_3
ACAGGAGTGGATAGCTGTTTTCACCTAAAGGAAAAGCCCA
>ENSG00000145423|SFRP2|276_4
GGAGACCAAGAGCAAGACCATTTACAAGCTGAACGGTGTG
>ENSG00000168685|IL7R|88_1
GCTCAAAATGGAGACTTGGAAGATGCAGAACTGGATGACT
>ENSG00000168685|IL7R|88_2
TGTCAACATCACCAATCTGGAATTTGAAATATGTGGGGCC
>ENSG00000168685|IL7R|88_3
TATTTCATCGAGACAAAGAAATTCTTACTGATTGGAAAGA
>ENSG00000168685|IL7R|88_4
ATTCTGTAGGTTAAAAGTAGACAAATAGTGGAAACAACTG
>ENSG00000168685|IL7R|88_5
CTGAGGCTCCTTTTGACCTGAGTGTCGTCTATCGGGAAGG
>ENSG00000168685|IL7R|88_6
TTAATACATCACACTTGCAAAAGAAGTATGTAAAAGTTTT
>ENSG00000168685|IL7R|88_7
CCGCCAGGAAAAGGATGAAAACAAATGGACGCATGTGAAT
>ENSG00000168685|IL7R|88_8
CCATCCCTGATCACTATTTTAAAGGCTTCTGGAGTGAATG
>ENSG00000168685|IL7R|88_9
GATCATAAGAAGACTCTGGAACATCTTTGTAAGAAACCAA
>ENSG00000079215|SLC1A3|192_1
GGGGCAGGATGGAGAGATTCCAGCAGGGAGTCCGTAAACG
>ENSG00000079215|SLC1A3|192_2
GAAAGTGCAGAACATTACAAAGGAGGATGTTAAAAGTTAC
>ENSG00000079215|SLC1A3|192_3
TAGATAGTAAGGCATCAGGGAAGATGGGAATGCGAGCTGT
>ENSG00000079215|SLC1A3|192_4
TGTACGAGTGACAGCTGCAGATGCCTTCCTGGACTTGATC
>ENSG00000079215|SLC1A3|192_5
CATGTACACCGTGACTGTCATTGTTGGCTTACTCATTCAC
>ENSG00000079215|SLC1A3|192_6
AAGTTAACAACTTTGAACTGAACTTCGGACAAATTATTAC
>ENSG00000079215|SLC1A3|192_7
CTGAAGAACAGAGATGTTGAAATGGGTAACTCAGTGATTG
>ENSG00000079215|SLC1A3|192_8
TGATTGCACAGGACAATGAAACTGAGAAACCCATCGACAG
>ENSG00000112972|HMGCS1|225_1
CCAAATGATGACACTTTGGATGAAGGAGTAGGACTTGTGC
>ENSG00000112972|HMGCS1|225_2
TTTGAAGGAACGTGGTACTTAGTTAGGGTGGATGAAAAGC
>ENSG00000112972|HMGCS1|225_3
ATGTGGAGAAGGCATTTATGAAGGCTAGCTCTGAACTCTT
>ENSG00000112972|HMGCS1|225_4
AGTATCTATAGTGGCCTGGAAGCCTTTGGGGATGTTAAAT
>ENSG00000112972|HMGCS1|225_5
ATTGCTGTATATGCCACAGGAAATGCTAGACCTACAGGTG
>ENSG00000112972|HMGCS1|225_6
AGAGTCTGGGAATACAGATATAGAAGGAATCGACACAACT
>ENSG00000112972|HMGCS1|225_7
AGTTGGAACAGAGACAATCATCGACAAATCAAAGTCTGTG
>ENSG00000112972|HMGCS1|225_8
GACTGTGGTTCAGAATCTTATGGAGAGAAATAACCTTTCC
>ENSG00000113088|GZMK|206_1
TGACTCATGTGTGTTTCAATATGGAAATTATTGGAGGGAA
>ENSG00000113088|GZMK|206_2
ACACTCTCTCTCAAAGAATGAGGCCTCCAAACAAACACTG
>ENSG00000113088|GZMK|206_3
GAGTTACATCAGATCCTCAATCAAATGATATCATGCTGGT
>ENSG00000113088|GZMK|206_4
TGCTCCACATAAGATCCAAAACCTCTCTTAGATCTGGAAC
>ENSG00000113088|GZMK|206_5
AAGTCACTGTTACTGTCCTAAGTCGAAAACTTTGCAACAG
>ENSG00000113088|GZMK|206_6
CGACCCTTTTATCACCAAAGACATGGTCTGTGCAGGAGAT
>ENSG00000113088|GZMK|206_7
AAAGGTGTCTTCCACGCTATAGTCTCTGGAGGTCATGAAT
>ENSG00000113088|GZMK|206_8
CTGGAATCTACACCCTGTTAACCAAGAAATACCAGACTTG
>ENSG00000145649|GZMA|197_1
CCTGAAGATGTCTGTGAAAAAATTATTGGAGGAAATGAAG
>ENSG00000145649|GZMA|197_2
TAGTCTTGACAGAAAAACCATCTGTGCTGGGGCTTTGATT
>ENSG00000145649|GZMA|197_3
TGCAGCTCACTGTAACTTGAACAAAAGGTCCCAGGTCATT
>ENSG00000145649|GZMA|197_4
TCACTCAATAACCAGGGAAGAGCCAACAAAACAGATAATG
>ENSG00000145649|GZMA|197_5
CTATCCTTCATCTACCTAAAAAGGGGGACGATGTGAAACC
>ENSG00000145649|GZMA|197_6
GAGAGAAGTCAATATCACCATCATAGACAGAAAAGTCTGC
>ENSG00000145649|GZMA|197_7
TTAACCCTGTGATTGGAATGAATATGGTTTGTGCTGGAAG
>ENSG00000145649|GZMA|197_8
GAAACACCTCAACTGGATAATTATGACTATCAAGGGAGCA
>ENSG00000145703|IQGAP2|228_1
AAGGGAAGAAGTAGTGACCAAGATCAGGGCCAATCAACAG
>ENSG00000145703|IQGAP2|228_2
TGGTAACCCTACAGTCATCAAGATGGTCGTCAGCTTCAAT
>ENSG00000145703|IQGAP2|228_3
TACAAGGCTTGGGTGAACCAACTAGAAACACAGACTGGAG
>ENSG00000145703|IQGAP2|228_4
GCAACAGAAGATGAGCTATTAAAGATTGTTGGAAACCTCC
>ENSG00000145703|IQGAP2|228_5
TAGCTCCAGATGGCTTTGATATCATCGACATGACAGCTGG
>ENSG00000145703|IQGAP2|228_6
ACAAATACACAGACCTGGTGACAGTCAGCAAACCAGTCAT
>ENSG00000145703|IQGAP2|228_7
ACATAGAGGACGGTGAAGCTATAGATAGCCGAAGCCTCAT
>ENSG00000145703|IQGAP2|228_8
TCTTGAGCAGAAGAAGAGGAAAATCCAGAGGAATCTTCGG
>ENSG00000170476|MZB1|394_1
GACTCAAATAAAACCCAGTGACCTCACTTCTTTTCTCTGC
>ENSG00000170476|MZB1|394_2
TGCTCAGAGAAGGTGTCAGCCACAAGAGAAGAGCTCTAGT
>ENSG00000170476|MZB1|394_3
GGGAGTTTGGAGAAGACCAGATCTATGAAGCCCACCAACA
>ENSG00000170476|MZB1|394_4
AAGTGGACCAAGTGAAACGTCTCACAGGCCCAGGACTTAG
>ENSG00000170476|MZB1|394_5
AGATGTGGCAAAATCTGGCAAAGGCAGAGACCAAACTTCA
>ENSG00000170476|MZB1|394_6
AGCCCCACAACTGGATGATGAGGAGATGTACTCAGCCCAC
>ENSG00000249751|ECSCR|262_1
CTGGGAGCAAGCTACCAACAGGGGAGACTCTTTCCTGTAT
>ENSG00000249751|ECSCR|262_2
CCCTGTGACTACAAGGAGGAAGAGATGGAATTAGTAGAGG
>ENSG00000249751|ECSCR|262_3
CATGAAGAACATCAACATGAATAATGGCAAACAAAGTCTC
>ENSG00000249751|ECSCR|262_4
TGAGGTTCAAGTGTCGGAAGAGCAAGGAGTCTGAAGATCC
>ENSG00000249751|ECSCR|262_5
TGTGGCTGCATTTGGTGTTATCAGCTTCATTGTCATCCTG
>ENSG00000249751|ECSCR|262_6
ATTCAACCACCATGAGCCTGAGCATGAGGGAAGATGCGAC
>ENSG00000249751|ECSCR|262_7
CAGCAGTGGAAGAGACGGAGGCACAAGCAGAGACACATTT
>ENSG00000249751|ECSCR|262_8
ACCACAGAGCCAGTTTCTTCCAACCCAGGATACATCCCTT
>ENSG00000170458|CD14|188_1
CAGGACGTTGAGGACTTTTCGACCAATTCAACCCTTTGCC
>ENSG00000170458|CD14|188_2
CTAAGATCCAAGACAGAATAATGAATGGACTCAAACTGCC
>ENSG00000170458|CD14|188_3
TCTCTGTCCCCACAAGTTCCCGGCCATCCAGAATCTAGCG
>ENSG00000170458|CD14|188_4
CCTTACCAGCCTAGACCTGTCTGACAATCCTGGACTGGGC
>ENSG00000170458|CD14|188_5
CGAAGCCTTCCAGTGTGTGTCTGCAGTAGAGGTGGAGATC
>ENSG00000170458|CD14|188_6
AACCTTGTGAGCTGGACGATGAAGATTTCCGCTGCGTCTG
>ENSG00000170458|CD14|188_7
GGAGCTCAGAGGTTCGGAAGACTTATCGACCATGGAGCGC
>ENSG00000170458|CD14|188_8
GAGGAGGGAACTGAATGACATCCCAGGATTACATAAACTG
>ENSG00000113721|PDGFRB|128_1
TGCCTCCGACGAGATCTATGAGATCATGCAGAAGTGCTGG
>ENSG00000113721|PDGFRB|128_2
CATGAACGAGCAGTTCTACAATGCCATCAAACGGGGTTAC
>ENSG00000113721|PDGFRB|128_3
GATTGAGTCTGTGAGCTCTGACGGCCATGAGTACATCTAC
>ENSG00000113721|PDGFRB|128_4
GCTCACCATCATCTCCCTTATCATCCTCATCATGCTTTGG
>ENSG00000113721|PDGFRB|128_5
GTGACTGACTTCCTCTTGGATATGCCTTACCACATCCGCT
>ENSG00000113721|PDGFRB|128_6
GAACATCACCCTCATGTGCATTGTGATCGGGAATGAGGTG
>ENSG00000113721|PDGFRB|128_7
GGTGGATTCTGATGCCTACTATGTCTACAGACTCCAGGTG
>ENSG00000113721|PDGFRB|128_8
CTGGTATCTTTGAGGACAGAAGCTACATCTGCAAAACCAC
>ENSG00000135077|HAVCR2|203_1
GAACGTATATGAAGTGGAGGAGCCCAATGAGTATTATTGC
>ENSG00000135077|HAVCR2|203_2
GCAAATGCAGTAGCAGAGGGAATTCGCTCAGAAGAAAACA
>ENSG00000135077|HAVCR2|203_3
TAGCAAAGAGAAGATACAGAATTTAAGCCTCATCTCTTTG
>ENSG00000135077|HAVCR2|203_4
ACTCTGGAGCAACCATCAGAATAGGCATCTACATCGGAGC
>ENSG00000135077|HAVCR2|203_5
CAAATATCCACATTGGCCAATGAGTTACGGGACTCTAGAT
>ENSG00000135077|HAVCR2|203_6
CTACTGCTGCCGGATCCAAATCCCAGGCATAATGAATGAT
>ENSG00000135077|HAVCR2|203_7
AATGGGGATTTCCGCAAAGGAGATGTGTCCCTGACCATAG
>ENSG00000135077|HAVCR2|203_8
GCTCAGGACTGATGAAAGGGATGTGAATTATTGGACATCC
>ENSG00000184347|SLIT3|344_1
CTATGGAGGGGACTTGTGTGACAACAAGAATGACTCTGCC
>ENSG00000184347|SLIT3|344_2
ACCATGGAAAATGTGTGGCAACTGGGACCTCATACATGTG
>ENSG00000184347|SLIT3|344_3
CTAAACCAGACCCTGAACCTAGTAGTGGACAAAGGAACTC
>ENSG00000184347|SLIT3|344_4
GATCAACCCAGATGACTGTGAGGACAACGACTGCGAAAAC
>ENSG00000184347|SLIT3|344_5
GTGAGACTGCTGTCCCTCTATGACAATCGGATCACCACCA
>ENSG00000184347|SLIT3|344_6
AGACACTCCACTTAGCCCAAAACCCATTTGTGTGCGACTG
>ENSG00000184347|SLIT3|344_7
CACCCAGTACAAGAAACTGAAGCGAATAGACATCAGCAAG
>ENSG00000184347|SLIT3|344_8
ACCGATGTGAAGAACCTGCAACTGGACAACAACCACATCA
>ENSG00000168269|FOXI1|227_1
AGTACGTGGCCGACAACTTCCCCTTCTACAACAAGAGCAA
>ENSG00000168269|FOXI1|227_2
CTGAGCCCAGTGACAAGACGGGGCAGAACTCACTGACCTT
>ENSG00000168269|FOXI1|227_3
ATTCAGCCCTCACTTCTACAACAGTGTCAACACCAGTGGT
>ENSG00000168269|FOXI1|227_4
GGTGGACATGCCAGAGAGAAAAGCAGTAGAGGTCCTCCAT
>ENSG00000168269|FOXI1|227_5
CTCTTTCTAGAACACTGGTTAAGGCTTCTGTTTATCACAC
>ENSG00000168269|FOXI1|227_6
CCCACACACAGACTCACCAACTTTGCAATAGAAATACTGG
>ENSG00000168269|FOXI1|227_7
GCTATGGCAAATATAGCGAAATCTCTCCACTGCCTTCTGT
>ENSG00000168269|FOXI1|227_8
CTGCAGACACTCCTTTTGCTACCACTCAAGGAAGGAAGTC
>ENSG00000160867|FGFR4|360_1
TGATTACAGGTGACTCCTTGACCTCCAGCAACGATGATGA
>ENSG00000160867|FGFR4|360_2
CCTATGTGCAAGTCCTAAAGACTGCAGACATCAATAGCTC
>ENSG00000160867|FGFR4|360_3
GGCCGTCAAGATGCTCAAAGACAACGCCTCTGACAAGGAC
>ENSG00000160867|FGFR4|360_4
AGGTGATGAAGCTGATCGGCCGACACAAGAACATCATCAA
>ENSG00000160867|FGFR4|360_5
GACTGAGGACAATGTGATGAAGATTGCTGACTTTGGGCTG
>ENSG00000160867|FGFR4|360_6
TACACACACCAGAGTGACGTGTGGTCTTTTGGGATCCTGC
>ENSG00000160867|FGFR4|360_7
CTGATGGCCCAAATGTCAGGGTTCTGCTCGGCTTCTTGGA
>ENSG00000196260|SFTA2|117_1
GACTTTGCAACTGAAGCTGAAGGAGTCTTTTCTGACAAAT
>ENSG00000196260|SFTA2|117_2
GGACCACAATAACTATGGCCCATGCAGGGAATGAATCATT
>ENSG00000196260|SFTA2|117_3
TTTCTGTGGGGCACATCTGTCCCTTACCAAGAAGATCAGG
>ENSG00000196260|SFTA2|117_4
TACTCTGTCCCGGAAATAGAAATTGTGAGTCCGGTTCCTC
>ENSG00000196260|SFTA2|117_5
TGGCCCTGCTGTTTGATTCTGGATGGAGTTACGTTTAGGA
>ENSG00000196260|SFTA2|117_6
TAACTTTCAGCAAATGGGGATGCCCAAAGGAGCAGATAGC
>ENSG00000204472|AIF1|325_1
CCTCCAGCTTGGTCTGTCTCCCCACCTCTACCAGCATCTG
>ENSG00000204472|AIF1|325_2
ATGAGCCAAACCAGGGATTTACAGGGAGGAAAAGCTTTCG
>ENSG00000204472|AIF1|325_3
TGGATGAGATCAACAAGCAATTCCTAGACGATCCCAAATA
>ENSG00000204472|AIF1|325_4
GAGTTTGACCTTAATGGAAATGGCGATATTGATATCATGT
>ENSG00000204472|AIF1|325_5
ACTCACCTAGAGCTAAAGAAATTAATTGGAGAGGTGTCCA
>ENSG00000204472|AIF1|325_6
AAGAGATCTGCCATCCTAAAAATGATCCTGATGTATGAGG
>ENSG00000204472|AIF1|325_7
TTGCCCTGATTTGAAGGGAAAAGGGATGATGGGATTGAAG
>ENSG00000243649|CFB|184_1
AAGACCAAAAGACTGTCAGGAAGGCAGAGTGCAGAGCAAT
>ENSG00000243649|CFB|184_2
CTACTACAATGTGAGTGATGAGATCTCTTTCCACTGCTAT
>ENSG00000243649|CFB|184_3
ACTTAATTGAGAAGGTGGCAAGTTATGGTGTGAAGCCAAG
>ENSG00000243649|CFB|184_4
CCAAGGGAGGATTATCTGGATGTCTATGTGTTTGGGGTCG
>ENSG00000243649|CFB|184_5
CCCTGATCAAGCTCAAGAATAAGCTGAAATATGGCCAGAC
>ENSG00000243649|CFB|184_6
GGAAGGAGGTCTACATCAAGAATGGGGATAAGAAAGGCAG
>ENSG00000243649|CFB|184_7
CCCAGGCTATGACAAAGTCAAGGACATCTCAGAGGTGGTC
>ENSG00000243649|CFB|184_8
GTTGGTGTAATCAGCTGGGGAGTAGTGGATGTCTGCAAAA
>ENSG00000204305|AGER|334_1
CTGACCTGTGAAGTCCCTGCCCAGCCCTCTCCTCAAATCC
>ENSG00000204305|AGER|334_2
CTGAGACAGGGCTCTTCACACTGCAGTCGGAGCTAATGGT
>ENSG00000204305|AGER|334_3
TGCCTAATGAGAAGGGAGTATCTGTGAAGGAACAGACCAG
>ENSG00000204305|AGER|334_4
TGTGTCAGAGGGAAGCTACCCTGCAGGGACTCTTAGCTGG
>ENSG00000124664|SPDEF|39_1
CAGCATTTCCAGAGCAGAGCCTACAGAAGGGCAGTGACTC
>ENSG00000124664|SPDEF|39_2
CGCCAGTATTACAAGAAGGGCATCATCCGGAAGCCAGACA
>ENSG00000124664|SPDEF|39_3
CTTCATTAGGTGGCTCAACAAGGAGAAGGGCATCTTCAAA
>ENSG00000124664|SPDEF|39_4
GATGAAAGAGCGGACTTCACCTGGGGCGATTCACTACTGT
>ENSG00000124664|SPDEF|39_5
CTCAAGGACATCGAGACGGCCTGCAAGCTGCTCAACATCA
>ENSG00000124664|SPDEF|39_6
ACCTCTCCTACTTTGACATGCTGTACCCTGAGGACAGCAG
>ENSG00000137193|PIM1|172_1
GACATCCTGGAGGTTGGGATGCTCTTGTCCAAAATCAACT
>ENSG00000137193|PIM1|172_2
CCTGGGGATCCTGCTGTATGATATGGTGTGTGGAGATATT
>ENSG00000137193|PIM1|172_3
CGAGCATGACGAAGAGATCATCAGGGGCCAGGTTTTCTTC
>ENSG00000137193|PIM1|172_4
GGTCTCTTCAGAATGTCAGCATCTCATTAGATGGTGCTTG
>ENSG00000137193|PIM1|172_5
TTCGAAGAAATCCAGAACCATCCATGGATGCAAGATGTTC
>ENSG00000137193|PIM1|172_6
CAGTGCTTGATACAGGAACAACATTTACAACTCATTCCAG
>ENSG00000137193|PIM1|172_7
GCCTCAACTCCTCCCATAGATACTCTCTTCTTCTCATAGG
>ENSG00000137193|PIM1|172_8
GGAAACAGGTTGGGATGGGATAGGACTAGCACCATTTTAA
>ENSG00000095970|TREM2|173_1
CAACTTCTGAATATTGGACATTTTAAACACTTACAAATAA
>ENSG00000095970|TREM2|173_2
CAGGACTCCTTGTTCTGCTCTGGCAAGAGACTACTCTGCC
>ENSG00000095970|TREM2|173_3
ACGTGAAGGAAGATGATGGGAGGAAAAGCCCAGGAGAAGT
>ENSG00000095970|TREM2|173_4
AACTGGACTGTGGCCATGACCCAGGGTATCAGCTCCAAAC
>ENSG00000095970|TREM2|173_5
CTGGCCTGCATCTTTCTCATCAAGATTCTAGCAGCCAGCG
>ENSG00000095970|TREM2|173_6
CTGAGAGCTTCGAGGATGCCCATGTGGAGCACAGCATCTC
>ENSG00000095970|TREM2|173_7
GCCATCACAGACGATACCCTGGGTGGCACTCTCACCATTA
>ENSG00000095970|TREM2|173_8
AAGGGAAAGACGAGATCTTGCACAAGGCACTCTGCTTCTG
>ENSG00000146070|PLA2G7|374_1
CACAACCAATCAACACATCATGTTACAGAACTCTTCAGGA
>ENSG00000146070|PLA2G7|374_2
ATCAGAGATTCAGATGTGGTATTGCCCTGGATGCATGGAT
>ENSG00000146070|PLA2G7|374_3
TCTCAGTCTGATTCTTGACATTGATCATGGAAAGCCAGTG
>ENSG00000146070|PLA2G7|374_4
GCTCTACCTTAGAACCCTGAAACAAGAGGAGGAGACACAT
>ENSG00000146070|PLA2G7|374_5
CTGGCATCTCATGGGTTTATAGTTGCTGCTGTAGAACACA
>ENSG00000146070|PLA2G7|374_6
TGAGGTTACTCTTTGGTTCAATGACAACTCCTGCAAACTG
>ENSG00000146070|PLA2G7|374_7
CCTTTTGACTGGCAATACATAAATCCTGTTGCCCATATGA
>ENSG00000196586|MYO6|350_1
GGAAAATCTCTTGGGACAAGACCACCTCATGTCTTTGCAA
>ENSG00000196586|MYO6|350_2
CAGAGACGACGAAGGCTTCATTATCAGGCATTTTGCGGGG
>ENSG00000196586|MYO6|350_3
ATGACAAGCCACCACTTTGAAGGTGCTCAAATTCTGTCTC
>ENSG00000196586|MYO6|350_4
AGGGATGGTGTCTGTTTTGGACTTGATGCAGGGTGGTTAC
>ENSG00000196586|MYO6|350_5
GAGTCAATCACTGGCTCACATGCAGTCGCTGGAAGAAAGT
>ENSG00000196586|MYO6|350_6
CATGGAGATGTGTGAGCTGAATCTTGAGGAGACTGGCCTG
>ENSG00000196586|MYO6|350_7
AGGCATCCAGTACCTTCAGAATGCGATTGAGAGCAGACAG
>ENSG00000272398|CD24|47_1
GGTGTTACTGTAATTCCTCAACGTATTGTTTCGACAGCAC
>ENSG00000272398|CD24|47_2
CAGTTTTCATTTGGTTCATTAATTCTATAAGGCCATAAAA
>ENSG00000272398|CD24|47_3
TGTTGAGAATCCCAAATTTGATTGATTTGAAGAACATGTG
>ENSG00000272398|CD24|47_4
CTCTTCGTGGTCTCACTCTCTCTTCTGCATCTCTACTCTT
>ENSG00000272398|CD24|47_5
GTGAAACAACAACTGGAACTTCAAGTAACTCCTCCCAGAG
>ENSG00000198523|PLN|162_1
CTCGCTCAGCTATAAGAAGAGCCTCAACCATTGAAATGCC
>ENSG00000198523|PLN|162_2
CGTCAAAAGCTACAGAATCTATTTATCAATTTCTGTCTCA
>ENSG00000198523|PLN|162_3
TATGTCTCTTGCTGATCTGTATCATCGTGATGCTTCTCTG
>ENSG00000198523|PLN|162_4
CATCAGCTTAAAATCTGTCATCCCATGCAGACAGGAAAAC
>ENSG00000198523|PLN|162_5
GTATAACAGACCACTTCCTGAGTAGAAGAGTTTCTTTGTG
>ENSG00000198523|PLN|162_6
ACTAAAACTTATTGTTACCATATGTATTCATCTGTTGGAT
>ENSG00000198523|PLN|162_7
TCACAAATTTCTATCCCAAATCTTTTCTGAAGATGAAGAG
>ENSG00000198523|PLN|162_8
TCTTCACCAAGTATCAAAGTAATAACACAAATGAAGTGTC
>ENSG00000111879|FAM184A|161_1
TTATGTAAATAGGCTTTCCTATGTCAAACACTGTGAATGA
>ENSG00000111879|FAM184A|161_2
ACAGCTCTGTATAGACTGTTACTAAGAGCATGACTTTATA
>ENSG00000111879|FAM184A|161_3
CATGTGCATGAGCTCAAGGAACATGACTACTGGAGTTTCC
>ENSG00000111879|FAM184A|161_4
CCTAATTCTCCAGTCCACGATATTGAGTTCAACAGCAGCA
>ENSG00000111879|FAM184A|161_5
CGAGAAACTAACTTCAACAAAGTGTTTAACTCAAGTCCTA
>ENSG00000111879|FAM184A|161_6
CAGACCACCTCAGAGAGAAAAATATCATGCGGGCAGATTT
>ENSG00000111879|FAM184A|161_7
GAACAAGATTTAAACAAGAGACTTGAAAAAGAGTTGGATG
>ENSG00000111879|FAM184A|161_8
AGAGAGCATCACATCTCTGAATTGGATAAGGAGGTTCAGC
>ENSG00000111879|FAM184A|161_9
CACTCTTATGAAGCACAGCAAAGATTTAGATTGTCTTAGA
>ENSG00000111879|FAM184A|161_10
GTAAGAGGTAGAACTCTCATATACAGCAACTAAGTGCTTC
>ENSG00000111879|FAM184A|161_11
CAACAAGAGCTAGAAAACCTAAAGGAAGTACTGGAAGACA
>ENSG00000111879|FAM184A|161_12
GAATTAGCTTGGAAGCACCATATGGCAATTGAAGCTGTCC
>ENSG00000111879|FAM184A|161_13
CCTGCAAAGTAGATTGGAAGAGGAGGTGACTCAATTAAAC
>ENSG00000111879|FAM184A|161_14
GAGGGAGAAATGGCCCTATTAAGCAAGCACAAAGAAGTGG
>ENSG00000111879|FAM184A|161_15
CAGGAAAAGGCAGAGGAACTACACAGAATGGAGGTGGAGT
>ENSG00000111879|FAM184A|161_16
TGTCCAACGCATAGTGACCATGTCTAGAGAAGTCGAAGAG
>ENSG00000164483|SAMD3|252_1
CAGGCCGACATGACTAAGTATCTGGAAGGCTCACTGTACC
>ENSG00000164483|SAMD3|252_2
TGTTAGCAGAGCAGAAGTGCCCGGATCACAGCATGAGGAT
>ENSG00000164483|SAMD3|252_3
GAAGCAAAGCATTACAGTGGACGAAGTCCTATGTTTTACC
>ENSG00000164483|SAMD3|252_4
CCAGCTGAAAACCTTGATAATGGACTAATTGACCAAAGAG
>ENSG00000164483|SAMD3|252_5
GAAAACCCCAAAAAGGCAGCCCTGGTCATGCAAACAGAAG
>ENSG00000164483|SAMD3|252_6
CACTTAATGATCGGATGGTTCAGCAACTGGTAAAGAAAAT
>ENSG00000164483|SAMD3|252_7
GCAGTTGGTTGGTGGAGAAAAATTTAGGAGAGCTAGTTCA
>ENSG00000164483|SAMD3|252_8
ATTTACAGGAGACAGCAATGGAAACCTGGTCAGTTGAGCA
>ENSG00000135525|MAP7|15_1
GAATCCAATTTTGGCCTTTGATGATGAAGGGACACTTGGG
>ENSG00000135525|MAP7|15_2
GGATCTAAACCATCCAGATTAGATGTCACCAACAGTGAGA
>ENSG00000135525|MAP7|15_3
CTGCACTTCCATGTACAACAAACGCTCCGGGAAATGGAAA
>ENSG00000135525|MAP7|15_4
ATAAGAAAACCAGTGATCAGAGAAACGGTGATATAGCCAA
>ENSG00000135525|MAP7|15_5
CGACTTGAGGAGATTATGAAAAGAACCAGGAGAACAGAAG
>ENSG00000135525|MAP7|15_6
CCTGTCAAGAGGGAAGTCAAAGTGGAGCCTGAGAAGAAAG
>ENSG00000135525|MAP7|15_7
AGGGCTGTATCTCCATCTAATCCCAAAGCAAGACAACCAG
>ENSG00000135525|MAP7|15_8
CCCATCATCATGCCCTACAAAGCTGCACACTCTAGAAATT
>ENSG00000186340|THBS2|306_1
GCATGAAGGAAAACAGGTCATGGCAGACTCAGGACCTATC
>ENSG00000186340|THBS2|306_2
GGACTTCAGTGGCACATTCTACGTAAACACTGACCGGGAC
>ENSG00000186340|THBS2|306_3
TATTGATGATGTGTGTCCTGAAAACAATGCCATCAGTGAG
>ENSG00000186340|THBS2|306_4
GGACCAGTGTGACAACAACGAGGACATAGATGACGACGGC
>ENSG00000186340|THBS2|306_5
CGATGTCTTCAATGAACGAGACAATTGTCCCTACGTCTAC
>ENSG00000186340|THBS2|306_6
TCATGCTCTGTGACCTGTGGAGTTGGCAATATCACACGCA
>ENSG00000186340|THBS2|306_7
AGAACCTCAAGAGAGTGTCGAATGATAACCAGTTTCTCTG
>ENSG00000186340|THBS2|306_8
TTTGAAAACTCTGTGGAAGATATTCTAAGCAAGAAGGGTT
>ENSG00000075618|FSCN1|317_1
CAATGGCAAGTTTGTGACCTCCAAGAAGAATGGGCAGCTG
>ENSG00000075618|FSCN1|317_2
CCTACAACATCAAAGACTCCACAGGCAAATACTGGACGGT
>ENSG00000075618|FSCN1|317_3
CGCCCATGATAGTAGCTTCAAACTGGAAATAGCGAAATAA
>ENSG00000106415|GLCCI1|369_1
CAAAATCTCAGCAAGTTCGGACCTCTAGTACAATAAGGCG
>ENSG00000106415|GLCCI1|369_2
TCTTTGGATACAATAACAGGACCTTACCTCACAGGACAGT
>ENSG00000106415|GLCCI1|369_3
CTCATGTTCACTACCCTTCATGCATGAAAGACAAAGCTAC
>ENSG00000106415|GLCCI1|369_4
GGGGAGTGCTGATCAACTAAAAGAGCAGATCGCCAAACTG
>ENSG00000106415|GLCCI1|369_5
AACAGAGTAGTCGTCACAGTAAGGAGAAAGATCGCCAGTC
>ENSG00000106415|GLCCI1|369_6
GACATACCAGATGGTCGAAGAGCTCCACTTCCTGCTCATT
>ENSG00000106415|GLCCI1|369_7
GATTTGCTCTATGATCGTGATAAAGACAGTGGGAGTAGCT
>ENSG00000106415|GLCCI1|369_8
AAGTATGCTTCATCTCCCAAACCAAACAACAGCTACATGT
>ENSG00000003147|ICA1|236_1
AGCCATCCATGAGAGTTTCAAAGGTTATCAACCATATGAA
>ENSG00000003147|ICA1|236_2
ATGCAATCTCTTGTCTCACATGCTAGCAACATACCAGACC
>ENSG00000003147|ICA1|236_3
ATCCAGACCTCTACAAGCAAATGGAGAAGTTCAGGAAGGT
>ENSG00000003147|ICA1|236_4
GGAACAGTGCAGGACGGAATATAGAGGAGCACTATTATGG
>ENSG00000003147|ICA1|236_5
CCTTTGTGTCGATTTCACCAAGAAGTGGAGACTTTTCGGC
>ENSG00000003147|ICA1|236_6
AGATGATGCAAGCGACAGGAAAGGCCCTCTGCTTTTCTTC
>ENSG00000003147|ICA1|236_7
TCTGGACTTATCGAAAGCAATTGTACTCTATCAAAAGAGG
>ENSG00000003147|ICA1|236_8
GATGCAACAGAAATATTGGGAGACGAAGCAGGCCTTTATT
>ENSG00000173467|AGR3|77_1
CACATTGACAAATACTAAATGTGCAAGTATATAGATTTTG
>ENSG00000173467|AGR3|77_2
GACTTATTCAGTCAGAGCTATAAGAGATGATGGAAAAAAG
>ENSG00000173467|AGR3|77_3
CTGGAAGATACTCTAACAGATTGTACACATATGAGCCTCG
>ENSG00000173467|AGR3|77_4
TAGAATCATGTTTGTAGACCCTTCTTTAACAGTTAGAGCT
>ENSG00000173467|AGR3|77_5
GCATGAAACCACTGATAAGAATTTATCACCTGATGGGCAA
>ENSG00000173467|AGR3|77_6
GAGGATTGTCAATACTCTCAAGCACTAAAGAAAGTATTTG
>ENSG00000173467|AGR3|77_7
ATCACTTGGGTACAAACTTATGAAGAAGGTCTCTTTTATG
>ENSG00000173467|AGR3|77_8
TACACTCAGCTTTGGGTCTCTGCCTCTTACTCGTCACAGT
>ENSG00000146674|IGFBP3|63_1
ACACATTCCCAACTGTGACAAGAAGGGATTTTATAAGAAA
>ENSG00000146674|IGFBP3|63_2
AGACACACTGAATCACCTGAAGTTCCTCAATGTGCTGAGT
>ENSG00000146674|IGFBP3|63_3
GCGCTACAAAGTTGACTACGAGTCTCAGAGCACAGATACC
>ENSG00000146674|IGFBP3|63_4
CCTCCATTCAAAGATAATCATCATCAAGAAAGGGCATGCT
>ENSG00000146648|EGFR|81_1
GAAGAAGTGTCCCCGTAATTATGTGGTGACAGATCACGGC
>ENSG00000146648|EGFR|81_2
ACGGAATAGGTATTGGTGAATTTAAAGACTCACTCTCCAT
>ENSG00000146648|EGFR|81_3
GCATTTAGGGGTGACTCCTTCACACATACTCCTCCTCTGG
>ENSG00000146648|EGFR|81_4
CAGGAACTGGATATTCTGAAAACCGTAAAGGAAATCACAG
>ENSG00000243566|UPK3B|134_1
CTCACCTAGGGCTGCAGATGCTCCTCCTGGCGTTGAACTG
>ENSG00000243566|UPK3B|134_2
AGTGGCAGCATGATCGTCATTACCTCCATCCTCTCTTCTC
>ENSG00000243566|UPK3B|134_3
GCACCTTTCTGAGAGTGGGACTCTCCATGGTCATCTGACT
>ENSG00000243566|UPK3B|134_4
CACGTGTCCAGATGTGACCTGTTGCTGTCGGGGGTCTATC
>ENSG00000075223|SEMA3C|215_1
GAGGGGACTATGGCAAGTTAAAGGCCCTCATCAATAGTCG
>ENSG00000075223|SEMA3C|215_2
AGGTTAAGCTGAATGAACGAATAATAGCCACTTCACAGGG
>ENSG00000075223|SEMA3C|215_3
CAGTTGTATGTGAGTTCCAATGAAGGGGTTTCCCAGGTAT
>ENSG00000075223|SEMA3C|215_4
AAGTGGTTGTTCTTCCTACTAACAACTCTGTCAGTGGCGA
>ENSG00000075223|SEMA3C|215_5
AGATAGCTGTGGATCGAGTGAACGCTGCTGATGGGAGATA
>ENSG00000075223|SEMA3C|215_6
GGAGGAGCATTTACACCCAATATGCGAACCACCAAGGAGT
>ENSG00000075223|SEMA3C|215_7
GGACCAAGTTTTCATGATTGACTCCAAGTGTGAATCTGGA
>ENSG00000075223|SEMA3C|215_8
CCGTGTAATTCAGACTTTCAATCGCACACATTTGTATGTC
>ENSG00000127954|STEAP4|140_1
AGGGCTTATCATTCCTTGCACTGTGCTGGTGATCAAGTTT
>ENSG00000127954|STEAP4|140_2
TCAGCCCTTCAAATCTCAGATGGTATCTTCCTGCAGCCTA
>ENSG00000127954|STEAP4|140_3
TTCTGTTTGTACTCTTGGGAATCACTTCTTTGCCATCTGT
>ENSG00000127954|STEAP4|140_4
AATCCATTTAGCACCTCCTCAGCCTGGCTCAGTGATTCAT
>ENSG00000127954|STEAP4|140_5
TCTGTATTCCCAGGGCTCATAGAGATATTGGCAAACTGAC
>ENSG00000127954|STEAP4|140_6
TATTGCTACATCATATTCCATTTCATAATTATAGAAAGTC
>ENSG00000127954|STEAP4|140_7
CTGGGATTTGCCTTCCTTCATGTCCTCTACACACTTGTGA
>ENSG00000127954|STEAP4|140_8
ATGGCTATTTCCATTCCAAATCGTATCTTTCCAATAACAG
>ENSG00000127954|STEAP4|140_9
TGAGGTTCTCAATGGAAAAATATTGGTAGACATCAGCAAC
>ENSG00000127954|STEAP4|140_10
ATAATCATAGCAATCCACAGAGAGCATTATGATTTTCTCA
>ENSG00000127954|STEAP4|140_11
GGAACTGGTGATTTTGGAAGATCACTGGGATTGAAAATGC
>ENSG00000127954|STEAP4|140_12
GAGAAAACTTGTATAGATGCACTTCCTCTTACTATGAATT
>ENSG00000127920|GNG11|358_1
GGCAGCTGTGTTATTTCATAAATAACTTGGGAGAAACTGC
>ENSG00000127920|GNG11|358_2
CAGAGAGTATCAGATGTACAATTATGGAAATAAGAACATT
>ENSG00000127920|GNG11|358_3
AGCATGACACTTCTTTCAGTATATTGCTTGATGCTTCAAA
>ENSG00000127920|GNG11|358_4
TGGGAAGATGAGTGTTGGTGATTTAAGAAGACACTTTTCA
>ENSG00000127920|GNG11|358_5
TCAGAAGGTTAGGTGGTTCGACAGATCACATCTCCAAACC
>ENSG00000127920|GNG11|358_6
GTTTAGAGTGCTGAGTTCTGACCTCTGGAACGTGTTTGAT
>ENSG00000127920|GNG11|358_7
ATAACATTGACAGAAGTCAGATTATCTGAGTCAGGAACAA
>ENSG00000127920|GNG11|358_8
ATCTATGTTAGTACTTCCCTAGTTTATCATCATTTAGATC
>ENSG00000006453|BAIAP2L1|57_1
CAGCACCGTGAACTTGTCTGAGAATAGCAGTGTTGTCATC
>ENSG00000006453|BAIAP2L1|57_2
TTACTCAGCTTTGCACAGGGAGATGTCATCACGCTGCTCA
>ENSG00000006453|BAIAP2L1|57_3
ACTTCCGAAGATCCCAGTTTACAGCGATCAGTTTCGGTTG
>ENSG00000006453|BAIAP2L1|57_4
GCTTCTGCTTTCTGGTTGATAAGCACTGTGGCTTTGCAAA
>ENSG00000006453|BAIAP2L1|57_5
ATTCATTGCAGATGGTTGCAAAGAGGCTCTGCTTGAAGAG
>ENSG00000006453|BAIAP2L1|57_6
TTTGGAGAAATCCCAAGCTGAGTTGAAGAAGATCAGAAGG
>ENSG00000006453|BAIAP2L1|57_7
GGAGAAGAAGATAGAACTTGACGTGAAATATATGAACGCA
>ENSG00000006453|BAIAP2L1|57_8
AGAGCACCTACCGGAATGTTATGGAACAGTTCAATCCTGG
>ENSG00000128590|DNAJB9|141_1
AATTCTGGCCTCAAAAAGCTACTATGATATCTTAGGTGTG
>ENSG00000128590|DNAJB9|141_2
CCTTTCACAAGTTGGCCATGAAGTACCACCCTGACAAAAA
>ENSG00000128590|DNAJB9|141_3
CAGAGAGATTGCAGAAGCATATGAAACACTCTCAGATGCT
>ENSG00000128590|DNAJB9|141_4
ACAGTGCTTTTACTAGTGGTAAAGGACAAAGAGGTAGTGG
>ENSG00000128590|DNAJB9|141_5
CAATTTTGATGACTTATTTAAAGACTTTGGCTTTTTTGGT
>ENSG00000128590|DNAJB9|141_6
CAGGATGGTGGTTCCAGTAGACAAAGGCATCATTTCCAAG
>ENSG00000128590|DNAJB9|141_7
GCATACAGTACAGACTGAAAATAGATTTCATGGATCTAGC
>ENSG00000128590|DNAJB9|141_8
CACTCAACGAAGAGGAAATATGGTTACTACATACACTGAC
>ENSG00000105976|MET|24_1
TGCAGCAGCAAAGCCAATTTATCAGGAGGTGTTTGGAAAG
>ENSG00000105976|MET|24_2
CCACAATCATACTGCTGACATACAGTCGGAGGTTCACTGC
>ENSG00000105976|MET|24_3
CAGCTTGCTAGACAAATAGGAGCCAGCCTGAATGATGACA
>ENSG00000105976|MET|24_4
GATTCTGCCGAACCAATGGATCGATCTGCCATGTGTGCAT
>ENSG00000105976|MET|24_5
AGGAGACCTCACCATAGCTAATCTTGGGACATCAGAGGGT
>ENSG00000105976|MET|24_6
CTGGGAAGAAGATCACGAAGATCCCATTGAATGGCTTGGG
>ENSG00000105976|MET|24_7
TTGAAGGAGGGACAAGGCTGACCATATGTGGCTGGGACTT
>ENSG00000105976|MET|24_8
ACGGGACAACACAATACAGTACATTCTCCTATGTGGATCC
>ENSG00000105989|WNT2|373_1
CATCCACCTTCCCTTCTACAAGGACTCCATTGGATCTGCA
>ENSG00000105989|WNT2|373_2
CACAGGTTTCACTGTGGCTAACGAGAGGTTTAAGAAGCCA
>ENSG00000105989|WNT2|373_3
GGGCGATTATCTCTGGAGGAAGTACAATGGGGCCATCCAG
>ENSG00000105989|WNT2|373_4
GGGTGGCTGCAGTGATAACATTGACTATGGGATCAAATTT
>ENSG00000105989|WNT2|373_5
AGTAAAATCCTGTTCCTGTGATCCAAAGAAGATGGGAAGC
>ENSG00000105989|WNT2|373_6
GCCTTTGTTTATGCCATCTCCTCAGCTGGAGTTGTATTTG
>ENSG00000105989|WNT2|373_7
ATGAGAGCTACAGGTGGCTCCTCCAGGGTGATGTGCGATA
>ENSG00000001626|CFTR|150_1
GCTGGACCAGACCAATTTTGAGGAAAGGATACAGACAGCG
>ENSG00000001626|CFTR|150_2
GGGGAAGTCACCAAAGCAGTACAGCCTCTCTTACTGGGAA
>ENSG00000001626|CFTR|150_3
AGCTTCCTATGACCCGGATAACAAGGAGGAACGCTCTATC
>ENSG00000001626|CFTR|150_4
CTACAGAAGTAGTGATGGAGAATGTAACAGCCTTCTGGGA
>ENSG00000001626|CFTR|150_5
ATGGGATTCTTCAGAGGTCTACCACTGGTGCATACTCTAA
>ENSG00000001626|CFTR|150_6
GGACGGCAGCCTTACTTTGAAACTCTGTTCCACAAAGCTC
>ENSG00000001626|CFTR|150_7
AGTACATTGCAGTGGGCTGTAAACTCCAGCATAGATGTGG
>ENSG00000001626|CFTR|150_8
CTACCAAGTCAACCAAACCATACAAGAATGGCCAACTCTC
>ENSG00000130226|DPP6|327_1
CTAAAATCACACTCCTCCTTACCTTACCGCTTGGACTCTG
>ENSG00000130226|DPP6|327_2
GAATTGGAAAGGAATAGCAATTGCACTGCTTGTCATTCTG
>ENSG00000130226|DPP6|327_3
GTAGAAGATCTCTTCAGTGAAGACTTCAAAATTCATGACC
>ENSG00000130226|DPP6|327_4
ACAGAATTCATCTACAGAGAACAGAAAGGAACAGTGAGAC
>ENSG00000130226|DPP6|327_5
ATATCTCCAGATAGAGAGTATGCACTTTTTTCATACAATG
>ENSG00000130226|DPP6|327_6
TATGTCTCGGCAGTCAATGGATACAGCACAGCATTGCCAG
>ENSG00000130226|DPP6|327_7
TATTCCATGGAGACCCTGGCTGGAGGATTGCAGGAGAGTC
>ENSG00000130226|DPP6|327_8
CTTGTTCCTTCAACACTGGTGGAGAGAGACACGCTGTCAT
>ENSG00000130226|DPP6|327_9
CCTCGTGAATACTGAACTGATAATCATGGGAAGGAGACTG
>ENSG00000130226|DPP6|327_10
CACTGGCAAGGAAGGTGTGATTTACAATGGCCTCAGTGAC
>ENSG00000130226|DPP6|327_11
GGCTTAAATGGACCCACCCATGATCTGGAGATGATGCCGC
>ENSG00000130226|DPP6|327_12
GAACATGTCAAGAAGGCCATAAATGACCGACAGATGCCTA
>ENSG00000130226|DPP6|327_13
GGAATGCTTCAGGATCCAGGACAAACTGCTGACAGTCACA
>ENSG00000129422|MTUS1|393_1
AACAAGCGACTCTCTATGGAAAACGAGGAGCTTCTGTGGA
>ENSG00000129422|MTUS1|393_2
AATGGAGAAACTGGTGGACAACAACACAGCATTGGTTGAC
>ENSG00000129422|MTUS1|393_3
GATCATGTATCTAGAACAGGAGTTAGAAAGCCTGAAAGCT
>ENSG00000129422|MTUS1|393_4
ATGAAACCTCTAAGTTGGAAATTGAAGCTAGCCACTCAGA
>ENSG00000129422|MTUS1|393_5
TCGGGACACTTACATTGAAGAAGCAGAGAAGTACAAAATG
>ENSG00000129422|MTUS1|393_6
GAACGAGAGAATCGGCTTAAAGAGTTTTACACCAGGGAGT
>ENSG00000129422|MTUS1|393_7
AAGCCAGGAATGAGTTACAAACAGTGTATGAAGCATTCGT
>ENSG00000129422|MTUS1|393_8
AGTAGTGAGTATGAAGTTGAAAGGATGCTGTCCATGAAGG
>ENSG00000129422|MTUS1|393_9
AGTGAAAGTTTCCCCTCTTGATAAACAGTAAATCCGTTGT
>ENSG00000129422|MTUS1|393_10
GAGGAAGCACTGAAACAACACAAAACCCTATCTCAAGAAC
>ENSG00000134020|PEBP4|84_1
AAAACTCGAGGCTCTTGGAAAATGGACAGATTTCTGAACC
>ENSG00000134020|PEBP4|84_2
CGACCTGAAGAAAGGGAAGATTCAGGGCCAGGAGTTATCA
>ENSG00000134020|PEBP4|84_3
AACCCAGACAGAGATTCTGGAGACATTGGCTGGTAACAGA
>ENSG00000134020|PEBP4|84_4
GACGGCGCAACCTATATCCTGGTGATGGTGGATCCAGATG
>ENSG00000134020|PEBP4|84_5
ATTGTAACAACTACAGACAGAAGATCACCTCCTGGATGGA
>ENSG00000134020|PEBP4|84_6
AGCACTGTTACTGGGTCTCATGATGGTGGTCACTGGAGAC
>ENSG00000159167|STC1|235_1
CACAACCTCACCAAACTAGTATCATTTTAGGGGTGTTGAC
>ENSG00000159167|STC1|235_2
GACTCTCCCTCCCACATCAAACGCACATCCCATGAGAGTG
>ENSG00000159167|STC1|235_3
GCACAATCAGAGACAGCCTGATGGAGAAAATTGGGCCTAA
>ENSG00000159167|STC1|235_4
TACTATAACAGACTTGTCCGAAGCCTGCTGGAATGTGATG
>ENSG00000159167|STC1|235_5
ATGATTGCTGAGGTGCAGGAAGAGTGCTACAGCAAGCTGA
>ENSG00000159167|STC1|235_6
GGGAAAAGCATTCGTCAAAGAGAGCTTAAAATGCATCGCC
>ENSG00000159167|STC1|235_7
AGATGGGATGTATGACATCTGTAAATCCTTCTTGTACAGC
>ENSG00000159167|STC1|235_8
CTGAAGTGGTTCGTTGCCTCAACAGTGCTCTACAGGTCGG
>ENSG00000042980|ADAM28|340_1
GCATAAAAGAGAGGCCAAAGAGCCAGAGCAACAGGAACAA
>ENSG00000042980|ADAM28|340_2
CTGGAAAGGAGATCACCACAAGCCCACAAATTATGGATGA
>ENSG00000042980|ADAM28|340_3
ATCAGCACATGTAGGGGTCTAAGGGGCTACTTCAGTCAGG
>ENSG00000042980|ADAM28|340_4
CATACATCGGGATGGACAGGAGCATGCACTCTTCAAGTAT
>ENSG00000042980|ADAM28|340_5
CGACTGTGGGTCTTGCATTTATGTCTACAATGTGTTCTCC
>ENSG00000042980|ADAM28|340_6
CCATTGCCTACAGATATCATATCCACTCCAATTTGTGGGA
>ENSG00000042980|ADAM28|340_7
CATCTGAGGAATGTACCAATATTTGCTGTGATGCTAAGAC
>ENSG00000042980|ADAM28|340_8
CTGGTAATTGTCCTGATGATAGATTCCAAGTCAATGGCTT
>ENSG00000136997|MYC|160_1
GCCTCTATCATTCCTCCCTATCTACACTAACATCCCACGC
>ENSG00000136997|MYC|160_2
TTCTTTCCTCCACTCTCCCTGGGACTCTTGATCAAAGCGC
>ENSG00000136997|MYC|160_3
GTTCCGCCTGCGATGATTTATACTCACAGGACAAGGATGC
>ENSG00000136997|MYC|160_4
GCGGCTCTCTTACTCTGTTTACATCCTAGAGCTAGAGTGC
>ENSG00000136997|MYC|160_5
CTGGGAGGAGACATGGTGAACCAGAGTTTCATCTGCGACC
>ENSG00000136997|MYC|160_6
CGAGACCTTCATCAAAAACATCATCATCCAGGACTGTATG
>ENSG00000136997|MYC|160_7
CTGTGGAAAAGAGGCAGGCTCCTGGCAAAAGGTCAGAGTC
>ENSG00000136997|MYC|160_8
AGGGTCAAGTTGGACAGTGTCAGAGTCCTGAGACAGATCA
>ENSG00000136997|MYC|160_9
ACACCGAGGAGAATGTCAAGAGGCGAACACACAACGTCTT
>ENSG00000136997|MYC|160_10
CCCAAGGTAGTTATCCTTAAAAAAGCCACAGCATACATCC
>ENSG00000136997|MYC|160_11
AAAGCTCATTTCTGAAGAGGACTTGTTGCGGAAACGACGA
>ENSG00000136997|MYC|160_12
TGGCTGAGTCTTGAGACTGAAAGATTTAGCCATAATGTAA
>ENSG00000120217|CD274|322_1
TTGCTGTCTTTATATTCATGACCTACTGGCATTTGCTGAA
>ENSG00000120217|CD274|322_2
CACCTCTGAACATGAACTGACATGTCAGGCTGAGGGCTAC
>ENSG00000120217|CD274|322_3
TGGACAAGCAGTGACCATCAAGTCCTGAGTGGTAAGACCA
>ENSG00000120217|CD274|322_4
CCAATTCCAAGAGAGAGGAGAAGCTTTTCAATGTGACCAG
>ENSG00000120217|CD274|322_5
CTGCACTTTTAGGAGATTAGATCCTGAGGAAAACCATACA
>ENSG00000120217|CD274|322_6
CACATCCTCCAAATGAAAGGACTCACTTGGTAATTCTGGG
>ENSG00000120217|CD274|322_7
AACTCAAAGAAGCAAAGTGATACACATTTGGAGGAGACGT
>ENSG00000120217|CD274|322_8
ATTGGAACTTCTGATCTTCAAGCAGGGATTCTCAACCTGT
>ENSG00000197646|PDCD1LG2|111_1
AGTCCCTAAGGAACTGTACATAATAGAGCATGGCAGCAAT
>ENSG00000197646|PDCD1LG2|111_2
TTGACACTGGAAGTCATGTGAACCTTGGAGCAATAACAGC
>ENSG00000197646|PDCD1LG2|111_3
GATACATCCCCACACCGTGAAAGAGCCACTTTGCTGGAGG
>ENSG00000197646|PDCD1LG2|111_4
CGAAGGACAGTACCAATGCATAATCATCTATGGGGTCGCC
>ENSG00000197646|PDCD1LG2|111_5
CTACAAGTACCTGACTCTGAAAGTCAAAGCTTCCTACAGG
>ENSG00000197646|PDCD1LG2|111_6
TCACATCCTAAAGGTTCCAGAAACAGATGAGGTAGAGCTC
>ENSG00000197646|PDCD1LG2|111_7
TACAGGTTATCCTCTGGCAGAAGTATCCTGGCCAAACGTC
>ENSG00000197646|PDCD1LG2|111_8
ACTTACTTTGGCCAGCATTGACCTTCAAAGTCAGATGGAA
>ENSG00000122694|GLIPR2|372_1
ATGGGCAAGTCAGCTTCCAAACAGTTTCATAATGAGGTCC
>ENSG00000122694|GLIPR2|372_2
CCGAAGAAGTAACTTGTTAAATGTAATGGGAAGGTGGCAG
>ENSG00000122694|GLIPR2|372_3
CGTCTCTGGCACACACACTTGGACATACAGTTCTGTGTGC
>ENSG00000122694|GLIPR2|372_4
TTGTACTTTTCTTACTTCTAATATCCATCCCTGGACTTTT
>ENSG00000122694|GLIPR2|372_5
AAATGTTTGTGATGCTGAGAAGTGAAGTTCATTTTATGTG
>ENSG00000122694|GLIPR2|372_6
TTAAGATTATTAAACCCTCATTTAAATGTGACATAAAATA
>ENSG00000122694|GLIPR2|372_7
GCACATAAATACAAAGCAGCTTCCATCAGGAACATGGAGC
>ENSG00000122694|GLIPR2|372_8
TTTCTCAGTTGTAAAACATGATGTCATCCTGCATGCCTCC
>ENSG00000122694|GLIPR2|372_9
TCTGGCATTTCAGAGCTCAGCAGGCTACCCCTGGTTTCTG
>ENSG00000148053|NTRK2|135_1
CTGACGAGTTTGTCTAGGAAACATTTCCGTCACCTTGACT
>ENSG00000148053|NTRK2|135_2
GAACTGATCCTGGTGGGCAATCCATTTACATGCTCCTGTG
>ENSG00000148053|NTRK2|135_3
ATGTGGATCAAGACTCTCCAAGAGGCTAAATCCAGTCCAG
>ENSG00000148053|NTRK2|135_4
GGTTCCTAATATGTATTGGGATGTTGGTAACCTGGTTTCC
>ENSG00000148053|NTRK2|135_5
TTCATCCGATGACAGTGGGAAGCAGATCTCTTGTGTGGCG
>ENSG00000148053|NTRK2|135_6
GCTGGATAATCCCACTCACATGAACAATGGGGACTACACT
>ENSG00000148053|NTRK2|135_7
TGGGAAGGATGAGAAACAGATTTCTGCTCACTTCATGGGC
>ENSG00000148053|NTRK2|135_8
AAGATTATGGAACTGCAGCGAATGACATCGGGGACACCAC
>ENSG00000135047|CTSL|354_1
TTGCCTCAGCTACTCTAACATTTGATCACAGTTTAGAGGC
>ENSG00000135047|CTSL|354_2
AAGGCGATGCACAACAGATTATACGGCATGAATGAAGAAG
>ENSG00000135047|CTSL|354_3
GCACAATCAGGAATACAGGGAAGGGAAACACAGCTTCACA
>ENSG00000135047|CTSL|354_4
CAATGGTGGCCTAATGGATTATGCTTTCCAGTATGTTCAG
>ENSG00000165025|SYK|50_1
CCTCATCAGGGAATATGTGAAGCAGACATGGAACCTGCAG
>ENSG00000165025|SYK|50_2
TCGGCACACAGGGAAATGTTAATTTTGGAGGCCGTCCACA
>ENSG00000165025|SYK|50_3
GGCAAGAGAGTACTGTGTCATTCAATCCGTATGAGCCAGA
>ENSG00000165025|SYK|50_4
CTGACGCTGGAAGACAAAGAACTGGGCTCTGGTAATTTTG
>ENSG00000165025|SYK|50_5
TACCCAACATTACGCCAAGATCAGTGATTTCGGACTTTCC
>ENSG00000165025|SYK|50_6
CTTTGGAGTGTTGATGTGGGAAGCATTCTCCTATGGGCAG
>ENSG00000165025|SYK|50_7
AGGAAGTGAAGTCACCGCTATGTTAGAGAAAGGAGAGCGG
>ENSG00000165025|SYK|50_8
GAGAGATGTACGATCTCATGAATCTGTGCTGGACATACGA
>ENSG00000165124|SVEP1|30_1
GGCGTCTGGAAACCAACATATACCACTGAATGGCCAGACT
>ENSG00000165124|SVEP1|30_2
ATGTTACCTGGCAGATTCCAACAGCTAAAGACAACTCTGG
>ENSG00000165124|SVEP1|30_3
GAGATGTACCACTTCTGGAAAATGGAATGTCGGAGTTCAG
>ENSG00000165124|SVEP1|30_4
GCCTGTGATGAAGGGTACAGACTAGAAGGCAGTGATAAGC
>ENSG00000165124|SVEP1|30_5
TCAGAGAGCTACTGCAGAGTAAGAACATGTCCTCATCTCC
>ENSG00000165124|SVEP1|30_6
CGATGTCACCCTGGATTTGATCTTGTGGGAAGCAGCATCA
>ENSG00000165124|SVEP1|30_7
CCTGAAGACTGTGTCTGCAGAGAGGGATACAGGGCATCTG
>ENSG00000165124|SVEP1|30_8
AGTTGCATTCCATGTCCTGATGAAAATCACACCTCTCCAC
>ENSG00000095303|PTGS1|260_1
CTTCACCCACCAGTTCTTCAAAACTTCTGGCAAGATGGGT
>ENSG00000095303|PTGS1|260_2
GACAATCTGGAGCGTCAGTATCAACTGCGGCTCTTTAAGG
>ENSG00000095303|PTGS1|260_3
GCCTCATCCTCATAGGGGAGACCATCAAGATTGTCATCGA
>ENSG00000095303|PTGS1|260_4
GAAATTTGACCCAGAGCTGCTGTTCGGTGTCCAGTTCCAA
>ENSG00000095303|PTGS1|260_5
ATGAGTACCGCAAGAGGTTTGGCATGAAACCCTACACCTC
>ENSG00000095303|PTGS1|260_6
AGCAGAGTTGGAGGAATTGTATGGAGACATTGATGCGTTG
>ENSG00000095303|PTGS1|260_7
GTGCCATCCAAACTCTATCTTTGGGGAGAGTATGATAGAG
>ENSG00000095303|PTGS1|260_8
GAAGAAGCTGGTCTGCCTCAACACCAAGACCTGTCCCTAC
>ENSG00000050555|LAMC3|166_1
CATCTCTCTAGACCGGCTCAACACGTTTGGGGACGACATC
>ENSG00000050555|LAMC3|166_2
CCCTGCAAAGAGAATGTGGAAGGCAACCTATGTGACAGAT
>ENSG00000050555|LAMC3|166_3
CAGTGACAGACTCCTTGCAGACACGAGAAAGAAGACCAAG
>ENSG00000050555|LAMC3|166_4
CTCACTGGAGAAGGACATCGAGACCTTGTCAGAGCTGCTT
>ENSG00000050555|LAMC3|166_5
TAGTCACTCCCTGCCGATTCTGTCTGTGGCTTCTTCCCTG
>ENSG00000050555|LAMC3|166_6
CTGGACACCCTCTGGATGTTGGGCAAGTTGTTACATGAGA
>ENSG00000050555|LAMC3|166_7
CCAATTCCGTTGAACGTGGAAATAAAGGACCCTTTCACTG
>ENSG00000085265|FCN1|248_1
ACAATCTCTAGTCCATCACAAAATCCACTATTGGGATAGT
>ENSG00000085265|FCN1|248_2
TGCCCAGTGTTCTTGACTCAATACCTGTAAGGAGAGGTCC
>ENSG00000085265|FCN1|248_3
AAGAAACTGCACATGCTTGGATCCAGGAACATGAGCTACA
>ENSG00000085265|FCN1|248_4
AAGGGGGAAAGTTTAGTAGGAACTTTTCTGCTTCCCACCA
>ENSG00000085265|FCN1|248_5
ACAACACTTCACACTTCTTGAAAAAGGTCACTTTGGGGTC
>ENSG00000085265|FCN1|248_6
CTTGAACACCAGTGGTTTTGATCACTTTCCTGTGTCTGTT
>ENSG00000085265|FCN1|248_7
AGGGAGAATTATGTTTCTAAATATGTTTACTTTGGGACAG
>ENSG00000085265|FCN1|248_8
CCTGCTAGTCTTGTTCCTGCATATCAAGAACCTGCCTGCC
>ENSG00000170312|CDK1|379_1
GGAGTTGTGTATAAGGGTAGACACAAAACTACAGGTCAAG
>ENSG00000170312|CDK1|379_2
CAGACTAGAAAGTGAAGAGGAAGGGGTTCCTAGTACTGCA
>ENSG00000170312|CDK1|379_3
GGAAATTTCTCTATTAAAGGAACTTCGTCATCCAAATATA
>ENSG00000170312|CDK1|379_4
GGATCTGAAGAAATACTTGGATTCTATCCCTCCTGGTCAG
>ENSG00000170312|CDK1|379_5
ACTAAGAAACCACTTTTCCATGGGGATTCAGAAATTGATC
>ENSG00000170312|CDK1|379_6
TGGCCAGAAGTGGAATCTTTACAGGACTATAAGAATACAT
>ENSG00000170312|CDK1|379_7
CCATGTCAAAAACTTGGATGAAAATGGCTTGGATTTGCTC
>ENSG00000170312|CDK1|379_8
CACTGAATCATCCATATTTTAATGATTTGGACAATCAGAT
>ENSG00000133661|SFTPD|320_1
AGGAGTTTGGCCAGAAGTCAAGGCTTAGACCCTCATGCTG
>ENSG00000133661|SFTPD|320_2
TCTTCACCAATGGCAAGTGGAATGACAGGGCTTGTGGAGA
>ENSG00000133661|SFTPD|320_3
CTTTCCTGAGCATGACTGATTCCAAGACAGAGGGCAAGTT
>ENSG00000133661|SFTPD|320_4
TGTCGGGGAGAAGATTTTCAAGACAGCAGGCTTTGTAAAA
>ENSG00000133661|SFTPD|320_5
CAGGCTGCTTTCTCTCAGTATAAGAAAGTTGAGCTCTTCC
>ENSG00000133661|SFTPD|320_6
TGGGCTTCCAGATGTTGCTTCTCTGAGGCAGCAGGTTGAG
>ENSG00000133661|SFTPD|320_7
GGACAATGGCTCTGTTGGAGAACCTGGACCAAAGGGAGAC
>ENSG00000133661|SFTPD|320_8
GCTACCTGGAAGCAGAAATGAAGACCTACTCCCACAGAAC
>ENSG00000026103|FAS|364_1
TGTTAATGCCCAAGTGACTGACATCAACTCCAAGGGATTG
>ENSG00000026103|FAS|364_2
AGAAGGGAAGGAGTACACAGACAAAGCCCATTTTTCTTCC
>ENSG00000026103|FAS|364_3
TGTAGATTGTGTGATGAAGGACATGGCTTAGAAGTGGAAA
>ENSG00000026103|FAS|364_4
GGAATCATCAAGGAATGCACACTCACCAGCAACACCAAGT
>ENSG00000026103|FAS|364_5
AGTTAAAGGCTTTGTTCGAAAGAATGGTGTCAATGAAGCC
>ENSG00000026103|FAS|364_6
CAAGAATGACAATGTCCAAGACACAGCAGAACAGAAAGTT
>ENSG00000026103|FAS|364_7
GCGTATGACACATTGATTAAAGATCTCAAAAAAGCCAATC
>ENSG00000026103|FAS|364_8
TTGCAGAGAAAATTCAGACTATCATCCTCAAGGACATTAC
>ENSG00000138207|RBP4|261_1
GCTTAAGATTCCAGACTCTGATTCATTAAACTATAGTCAC
>ENSG00000138207|RBP4|261_2
CGTGGGGGTCAGTGAATCTGCTTGCCTTTCCTGAAAGTTT
>ENSG00000138207|RBP4|261_3
CCATCTTCCCTCAGTTCCCATAAAACCTTCATTACACATA
>ENSG00000138207|RBP4|261_4
TCAGTCTTCAGCTCTATTTATCTTAGGAGTTTAATTTGCC
>ENSG00000138207|RBP4|261_5
GAAAGAAACCTTTTGTAGCAATATCAAGAATCTAGTTTCA
>ENSG00000138207|RBP4|261_6
GGCAGTACAGGCTGATCGTCCACAACGGTTACTGCGATGG
>ENSG00000138207|RBP4|261_7
CAAGATGAAGTACTGGGGCGTAGCCTCCTTTCTCCAGAAA
>ENSG00000138207|RBP4|261_8
GGAGAACTTCGACAAGGCTCGCTTCTCTGGGACCTGGTAC
>ENSG00000138207|RBP4|261_9
TTATTCCAAAATTCCTGCACAAGTGGACCTCAGAAGGCAG
>ENSG00000165646|SLC18A2|391_1
CCATCTCAGACAGCTTCCAGAGCATCTTCTCCTATTATGA
>ENSG00000165646|SLC18A2|391_2
GCTCATCACCAACCCTTTCATAGGACTACTGACCAACAGA
>ENSG00000165646|SLC18A2|391_3
TCTACACAGATGATGAAGAGAGAGGCAACGTCATGGGAAT
>ENSG00000165646|SLC18A2|391_4
TTGCCTTCTTGCCAGCTAGTATCTCTTATCTCATTGGAAC
>ENSG00000165646|SLC18A2|391_5
GCTTTGTGCTCTTCTGGGAATGATAATTGTTGGAGTCAGC
>ENSG00000165646|SLC18A2|391_6
ATGTATTCCATTTGCAAAAAACATTTATGGACTCATAGCT
>ENSG00000165646|SLC18A2|391_7
GAGTTGGTTTTGCAATTGGAATGGTGGATTCGTCAATGAT
>ENSG00000187908|DMBT1|153_1
TCAACCCTGGAGTCAACTGTAGCAGAAGGATCTGATTCTG
>ENSG00000187908|DMBT1|153_2
CAATGGCTGGCTCTCCCATAACTGTGGCCATGGTGAAGAT
>ENSG00000187908|DMBT1|153_3
CTGAATCCACTTTGGCCCTGAGACTGGTGAATGGAGGTGA
>ENSG00000187908|DMBT1|153_4
TCTTATTCTATGCCAGTGGGACATTCTCCAGCCCATCCTA
>ENSG00000187908|DMBT1|153_5
CTGGGCTTCAGTAATCTGAAATTGGAGGCACACCATAACT
>ENSG00000187908|DMBT1|153_6
GTGGGACATTGAGGTGCAAAACAACTACCGTGTGACTGTG
>ENSG00000187908|DMBT1|153_7
AACCTGCTCTGTCTGCCAAATCACATGCAAGCCAGTGTGA
>ENSG00000187908|DMBT1|153_8
CCTTGTCATTTCCACCTGGAATGGATACTACGAGTGTCGG
>ENSG00000148773|MKI67|281_1
AGTGTCAAGAGGTGTGCAGAAAATCCAAAGAAGGCTGAGG
>ENSG00000148773|MKI67|281_2
GCAGCAAAAGATGGCCACAAACTCCTAAGGAAAAGGCCCA
>ENSG00000148773|MKI67|281_3
GCCAAGAACACCTAAGGAAGAGGCCCAATCACTAGAAGAC
>ENSG00000148773|MKI67|281_4
CTGCCAAAGTAGCCTGCAAATCTTCACAACCAGACCCAGA
>ENSG00000148773|MKI67|281_5
CCAAGACACCTTTGGAGAAAAGGGACGTACAGAAGGAGCT
>ENSG00000148773|MKI67|281_6
AGAACTTAACCGGCAGCAAGAGACGGCCACAAACTCCTAA
>ENSG00000148773|MKI67|281_7
TGGCTGCTGGTAAAACCACTAAAATACCCTGCGACTCTCC
>ENSG00000148773|MKI67|281_8
GCAAATCTCCACCACCAGAATCAGTGGACACTCCAACAAG
>ENSG00000117983|MUC5B|348_1
CCCACCCTACAAGATACGCTACATGGGGATCTTCCTGGTC
>ENSG00000117983|MUC5B|348_2
CTACGACAAGGACGGAAACTACTATGACGTCGGTGCAAGG
>ENSG00000117983|MUC5B|348_3
CTTTGGGAATCTCAGCCTCTACCTGGACAACCACTACTGC
>ENSG00000117983|MUC5B|348_4
CAGCATCCACTACAAGTCCATGGATATCGTCCTCACTGTC
>ENSG00000183734|ASCL2|298_1
TTCAAGGGAGCGTGAACTTTATAAATAAATCAGTTCTGTT
>ENSG00000183734|ASCL2|298_2
TTTTGTACAAAGAACCCTTGACCTGGGGCGTAATAAAGAT
>ENSG00000183734|ASCL2|298_3
GAGAATCCATTTTCTACACATTAACTTGAGCTGCTGGAGG
>ENSG00000183734|ASCL2|298_4
ACCAACACTTGGAGATTTTTCCGGAGGGGAGAGGATTTTC
>ENSG00000176009|ASCL3|312_1
ATGCTGACCCTATGTTCAGAATTGTTTGAGTTGCTGTTTC
>ENSG00000176009|ASCL3|312_2
AGACCAAGAATAACCCTGGAAAAGTTTCCTCCATGATAGC
>ENSG00000176009|ASCL3|312_3
AGCTGCGATCAAGTACATTAACTACCTGCAGTCTCTTCTG
>ENSG00000176009|ASCL3|312_4
TCTGCCAGAGGAGTATTTGGAGAAGCGACTCAGCAAAGTG
>ENSG00000176009|ASCL3|312_5
TTATCCTGGGAAATTACAGTGAACCCTGCCCCTTCTCTTT
>ENSG00000176009|ASCL3|312_6
TGGACAACAGAGGCAACTCTAGTCTACCTGACAAACTTCC
>ENSG00000176009|ASCL3|312_7
TCCTCTTTAACCTGCAAACATAACCAAGTTTAACAATGTG
>ENSG00000133800|LYVE1|244_1
CTTATTGTAACCCTGTCTGGATCCTATCCTCCTACCTCCA
>ENSG00000133800|LYVE1|244_2
ATGCCTGGAAGCTGAAGTTTAGATGAGACAGAAATGAGGA
>ENSG00000133800|LYVE1|244_3
AGGAGGAGAAGGCCAATGATAGCAACCCTAATGAGGAATC
>ENSG00000133800|LYVE1|244_4
CCTTCCCTTTTACAAACAAGAATCAGCAGAAGGAAATGAT
>ENSG00000133800|LYVE1|244_5
ACAGAAGTTTTTATGGAAACTAGCACCATGTCTACAGAAA
>ENSG00000133800|LYVE1|244_6
TCACCACCAAAGATCCCATATTCAACACTCAAACTGCAAC
>ENSG00000133800|LYVE1|244_7
TGGAGATGGATTCGTGGTCATCTCTAGGATTAGCCCAAAC
>ENSG00000133800|LYVE1|244_8
CAAGTTGAAACAGCCTTGAAAGCTAGCTTTGAAACTTGCA
>ENSG00000184937|WT1|258_1
GTGAACTGCTTTCAAGTCTGACTCTCCACTCCTCCTCACT
>ENSG00000184937|WT1|258_2
ATTAGTCCGCCATCACAACATGCATCAGAGAAACATGACC
>ENSG00000184937|WT1|258_3
TGTGAAACCATTCCAGTGTAAAACTTGTCAGCGAAAGTTC
>ENSG00000184937|WT1|258_4
TTCTCGTTCAGACCAGCTCAAAAGACACCAAAGGAGACAT
>ENSG00000184937|WT1|258_5
TGAGAAACCATACCAGTGTGACTTCAAGGACTGTGAACGA
>ENSG00000184937|WT1|258_6
TGCTTACCCAGGCTGCAATAAGAGATATTTTAAGCTGTCC
>ENSG00000184937|WT1|258_7
ATAACCACACAACGCCCATCCTCTGCGGAGCCCAATACAG
>ENSG00000184937|WT1|258_8
GCTTGAATGCATGACCTGGAATCAGATGAACTTAGGAGCC
>ENSG00000135373|EHF|342_1
ATCATGATTCTGGAAGGAGGTGGTGTAATGAATCTCAACC
>ENSG00000135373|EHF|342_2
GCATGAAATTCATCCTCAGTACTGGACCAAGTACCAGGTG
>ENSG00000135373|EHF|342_3
GCCAATTGTATCCCTTTCCAAGAGTTCGACATCAACGGCG
>ENSG00000135373|EHF|342_4
CAGCTGGAAGAATAGAGATTCTGCAGATGACAGGATTCTT
>ENSG00000135373|EHF|342_5
GGACAAGAAAGAGTGGTCTCACCTCCAAATTACCATGTCC
>ENSG00000135373|EHF|342_6
CAGTGCAGTAGTGACCTGTTCCAGTCCACACACAATGTCA
>ENSG00000135373|EHF|342_7
GGAAAGACGAGAACTATTTATATGACACCAACTATGGTAG
>ENSG00000135373|EHF|342_8
GACAAGAACCCAGGATTAATAAAATGGGAAGACCGATCTG
>ENSG00000135373|EHF|342_9
TCTTCAGGTTCTTGAAATCAGAGGCAGTGGCTCAGCTATG
>ENSG00000135373|EHF|342_10
GGATGGACGAAGACTGGTATATAAATTTGGGAAGAATGCC
>ENSG00000149090|PAMR1|16_1
ACTGGTCAGCTGGAGCTATGATAAAACATGCAGCCACAGG
>ENSG00000149090|PAMR1|16_2
GCATCCCAACTATGACCCCATCCTGCTTGATGCTGACATC
>ENSG00000149090|PAMR1|16_3
ATGATGACCGGGATGAGAAGACCATCCAGAGCCTACAGAT
>ENSG00000149090|PAMR1|16_4
CACCATGATCAAGACAGCAGACCTGAAAGTTGTTTTGGGG
>ENSG00000149090|PAMR1|16_5
TATCTGCGGGAAAATTGAGAACATCACTGCTCCAAAGACC
>ENSG00000149090|PAMR1|16_6
GATGCAGGTTCAGTCAAGGGAGACACCATTACACCAGCTA
>ENSG00000149090|PAMR1|16_7
GATCCACCCAGGTTGTACCATCTTTGAAAACTGCAAGAGC
>ENSG00000149090|PAMR1|16_8
GGAAGTCGTGGGTTATACCATCCCTTGCTGCAGGAATGAG
>ENSG00000197629|MPEG1|177_1
ACCCGGAAGTTCAAGAAGAAAGCATATCAGGCAATTGAGG
>ENSG00000197629|MPEG1|177_2
AATGCACTCAGCTCTCAGGGAATAGGGATGTCCTCCTCTG
>ENSG00000197629|MPEG1|177_3
CCTGGTGAAGAAGGTGTCAAAGACAGTGGAAACTGCTGTG
>ENSG00000197629|MPEG1|177_4
GGAAAACTATACCTCGCAGAATGTCCTCACCAAGAGCTAC
>ENSG00000197629|MPEG1|177_5
GGAACTCCTTGACATCTCTGACCGTCTAGAGAACAACCAG
>ENSG00000197629|MPEG1|177_6
GATGAAGACCCTCCAAGTGAAGGACCAAGCTATAACTACC
>ENSG00000197629|MPEG1|177_7
AACTGCAGGACAACAGAGGATGGACAGTATATCATCCCTG
>ENSG00000197629|MPEG1|177_8
GGACAATCTGCGGAATGTGGACATGGGACGAGTTATGGAA
>ENSG00000149534|MS4A2|286_1
CCTGCATTTGAAGTCTTGGAAATATCTCCCCAGGAAGTAT
>ENSG00000149534|MS4A2|286_2
GACTATTGAAGTCGGCCTCATCCCCACCACTGCATACATG
>ENSG00000149534|MS4A2|286_3
TATCTGAAAGGAGAAATGCAACATATCTGGTGAGAGGAAG
>ENSG00000149534|MS4A2|286_4
AACGGGAATTACCATCCTGATCATCAACCTGAAGAAGAGC
>ENSG00000149534|MS4A2|286_5
GATGATGCTGTTTCTCACCATTCTGGGACTTGGTAGTGCT
>ENSG00000149534|MS4A2|286_6
CTGGGGAAGAACTCAAAGGAAACAAGGTTCCAGAGGATCG
>ENSG00000149534|MS4A2|286_7
GTTGGAAGACCCAGGGGAAATGTCTCCTCCCATTGATTTA
>ENSG00000149534|MS4A2|286_8
CTGCTTCTGTCCACCTTAATATTCTCCTTCTATTTGTAGA
>ENSG00000110079|MS4A4A|204_1
CTGCTAGAAGAGGAATGCAGATTTAAACTGAGTGAGGTGT
>ENSG00000110079|MS4A4A|204_2
GGGAAGTTGATTGGGTCTAGACCAAAGAACTTTGAGGAAC
>ENSG00000110079|MS4A4A|204_3
TGTGGAAAGGATTGCAAGAGAAGTTCTTGAAGGGAGAACC
>ENSG00000110079|MS4A4A|204_4
GTGTATGGCATCTAATACTTATGGAAGTAACCCTATTTCC
>ENSG00000110079|MS4A4A|204_5
CTTGTCAATTGCAGCAGGAATTAGAACTACAAAAGGCCTG
>ENSG00000110079|MS4A4A|204_6
CTGTACTGGCTGCATCAGGGATCTTAATCAACACATTTAG
>ENSG00000110079|MS4A4A|204_7
CATTCCATCACCCTTACTGTAACTACTATGGCAACTCAAA
>ENSG00000110079|MS4A4A|204_8
TCTGCCTTTGGATGTAAAGTGCTCTGTTGTACCCCTGGTG
>ENSG00000110079|MS4A4A|204_9
AGAAATCTATGCTGACTGTGACACAAGAGCCTCACATGAG
>ENSG00000110079|MS4A4A|204_10
TCATTCATCATAAGAACTTTATATAAAGGCATTACATTGG
>ENSG00000156738|MS4A1|289_1
CTGGGGAGGCATTATGTATATTATTTCCGGATCACTCCTG
>ENSG00000156738|MS4A1|289_2
AGCTCACACACCATATATTAACATATACAACTGTGAACCA
>ENSG00000156738|MS4A1|289_3
TAATAGCTGGCATCGTTGAGAATGAATGGAAAAGAACGTG
>ENSG00000156738|MS4A1|289_4
AGCTTCCAAGAGACATGCTGACTTTCATTTCTTGAGGTAC
>ENSG00000156738|MS4A1|289_5
TCTATCTGGCCTTTGCATGGAGTGACCATAGCTCCTTCTC
>ENSG00000156738|MS4A1|289_6
GAATGTAGAGAATGTAGCCATTGTAGCAGCTTGTGTTGTC
>ENSG00000156738|MS4A1|289_7
GAGCAACTTTCTTACACTGAAGAAAGGCAGAATGAGTGCT
>ENSG00000156738|MS4A1|289_8
GCACCTGATGGAAAAGATATATGACTGCTTCATGACATTC
>ENSG00000085733|CTTN|163_1
GACCCTGATTTTGTGAATGATGTGAGTGAGAAGGAGCAAA
>ENSG00000085733|CTTN|163_2
GGAGCATATCAACATACACAAGCTGAGGGAGAATGTCTTT
>ENSG00000085733|CTTN|163_3
GCATCAGACCCTTAAGGAGAAGGAACTTGAAACAGGACCA
>ENSG00000085733|CTTN|163_4
GGGAAATTTGGTGTGGAACAAGACCGAATGGATAAGTCAG
>ENSG00000085733|CTTN|163_5
TCAGTCTGCTGTAGGCTTTGAATACCAGGGGAAGACTGAG
>ENSG00000085733|CTTN|163_6
GCACGAGTCCCAGAAAGACTATGTGAAAGGGTTTGGAGGA
>ENSG00000085733|CTTN|163_7
AGAAGGATCGGATGGATAAGAATGCGTCAACCTTTGAGGA
>ENSG00000085733|CTTN|163_8
ATGAGGATGCGGCTTCCTTCAAGGCAGAGCTGAGCTACAG
>ENSG00000137672|TRPC6|345_1
TGGAGAGAAATTATCCATGGAACCAAATCAAGAGGAAACC
>ENSG00000137672|TRPC6|345_2
CCAGATAGATAAGGAGAGTGATGAAGTGAACGAAGGGGAA
>ENSG00000137672|TRPC6|345_3
TTGGGCACAATAAACAACCAAGTATAAGGAGCTCAGAAGA
>ENSG00000137672|TRPC6|345_4
GGCCAAACTCTGGTTTTCCTACTTTGAGGAGGGCAGAACA
>ENSG00000137672|TRPC6|345_5
TCAACAGTTCATTCCAGGAAATTGAGGATGACGCTGATGT
>ENSG00000137672|TRPC6|345_6
GGCTATATTTGGACTTTCTGAAGTGAAATCAGTGGTCATC
>ENSG00000137672|TRPC6|345_7
CCTGCTTCTCATGGATGGAGATGCTCATTATATCCTGGGT
>ENSG00000137672|TRPC6|345_8
TTTTCTGGGACTGCTAGTCATGAATGCAGCTGACAGATTT
>ENSG00000262406|MMP12|230_1
GGTATGATGAAAGGAGACAGATGATGGACCCTGGTTATCC
>ENSG00000262406|MMP12|230_2
AGACAGGTTCTTCTGGCTGAAGGTTTCTGAGAGACCAAAG
>ENSG00000262406|MMP12|230_3
TTTTGGACCTGGATCTGGCATTGGAGGGGATGCACATTTC
>ENSG00000262406|MMP12|230_4
CAGCAAGATTAACACAGGCATGGCTGACATTTTGGTGGTT
>ENSG00000110777|POU2AF1|18_1
TGTCACATTTCATTTCTTGGAAAAGGCCTCCTTCCTCCAG
>ENSG00000110777|POU2AF1|18_2
GAGGTAATTATAGGGATTTTAGCAATAACATTTTATGTCA
>ENSG00000110777|POU2AF1|18_3
CCCTGAAACTGGGATTTTAAAATGAGCCTGGAATTGAGCC
>ENSG00000110777|POU2AF1|18_4
GCGCTTAACCACACTCTCTCTGTGGAAGGCTTTTAGGCGT
>ENSG00000110777|POU2AF1|18_5
TTGACCATCGACAAGCTGCTTTTGGAGGAAGAGGATAGCG
>ENSG00000110777|POU2AF1|18_6
GTTTGTCCAGCTCCCCATCTCTATCCCAGAGCCAGTCCTT
>ENSG00000110777|POU2AF1|18_7
CTCAGTGTTGACCTATGCCTCTCCGCCACTCATCACCAAT
>ENSG00000110777|POU2AF1|18_8
CGTGTGAAGGAGCCAGTGAAGGAACTGCTGAGGAGGAAGC
>ENSG00000198851|CD3E|201_1
AGTAAAGTAACAGTCCCATGAAACAAAGATGCAGTCGGGC
>ENSG00000198851|CD3E|201_2
CATCTCTGGAACCACAGTAATATTGACATGCCCTCAGTAT
>ENSG00000198851|CD3E|201_3
CTATGGCAACACAATGATAAAAACATAGGCGGTGATGAGG
>ENSG00000198851|CD3E|201_4
AACATAGGCAGTGATGAGGATCACCTGTCACTGAAGGAAT
>ENSG00000198851|CD3E|201_5
ACCAGAAGATGCGAACTTTTATCTCTACCTGAGGGCAAGA
>ENSG00000198851|CD3E|201_6
GATGGATGTGATGTCGGTGGCCACAATTGTCATAGTGGAC
>ENSG00000198851|CD3E|201_7
TGCTGCTGGTTTACTACTGGAGCAAGAATAGAAAGGCCAA
>ENSG00000198851|CD3E|201_8
GAATCAGAGACGCATCTGACCCTCTGGAGAACACTGCCTC
>ENSG00000167286|CD3D|43_1
TCTAGAAGCAGCCATTACCAACTGTACCTTCCCTTCTTGC
>ENSG00000167286|CD3D|43_2
CAGTACAGCCACCTTGGAGGAAACTGGGCTCGGAACAAGT
>ENSG00000167286|CD3D|43_3
ATGTCATTGCCACTCTGCTCCTTGCTTTGGGAGTCTTCTG
>ENSG00000167286|CD3D|43_4
CCTGGACCCACGAGGAATATATAGGTGTAATGGGACAGAT
>ENSG00000167286|CD3D|43_5
GGGAACACTGCTCTCAGACATTACAAGACTGGACCTGGGA
>ENSG00000167286|CD3D|43_6
GATACCTATAGAGGAACTTGAGGACAGAGTGTTTGTGAAT
>ENSG00000160683|CXCR5|292_1
TGTTCTGGGAACTGGACAGATTGGACAACTATAACGACAC
>ENSG00000160683|CXCR5|292_2
ACCTTCCTCTGCAAAACTGTGATTGCCCTGCACAAAGTCA
>ENSG00000160683|CXCR5|292_3
GTTGCACCTTCTCCCAAGAGAACCAAGCAGAAACGCATGC
>ENSG00000160683|CXCR5|292_4
CTGAAGGCCGTGGACAATACCTGCAAGCTGAATGGCTCTC
>ENSG00000160683|CXCR5|292_5
CGCACCTCCCATCCTAATCATCCAATGCTCAAGAAACAAC
>ENSG00000160683|CXCR5|292_6
CAAAGCCAGAAGCTGAGCACCAGGGGATGAGTGGAGGTTA
>ENSG00000160683|CXCR5|292_7
TTCGGACAACTCAGTCCCTAAAAACACAGACATTCTGCCA
>ENSG00000160683|CXCR5|292_8
AGTCATCTTGACCAAGCAGGAAGCTCAGACTGGTTGAGTT
>ENSG00000154096|THY1|300_1
CAAGAATTTGTGGCCTACCTTGTGAGGGAGAGAACTGAGC
>ENSG00000154096|THY1|300_2
AGAAACCTGGGAGAGACTTGGATGAGGAGTGGTTGGGCTG
>ENSG00000154096|THY1|300_3
CAGGATTGGGGACCTGATGGAGAGTGAGAGCATGTGAGGG
>ENSG00000154096|THY1|300_4
CCCTCATCAGGAGTTCCAGTGCTGCATGCGATTATCTACC
>ENSG00000154096|THY1|300_5
CGTCACAGTGCTCAGAGACAAACTGGTCAAGTGTGAGGGC
>ENSG00000154096|THY1|300_6
AACCAACTTCACCAGCAAATACAACATGAAGGTCCTCTAC
>ENSG00000154096|THY1|300_7
AGAACCATGAACCTGGCCATCAGCATCGCTCTCCTGCTAA
>ENSG00000154096|THY1|300_8
TCTGGGAGCATCCTTAGCTATGGTGAATGGTATCTAGCCA
>ENSG00000154096|THY1|300_9
GCAATGGTTGTTCCCCTTTTAAGGCTTTAACCCTTTCTTC
>ENSG00000110799|VWF|55_1
CACCAATGGCTCTGTTGTGTACCATGAGGTTCTCAATGCC
>ENSG00000110799|VWF|55_2
GCTTGCACCATTCAGCTAAGAGGAGGACAGATCATGACAC
>ENSG00000110799|VWF|55_3
GACACCTGATTTCTGTGCTATGTCATGCCCACCATCTCTG
>ENSG00000110799|VWF|55_4
AGGCTGAGTTTGAAGTGCTGAAGGCCTTTGTGGTGGACAT
>ENSG00000110799|VWF|55_5
GAAGAGGCCCATGAAGGATGAGACTCACTTTGAGGTGGTG
>ENSG00000110799|VWF|55_6
ACCATGTGCTACTGTGAGGATGGCTTCATGCACTGTACCA
>ENSG00000110799|VWF|55_7
CCACTCCTTCTCCATTGTCATTGAGACTGTCCAGTGTGCT
>ENSG00000110799|VWF|55_8
ACCTTGACCTCGGACCCTTATGACTTTGCCAACTCATGGG
>ENSG00000139193|CD27|271_1
CAGCCCACCCACTTACCTTATGTCAGTGAGATGCTGGAGG
>ENSG00000139193|CD27|271_2
CCTGTGCAGCTCCGATTTTATTCGCATCCTTGTGATCTTC
>ENSG00000139193|CD27|271_3
CATCAACGAAGGAAATATAGATCAAACAAAGGAGAAAGTC
>ENSG00000139193|CD27|271_4
AGGGACGAGGACAAATATGGATGAGGTGGAGAGTGGGAAG
>ENSG00000139193|CD27|271_5
GGGGCTCTGGTTGTAAAACACACTTCCTGCTGCGAAAGAC
>ENSG00000089692|LAG3|121_1
AAAGCTTCCTCTTCCTGCCCCAAGTCAGCCCCATGGACTC
>ENSG00000089692|LAG3|121_2
TGCATCCTCACCTACAGAGATGGCTTCAACGTCTCCATCA
>ENSG00000089692|LAG3|121_3
CTGGAGACAATGGCGACTTTACCCTTCGACTAGAGGATGT
>ENSG00000089692|LAG3|121_4
CTCATCCTTGGTGTCCTTTCTCTGCTCCTTTTGGTGACTG
>ENSG00000089692|LAG3|121_5
AGAAGACAGTGGCGACCAAGACGATTTTCTGCCTTAGAGC
>ENSG00000010610|CD4|283_1
TGGTTGCAGAGCTCCAAGTCCTCACACAGATACGCCTGTT
>ENSG00000010610|CD4|283_2
CCTGATCATCAAGAATCTTAAGATAGAAGACTCAGATACT
>ENSG00000010610|CD4|283_3
CAGAAGGAGGAGGTGCAATTGCTAGTGTTCGGATTGACTG
>ENSG00000010610|CD4|283_4
GTAGCCCCTCAGTGCAATGTAGGAGTCCAAGGGGTAAAAA
>ENSG00000010610|CD4|283_5
GCAGAACCAGAAGAAGGTGGAGTTCAAAATAGACATCGTG
>ENSG00000010610|CD4|283_6
CAAATGGCTTCTGTGGTCCAGGAATCCTAAGGACAGCAAG
>ENSG00000010610|CD4|283_7
AGTCTATAAGAAAGAGGGGGAACAGGTGGAGTTCTCCTTC
>ENSG00000010610|CD4|283_8
CTTGGATCACCTTTGACCTGAAGAACAAGGAAGTGTCTGT
>ENSG00000010610|CD4|283_9
AAGCAGAGCGGATGTCTCAGATCAAGAGACTCCTCAGTGA
>ENSG00000177575|CD163|383_1
CACTGTTGGCAAGAGTAGCATGTCTGAAACCACTGTGGGT
>ENSG00000177575|CD163|383_2
AAGGCCTACCATTCCAGAAGAAAGTGCTGTGGCCTGCATA
>ENSG00000177575|CD163|383_3
GTTGAGGTGGAGATTCAGAGACTGTTAGGGAAGGTGTGTG
>ENSG00000177575|CD163|383_4
ACCAACAAGATGCTGGAGTGACCTGCTCAGATGGATCCAA
>ENSG00000166523|CLEC4E|299_1
ACGAGAAATTTGTGCGCTGAACTTCAAAGGACTTCATAAG
>ENSG00000166523|CLEC4E|299_2
CTTTAAGAACAGAAGGCACAACTCAAATGTGTAAAGAAGG
>ENSG00000166523|CLEC4E|299_3
TTCGGATTTGTGAAATGGTAGGAATAAATCCTTTGAACAA
>ENSG00000166523|CLEC4E|299_4
AAACCCAAGGCAAAATTGGAATGATGTAACCTGTTTCCTC
>ENSG00000166523|CLEC4E|299_5
GCTACCTGAGAATTTCACAGAGCTCTCCTGCTACAATTAT
>ENSG00000166523|CLEC4E|299_6
GTGCCTGTTTCATCACCAGATGTGTTGTGACATTTCGCAT
>ENSG00000166523|CLEC4E|299_7
ACACAATGCACAGAGAGAGGATGCTTCTCTTCCCAAATGT
>ENSG00000197614|MFAP5|95_1
TATAGATCTTAGGGTTGAAGAAGCTATCTTTGTCTATTTG
>ENSG00000197614|MFAP5|95_2
AGACTAAACTTTAGGCTAATAATCTTTACTATTGAATCTG
>ENSG00000197614|MFAP5|95_3
TGATGACTATATGGCTTATATACAAACATTCTATGTACAA
>ENSG00000197614|MFAP5|95_4
ACAAAGTCTATATTATTGCATAATTTTGCTGCTTCTCAAT
>ENSG00000197614|MFAP5|95_5
ACCCTTAGACAGTATTTCTTAAACCAATCCTTTTGCAATG
>ENSG00000197614|MFAP5|95_6
CTTCCGACTTCCTCCCTGTGAAAATGTGGATTTGCAGAGA
>ENSG00000197614|MFAP5|95_7
TATGTACATCGTCAACAAGGAGATCTGCTCTCGTCTTGTC
>ENSG00000197614|MFAP5|95_8
GGTTAAACAATGCATTCATCAGTTATGCTTCACCAGTTTA
>ENSG00000197614|MFAP5|95_9
CAGAAGATCCTAATCTGGTGAATGATCCCGCTACAGATGA
>ENSG00000111796|KLRB1|59_1
AAGAACTAACACCTGTGAGAAATAAAGTGTATCCTGACTC
>ENSG00000111796|KLRB1|59_2
CTGTGTATTCTGAGTACTGTAGTACAGAAATCAGATGGAT
>ENSG00000111796|KLRB1|59_3
ATTCTGTTTTGGATTGGATTAAATTTTTCATTATCAGAAA
>ENSG00000111796|KLRB1|59_4
CACTGTCAACCCTTGGAATAACAGTCTAGCTGATTGTTCC
>ENSG00000111796|KLRB1|59_5
AAAATGCAGTGTGGACATTCAACAGAGCAGGAATAAAACA
>ENSG00000111796|KLRB1|59_6
GGTTGAGTGTTTCAGTGACATCCTTAATACAGAAATCATC
>ENSG00000111796|KLRB1|59_7
AACTTAGCTGTGCTGGGATTATTCTCCTTGTCTTGGTTGT
>ENSG00000111796|KLRB1|59_8
GCTGAGTTAAACTTACCCACAGACTCAGGCCCAGAAAGTT
>ENSG00000172322|CLEC12A|92_1
ATGCAGATCTTCAATTCCAGAACTCCAGTGAGATGGAAAA
>ENSG00000172322|CLEC12A|92_2
ACAACTGATGAGTAACATGAATATCTCCAACAAGATCAGG
>ENSG00000172322|CLEC12A|92_3
ACCACACTGCAAACAATAGCCACCAAATTATGTCGTGAGC
>ENSG00000172322|CLEC12A|92_4
GCAAAGAACAAGAGCACAAATGTAAGCCTTGTCCAAGGAG
>ENSG00000172322|CLEC12A|92_5
TGATGTCCAAACATGGCAGGAGAGTAAAATGGCCTGTGCT
>ENSG00000172322|CLEC12A|92_6
CAGAGTAGATCATATGACTATTGGCTGGGATTATCTCCTG
>ENSG00000172322|CLEC12A|92_7
GTGGTATGAGAGTGGATAATATAATCAACTCCTCTGCCTG
>ENSG00000172322|CLEC12A|92_8
AGAAAGAAACCAGAGTCTCAACCTGCTGGACACTATTGGA
>ENSG00000172322|CLEC12A|92_9
GAAACGCACCTGACTTAAATAACATGTATTGTGGATATAT
>ENSG00000134539|KLRD1|250_1
TTCAACAATTCAACGCTGTTCTTTCTGAAAAAGTACACAT
>ENSG00000134539|KLRD1|250_2
CTTCTCTACTTCGCTCTTGGAACATAATTTCTCATGGCAG
>ENSG00000134539|KLRD1|250_3
CCAAGAAAAATGGGTTGGGTACCGGTGCAACTGTTACTTC
>ENSG00000134539|KLRD1|250_4
GCATCTCTGTGCTTCTCAGAAATCCAGCCTGCTTCAGCTT
>ENSG00000134539|KLRD1|250_5
CTGCACTCTCCCAGTATCTATTTCCATCATTTGAAACTTT
>ENSG00000134539|KLRD1|250_6
TAGCGTATAATCCAAATGGAAATGCTTTAGATGAATCCTG
>ENSG00000134539|KLRD1|250_7
TTAAATGTTTCTTGGGGCAGAGAAGGTGGAGAGTAAAGAC
>ENSG00000134539|KLRD1|250_8
TACAGTTGCATGTTATATTATTACTAATTGTCTACTTCTG
>ENSG00000134545|KLRC1|165_1
CTTAAATCAGCCCAGTGTGGATCTTCAATAATATATCATT
>ENSG00000134545|KLRC1|165_2
CCATCATTTCACCATCCTCATGGATTGGTGTGTTTCGTAA
>ENSG00000134545|KLRC1|165_3
CAGTTGTTACTACATTGGTAAGGAAAGAAGAACTTGGGAA
>ENSG00000134545|KLRC1|165_4
CTGTCTTATCTTAATGGCCTCTGTGGTAACGATAGTTGTT
>ENSG00000134545|KLRC1|165_5
TTAGCAACTGAACAGGAAATAACCTATGCGGAATTAAACC
>ENSG00000134545|KLRC1|165_6
TGGATAACCAAGGAGTAATCTACTCAGACCTGAATCTGCC
>ENSG00000134545|KLRC1|165_7
TCTCCACTAAAGGATGTGTGACTTTCTGGGGACAGAAGAG
>ENSG00000178878|APOLD1|353_1
ACCAGATGCGAGAGATCCTGAGCTGCCTCGAGTTTTTCTG
>ENSG00000178878|APOLD1|353_2
CCATCGCCCTGTACAATTCTGTCTACTTCATCGTCTTCTT
>ENSG00000178878|APOLD1|353_3
CCAGAATTTGTAGCTCCCTTAGGAAAACACCAAGCTGGGT
>ENSG00000178878|APOLD1|353_4
CCAAAGCCCTTCTTTTCCCATCACTGTGACATCTGCCTGG
>ENSG00000178878|APOLD1|353_5
GCTACGGACTTTTCAGTCTTCCTAGTGGAAAAATGTGACC
>ENSG00000178878|APOLD1|353_6
CAAAGAACTCCAGAATCCAGAGCAAATCAGCCCTTCTCTG
>ENSG00000178878|APOLD1|353_7
CCCGTGAAGCCGTCATCTAAGTCCTGCTCCCTCACATGAA
>ENSG00000178878|APOLD1|353_8
CCCTTGATGAGCTTTCACGAAGTCTCACGGCTTCTCTAGG
>ENSG00000111404|RERGL|156_1
GAAAAGAGACGTCCCAGTGGATCTAAATCAATGGCCAAAT
>ENSG00000111404|RERGL|156_2
GTGGAAATGATGTTTATCAGAATTATCAAGGACATCCTGA
>ENSG00000111404|RERGL|156_3
CGAGATCTTTGTCATGTGCGAGAGGTTGGCTGGGAAGAAG
>ENSG00000111404|RERGL|156_4
CATTGTAAAAGAGCTGTGGAATCAGCAGTGTTTTTGGTTG
>ENSG00000111404|RERGL|156_5
ATTGTGTATGACATCAGTGATAGGTCTTCATTTGCTTTTG
>ENSG00000111404|RERGL|156_6
AGAAGCACTTGTGTTTGGAAAGGAAACAACTAAATCTAGA
>ENSG00000111404|RERGL|156_7
ACTAAGCGATTCATTGGAGAATATGCTTCTAATTTTGAAT
>ENSG00000111404|RERGL|156_8
ATGATGTGAAGCTTGCTGTCTTGGGTGGTGAAGGAACAGG
>ENSG00000172602|RND1|38_1
GCTCTGAACTCATCTCTTCTACCTTCAAGAAGGAAAAGGC
>ENSG00000172602|RND1|38_2
CAGAAGAGCCCTGTCCGAAGCCTCTCCAAACGACTGCTCC
>ENSG00000172602|RND1|38_3
GGTGCAGAAATCTACCTGGAAGGCTCAGCTTTCACCTCAG
>ENSG00000172602|RND1|38_4
CTCATTGGCTGCAAGACAGACCTGCGAACAGACCTGAGTA
>ENSG00000172602|RND1|38_5
TCAAGAAGTGGAGGACAGAAATCCTAGATTATTGTCCCAG
>ENSG00000172602|RND1|38_6
GGATGCAGTATTACTATGTTTTGACATCAGCCGTCCAGAG
>ENSG00000172602|RND1|38_7
TGGAGCTTAGTCTCTGGGATACCTCAGGATCTCCCTACTA
>ENSG00000172602|RND1|38_8
CCACCGTGTTCGAAAATTACACAGCCTGTTTGGAGACAGA
>ENSG00000134285|FKBP11|318_1
GCCTCATTGGGTATCACCTATACAGAAAGGCCAATAGACC
>ENSG00000134285|FKBP11|318_2
ATGCAGTGGTGCAGTATGACGTGGAGCTGATTGCACTAAT
>ENSG00000134285|FKBP11|318_3
CTTCTTCCTCTTCAGCTCTTATGTTGAAACTCCTGTTATC
>ENSG00000134285|FKBP11|318_4
GTGCTGCTTATTTGTACCTCTTCTGCCCACTCATTTCTGT
>ENSG00000134285|FKBP11|318_5
CAAGGAGAAACTTTTACCCAAAGCCCTATTACCTCCCCAT
>ENSG00000134285|FKBP11|318_6
CGTTAATTCTTATCCTAGTTCCAGCTTAGAGGAAGGCCTG
>ENSG00000134285|FKBP11|318_7
TAACAAATGTTCTATTAGCTAAAATGTGTTGTACTCCACA
>ENSG00000134285|FKBP11|318_8
TGAGATGGACAGATTTCCCAAGATGCATATCTTTTGCTTT
>ENSG00000134285|FKBP11|318_9
AAGTCTGCCCCATAACTTTAAAAGCCATCATTGGTCACTG
>ENSG00000134285|FKBP11|318_10
CAGCCTCCATCAGGGAAGAGACAGTAAAAATAATCACAGT
>ENSG00000134285|FKBP11|318_11
TCTGGAGCAGAGTCTTCTCGACATGTGTGTGGGAGAGAAG
>ENSG00000135480|KRT7|259_1
TTCAAGAATAAGTACGAAGATGAAATTAACCACCGCACAG
>ENSG00000135480|KRT7|259_2
GAGAATGAGTTTGTGGTGCTGAAGAAGGATGTGGATGCTG
>ENSG00000135480|KRT7|259_3
CAACTTCCTCAGGACCCTCAATGAGACGGAGTTGACAGAG
>ENSG00000135480|KRT7|259_4
AAGACAGTGAGACAGTCTGGAAAGTGATGTCAGAATAGCT
>ENSG00000127324|TSPAN8|58_1
GGACTGGCAGTTATTGAGATACTGGGTTTGGTGTTTTCTA
>ENSG00000127324|TSPAN8|58_2
GTGCCTGTCTAGATAAGCAGAGACCATGCCAAAGCTATAA
>ENSG00000127324|TSPAN8|58_3
AGGAGCTGTTTTCAAATCTAAGTCTGATCGCATTGTGAAT
>ENSG00000127324|TSPAN8|58_4
AGATGTAGGCTCTAGCTCCTACGTTGCTGTGGACATATTG
>ENSG00000139292|LGR5|339_1
CTAAGACACGTACCCACAGAAGCTCTGCAGAATTTGCGAA
>ENSG00000139292|LGR5|339_2
TAGAATCCACTCCCTGGGAAAGAAATGCTTTGATGGGCTC
>ENSG00000139292|LGR5|339_3
GCTGGAATGTTTCAGGCTCAAGATGAACGTGACCTTGAAG
>ENSG00000139292|LGR5|339_4
TTGATGGCTGGCTGATCAGAATTGGAGTGTGGACCATAGC
>ENSG00000074527|NTN4|28_1
TGTCAGCACAACACAGAAGGACAGTATTGCCAGAGGTGCA
>ENSG00000074527|NTN4|28_2
CTTCGACGTTAATGTGTGGGAGGCATCAGGGAATCGTAGT
>ENSG00000074527|NTN4|28_3
AGTCTTGTCCCTGTCAGAGAAATGACCTGAACGAAGAGCC
>ENSG00000074527|NTN4|28_4
GCTACATTTGGCCTGGAAGATGATGTTGTCAAGAAGGGCG
>ENSG00000017427|IGF1|381_1
CACAAATGCATGGGTGTTGTATAGATCCAGTTGCACTAAA
>ENSG00000017427|IGF1|381_2
CCAATGAAATACACAAGTAAACATTCCAACATTGTCTTTA
>ENSG00000017427|IGF1|381_3
GATGTAGGAAGACCCTCCTGAGGAGTGAAGAGTGACATGC
>ENSG00000017427|IGF1|381_4
CATTTGAAGAACGCAAGTAGAGGGAGTGCAGGAAACAAGA
>ENSG00000017427|IGF1|381_5
CCTGCTGGAGCTAGATGATGATGTGATGGAAATAGAAGTA
>ENSG00000017427|IGF1|381_6
GGATTAAACAGACAGAGGCAAGGATGATGAGAGAGGAGCA
>ENSG00000017427|IGF1|381_7
TCGTGGATGAGTGCTGCTTCCGGAGCTGTGATCTAAGGAG
>ENSG00000017427|IGF1|381_8
TCTTCAGTTCGTGTGTGGAGACAGGGGCTTTTATTTCAAC
>ENSG00000017427|IGF1|381_9
GAAGATGCACACCATGTCCTCCTCGCATCTCTTCTACCTG
>ENSG00000017427|IGF1|381_10
TCGGCCTCATAATACCCACCCTGACCTGCTGTAAAAGACC
>ENSG00000017427|IGF1|381_11
CCACAAAGCAGCACATGTTTTTAAGACTTCAGTTTTCTAT
>ENSG00000017427|IGF1|381_12
AGCAGTCTTCCAACCCAATTATTTAAGTGCTGCTTTTGTG
>ENSG00000017427|IGF1|381_13
CTCAAAATTGAAATGTGACATTGCTCTCAACATCTCCCAT
>ENSG00000139352|ASCL1|4_1
GCACAACCTGCATCTTTAGTGCTTTCTTGTCAGTGGCGTT
>ENSG00000139352|ASCL1|4_2
ATGGCTTTCAGAAAACGGGAAGCGCTCAGAACAGTATCTT
>ENSG00000139352|ASCL1|4_3
GACCTGAGTCAATGCGCAAAATGCAGCTTGTGTGCAAAAG
>ENSG00000139352|ASCL1|4_4
TTAGCCCTCTAGAAACGAGTTGGTGTCTTTCGTCTCAGTA
>ENSG00000139352|ASCL1|4_5
GTTTACAGTGAAACTATGCTATTCTCAGCCCTTTGAAACT
>ENSG00000139352|ASCL1|4_6
CCCTCACACTGTCTTTTCTACCATTTTCATTATAGAATGC
>ENSG00000139352|ASCL1|4_7
ATACTTTAACATGTAATGCTATTACCTCTGCATATTTTAG
>ENSG00000139352|ASCL1|4_8
TAGTTCACCTTACAACTGCAATTTTCCCTATGTGGTTTTG
>ENSG00000102802|MEDAG|40_1
TACATCAAGAGGTATGTGGAACTGACCAACTACTGTGATT
>ENSG00000102802|MEDAG|40_2
ACAGATAGAGCAAGGGATGGACATGGTCATCTCCTCAGTG
>ENSG00000102802|MEDAG|40_3
AGTTACCGGCTTCAGTTTGATTTTCAAGAGGCAGTGAAGA
>ENSG00000102802|MEDAG|40_4
CCAGGAAATGAAGTGGTTAATGGAGAAAATTTAAGCTTTG
>ENSG00000102802|MEDAG|40_5
CAAAGCTGATGCATTATTTGATTTCTTCTATTGGTTTGGG
>ENSG00000102802|MEDAG|40_6
TGTCAAGTACAAGTCCAGAAAAGAAGGAGACGATTAAGTT
>ENSG00000102802|MEDAG|40_7
GGAGCAGTTTCTCTGACCGAAAGTTCAGTGTAACTTCCAG
>ENSG00000102802|MEDAG|40_8
TGGCAGAATTACCATTTCCAAGTGTTCTGGAATCTGAAGA
>ENSG00000133083|DCLK1|213_1
AAGGAGAGGCAGGTTTTCCGACGAAGACGCAACCAGGATG
>ENSG00000133083|DCLK1|213_2
TGTCAGTAGCTGGAAAGATAAAGAAGCATTTCAACACAGG
>ENSG00000133083|DCLK1|213_3
CGATTTTCTGCTGTTCAAGTACTTGAGCATCCCTGGGTTA
>ENSG00000133083|DCLK1|213_4
TGTTTCCGATTCTGCAAAGGAGCTCATTACCATGATGCTG
>ENSG00000133083|DCLK1|213_5
GACCAGGAGGTGCTTTTTGATCAGATTTTGATGGGGCAGG
>ENSG00000133083|DCLK1|213_6
AAGATGGCAGCAAATCACTGAAGCTGGGTGACTTTGGACT
>ENSG00000133083|DCLK1|213_7
AAAAGCAAATGTCGAGGCAAAGAGCACATGATCCAGAATG
>ENSG00000133083|DCLK1|213_8
GCTGTTGTCAAGGAATGTGTAGAAAGATCGACTGCTAGAG
>ENSG00000133083|DCLK1|213_9
CACATCTCATAAAGACTCTGAAGTTAGGCTTTAGGAACTT
>ENSG00000133083|DCLK1|213_10
AATTTCATACACGGACCCAATATTGAGTACAAGAACACAC
>ENSG00000133083|DCLK1|213_11
GGGAGAGTTTGAACACAAAATGCTGAGATTTTTGTACAGG
>ENSG00000133083|DCLK1|213_12
TACACAAAAGAGTTTTGCATACCTTGAAATGATAAAAGAC
>ENSG00000133083|DCLK1|213_13
AAACAATGGAGCAATGTATATGGTTTGTGATTGGGTGAAG
>ENSG00000133083|DCLK1|213_14
CTCTCTTCGGATGACTTGGATTCAGTAGGAGACTCAGTGT
>ENSG00000133083|DCLK1|213_15
CCTTCAGAGGTGCGAGAGAATAAGGATTTCATTCGGCCCA
>ENSG00000133083|DCLK1|213_16
CCAGGGAGTGAGAACAATCTACACCATTGATGGGCTCAAG
>ENSG00000133101|CCNA1|326_1
CAAGCAAGGGTTTGACATCTACATGGATGAACTAGAGCAG
>ENSG00000133101|CCNA1|326_2
GAAATAAGGCACAGACCCAAAGCACACTACATGAAGAAGC
>ENSG00000133101|CCNA1|326_3
GGTGGAGGTTGGGGAAGAATATAAACTTCGAGCAGAGACC
>ENSG00000133101|CCNA1|326_4
TGGACAGGTTCCTTTCATGTATGTCTGTTCTGAGAGGGAA
>ENSG00000133101|CCNA1|326_5
CAACCAGTTTCTCCTTCAGTACTTGAGGCGACAAGGAGTG
>ENSG00000133101|CCNA1|326_6
GACTGAGAACCTGGCTAAGTACGTAGCAGAGCTGAGTCTA
>ENSG00000133101|CCNA1|326_7
AACAAGCACTTTTGGCCAGAAACCCTTGCTGCATTTACAG
>ENSG00000133101|CCNA1|326_8
GCAAGCAATTAGGGAGAAGTACAAGGCTTCAAAGTACCTG
>ENSG00000102554|KLF5|390_1
CGTAGACCAGTTCTTCACTGACACTGAAGGGTTACCTTAC
>ENSG00000102554|KLF5|390_2
CAAGAACTTCCTACACCAGATCTTCATCTTTCTGTCCCTA
>ENSG00000102554|KLF5|390_3
TGAATACACCGGATCTAGATATGCCCAGTTCTACAAATCA
>ENSG00000102554|KLF5|390_4
CCTGCCAGTTAACTCACAAAACATCCAACCTGTCAGATAC
>ENSG00000136155|SCEL|333_1
TCTTACAGGATAACAGTTGGATAAAGAAACGCCCTGAAGA
>ENSG00000136155|SCEL|333_2
CATGATGCATTGGACAGGAAAGTAAATGAGAGAGATGTGC
>ENSG00000136155|SCEL|333_3
CAGTTCTGATGACACTTTGGACAGGATCTCAGACAGAAAT
>ENSG00000136155|SCEL|333_4
GCCAATACCTTGGATAACCAACTAACCAATAGGAGCATGT
>ENSG00000136155|SCEL|333_5
ACACCTCCAACACCATAGCATCCACTTCTGCTACTACTCC
>ENSG00000136155|SCEL|333_6
AACCAGCTGAGACAGGATAATAGGCAGATACATCCACCTA
>ENSG00000136155|SCEL|333_7
ACCACAGGATACTGTTGTGTACACAAGGACATATGTGGAG
>ENSG00000136155|SCEL|333_8
CTGATAGGTCTGTCATTGAAAGAGATATGTGCACTTACTG
>ENSG00000169508|GPR183|332_1
CCTGAAGAAAATTCACGTGAAATGACAGAAACGCAGATGA
>ENSG00000169508|GPR183|332_2
GAAAGGTTATGAGGATGCTGAAACGGCAAGTCAGTGTATC
>ENSG00000169508|GPR183|332_3
ACTTTACAGTATGCCTGATGAACTTCAATTGCTGCATGGA
>ENSG00000169508|GPR183|332_4
TCGTTTCTCTAATTTCCTGGAATGTAGCCAAAGACATTCG
>ENSG00000169508|GPR183|332_5
TTCTCATCTGCTATTCTCAGATCTGCTGCAAACTCTTCAG
>ENSG00000169508|GPR183|332_6
CCTCATCAACCCTATGTCAAAGCAGGAGGCTGAAAGGATT
>ENSG00000169508|GPR183|332_7
ACTTTATGACCTGCCTGAGTATTGACCGCTTCATTGCTGT
>ENSG00000169508|GPR183|332_8
GCCTACACGAATAGCCTACTATGCAATGGGCTTTGACTGG
>ENSG00000100453|GZMB|398_1
TTGTGTGTAACAAGGTGGCCCAGGGCATTGTCTCCTATGG
>ENSG00000100453|GZMB|398_2
TGCAGTAATTATAACCAGGTGTGTCTTCAGAGGCTGGTAC
>ENSG00000100453|GZMB|398_3
GATGGTGCTTCTTTGGAAGGATGAATTTGCAACACTCCAC
>ENSG00000100453|GZMB|398_4
ACTAGACTGAGCTGGGGAGAAATTAGGGCCTCTGCAAACT
>ENSG00000100453|GZMB|398_5
CCTTCACCCACTAGACTGTGATATTTCTCTCTGGAAAGAG
>ENSG00000100453|GZMB|398_6
TGGGAGAAAGATGTTTGGGGAATATCTGAGACCTGGAGAC
>ENSG00000100453|GZMB|398_7
AAGATGACAGTGCAGGAAGATCGAAAGTGCGAATCTGACT
>ENSG00000100453|GZMB|398_8
ATATCAAAGAACAGGAGCCGACCCAGCAGTTTATCCCTGT
>ENSG00000100453|GZMB|398_9
GCTTATCTTATGATCTGGGATCAGAAGTCTCTGAAGAGGT
>ENSG00000129534|MIS18BP1|302_1
ATTTATGTTTGGATTTCCAGAAAATTGGAAAGAGCACATT
>ENSG00000129534|MIS18BP1|302_2
TAAAAGGCATGATAGACCAAATTTCCATGAAAGAAGCAGG
>ENSG00000129534|MIS18BP1|302_3
TTGAGCACAACAAACTTAGGACTATATCAGGCAACGTTTA
>ENSG00000129534|MIS18BP1|302_4
CAGGTTCCATGAAAGATACATGTAAAATTGTACTTGCAAC
>ENSG00000129534|MIS18BP1|302_5
CCCGAAACAAGACATTAACTAGAGCTCAGTTGGCTAAACA
>ENSG00000129534|MIS18BP1|302_6
GCAAGAACAGCCATCAAGAAACAGTAGTTTGTTGGAACCA
>ENSG00000129534|MIS18BP1|302_7
AGATTTGGTGAAATATCAGAACTCCTCCTTAAAATTGAAT
>ENSG00000129534|MIS18BP1|302_8
GGCATCTTCTCAAAGGAGAAATCTACCCATGGATGCAATC
>ENSG00000100644|HIF1A|377_1
ATGAGGCTTACCATCAGCTATTTGCGTGTGAGGAAACTTC
>ENSG00000100644|HIF1A|377_2
CATGGGATTAACTCAGTTTGAACTAACTGGACACAGTGTG
>ENSG00000100644|HIF1A|377_3
CATGTGACCATGAGGAAATGAGAGAAATGCTTACACACAG
>ENSG00000100644|HIF1A|377_4
CTCAGAATGAAGTGTACCCTAACTAGCCGAGGAAGAACTA
>ENSG00000100644|HIF1A|377_5
GGCCACATTCACGTATATGATACCAACAGTAACCAACCTC
>ENSG00000100644|HIF1A|377_6
ATTGATGGGATATGAGCCAGAAGAACTTTTAGGCCGCTCA
>ENSG00000100644|HIF1A|377_7
CACCAAAGTTGAATCAGAAGATACAAGTAGCCTCTTTGAC
>ENSG00000100644|HIF1A|377_8
TCACCAAACAGAGCAGGAAAAGGAGTCATAGAACAGACAG
>ENSG00000176153|GPX2|196_1
TGGAGCCACTCTGCTAGAAGAGACCAATAAAGGGCAGGTG
>ENSG00000176153|GPX2|196_2
TGGACCTCAGCATTCCCTTGATATCAGTCCCCTTCACTGC
>ENSG00000176153|GPX2|196_3
CACACAGATCTCCTACTCCATCCAGTCCTGAGGAGCCTTA
>ENSG00000176153|GPX2|196_4
CATCAACATTGAGCCTGACATCAAGCGCCTCCTTAAAGTT
>ENSG00000176153|GPX2|196_5
CCATTTTCCCTCATGACCGATCCCAAGCTCATCATTTGGA
>ENSG00000176153|GPX2|196_6
GCATCCTGTCTTCGCCTACCTGAAGGACAAGCTCCCCTAC
>ENSG00000176153|GPX2|196_7
CACCTTCACCCTTGTCCAAAAATGTGAGGTGAATGGGCAG
>ENSG00000176153|GPX2|196_8
GACATCAGGAGAACTGTCAGAATGAGGAGATCCTGAACAG
>ENSG00000119681|LTBP2|343_1
CATGGACATCTGCTGGAAAAAAGTCACCAATGATGTGTGC
>ENSG00000119681|LTBP2|343_2
GACGTTTGGACAGACCATGTACACAGATGCGGATGAGTGT
>ENSG00000119681|LTBP2|343_3
AATTCAGCGAGATCTGCCCTAGTGGAAAAGGCTACATTCC
>ENSG00000119681|LTBP2|343_4
CAGAGTGGGAGCTGTGTAGATGTGAATGAGTGTCTGACTC
>ENSG00000119681|LTBP2|343_5
GTGTGATCAGGGCTACATCATGGTCAGGAAAGGACACTGC
>ENSG00000119681|LTBP2|343_6
CCAGGCCTACTGCACAGATGACAACGAGTGTCTGAGGGAC
>ENSG00000119681|LTBP2|343_7
TGAACAGGGGATTGCAGAGATACAGGAAGAACAAGTGACC
>ENSG00000119681|LTBP2|343_8
AGAAAATCAAGAAGATCAAGATCGTCTTCACTCCCACCAT
>ENSG00000165929|TC2N|93_1
TTACTGAAGGCCTCCAATGGAAGAGTCAAGTGGGGAGAGA
>ENSG00000165929|TC2N|93_2
ACAAATTCTTGAGGCACGGTACCTTCCAAGCTCATCAACA
>ENSG00000165929|TC2N|93_3
GTTTGCCATGCAGAACTTGAATTGGGGACTTGTTTTCAAG
>ENSG00000165929|TC2N|93_4
GAGATTTAAGTTGGCCCTCTAGTTATGGAGACACTCCTAC
>ENSG00000165929|TC2N|93_5
AAGTGAAGAGACTGTATGGATCGGTTTGTGATTTAAGGAC
>ENSG00000165929|TC2N|93_6
TATCAGCACATTTCACCTGATTTGAGTCGACGCTTTCCTC
>ENSG00000165929|TC2N|93_7
CATCTGGAAGAACTTGAAGGATCTGCCAGAGCATCTTTTG
>ENSG00000165929|TC2N|93_8
CTATCTCTGTACCTCCATTGACTTCTGTTTCTGTAAAGCC
>ENSG00000196136|SERPINA3|34_1
TACTCATCAGTCAAGGTTCTACTTGAGCAAGAAAAAGTGG
>ENSG00000196136|SERPINA3|34_2
TGAGTTTGCATCACCTGACTATACCTTACTTCCGGGACGA
>ENSG00000196136|SERPINA3|34_3
CTCTTCATCCTCCCTGATCAAGACAAGATGGAGGAAGTGG
>ENSG00000196136|SERPINA3|34_4
TTTTCCATCTCGAGGGACTATAACCTGAACGACATACTTC
>ENSG00000196136|SERPINA3|34_5
AAATCACCCTCCTTTCTGCATTAGTGGAGACAAGGACCAT
>ENSG00000196136|SERPINA3|34_6
TCTTCTTCATGAGCAAAGTCACCAATCCCAAGCAAGCCTA
>ENSG00000196136|SERPINA3|34_7
CAGTGGGGCTCTCAGTAAGGAACTTGGAATGCAAGCTGGA
>ENSG00000196136|SERPINA3|34_8
TGCTTATCCTTGGAAGGTGACAGCGATTCCCTGTGTAGCT
>ENSG00000100721|TCL1A|328_1
TCAGCTTCTATCCTTGACTTAGATTCTGGTGGAGAGAAGT
>ENSG00000100721|TCL1A|328_2
CTGGGTGTTACAAAGTTGTATGTGGCATGAATACTTTTTG
>ENSG00000100721|TCL1A|328_3
TCAAGGAAAGGCCTGAAAGGAGCCCTTATCTGTGCTCAGG
>ENSG00000100721|TCL1A|328_4
CAGGACCTCTGAAACCCTGGACCAGTGGTCTCACATGGTG
>ENSG00000100721|TCL1A|328_5
CCACTCAGCTCCGTGAACTTGTGAGAACACAGCCGATTCA
>ENSG00000100721|TCL1A|328_6
GATGATGGTCTTCAGCCTCTTTCTGTCCCTTCTGTCCCTC
>ENSG00000100721|TCL1A|328_7
CAGCCTACAATGGGGATGTTGTGTTTCTGTTCACCTTCGT
>ENSG00000100721|TCL1A|328_8
GCTGCTCATATCTATAAAGTACTTCACAAGTTTCAGCTGG
>ENSG00000100721|TCL1A|328_9
GAGCCTGACCCCTCTTAGTCCACAGTGGCTGTATCAGAAA
>ENSG00000100721|TCL1A|328_10
ACCCTGATGGACGATACCGATCCTCAGACTCCAGTTTCTG
>ENSG00000168907|PLA2G4F|367_1
CAAACAGCTGAGGAGAAGGCCTTTGGGGACTTTGTCATCA
>ENSG00000168907|PLA2G4F|367_2
TCAGAGAGCAGTGGACCTCATTCTGTCCTTTGACTATTCC
>ENSG00000168907|PLA2G4F|367_3
TATTCACCTCCCGCTTCACTTCCGCCCAGAGCTTTAACTT
>ENSG00000168907|PLA2G4F|367_4
TCGGCCTTCTAGACACTGTGACCTACCTGAGTGGGGTCTC
>ENSG00000168907|PLA2G4F|367_5
CTTCCCACTCAACCACCAGGATTCACAAGAGCTGCAGGTG
>ENSG00000168907|PLA2G4F|367_6
GTTTGACCTGAGAAGCCTCAAGTGTGGCCAACCTCACAAA
>ENSG00000168907|PLA2G4F|367_7
ACCTTCCACTACCAGATCCATGGTGCTGTGAAGAACGTCC
>ENSG00000168907|PLA2G4F|367_8
GCGGGAAACCTACCCATACTATGACCTCCAGGTGAAGGTG
>ENSG00000137857|DUOX1|190_1
CCCTCTGTTGTTCGTGACTATTTTGAGGGCAGTGGATTTG
>ENSG00000137857|DUOX1|190_2
CGTGTCTGAGAAGCTCGTGGGAGGCATGGAAGCTTTGGAA
>ENSG00000137857|DUOX1|190_3
GTATGACCTGGTGCTGCTGTTTAACTTGGAGGAAGAGCGG
>ENSG00000137857|DUOX1|190_4
GTTCCGCATGTACGACTTTGATGGGAATGGCCTCATTTCC
>ENSG00000137857|DUOX1|190_5
CATCTCTTTCATGTTCTCCTACATCTTGCTCACCATGTGC
>ENSG00000137857|DUOX1|190_6
AGTCTTACACAGTGTGGGCCATGTGGTGAATGTGTACCTG
>ENSG00000137857|DUOX1|190_7
CTCTTTCCTGGCCTCTTCCATGATGATGGGTCTGAGCTCC
>ENSG00000137857|DUOX1|190_8
GCATGACCAAGAATGTGGAAAAGGCCTGTCAGCTCATCAA
>ENSG00000166147|FBN1|36_1
GTGGGATATGTGCTCAGAGAAGACCGTAGGATGTGCAAAG
>ENSG00000166147|FBN1|36_2
TGAAAGAGATGCCTGTGGGAATGGAACTTGCCGGAACACA
>ENSG00000166147|FBN1|36_3
CATCAGTGGGAACTGTGTCAACACTCCAGGCAGCTATATC
>ENSG00000166147|FBN1|36_4
GTTTGCCATAACACAGAGGGAAGTTACCGCTGTGAATGCC
>ENSG00000166147|FBN1|36_5
GTGTTTACAGAATGGCCGGATCTGCAATAATGGACGCTGC
>ENSG00000166147|FBN1|36_6
GTGCTGGTGGTGAGTGTATTAACAACCAGGGTTCGTACAC
>ENSG00000166147|FBN1|36_7
CCAGATGGTACCAGATGCATAGATGTTCGCCCAGGATACT
>ENSG00000166147|FBN1|36_8
AAGGGTTGTCATTTTCCTGTATTGAAGGACAGTGGGAATA
>ENSG00000166147|FBN1|36_9
TGGTGTTTGTGTTGTGTACATGCAACTGACCATTTCACTG
>ENSG00000166147|FBN1|36_10
GATGTCTACATTGGAAGCAGAACAGGGCAAGTGGTTCTGA
>ENSG00000166147|FBN1|36_11
CTCTTCCGTAAATTATGCTTATTAAAATTACGGATTGGGT
>ENSG00000166147|FBN1|36_12
AGGAAAGGAAGGGATTCCCATGACAGTCAGAGGAGAAATC
>ENSG00000166147|FBN1|36_13
AAGTACTTTCCTTGGGGTCATCTTGGTAGATGCTGTATTT
>ENSG00000166147|FBN1|36_14
GAACAACGGGCAGGATGACTCTCCCTGTGGAAGACTCCTT
>ENSG00000166147|FBN1|36_15
CCAATTTGGAGGCTGGGAACGTGAAGGAAACCAGAGCCAG
>ENSG00000103569|AQP9|290_1
CTCAGTCGAGGACGTTTTGGAGGGGTCATCACTATCAATG
>ENSG00000103569|AQP9|290_2
CTGGTGGTCACATCAACCCAGCTGTGTCTTTAGCAATGTG
>ENSG00000103569|AQP9|290_3
GACGGATGAAATGGTTCAAATTGCCATTTTATGTGGGAGC
>ENSG00000103569|AQP9|290_4
TTGCTGGTGGAAAACTGCTGATCGTGGGAGAAAATGCAAC
>ENSG00000103569|AQP9|290_5
CTGATTATTGTCATTGCTTCCTCCCTGGGACTGAACAGTG
>ENSG00000103569|AQP9|290_6
TTGAAGTCTTCAGAGCTGGAAACAACTTCTGGTGGATTCC
>ENSG00000103569|AQP9|290_7
ATCTATGTTCTTGTCATTGAAATCCACCATCCAGAGCCTG
>ENSG00000103569|AQP9|290_8
TGAGGACAAACCAGAGAAATATGAACTCAGTGTCATCATG
>ENSG00000157456|CCNB2|25_1
CGAGGACATTGATAACGAAGATTGGGAGAACCCTCAGCTC
>ENSG00000157456|CCNB2|25_2
TGGAGGTTTTGCAGTCCATAAACCCACATTTCTTAGATGG
>ENSG00000157456|CCNB2|25_3
AGTTTAGGCTTCTGCAGGAGACTCTGTACATGTGCGTTGG
>ENSG00000157456|CCNB2|25_4
CAGTTTCCCGGAAGAAGCTTCAATTAGTTGGGATTACTGC
>ENSG00000157456|CCNB2|25_5
CTTTGTTTACATCACAGACAATGCTTATACCAGTTCCCAA
>ENSG00000157456|CCNB2|25_6
GCAGCAGTATTACACAGGATACACAGAGAATGAAGTATTG
>ENSG00000157456|CCNB2|25_7
AATGTGGTGAAAGTAAATGAAAACTTAACTAAATTCATCG
>ENSG00000157456|CCNB2|25_8
TGATCCCTCAGCTGAACTCAAAAGCCGTCAAAGACCTTGC
>ENSG00000035664|DAPK2|138_1
GGCTCACAATCCAAGAGGCTCTCAGACACCCCTGGATCAC
>ENSG00000035664|DAPK2|138_2
GCAGGAAACACTGGCAAATATCACAGCAGTGAGTTACGAC
>ENSG00000035664|DAPK2|138_3
GAGCATAGGCGTCATCACCTACATCCTCTTAAGTGGAGCA
>ENSG00000035664|DAPK2|138_4
GTTAGACAAGAATATTCCCATTCCACACATCAAGCTGATT
>ENSG00000035664|DAPK2|138_5
AAAGAAAATTGCTCACTTTGATCTCAAGCCAGAAAACATT
>ENSG00000035664|DAPK2|138_6
GGAGTCACTGAGTGAGGAGGAGGCCACCAGCTTCATTAAG
>ENSG00000035664|DAPK2|138_7
TCATCCTTGAGCTAGTGTCTGGAGGAGAGCTCTTCGATTT
>ENSG00000035664|DAPK2|138_8
AATGAGGAGTCCAAACATGGAGCCATTCAAGCAGCAGAAG
>ENSG00000173546|CSPG4|341_1
ACCAACTTCTCCTCCTCTCATGACCACTTCAGAGTCCTGG
>ENSG00000173546|CSPG4|341_2
CTTCACTCAGGCAGAGGTCTACGCTGGGAATATTCTGTAT
>ENSG00000173546|CSPG4|341_3
GTGGCCTTCACTGTCACTGTCCTGCCTGTCAATGACCAAC
>ENSG00000173546|CSPG4|341_4
GATCTACGTCTTCCAGGGAGAGGCAGCTGAGATCAGAAGG
>ENSG00000173546|CSPG4|341_5
TCTCTGCTGACCACCTCTTTGTCAAGAGTCTCAACAGTGC
>ENSG00000173546|CSPG4|341_6
TTATGAGGTGGTTCAGGCTCCCAGGAAAGGCAACCTTCAA
>ENSG00000173546|CSPG4|341_7
AGATCCTGAGCAATCTGTCCTTCCCAGTGACCATCCAGAG
>ENSG00000173546|CSPG4|341_8
TCAGGACGAAGGAACCCTAGAGTTTACACTCACCACACAG
>ENSG00000166825|ANPEP|351_1
GAAGACGAAAGCCAACATCAAGTGGGTGAAGGAGAACAAG
>ENSG00000166825|ANPEP|351_2
TACCAACAACTGGAGGGAGATCCCAGAAAACCTGATGGAC
>ENSG00000166825|ANPEP|351_3
CACCCTCTTCCTGATTGAAGAGAGACAGTACATGCCCTGG
>ENSG00000166825|ANPEP|351_4
CATCAATCGGGCACAGATCATTAATGACGCCTTCAACCTG
>ENSG00000166825|ANPEP|351_5
GGTGAACTACGACGAAGAGAACTGGAGGAAGATTCAGACT
>ENSG00000166825|ANPEP|351_6
TGATAGATGTAAGAGCCCAGAACGATCTCTTCAGCACATC
>ENSG00000166825|ANPEP|351_7
CTACCTCCACACCTTTGCCTACCAGAACACCATCTACCTG
>ENSG00000166825|ANPEP|351_8
CCAGATCAGTGAGCTGTTTGACGCCATCTCCTACAGCAAG
>ENSG00000162004|CCDC78|12_1
GGCTGAAGAGCAACTTTCTGAGCTACAGGAGTACGTGGAC
>ENSG00000162004|CCDC78|12_2
CATGAGGCTGAAATCTTCCAGCTGAAGAGTGAGATCCTTC
>ENSG00000162004|CCDC78|12_3
GGAGCTGGTCGACATTCAGATCACAACCCACCACCTACAT
>ENSG00000048462|TNFRSF17|9_1
GTTCTCAACATTCTAGCTGCTCTTGCTGCATTTGCTCTGG
>ENSG00000048462|TNFRSF17|9_2
TCAACTTCGATGTTCTTCTAATACTCCTCCTCTAACATGT
>ENSG00000048462|TNFRSF17|9_3
CTAACATTGACCTGGAAAAGAGCAGGACTGGTGATGAAAT
>ENSG00000048462|TNFRSF17|9_4
GTGGAAGAATGCACCTGTGAAGACTGCATCAAGAGCAAAC
>ENSG00000048462|TNFRSF17|9_5
GACTCTGACCATTGCTTTCCACTCCCAGCTATGGAGGAAG
>ENSG00000048462|TNFRSF17|9_6
ACTATTGCAAGAGCCTGCCAGCTGCTTTGAGTGCTACGGA
>ENSG00000048462|TNFRSF17|9_7
ATGATGTGTCAGATCTCTTTAGGATGACTGTATTTTTCAG
>ENSG00000048462|TNFRSF17|9_8
ATACAGCTTTTTGTCCTCTAACTGTGGAAACTCTTTATGT
>ENSG00000133392|MYH11|158_1
GCAGAGACAGCTTCACGAGTATGAGACGGAACTGGAAGAC
>ENSG00000133392|MYH11|158_2
AATGCTCAAAGCCGAAATGGAAGACCTGGTCAGCTCCAAG
>ENSG00000133392|MYH11|158_3
GGCGAACCTAGACAAGAATAAGCAGACGCTGGAGAAAGAG
>ENSG00000133392|MYH11|158_4
ACAGGATAGGGCAGAGCAAAATCTTCTTCCGAACTGGCGT
>ENSG00000103534|TMC5|75_1
GAGATGGCTTTTGAAGTTCAACATTTTCTCATTCATCCTG
>ENSG00000103534|TMC5|75_2
TCACTGGGGTGGGTTATTTTAGGGACACAGTGATGTACTA
>ENSG00000103534|TMC5|75_3
ACATCTACCGGCTCCTTCTGATGGATTTTGTGTTCTCTTT
>ENSG00000103534|TMC5|75_4
GGAGTTTCTGAGGAGAATCATTGGGATGCAACTGATCACA
>ENSG00000103534|TMC5|75_5
CCTGCTGCCCTTTATCCAAATGATTATGCTTTTCATCATG
>ENSG00000103534|TMC5|75_6
CACCTATCTTTACTGGCAGATCACAGAGGGAAGGAAGATT
>ENSG00000103534|TMC5|75_7
AAATTGATCAAGCTGCAGGATATGGAGAAGAAAGCAAACC
>ENSG00000103534|TMC5|75_8
TTGACTTGCGATCTAGAAGATCAGTTCAAGAAGGTAATCC
>ENSG00000177455|CD19|359_1
CATCTGGCTTTTCATCTTCAACGTCTCTCAACAGATGGGG
>ENSG00000177455|CD19|359_2
AGGGGCCTAAGTCATTGCTGAGCCTAGAGCTGAAGGACGA
>ENSG00000177455|CD19|359_3
GGCCAGAGATATGTGGGTAATGGAGACGGGTCTGTTGTTG
>ENSG00000177455|CD19|359_4
TGTCATTCCACCTGGAGATCACTGCTCGGCCAGTACTATG
>ENSG00000177455|CD19|359_5
TGTGACTTTGGCTTATCTGATCTTCTGCCTGTGTTCCCTT
>ENSG00000177455|CD19|359_6
CCTGGACCCAATCATGAGGAAGATGCAGACTCTTATGAGA
>ENSG00000177455|CD19|359_7
ATTCACACCTGACTCTGAAATCTGAAGACCTCGAGCAGAT
>ENSG00000177455|CD19|359_8
CTTCCAGTCCCCTTTGTATTCCTTAAATAAACTCAATGAG
>ENSG00000169896|ITGAM|338_1
GCTCTCAGAGTCCTTCTGTTAACAGCCTTGACCTTATGTC
>ENSG00000169896|ITGAM|338_2
CAGTGAGAACACGTATGTGAAAGGGCTCTGCTTCCTGTTT
>ENSG00000169896|ITGAM|338_3
AGAAATCCCGCCAAGAGCTTAATACCATCGCATCCAAGCC
>ENSG00000169896|ITGAM|338_4
AGGCTCTGAAGACCATTCAGAACCAGCTTCGGGAGAAGAT
>ENSG00000169896|ITGAM|338_5
GAGAGTCAAGGCAATCATGGAGTTCAATCCCAGGGAAGTG
>ENSG00000169896|ITGAM|338_6
GACAGATCCAGAGTGTTGTGACTTATGACCTGGCTCTGGA
>ENSG00000169896|ITGAM|338_7
CGTGACAGTGACTGTGAGAAATGATGGTGAGGACTCCTAC
>ENSG00000169896|ITGAM|338_8
CCTCTCGTTTGACTGGTACATCAAGACCTCGCATAACCAC
>ENSG00000039068|CDH1|8_1
TGGGCACAGATGGTGTGATTACAGTCAAAAGGCCTCTACG
>ENSG00000039068|CDH1|8_2
AGGATGGCTGAAGGTGACAGAGCCTCTGGATAGAGAACGC
>ENSG00000039068|CDH1|8_3
GGAATGCAGTTGAGGATCCAATGGAGATTTTGATCACGGT
>ENSG00000039068|CDH1|8_4
TATGTTCACCATTAACAGGAACACAGGAGTCATCAGTGTG
>ENSG00000039068|CDH1|8_5
AGCTGCTGACCTTCAAGGTGAGGGGTTAAGCACAACAGCA
>ENSG00000039068|CDH1|8_6
ACATTCTACACGTAGCAGTGACGAATGTGGTACCTTTTGA
>ENSG00000039068|CDH1|8_7
ACACAGCCCTAATCATAGCTACAGACAATGGTTCTCCAGT
>ENSG00000039068|CDH1|8_8
TCGAACTATATTCTTCTGTGAGAGGAATCCAAAGCCTCAG
>ENSG00000257017|HP|194_1
CTTCCAGAGGCAAGACCAACCAAGATGAGTGCCCTGGGAG
>ENSG00000257017|HP|194_2
TTTGCAGTGGACTCAGGCAATGATGTCACGGATATCGCAG
>ENSG00000257017|HP|194_3
AAGCAGTGGATAAATAAGGCTGTTGGAGATAAACTTCCTG
>ENSG00000257017|HP|194_4
GGCCAGGGAGAGACTTAAGCAGTTAGGTGATGACTCCCTA
>ENSG00000257017|HP|194_5
ACTGGCTGAATCCATTGTCTACATCGCCCACAGATTAGGA
>ENSG00000257017|HP|194_6
TGAGAAGGTTGTTCTACACCCTAACTACTCCCAGGTAGAT
>ENSG00000257017|HP|194_7
CAAAGGATTATGCAGAAGTAGGGCGTGTGGGTTATGTTTC
>ENSG00000257017|HP|194_8
GAAATGCCAATTTTAAATTTACTGACCATCTGAAGTATGT
>ENSG00000257017|HP|194_9
CCATACTGAATGAACACACCTTCTGTGCTGGCATGTCTAA
>ENSG00000257017|HP|194_10
CCTGGTATGCGACTGGGATCTTAAGCTTTGATAAGAGCTG
>ENSG00000257017|HP|194_11
GGTGTGTATGTGAAGGTGACTTCCATCCAGGACTGGGTTC
>ENSG00000257017|HP|194_12
CCTGAAAGCAAGATTTCAGCCTGGAAGAGGGCAAAGTGGA
>ENSG00000257017|HP|194_13
GGACAGGAGTGGATGCGATAAGATGTGGTTTGAAGCTGAT
>ENSG00000140968|IRF8|90_1
GGGTTGCTGTGATGAATGAGACAATATCCGTAATATCACA
>ENSG00000140968|IRF8|90_2
GTGGCTGATCGAGCAGATTGACAGTAGCATGTATCCAGGA
>ENSG00000140968|IRF8|90_3
GAGGAGAAGAGCATGTTCCGGATCCCTTGGAAACACGCTG
>ENSG00000140968|IRF8|90_4
TTTAAAGGGAAGTTTAAAGAAGGGGACAAAGCTGAACCAG
>ENSG00000140968|IRF8|90_5
GCTTTGAATAAGAGCCCAGATTTTGAGGAAGTGACGGACC
>ENSG00000140968|IRF8|90_6
AACTGGACATTTCCGAGCCATACAAAGTTTACCGAATTGT
>ENSG00000140968|IRF8|90_7
CTGTAGCCTTCACCACAGAACTTGGGTCTGGGGTAGACAC
>ENSG00000140968|IRF8|90_8
TCGTGTAAGCAGAAATTGAGATCTCTTTCCAGTGACCTCA
>ENSG00000140968|IRF8|90_9
CCATTCAGCATTCTCCCAGATGGTGATCAGCTTCTACTAT
>ENSG00000140968|IRF8|90_10
AGTTCTTCCGAGAGCTGCAGCAGTTCTATAACAGCCAGGG
>ENSG00000140968|IRF8|90_11
AGCTGTATGTCCGGCAACTGGCAGAAGAGGCTGGGAAGAG
>ENSG00000140968|IRF8|90_12
CCAGAGATCATTTTTCAGAGAAAACCAACAGATCACCGTC
>ENSG00000140968|IRF8|90_13
ATCTCCCTGTTACAGTGGCCCGCATCATGATTAAAGAATG
>ENSG00000140968|IRF8|90_14
GGATGCCTTACTTTGCACTTAATTTAATAAGGGCATTCTC
>ENSG00000140968|IRF8|90_15
CGTCATTATCATTAGTTGCTATGATTCTTTCTGCATTTTC
>ENSG00000140968|IRF8|90_16
TCATTTCCAAAGACTTGTCATTCAGTAATATTAGCAGATA
>ENSG00000108405|P2RX1|116_1
AAGAGGCACTACTACAAGCAGAAGAAGTTCAAATACGCTG
>ENSG00000108405|P2RX1|116_2
TGACATCATCCCTACAATGACCACCATCGGCTCTGGAATT
>ENSG00000108405|P2RX1|116_3
CCTCTTCAAGGTGTTTGGGATTCGCTTTGACATCCTGGTG
>ENSG00000108405|P2RX1|116_4
CAACTTCAGGTTTGCCAGGCACTTTGTGGAGAACGGGACC
>ENSG00000108405|P2RX1|116_5
GCACTGCAGACCCATCTATGAGTTCCATGGGCTGTACGAA
>ENSG00000108405|P2RX1|116_6
GGTGGAGGAGGTGAATGCTGCCCACATGAAGACCTGCCTC
>ENSG00000108405|P2RX1|116_7
CGAGAACTTCACTCTTTTCATCAAGAACAGCATCAGCTTT
>ENSG00000108405|P2RX1|116_8
CAAGTGTGTGGCCTTCAACGACACTGTGAAGACGTGTGAG
>ENSG00000132514|CLEC10A|112_1
CCTGAAGGAGCCTGGAAGTGGGTGGATGGAACAGACTATG
>ENSG00000132514|CLEC10A|112_2
GTGAGGGCTTCTGGTACTCAGTTCCTAAGACATGTCCCAT
>ENSG00000132514|CLEC10A|112_3
AAGACAGCTGCTACTGGTTCTCTCACTCTGGGATGTCCTG
>ENSG00000132514|CLEC10A|112_4
AGCAGCTTGGAAGAAACGATAGCATCTCTGAAAGCTGAGG
>ENSG00000132514|CLEC10A|112_5
CCTGAGAACAGATTTTAGCAACTTCACCTCAAACACTGTG
>ENSG00000132514|CLEC10A|112_6
CTGTGTGGTTGGATTCCAAAATTCCAAATTTCAGAGGGAC
>ENSG00000132514|CLEC10A|112_7
GTACTTGGAGAATAAGGTGAAAGTCCAGGGGTTTAAAAAT
>ENSG00000132514|CLEC10A|112_8
GTTGAGGAGATGGGATGTCCCAGATGATAGGGCTCCTGGG
>ENSG00000129226|CD68|143_1
GGAAACGTCACAGTTCATCCAACAAGCAATAGCACTGCCA
>ENSG00000129226|CD68|143_2
ACCTCCAAGGAGACCATTGGAGACTACACGTGGACCAATG
>ENSG00000129226|CD68|143_3
CATCTCTGTACTGAACCCCAACAAAACCAAGGTCCAGGGA
>ENSG00000129226|CD68|143_4
CTGCTTCTCTCATTCCCCTATGGACACCTCAGCTTTGGAT
>ENSG00000240505|TNFRSF13B|380_1
TACCAAGGATTGGAGCACAGAGGCTCAGAAGCAAGTCCAG
>ENSG00000240505|TNFRSF13B|380_2
ACAGCGGAGTGGAGAAGTTGAAAACAATTCAGACAACTCG
>ENSG00000240505|TNFRSF13B|380_3
ACCCTAAGCAATGTGCATACTTCTGTGAGAACAAGCTCAG
>ENSG00000240505|TNFRSF13B|380_4
CAAGGCAAGTTCTATGACCATCTCCTGAGGGACTGCATCA
>ENSG00000240505|TNFRSF13B|380_5
TATGAGATCCTGCCCCGAAGAGCAGTACTGGGATCCTCTG
>ENSG00000131747|TOP2A|66_1
TAGGAGCAGTGACGAAAGTAATTTTGATGTCCCTCCACGA
>ENSG00000131747|TOP2A|66_2
TGAAGGAAGCCCTCAAGAAGATGGTGTGGAACTAGAAGGC
>ENSG00000131747|TOP2A|66_3
CTTGGTGCTGAATCTGCTAAACTGAATAATCAGGCTCGCT
>ENSG00000131747|TOP2A|66_4
ATCAGGCGTTTGATGGATGGAGAAGAACCTTTGCCAATGC
>ENSG00000131747|TOP2A|66_5
TCTAAACCTCTTGCAGCCCATTGGTCAGTTTGGTACCAGG
>ENSG00000131747|TOP2A|66_6
ATGGAGGATAGAAGACAACGAAAGTTACTTGGGCTTCCTG
>ENSG00000131747|TOP2A|66_7
CTGAGTGTACGCTTATCCTGACTGAGGGAGATTCAGCCAA
>ENSG00000131747|TOP2A|66_8
CCTACATTGGTTCTGTGGAATTAGTGACCCAGCAAATGTG
>ENSG00000126353|CCR7|214_1
GATAAGCTAACACCAGACAGACAACACTGGGAAACAGAGG
>ENSG00000126353|CCR7|214_2
GAGACCACCACCACCTTCTCCCCATAGGCGACTCTTCTGC
>ENSG00000126353|CCR7|214_3
CAAGTTCCGCAACGATCTCTTCAAGCTCTTCAAGGACCTG
>ENSG00000126353|CCR7|214_4
AACTTTGAGCGCAACAAGGCCATCAAGGTGATCATCGCTG
>ENSG00000126353|CCR7|214_5
CTGTGTGGGCATCTGGATACTAGCCACAGTGCTCTCCATC
>ENSG00000126353|CCR7|214_6
GATGAGCTTCTTCAGTGGCATGCTCCTACTTCTTTGCATC
>ENSG00000126353|CCR7|214_7
TATCTATTTCAAGAGGCTCAAGACCATGACCGATACCTAC
>ENSG00000126353|CCR7|214_8
CCTCCCTATCATGTACTCCATCATTTGTTTCGTGGGCCTA
>ENSG00000171346|KRT15|13_1
TTTCCACATCAATGTAGAAGAGTCAGTGGATGGACAGGTG
>ENSG00000171346|KRT15|13_2
GATGCGAGATGGAGGCTCAGAACCAGGAGTACAAGATGCT
>ENSG00000171346|KRT15|13_3
AACAAAGAGGTGGCCTCCAACACAGAAATGATCCAGACCA
>ENSG00000171346|KRT15|13_4
AGAATGCGACTACAGCCAATACTTCAAGACCATTGAAGAG
>ENSG00000131477|RAMP2|307_1
AGCTGTCCAATTTTGCTGGAATCATTATAAGGATCAAATG
>ENSG00000131477|RAMP2|307_2
GATTGCCTGGAGCACTTTGCAGAGTTGTTTGACCTGGGCT
>ENSG00000131477|RAMP2|307_3
TCATCTTTGAGACTCACCAGATCCACTTTGCCAACTGCTC
>ENSG00000131477|RAMP2|307_4
TCACTCTTGTAGTATGGAGGAGTAAAGACAGTGAGGCCCA
>ENSG00000131097|HIGD1B|385_1
CCTGAGATGGGATACCTGGGAGGGACATCTTTTCAAGTAG
>ENSG00000131097|HIGD1B|385_2
TCAGCTGCTTACATCCAGGTCCAGGATTATGTCTGCTAAC
>ENSG00000131097|HIGD1B|385_3
GACGACGAAGACTGTGTGTCTGAGAAGCTCCTGAGGAAGA
>ENSG00000131097|HIGD1B|385_4
TGGTGGTAGCAGCATACAGGATTTACCGGCTGAGGTCTCG
>ENSG00000131097|HIGD1B|385_5
ATTACGTCAAGAGGATGGCACAGGATGCTGGAGAGAAGTA
>ENSG00000131097|HIGD1B|385_6
CTAACTCAATCCCTGGTACATTCCTAATAAAGCAGTTTTG
>ENSG00000166292|TMEM100|273_1
GACTGAAAAATCAGCTTTCTATTTACATGAAACACTTTGG
>ENSG00000166292|TMEM100|273_2
CCTTTGTGAGGAATGACTCATGTCTTCTTTAACGACAAAC
>ENSG00000166292|TMEM100|273_3
CCAAGAGACGGGAGAGTCAAACAGCTCTCGTGGCAAATCA
>ENSG00000166292|TMEM100|273_4
CCATGGGTCTATTATCTCCATCTTTGGCCTGGTTGTTCTG
>ENSG00000166292|TMEM100|273_5
CACAGTCCCTCTGGTCAGTGAGATTCAGTTGATGGCTGCT
>ENSG00000166292|TMEM100|273_6
CACTGTTGTAAAAATGACTGAAGAGCCCATCAAGGAGATC
>ENSG00000166292|TMEM100|273_7
TTGCTGTTTCTTGTCTTCCAAGTCAAGTGGTTACTCTGGT
>ENSG00000166292|TMEM100|273_8
TGCTGTTAGAGGCTCTTTCCCAGAAGTTGGACGAAGAGGC
>ENSG00000167434|CA4|275_1
CCAAGGCAAAGGTGGACAAAAAACTGGGACGCTTCTTCTT
>ENSG00000167434|CA4|275_2
ATAACGGGCACTCAGTGATGATGTTGCTGGAGAACAAGGC
>ENSG00000167434|CA4|275_3
TGGTGGAGGCACTGTCTAATATCCCCAAACCTGAGATGAG
>ENSG00000167434|CA4|275_4
CTCTCAGAAGCTGTACTACGACAAGGAACAGACAGTGAGC
>ENSG00000167434|CA4|275_5
TGGGACTTTAGGCATGATTAAAATATGGACATATTTTTGG
>ENSG00000159640|ACE|295_1
CGAGGCCAACTGGAACTACAACACCAACATCACCACAGAG
>ENSG00000159640|ACE|295_2
GTTGCAGAACACCACTATCAAGCGGATCATAAAGAAGGTT
>ENSG00000159640|ACE|295_3
TGGCTATGTAGATGCAGGGGACTCGTGGAGGTCTATGTAC
>ENSG00000159640|ACE|295_4
GAGGATGTTTAAGGAGGCTGATGATTTCTTCACCTCCCTG
>ENSG00000159640|ACE|295_5
TGCCTCCTGAGTTCTGGAACAAGTCGATGCTGGAGAAGCC
>ENSG00000159640|ACE|295_6
CCAGTATTTCATGCAGTACAAAGACTTACCTGTGGCCTTG
>ENSG00000159640|ACE|295_7
CGACGAGCATGACATCAACTTTCTGATGAAGATGGCCCTT
>ENSG00000159640|ACE|295_8
TGGAAGCATCACCAAGGAGAACTATAACCAGGAGTGGTGG
>ENSG00000125398|SOX9|256_1
GAATCTCCTGGACCCCTTCATGAAGATGACCGACGAGCAG
>ENSG00000125398|SOX9|256_2
CGAGCCCGATCTGAAGAAGGAGAGCGAGGAGGACAAGTTC
>ENSG00000125398|SOX9|256_3
GATGATCCTAAAAATAACCGAAGAAAGAGAGGACCAACCA
>ENSG00000125398|SOX9|256_4
ACATGACCTATCCAAGCGCATTACCCACTTGTGGCCAATC
>ENSG00000125398|SOX9|256_5
CGAAATCAACGAGAAACTGGACTTTTTAAACCCTCTTCAG
>ENSG00000125398|SOX9|256_6
TGATGGAGAATCGTGTGATCAGTGTGCTAAATCTCTCTGC
>ENSG00000125398|SOX9|256_7
CTTATTTTTCCAACAGCTAAACTACTCTTAGTTGAACAGT
>ENSG00000125398|SOX9|256_8
GCTTTTCTTGCAACCAGAGTATTTTTGTACAGATTTGCTT
>ENSG00000186407|CD300E|331_1
CAGAGTCAGTTCTGTCCACTTTAGAAGTCTGGCTGAGACC
>ENSG00000186407|CD300E|331_2
CAGGTTAAAGTTCTGGGGCGAGTTGAAACAGTAAAGGGAG
>ENSG00000186407|CD300E|331_3
TAACTACCTCCTTCCTGCAGACAGGAGTCTCCCTGAGGAC
>ENSG00000186407|CD300E|331_4
AACCTTTCAGACTGGATGCGAGAGACCTGTGGACTCTGGA
>ENSG00000186407|CD300E|331_5
GGTGTATGTTTCCCCAGCAATTACAACCCCAAGGAGGACC
>ENSG00000186407|CD300E|331_6
GCAGAACCTCAATGAAGATGATGCTGGATCTTACTGGTGC
>ENSG00000186407|CD300E|331_7
ACAGTACGACACGTCATGTGAGAGCATTGTGGAGACCAAG
>ENSG00000186407|CD300E|331_8
TCAGTATGAGAGCATGTACAAGGGATATAACAAGTACTGG
>ENSG00000132470|ITGB4|33_1
CATGGAGAGCAGCTTCCAAATCACAGAGGAGACCCAGATT
>ENSG00000132470|ITGB4|33_2
CTTCTCCAACTCCATGTCCGATGATCTGGACAACCTCAAG
>ENSG00000132470|ITGB4|33_3
ATAAACTGCAGGGAGAGCGGATCTCAGGCAACCTGGATGC
>ENSG00000132470|ITGB4|33_4
CCCCATCTTTGCTGTCACCAACTACTCCTATAGCTACTAC
>ENSG00000132470|ITGB4|33_5
GGAATGCAACTTCAAGGTCAAGATGGTGGACGAGCTTAAG
>ENSG00000132470|ITGB4|33_6
ATGACGACTGCACCTACAGCTACACCATGGAAGGTGACGG
>ENSG00000132470|ITGB4|33_7
TAAGAACCGGATGCTGCTTATTGAGAACCTTCGGGAGTCC
>ENSG00000129654|FOXJ1|148_1
AAATCCCTAATCTTTAAGCCCGACTTGAGGCTGAGAGCAG
>ENSG00000129654|FOXJ1|148_2
CCAGGTACAACAAATGCTAATTAGATGACAGCAAATTAAC
>ENSG00000129654|FOXJ1|148_3
GAGCTGGAACCCCTCAAAGGCAACTTTGACTGGGAGGCCA
>ENSG00000129654|FOXJ1|148_4
TCGGCCATCTACAAGTGGATCACGGACAACTTCTGCTACT
>ENSG00000108679|LGALS3BP|29_1
TGACTACAGATACTACCCCTACCAGTCCTTCCAGACTCCA
>ENSG00000108679|LGALS3BP|29_2
GGTACAAAGGCCTGAACCTCACCGAGGATACCTACAAGCC
>ENSG00000108679|LGALS3BP|29_3
CCCTGAGGAGCTCTTTGAGCTGCAGTTCAACCTGTCCCTG
>ENSG00000108679|LGALS3BP|29_4
CTACTCCCGAAGGATTGACATCACCCTGTCGTCAGTCAAG
>ENSG00000169710|FASN|335_1
CCTGAGCTGGACTACTTTGTGGTCTTCTCCTCTGTGAGCT
>ENSG00000169710|FASN|335_2
GCTTCCTGGAAATTGGCAAATTCGACCTTTCTCAGAACCA
>ENSG00000169710|FASN|335_3
CAGAAGGTGTTGCAGGGAGACCTGGTGATGAACGTCTACC
>ENSG00000169710|FASN|335_4
GTGGAGTCTCTGAAGGGCATCCTGGCTGACGAAGACTCTT
>ENSG00000169710|FASN|335_5
GAGGCTGCTGTGGAAGGATAACTGGGTGAGCTTCATGGAC
>ENSG00000169710|FASN|335_6
GCAACCTGGTAGTGAGTGGGAAGGTGTACCAGTGGGATGA
>ENSG00000169710|FASN|335_7
TGACTGCCATCCAGATAGGCCTCATAGACCTGCTGAGCTG
>ENSG00000169710|FASN|335_8
ACCTATGAAGCCATCGTGGACGGAGGCATCAACCCAGATT
>ENSG00000166562|SEC11C|280_1
TCGGGGACCTGAAGAAGATGAACAAGCGCCAGCTCTATTA
>ENSG00000166562|SEC11C|280_2
CGTGTCTTCTGCACTCATGATATGGAAAGGCTTGATCGTG
>ENSG00000166562|SEC11C|280_3
AGACCTCCTGTTCCTCACAAATTTCCGGGAAGACCCAATC
>ENSG00000166562|SEC11C|280_4
AAAAGATAATGGAGACATCAAATTTCTGACTAAAGGAGAT
>ENSG00000166562|SEC11C|280_5
CTTGTACAAAGAAGGCCAGAACTGGCTGGAAAAGAAGGAC
>ENSG00000166562|SEC11C|280_6
GAGGATTCACCTTTAAGTTATATAGAAGGTTATGAAAAAC
>ENSG00000166562|SEC11C|280_7
AGGCTAATGAGTCGTTAATTACAAATATGACATATCAGGA
>ENSG00000166562|SEC11C|280_8
CAGTTCTAGTTTATCCTGTGAAGACTAAATACAACTTAGA
>ENSG00000166562|SEC11C|280_9
ATGTTGGTATGGTCACCATAATAATGAATGACTATCCAAA
>ENSG00000166562|SEC11C|280_10
GGTGCATATGTGTTACTAAAACGTGAATCCTAAAATGAGA
>ENSG00000166562|SEC11C|280_11
TGAGATGTTCCATTTTCTGTATAAAAGGGAACAGTGTGGA
>ENSG00000095932|SMIM24|226_1
CACGTGACTTTTTTCCTGGGAGCTGTATCTTGGAGGGTGG
>ENSG00000095932|SMIM24|226_2
GCAATCTGGTTTTTTGCTGTCCTGAGCCCTGGACTTTGAG
>ENSG00000095932|SMIM24|226_3
GGCTCCTGTCATCTCTTGGGACTCAGTTTACCTCTGGGGA
>ENSG00000095932|SMIM24|226_4
CTGAGAGCTGCTTCCCAATGGCCTGCATTAAAGCATTCGT
>ENSG00000095932|SMIM24|226_5
CCCTCTTCCTGAGCTTGGTCCCTGCCTGGTGATTCTTCTT
>ENSG00000095932|SMIM24|226_6
CCATCTGGGATTCAGAATACAGTGTTCTCAAGTGAAGAAG
>ENSG00000095932|SMIM24|226_7
TTGGGACTGGATCTGGAGGAAAAAGAGCCCGGAGACCATG
>ENSG00000095932|SMIM24|226_8
CACGTTCAGAATGGAGTCCAACCTATACCAGGACCAGAGT
>ENSG00000095932|SMIM24|226_9
TCGGCTTCCTGTTCATCGTCTATTTGGTCTTGCTGGCCAA
>ENSG00000095932|SMIM24|226_10
TCTGACCTTTTCTTCCTCTGAGTCGAACCTCCCCAACTTC
>ENSG00000125726|CD70|251_1
GACACACTCTGCACCAACCTCACTGGGACACTTTTGCCTT
>ENSG00000125726|CD70|251_2
CATGGACCAGAGCTGGACAAGGGGCAGCTACGTATCCATC
>ENSG00000104918|RETN|168_1
GTGCTCCATGGAAGAAGCCATCAATGAGAGGATCCAGGAG
>ENSG00000183019|MCEMP1|268_1
GGAGGAAATCTACAAGCACCAGGAAGTCAAGATGCAAGCA
>ENSG00000183019|MCEMP1|268_2
CTGCTGGTTGTACAGAGCCATCCTGAGCCTGTACATCCTC
>ENSG00000183019|MCEMP1|268_3
CATCATGGTGAAGAATGCTGAGATGTCCAAGGAGCTGCTG
>ENSG00000183019|MCEMP1|268_4
AAAGGGAGCTTTGGAATGTCTCAAACTCCGTACAAGCATG
>ENSG00000183019|MCEMP1|268_5
TCAGGAGCAAGATTGATAGATTAGAGACGACATTAGCAGG
>ENSG00000183019|MCEMP1|268_6
AACATTGACACAAAGGTACAGAAAATCTTGGAGGTGCTGC
>ENSG00000183019|MCEMP1|268_7
CGTATAGAAAAACCTCGAGTCATGGTGAATGAGTGTCTCG
>ENSG00000183019|MCEMP1|268_8
TTGCAAAGGGTGGACATTTCAGTGTATCTCCCAGAAAGGT
>ENSG00000130176|CNN1|104_1
AAGTGACGCCGTGAAAGTGTGGGAGATCCTGAAGACAGAG
>ENSG00000130176|CNN1|104_2
AACTTCATGGACGGCCTCAAAGATGGCATCATTCTTTGCG
>ENSG00000130176|CNN1|104_3
GGAGAACATCGGCAACTTCATCAAGGCCATCACCAAGTAT
>ENSG00000130176|CNN1|104_4
GAGGCCAACGACCTGTTTGAGAACACCAACCATACACAGG
>ENSG00000130176|CNN1|104_5
AGACGAAAGGAAACAAGGTGAACGTGGGAGTGAAGTACGC
>ENSG00000130176|CNN1|104_6
GAAGCTAAGAGAAGGGCGGAACATCATTGGGCTGCAGATG
>ENSG00000130176|CNN1|104_7
GCGACTGGCATACTATGTGGATGTGACAGTGGCGTTTGTA
>ENSG00000130300|PLVAP|208_1
CCCTTTCACACACACTTTCTACCCAATTCTCACCTAGTGT
>ENSG00000130300|PLVAP|208_2
GCCATGTAGACGTCACGAAGAGATATAGCGATGGCGTCGT
>ENSG00000130300|PLVAP|208_3
CATCAGAAACTCAGCCCTGGACACCTGCATCAAGACCAAG
>ENSG00000130300|PLVAP|208_4
ACTCCATTATCCCACGCAGCCTGGACAACCTGGGTTACAA
>ENSG00000130300|PLVAP|208_5
CCTGGACAAGGACAAGTTTGAGATGGACCTTCGTAACCTG
>ENSG00000130300|PLVAP|208_6
CAAGGAGAAGACCATTTGCACTAAGGATAAGGAAAGCGTG
>ENSG00000130300|PLVAP|208_7
GACATGAACAAGAGCTGCGATGCCTTGCTCTTCATGCTGA
>ENSG00000130300|PLVAP|208_8
GCTGCCATCATCTTGAGTGAGAAGCAATGCAGAGATCAAT
>ENSG00000105220|GPI|205_1
TCATGGTGACTGAAGCCCTTAAGCCATACTCTTCAGGAGG
>ENSG00000105220|GPI|205_2
CCTGTTCATCATTGCCTCCAAGACCTTTACTACCCAGGAG
>ENSG00000105220|GPI|205_3
CATGGAGTCCAATGGGAAATACATCACCAAATCTGGAACC
>ENSG00000105220|GPI|205_4
GGAAGGGTCTGCATCACAAGATCCTCCTGGCCAACTTCTT
>ENSG00000105220|GPI|205_5
GCTGCCACATAAGGTCTTTGAAGGAAATCGCCCAACCAAC
>ENSG00000105220|GPI|205_6
CAAGATCTTCGTTCAGGGCATCATCTGGGACATCAACAGC
>ENSG00000105220|GPI|205_7
CTCTCACGACGCTTCTACCAATGGGCTCATCAACTTCATC
>ENSG00000197446|CYP2F1|242_1
CTCTCGTCTGTCTGCTCCTGACCCTAAGCTCAAGAGATAA
>ENSG00000197446|CYP2F1|242_2
GCTCCCAAGACATGCTGACTTCTCTCACTAAGCTGAGCAA
>ENSG00000197446|CYP2F1|242_3
CTTCTCCAGTGGGGATCGATGGAAGGTCCTGAGACAGTTC
>ENSG00000197446|CYP2F1|242_4
GATGGGGAAGAGAAGCATTGAGGAGCGAATCCTAGAGGAG
>ENSG00000197446|CYP2F1|242_5
TCTGCTCACCATTATCCGCCTTATCAATGACAACTTCCAA
>ENSG00000197446|CYP2F1|242_6
ACGCATCTTCCAGAACTTCAAGTGCCTGAGAGACCTCATC
>ENSG00000197446|CYP2F1|242_7
GGACTTCATCCAGTGCTTCCTCACCAAGATGGCAGAGGAG
>ENSG00000197446|CYP2F1|242_8
ACATGGATACCCTGCTGATGACCACACATAACCTGCTCTT
>ENSG00000105369|CD79A|366_1
TTATGAAGGCCTGAACCTGGACGACTGCTCCATGTATGAG
>ENSG00000105369|CD79A|366_2
CCTCTAGGGGAGCTGATTGTAGCAGCCTCGTTAGTGTCAC
>ENSG00000105369|CD79A|366_3
TCTGTCAGGGCCACTTAGTGATAATAAATTCTTCCCAACT
>ENSG00000269404|SPIB|10_1
CCCACACTCTAGGTGATAGGACTTACGCATCCCCACCTTT
>ENSG00000269404|SPIB|10_2
GATTTCTTTGTCATGTACAGACTCCCTGGGATCCTCATGT
>ENSG00000269404|SPIB|10_3
ATCCCAAGAGCTTCTCTGGGATTTTCTTGTGATATCTGAT
>ENSG00000269404|SPIB|10_4
GGCCTGGGACGTTTTTAAGATCGCTGTGTGTCTGTAAACC
>ENSG00000269404|SPIB|10_5
ATCATCTCAGATCTCTTCGCCCATCTATGGCTGTGTTGTC
>ENSG00000269404|SPIB|10_6
TATGTGTCTGGAGTTCCCCAATCACATCTAGGGCTCCTCC
>ENSG00000269404|SPIB|10_7
CCTTTTGTCATGTCTGAAATCACTCTTGAGAGGTCTGGGG
>ENSG00000269404|SPIB|10_8
CACCCTTGTTATATCTGGGATCCTCCAATCACATCTGAGA
>ENSG00000167757|KLK11|324_1
CTGCAAATATGTGGACTGGATCCAGGAGACGATGAAGAAC
>ENSG00000167757|KLK11|324_2
GGTCTGTAACCAGTCTCTTCAAGGCATTATCTCCTGGGGC
>ENSG00000167757|KLK11|324_3
CATCACCATCATTGAGCACCAGAAGTGTGAGAACGCCTAC
>ENSG00000167757|KLK11|324_4
CAACAAAGACCACCGCAATGACATCATGCTGGTGAAGATG
>ENSG00000167757|KLK11|324_5
AGATGCAGAGGTTGAGGTGGCTGCGGGACTGGAAGTCATC
>ENSG00000105374|NKG7|126_1
AACCTTGTGAGCAGAAGGCAAGAGCGGCAAGATGAGTTTT
>ENSG00000105374|NKG7|126_2
CCCCAGATCCAGACCTTCTTCTCCTGGTCCTTCTACCTGG
>ENSG00000131042|LILRB2|91_1
ATGAGGAGATGCTGGGAACTTTGGGACTCACTTGATTCTG
>ENSG00000131042|LILRB2|91_2
CCACTCCGTCTAAGATCAATACACGAATATCCTAAGTACC
>ENSG00000131042|LILRB2|91_3
ACAGATGCTACGGTGCACACAACCTCTCCTCTGAGTGCTC
>ENSG00000131042|LILRB2|91_4
ACCCTCCAGTGTGTCTCTGATGTCGGCTATGACAGATTTG
>ENSG00000131042|LILRB2|91_5
TATGGTTATGACTTGAACTCTCCCTATGTGTGGTCTTCAC
>ENSG00000131042|LILRB2|91_6
GTGAGTCACAGGTGGCATTTGGCGGCTTCATTCTGTGTAA
>ENSG00000131042|LILRB2|91_7
CCATCACCTGGGAACACACAGGGCGATATGGCTGTCAGTA
>ENSG00000131042|LILRB2|91_8
GCATCTTGGATTACACGGATACGACCAGAGCTTGTGAAGA
>ENSG00000187116|LILRA5|94_1
AATGGGTGTTTGAGTGCAGAGACACTGGTCTGGGGTGATC
>ENSG00000187116|LILRA5|94_2
GCACCATTGAATGCTGGAGCCTTGGAAGCGAATCTGATGG
>ENSG00000187116|LILRA5|94_3
ATGGTCAGAACCCAGTGACCTCCTGGAGATTCCGGTCTCA
>ENSG00000187116|LILRA5|94_4
GCTGAGATTCGACAGGTTCATTCTGACTGAGGAAGGAGAC
>ENSG00000187116|LILRA5|94_5
ATGACAGAGCACCATGCAGGGAGATACCGCTGTTACTACT
>ENSG00000239961|LILRA4|216_1
GGGAAGTGTCTGCTGAGAATATCAAGGGGAAGAAGCATGG
>ENSG00000239961|LILRA4|216_2
GAGCAACTGAGACCCTCAATCCAGCACAAAAGAAGTCAGA
>ENSG00000239961|LILRA4|216_3
CCTTCAGCAACAGGGGTACATTCAGATGCTACGGCTATGA
>ENSG00000239961|LILRA4|216_4
ACCCTGAACTCACACCAACACAACCATGGAAAGTTCCAGG
>ENSG00000239961|LILRA4|216_5
CCATGATGTGGGAACATGCAGGGCGATATCACTGTTACTA
>ENSG00000239961|LILRA4|216_6
TAAAAACACTGGAGTCTGAAAACAAGGTCAAACTCTCCAT
>ENSG00000239961|LILRA4|216_7
CAGGGGTACCGTCTGGATAAAGAGGGAAACTCAATGTCGA
>ENSG00000239961|LILRA4|216_8
TGACCCTCATTCTCACAAGCCTGCTCTTCTTTGGGCTGAG
>ENSG00000186818|LILRB4|175_1
TGACAGAGGACTATGCAGGGAGATACCGCTGTTACTATCG
>ENSG00000186818|LILRB4|175_2
CTGCTGTGTCAGTCACGGAGCCCAATGGACACTTTTCTTC
>ENSG00000186818|LILRB4|175_3
GTGGTCTGAGAAGGCACTGGGAGGTACTGATCGGGGTCTT
>ENSG00000186818|LILRB4|175_4
CCCCTGACACAGACCACTAGAAGATTCCGGGAACGTTGGG
>ENSG00000132646|PCNA|76_1
AAGCCACTCCACTCTCTTCAACGGTGACACTCAGTATGTC
>ENSG00000132646|PCNA|76_2
TCACAGACAAGTAATGTCGATAAAGAGGAGGAAGCTGTTA
>ENSG00000132646|PCNA|76_3
ACGGAGTGAAATTTTCTGCAAGTGGAGAACTTGGAAATGG
>ENSG00000132646|PCNA|76_4
GATATTAGCTCCAGCGGTGTAAACCTGCAGAGCATGGACT
>ENSG00000124102|PI3|277_1
CTTCCTGACACCATGAGGGCCAGCAGCTTCTTGATCGTGG
>ENSG00000124102|PI3|277_2
CTGTCACGGGAGTTCCTGTTAAAGGTCAAGACACTGTCAA
>ENSG00000124102|PI3|277_3
GTTTCAGTTAAAGGTCAAGATAAAGTCAAAGCGCAAGAGC
>ENSG00000124102|PI3|277_4
CCGCTGCTTGAAAGATACTGACTGCCCAGGAATCAAGAAG
>ENSG00000124102|PI3|277_5
TCTCTCATCCACTTTCCAATAAAGAGTTCCTTCTGCTCCA
>ENSG00000175063|UBE2C|264_1
GGTGGGCCTAGATGAAGACGCTCAAGGACCCTCGTGACTT
>ENSG00000175063|UBE2C|264_2
GGGCAAGGAAGAGATGCTAAAGCCTGGGGAATTAAGAACA
>ENSG00000175063|UBE2C|264_3
GAATCAGACAACCTTTTCAAATGGGTAGGGACCATCCATG
>ENSG00000175063|UBE2C|264_4
GAGCATCAGAACCAGCTCAACAGTTTGTCTACTGTCCGGT
>ENSG00000175063|UBE2C|264_5
CCTGGACATCCTGAAGGAAAAGTGGTCTGCCCTGTATGAT
>ENSG00000175063|UBE2C|264_6
GAAAAACCCCACAGCTTTTAAGAAGTACCTGCAAGAAACC
>ENSG00000100985|MMP9|284_1
AACCAATCTCACCGACAGGCAGCTGGCAGAGGAATACCTG
>ENSG00000100985|MMP9|284_2
CCACAACATCACCTATTGGATCCAAAACTACTCGGAAGAC
>ENSG00000100985|MMP9|284_3
CAATGCTGATGGGAAACCCTGCCAGTTTCCATTCATCTTC
>ENSG00000100985|MMP9|284_4
CTTTGAGTCCGGTGGACGATGCCTGCAACGTGAACATCTT
>ENSG00000100985|MMP9|284_5
CCAGCTGTATTTGTTCAAGGATGGGAAGTACTGGCGATTC
>ENSG00000100985|MMP9|284_6
GATACAAACTGGTATTCTGTTCTGGAGGAAAGGGAGGAGT
>ENSG00000101017|CD40|181_1
TGCATGCAGAGAAAAACAGTACCTAATAAACAGTCAGTGC
>ENSG00000101017|CD40|181_2
ACTGGTGAGTGACTGCACAGAGTTCACTGAAACGGAATGC
>ENSG00000101017|CD40|181_3
AACAGAGAGACACACTGCCACCAGCACAAATACTGCGACC
>ENSG00000101017|CD40|181_4
CACCTCAGAAACAGACACCATCTGCACCTGTGAAGAAGGC
>ENSG00000101017|CD40|181_5
GCTTCTTCTCCAATGTGTCATCTGCTTTCGAAAAATGTCA
>ENSG00000101017|CD40|181_6
CAGACTCCAGAATCTTCCAATGTCAGAGCTCATCTACATC
>ENSG00000101017|CD40|181_7
GGATGGCAAAGAGAGTCGCATCTCAGTGCAGGAGAGACAG
>ENSG00000101017|CD40|181_8
GATGCAGAAACAGTTCACCTTGAAGAACCTCTCACTTCAC
>ENSG00000064787|BCAS1|106_1
GACACGAACTCACTGCAGAATGGGGACAAGCTCCAAAAGA
>ENSG00000064787|BCAS1|106_2
TGGGCAAACTGTTTTGGAAAAAGTCAGTTAAAGAGGACTC
>ENSG00000064787|BCAS1|106_3
CTGGAGACTGCAAAGGACGATTCCCAGGCAGCAGCTATAG
>ENSG00000064787|BCAS1|106_4
TGCAGGGAAGGACATAGTTGACGGCAAGGAAAAAGAAGGA
>ENSG00000064787|BCAS1|106_5
GAGCATCAAGACAAGGTGGATGAGGTTCCTGGCTTATCAG
>ENSG00000064787|BCAS1|106_6
CTTGGATCAGTGAAGCTTGATGTCAGCTCCAATAAAGCTC
>ENSG00000064787|BCAS1|106_7
ACAGTTCAGCACTTAGAGGAAGTCGACTTGGGAATAAGTG
>ENSG00000064787|BCAS1|106_8
AGAGAATGAACCAGAAGCAGAGACTTACCAGGACAACGCG
>ENSG00000154734|ADAMTS1|101_1
ACTGGTAGAATGCCGAGACATTAATGGACAGCCTGCTTCC
>ENSG00000154734|ADAMTS1|101_2
TTCAGCATGGGTCATTGAAGAGTGGGGCGAATGTTCTAAG
>ENSG00000154734|ADAMTS1|101_3
AATGTGACAACCCAGTCCCAAAGAATGGAGGGAAGTACTG
>ENSG00000154734|ADAMTS1|101_4
ATTCCCACATGATGGCGTCAATGCTTTCCAACCTGGACCA
>ENSG00000154734|ADAMTS1|101_5
CTGCTCCGTCATAGAAGATGATGGTTTACAAGCTGCCTTC
>ENSG00000154734|ADAMTS1|101_6
AGACATGTGATACTCTTGGGATGGCTGATGTTGGAACTGT
>ENSG00000154734|ADAMTS1|101_7
GGTGGTGAAGATCTTGGTCATCCACGATGAACAGAAGGGG
>ENSG00000154734|ADAMTS1|101_8
TTTGTGTCCAGTCACCGCTATGTGGAAACCATGCTTGTGG
>ENSG00000184012|TMPRSS2|146_1
AGGAGTGTACGGGAATGTGATGGTATTCACGGACTGGATT
>ENSG00000184012|TMPRSS2|146_2
GAACAATATCTGGTGGCTGATAGGGGATACAAGCTGGGGT
>ENSG00000184012|TMPRSS2|146_3
CCAAGGTGCTTCTCATTGAGACACAGAGATGCAACAGCAG
>ENSG00000184012|TMPRSS2|146_4
CCTCTGACTTTCAACGACCTAGTGAAACCAGTGTGTCTGC
>ENSG00000184012|TMPRSS2|146_5
TGACTCCAAGACCAAGAACAATGACATTGCGCTGATGAAG
>ENSG00000184012|TMPRSS2|146_6
CAGTGATGCCTGTTCTTCAAAAGCAGTGGTTTCTTTACGC
>ENSG00000184012|TMPRSS2|146_7
GAATAGTGGATGACAGCGGATCCACCAGCTTTATGAAACT
>ENSG00000184012|TMPRSS2|146_8
AAACTTCATCCTTCAGGTGTACTCATCTCAGAGGAAGTCC
>ENSG00000160307|S100B|234_1
TGAAAACACTGCTGTTCTTTAAATGCGTTCCTCATCCATG
>ENSG00000160307|S100B|234_2
CAGGGACTCTTGTTAACAGTAACTTAGGAGTCAGGTCTCA
>ENSG00000160307|S100B|234_3
CCTGCATCATTCTTTCTGCTATATTAGGCCTGTGTGTAAG
>ENSG00000160307|S100B|234_4
TGAGATTAGAAAGCAGCCAAACCTTTCCTGTAACAGAGAC
>ENSG00000160307|S100B|234_5
GTTGCCATGGTTACTACTGCCTGCCACGAGTTCTTTGAAC
>ENSG00000160307|S100B|234_6
GAGCAGGAGGTTGTGGACAAAGTCATGGAAACACTGGACA
>ENSG00000160307|S100B|234_7
CACAAGCTGAAGAAATCCGAACTGAAGGAGCTCATCAACA
>ENSG00000160307|S100B|234_8
CTCATCGACGTTTTCCACCAATATTCTGGAAGGGAGGGAG
>ENSG00000160307|S100B|234_9
TAGGATGAGGTATAGATGAGAAGGCAACTTTCCTTTGCGA
>ENSG00000160307|S100B|234_10
CCCTTGTCTGGGTTGAGGTCTGTATTGATAACATATGAAA
>ENSG00000160307|S100B|234_11
GCTCACCTGCACTCTACCACCTCATCTTGGAGCCTTGCAG
>ENSG00000184113|CLDN5|387_1
ACCGGAAGATGTGTACAGCTGGTCTTTACTCCATCGGCAG
>ENSG00000184113|CLDN5|387_2
GTTTGCCATGGGATGAGAGAGACAGTGCTGGGACTCAGAG
>ENSG00000184113|CLDN5|387_3
GCAAGGTGTTCCTGGAAATGACCTCGGCAACACATCTTAG
>ENSG00000184113|CLDN5|387_4
CTGTGGAGGTTATTCCTGGATACTAGGTGGGAAAGTCGGC
>ENSG00000184113|CLDN5|387_5
GGGTAGAAACCAGATTGTGAAAGGTGAAGCCTGAGACTCC
>ENSG00000184113|CLDN5|387_6
CACGAAGTAGGTGAGCAGACCCTCCATGAGTGGCAGGAAA
>ENSG00000184113|CLDN5|387_7
CTGCCCAGTTCTTGGTTGATAGGTTCCTGTCAGCTCCTTC
>ENSG00000159958|TNFRSF13C|308_1
AAGCTGCTCCCTCCTCTTACAATGGTGTTCCTTGCTCTGG
>ENSG00000159958|TNFRSF13C|308_2
AGACACAGCACATTTAGCCATAAACATGGAAGGGCTGGGA
>ENSG00000159958|TNFRSF13C|308_3
ATGGCAGCAGTGAATAATCAATTCATGGGTTCGCTTGCTT
>ENSG00000159958|TNFRSF13C|308_4
TCTTTAATACCTGCCCTCAGAGCCGTCCTGCTTTTAAACT
>ENSG00000159958|TNFRSF13C|308_5
GCACCATTAAGCCAAAATGAATCTGAAAAAAGACCAAGTG
>ENSG00000159958|TNFRSF13C|308_6
TTTGGCTTCAGACCTCACCATCTTTGACAGCCCTTGAAGG
>ENSG00000159958|TNFRSF13C|308_7
ATTCAGCTCTTCACTCCAGCATGCACATGCCCTCTTTCTG
>ENSG00000159958|TNFRSF13C|308_8
CCTGGACAAGGTCATCATTCTGTCTCCGGGAATCTCTGAT
>ENSG00000251322|SHANK3|309_1
AAAGCTTCACACAAAGGCGAACCTGAAGAAGTTCATGGAC
>ENSG00000251322|SHANK3|309_2
CTAACAGGGATGTCCGCAACTACAACAGCCAGACAGCCTT
>ENSG00000251322|SHANK3|309_3
ACTTTGAGCTTGCAGAGGTTATCAAGACCCACAAAGACTC
>ENSG00000251322|SHANK3|309_4
AGGAAGTGCAGATGAGGCAGCATGACACACGGCCTGAAAC
>ENSG00000251322|SHANK3|309_5
ACACAGCGATTATGTCATTGATGACAAAGTGGCTGTCCTG
>ENSG00000251322|SHANK3|309_6
CATGAAGGTTGTGTCTGTGACAAGGAAGCCAGAAGAGGAC
>ENSG00000251322|SHANK3|309_7
CAGCTCAGAGGAAGAGCCAGAGCTGGTGTTTGCTGTGAAC
>ENSG00000251322|SHANK3|309_8
CTGTTTGCTGTTGCTCGGAGACTCGCCCTGTACATTGCTT
>ENSG00000251322|SHANK3|309_9
CTCTATATTTGGAACGAGAAAAGGAACAAATATCTCTGTC
>ENSG00000251322|SHANK3|309_10
CCCAAAGTCTCCTGTCCTGCCCTTTATGTGTGTGGGTGAA
>ENSG00000251322|SHANK3|309_11
CCCTGTCTCCTCTTCCAAAGAAAGTCAGAGGCCATCCTGC
>ENSG00000251322|SHANK3|309_12
AGAGTCAGTTCACCACAGGCCCTGGGGAGAGTCAAAGACC
>ENSG00000251322|SHANK3|309_13
TAGGGTTTGGAGTCTGGACTAAGCTCCATCCACGTCACTC
>ENSG00000251322|SHANK3|309_14
CACTGTAACAGACTGCCACATACACACTCGGTCTCACACT
>ENSG00000251322|SHANK3|309_15
GGGTTTTGGTTCCGTTCAATTTGGGTTTTTAACTTTACAG
>ENSG00000102010|BMX|376_1
GATGGGCTTCTCTATGTCTATGCATCAAATGAAGAGAGCC
>ENSG00000102010|BMX|376_2
CCATCTTCAAGTACCAGTCTAGCGCAATATGACAGCAACT
>ENSG00000102010|BMX|376_3
GGTAACATCTCCAGATCACAATCTGAACAGTTACTCAGAC
>ENSG00000102010|BMX|376_4
GGCAGTATGATGTTGCTGTTAAGATGATCAAGGAGGGCTC
>ENSG00000102010|BMX|376_5
TTCAGGAGGCCCAGACTATGATGAAACTCAGCCATCCCAA
>ENSG00000102010|BMX|376_6
TGAACCTTCCCAGCTCTTAGAAATGTGCTACGATGTCTGT
>ENSG00000102010|BMX|376_7
GTATGTTCTTGATGACCAGTATGTCAGTTCAGTCGGAACA
>ENSG00000102010|BMX|376_8
AAGCAGCCCTATGACTTGTATGACAACTCCCAGGTGGTTC
>ENSG00000130234|ACE2|386_1
CGTCTGAATGACAACAGCCTAGAGTTTCTGGGGATACAGC
>ENSG00000130234|ACE2|386_2
TTTTGTGGGATGGAGTACCGACTGGAGTCCATATGCAGAC
>ENSG00000130234|ACE2|386_3
TCTACAGAAGCTGGACAGAAACTGTTCAATATGCTGAGGC
>ENSG00000130234|ACE2|386_4
ACACAAGGACCCTTTACCAATTCCAGTTTCAAGAAGCACT
>ENSG00000130234|ACE2|386_5
TGGGACTCTGCCATTTACTTACATGTTAGAGAAGTGGAGG
>ENSG00000130234|ACE2|386_6
GGAGCTAATGAAGGATTCCATGAAGCTGTTGGGGAAATCA
>ENSG00000130234|ACE2|386_7
TGACAATGGACGACTTCCTGACAGCTCATCATGAGATGGG
>ENSG00000130234|ACE2|386_8
CCTATGTGAGGGCAAAGTTGATGAATGCCTATCCTTCCTA
>ENSG00000171659|GPR34|137_1
TAACCACATCCTACTCTGTTATTTTCATCGTGGGACTGGT
>ENSG00000171659|GPR34|137_2
ACATAATCGCCCTCTATGTATTTCTGGGTATTCACCGTAA
>ENSG00000171659|GPR34|137_3
AACCAAAACAAGTGGACACTAGGTGTGATTCTGTGCAAGG
>ENSG00000171659|GPR34|137_4
TGTCTGTTGTATAGTATGGATGCTTGCTCTTGGTGGATTC
>ENSG00000171659|GPR34|137_5
AATTCCACAATGTGTTTCCATTACAGAGATAAGCATAACG
>ENSG00000171659|GPR34|137_6
AGATTGGGAAGAATCTATTGAGGATTTCTAAAAGGAGGTC
>ENSG00000171659|GPR34|137_7
TCACAAAACCAATGAGATCATGCTGGTTCTCTCATCTTTC
>ENSG00000171659|GPR34|137_8
TGCTTAGATCCAGTCATGTATTTCCTGATGTCCAGTAACA
>ENSG00000102096|PIM2|51_1
AGGTCATTACCAGTCATTAAAGTCCAGTATTACTAAGGTA
>ENSG00000102096|PIM2|51_2
GGCCATGTCACAGGGATAGATGGACATTTGTTGACTTGGT
>ENSG00000102096|PIM2|51_3
AAACCTTCTTCCCGACCCTCACTGGAAGAGATCCTGCTGG
>ENSG00000102096|PIM2|51_4
CTTTGAGAGGGACCAGGAGATTCTGGAAGCTGAGCTCCAC
>ENSG00000102096|PIM2|51_5
CTGTCTGGTCACTGGGCATCCTCCTCTATGACATGGTGTG
>ENSG00000102096|PIM2|51_6
TCATGATGAACCCTACACTGACTTTGATGGGACAAGGGTG
>ENSG00000102096|PIM2|51_7
CATTCCCGTGGAGTTGTCCATCGTGACATCAAGGATGAGA
>ENSG00000102096|PIM2|51_8
GCCTCACAGATCGACTCCAGGTGGCCATCAAAGTGATTCC
>ENSG00000049768|FOXP3|395_1
CTCAGCTTAGACTGCAGAGGAACTACTCATTTATTTGGGA
>ENSG00000049768|FOXP3|395_2
ACACACACGGCCTGTTAGAATTCACCTGTGTATCTCACGC
>ENSG00000049768|FOXP3|395_3
CCAGAGGCCTACACAGAAGCAGCGTCAGTACCCTCAGGAT
>ENSG00000049768|FOXP3|395_4
ACAATCCTGTCCCTCACTCAACACAAACCCCAAAACACAG
>ENSG00000049768|FOXP3|395_5
CTCATAGGCACATTGGGGAGGAACGGGATGTGGGTTGTTG
>ENSG00000049768|FOXP3|395_6
GTTCACACGCATGTTTGCCTTCTTCAGAAACCATCCTGCC
>ENSG00000049768|FOXP3|395_7
GGCACAATGTCTCCTCCAGAGAGAGATGGTACAGTCTCTG
>ENSG00000049768|FOXP3|395_8
AAATGGTGTCTGCAAGTGGCCCGGATGTGAGAAGGTCTTC
>ENSG00000155659|VSIG4|229_1
TGGATTATGAGTTTCTGGCCACTGAGGGCAAAAGTGTCTG
>ENSG00000155659|VSIG4|229_2
CCAGAATCTGGGCAACAACTACTCTGATGAGCCCTGCATA
>ENSG00000155659|VSIG4|229_3
TTTTACCATGGCCTATATCATGCTCTGTCGGAAGACATCC
>ENSG00000155659|VSIG4|229_4
ACCACTGACATGGATGGCTACCTTGGAGAGACCAGTGCTG
>ENSG00000155659|VSIG4|229_5
CATACCCCTTGAAAGCAACATCTACAGTGAAGCAGTCCTG
>ENSG00000155659|VSIG4|229_6
GAGCCACAAGGTTCCAGGAGATGTATCCCTCCAATTGAGC
>ENSG00000155659|VSIG4|229_7
TGTCACCATCTTTCTACGTGACTCTTCTGGAGACCATATC
>ENSG00000155659|VSIG4|229_8
GTGCCAGAGAGTGTAACAGGACCTTGGAAAGGGGATGTGA
>ENSG00000102245|CD40LG|382_1
TTTGCTGTGTATCTTCATAGAAGGTTGGACAAGATAGAAG
>ENSG00000102245|CD40LG|382_2
GATGCAACACAGGAGAAAGATCCTTATCCTTACTGAACTG
>ENSG00000102245|CD40LG|382_3
TGAAGGCTTTGTGAAGGATATAATGTTAAACAAAGAGGAG
>ENSG00000102245|CD40LG|382_4
ACAGTGGGCTGAAAAAGGATACTACACCATGAGCAACAAC
>ENSG00000102245|CD40LG|382_5
TGGAAAATGGGAAACAGCTGACCGTTAAAAGACAAGGACT
>ENSG00000102245|CD40LG|382_6
ATATCTATGCCCAAGTCACCTTCTGTTCCAATCGGGAAGC
>ENSG00000102245|CD40LG|382_7
GAATCTTACTCAGAGCTGCAAATACCCACAGTTCCGCCAA
>ENSG00000102245|CD40LG|382_8
CCATTCACTTGGGAGGAGTATTTGAATTGCAACCAGGTGC
