# Supplementary material for: Evidence of off-target probe binding affecting 10x Genomics Xenium gene panels compromise accuracy of spatial transcriptomic profiling
Source: eLife. 2026 May 1;14:RP107070. doi: 10.7554/eLife.107070 (PMC13134852; doi:10.7554/eLife.107070)
Supplement: Supplementary file 10. — Results include all possible RNA species, and using a pad length (-pl) of 10. [file elife-107070-supp10.zip › xenium_probeset_results/mouse_5k_10pl_all/fwd_oriented.fa]

>ENSMUSG00000000001|Gnai3|1551_1
TAGCAGGCGTGATTAAACGTTTATGGCGAGAT
>ENSMUSG00000000001|Gnai3|2346_1
GCTCTCAGTGATTACGACCTTGTTCTGGCTGA
>ENSMUSG00000000031|H19|9301_1
CCTCAATAACTGGAGAATGGAAAAGAAGGGCA
>ENSMUSG00000000031|H19|15352_1
TTTTGAATTTGCACTAAGTCGATTGCACTGGT
>ENSMUSG00000000058|Cav2|3209_1
ATCTGTGCTTGGGCAAAACAAACGTTGATCTC
>ENSMUSG00000000058|Cav2|3209_2
CAGTGATGACTTGATAATGGTCAAAGGGCAAC
>ENSMUSG00000000058|Cav2|14963_1
TTTGGAATGCAGTGTAAAATGTGCTGTCTAGG
>ENSMUSG00000000085|Scmh1|11305_1
CTGACCTCTTCCGAAAACATGAAATCGATGGC
>ENSMUSG00000000085|Scmh1|2111_1
CTATTGGAGAAGTTCGAGGCGCAGAAGTGCTA
>ENSMUSG00000000093|Tbx2|8207_1
TGGACAAGAAAGCCAAATACATCCTGCTAATG
>ENSMUSG00000000093|Tbx2|12261_1
ATGACAAGATTACACAGCTGAAGATCGACAAC
>ENSMUSG00000000094|Tbx4|3363_1
TGCCAAGAAACATGGAAAGGTATTTCAGAATG
>ENSMUSG00000000094|Tbx4|8977_1
ACTGGACCGATGGATGACGAGACTACCTGTAT
>ENSMUSG00000000120|Ngfr|14623_1
GAGTGACTTTCAGGGAAACATCTGGAAACGAC
>ENSMUSG00000000120|Ngfr|464_1
TGGACCTCGATCTGCAATTAGTAGAAGGACCC
>ENSMUSG00000000125|Wnt3|3649_1
GATAGGTGTAGCTGGGATGTAGTGATGGGGAG
>ENSMUSG00000000125|Wnt3|3024_1
TTAGAGAGCAATCTAAACATGGTTGGCAGGTG
>ENSMUSG00000000126|Wnt9a|1086_1
GGAAAGAAATGAAGCGATAGAGCCTAGCCATG
>ENSMUSG00000000126|Wnt9a|4711_1
GTGGTGTCTTAAAGGAAACCTATTTATGTGGA
>ENSMUSG00000000142|Axin2|15228_1
ATGAAGAGGACCCACAAACCATTTTGGACGAC
>ENSMUSG00000000142|Axin2|2050_1
AGGGAGAAATGTGTGGATACGCTGGACTTCTG
>ENSMUSG00000000149|Gna12|2764_1
CAGTGATAGCTACTGAATCGGGGACTGTGAGA
>ENSMUSG00000000149|Gna12|2865_1
GTGTACACGTAGTGGTGCTCTCTACTCCTTCA
>ENSMUSG00000000154|Slc22a18|13103_1
CCTGTATTCCTGGTCAAGGTAATCTCTGGCCT
>ENSMUSG00000000154|Slc22a18|16818_1
ATCTGTGCAACCATTGACCCGAACTCTAGGAC
>ENSMUSG00000000159|Igsf5|725_1
CTTTATGAGGGTCTTGAGTGTCCTGGACCTCA
>ENSMUSG00000000159|Igsf5|13936_1
CCGGAGCTGATGGTTAATAGTGACAGGAGGAA
>ENSMUSG00000000159|Igsf5|13936_2
CAGCCTGTGGTGCTTAACCTTGATTGACTACT
>ENSMUSG00000000182|Fgf23|2781_1
GCTATTCAGAATTAAGAGCCAACGGTGGGAGG
>ENSMUSG00000000182|Fgf23|7039_1
TTTCTTCTCTTTGGGAAGAGCTTTGGATTGGC
>ENSMUSG00000000184|Ccnd2|5648_1
GCATGAGTAGTTTGCAAAGCAGTGAACCCAAG
>ENSMUSG00000000184|Ccnd2|5648_2
AGACCCTGGAGGTGTAACAGGTAATGTCTTAA
>ENSMUSG00000000184|Ccnd2|1285_1
TTATCTGATGGAGGGAATTCGCTATGGGCCAT
>ENSMUSG00000000194|Gpr107|584_1
GACGACATCGGGTGTGATGGAGAATATGAAGA
>ENSMUSG00000000194|Gpr107|5010_1
TGGGCTGTTGTATACTACATAACTCACCTGCT
>ENSMUSG00000000214|Th|16350_1
GAAATTGCTACCTGGAAGGAGGTATACGCCAC
>ENSMUSG00000000214|Th|8215_1
AAGGACAAGCTCAGGAACTATGCCTCTCGTAT
>ENSMUSG00000000216|Scnn1g|8822_1
GAGAAATGGTTGCTGAATGTTCTCACCTGGGA
>ENSMUSG00000000216|Scnn1g|18437_1
TGCCTCTAGAGAAGAAAATCAACATGAGCTAT
>ENSMUSG00000000247|Lhx2|13382_1
ACATGCACAACGTGTAACAAGATGCTGACGAC
>ENSMUSG00000000247|Lhx2|8365_1
AAATCAAATCCCCTCCAACGGTCGCTTTCTTG
>ENSMUSG00000000263|Glra1|14379_1
CTCGGCAACACAAGGAACTGCTTCGATTTAGG
>ENSMUSG00000000263|Glra1|8969_1
AGACGTGTATCATGCAACTCGAAAGCTTTGGA
>ENSMUSG00000000290|Itgb2|15482_1
TGCCTGAAGTTTGATAAGGGCCCTTTTGAGAA
>ENSMUSG00000000290|Itgb2|8125_1
AGGTGTGAGTCTGGCTACATTGGGAAAAACTG
>ENSMUSG00000000303|Cdh1|15599_1
GACTACGATTATCTGAACGAGTGGGGCAACCG
>ENSMUSG00000000303|Cdh1|6514_1
GATGATACCCGGGACAATGTGTATTACTATGA
>ENSMUSG00000000305|Cdh4|2069_1
ATGCAGTATGAGACCAACAGCTTGGACTTCAA
>ENSMUSG00000000305|Cdh4|209_1
AGGATCAGGTCGGACAAAGACAATGACATCCC
>ENSMUSG00000000318|Clec10a|9041_1
CTTTGAGAAAGGCTTTAAGAACTGGGCCCCAC
>ENSMUSG00000000318|Clec10a|4032_1
TAGTGTGGTGTTTGCAAGAATAAGGTTGCTGA
>ENSMUSG00000000320|Alox12|4034_1
AACTGCAGGAGCTCCAATTCCATTTGCTGAAC
>ENSMUSG00000000320|Alox12|2376_1
TGCTCAGCCAATTTCAAGCAGATTTGGACAAT
>ENSMUSG00000000320|Alox12|2376_2
AGGTGGCTAGTGGATAAAATGCTTACTGCTCA
>ENSMUSG00000000326|Comt|7183_1
AAATCATGGATGCAGTGATTCGGGAGTACAGG
>ENSMUSG00000000326|Comt|5339_1
CTACAATACCCCTGGAAAACACCTGTGCATCA
>ENSMUSG00000000374|Trappc10|6376_1
CTCTCTGACCCTTTGAAGGACTCTTCTCGAAC
>ENSMUSG00000000374|Trappc10|11837_1
AGCTGATACAGAAGCAAGAAGCTACTCTGCTG
>ENSMUSG00000000381|Wap|6901_1
AGTGTATCATCTGCCAAACCAACGAGGAGTGT
>ENSMUSG00000000381|Wap|3730_1
CAATCTGCTGCTAATAAAAATCCATTTGGCTT
>ENSMUSG00000000385|Tmprss2|9580_1
CTGTTCTACGTCTGAGATGGAGTGTGGGTCTT
>ENSMUSG00000000385|Tmprss2|11519_1
CTATGAGAAAGGGAAGACCTCGGACGTGTTGA
>ENSMUSG00000000392|Fap|2970_1
GATAACTTATCTCGCAAGTAAGGAGGGGATAG
>ENSMUSG00000000392|Fap|11282_1
GAATGGGGAATTTGTAAGAGGATACGAGCTCC
>ENSMUSG00000000392|Fap|1159_1
CCAACAAAGGACGACAATCTCGAACACTATAA
>ENSMUSG00000000394|Gcg|14605_1
TTTTGTGCAGTGGTTGATGAACACCAAGAGGA
>ENSMUSG00000000399|Ndufa9|8678_1
GGAGTGGGAAACCAGAAACTTTGATTTTGAGG
>ENSMUSG00000000399|Ndufa9|16365_1
GAAACCAAGCCTGCCAAGACAGTCAACTATTA
>ENSMUSG00000000409|Lck|14690_1
ATCCGTAACCTAGACAACGGTGGCTTCTACAT
>ENSMUSG00000000409|Lck|4525_1
CTGACTCTGTACATGAAACCTGTGCGTGTGTC
>ENSMUSG00000000416|Cttnbp2|7283_1
AATTGGACCTTAGACAAACACGAACAAGTAGA
>ENSMUSG00000000416|Cttnbp2|5055_1
TCTACCTTCAAGTGCAAACAGAATTGAGGAGA
>ENSMUSG00000000435|Myf5|16457_1
TTCATGGAGGAAAAGAAGCCCTGAAGCTGAAG
>ENSMUSG00000000435|Myf5|14202_1
TTGTAAGCACATTTCAAGAATGCCTGGTAAAT
>ENSMUSG00000000440|Pparg|14743_1
CTGCATGTGATCAAGAAGACAGAGACAGACAT
>ENSMUSG00000000440|Pparg|17675_1
GCGATCTTGACAGGAAAGACAACGGACAAATC
>ENSMUSG00000000441|Raf1|7310_1
GGAGATGTTGCAGTAAAGATCCTAAAGGTGGT
>ENSMUSG00000000441|Raf1|3639_1
GCTGACTGTGTGAAGAAAGTCAAAGAAGAGAG
>ENSMUSG00000000489|Pdgfb|6585_1
TGGGCAGGGTTATTTAATATGGTATTTGCTGT
>ENSMUSG00000000489|Pdgfb|10609_1
GGTGAGCAAGGTTGTAATGGGATGTATATTGC
>ENSMUSG00000000530|Acvrl1|14243_1
GAGACGGAGATCTACAACACAGTTCTGCTTAG
>ENSMUSG00000000530|Acvrl1|14720_1
GTTTTGAGGACATGAAAAAGGTGGTGTGCGTT
>ENSMUSG00000000532|Acvr1b|12988_1
AGTGACCATTGAGGGAATGATTAAGCTAGCCT
>ENSMUSG00000000532|Acvr1b|17778_1
GTTATGAGGCCTTGCGAGTGATGGGAAAGATG
>ENSMUSG00000000544|Gpa33|1386_1
CGAGTGAGAGTATCTAACGATGCTGAGTTGTC
>ENSMUSG00000000544|Gpa33|4680_1
ACAATACAGCTGGAAGAGTTACAACGCCCAGA
>ENSMUSG00000000544|Gpa33|8526_1
GACGAAGATGACCACAGACATGAGGATCGGTG
>ENSMUSG00000000544|Gpa33|12548_1
TTGAATGAAGGGAAGAAATCAACGATAAGGTG
>ENSMUSG00000000555|Itga5|6952_1
GTGAGGCTGTATATGAAGCTCTGAAGATGCCC
>ENSMUSG00000000555|Itga5|5629_1
CTCCTCTATGTGACCAAGGTGACAGGACTCAG
>ENSMUSG00000000560|Gabra2|13359_1
TGTGTTTGGAGTAACAACTGTTCTAACAATGA
>ENSMUSG00000000560|Gabra2|16512_1
GAACAAGAAGCCAGAGAACAAGCCAGCTGAAG
>ENSMUSG00000000563|Atp5f1|11788_1
AGCAAGGATCAGAAATACCTTACTGGCCAATA
>ENSMUSG00000000563|Atp5f1|7356_1
CGATTGCATCCTGGATTTGTTTCATGCTCGAC
>ENSMUSG00000000567|Sox9|11340_1
GAGACCTTCGACGTCAATGAGTTTGACCAATA
>ENSMUSG00000000567|Sox9|9728_1
CATGTAAAGGAAGGTAACGATTGCTGGGATTC
>ENSMUSG00000000594|Gm2a|3313_1
GTGACCTGATAGACGAATACATTCCTCCTGGA
>ENSMUSG00000000594|Gm2a|11163_1
TGGTATGATGCCTTCAAGAATGGGATGGCATT
>ENSMUSG00000000600|Krit1|8772_1
TGAACGGATAAAGACAAATGTCATAAACCCTG
>ENSMUSG00000000600|Krit1|12316_1
GGGAAGAAGCTGCAAAATTGTTGAAAGACGCC
>ENSMUSG00000000605|Clcn4|3557_1
TTCTCCAAGTATAGCAAGAATGAAGGCAAGAG
>ENSMUSG00000000605|Clcn4|12845_1
CAAACCAGGACCCTGAATCCATCATGTTTAAT
>ENSMUSG00000000617|Grm6|5371_1
TGATTGACTATGAGGAACAGAGGACGGTGGAC
>ENSMUSG00000000617|Grm6|9442_1
CTGGTGAACGGAAAAAGATGGTGAAGGGTGTG
>ENSMUSG00000000628|Hk2|12572_1
TGACTTGTGGCTATGAAGACCCTCACTGTGAA
>ENSMUSG00000000628|Hk2|4503_1
GACTTTGACATTGACATTGTGGCTGTGGTGAA
>ENSMUSG00000000631|Myo18a|9867_1
TTGAGGATGAGATGGAAAGTGACGAGAACGAG
>ENSMUSG00000000631|Myo18a|4330_1
AGATACAAGGAGGATAACATAGAACTGGCGTT
>ENSMUSG00000000632|Sez6|3441_1
TATGAGCCCTTTGTCAAATACGGCAACTTCAG
>ENSMUSG00000000632|Sez6|18021_1
TATGGAGTAGAGATCAAGGTGGAGAACATCAG
>ENSMUSG00000000632|Sez6|4718_1
TGTTGCTGGTGGGAGGAGTGTACCTCTATTTT
>ENSMUSG00000000690|Hoxb6|1758_1
GCACATACTACCTAGAAGGAAGAAGAGGAGCC
>ENSMUSG00000000690|Hoxb6|618_1
TTAGCTCCGGACGTGAAATACTTCGGTAATAA
>ENSMUSG00000000708|Kat2b|3104_1
GAACCATCCAAATGCTTGGCCTTTCATGGAAC
>ENSMUSG00000000708|Kat2b|14802_1
TGGGGTAATCTAGAGAAAAGTTTGACCATGAA
>ENSMUSG00000000711|Rab5b|18232_1
GTTTATTAGTAGGACAAAGGTTGAGGTGCAGT
>ENSMUSG00000000711|Rab5b|13870_1
ATGGAATCTACAATGAATGAGGTTTGGCCCTA
>ENSMUSG00000000730|Dnmt3l|8049_1
TGCCATGTTTCTCTGAAACTGTGTGTACCTGT
>ENSMUSG00000000730|Dnmt3l|2973_1
GCCAGTGCGGGTACTGAGCCTTTTTAGAAATA
>ENSMUSG00000000730|Dnmt3l|2973_2
GGAATCTCTTAGGCTAAATGAGTTTCCGTGCT
>ENSMUSG00000000731|Aire|5833_1
AAAAGATGTGGACCTAAACCAGTCCCGGAAAG
>ENSMUSG00000000731|Aire|17949_1
CTTGCAGATGGCCCTGATCTTTGTAGAGATGC
>ENSMUSG00000000732|Icosl|7037_1
AACGGACAATAGCCTAATAGACACGGCTCTGC
>ENSMUSG00000000732|Icosl|5091_1
ACCAGGTGGATGTCAGACACAACTTCAGAGTG
>ENSMUSG00000000751|Rpa1|13969_1
ATCATTGGAATCTGCAAGAGCTATGAAGATTC
>ENSMUSG00000000751|Rpa1|12369_1
GACTTGGAAGTTATGAAATCTGCTGAAGACGT
>ENSMUSG00000000766|Oprm1|14621_1
ACATGGTACTGGGAGAACCTGCTCAAAATCTG
>ENSMUSG00000000766|Oprm1|16567_1
AAACGATGTTTTAGAGAGTTCTGCATCCCAAC
>ENSMUSG00000000782|Tcf7|8600_1
GATAACTACGGAAAGAAGAAGAGGCGGTCAAG
>ENSMUSG00000000782|Tcf7|11543_1
GCTTGCAAGAGGAGGGACTAGGATACGTTTAG
>ENSMUSG00000000791|Il12rb1|10633_1
CACTAAAACCCAAGTGACACTTGACGGACTGC
>ENSMUSG00000000791|Il12rb1|1934_1
TGGACTCAGTTTCCCTATTAGAGTATTGGGCA
>ENSMUSG00000000804|Usp32|1021_1
GCGATTTGGTGCAAGAACTTTGGAGTGGAACT
>ENSMUSG00000000804|Usp32|18328_1
GATGGTTGGAACGAGAAAGCAGGTATGGTCTG
>ENSMUSG00000000805|Car4|12054_1
CACTGGTCAAATGGGAATGACAACGGTTCAGA
>ENSMUSG00000000805|Car4|13536_1
CAGAAGTTGAACATGAAGGACAATGTGAGGCC
>ENSMUSG00000000817|Fasl|12557_1
TGGAATGGGATTAGGAATGTATCAGCTCTTCC
>ENSMUSG00000000817|Fasl|10223_1
GCAGAGGCACAGAGAAAGAACTGTCTGATGTT
>ENSMUSG00000000826|Dnajc5|13378_1
CTGTTTGTGCTGTTGCTTTAACTGCTGCTGTG
>ENSMUSG00000000826|Dnajc5|20_1
CTGTCTCCTTGTGCTTACAGGAGTCAGGTAAG
>ENSMUSG00000000838|Fmr1|9198_1
CAAGAGATCGTGGACAAGTCAGGAGTTGTGAG
>ENSMUSG00000000838|Fmr1|3698_1
GTTGGTGGTTAGCTAAAGTGAGGATGATAAAG
>ENSMUSG00000000861|Bcl11a|2698_1
TGACGATTGTTTATCAACGTCATCTAGAGGAA
>ENSMUSG00000000861|Bcl11a|14656_1
AAGTCAGTGGTGGCCAAGTTCAAGAGTGAGAA
>ENSMUSG00000000861|Bcl11a|14656_2
TAATGCTCGTAAGACAATGTGGCTGCTTCAGG
>ENSMUSG00000000869|Il4|6090_1
ACTGAGCCACCATGCTTTAACTTATGAATTTT
>ENSMUSG00000000869|Il4|2123_1
GAATGAAAGGCCCCAAAGTCTTGACTTACCAG
>ENSMUSG00000000881|Dlg3|17175_1
CTCCGAACCAGTGAGAAGAGGTCCTTGTATGT
>ENSMUSG00000000881|Dlg3|12627_1
AAAGCCATGAAACTGGAGCAAGAATTTGGAGA
>ENSMUSG00000000889|Dbh|4707_1
TGCCTGAGGATGTACAAACCATGGATATCCGG
>ENSMUSG00000000889|Dbh|12411_1
GTGAGTGGAATCTGCAGCCTTTGCCTAAGATC
>ENSMUSG00000000902|Smarcb1|7754_1
CTGGTGATGAAGACATCCATGCTCGACCTCTA
>ENSMUSG00000000902|Smarcb1|13182_1
AGTGGAGATTGCCATCCGAAATACCGGAGATG
>ENSMUSG00000000915|Hip1r|6191_1
CAGGACTTGAAGCCTAAGAGCCTGGATGTACG
>ENSMUSG00000000915|Hip1r|18614_1
GAGCAAGCGAAGCGTGAGTCTGAGATGAAGAT
>ENSMUSG00000000938|Hoxa10|6141_1
ATGAAACTTCCAGACAACGTCTTTTCGCTTCC
>ENSMUSG00000000938|Hoxa10|2836_1
AAGAGCAGAGTATGGAAGCATGGACATTCAGG
>ENSMUSG00000000942|Hoxa4|3077_1
TTCCCTCCTCCATATAATCTAGAGACCTGGAT
>ENSMUSG00000000942|Hoxa4|15866_1
TGTAGACCTTGATGGTAGGTGTGGCATGTAGT
>ENSMUSG00000000957|Mmp14|1959_1
TGTGGTGTTCCGGATAAGTTTGGGACTGAGAT
>ENSMUSG00000000957|Mmp14|18209_1
ACTACCGGTTCAATGAAGAATTCAGGGCAGTG
>ENSMUSG00000000982|Ccl3|16261_1
GGAAGATTCCACGCCAATTCATCGTTGACTAT
>ENSMUSG00000000982|Ccl3|1743_1
GTCACACTGTTTGGTGACAGCTATTCTAGGTA
>ENSMUSG00000000983|Wfdc18|15109_1
CCCACGCAGTTTTGGAACTTGTGATGAACGAT
>ENSMUSG00000000983|Wfdc18|14581_1
AAGATGGATCTTTATAAGCAGGACTGATGGCT
>ENSMUSG00000001016|Ilf2|17513_1
ACTAAAGATCCTGCCAACATTGGAAGCTGTTG
>ENSMUSG00000001016|Ilf2|16943_1
CAGTTATGACCCTAGAACAACAGGATATGGTC
>ENSMUSG00000001017|Chtop|12327_1
GCCTGCCTGTTAGACTCTTGTTAAAGTCACCA
>ENSMUSG00000001017|Chtop|18181_1
TCTTGTTAATAGCTGGAGCTAAAGGTGTGTTT
>ENSMUSG00000001018|Snapin|15951_1
CAAGTACAATTCTCCAACGGCTTTGTCTGGTA
>ENSMUSG00000001018|Snapin|7800_1
CTCCACTTTGTTTACAACTGAGGACTTAGGTA
>ENSMUSG00000001027|Scn4a|16801_1
GGAACAAGGAGCTGAAAGACAATCATATCCTG
>ENSMUSG00000001027|Scn4a|16709_1
GCAGAGATGGTGCTGAAGTTGATTGCTATGGA
>ENSMUSG00000001034|Mapk7|16646_1
TTTGACTTTGCTTTTGACCGTGAAGCCCTTAC
>ENSMUSG00000001034|Mapk7|5702_1
CTTGGCTTGAGTTACTCTGCAGGTTCATCTCA
>ENSMUSG00000001062|Vps9d1|7718_1
GATGGAGAATCTGGTGATCGCCAAAGCAAGAG
>ENSMUSG00000001062|Vps9d1|8500_1
TGGTTGGGGACAGTGAAATATGTTCAGGACAC
>ENSMUSG00000001119|Col6a1|16381_1
CACCTGAAGGAGAACAAGTACTTGATCGTGGT
>ENSMUSG00000001120|Pcbp3|3650_1
GAGGAGGACATCATTAATTCCATGAGCAACAG
>ENSMUSG00000001120|Pcbp3|18473_1
GAGCTCACCATTCCCAATGATCTTATAGGCTG
>ENSMUSG00000001123|Lgals9|16169_1
GAAGGTCACTGCTTCAAGGTAGCTGTGAATGG
>ENSMUSG00000001123|Lgals9|2077_1
CAGAGGTCAGAGTTCAAGGTGATGGTGAACAA
>ENSMUSG00000001127|Araf|17739_1
TCTACAGGCTCATCAAAGGAAGAAAGACAGTC
>ENSMUSG00000001127|Araf|4970_1
TCAAATCTCTCTGTGAATGAGCTGCTAACCCC
>ENSMUSG00000001131|Timp1|11320_1
TATCTATCCCTTGCAAACTGGAGAGTGACACT
>ENSMUSG00000001131|Timp1|726_1
AAAAACTGAAGCCTGAACACTGTCTACTTTTC
>ENSMUSG00000001151|Pcnt|15584_1
AGGCTGAGTCTGAGAAACTGTCCATAATCAGC
>ENSMUSG00000001151|Pcnt|14537_1
CAGGAATTGTCGTTGAAGCATCAGTCGGAGAT
>ENSMUSG00000001156|Mxd1|5550_1
CTGACTCTGATAGAGAAGAACTGGACGTGGAC
>ENSMUSG00000001156|Mxd1|7174_1
CGGATTCCCAGCAATAACTGAGTTTTGGCACT
>ENSMUSG00000001211|Agpat3|833_1
TATGACGTGACCCTGAACTTCAGAGGGAACAA
>ENSMUSG00000001211|Agpat3|9377_1
TTAATGCTGTGATTGAACACCCATAACCTGAT
>ENSMUSG00000001225|Slc26a3|7481_1
GTCGTGTTTGTCTTTAAAGAAATCAATCAGCG
>ENSMUSG00000001225|Slc26a3|3216_1
AAAAGAATTATGCCGAAGTGTATGAGCCTGAA
>ENSMUSG00000001228|Uhrf1|15483_1
CATGTCAAGTATGATGACTATCCAGAGCATGG
>ENSMUSG00000001228|Uhrf1|2520_1
TTGAGATGGGTTTAGAAACCGTTGAGTTTCAT
>ENSMUSG00000001229|Dpp9|10255_1
AGCTGGTGTACTTTCAAGGTACAAAGGACACA
>ENSMUSG00000001229|Dpp9|13964_1
GCATCCTATATGAGGAAGTGGACGAGTCTGAA
>ENSMUSG00000001247|Lsr|5736_1
GAGCGGAGGATGAAAAAGAATTTGGCCCTGAG
>ENSMUSG00000001247|Lsr|2525_1
GACCTCTATGACCCCGACGATCCTAGAGACTT
>ENSMUSG00000001248|Gramd1a|14125_1
CCATCCAGTTGAAGGAAGTGACCTGTCTGAAG
>ENSMUSG00000001248|Gramd1a|4988_1
ATGACAGTTTTCCCTGAGGACTCCTGATTGAA
>ENSMUSG00000001260|Gabrg1|15997_1
GATTTGGAGTGATGGAAGGGTTCTCTATACTC
>ENSMUSG00000001260|Gabrg1|1702_1
TTTAACTATGAACAAAACATGGGTCTTGGCAC
>ENSMUSG00000001270|Ckb|10603_1
GACGAGGAGAGTTACGACGTATTCAAGGACCT
>ENSMUSG00000001270|Ckb|11787_1
AGACTTCTGTCGCCCTGGGTAGAGTTTATTTT
>ENSMUSG00000001280|Sp1|5402_1
ATACAGGAGAGAAGAAATTTGCCTGCCCTGAG
>ENSMUSG00000001280|Sp1|8634_1
TCCAGACCATTAACCTCAGTGCATTGGGTACT
>ENSMUSG00000001281|Itgb7|1464_1
GGACCTGAGCTACTCAATGAAGGACGACTTGG
>ENSMUSG00000001281|Itgb7|18446_1
AATGATGTCCGAGTCAACCAGACGGTGGATTT
>ENSMUSG00000001288|Rarg|4066_1
AAGGAAGCTGTAAGGAACGATCGAAACAAGAA
>ENSMUSG00000001288|Rarg|2761_1
GAGAGATGCTGGAGAACCCGGAGATGTTTGAG
>ENSMUSG00000001300|Efnb2|15142_1
TACATCAAATGGGTCTTTGGAGGGCCTGGATA
>ENSMUSG00000001300|Efnb2|467_1
GACCTCGGGTTCAGTAAGGTTTTCAAAGATCT
>ENSMUSG00000001313|Rnd2|4870_1
CAAGTGGGAGCTGTGTCCTACGTTGAATGTTC
>ENSMUSG00000001313|Rnd2|17575_1
TTTAAAGCAAGAAGCTCTTTCCTCCCATCAAC
>ENSMUSG00000001323|Srr|12983_1
AGACGGTTTCTGTTTAAATTCAGGCAAGATTG
>ENSMUSG00000001323|Srr|8886_1
TGTCACTTTTAACCCAAGGTACTGGCTCTGGT
>ENSMUSG00000001334|Fndc5|881_1
GAGGTGCTGATCATTGTTGTGGTCCTCTTCAT
>ENSMUSG00000001334|Fndc5|663_1
AGGAGGTTGAACTACAAACCCAAATTCTGCAA
>ENSMUSG00000001348|Acp5|13467_1
AGTGATGCTGTGTGGCAACTCAGATGACTTTG
>ENSMUSG00000001348|Acp5|14266_1
GGGAACCAAGGGGCTTACTTACAGGAAAGAAG
>ENSMUSG00000001349|Cnn1|13291_1
ATCAAAGCCATTACCAAGTATGGGGTGAAACC
>ENSMUSG00000001349|Cnn1|3710_1
GACAGCAGCGTTTGTAACTCGAACACATTCTT
>ENSMUSG00000001416|Cct3|13449_1
CAGATGGAGGAGGAGTACATCCATCAGCTGTG
>ENSMUSG00000001416|Cct3|9338_1
TAGTCAGCCGACCTGAGGAACTGAGAGAAGAT
>ENSMUSG00000001418|Glmp|3355_1
GGTGGATATCTTCTCTCCACTAGTCCTCGGAA
>ENSMUSG00000001418|Glmp|17565_1
AGCAGCATACAGTTTTCTTCTGCTCTCGTCTT
>ENSMUSG00000001419|Mef2d|10706_1
CAGTGGTTTCCGTGGCAACACCAAGTTTACTC
>ENSMUSG00000001419|Mef2d|10879_1
TCCCAGATAGACGTAAAGAACCAAAAACTACC
>ENSMUSG00000001435|Col18a1|11457_1
GGAAGGGGCTTGATAAAGGGAGGTATGAAAGG
>ENSMUSG00000001435|Col18a1|2969_1
TGTGATCTATGTGTCAAGTGAGGATAAAGCAA
>ENSMUSG00000001436|Slc19a1|10320_1
CACATTTGGAGCAGGAATTAAGACGATTGGAC
>ENSMUSG00000001436|Slc19a1|10320_2
TGGAGACTTCTGTGCAAGCGATAAGCCTACAG
>ENSMUSG00000001436|Slc19a1|17018_1
CTATTGGTGATCGTCAAGACCTGATGGCCTTG
>ENSMUSG00000001436|Slc19a1|17018_2
CTTCTGAGGACCCTAAACCCAGCCTACTTCAT
>ENSMUSG00000001440|Kpnb1|1276_1
GGGAAGGATGTACTGAAGTTAGTAGAAGCTAG
>ENSMUSG00000001440|Kpnb1|14836_1
CGACGGGAAGTCAAGAACTATGTTTTGCAGAC
>ENSMUSG00000001441|Npepps|13925_1
GCAAACAGGTACAGGAACCTTAAAGATAGATT
>ENSMUSG00000001441|Npepps|12872_1
CTAATGGATAAGCCAGAGATGAGTGTGGTTTT
>ENSMUSG00000001444|Tbx21|1848_1
AAAGGATTCCGGGAGAACTTTGAGTCCATGTA
>ENSMUSG00000001444|Tbx21|7010_1
ATGCGCCAGGAAGTTTCATTTGGGAAGCTAAA
>ENSMUSG00000001493|Meox1|11449_1
GCCAATGAGACGGAGAAGAAATCATCCAGAAG
>ENSMUSG00000001493|Meox1|15579_1
CAGATAAGGACAGGAAAACAACCCATCTTCCT
>ENSMUSG00000001494|Sost|16882_1
AGTGTGATGTTGGGCTACGTGGTTCTCTTTTG
>ENSMUSG00000001494|Sost|11216_1
AGGGCGCAAGTGTTATACATATGCTGAGAAGC
>ENSMUSG00000001496|Nkx2-1|4836_1
TGTTCTACCTTGCTTTATGGTCGGACCTGGTG
>ENSMUSG00000001496|Nkx2-1|16919_1
TGTACATTATGTTGTAAAAAGAACCCCAGTCC
>ENSMUSG00000001497|Pax9|2982_1
GACCTTGTAAATATGGATGTGGATGTCTTCGT
>ENSMUSG00000001497|Pax9|4604_1
ACTTTATGTGCTAGAAAACCACTGTGAAATGA
>ENSMUSG00000001504|Irx2|15253_1
GTTTGGGCATATGAGAACTTGTTGTCATAGTA
>ENSMUSG00000001504|Irx2|14221_1
GACCTGAGAGAAATTAATGTACAACAGGGAGA
>ENSMUSG00000001506|Col1a1|13222_1
ACCTTTGACCAACTGAACGTGACCAAAAACCA
>ENSMUSG00000001507|Itga3|18500_1
TACATGATTCAGCGGAAGGACTGGGATTTATC
>ENSMUSG00000001507|Itga3|9574_1
CTAGGAAACCCCTTCAAACGGAACCAGAGGAT
>ENSMUSG00000001508|Sgca|3281_1
CCTATTGAGGGACGGAAGGAAGGGGTATACAT
>ENSMUSG00000001508|Sgca|9373_1
CTGGAGGGTCAGGATAAGGGAGAGAGGATTCT
>ENSMUSG00000001510|Dlx3|16236_1
CGCTCCAAGTTCAAAAAGCTCTATAAGAATGG
>ENSMUSG00000001510|Dlx3|1962_1
TGTTTTTCTCCCAGTAAGTTTGCAGTCTTGGG
>ENSMUSG00000001517|Foxm1|1921_1
AAAGAGGAGCTATCCAACTCCTGGGAAGATTC
>ENSMUSG00000001517|Foxm1|3398_1
AGAAATGTGACCATCAAAACTGAAATCCCACT
>ENSMUSG00000001552|Jup|7287_1
AGATCCTGGTCAACCAACTGAGTGTAGATGAC
>ENSMUSG00000001552|Jup|5173_1
ACTATGCAGAACACCAGTGACCTGGATACTGC
>ENSMUSG00000001566|Mnx1|13019_1
ATGAAATGGAAACGCAGCAAAAAGGCCAAAGA
>ENSMUSG00000001566|Mnx1|11137_1
GGGAGAAACACCTTTAATTTTGGAAGGAGGGG
>ENSMUSG00000001630|Stk38l|3468_1
GAGCTGAGTTTCAGAAATGACCATGAAAGCTG
>ENSMUSG00000001630|Stk38l|131_1
GTGCTGAGAGATTGTGACTTGACGACTGATGT
>ENSMUSG00000001632|Brpf1|3535_1
AGAGGAACTGTGAACAAGTTGGGAGAGATTCT
>ENSMUSG00000001632|Brpf1|17804_1
AGTATGACATGGATGAAGAGGACTATATCTGG
>ENSMUSG00000001642|Akr1b3|5849_1
TGAGGCAAGGAGAAGTCTGACCCAAAGGATTA
>ENSMUSG00000001642|Akr1b3|4011_1
GGAGACACCGATTGTTTTCACCAAACCTTCAT
>ENSMUSG00000001656|Hoxc11|17741_1
GAAAATACACCTTACAACAATGTCTTGCTGCT
>ENSMUSG00000001656|Hoxc11|6348_1
CTGCGGGTTTATTGCTAGTCTATGAAGTTCGT
>ENSMUSG00000001657|Hoxc8|9682_1
CCTTATTTGACCAGAAAGCGCCGGATTGAAGT
>ENSMUSG00000001657|Hoxc8|1554_1
TGCTTGTATGCTGGGAATTAGAATACTGGATA
>ENSMUSG00000001661|Hoxc6|5798_1
CAGGACCAGAAAGCCAGTATCCAGATTTACCC
>ENSMUSG00000001661|Hoxc6|6771_1
TGAATGACGTTTGTTTAGCCAGTAGGAGAAAA
>ENSMUSG00000001729|Akt1|14288_1
TGAGGTTGACAGAGGAACAAGAATCCAGTTTG
>ENSMUSG00000001729|Akt1|2478_1
CATTTAGGGGATTTTAATCTTGGTGACAGGAG
>ENSMUSG00000001761|Smo|17476_1
TGTGTACTATGCCTTGATGGCTGGAGTAGTCT
>ENSMUSG00000001761|Smo|9282_1
AGGTCCTAGGATGGGAAAGACAAATGTACACC
>ENSMUSG00000001783|Rtcb|12308_1
ACTGGTAGCTATGGAAAAGGCCATGAAGAGAG
>ENSMUSG00000001783|Rtcb|3237_1
GCTTTGTCCAGAGCAAAATCACGTCGTAACTT
>ENSMUSG00000001785|Pwp1|12536_1
CAAAAGGAAAGTTGCAAGAAGAAGGTGGGAGT
>ENSMUSG00000001785|Pwp1|10932_1
ACTGGGTACTGTACAGAGTTCTTGCCTTTCTT
>ENSMUSG00000001815|Evx2|14858_1
ACCGAGAGCCGCAAGAAGCCTAGTCATTATTC
>ENSMUSG00000001815|Evx2|835_1
GAGGAGGTGAGGGTCAAACTGACATTGTAGTT
>ENSMUSG00000001819|Hoxd13|9165_1
CCAAACTGCAGCTCAAAGAACTGGAGAATGAG
>ENSMUSG00000001819|Hoxd13|4587_1
CCTTTATCTGGTTCTAAAACTTTTTGCTGCCC
>ENSMUSG00000001823|Hoxd12|7081_1
AGCTGGAGAACGAATTCCTGGTCAATGAATTC
>ENSMUSG00000001823|Hoxd12|3862_1
GTGTTTGGGAATTGCAATCTAACACTGGCTTT
>ENSMUSG00000001827|Folr1|13119_1
GCTGAGCTCCTGTTTTACCTTCAGTTGTCTGG
>ENSMUSG00000001827|Folr1|12767_1
GAACTATGACATCGGAATGCAAACGGCACTTT
>ENSMUSG00000001833|Sept7|13915_1
CCCAAGGATACTGCCTTCCTCTGACTCTTTTG
>ENSMUSG00000001833|Sept7|11551_1
TTTCATGCAAACGTTTCATAAACTCAATGTCC
>ENSMUSG00000001847|Rac1|4135_1
CTGGGTGGAGTGTGAAACACGACATGATCAAA
>ENSMUSG00000001864|Aif1l|13537_1
TCTGATGTCTTTAAAGAGGATGATGGAGAAGC
>ENSMUSG00000001864|Aif1l|4284_1
CTTGACTCATTGTGTTAGGTCTCCTGGGTTAT
>ENSMUSG00000001870|Ltbp1|188_1
ATGTGAACGAGTGTGAACTGCTCAGTGGTGTA
>ENSMUSG00000001870|Ltbp1|17170_1
AGTGAGGAGGGTACTAACTGTATAGATGTGGA
>ENSMUSG00000001911|Nfix|733_1
GTCTGGAATGTGACAGAGCTGGTGAGAGTATC
>ENSMUSG00000001911|Nfix|17283_1
TTCAGCCTGAGTCCAGAATAGAGGGTGTTCTG
>ENSMUSG00000001930|Vwf|13795_1
GGGGACGACTTCATCAACACGTTTGATGAGAC
>ENSMUSG00000001930|Vwf|5905_1
CGAGTCCTTTGTGGCTCTGTGTGAGAAGATTT
>ENSMUSG00000001946|Esam|9606_1
ATGTGCAGAATGATGAAGGCAAAAGTATAGGC
>ENSMUSG00000001946|Esam|5664_1
TAGCAGGGGGATAGGAAAGACATTTTAAAATC
>ENSMUSG00000001964|Emd|3226_1
TGAGGAGAGTTATTTGACCACCAAGACATACG
>ENSMUSG00000001964|Emd|9570_1
CTGGGCTTATCATATTATCCTACATCCTCCAC
>ENSMUSG00000001964|Emd|9570_2
TCCATGTCTTACAGCTCCAGTACTAGGTGATC
>ENSMUSG00000001985|Grik3|5122_1
TATGACCCTTGGAGTGAGCATCTTATACCGCA
>ENSMUSG00000001985|Grik3|13993_1
GAAGATGGCCTCGAGAAGGTTGGAGTATGGAG
>ENSMUSG00000001985|Grik3|4745_1
AAGCAGACCAAAATAGAGTACGGTGCTGTCAA
>ENSMUSG00000001986|Gria3|17696_1
GACTGGATGAAAGGGAATTCCCTGAAGCCAAG
>ENSMUSG00000001986|Gria3|14654_1
GGATCCAGAGACTAAAATATGGAATGGCATGG
>ENSMUSG00000001988|Npas1|14030_1
AGTTTGTTCATGGACAGGATGCAACCAGGATC
>ENSMUSG00000001988|Npas1|13214_1
GGAAGGGAGACTGAAGACAGTGTAACACCAGA
>ENSMUSG00000002028|Kmt2a|12492_1
AATCGACTGTTTGGGAATCCTGAATGACCTCT
>ENSMUSG00000002028|Kmt2a|14735_1
GACAAGAGCGTGGAGAAGGACAAGAGTAGAGA
>ENSMUSG00000002033|Cd3g|13307_1
AACTGCATTGAGCTAAACATAGGCACCATATC
>ENSMUSG00000002033|Cd3g|13307_2
CAGTGTCAAGGAGCAAAGGAGACATCAAACCC
>ENSMUSG00000002052|Supt6|10625_1
ATATGAAGGGAGTGGAAGGGTATGGTAATGAC
>ENSMUSG00000002052|Supt6|8555_1
GGAGCTGCTCATCAAAACTAAGAAGGAGAAGC
>ENSMUSG00000002057|Foxn1|9386_1
GACCTGGATGCTATCAACCCTTCTCTCACTGA
>ENSMUSG00000002057|Foxn1|1436_1
TTCATGGCCCTTAAGAACAGTAAGACCGGAAG
>ENSMUSG00000002068|Ccne1|5956_1
TGAATGTCTATGTCCAAGTGGCCTATGTCAAC
>ENSMUSG00000002068|Ccne1|18276_1
AGATGCCTTGGATGGAAGTGCTTTTATTGAAT
>ENSMUSG00000002083|Bbc3|6120_1
TTTTTCTGCACCATGTAGCATACTGGACTGCC
>ENSMUSG00000002083|Bbc3|3524_1
CTGTGAAGAGCATATGAGCCAAACCTGACCAC
>ENSMUSG00000002100|Mybpc3|11725_1
GATATCCGGATCGTTGAGACTTGGGGTTTCAA
>ENSMUSG00000002100|Mybpc3|1148_1
AAAGAGCTACAGGTGGATGAGGCTCAACTTTG
>ENSMUSG00000002103|Acp2|12370_1
GAAGAACCTGACCCTAATGGCAACTACCTCTC
>ENSMUSG00000002103|Acp2|7739_1
GAATGAGACTCGGCAGACACCAGAGTATCAGA
>ENSMUSG00000002104|Rapsn|11644_1
GATGGGCCGCTACAAAGAGATGCTGAAGTTTG
>ENSMUSG00000002104|Rapsn|15688_1
CAAGACAAGGCTTTGGATGCCATTGAGAAAGC
>ENSMUSG00000002108|Nr1h3|3085_1
GTGTGCTGTCAGAAGAACAGATCCGCTTGAAG
>ENSMUSG00000002108|Nr1h3|2702_1
TGGGCAGTTGGGATCTACTAACGTTGTATACC
>ENSMUSG00000002111|Spi1|12280_1
ATTCAGAGCTATACCAACGTCCAATGCATGAC
>ENSMUSG00000002111|Spi1|11942_1
GATGTGCTTCCCTTATCAAACCTTGTCCCCAG
>ENSMUSG00000002129|Sf3a1|9698_1
TGGACCAGGATACTCAAGTACAGGACATGGAT
>ENSMUSG00000002129|Sf3a1|16635_1
CTGGTGCCGGAAGATGACACTAAGGAGAAGAT
>ENSMUSG00000002147|Stat6|5913_1
GACATGGTGACAGAGAAACAGGCCAGAGAACT
>ENSMUSG00000002147|Stat6|1662_1
CAACATGAGCCAGATAACCATGCCCTTTGACC
>ENSMUSG00000002190|Clgn|10752_1
AACCTGCCCAAATAGAAGACTCAAGTGCTGTT
>ENSMUSG00000002190|Clgn|8186_1
TGATGGAAGATGGGAAATAGAAGAACTGAAGG
>ENSMUSG00000002210|Smg9|12603_1
CCTTCATGGACAGTGAAGCTGAGAACGAGAAC
>ENSMUSG00000002210|Smg9|13111_1
ACTTCTTCATTACCCAAGAGCGGATTGTCTTC
>ENSMUSG00000002221|Paxip1|5530_1
CGGCTTGAAGTATGAAAAGGCCAAAGAGTGGA
>ENSMUSG00000002221|Paxip1|16722_1
TGCAACTATGAAGGCAATTGTAGAGTGTGCAG
>ENSMUSG00000002233|Rhoc|10273_1
CCTGACAGTTTGGAAAACATTCCTGAGAAGTG
>ENSMUSG00000002233|Rhoc|17757_1
CCTACCGTCTTTGAGAACTATATAGCCGACAT
>ENSMUSG00000002249|Tead3|3746_1
TCAGATGAGGGCAAGATGTACGGTCGAAATGA
>ENSMUSG00000002249|Tead3|10233_1
GATGGGCTACATCATAAATGGCTCAAGGCAGG
>ENSMUSG00000002257|Def6|15928_1
GAAGGAAAGCGCTGCATGTTTTGTGTGAAGAC
>ENSMUSG00000002257|Def6|13188_1
AGGATCTGGGACCAGAACTGGGAAAGAAAAGG
>ENSMUSG00000002265|Peg3|2313_1
AGGGGAGTGAAACAGAAGAGAAGCTTTTCGAG
>ENSMUSG00000002265|Peg3|12390_1
GACGACAAGTACTTCAAATGTGATGTGTGCGG
>ENSMUSG00000002289|Angptl4|6586_1
AAAGATGCACCCTTCAAAGACTCCGAGGATAG
>ENSMUSG00000002289|Angptl4|10925_1
AAAGAAGAAGCCCGTAACTGGAGAGACTGGAG
>ENSMUSG00000002289|Angptl4|12507_1
GTTTCAAAGTTCAAGTAAACATGTTCCTCGGA
>ENSMUSG00000002307|Daxx|4901_1
CTGAGCTAGAGATGGAAGCTTTGCCTGAGGAA
>ENSMUSG00000002307|Daxx|7926_1
GACACCTTCCCCGATTATGGAGATGTGCTGAG
>ENSMUSG00000002308|Cd320|4077_1
TGTGTCCTGGACATTTCCTCCTATACTCTACT
>ENSMUSG00000002308|Cd320|13384_1
GAAGAGCTGGAGTTCAAGGAATGTCTGTGCTA
>ENSMUSG00000002324|Rec8|5638_1
GCAGCAGAAGATGAAAAGTCTCGTACTAGCCT
>ENSMUSG00000002324|Rec8|11050_1
GCTTCAGATTGGTGTGATAAGGGTCTACTTTC
>ENSMUSG00000002325|Irf9|1324_1
CAGAAATCACCATGCAAGCGAAGTATCAGTTG
>ENSMUSG00000002325|Irf9|17657_1
TGAGTTTGCGAGGCAGACTTGTTGAGGATACT
>ENSMUSG00000002329|Mdp1|3977_1
AATCGGAATATCATAGACGTTGGCAGACTTGG
>ENSMUSG00000002329|Mdp1|2540_1
CTGAAGTTGTGTCCTGATTAGAGTGCACCAGG
>ENSMUSG00000002341|Ncan|8182_1
TGGTAAAGGGTATCGAAGATGAGCAGGACCTG
>ENSMUSG00000002341|Ncan|7145_1
GATGAATCAGACCTGAATGTTGTGGCTGAGAG
>ENSMUSG00000002345|Borcs8|8450_1
CTGGATACCACATTGAAGACTCACCAAGAACT
>ENSMUSG00000002345|Borcs8|10274_1
TACTGATTCTGCCATAATTGTCTACCTTGGTC
>ENSMUSG00000002384|Bmp8b|6187_1
TTCAGTATCCATCAGAAGATTTAGGTGTGTGC
>ENSMUSG00000002384|Bmp8b|7073_1
ATTAAAGAAAATGCCAACAGTTTCCCTGATCC
>ENSMUSG00000002413|Braf|8242_1
CAGCTACCTTATTCAAACATCAACAACAGGGA
>ENSMUSG00000002413|Braf|5965_1
TTTCCTGGCTTACTGGAGAGGAGTTACATGTT
>ENSMUSG00000002477|Snrpd1|3081_1
GGAGTTGGACGCATGAAATACATATGTACTGA
>ENSMUSG00000002477|Snrpd1|3081_2
CTGAGCCCTCTCTCCAGCTAATTTTTACTAAA
>ENSMUSG00000002477|Snrpd1|6642_1
TTTGGGATGAGATCTAAAACTCACTCCATGGA
>ENSMUSG00000002489|Tiam1|4311_1
GGCCTGAAGATTTAGAACGAAGAACCGATAGC
>ENSMUSG00000002489|Tiam1|5669_1
TAGAGAATATGTGTGTAGATATGATGCCGGCC
>ENSMUSG00000002496|Tsc2|14821_1
TTCGTGCTGCTGATCAACAGGCAGTTCTATGA
>ENSMUSG00000002496|Tsc2|4314_1
GCTATGACCTGTCCCAATGAGGTGGTGTCATA
>ENSMUSG00000002546|Golga2|3492_1
CAGAACTGGAAGAGAAACTCCGAGTCCTGGTG
>ENSMUSG00000002546|Golga2|585_1
AATGGCCTTGTGTCTGAGTCTACATCCTACAT
>ENSMUSG00000002565|Scin|16961_1
GAAAGTGGCTCAGATAAAGCAGATTCCGTTTG
>ENSMUSG00000002565|Scin|8919_1
TACTTGATGCGTGGGAACAGATCTTTATTTGG
>ENSMUSG00000002588|Pon1|11952_1
GAGCCAGCAGTGTCAGAGTTAGAAATTATAGG
>ENSMUSG00000002588|Pon1|16488_1
GTAGTTTATGCAGAGAATGGTACCGTCCTGCA
>ENSMUSG00000002602|Axl|8816_1
GTATGGTGCATCTAGAAGGACGGACCTTTGTG
>ENSMUSG00000002602|Axl|14745_1
GTCTGGGCATCAGTGAAGAGCTGAAGGAGAAA
>ENSMUSG00000002603|Tgfb1|10912_1
TTCTTCAATACGTCAGACATTCGGGAAGCAGT
>ENSMUSG00000002603|Tgfb1|8926_1
GTGGCTGTCTTTTGACGTCACTGGAGTTGTAC
>ENSMUSG00000002633|Shh|11674_1
ATTTAAGGATGAGGAAAACACGGGAGCAGACC
>ENSMUSG00000002633|Shh|12732_1
ACTCACAGTGAGGGAAAGATTATTTTGTGAGG
>ENSMUSG00000002679|Med6|16227_1
CTTGGGATCAGTTATAAACTCCAGAGTGCTTA
>ENSMUSG00000002679|Med6|947_1
CCCTGAGAAACGAATGAGACTCCAGTGAATGT
>ENSMUSG00000002688|Prkd1|8768_1
TGGAGTTAGAAGGAGAAGACTCTCCAATGTGT
>ENSMUSG00000002688|Prkd1|3722_1
ATTTACGAGAGCTGGAATGCAGAATTGGAGAA
>ENSMUSG00000002699|Lcp2|12207_1
AAGGGGACCAGACAGAAGAGAGAATGATGAAG
>ENSMUSG00000002699|Lcp2|18198_1
TTGAACCTGACAGAAAATGACATTCAGAAGTT
>ENSMUSG00000002718|Cse1l|2450_1
GAAAGCTATCATGAGAAGTTTCTCCCTCCTGC
>ENSMUSG00000002718|Cse1l|10056_1
TCATTGGCCTGTTTGAATTACCTGAAGATGAC
>ENSMUSG00000002748|Baz1b|4250_1
CTGGTACTTCAGACCAAGCGTATCTCGAGAAG
>ENSMUSG00000002748|Baz1b|16137_1
AAAGGTGAGGATGACAAGCTGATCCTGTGTGA
>ENSMUSG00000002771|Grin2d|17835_1
GGAGAAGAATATCCGAAGCAACTACCCTGATA
>ENSMUSG00000002771|Grin2d|7302_1
AGGAGAGACCTTTTGTCATTGTAGAGCCTGCA
>ENSMUSG00000002799|Jag2|10228_1
ATGGGCAAAGAATGCAAAGAAGCCGTGTGTAA
>ENSMUSG00000002799|Jag2|5199_1
GTCAATGACTTCTACTGTGCCTGTGACGATGG
>ENSMUSG00000002833|Hdgfl2|9612_1
TAGACCGCATCAGTGAATGGAAGAGACGTGAT
>ENSMUSG00000002833|Hdgfl2|5168_1
GAGTCTGCCAATGATGACAATGAGGACAGCTG
>ENSMUSG00000002846|Timmdc1|5137_1
GGTGGCTGGTAGTATAATTGGAGCGTTGTTGG
>ENSMUSG00000002846|Timmdc1|3734_1
CTGGGCATATGGAGGAATACCTGCTTTTATTT
>ENSMUSG00000002870|Mcm2|8912_1
CAGATGGACCAGGATAAAGTGGCCAGGATGTA
>ENSMUSG00000002870|Mcm2|1722_1
GAGGAACTCATTGGTGATGGCATGGAGAGAGA
>ENSMUSG00000002885|Adgre5|11329_1
GACTTTGCCATGTGTAAGAACTCAGAGGGGAG
>ENSMUSG00000002885|Adgre5|4783_1
ATCAACCCAAACATGAAGAAGTTAAGGAAGGC
>ENSMUSG00000002897|Il17ra|2443_1
TCTGTGTCAGTGAGGAAGAAAGTAGAATGGCA
>ENSMUSG00000002897|Il17ra|6299_1
CAAGAGAGCAGCTAGAAAGCCTAATGCTCTCG
>ENSMUSG00000002900|Lamb1|10250_1
AGCAAGCTTGAGAGGAACGTGGAAGAGCTTAA
>ENSMUSG00000002900|Lamb1|6674_1
CGCGAGACAGAGTAGAAGATCTGATGTTGGAG
>ENSMUSG00000002944|Cd36|3439_1
ACCTATACTGTGGCTAAATGAGACTGGGACCA
>ENSMUSG00000002944|Cd36|5758_1
GGATCTTTGATGTGCAAAACCCAGATGACGTG
>ENSMUSG00000002957|Ap2a2|3739_1
TGAACTCGAATAGTGAACTGATCCGGTTGATT
>ENSMUSG00000002957|Ap2a2|7605_1
CAGAAGAACCCTGAGGAGTTCAAGACCTCTGT
>ENSMUSG00000002980|Bcam|13485_1
GGAATAGCTGGACAGAAGGCGATGAAGTCATG
>ENSMUSG00000002980|Bcam|747_1
AATCTCTGGATCTGGAACTTTGGGCATCATCG
>ENSMUSG00000002983|Relb|16791_1
CAGTGTGTTAGGAAGAAGGAAATTGAAGCTGC
>ENSMUSG00000002983|Relb|3405_1
AAGGTGCAAAAAGAGGACATATCCGTGGTGTT
>ENSMUSG00000002997|Prkar2b|226_1
GGAAGATGCGTCGGTAACTATGATAACCGTGG
>ENSMUSG00000002997|Prkar2b|15630_1
CTTATAATCCTGATGAAGAGGAAGACGATGCA
>ENSMUSG00000003031|Cdkn1b|351_1
AAATCTGGGGTGCATAATAGGGAATTCTGAAT
>ENSMUSG00000003031|Cdkn1b|15369_1
TGCCTGTGTATGAGAAAAACTTGGAAGTGTGC
>ENSMUSG00000003032|Klf4|6691_1
ATGGATAATCAGGAGAAAGGAAGAGTTCAAGA
>ENSMUSG00000003037|Rab8a|9091_1
ATGATACTGGGGAATAAGTGTGATGTGAATGA
>ENSMUSG00000003037|Rab8a|8968_1
TCTTTTCCACCTTCAGAGATGGAGAGAGTTAG
>ENSMUSG00000003051|Elf3|2064_1
AACTCTAGTGGCTGGAAGGAAGAAGAGGTTGG
>ENSMUSG00000003051|Elf3|14470_1
ACCAACTTGTTCGATAACTCTCCAGCTGTGAC
>ENSMUSG00000003053|Cyp2c29|16083_1
TGATATTACCCCAGTGATGAATGGATTTGCCT
>ENSMUSG00000003068|Stk11|1866_1
CCAAGAGGTTCTCCATCCGACAGATTAGGCAG
>ENSMUSG00000003068|Stk11|16508_1
TATATGGTGATGGAGTACTGCGTATGTGGCAT
>ENSMUSG00000003070|Efna2|1173_1
TATGTGCGTCCAACCAATGAGACCCTGTATGA
>ENSMUSG00000003070|Efna2|15662_1
TCCGACCTTCAATTCAAGGGGTCATTTATTTT
>ENSMUSG00000003099|Ppp5c|993_1
TTGTGACCAGATGGGAAACAAAGCCTCCTACA
>ENSMUSG00000003099|Ppp5c|12538_1
TCAGAGACCAACCCCTATATATTTAATGGCGA
>ENSMUSG00000003123|Lipe|3336_1
ACACTCGCAGAAGACAATATGGCCTTCTTCTC
>ENSMUSG00000003123|Lipe|3257_1
GAAGAAGCTGACAATAAAGGACTTGAGCAACT
>ENSMUSG00000003131|Pafah1b2|15528_1
TGTTTTATGGCGACTAAAGAATGGAGAGCTGG
>ENSMUSG00000003131|Pafah1b2|17437_1
ACTTTTCCCTAGGACAACATCAAGCAAGAGTA
>ENSMUSG00000003135|Cnot11|10825_1
CTGCTGAAACTGATGCAGTCAAGCCAGATCAC
>ENSMUSG00000003135|Cnot11|4571_1
AAACTTGTAACTCTTGAGTGGATTGCTTGATC
>ENSMUSG00000003153|Slc2a3|14653_1
CTTATGGGATTCGCCAAGATAGCGGAGTCTGT
>ENSMUSG00000003153|Slc2a3|7319_1
GAGATCCAGGAGATGAAGGATGAGAGTGTTCG
>ENSMUSG00000003154|Foxj2|9491_1
TCCTACTCAGAGATCAACTTTCAGGACCTAAG
>ENSMUSG00000003154|Foxj2|4115_1
TTGACTCCTTAAAGGAAAGCTTCAAAATGGTG
>ENSMUSG00000003166|Dgcr2|12610_1
TATGAGGCGTCTATCAACCCAGACAGTGTGTT
>ENSMUSG00000003166|Dgcr2|17794_1
GTCTACCTCAGTGGAGAGAACTACTGGGATGC
>ENSMUSG00000003184|Irf3|10808_1
AGGCTTGTGATGGTCAAGGTTGTTCCTACATG
>ENSMUSG00000003184|Irf3|12288_1
GGGTTTCTGACGGACAAGCTTGTGAAGGAGTA
>ENSMUSG00000003190|Bcl2l12|6180_1
CCAACCTCAGTGTTGAGCATGTACACAGCTTC
>ENSMUSG00000003190|Bcl2l12|3285_1
CAGCATAGATGACTGAAATATGACGACACACA
>ENSMUSG00000003200|Sh3gl1|9799_1
TGCAAGGCGCTTTATGATTTTGAGCCAGAGAA
>ENSMUSG00000003200|Sh3gl1|1878_1
CTCCAGCCTGTGCTGAAATGAACTGTACTCCT
>ENSMUSG00000003206|Ebi3|12209_1
CCTGTCCTGAGTCTGAATACTGACTTTCCATG
>ENSMUSG00000003206|Ebi3|9896_1
GTGCGGGGCTTTGTGAACTTTGTGATTTAATT
>ENSMUSG00000003226|Ranbp2|1153_1
TGATGAGGACAATGGAAATGGGGAGGATTTTC
>ENSMUSG00000003226|Ranbp2|15701_1
CAGAGGTAGAAGTGAAATCTGGAGAGGAAGAT
>ENSMUSG00000003227|Edar|8111_1
GTGACGTTCCCTGAGAATGGTGAGTTCCAGAA
>ENSMUSG00000003227|Edar|11213_1
GGGTGATAGAGTCTCAAGGGGTTGAAAGTGGG
>ENSMUSG00000003228|Grk5|17918_1
GAGATCTAAAACCCGAAAACATCTTGCTGGAT
>ENSMUSG00000003228|Grk5|4730_1
TCTATGAGATGATTGAAGGCCAGTCACCATTT
>ENSMUSG00000003233|Dvl3|6198_1
TCCATCCCTGATACAGAGCGCCTAGATGATTT
>ENSMUSG00000003233|Dvl3|16408_1
TGAGTTCTTTGTGGATGTGATGTGATCAGGGC
>ENSMUSG00000003233|Dvl3|16408_2
GTTCTTCTCAGAGAGAAGTAGAGAAGTTTGCT
>ENSMUSG00000003283|Hck|16813_1
GGGAGCTACTCGTTGTCTGTTCGAGACTTTGA
>ENSMUSG00000003283|Hck|15459_1
TTCCTCGAGAATCCCTCCAGATGGAGAAGAAA
>ENSMUSG00000003308|Keap1|547_1
ATCTGTATAGCGCAATGCCTGGTTCCTGCTTA
>ENSMUSG00000003308|Keap1|547_2
TGTGGTGTTGAAAGGAATCTGACATGTTGGAC
>ENSMUSG00000003308|Keap1|6552_1
TTGTACCCAAGCAGGAAAATAAAGGTTTCTGG
>ENSMUSG00000003308|Keap1|6552_2
GTTTTACAGGCCATTGACGATTTGGGGTTTCC
>ENSMUSG00000003316|Glg1|18367_1
CTGATGAGAGTCTGCAAGCAGATGATTAAGCG
>ENSMUSG00000003316|Glg1|4461_1
ATGTTGAAGGAAAGCAAAGCAGACATCTTTGT
>ENSMUSG00000003344|Btbd2|9536_1
CCAGTGGTCTGGGTTTCATGTTCCTTTTCTTC
>ENSMUSG00000003344|Btbd2|1789_1
GGTTCCACTTCCTCATATTTCTGTACCAGTGA
>ENSMUSG00000003379|Cd79a|1770_1
AATGGCAGGAACCCTAATATCACATGGTGGTT
>ENSMUSG00000003379|Cd79a|1770_2
TTGGCAGGAGTCATGGATCTCATGTAGACTGC
>ENSMUSG00000003382|Etv3|15889_1
CTCCCTTATCACGTGAATGCCATCAAAACCAC
>ENSMUSG00000003382|Etv3|15889_2
TTGTGTTGTATAAATAAGTGGGGTATGGACAC
>ENSMUSG00000003382|Etv3|4628_1
CTTTCCCAGTCCAGGTTACAGCATTGCATCAC
>ENSMUSG00000003382|Etv3|4628_2
GCCATGAGGAGTTGTAAACTCTTGATCAGGGA
>ENSMUSG00000003410|Elavl3|15509_1
AAGTTGGTTCGGGATAAGATCACAGGGCAGAG
>ENSMUSG00000003410|Elavl3|16862_1
GAATCATCACTTCCAGAATCCTGCTGGACCAG
>ENSMUSG00000003411|Rab3b|12380_1
ACTCAGATTAAGACCTACTCCTGGGACAACGC
>ENSMUSG00000003411|Rab3b|14773_1
CAGTGCTAATCCCTGGAGAGCTCAGATTCTAG
>ENSMUSG00000003420|Fcgrt|12107_1
GGATGTGGGAAAATCAGGTGTCTTGGTATTGG
>ENSMUSG00000003420|Fcgrt|17825_1
GGAAGGAGAGCGAGTTCCTGCTAAACTCTTGT
>ENSMUSG00000003421|Nosip|4967_1
CTGGAGTGTGTTGAGAAACTGATCCGGAAGGA
>ENSMUSG00000003421|Nosip|12782_1
GCCCTGAACAAGAAGTGCAAGTCTCGTGATAG
>ENSMUSG00000003435|Supt5|16178_1
CTGAGGAGGAATACGAATATGCCTTTGACGAC
>ENSMUSG00000003435|Supt5|18052_1
CTCTTTGATGCAGAGAAGATCAGGTCCTTGGG
>ENSMUSG00000003436|Dll3|12871_1
ACTGGAATCATCCTGAAGATGGAGACTCTAGA
>ENSMUSG00000003436|Dll3|13168_1
ACTGGAGACTCTTTGAAAGGGCTTTATTGTAC
>ENSMUSG00000003438|Timm50|8449_1
GAGCTGGTGGGACTGTCAGCATCGTCTATATT
>ENSMUSG00000003438|Timm50|7559_1
TGTGCTGTAGAAATAAAGAGAAGTCTGGCCTC
>ENSMUSG00000003458|Ncstn|4099_1
AAAGAAGAAGACCTGAAGTGGGTGTTGACCGA
>ENSMUSG00000003458|Ncstn|5164_1
ACCACTCTATCCCGAAATGTGATGTTTGTCTT
>ENSMUSG00000003476|Crhr2|11895_1
AAGCTGGTGATTTGGTGGACTACATCTACCAG
>ENSMUSG00000003476|Crhr2|9926_1
CCAGTCTGTTTCCCATGTGTCTCCAGGAGAAT
>ENSMUSG00000003518|Dusp3|1485_1
ATTTGCCAGAGATTGAACATAATCCTCTTGGG
>ENSMUSG00000003518|Dusp3|8333_1
AAGAATAATTAGGAGGAGGAACCTAGCCAATT
>ENSMUSG00000003526|Prodh|3950_1
AATTTGTAGGGAGGAAAAGGATGAAGGAAATG
>ENSMUSG00000003526|Prodh|3950_2
GACAACTACATGGAGAACTTACTGCAGTGCAT
>ENSMUSG00000003526|Prodh|6404_1
TTCGAGAGATTGATGAAGATGACCTTCTATGG
>ENSMUSG00000003527|Ess2|7943_1
AGAAGCCGAGACAGATAGTACATAAGAACACA
>ENSMUSG00000003527|Ess2|11100_1
GCTTTGATTGCATGAGAGCCACCTTTTCTAGT
>ENSMUSG00000003534|Ddr1|6433_1
GGCTACGTGGAGATGGAGTTTGAGTTTGATCG
>ENSMUSG00000003534|Ddr1|446_1
CATGAGTGTCTGTCTTCGGGTGGAGCTCTATG
>ENSMUSG00000003549|Ercc1|12963_1
GTGCCATCCTGATCCTGCTGTGACCATAGTAC
>ENSMUSG00000003549|Ercc1|12963_2
TTCACCGCATCAAGGGAGGATCTAGCCTTATG
>ENSMUSG00000003549|Ercc1|15028_1
CAGGACCATAGAGAGCAGCGCGAATAGAGTTC
>ENSMUSG00000003549|Ercc1|15028_2
AAATGAACTAATGCTTTTCGGCAGTAAAGAGG
>ENSMUSG00000003555|Cyp17a1|14533_1
CATGCCAACTTCTTCAAGCTGCAGGAAAAGTA
>ENSMUSG00000003555|Cyp17a1|15850_1
GACCCTTTCAAAGTGAAAATCACAGTGCGACA
>ENSMUSG00000003573|Homer3|17524_1
ACTCCCAACATGACCTTCACCAAAACCTCTCA
>ENSMUSG00000003573|Homer3|15285_1
TGTAGAGTTTTCTAGAATCCTTGGGCAGTGCT
>ENSMUSG00000003575|Crtc1|8050_1
TCACCATCATCATCAAACGTATGTGGTGGCAC
>ENSMUSG00000003657|Calb2|2755_1
TTATGACAAGGATGGAAGCGGCTATATTGATG
>ENSMUSG00000003657|Calb2|8214_1
ATGCAGAAGTATGATAAGAACTCAGATGGGAA
>ENSMUSG00000003680|Taf6l|6291_1
GTGATCTCTACTTCCCGGAGGATCGAGAAGTG
>ENSMUSG00000003680|Taf6l|10286_1
AAAATCTGTAAGCCACGACCTGGAACAACTGC
>ENSMUSG00000003778|Brd8|10663_1
CAGAGATGACAGTCAAACAAGAGAGGCTAGAC
>ENSMUSG00000003778|Brd8|17841_1
GATGTTATTGTTCGCAAACTGACTGCTGAGAG
>ENSMUSG00000003779|Kif20a|4559_1
GACTCCTTTGCCTTGAAGAGTAATGAGAGGGG
>ENSMUSG00000003779|Kif20a|15310_1
ACCATTGATGTGGATAAGAAGTTAGAGGAGGG
>ENSMUSG00000003810|Mast2|16279_1
TCTGGAGGTAGTTGGAACCAGAAGTGTGCTAT
>ENSMUSG00000003810|Mast2|6131_1
TGTTAGAAGCAGCTGAAGGTCATGCCAAAGAG
>ENSMUSG00000003824|Syce2|6685_1
TAATTACCGTAGTGTGACAAGGTTTGACCCTG
>ENSMUSG00000003824|Syce2|7156_1
TCCTGCTTAGCATGCATCACAGGGGATTCTAT
>ENSMUSG00000003847|Nfat5|16526_1
TCAGGCCTGTAGAGTAACTGGGCGAAATACAA
>ENSMUSG00000003847|Nfat5|292_1
TAGTGTAAGCCCTGGAATGTTTTCTTCAGCGG
>ENSMUSG00000003849|Nqo1|13372_1
GCTTCCAGGTCTTAGAACCTCAACTGGTTTAC
>ENSMUSG00000003849|Nqo1|16302_1
TGTGGTTTAGGGCAGAAGGGAATTGCTCAAAG
>ENSMUSG00000003868|Ruvbl2|14733_1
GGGAGATCAAGTCAGAAGTCCGAGAACAGATC
>ENSMUSG00000003868|Ruvbl2|6498_1
ATCAAGGAGGAGACAGAGATCATTGAAGGGGA
>ENSMUSG00000003873|Bax|12712_1
GATGAACTGGACAGCAATATGGAGCTGCAGAG
>ENSMUSG00000003873|Bax|10299_1
GCTGACATGTTTGCTGATGGCAACTTCAACTG
>ENSMUSG00000003882|Il7r|3391_1
AGCAATATATGTGTGAAGCTTGGACAAAAGAA
>ENSMUSG00000003882|Il7r|16368_1
AGATGCCTGGCTAGAAATCTGAGTACCTGCAA
>ENSMUSG00000003923|Tfam|374_1
CGGAGTTGTCATTGGGATTAGGCCCAAGAAAC
>ENSMUSG00000003923|Tfam|143_1
TTTGAGCCTTGACAGAAGATGATGCTGAGTTC
>ENSMUSG00000003934|Efnb3|3314_1
GAAAACCTGTGTCTGAAATGCCCATGGAGAGA
>ENSMUSG00000003934|Efnb3|16996_1
TTAGGAGGAAGCTGGAACTTACCACTGTGAGA
>ENSMUSG00000003949|Hlf|16884_1
ACATGGACTTGGAGGAATTCCTGTCAGAGAAT
>ENSMUSG00000003949|Hlf|372_1
GTGGGCTGGCTTTTGAATAGATGGACAGCTTG
>ENSMUSG00000003974|Grm3|237_1
GGGATGGGAAGATACAACGTGTTCAACTTCCA
>ENSMUSG00000003974|Grm3|5127_1
TTTGATACTGGTGCAAATTGTGATGGTGTCTG
>ENSMUSG00000003992|Ssbp2|5742_1
ATGGTCCTATGGGTGGATTAGGAGGAATGGAG
>ENSMUSG00000003992|Ssbp2|7170_1
GTCAGCCCATCACAGAACTACTACAGAAGAAA
>ENSMUSG00000004018|Fancl|2405_1
CTGACCATGTGACAAAACCCCTGGGAATGAAG
>ENSMUSG00000004018|Fancl|13105_1
CCTGTGAAGAGATGGAATGCTTAAAAGTTGTT
>ENSMUSG00000004040|Stat3|17414_1
GACGACTTTGATTTCAACTACAAAACCCTCAA
>ENSMUSG00000004040|Stat3|772_1
ATTGATGCAGTTTGGAAATAACGGTGAAGGTG
>ENSMUSG00000004043|Stat5a|9157_1
GGACCTGAACTACCTTATCTACGTGTTCCCAG
>ENSMUSG00000004043|Stat5a|13735_1
TCAGTGAAATTCTAGAAAAGGCAGGGAGGCAG
>ENSMUSG00000004044|Cavin1|11499_1
CAGATAAAGAAACTGGAGGTCAACGAGGCGGA
>ENSMUSG00000004044|Cavin1|13263_1
TGGGGGAACTAAGGCAATAGGGTGAGGTAAAA
>ENSMUSG00000004054|Map3k11|13476_1
AGGGTGACGACATGGAACACAAGACCCTAAAG
>ENSMUSG00000004054|Map3k11|16131_1
AGTTGGAACCTACAGAATCAGGCCAGACTTGG
>ENSMUSG00000004056|Akt2|12598_1
GCCAAAGTGACCATGAATGACTTCGATTATCT
>ENSMUSG00000004056|Akt2|1446_1
TGTCCCCTCATCCCAAATCCAGTTTCTTCTTC
>ENSMUSG00000004099|Dnmt1|11373_1
AGTTACGACGAAGCCAAGGACGATGATGAGAC
>ENSMUSG00000004099|Dnmt1|1296_1
GAGAGAGACCAGGATAAGAAACGCAGAGTTGT
>ENSMUSG00000004113|Cacna1b|12946_1
GTGGTGCTGATGATGAAGTTCTATGATGCACC
>ENSMUSG00000004113|Cacna1b|5372_1
ACTGACATCCTCTACAATACAAATGATGCGGC
>ENSMUSG00000004151|Etv1|6094_1
CTACAACGAAGGATACGTGTACTAACATGAGT
>ENSMUSG00000004151|Etv1|5776_1
ATGGCCTCCCACTGAAAATCAAGAAAGAACCC
>ENSMUSG00000004221|Ikbkg|3613_1
AGACTGAGCTTGGAGAAGCTTGATCTTCGGAG
>ENSMUSG00000004221|Ikbkg|7074_1
AAGCTGGTGGAGAAGAAGGAGTATTTGCAGGA
>ENSMUSG00000004231|Pax2|10669_1
CATCAGAGCACATCAAATCAGAACAGGGGAAT
>ENSMUSG00000004231|Pax2|182_1
GATCGTGACGACCCGAAATAACAGAAACAAAG
>ENSMUSG00000004263|Atn1|11948_1
CCAGTTTCTTCTTCCAACTCTTCCGGGTCTTC
>ENSMUSG00000004263|Atn1|154_1
AGTATGTCTGTCTCTAATCAGCCACCCAAGTA
>ENSMUSG00000004264|Phb2|3284_1
CTGCCGTCCATTGTTAATGAGGTGCTCAAGAG
>ENSMUSG00000004264|Phb2|11417_1
CTGCCCTCTTGGATTAAGGAAGACTGAGACCA
>ENSMUSG00000004266|Ptpn6|6996_1
CTCTACTCTGTGACCAACAGTAGGGAGCATGA
>ENSMUSG00000004266|Ptpn6|10561_1
AGAATCGGGTCTTGGAACTGAACAAGAAGCAG
>ENSMUSG00000004267|Eno2|6274_1
TTTACCGCGATGGCAAATACGACTTGGATTTC
>ENSMUSG00000004267|Eno2|7536_1
CAGGAGAAACTGGACAACCTGATGTTGGAACT
>ENSMUSG00000004296|Il12b|11951_1
AGAAACATGGACTTGAAGTTCAACATCAAGAG
>ENSMUSG00000004296|Il12b|13793_1
CTGAAGAAGATGACATCACCTGGACCTCAGAC
>ENSMUSG00000004328|Hif3a|3219_1
GTCCTCTTCCGGCTGATCTCCCAGATAAGTTG
>ENSMUSG00000004328|Hif3a|6834_1
AATCTCTGGATCTTGAATACTTGACTCCCACC
>ENSMUSG00000004344|Gpx5|14041_1
GGATGTAAATGGTGAAAACGAGCAGAAAATCT
>ENSMUSG00000004344|Gpx5|9892_1
TAGTTTGCTCCTCTGAAACTGTGTGTCTCCTG
>ENSMUSG00000004347|Pde1c|2817_1
GGTCTTTGGTCAAGCAATTAGAACGAGGAGAG
>ENSMUSG00000004347|Pde1c|8499_1
AAAAGACATCAGGAGAAGCCAAAAGTCAAGTC
>ENSMUSG00000004364|Cul3|3410_1
AAAGAACCCAAGTCCAAGGAGATAGAAAGTGG
>ENSMUSG00000004364|Cul3|13989_1
CTAGGATTAATGAGGAAATAGAGCGGGTGATG
>ENSMUSG00000004366|Sst|14233_1
TGCTCAACTTGACCCTGCATTAGAAATTGAAG
>ENSMUSG00000004371|Il11|17386_1
GGAAGCCTGGGGTTTTATACCAAAATGTGAGT
>ENSMUSG00000004371|Il11|11092_1
AGGGGATGGATGAATAAAGCTAGGGATACATC
>ENSMUSG00000004383|Large1|15990_1
AAGCTTCGGAAGATGAAATGGGAGCAGATGTG
>ENSMUSG00000004383|Large1|13135_1
GTTGTTGTGAGACGAGACTGCCCTGAGTATGA
>ENSMUSG00000004393|Ddx56|2207_1
CTTGTACATCCTCGAAAGAAACGGAGAAAGGT
>ENSMUSG00000004393|Ddx56|1359_1
ACTCAGCTTCTCAGAGAGCTGTGTTGATGGAG
>ENSMUSG00000004415|Col26a1|6742_1
GAGGAAGAATGTATGAACTGTACCCGGCTTAG
>ENSMUSG00000004415|Col26a1|6799_1
GAAGATCCTGGCAGAGAGGGTCCTTATCCTTG
>ENSMUSG00000004446|Bid|5175_1
TGTGAGGAACTTGGTTAGAAACGAGATGGACT
>ENSMUSG00000004446|Bid|4384_1
CTTCTGTCTAAGGAGAACAGCATTAGGAGAGG
>ENSMUSG00000004455|Ppp1cc|12482_1
AACCCGTCCATTCAGAAAGCTTCAAATTATAG
>ENSMUSG00000004455|Ppp1cc|1437_1
TTATAAATCAAAAGGAACTAACTTGCCGTCCA
>ENSMUSG00000004530|Coro1c|4759_1
CTAACGACTGTGCAGAAGGAAGACTTGAGAAA
>ENSMUSG00000004530|Coro1c|8760_1
ACAGAGTGGAAAGGGAAGTTCAGAGATCGACC
>ENSMUSG00000004558|Ndrg2|1448_1
AAGATGCCGTGGTGGAATGTAACTCAAAGCTG
>ENSMUSG00000004609|Cd33|3308_1
TCAGAGTGGTCAGAGAACCTTTTGTGAGATAT
>ENSMUSG00000004609|Cd33|6001_1
TCCTGATTCTTGGGCTCTGTCTCGTGTTTCTC
>ENSMUSG00000004630|Pcp2|6885_1
AGGGCTTCTGTTTGGGAGTGTTTTGCTTTATT
>ENSMUSG00000004630|Pcp2|5308_1
ATCCTCCTGACTCTTAAGCACTGAGATTACAA
>ENSMUSG00000004630|Pcp2|4118_1
TTTGGAGGCACTTCTGACTTGCACTTTCCTTG
>ENSMUSG00000004637|Wwox|14306_1
CAGGAGACTGACGAGAACGGACAAGTGTTTTT
>ENSMUSG00000004637|Wwox|8823_1
GGTAATTCGTAAAGTAGCCCCTCTGATAGTCA
>ENSMUSG00000004637|Wwox|8823_2
CGGATGGATGATGGGAGGCTAACAAAACACAG
>ENSMUSG00000004637|Wwox|8823_3
GGCAATCTTCTTCATAATGGGGGTTTGTCTCC
>ENSMUSG00000004637|Wwox|8823_4
ATGTCCCTTTTCTAGGACTGGGTTAGTCGTGG
>ENSMUSG00000004651|Tyr|14779_1
TGGAGAGATGCAGAAAACTGTGACATTTGCAC
>ENSMUSG00000004651|Tyr|16563_1
TGGATCAATGGATAGAACTGCCAATTTCAGCT
>ENSMUSG00000004654|Ghrhr|706_1
GCCCTTGGAACTGTTAACCAAGGAGAAATCGT
>ENSMUSG00000004654|Ghrhr|6876_1
GCTTTTGAGGACACTGAGTGCTGGGACTTAGA
>ENSMUSG00000004661|Arid3b|7464_1
TGAGAAGAAGGCATCAAGGTTGTCAGAGGAGG
>ENSMUSG00000004661|Arid3b|4010_1
AACATTGGGAGCATCAATATGTCTGTGGATAT
>ENSMUSG00000004667|Polr2e|2474_1
TGTGGGTCATAACTGGATTGCCTTTTGACTGA
>ENSMUSG00000004667|Polr2e|7043_1
AGTTCTCCATTCTCGAAGGACTCTCCTGAGAA
>ENSMUSG00000004668|Abca13|12338_1
AATTCTGCCTGGGTCAAGGGCTTATAGAACTC
>ENSMUSG00000004668|Abca13|17315_1
GTTTGTCTAGGTTCCAAACTGCATCTGATGAC
>ENSMUSG00000004698|Hdac9|17013_1
AGCAAGAACTCCTAGAAAAGGAGCAGAAACTG
>ENSMUSG00000004698|Hdac9|2775_1
ATAGCAAGGATGATTTCCCCTTGAGAAAAACT
>ENSMUSG00000004709|Cd244a|14553_1
TTCTGTGTGTGGACTAAGAAGAGGAAGCAGTT
>ENSMUSG00000004709|Cd244a|12202_1
CGCAGAGAGCTGGAGAACTTTGATGTCTACTC
>ENSMUSG00000004730|Adgre1|4403_1
AAAAGGATCCTCTTCAAGTGTAAGGAAGACTT
>ENSMUSG00000004730|Adgre1|7953_1
TGTAACCGGATGGCAAACTTGGCTATCATCAT
>ENSMUSG00000004748|Mtfp1|13100_1
GGGTGGGTTCACATTGATGGGAGCTTAGAGAT
>ENSMUSG00000004748|Mtfp1|5795_1
TGTATGTATGTGCAGAACCCTTAGAGGTTAAA
>ENSMUSG00000004768|Rab23|5888_1
AGAGGAGTTTGATGCAATCACGAAGGCCTACT
>ENSMUSG00000004768|Rab23|9936_1
TCAGTCTGAATGCTTAAAGAACATATGGAAGG
>ENSMUSG00000004771|Rab11a|15797_1
GCTCTAGATTCTACAAATGTTGAAGCTGCTTT
>ENSMUSG00000004771|Rab11a|3500_1
TGAAGTTTAGACCTATTGGTCCTGATCAGATC
>ENSMUSG00000004791|Pgf|12059_1
AAGAAGCAAGACATGGACATGGCCTTACAAGG
>ENSMUSG00000004791|Pgf|5230_1
TGACCGATACAAGTCTGGGTTGTGTGTCTTCG
>ENSMUSG00000004814|Ccl24|9340_1
ACCAAGAAGGGCCATAAGATCTGTACTGACCC
>ENSMUSG00000004814|Ccl24|11501_1
CAGAGTTCTGGTGTCTCCTGTGCTGAGTGAAA
>ENSMUSG00000004814|Ccl24|3693_1
AAAAAAAGTTGGCAGAAACGGAGGATTTCAAC
>ENSMUSG00000004815|Dgkq|14753_1
TGTGAGGTCTGTAGGAAGACTTGTGGTTCCTC
>ENSMUSG00000004815|Dgkq|7650_1
CACTGAGGAGGAGGCTAGTAAAGGCTCTTGTC
>ENSMUSG00000004842|Pou1f1|10891_1
GATGGCAGGCAGTTTAACCCCTTGTCTTTACA
>ENSMUSG00000004842|Pou1f1|9118_1
GGAGCTTTGTACAATGAGAAGGTGGGAGCAAA
>ENSMUSG00000004846|Plod3|4895_1
GCCAGTGGAACTACAAAGACGACGATGATGAT
>ENSMUSG00000004846|Plod3|9696_1
ATTCCAGGTTGGCTGGAGGATACGAGAATGTT
>ENSMUSG00000004849|Ap1s1|15825_1
AAGACAACGAGCTGATCACACTGGAGCTGATC
>ENSMUSG00000004849|Ap1s1|3724_1
CGTACAAACATTCCCTCCTTCCAAATCTCCCT
>ENSMUSG00000004872|Pax3|12798_1
ACGCCTGACGTGGAGAAGAAAATTGAGGAATA
>ENSMUSG00000004872|Pax3|4281_1
CAACATACCAGCTGTCGGAGACCTCTTACCAG
>ENSMUSG00000004880|Lbr|2909_1
CTTCTACCAGTTGGGAAGGTTGCAGAAGGAAC
>ENSMUSG00000004880|Lbr|15532_1
GTCATCATTGCTCTGAAATTGTGTGGATATGT
>ENSMUSG00000004885|Crabp2|8593_1
AGAGCTGATCCTGACAATGACAGCAGATGACG
>ENSMUSG00000004885|Crabp2|2088_1
AACTTCAAGATCGGGGAGGAATTTGAGGAGCA
>ENSMUSG00000004885|Crabp2|9677_1
GGAAGAGACTGTCTCTCTGGCCTCTACTCCTT
>ENSMUSG00000004891|Nes|10465_1
TCCTGGGATCTCTTGAAGATAGAAATGGGGAG
>ENSMUSG00000004891|Nes|13526_1
GAAAGTGTGAAGGCAAAGATAGATCAGGGCTT
>ENSMUSG00000004931|Apba3|16804_1
CTGTGTGGAGGATGGAATCATTTGTAGCCTGC
>ENSMUSG00000004931|Apba3|4913_1
GCAGGGACCAAAGAGTCCTCAGTCTTGTATTA
>ENSMUSG00000004936|Map2k1|994_1
ATCTGAGCCTTTAGGAAGCAGCAAAGAGGAAT
>ENSMUSG00000004936|Map2k1|4600_1
GCTTTGCTGCTACTGAAATGAGCATCAGAACG
>ENSMUSG00000004937|Sgta|7767_1
TCGAGAGAGAAACTGGACCTGCATGTTAAGAC
>ENSMUSG00000004937|Sgta|5658_1
GGTTCCTCCTAAAGGGACTTGAGTAGCTGACT
>ENSMUSG00000004948|Zp3|4826_1
GTGGATGGTCTATCTGAGAGCTTTTCGGCATT
>ENSMUSG00000004948|Zp3|7880_1
GTAGAGGGTGATGCTGACATCTGTGATTGCTG
>ENSMUSG00000004994|Ccdc130|6266_1
CCTGATCACTACAGTTTCTCTTGGATTCTGAT
>ENSMUSG00000004994|Ccdc130|2226_1
GAGTCGTGTAATAGTTGCCAACCTTCTTCTTT
>ENSMUSG00000005034|Prkacb|658_1
TTCCTTGTGCGGCTGGAGTACTCTTTTAAGGA
>ENSMUSG00000005034|Prkacb|11932_1
TCTTGTCAGCATGGGAATTTGCATAAGTAAAG
>ENSMUSG00000005043|Sgsh|8011_1
GTTACTACTACCGGGAACGCTGGGAACTCTAC
>ENSMUSG00000005043|Sgsh|13544_1
CAAACACCGTGTCAAAATGACTCAGTTTATGG
>ENSMUSG00000005087|Cd44|792_1
CCTACCTTCCTACTGAACAGCCTACTGGAGAT
>ENSMUSG00000005087|Cd44|6927_1
TCTTTGGAGAAACTGAAGTGACTCTTGCTACT
>ENSMUSG00000005102|Eif2ak4|15685_1
ACTTCGATGATGGAGAACATACAAAGCAGAAA
>ENSMUSG00000005102|Eif2ak4|2611_1
GGTGACGGAGTGATTAAGTCAGACCCTTCAGG
>ENSMUSG00000005148|Klf5|10615_1
AGCTGGTCCAGACAAGATGTGAAATGGAGAAG
>ENSMUSG00000005148|Klf5|3873_1
GGTGATCTTCTTGCTAATTCTGCGAGTTCTGT
>ENSMUSG00000005148|Klf5|3873_2
CTCTGCCATCCTTTAAACCGCAGACCTAACTT
>ENSMUSG00000005150|Wdr83|928_1
TAAGGATGGGACAGGTCTCCTCAGACTACGTG
>ENSMUSG00000005150|Wdr83|6825_1
GGGCCATTTATTCTAGAGATGCTGCTGACCAA
>ENSMUSG00000005198|Polr2a|9750_1
ATGCTGAGAAGTGCAAATACGGCATGGAAATC
>ENSMUSG00000005198|Polr2a|15266_1
ACCTAGCTATTCTCCAACTTCTCCCAGCTACT
>ENSMUSG00000005204|Senp3|7744_1
GAGACCCTTCCCAAGAAACTCTAGTTCCTTTT
>ENSMUSG00000005204|Senp3|1964_1
CTTCCATGTTCAGAGGGCAGGAAAACAGTGTG
>ENSMUSG00000005232|G6pc2|16008_1
ACTGGTGGATACAAGAAACTGAGATTTATCCA
>ENSMUSG00000005232|G6pc2|11362_1
TGGTATAACCCATGTAAAGACAGTTGACAGGG
>ENSMUSG00000005262|Ufd1|5713_1
AGTTTGTTGCTGATGAAGGCATCTGTTACCTC
>ENSMUSG00000005262|Ufd1|1832_1
ATGAATGTGGATTTTGATGCTCCCTTGGGATA
>ENSMUSG00000005320|Fgfr4|15421_1
GAGATGGAGGTGATGAAGCTAATCGGAAGACA
>ENSMUSG00000005320|Fgfr4|13421_1
GCCATTCTTGGTCCTAAGGTTCATAGTTGAGG
>ENSMUSG00000005338|Cadm3|7402_1
GTTAGCTCTACTCCCCATGAGCTCAGCATCAG
>ENSMUSG00000005338|Cadm3|6824_1
CAGAGATGTGATCTGAAGATAGCATGCAGCCA
>ENSMUSG00000005360|Slc1a3|4321_1
GAGGAGAACGAAATGAAGAAGCCGTATCAGCT
>ENSMUSG00000005360|Slc1a3|9247_1
TTCTTGATCGCAGGGAAGATTGTTGAGATGGA
>ENSMUSG00000005362|Crbn|1799_1
TCTATGCCTATCGAGAAGAGCAGGAGTTTGGA
>ENSMUSG00000005362|Crbn|11801_1
CTGATATGGAGGAGTTCCACGGGAGAACTTTG
>ENSMUSG00000005364|Il5ra|17582_1
AAGGTGGGGCGAGTGGAGTCAACCTATTTATG
>ENSMUSG00000005364|Il5ra|15670_1
AAACCTTCGAATGAAACCAAAATTGAAGTTGT
>ENSMUSG00000005371|Fbxo11|9934_1
CAAGATGCCATAGAAAAGGCTGTTAGTAGAGG
>ENSMUSG00000005371|Fbxo11|2837_1
GGATTTATGTGCATGAAAAGGGGCAAGGAGTA
>ENSMUSG00000005373|Mlxipl|2552_1
AGGCGGTTCAATATTAAGCTAGGATTCGACAC
>ENSMUSG00000005373|Mlxipl|1034_1
TGGGGAGACCATTATAATCCTGGTGAAAGTTT
>ENSMUSG00000005397|Nid1|13460_1
GTGTTTGTCCTGTACAACAAGGAGGAGAGGAT
>ENSMUSG00000005397|Nid1|1903_1
TGGATGAAGTAGAGGAAACAGGAGTTGTATTC
>ENSMUSG00000005413|Hmox1|13726_1
AACAGTGGCAGTGGGAATTTATGCCATGTAAA
>ENSMUSG00000005413|Hmox1|8119_1
TGTAACCTTGGTCTCTAACTTCTGTGTGAAAT
>ENSMUSG00000005417|Mprip|10652_1
TCTTGTTGCGGGTCAAAGAGTCAGAAATCCAG
>ENSMUSG00000005417|Mprip|11187_1
ACCGAGAGGAGATGGAACGAGAGTTAGAGAAG
>ENSMUSG00000005442|Cic|2309_1
GAGTGACTGACAGTGAAAGTGGAGACAGCTCT
>ENSMUSG00000005442|Cic|16907_1
GATTGGAAATGGTGCAACAAGGACCGAAAGAA
>ENSMUSG00000005447|Pafah1b3|16274_1
ACCTCTGCATGCACTTAACTTTGGCATTGGTG
>ENSMUSG00000005447|Pafah1b3|18445_1
CCCACTTCGAGAGAAAAACCGACAGGTAAACG
>ENSMUSG00000005447|Pafah1b3|18445_2
GGCAATATGACAAGACGTTGCCTTTAAATGTT
>ENSMUSG00000005465|Il27ra|10423_1
TCGAATTACAGTGACTGCAGTATATTCTGGAG
>ENSMUSG00000005465|Il27ra|2473_1
CTTCCAAGGACTGAGAAGAAATGAGTGTGCCG
>ENSMUSG00000005469|Prkaca|6696_1
CCTGGGGACACGAGTAACTTTGACGACTATGA
>ENSMUSG00000005469|Prkaca|14539_1
GCAGCCCTACCTGGAAAGGGAGATTTTATGAC
>ENSMUSG00000005503|Evx1|2441_1
GTAGCTCAGACACCGAATCGGATTTCTATGAA
>ENSMUSG00000005503|Evx1|16255_1
TTTCCTTTGCAGCCCAAAGAATTTGCTGTTAT
>ENSMUSG00000005514|Por|10019_1
GCTGTGGACTATGTTAAGAAGCTCATGACCAA
>ENSMUSG00000005514|Por|16118_1
CCTGAGATCGACAAGTCCCTGGTAGTCTTCTG
>ENSMUSG00000005533|Igf1r|14256_1
CAAACTCAACCGTCTAAACCCAGGGAACTATA
>ENSMUSG00000005533|Igf1r|15374_1
GAGGAGGTGACGGAAAATCCCAAGACAGAAGT
>ENSMUSG00000005534|Insr|13030_1
GCGGTTAAGACTGTCAATGAGTCAGCCAGTCT
>ENSMUSG00000005534|Insr|7601_1
GAGTCTTCATTCAGGAAGACCTTCGAGGATTA
>ENSMUSG00000005547|Cyp2a5|6150_1
ACCAAAGTCTCACAGAATCCAAGAGCTCAGGA
>ENSMUSG00000005547|Cyp2a5|5364_1
GAGTTCTACATGAAGAACTTGGTGCTGACTAC
>ENSMUSG00000005553|Atp4a|1638_1
ATGATGAGATCCGGAAACTTGGAGTTCGCTGT
>ENSMUSG00000005553|Atp4a|9757_1
TTATTCCTATTTCCAGATTGGTGCCATTCAGT
>ENSMUSG00000005566|Trim28|15910_1
AGCCCATGGAAGTACAAGAGGGATATGGCTTT
>ENSMUSG00000005566|Trim28|11123_1
TGAATAAGCGGGGTCGAGTTCTGGTCAATGAT
>ENSMUSG00000005575|Ube2m|5368_1
CAAATATTTATTGGGGGCCCGGGTAAGGTGTG
>ENSMUSG00000005575|Ube2m|6640_1
CCCACCAGGCTATTAAAGGGGAATGTTACTGC
>ENSMUSG00000005583|Mef2c|13852_1
GGGGTCGATATGCATTATATGTGCCGTGTGTG
>ENSMUSG00000005609|Ctr9|15860_1
ATCCTGATGACGTGGAAGCTTGGATTGAGTTG
>ENSMUSG00000005609|Ctr9|10601_1
GTGATGTTTTCGCCCAAGTGAGAGAAGCAACA
>ENSMUSG00000005640|Insrr|2746_1
ACAGACTATTACCGCAAGGGTGGAAAAGGGTT
>ENSMUSG00000005640|Insrr|2651_1
GATGGTGGAGTTCTAGAGGAGCTGGAGAACTG
>ENSMUSG00000005656|Snx6|3038_1
CTGGTAGACTATGAAAATGCCAATAAAGCACT
>ENSMUSG00000005656|Snx6|3591_1
GGAATACAATCAAGATTTGAGTGTTCGAGGAA
>ENSMUSG00000005672|Kit|14301_1
ATGACAGTTGCCGTGAAGATGCTCAAACCAAG
>ENSMUSG00000005672|Kit|10835_1
AAAAGGCCAACATTCAAGCAGGTTGTCCAACT
>ENSMUSG00000005677|Nr1i3|18260_1
CTCTCCTTTACTCCAGAGCCATACAGCTTATG
>ENSMUSG00000005677|Nr1i3|17955_1
TCCCTCACCACTTCTAAGTGTCTCAAAACCCT
>ENSMUSG00000005683|Cs|13362_1
AGTATCGGAGCCATTGACTCTAGGCTAGACTG
>ENSMUSG00000005683|Cs|2454_1
GGGGAAACTGACTATAAGAAAACGAGGAAGCT
>ENSMUSG00000005696|Sh2d1a|8437_1
AGTGTCCCAGACAGAAACAGGTTCTTGGAGTG
>ENSMUSG00000005696|Sh2d1a|3435_1
GACGTGGTAGATAACAAGTGCTTTAAAGTGCG
>ENSMUSG00000005696|Sh2d1a|3435_2
GCAGGTCGCTATGTATACGTGTGTTCCTCCAA
>ENSMUSG00000005698|Ctcf|1633_1
CTGCTGTCTGAGGTTAATGCAGAGAAAGTAGT
>ENSMUSG00000005698|Ctcf|4356_1
AAGAGGGCCTTGCAGAAAGTGAACCGATGATA
>ENSMUSG00000005699|Pard6a|14358_1
TCAGTTATAGATGTGGACCTACTACCTGAGAC
>ENSMUSG00000005699|Pard6a|8877_1
GAGGTGATGTTAGCGGATTCAGCCTCTGACAG
>ENSMUSG00000005705|Agrp|1365_1
TACTGCCGCTTCTTCAATGCCTTTTGCTACTG
>ENSMUSG00000005705|Agrp|10443_1
CAGGGGATGAGAATAAAGGATGGGACGGTTTA
>ENSMUSG00000005716|Pvalb|6622_1
AAGACAAAAGTGGCTTCATTGAGGAGGATGAG
>ENSMUSG00000005732|Ranbp1|13751_1
AGTCTGAGGAGAAACAATGAATCACTCTGTCT
>ENSMUSG00000005732|Ranbp1|6246_1
CATTCCCCAGTCATGAAAATGTACTGTGCTAA
>ENSMUSG00000005763|Cd247|7809_1
AAGACAAGATGGCAGAAGCCTACAGTGAGATC
>ENSMUSG00000005763|Cd247|12636_1
CAAACTGACACAGAAAATAGGATGGGCCATTA
>ENSMUSG00000005763|Cd247|12636_2
TACTACTAGCACAGCAATCACTAACATGACAA
>ENSMUSG00000005774|Rfx5|6257_1
CTCCTGTCACTTCAAAAGTGAGTGTTATCAAG
>ENSMUSG00000005774|Rfx5|6833_1
AGTCTGCTCAGCAATGAGGAGTATATGTATGC
>ENSMUSG00000005804|Bloc1s6|3321_1
GATAGAGAGATCGATAAAGAGGACCAGTGCTC
>ENSMUSG00000005804|Bloc1s6|6569_1
TCTGGTTTTTAAGTAGAACAAAATCTGCTGCT
>ENSMUSG00000005824|Tnfsf14|17136_1
TGATAGGTATTGGTGGACCTCTGTTATGGGAG
>ENSMUSG00000005824|Tnfsf14|5442_1
CAGTGGGTAAAGTGCAATTATGGGGATCTGAG
>ENSMUSG00000005836|Gata6|2501_1
TCAAGAAGCTTACTGAAGTAAGAAGAGATGGG
>ENSMUSG00000005836|Gata6|15790_1
TTTGTGTATTGCTCCAAATCATGTGCTTCTTG
>ENSMUSG00000005864|Cnga2|11653_1
ATGCCTGTTCTTTACAACTGGTGTCTGTTGGT
>ENSMUSG00000005864|Cnga2|11927_1
GTGGCAGCTAGTATGGAGGTAGATGTTCAGGA
>ENSMUSG00000005871|Apc|18399_1
TAAGCAGCTACAGGGAAGTATTGAAGATGAGA
>ENSMUSG00000005871|Apc|17776_1
AGAGAGAGTACTGGGTATCTAGAAGAGCTTGA
>ENSMUSG00000005883|Spo11|12203_1
GTCAAAGCAAACTTCATAGTGCTCTAAAAGGT
>ENSMUSG00000005883|Spo11|1338_1
CCTTGAGAGGTTGCGAAGGAATCACAAGGTAT
>ENSMUSG00000005886|Ncoa2|9356_1
CTTTGCCAGATTCAGAAGAGGAAGGCCATGAT
>ENSMUSG00000005886|Ncoa2|4969_1
AAACCAACTGCCTGGAATGGACATGATCAAGC
>ENSMUSG00000005892|Trh|6725_1
AAGGGACCTCCTCAGAAAGGGTAGGATTGAAA
>ENSMUSG00000005892|Trh|4500_1
GTCAGGGAACCTCTGGAGGAGTAAGGTTAGAG
>ENSMUSG00000005893|Nr2c2|11915_1
AGGACTATGTGCAGAAAACCTACTCTGAAGAT
>ENSMUSG00000005893|Nr2c2|11053_1
CTGAGTGAATCTTTGAACAACGGTGATGCTTC
>ENSMUSG00000005899|Smpd4|16232_1
CTGCAAATATACCCCAATGTTTGGTCCTGAAA
>ENSMUSG00000005899|Smpd4|13514_1
GAAGCTGTACGTCTTCCTGCAGCACTGTTTTG
>ENSMUSG00000005917|Otx1|7463_1
GTCAAGAAGAAGTCGTCTCCAGTACGCGAGAG
>ENSMUSG00000005917|Otx1|14318_1
GTGGAGAAGAAACGCAACTACCTATACCCTCC
>ENSMUSG00000005947|Itgae|1782_1
ACATCCGTGGAGAAGAAGGCAGAGTCTATGTG
>ENSMUSG00000005947|Itgae|697_1
ACAAACATGGCTCTCAATTATCCCAGAAACTT
>ENSMUSG00000005952|Trpv1|9252_1
GAGAAGAGTTTCCTGAAGTGCATGAGGAAGGC
>ENSMUSG00000005952|Trpv1|17818_1
CTGTTCATGCTGGTGTCTGTGGTACTGTACTT
>ENSMUSG00000005958|Ephb3|16278_1
AGATGGGGAGGTATAAAGAGAGCTTTGTCGGT
>ENSMUSG00000005958|Ephb3|7201_1
TGACCATCCCAATATAATCCGTCTAGAGGGTG
>ENSMUSG00000005986|Ankrd13d|10617_1
TTGAGATGTCTAGCAAAGTGCAGAGGTTCAAG
>ENSMUSG00000005986|Ankrd13d|15009_1
AGATAGGCTAGCAGTGAGACTGAGGTGGAAAT
>ENSMUSG00000005994|Tyrp1|17255_1
TACAGACAGTTTTCGAAATACAGTGGAAGGTT
>ENSMUSG00000005994|Tyrp1|13318_1
TGGGATATGCTTATGAAGTTCAATGGCCAGGT
>ENSMUSG00000006005|Tpr|18111_1
GAGTGCTCTTGATGGAACTTGAAGAAGCCAGG
>ENSMUSG00000006005|Tpr|9039_1
GAGAGGAGCCAATGAAAAGCTAGCAGTTGCAG
>ENSMUSG00000006007|Pdc|11018_1
GGGGAACTCATAAGCAATTTTATTAGTGTGGC
>ENSMUSG00000006007|Pdc|15986_1
TTGTGTATGAGCTGGAAACAGGGGAGCAATTC
>ENSMUSG00000006010|Odr4|9273_1
CATAGCAACAGACCCAAGGTTAAAGATGCTGT
>ENSMUSG00000006010|Odr4|5796_1
AGACCCGCAGATTGGAAGTATCAGAGTAGAGT
>ENSMUSG00000006050|Sra1|13764_1
TGGAGGGAAGTTGTCAATACCTGTAAAGAAGA
>ENSMUSG00000006050|Sra1|6060_1
CTACCTGCTCTTCTCAAAATTAGACAGAAAGG
>ENSMUSG00000006058|Snf8|1966_1
GATGCCCTGTCTGTGAATAAACCTGGACAACT
>ENSMUSG00000006058|Snf8|12830_1
GCCCTCAAACATCGGAATGGAGGTCTGATAAC
>ENSMUSG00000006216|Clcnkb|4439_1
GTGGACATACCCTTTGACTTACCAGAGATCTT
>ENSMUSG00000006216|Clcnkb|587_1
GCTATGCTATGAACTTCACTATTGGGCGCGTG
>ENSMUSG00000006235|Epor|5697_1
ACCTACTTGGTATTGGATAAGTGGTTGCTGCC
>ENSMUSG00000006235|Epor|15939_1
TGAACGGGATTGGTGAAGCCATACTTAAAGTC
>ENSMUSG00000006270|Vax1|4914_1
AACAAAAGTAAATCCAATTCCTCAGCGGACCC
>ENSMUSG00000006270|Vax1|7435_1
AGATGCCAAGGGGTCTATCCGAGAAATCATCC
>ENSMUSG00000006273|Atp6v1b2|8536_1
TCGAGTGGAAGGTAGAAACGGCTCTATTACCC
>ENSMUSG00000006273|Atp6v1b2|1108_1
AAGTTAGTGGCTCCAAAGCAGTGGTTCAGGTA
>ENSMUSG00000006276|Eps15l1|14439_1
ATGACCTAGACCGGGAAACTAGTAGTCTGCAG
>ENSMUSG00000006276|Eps15l1|898_1
GTGGAGGAGAAGGCAAAGTTTGATGGCATCTT
>ENSMUSG00000006289|Osgep|13984_1
CTGCCATACACTGTAAAGGGGATGGATGTCTC
>ENSMUSG00000006289|Osgep|17412_1
TATGTGAGCGGAGGAAATACCCAGGTGATTTC
>ENSMUSG00000006307|Kmt2b|6010_1
GATTGCGACCTAGAGAATGTGTGGCTTATGGG
>ENSMUSG00000006307|Kmt2b|3117_1
CAGTAGTGTTAGCAGAAGCGGCTGTGACAATC
>ENSMUSG00000006311|Etv2|7521_1
AGGAAGCCGGGAATGAATTATGAGAAACTGAG
>ENSMUSG00000006311|Etv2|8100_1
GGGGAAGCGCATGAGGACTATAAAATGTCATG
>ENSMUSG00000006369|Fbln1|12962_1
GAGTGTGCTAATGTCTATGGCTCCTACCAGTG
>ENSMUSG00000006369|Fbln1|1070_1
ATCAATGAGACTTGCTTCAACATCCAGGGCAG
>ENSMUSG00000006378|Gcat|3709_1
TGTCATCAGAGAGACAACAATGTGGAATTTGG
>ENSMUSG00000006378|Gcat|7211_1
CCTAGCAGAAGGATAAAATGTAACTGCCAAAT
>ENSMUSG00000006386|Tek|9535_1
GCAGTTTAACTCAGGAACTCTGGCCCTTAACA
>ENSMUSG00000006386|Tek|1792_1
TGAGGTGTATGATCTAATGAGACAGTGCTGGA
>ENSMUSG00000006389|Mpl|434_1
TTACCGATAGCTGTGAAGAAGTGGAACCCAGC
>ENSMUSG00000006389|Mpl|14434_1
AAATCTGCCTGCTGTGACTAAAGTTGCCATGC
>ENSMUSG00000006390|Elovl1|10087_1
CTTCCATGCCATGATAAACTCCTCTGTACATG
>ENSMUSG00000006390|Elovl1|10248_1
AATCATGGCTAATCGGAAGCCCTTCCAACTTC
>ENSMUSG00000006398|Cdc20|12164_1
TGAGCGGGAAAAAGCCAGTGTAGCTAAAAGTA
>ENSMUSG00000006398|Cdc20|3630_1
AGGCATCCGTTGAACAAACGCATTTCCTTTCT
>ENSMUSG00000006445|Epha2|8464_1
AATGGAGCGCTAGACAAGTTCCTTAGGGAGAA
>ENSMUSG00000006445|Epha2|3573_1
TACTATGCAGAGTCAGATGTGGACTATGGCAC
>ENSMUSG00000006464|Bbs1|2179_1
TTTGTGAACCAGCACAAGTCCAAGGTTATCAA
>ENSMUSG00000006464|Bbs1|12705_1
ACTGTTCTGAAATGGAATGCGGAGCTAGATAG
>ENSMUSG00000006471|Ndor1|8551_1
CTTGTGGCTGTGGTAAAGTACCAGACTCGTCT
>ENSMUSG00000006471|Ndor1|15737_1
CAGCTCCCTCTGTCAAATGGATTTTGCTGTCC
>ENSMUSG00000006476|Nsmf|17779_1
TAGGATTGGGCACTGAACAATGTACGATATCC
>ENSMUSG00000006476|Nsmf|15440_1
TTGAACATCTATCACAAGGGGGCCAAGATCTG
>ENSMUSG00000006488|Prl7a1|3597_1
TTCCAATCTTGATACTCAGTAGAATGCAGGCT
>ENSMUSG00000006488|Prl7a1|1411_1
TGTGCTAGACATGTGAAAATCCATTCCTGTGA
>ENSMUSG00000006494|Pdk1|12904_1
GTGAATGCTTGTGAAAAGACCTCGTTTATGTT
>ENSMUSG00000006494|Pdk1|8258_1
CCTGAACTTGAACTTGAAGAACTAAATGCGAA
>ENSMUSG00000006498|Ptbp1|2506_1
GTATGTGTGTATTCTGAGCTTCTATGTCCCCT
>ENSMUSG00000006498|Ptbp1|14818_1
CTGTGGAAGGCGTGGAAGAGTGTAAATATTTA
>ENSMUSG00000006526|Stimate|8247_1
TGATCATGATCTTTGAAAAGTCCGTGGTCTTC
>ENSMUSG00000006526|Stimate|4795_1
AGGATATGGTTTTTAGACACTTCCAAACAAGC
>ENSMUSG00000006538|Ihh|3197_1
CACGTGCATTGCTCTGTCAAGTCTGAGCATTC
>ENSMUSG00000006538|Ihh|1413_1
GGAAATCCATGGGAGAATTTTGGGAATGTTTT
>ENSMUSG00000006546|Cryba2|371_1
AGGGCTGCAAGTTTGAACTCAGTGATGACTAC
>ENSMUSG00000006546|Cryba2|1805_1
CCTGGCTACCGAGGTTACCAGTATGTCTTAGA
>ENSMUSG00000006567|Atp7b|5704_1
GTGGAATTAGCTGCAAAGTTAGCAACGTGGAG
>ENSMUSG00000006567|Atp7b|5080_1
GGAAAGGCAGAGGTCAAGTATGATCCGGAGAT
>ENSMUSG00000006574|Slc4a1|11759_1
GATAGGGCTGGAGGAAAACCTTCGAGAGGATG
>ENSMUSG00000006574|Slc4a1|12097_1
ACCTTTGACGAGGAGAATGGCCTGGATGAATA
>ENSMUSG00000006587|Snai3|9804_1
GCAGACTCACGTTGGTACCAAGAAGTACAGGT
>ENSMUSG00000006587|Snai3|9498_1
TGGTTAACGTCTCAGGAGAGCAGCTATGTGTA
>ENSMUSG00000006599|Gtf2h1|7191_1
AGAGGGAAAAGCTAAAATACAACTTCAGCTGG
>ENSMUSG00000006599|Gtf2h1|16912_1
CAAACGGATGGCTGTAATGGTCTGAGATATAA
>ENSMUSG00000006611|Hfe|10827_1
CCTCTCTAAGGTGTCAGGCTCTGGACTTCTTC
>ENSMUSG00000006611|Hfe|5169_1
TAGGCTGCTTCTTGGAAGCATCCTATGTTTCC
>ENSMUSG00000006649|Nphs1|11054_1
GAGGATCGAATCAGGAATGAATATGAGGAGAG
>ENSMUSG00000006649|Nphs1|3343_1
CAAATATGAGGACCCAAGGGGAATCTACGACC
>ENSMUSG00000006699|Cdc42|12144_1
TGTCTGAAAAGCAATGAGTGCTAGTTTTTGTT
>ENSMUSG00000006699|Cdc42|12144_2
TGCTTCCTGTCCCACTACTGTAGAAAGATCAT
>ENSMUSG00000006715|Gmnn|7345_1
AGAGAACCCATCTTCTCAGTATTGGAAAGAAG
>ENSMUSG00000006715|Gmnn|13603_1
GCCAGCGTTGCCCTTTAGTATAGCTCTTGGTA
>ENSMUSG00000006724|Cyp27b1|11139_1
ACAAATTTGGCCTAGAAAGTATAGGCGCGGTG
>ENSMUSG00000006724|Cyp27b1|3846_1
ATTCGGAAGACAGCCAACATCGTCTCTCTCAA
>ENSMUSG00000006728|Cdk4|2731_1
CCCAAGGCTGTGGAGAATCCTCCAGTTTTTTA
>ENSMUSG00000006728|Cdk4|1400_1
ATGGCTTTAGTTTCTAAGTTCACTGGTCCTGC
>ENSMUSG00000006731|B4galnt1|3268_1
TCTGATGTTGTTGTGGATCATGCATCGAAGGT
>ENSMUSG00000006731|B4galnt1|11871_1
GAAATGGGGAGGTTCACTTTCCAAGTGCCAAA
>ENSMUSG00000006740|Kif5b|16237_1
TTAGCTGGCAGTGAGAAGGTTAGTAAGACTGG
>ENSMUSG00000006740|Kif5b|1483_1
TAGAGCTACTGCAGAAAGAGTGAAAGCTTTGG
>ENSMUSG00000006764|Tph2|8642_1
GATGAGGGACTTTGCAAAGTCAATTACCCGTC
>ENSMUSG00000006764|Tph2|10505_1
AGTTTTCCCAAGAGATAGGCTTAGCGTCTCTG
>ENSMUSG00000006782|Cnp|10786_1
TGCACTGTACAACCAAATTCTGTGACTACGGG
>ENSMUSG00000006782|Cnp|14331_1
GTGCAGACGGGTCTTGACCTCTTAGATATTTT
>ENSMUSG00000006800|Sulf2|4750_1
AGTTTCAGCGTCGAAAATGGCCAGAAATGAAG
>ENSMUSG00000006800|Sulf2|10859_1
TGACTCCATGGAGACGATCTATGACATGCTGG
>ENSMUSG00000006818|Sod2|3450_1
AGACCTGACTATCTGAAAGCTATTTGGAATGT
>ENSMUSG00000006920|Ezh1|6459_1
ATGGGTGACGAGGTGAAGGAAGAAGATGAGAC
>ENSMUSG00000006920|Ezh1|16355_1
TATAAGCGCAAGAACAAGGAAATCAAGATTGA
>ENSMUSG00000006930|Hap1|484_1
AGATCACCAAGCTACAACAGCGTTGTCAGTCT
>ENSMUSG00000006930|Hap1|5465_1
TAGAAGAGGAACCCGAAGTTCAGAGATCTGAG
>ENSMUSG00000006930|Hap1|5465_2
GTGCTGATTTGCATGGACTTTGCATACGATTT
>ENSMUSG00000006932|Ctnnb1|397_1
CACTGGCCTCTGATAAAGGCAACTGTTGGATT
>ENSMUSG00000006932|Ctnnb1|3615_1
ACCATGCAGAATACAAATGATGTAGAGACAGC
>ENSMUSG00000006958|Chrd|9569_1
GTCACTTACACTATGAAGTTCTATTGGCTGGG
>ENSMUSG00000006958|Chrd|15964_1
AAAAGTAGTAGGTGGGATGGACCACATCCTCT
>ENSMUSG00000006958|Chrd|15964_2
CCAGAGACGAACAGTGATCTGTGACCCTGTAG
>ENSMUSG00000007021|Syngr3|6910_1
CAGTGGTGTGGAGGGTACAGAAACATACCAGA
>ENSMUSG00000007021|Syngr3|4367_1
GTACGTTGTAGCATAGACCAATCATGTGGATA
>ENSMUSG00000007038|Neu1|7546_1
ATCATCAACGCCCGGAACCAGAATAACTACCA
>ENSMUSG00000007038|Neu1|5567_1
ATGTTGGTTTGGAGTAAGGACGACGGCATTTC
>ENSMUSG00000007122|Casq1|4083_1
AAGAAGCTGACTCTGAAGTTGAATGAGATTGA
>ENSMUSG00000007122|Casq1|16497_1
CAAGACAACACTGAGAACCCCGACCTCAGTAT
>ENSMUSG00000007207|Stx1a|8583_1
ATGATTGACAGGATCGAGTACAATGTGGAGCA
>ENSMUSG00000007207|Stx1a|7154_1
GGATAGCTCAGCACTGAGTCTTTGTTAGCTGC
>ENSMUSG00000007411|Mark3|14145_1
GTGTCTTCAGAGCAGAAGGATGAGAACAGAGA
>ENSMUSG00000007411|Mark3|18211_1
TCTACTTAATCATGGAATATGCAAGTGGAGGT
>ENSMUSG00000007480|Mc5r|3022_1
GGATCAAATGTCAAGAACAAGTCTTTGGCCTG
>ENSMUSG00000007480|Mc5r|13940_1
ACCTTCTGCATAAGCTGCGGCATTGTTTTCAT
>ENSMUSG00000007564|Ppp2r1a|10660_1
TAACTACCTGCACCGAATGACTACACTCTTCT
>ENSMUSG00000007564|Ppp2r1a|3834_1
ATTTATGATGAAGATGAGGTCCTCTTGGCCTT
>ENSMUSG00000007613|Tgfbr1|18619_1
AATGGCGGGGAGAAGAAGTTGCTGTGAAGATA
>ENSMUSG00000007613|Tgfbr1|14384_1
AAATGGAACCTGTTGTATTGCAGACTTGGGAC
>ENSMUSG00000007617|Homer1|10427_1
CAGAAAAGTTTCAGGAATTTAAGGAAGCTGCT
>ENSMUSG00000007617|Homer1|15857_1
TACAACCTTTGAGTGAAAAATCTCAGGTCAGA
>ENSMUSG00000007617|Homer1|15857_2
CATTTCCCCTGGAAGAAGAGGATCTGCAGTTT
>ENSMUSG00000007617|Homer1|15857_3
TAAAGACAGTCATTGAAATGATCTGCTGTCCC
>ENSMUSG00000007617|Homer1|15857_4
CAGTGCAGGAACTGGAAGAGACCCTGAAAGTA
>ENSMUSG00000007653|Gabrb2|7483_1
GACTTGACTGATGTGAATGCCATTGATCGGTG
>ENSMUSG00000007653|Gabrb2|1867_1
TTTAAGCTGAAAAGGAACATTGGCTACTTCAT
>ENSMUSG00000007655|Cav1|8858_1
ATGTCATACAAAGGGAAGAGATTCAGGTTACG
>ENSMUSG00000007655|Cav1|17716_1
AAGATGATTTGAGAAAAATAGGAAGGACTGGG
>ENSMUSG00000007659|Bcl2l1|14283_1
GTGGAAAGCGTAGACAAGGAGATGCAGGTATT
>ENSMUSG00000007659|Bcl2l1|3028_1
GAAGTGAGGGGAAGCTATACAGAGCAGCTGTG
>ENSMUSG00000007659|Bcl2l1|3028_2
GGCTGAGTATTGTCTGATTTTAGAGGAGGGTG
>ENSMUSG00000007670|Khsrp|17390_1
TCTATATTTGATTGGTTTGGCGAGAGAGCAGC
>ENSMUSG00000007670|Khsrp|4494_1
GGCTGGGGTGAAGATGATTTTAATTCAGGATG
>ENSMUSG00000007682|Dio2|6598_1
TGAGCGAATTGATCCAAACTGGAGTGCAAGAA
>ENSMUSG00000007682|Dio2|7376_1
AATATTCCTACACTGAAAGGAAGTGGGCGATG
>ENSMUSG00000007783|Cpt1c|165_1
CTGATGGAGAAGATTAAAGAGTTACTGCCAGA
>ENSMUSG00000007783|Cpt1c|7214_1
TTGTGTTCCGCCCAGTATGAGAGGATGTTCAA
>ENSMUSG00000007805|Twist2|3941_1
GATTGGTGTTTCAGAGAGCGTTTATCATGTCC
>ENSMUSG00000007805|Twist2|3941_2
GCTAGCCGTGTTTTCTATTCCCTGTTCAGTGT
>ENSMUSG00000007805|Twist2|18392_1
GAGCCGAGACAGATGAAATGCACCATCTTTTT
>ENSMUSG00000007815|Rhoa|1417_1
CAGCCTCATGCGGTTAATTTGAAGTGCTGTTT
>ENSMUSG00000007850|Hnrnph1|1663_1
TCGAGCTGAAGTTAGAACTCATTATGACCCAC
>ENSMUSG00000007850|Hnrnph1|11232_1
GTGGATGGGGAATGTAATTGATTTTGATCACT
>ENSMUSG00000007880|Arid1a|15453_1
ATGAGAAGATCACCAAATTGTATGAGTTGGGT
>ENSMUSG00000007880|Arid1a|11471_1
CAGACTCCATACTATAACCAGCAAAGTCCTCA
>ENSMUSG00000007946|Phox2a|5511_1
CACCCTACTCGGCAGTTCCCTACAAGTTCTTC
>ENSMUSG00000007946|Phox2a|318_1
ATCATAAAGGGTCCTAAGAAGCCGAGCCAACA
>ENSMUSG00000007989|Fzd3|13557_1
CTGCAGTTACCGAGGAATGGAGGAGAGACTAC
>ENSMUSG00000007989|Fzd3|10726_1
AAAATTGAAGGTGACAATATTAGTGGCGTGTG
>ENSMUSG00000008136|Fhl2|3286_1
ACCGACTGCTATTCCAATGAATACTCGTCCAA
>ENSMUSG00000008136|Fhl2|11575_1
CGGATGGGAAGATGGTTTGGAATTTTATAGAA
>ENSMUSG00000008140|Emc10|4171_1
GAAGATGAGGACCTGGAGCTGTTCAATACATC
>ENSMUSG00000008140|Emc10|3611_1
CTGAGCCTCTCTCTCATCCTGTTGACTGAGAG
>ENSMUSG00000008193|Spib|6026_1
CCTATGTCCGAGATGAATGGCTGGGTAAGGTA
>ENSMUSG00000008193|Spib|399_1
TGCCTCTGCGTCTGGAACTATGAACATACCTT
>ENSMUSG00000008206|Cers4|4577_1
CTGCTGGAGGGTTGTAAGATTCTCAACTATGC
>ENSMUSG00000008206|Cers4|11364_1
TGGCTGTGCGAATTGTCTTTGAGAGATTTGTG
>ENSMUSG00000008305|Tle1|9339_1
AAACTGGCAAGTGAAAAGACAGAAATGCAGAG
>ENSMUSG00000008305|Tle1|13219_1
GTCTCACTTGGCAATAAAAGATGACAAGAAGC
>ENSMUSG00000008373|Prpf31|4822_1
ATGAGATTGAGCGCAAATTTGATAAGTGGCAG
>ENSMUSG00000008373|Prpf31|1488_1
CATGAGCTTTGGAGAGATTGAGGAGGATGCCT
>ENSMUSG00000008384|Sertad1|13738_1
GGGTTGAACTGGGATAATAGTTTGGGCTATCC
>ENSMUSG00000008384|Sertad1|14060_1
GAACTAGGGATAGTCGAGTGTCTGGAGTCGTG
>ENSMUSG00000008461|Fut1|12366_1
TCCATCATCTTCGGGAACAGATTCGTAGGGAA
>ENSMUSG00000008461|Fut1|11730_1
AGGGAGGCTGAAGAAAATCCAGACTTACCAAC
>ENSMUSG00000008489|Elavl2|9986_1
TACGGATTTGTGAACTACATTGACCCCAAGGA
>ENSMUSG00000008489|Elavl2|4297_1
TGTTGAGATGGGGATAAATGACTACTTAGCAT
>ENSMUSG00000008489|Elavl2|4297_2
ACCTGTCCTTAAGTGAAGGGGAAGTAGCTTTA
>ENSMUSG00000008575|Nfib|7841_1
AGCAAGATTCTGGACAATCAGGAAGTCCAAGC
>ENSMUSG00000008575|Nfib|16418_1
GTCGAAGGATGAAGAAAGGGCAGTCAAAGACG
>ENSMUSG00000008590|Htr3b|3236_1
TTTATGAATGACAGTGAGTGGCAGCTTCTTTC
>ENSMUSG00000008590|Htr3b|10883_1
CTCTGATTGGGGTCTTCTTTACCGTCTGCATG
>ENSMUSG00000008734|Gprc5b|12485_1
TCCAATGGAAGCTTGGAGCAAAGATCTAGCAG
>ENSMUSG00000008734|Gprc5b|9013_1
ATATGGATGAACTGGAAAGCTAACAGTGACCG
>ENSMUSG00000008845|Cd163|1475_1
GAGGTGGAGATTCAGAAGCTGACTGGGAAGAT
>ENSMUSG00000008845|Cd163|8210_1
GTTCAGGAAGATTGGAAGTGAGATTCCAAGGA
>ENSMUSG00000008855|Hdac5|3189_1
GAGAGCTCAAGAATGGATTTGCTATCATCCGG
>ENSMUSG00000008855|Hdac5|10739_1
GAAGAGGAGGACTGCATTCAGGTCAAGGATGA
>ENSMUSG00000008859|Rala|17632_1
TTGATTTAATGAGGGAAATACGAGCCAGAAAG
>ENSMUSG00000008859|Rala|8802_1
AAATCTTGAAGAAGTTACTGGCATGGTTGTTG
>ENSMUSG00000008958|Vps72|5617_1
GTTCAGTGATGATGCAACGTTTGAAGAGTGGT
>ENSMUSG00000008958|Vps72|13469_1
CGAGCCTTGCGTCAGAAGATTGTCATCAAATA
>ENSMUSG00000008999|Bmp7|4632_1
TAAAACCCATGAATGAAAATGGTTAGGACGTT
>ENSMUSG00000008999|Bmp7|10896_1
AGGAAATCCATGAGAAAAGCAAAGCTAACAAG
>ENSMUSG00000009073|Nf2|6922_1
AAGGATACGGACATGAAGCGACTTTCCATGGA
>ENSMUSG00000009073|Nf2|13282_1
AAGCTGACTCTTTAGAAGTTCAGCAGATGAAA
>ENSMUSG00000009079|Ewsr1|12785_1
CTCCTCTTCACAGCCGACTAGTTACGATCAGA
>ENSMUSG00000009079|Ewsr1|12785_2
TTTGTCGAGCCTTAATAGTTATTTGCCTTCTG
>ENSMUSG00000009079|Ewsr1|3303_1
TGGCGACAACATTATGATTATTCCTTGTCTGT
>ENSMUSG00000009079|Ewsr1|3303_2
CTTAAAAAGTACCCGTACTCAGTACTCAGCCG
>ENSMUSG00000009079|Ewsr1|3303_3
ATGTGGGGAGAGCTGAAACTAAACCTGTAGAT
>ENSMUSG00000009090|Ap1b1|3812_1
GCTACACTGTGTGAGAATCTGGACTCTCTGGA
>ENSMUSG00000009090|Ap1b1|164_1
ACGTGAAGCTGGAGAAACTGGACATTATGATC
>ENSMUSG00000009097|Tbx1|13118_1
AAGCTGAAACTGACCAATAACCTGCTGGATGA
>ENSMUSG00000009097|Tbx1|722_1
CGTCCAGGCGGAAGGAAGTGGTATTTATTGTT
>ENSMUSG00000009108|Gnat2|4832_1
GATTTGAATTTCAGGATGTTTGATGTGGGAGG
>ENSMUSG00000009108|Gnat2|1468_1
CTGTTGGTGATAGAGAAGGCATGCTCAGGACT
>ENSMUSG00000009115|Spatc1l|4534_1
GGGAATGGAGGTCCAGATTTTGGAAGGTTTGC
>ENSMUSG00000009115|Spatc1l|6551_1
AAACTAGTCATTGACATTGTGCCGCCCAAGTT
>ENSMUSG00000009185|Ccl8|15156_1
GAGATCCTTGACCAGAAGTCTCAAATTCTGCA
>ENSMUSG00000009185|Ccl8|9526_1
AATCTTCTCCAGGCAGAGAGATGTTACAAGCA
>ENSMUSG00000009207|Lnpk|5657_1
AATGGCATGGCTTTGAAGGAAGAATTTGAATA
>ENSMUSG00000009207|Lnpk|1648_1
TGAAGCATTGGATGATTTAAAATCCCAGAAGA
>ENSMUSG00000009214|Mymk|17619_1
CCTGCTGTCTCTCCCAAGGTACTTCCTATACT
>ENSMUSG00000009214|Mymk|12381_1
GCTCTGAAAGCTCTCCACTTAGGAAGCTGGAG
>ENSMUSG00000009246|Trpm5|3638_1
CATTGCCAAGAGTGAAATCTTCAATGGGGACG
>ENSMUSG00000009246|Trpm5|14853_1
CATCATTGTAGAGCGAATGATGAAGGATGTCT
>ENSMUSG00000009248|Ascl2|742_1
CAGGAGCTGCTTGACTTTTCCAGTTGGTTAGG
>ENSMUSG00000009248|Ascl2|5943_1
ATACAAAGGATCCTTAAGCTTGGAGCACAATA
>ENSMUSG00000009292|Trpm2|13451_1
TGAAGCTGTCTACTGAATGGCAGGTGGTAGAC
>ENSMUSG00000009292|Trpm2|2507_1
AAGAACAAGCTGGAGAAGAACGAGGAGACAGC
>ENSMUSG00000009293|Ube2g2|12582_1
AGGGGATGCTTTGTAAATGGGTTCATGAGAAG
>ENSMUSG00000009293|Ube2g2|8466_1
GTTTGAAACGCAACAGAGTCTGGTGTTGGGAG
>ENSMUSG00000009376|Met|4319_1
GTGGGGAATACGATCAATTCCTCCTATCCTCC
>ENSMUSG00000009376|Met|12523_1
AAGTGCCCGAAGTGTAAGTCCAACTACAGAGA
>ENSMUSG00000009394|Syn2|17548_1
ATGACATCAAGGTGGAACAGGCAGAATTCTCA
>ENSMUSG00000009394|Syn2|3765_1
CTGGAGTCTATTTACAACTTCTGTGACAAGCC
>ENSMUSG00000009406|Elk1|13863_1
CAAAGTGGAGGGGCCTAAGGAAGAATTGGAAG
>ENSMUSG00000009406|Elk1|13582_1
TAAACTGACAGACTTAAGCTCTGATTGTGGTG
>ENSMUSG00000009470|Tnpo1|7370_1
AAACAATGCCTAGGGAATGATAAGGAGGAGGA
>ENSMUSG00000009470|Tnpo1|14686_1
GTGTGTAACCTGCACAATGTGGAAAGCTGATG
>ENSMUSG00000009471|Myod1|1450_1
GTTCTTCACGCCCAAAAGATGAAGCTTAAATG
>ENSMUSG00000009471|Myod1|12152_1
TATTCGTGTAAATAAGAGTTGCTTGGCCAGAG
>ENSMUSG00000009545|Kcnq1|5754_1
GTCATGGTAAAGAAGAAGAAGTTCAAGCTGGA
>ENSMUSG00000009545|Kcnq1|8519_1
TGGTGCGCATTAAAGAACTACAGAGAAGGCTG
>ENSMUSG00000009555|Cdk9|1807_1
TTGAAAAGCTGGAACTTGTGAAGGGCCAGAAG
>ENSMUSG00000009555|Cdk9|16173_1
GAACTGGCCGGTGTTGTTCTTAGGTTAGGAGT
>ENSMUSG00000009563|Tor2a|12241_1
CGATCCCTTTTCCTCTTCGATGAGATGGACAA
>ENSMUSG00000009563|Tor2a|8293_1
CAAATGGAAGGACTCAAGCTACTACATGGGCC
>ENSMUSG00000009575|Cbx5|16303_1
CACATGCTGTGTGGTTCCCATAGTGTTCTCTT
>ENSMUSG00000009575|Cbx5|10871_1
GGGGAGATGCTGGTATTGGTTCTCCTGTAATA
>ENSMUSG00000009580|Odam|9543_1
ACAGTTTACTCTCTCAACACTAGAGAGCTTTG
>ENSMUSG00000009580|Odam|3225_1
CCAAAAAGCTACACCTTCTTAAAACATTGCAT
>ENSMUSG00000009585|Apobec3|8561_1
TACTGACTGCTGGACAAACTTTGTGAACCCGA
>ENSMUSG00000009585|Apobec3|232_1
GGTGAATGACTTTGGAAACCTACAGCTTGGAC
>ENSMUSG00000009614|Sardh|12656_1
GAGTCCTATGCCAAGAACTACTCGGTTGTCTT
>ENSMUSG00000009614|Sardh|10145_1
GGAATCTATTGATGGGATGCAGGTGGAGGCTA
>ENSMUSG00000009621|Vav2|14140_1
AAGACTACCAACTGCAAAGCCTGCAAGATGTT
>ENSMUSG00000009621|Vav2|7416_1
TTCGCCATCAGCATCAAGTTCAATGATGAGGT
>ENSMUSG00000009640|Dmap1|10840_1
GAAGAAGCTACCCCAAAAGAAGGAGGCTGAGA
>ENSMUSG00000009640|Dmap1|887_1
CAAGGATACCATCATTGATGTCGTGGGTGCAC
>ENSMUSG00000009647|Mcu|948_1
AGAAGGTACGAATTGAAATTAGCAGAAAAGCA
>ENSMUSG00000009647|Mcu|14598_1
CCGGGGCTCTGAATCAATGTCTAGAAGTCACT
>ENSMUSG00000009681|Bcr|6275_1
TGAAAAGGGTAGCTGAAAAGGAGACGGTGAAC
>ENSMUSG00000009681|Bcr|2924_1
GACATCCAACGAGAGAAGAGAGCAAATAAGGG
>ENSMUSG00000009734|Pou6f2|1215_1
GTGTCAGAGGAAATAAAGGAGAACATGCCTGT
>ENSMUSG00000009734|Pou6f2|1819_1
AGATCTTGCCTGTGATCAACACCCAGGGTATC
>ENSMUSG00000009739|Pou6f1|8566_1
ACGGGATCAACTTAGAAGAGATCCGGGAGTTT
>ENSMUSG00000009739|Pou6f1|15474_1
GCAACTTTTGGGGACAACTGTGTAGTAGCTCT
>ENSMUSG00000009739|Pou6f1|15474_2
AGGCAGACTCTCATTTTAACATCCCAGAAGAG
>ENSMUSG00000009772|Nuak2|14527_1
TTTGAGAATAGCAGCAAGATTGTGATTGTCAT
>ENSMUSG00000009772|Nuak2|3813_1
CTCTTAGACGCCAGTGATGTGTTTGTGAGTGG
>ENSMUSG00000009828|Ick|18449_1
TTTCATGGCATTTCATTCACAGAAAACACAAC
>ENSMUSG00000009828|Ick|18449_2
GATGGAAGAAAGTCCTTGCCTGGATTTGGGAG
>ENSMUSG00000009828|Ick|5918_1
TCACTACTGATACTGTTCCTGAAGATTTTCCA
>ENSMUSG00000009863|Sdhb|8165_1
TGGAGATAAACCTCGAATGCAGACGTACGAGG
>ENSMUSG00000009863|Sdhb|13548_1
GCGATTGCGGAAATCAAGAAGATGATGGCGAC
>ENSMUSG00000009900|Wnt3a|12885_1
GTAGTGAGGACATTGAATTTGGAGGAATGGTC
>ENSMUSG00000009900|Wnt3a|3778_1
GGTCTCTTACTTGGGGACTCGGTTCTTACTTG
>ENSMUSG00000010021|Kif19a|18326_1
AATGCGCTGAGTGACAAGGGCAGTAATAAATA
>ENSMUSG00000010021|Kif19a|4378_1
CTATGTTCGGACCCTCAATGACCTGTTCCGAG
>ENSMUSG00000010044|Zmynd10|4986_1
GAATGTGTGGTATTGCTGCAGGGAGTGTCAAG
>ENSMUSG00000010044|Zmynd10|17754_1
AATTTCCCTGGTGAGCACAGCTGAGTCAAGTA
>ENSMUSG00000010066|Cacna2d2|15686_1
ATGACCCTGAGAGTGAAGATATGGAGAGGGGA
>ENSMUSG00000010066|Cacna2d2|12440_1
ACTACAATGCGACGGAAGATACCTCAGACTGT
>ENSMUSG00000010080|Epn3|16322_1
AATGACAGCGGTAAGAACTGGCGACACGTATA
>ENSMUSG00000010080|Epn3|80_1
TTGCAAGCAGAATGGCATGAAGGAACCTGAAG
>ENSMUSG00000010122|Slc47a1|3204_1
GGGAGCCAGAACTTAAAGCACGTAGGGGTTAT
>ENSMUSG00000010122|Slc47a1|12055_1
TGAGAGCCATGGAGAAATTATGATGACGGATC
>ENSMUSG00000010136|Pifo|10041_1
CATTGGCCAAGTAACTTTTGGGACTGACTTCA
>ENSMUSG00000010136|Pifo|10620_1
AGACAGTGCCTACATTTCACTGGTAATATAGG
>ENSMUSG00000010142|Tnfrsf13b|16335_1
TTGAGGCTAAGTAGCGACCAGCTGACTCTCTA
>ENSMUSG00000010142|Tnfrsf13b|5432_1
GTATGTGTATGTGCAGATTCGGGGTTATGTCA
>ENSMUSG00000010175|Prox1|17926_1
AGTGTGGAGATCTTCAAGATATGTCCGACATC
>ENSMUSG00000010175|Prox1|2901_1
ACTCCGAAAATGATGAAGATGGCGACCTGTCT
>ENSMUSG00000010392|Gosr1|7352_1
GGGTCTGGAGTAAACAACAGGAGAACGGAACT
>ENSMUSG00000010392|Gosr1|12146_1
GTTTGAGGTGGTCTGAAATGGAGAGTGCTGTA
>ENSMUSG00000010461|Eya4|13879_1
TCTTGGCTCTACATCAAGCACTGGAATTAGAG
>ENSMUSG00000010461|Eya4|8917_1
AAGGACTGACTAGCCAACCAGGAGAGTTTGAT
>ENSMUSG00000010476|Ebf3|14542_1
ACAAGTTGTGTTCGGAACTATGTTGGTGTGGA
>ENSMUSG00000010476|Ebf3|12857_1
GGATTTCTTAATGGCTCCTCCGCTAACTCTCC
>ENSMUSG00000010476|Ebf3|3616_1
TTGTATAAAGTTTCTGATTCCGTCTTGGCTGT
>ENSMUSG00000010505|Myt1|5791_1
GAGGATGCTGAAGTGAAGGACGTCTCTGTTTC
>ENSMUSG00000010505|Myt1|14609_1
TGCTGGAAAGAAAGGAAAACTCTCAGGGGATG
>ENSMUSG00000010592|Dazl|5053_1
GATAATCACTGATCGAACTGGTGTGTCGAAGG
>ENSMUSG00000010592|Dazl|12799_1
ATCTAAACCCAGGAAAACAGATTCTCAACAGT
>ENSMUSG00000010609|Psen2|16224_1
CCTGTTTTATCGCCATCCTCATTGGCTTGTGT
>ENSMUSG00000010609|Psen2|2086_1
CTGTAAGTCTCCAGGGATGATCAGAAGGAACA
>ENSMUSG00000010760|Phlda2|14570_1
CCAAGGAGCTGTTTTTCCACTCCATCCTCAAG
>ENSMUSG00000010760|Phlda2|11824_1
CTCTTCACCGAAGATATTCCCGTGCTTGCTGA
>ENSMUSG00000010797|Wnt2|11387_1
TTCACTGTAGCCAATAAGAGGTTTAAGAAGCC
>ENSMUSG00000010797|Wnt2|15774_1
TTTTGGAAATGGCATGACAGGCTGTTAGAGGA
>ENSMUSG00000010803|Gabra1|6747_1
TTCCGTCAAAGTTGGAAGGATGAAAGATTAAA
>ENSMUSG00000010803|Gabra1|13207_1
TGTCTTTGGAGTGACGACTGTTCTGACTATGA
>ENSMUSG00000010911|Apip|10407_1
TTTGTGTGTGACATTAATGAGCAGGACATAAG
>ENSMUSG00000010911|Apip|9229_1
GCAAAAACCATGTGTGAGTGTTATGACTACCT
>ENSMUSG00000011096|Akt1s1|10570_1
CGACTTCCAGAAGCTGAAGCGGAAATATTAAG
>ENSMUSG00000011096|Akt1s1|1858_1
TTTTCTTTGCCTGAGTCCTGACAATTGTATCC
>ENSMUSG00000011118|Panx3|1928_1
TTTAACTGCTTCATCAAGACAGGGCTGCTACA
>ENSMUSG00000011118|Panx3|6486_1
TGAAGTCTGGGAGTCAAGAGTCAAAGAACTGA
>ENSMUSG00000011171|Vipr2|14176_1
TACTGTATCATGGCAAACTTCTACTGGCTTCT
>ENSMUSG00000011171|Vipr2|7192_1
CCATATTCTACTTTCAAAGAGAGCAAGGAAGC
>ENSMUSG00000011179|Odc1|5844_1
ATGTCTTTGTGAGAGTAGGGTTGGCACCAATG
>ENSMUSG00000011179|Odc1|11303_1
TTCAGACATGATACTAACGTGTGCCCCTCAGC
>ENSMUSG00000011263|Exoc3l2|9787_1
TCCTTAAGAAGTCAGAAAGAGGAGGCAGCCAG
>ENSMUSG00000011263|Exoc3l2|14303_1
GCTCTGTCATTGTCTGACTTGCTATCCCTGTC
>ENSMUSG00000011305|Plin5|6714_1
GCAGGGGACTAGACAAATTGGAAGAGAAGCTG
>ENSMUSG00000011305|Plin5|15060_1
ATGATGCCAGAGCTGGACTTCTGACTATCGAG
>ENSMUSG00000011632|Pinlyp|2984_1
GCCTGCATGAAGTACAAAGACTGCTACTCAGG
>ENSMUSG00000011632|Pinlyp|13503_1
CAGGGGAGAGTGAAGAACCGAGAAGTATGTAA
>ENSMUSG00000011960|Ccnt1|3255_1
TTTGATCATCCAGCCAAGATTGCCAAGAGTAC
>ENSMUSG00000011960|Ccnt1|756_1
GTCATCGAGCAGTCTAACTAGTGTGGATATGT
>ENSMUSG00000012114|Med15|12028_1
GAGATTGCGCTGGAGAAGCTCAAGAATGACAT
>ENSMUSG00000012114|Med15|5600_1
CACATTTCAGTTTGGAAGAAAGACCAATAGGG
>ENSMUSG00000012282|Wnt8a|121_1
GCAGGACAGTGGAGATAGAGCCTGAACTTCTG
>ENSMUSG00000012282|Wnt8a|8951_1
GTTACTCTTGGACTTAAGCAGCTTGTTAAAGA
>ENSMUSG00000012396|Nanog|10826_1
CTGAGCTCTATTTACAACTTGGTGTGTTAGTG
>ENSMUSG00000012396|Nanog|6534_1
TACAAAGTATAACGATATGGTGGCTACTCTCG
>ENSMUSG00000012429|Mplkip|9393_1
ACAATGCTTCAGTAATCACTTAGACTTTGAGG
>ENSMUSG00000012429|Mplkip|16796_1
AAGTTTACTGTGTCTGAGACAGTAAGGCCTAA
>ENSMUSG00000012519|Mlkl|7146_1
GACCAAACTGAAGACAAGTAAAATGAGCACCA
>ENSMUSG00000012519|Mlkl|11328_1
AAGTCCCATATTTGGAAGTTTGTGAGTGTGGG
>ENSMUSG00000012520|Phox2b|12147_1
GGTTTTGGTCTTGCGAACCCCTAAATTCTCTC
>ENSMUSG00000012520|Phox2b|12147_2
CCTGGCGCAAGGAGTAATTTCCTAGTAACCAG
>ENSMUSG00000012520|Phox2b|8264_1
TAGCTGGCTGCAGAGAAATCAGTCTTACCCAG
>ENSMUSG00000012520|Phox2b|8264_2
TAGCTGGGTATAAGGTCGGTGAGCACTAAGAA
>ENSMUSG00000012705|Retn|5627_1
TTGCACAGTGTTGTGAATTTTACTACTTGTCC
>ENSMUSG00000012705|Retn|5627_2
GTTCCTGTAGCTCCAGAGATGTCTGATGTCCT
>ENSMUSG00000012705|Retn|5517_1
TCTTGAGCTTAGAATAAGGTATAGCCTGGGTG
>ENSMUSG00000012819|Cdh23|14631_1
GCTCCTTACTACATCAACCTGGTAGAGATGAC
>ENSMUSG00000012819|Cdh23|13653_1
CTGACTGTTTCTGTGAAGGATAACCCGGAGAA
>ENSMUSG00000013033|Adgrl1|9727_1
GTGGGTCATCTATGCAACTGAGGGCAACAATG
>ENSMUSG00000013033|Adgrl1|5366_1
TGAAGCTGATGGAACAACTGCTAGATATCCTG
>ENSMUSG00000013089|Etv5|7179_1
GAAAAGTGCCTCTACAACTATTGTGCCTACGA
>ENSMUSG00000013089|Etv5|4821_1
ATTGGGGATGTTCTAAACAACCAAACTAAAGC
>ENSMUSG00000013415|Igf2bp1|13872_1
AACAGACGCAGTCCAAAATAGACGTGCATAGG
>ENSMUSG00000013415|Igf2bp1|2331_1
CGGATGAGAACGACCAAGTCATTGTTAAGATC
>ENSMUSG00000013418|B4galnt2|18125_1
TTCAGCGACAAGACCAAGATTGAGGTACTGGT
>ENSMUSG00000013418|B4galnt2|5200_1
AAGTTTCAGGATGCCTATAACCAGAAGGACCT
>ENSMUSG00000013465|Nelfb|6597_1
GATGACTTCACTTTCAACGTAGATCAGAAGCT
>ENSMUSG00000013465|Nelfb|4097_1
CTTGGTGAGAAGTTGGAGCAGTTAGACCATCG
>ENSMUSG00000013584|Aldh1a2|5948_1
TACGGGAGTATTCAGAAGTAAAGACCGTGACG
>ENSMUSG00000013584|Aldh1a2|5646_1
TTCTGTGTGGAGAAGGATGGATGCGTCTGAAA
>ENSMUSG00000013622|Atraid|18574_1
CAGGCAAATCCTCTCAAGGATGATTTGGCCAA
>ENSMUSG00000013622|Atraid|4245_1
ACTTCTTTCAAGGACAAGCAGATTTGCCAAGG
>ENSMUSG00000013663|Pten|16391_1
CTGATCCAGAGAATGAACCTTTTGATGAAGAT
>ENSMUSG00000013663|Pten|5531_1
GTTTGAAACTATTCCAATGTTCAGTGGCGGAA
>ENSMUSG00000013766|Ly6g6e|13958_1
GAGACAGACAGCTGGGCTGAGTTAACAAACAG
>ENSMUSG00000013766|Ly6g6e|13958_2
AGCGTGACTTTGTATAAAAACCTCAGTCACCG
>ENSMUSG00000013766|Ly6g6e|2893_1
AAGGGCTATTGGGTAGAGATATAGCTCAATGA
>ENSMUSG00000013787|Ehmt2|1007_1
TGCGAGTATGTAGGAGAGCTGATCTCTGATGC
>ENSMUSG00000013787|Ehmt2|17983_1
ATGTGGTCAGCTCAGTATCCGATGCTGGTATG
>ENSMUSG00000013858|Tmem259|7217_1
ATGTCTGAGTTCTTCAATGATACCACCACGGC
>ENSMUSG00000013858|Tmem259|13970_1
TTCCTGGGCTATGATGACATCCTCATGTCCAG
>ENSMUSG00000013936|Myl2|3743_1
GAAGAGACCATTCTCAACGCATTCAAGGTGTT
>ENSMUSG00000013936|Myl2|16374_1
CTTCCGTCTTTGACCTCACTGTATCTGTGTAC
>ENSMUSG00000013936|Myl2|16374_2
CCACATCATTACCCACGGAGAAGAGAAGGACT
>ENSMUSG00000014030|Pax5|6722_1
AAATCGCTGAGTACAAACGCCAAAACCCTACC
>ENSMUSG00000014030|Pax5|7282_1
ATGGCTGTCTGGATCAAAAGATCATGTGACCC
>ENSMUSG00000014158|Trpv4|17731_1
CAAGAGATGGAGGAGAAAGGTCGTGGAGAAGC
>ENSMUSG00000014158|Trpv4|3010_1
AAATGCCCTGGAGTGAATTCTCTCTTCGTCGA
>ENSMUSG00000014164|Klhl3|15945_1
TGATGATCGTGGCTGAAGACGTGGAAGTAGAA
>ENSMUSG00000014164|Klhl3|14094_1
TGAGGAAGAGTGTTGAAGTTTACGATCCTGGG
>ENSMUSG00000014195|Dnajc7|10420_1
GGCGATTTTGATGCAAACAACATCTTCAAGGC
>ENSMUSG00000014195|Dnajc7|17086_1
TGCGGGACTATGAAAAAGTGTATCAGACGGAG
>ENSMUSG00000014351|Gip|12345_1
AGTGACTGGAAACACAACATCACCCAGAGAGA
>ENSMUSG00000014351|Gip|7021_1
GAGACCTTCTGATTCAAGAGCTACTGGCCTGG
>ENSMUSG00000014361|Mertk|15757_1
ATGCGCAGGACAAAGAATCCATCATCTACATC
>ENSMUSG00000014361|Mertk|9602_1
TCCCAACTGGTCGTAAATTATAGAGCGAAGAA
>ENSMUSG00000014402|Tsg101|10862_1
CACAGTGTTCATCTTAAGTTGCAGTTCAGTAT
>ENSMUSG00000014402|Tsg101|17216_1
CAGCTCACAACTGTATTCTAGCTTTGGGGATC
>ENSMUSG00000014418|Hps5|9939_1
GTTCTGTTTGAGCCCAAGGTGCTAAGAATGGT
>ENSMUSG00000014418|Hps5|8513_1
TTGTGCTTGGAACTGAATGTGTTGACTTCAGC
>ENSMUSG00000014444|Piezo1|18274_1
CCGGCATCTACGTCAAATACTGGATCTATGTG
>ENSMUSG00000014444|Piezo1|626_1
ACTTCTTCTTCTACAAATTCGGGCTGGAGATC
>ENSMUSG00000014453|Blk|14420_1
GATGGTTTGTGTCAGAAGTTGACTCTGCCCTG
>ENSMUSG00000014453|Blk|13597_1
GTCGTCTCTTCCTTGAATGTAAAATGAGCAAG
>ENSMUSG00000014599|Csf1|7587_1
AACAAAGAATCTCCTTGAAAAGGACTGGAACA
>ENSMUSG00000014599|Csf1|2436_1
CTTGAGGGCAAGAGAAGTACCAGGGATCGAAG
>ENSMUSG00000014704|Hoxa2|7940_1
CTGCTGGATTTGACCGAGAGACAAGTGAAAGT
>ENSMUSG00000014704|Hoxa2|2361_1
ACCCCTACTCTCTCAAATGTTGAGGACTTTCC
>ENSMUSG00000014725|Adam28|11268_1
GATGCCAAGCTACACAATCAGAAGTGTAGACC
>ENSMUSG00000014725|Adam28|11268_2
GAAATACCCTTGCTAGACTCCAAGGGGACTGG
>ENSMUSG00000014725|Adam28|12908_1
CTTGCTGAAATACGAAAGATAGTGCTTGAGAT
>ENSMUSG00000014767|Tbp|9240_1
ATTGTATCTACCGTGAATCTTGGCTGTAAACT
>ENSMUSG00000014767|Tbp|2181_1
GATGGTACAGTTGGTGAGGACACTCAGTTACA
>ENSMUSG00000014773|Dll1|6639_1
CAACTGTGAGAAGAAGATGGATCTCTGCGGCT
>ENSMUSG00000014773|Dll1|17668_1
TATGTTCTGTCTGCAGAAAAGGATGAGTGTGT
>ENSMUSG00000014778|Fhod1|9969_1
CAAAAGGAAGACAGTAAAACTTTTCTGGCGGG
>ENSMUSG00000014778|Fhod1|859_1
AGAGAGTTTGCCCTTGAGTATCGGACTTGTCG
>ENSMUSG00000014782|Plekhg4|18158_1
TCTTTGGCAACCTTGAAAAGCTTCGGGACTTC
>ENSMUSG00000014782|Plekhg4|12932_1
CTTCAGGGTGTCATTGACAGTATGAAGGCACT
>ENSMUSG00000014791|Elmo3|5440_1
GTCCGAGAGTTCCGCAAGTTAGGCTTCTCTAA
>ENSMUSG00000014791|Elmo3|3621_1
CCCCTCCTATACTGGAATTGCGAGAGAAACTG
>ENSMUSG00000014852|Adamts13|9326_1
GGTCTGGACTCAAGGAATGTGACATGTGTGTC
>ENSMUSG00000014852|Adamts13|12579_1
GACGATATGGAGGAGAATATGGGGATCTTACA
>ENSMUSG00000014859|E2f4|4547_1
CCTGGAACTGAGAACAAGGACAGTGGTGAAGT
>ENSMUSG00000014859|E2f4|759_1
TACAGCATTCAAGTGAATAAAGACATGCCTAA
>ENSMUSG00000014932|Yes1|7295_1
CTCGAGAATCATTGCGACTAGAGGTGAAACTA
>ENSMUSG00000014932|Yes1|1244_1
TGATGGCATGGCGTATATTGAAAGAATGAACT
>ENSMUSG00000015001|Oc90|4410_1
GATGGAACGCCTAAGAAGATTTCTGGAAAAGC
>ENSMUSG00000015001|Oc90|11913_1
GCTGCAGCTTGGAGAGATGCTCTTCTGTCTAA
>ENSMUSG00000015053|Gata2|5023_1
CAGCAAATCCAAGAAGAGCAAGAAAGGGGCTG
>ENSMUSG00000015053|Gata2|17184_1
CTGGCTGAATCCTTCAAGGTACAGTTGTACAT
>ENSMUSG00000015093|Clic3|2008_1
CAGAAGAAGGAGTTCAAGTATACGTGTCCACA
>ENSMUSG00000015093|Clic3|10962_1
GTCTACTACCCAAGCTGCACATTGTGGATACC
>ENSMUSG00000015120|Ube2i|13758_1
TTGATGTCAGTATTTCAACTGCTGTAAAGTGA
>ENSMUSG00000015120|Ube2i|13758_2
CAGGCTATGCTCCATTTCTTCACGTTCACCTT
>ENSMUSG00000015120|Ube2i|6477_1
ACTAAGCCTATGCTCTTCTCATGTTCATAGGA
>ENSMUSG00000015120|Ube2i|6477_2
AGACCAACAACTCTGTCTACCTCAATCCTAGC
>ENSMUSG00000015120|Ube2i|6477_3
ATCCTTAGGGCCTACAGTGTGCATTCGAGTAA
>ENSMUSG00000015133|Lrrk1|10173_1
CTTCAGATTGTCAAGAAGTTGTCCAAGGGCAT
>ENSMUSG00000015133|Lrrk1|3082_1
AAAGCGGAGGAATTAAAATCATCTGCCAGTCA
>ENSMUSG00000015134|Aldh1a3|9172_1
TTTTCGTCGACCTGGAAGGCTGTATTAAGACC
>ENSMUSG00000015134|Aldh1a3|8572_1
GGGGTTCACCTTGAAAACAATCCTGACTTTGG
>ENSMUSG00000015143|Actn1|12469_1
CAGGAGATCAATGGCAAATGGGACCATGTACG
>ENSMUSG00000015143|Actn1|14778_1
ACGAGCAGCTTATGGAAGACTATGAGAAGCTG
>ENSMUSG00000015149|Sirt2|3_1
GAGATCAGCTACTTCAAGAAACATCCGGAACC
>ENSMUSG00000015149|Sirt2|15389_1
TGTTGGTGGATGAGCAAGAGACCTTGCTTATT
>ENSMUSG00000015222|Map2|11866_1
ACCTATTCAGATACCAAAGAGAACGGGATCAA
>ENSMUSG00000015222|Map2|8339_1
TGGTGGACGTGTGAAAATTGAGAGTGTAAAAC
>ENSMUSG00000015243|Abca1|12880_1
CTGGTTTGGTGAGGAAATTGATGAGAAGAGCC
>ENSMUSG00000015243|Abca1|13244_1
CTGACGGGATCTGAGAAGAAAACGGGTGTCTA
>ENSMUSG00000015314|Slamf6|3782_1
TATCTTTTGGGACCCGAGGAATTCTGGTGACC
>ENSMUSG00000015314|Slamf6|1561_1
TGAGGGTCTTTGAACGACTGGGTAACTTAGAA
>ENSMUSG00000015314|Slamf6|906_1
TTGGCGAAAGACTTTAAAGAAATCCAGGGAGA
>ENSMUSG00000015314|Slamf6|906_2
CAACCCATTACCCTGAAGGTTAACACTTTAAT
>ENSMUSG00000015340|Cybb|8278_1
ATAAGCAGGAGTTCCAAGATGCCTGGAAACTA
>ENSMUSG00000015340|Cybb|1769_1
GCTGAAACTCTCAGTAAACAGAGCATCTCCAA
>ENSMUSG00000015355|Cd48|5052_1
GTACCTACTACATGAGAGTGCTGCGTGAAACT
>ENSMUSG00000015355|Cd48|7901_1
CTGGCTCTATTGGACAAAGGAAAATGTGTTAC
>ENSMUSG00000015365|Mov10l1|7896_1
GCTGATCATTCTGGGAAACCCTCATGTGCTTG
>ENSMUSG00000015365|Mov10l1|16625_1
GAGCTGAAGGAGTACAACATGAGCAGAGTTGT
>ENSMUSG00000015396|Cd83|11789_1
TTTTCAGTCATCTACAAGCTATGGTGAGATGC
>ENSMUSG00000015396|Cd83|14241_1
AGTGAATACATTGGCAACTCTACTGGGCTGTT
>ENSMUSG00000015401|Cltrn|14138_1
GAGTGGAAGATGCAGAAGACAAGTGTGAAAAC
>ENSMUSG00000015401|Cltrn|4773_1
AAACAAGAGATGGATAAAAATGGCAAGGGAAT
>ENSMUSG00000015405|Ace2|2886_1
TGAGGCCGTTGTATGAAGAGTATGTGGTCCTG
>ENSMUSG00000015405|Ace2|10120_1
GATGTCTTTGGCCTGAATGATAACAGCCTGGA
>ENSMUSG00000015437|Gzmb|8915_1
TGAATAAAGGACTGCAAAGACTGGCTTCATGT
>ENSMUSG00000015437|Gzmb|3406_1
ATACAGTTGCACCCAAGTTGCTGATGTGTTCT
>ENSMUSG00000015452|Ager|7555_1
CCCTAATAAGGTGGGGACATGTGTGTCTGAGG
>ENSMUSG00000015452|Ager|10772_1
CAGAGCTGAATCAGTCAGAGGAAGCGGAGATG
>ENSMUSG00000015452|Ager|387_1
GAGGAACCCATCCTACCTTCTCCTGCAGTTTC
>ENSMUSG00000015461|Atf6b|8065_1
GGACTATGAGGAGATGATGCAGATCGAGTGTG
>ENSMUSG00000015461|Atf6b|16417_1
GGTTGTGGGTGGCAGAAGTCAGTTTATGTGTG
>ENSMUSG00000015468|Notch4|13187_1
GACAGAACTGCTCAAAAGTACTTGACGCTTGT
>ENSMUSG00000015468|Notch4|314_1
GCCCGATGTGAGAAAGACATGGACGAGTGTAG
>ENSMUSG00000015501|Hivep2|13723_1
CCAATACTCCCAGAAAAGTATCGAACAGGCAG
>ENSMUSG00000015501|Hivep2|17105_1
TCACCCTGTCGAGATAATTCGCCAAAGAGGTA
>ENSMUSG00000015522|Arnt|8872_1
GGGCTGGATTTTGATGATGAAGTAGAAGTGAA
>ENSMUSG00000015522|Arnt|3758_1
TTTGAAACAGCCTGGAATTTATGCATGCTCAT
>ENSMUSG00000015522|Arnt|3758_2
GCAGGTGGTGAAATTAAAAGGTCAGGTGCTGT
>ENSMUSG00000015533|Itga2|5875_1
CGATGGAACAGAAGTAACATGTGAGGTTGGTT
>ENSMUSG00000015533|Itga2|6686_1
TTTTGACTGGAGTGGAACTCTTGTCCAGGAGA
>ENSMUSG00000015568|Lpl|7143_1
GCAGGAAGTCTGACCAATAAGAAGGTCAATAG
>ENSMUSG00000015568|Lpl|12122_1
ATGGACGGTAACGGGAATGTATGAGAGTTGGG
>ENSMUSG00000015579|Nkx2-5|7537_1
CTGGGACCTTTCTCCGATCCATCCCACTTTAT
>ENSMUSG00000015579|Nkx2-5|9164_1
TTACCTGTTGTAAGAAATGAGAACCCTCTTCC
>ENSMUSG00000015599|Ttbk1|9300_1
GAAGACTTTGACAGCAAGGAGTGGGTCATTAT
>ENSMUSG00000015599|Ttbk1|3334_1
AAAGTCAGCTCTATGAAAGAAAGGAACAGGGT
>ENSMUSG00000015599|Ttbk1|3334_2
AGCTGGGTATGAATAGAGGTGATCCGCAAGAC
>ENSMUSG00000015605|Srf|13150_1
CATGATGTACCCTAGTCCCCATGCAGTGATGT
>ENSMUSG00000015605|Srf|11513_1
GAAACCAAGGACACACTGAAGCCAGCATTCAC
>ENSMUSG00000015619|Gata3|7071_1
GTGGACGTACTTTTTAACATCGATGGTCAAGG
>ENSMUSG00000015619|Gata3|14425_1
AGACCCCTGACTATGAAGAAAGAAGGCATCCA
>ENSMUSG00000015627|Gata5|16681_1
CTGGCAATGAAAAAGGAGAGTATCCAGACAAG
>ENSMUSG00000015627|Gata5|7155_1
AACCTACCCAGCATACATGAGTTCCGACGTAG
>ENSMUSG00000015647|Lama5|9167_1
AGGAGCCTTTGGACAAATCCTATGACTTCATC
>ENSMUSG00000015647|Lama5|8070_1
GTGACCGCTGTTTGGAAGGATACTTCGGTTTT
>ENSMUSG00000015652|Steap1|2283_1
GCATGATGTCTGGAGAATGGAGATTTATGTGT
>ENSMUSG00000015652|Steap1|12026_1
CCTGCCCTGTCTGAGGAAGAAGATACTGAAGA
>ENSMUSG00000015697|Setdb1|2124_1
AGCCGTTCTTCCTTCAAGACTAGTGAAGGTGG
>ENSMUSG00000015697|Setdb1|1549_1
AGTGGGGTAGATATGAAGGACCAGGAAGATGG
>ENSMUSG00000015709|Arnt2|16194_1
GGGACTGGCAACTATAACATCGAGGACTTTGC
>ENSMUSG00000015709|Arnt2|17671_1
CTCCTTCATCTGTAGGATGAGGTGTGGAAACG
>ENSMUSG00000015711|Prune1|662_1
TCTCAGTGTCTTCAGAAGGACTGTGAACAGAG
>ENSMUSG00000015711|Prune1|16505_1
CTGAGGCTAGTCCTGAATTCCTAACTCTCCTG
>ENSMUSG00000015714|Cers2|8672_1
TCTGCCAAGATGTTTAACTACGCGGGATGGAA
>ENSMUSG00000015714|Cers2|15811_1
ATTCACGTATTACCTAATTGCCTTTGTTGCTG
>ENSMUSG00000015748|Prpf3|6029_1
CAGAAAGCGAGAGTTAAAGGAGGTGTTTGGTG
>ENSMUSG00000015748|Prpf3|9057_1
GATGGCAAAGAGACAGAAAGCGCATGAAGAGG
>ENSMUSG00000015749|Anp32e|738_1
TTTCTTAGCATGGCCAACGTGGAGTTGAGTTC
>ENSMUSG00000015749|Anp32e|5329_1
TTTGGTTGATTTAGAGACGATCCGGCTGTCAT
>ENSMUSG00000015812|Gnrh1|11348_1
GAAAGAGAAACACTGAACACTTGGTTGAGTCT
>ENSMUSG00000015812|Gnrh1|2015_1
CGTTTTTATACCCAGCAGCGTAGATTTCATAA
>ENSMUSG00000015837|Sqstm1|14852_1
TTGACATTGATGTGGAACATGGAGGGAAGAGA
>ENSMUSG00000015839|Nfe2l2|10422_1
ATACGCAGGAGAGGTAAGAATAAAGTCGCCGC
>ENSMUSG00000015839|Nfe2l2|10444_1
AATACTCTCTGCAGCAAACCAGAGATGGCAAT
>ENSMUSG00000015843|Rxrg|17595_1
CAGAGAGTGAGGCAGAATGTGCCAGTAGTAGC
>ENSMUSG00000015843|Rxrg|10667_1
CCCTTCCTGTCCCCAAAATGTGATGCTTGTAA
>ENSMUSG00000015846|Rxra|157_1
CTGTTCAACCCTGACTCTAAGGGGCTCTCAAA
>ENSMUSG00000015846|Rxra|5060_1
ATGAACCCTGTGAGCAGCACTGAGGATATCAA
>ENSMUSG00000015852|Fcrls|969_1
TTCCCCACACTTTCCTTAGTGTCCTGCCTATG
>ENSMUSG00000015852|Fcrls|14520_1
CCACAATCAAAGGCCTCAACCTGGTCACATTC
>ENSMUSG00000015854|Cd5l|14832_1
CATGGATGGAATGTGAAGATCCTTTTGAGCTG
>ENSMUSG00000015854|Cd5l|12182_1
AGACTTTGATGTGTGAATTGGATCCCTGCTTG
>ENSMUSG00000015889|Lta4h|14029_1
AAGAGCAGGTGGAGAAATCTGCTAATGAATTT
>ENSMUSG00000015889|Lta4h|9277_1
ATGCTGGTGGGGAGAGATCTGAAAGTGGATTA
>ENSMUSG00000015937|H2afy|2178_1
CTCACTTCTCCCTGCTTCTTCTTAGACTTCCG
>ENSMUSG00000015937|H2afy|6074_1
ATTTCCTGCACATAGATACCTATGCTCTCACT
>ENSMUSG00000015947|Fcgr1|16627_1
TTCAGGACAGTGGCGAATACAGGTGTCAGATA
>ENSMUSG00000015947|Fcgr1|15283_1
GAAGATGCTGGATTCTACTGGTGTGAGGTAGC
>ENSMUSG00000015950|Ncf1|7894_1
ATTGCTGACTACGAGAAGAGTTCGGGAACAGA
>ENSMUSG00000015950|Ncf1|1321_1
GATTACCTGCTGCTGTAGTCTCAACCAAGTTT
>ENSMUSG00000015957|Wnt11|2623_1
CCTGACTTCTGCATGAAGAATGAGAAGGTGGG
>ENSMUSG00000015957|Wnt11|10843_1
AAACTGATAGGATTAAAAATAACCTGGCAGCC
>ENSMUSG00000015966|Il17rb|6959_1
GATCTACCTAACTTGGAGGCAAGGAAGGAGCA
>ENSMUSG00000015966|Il17rb|1434_1
GGAATAGAGACTCTGAAGCCTTCCTACTCTCC
>ENSMUSG00000015968|Cacna1d|5878_1
TGCAGATGTTTGGGAAAGTTGCCATGAGAGAT
>ENSMUSG00000015968|Cacna1d|7235_1
GAAAGAGAGAAGGCTAAAGCTCGTGGAGATTT
>ENSMUSG00000016018|Mtrex|16823_1
ACTGAAGAAGGCAAGAACTGTTCTGCAAATGG
>ENSMUSG00000016018|Mtrex|17948_1
GATGATTATGGAGAGAAATTTCCAGCCTGTGA
>ENSMUSG00000016028|Celsr1|14990_1
TCTATACCATGACGGAACTGGACTATGAGGAC
>ENSMUSG00000016028|Celsr1|5584_1
CGGAGGAACGAAGCAAACCTGTCTGTGTATTC
>ENSMUSG00000016028|Celsr1|4919_1
AGAGGGTACTTTGGAAAAAAGTGTGTGGATGC
>ENSMUSG00000016087|Fli1|9368_1
AGTGGGCTATAAAGGAATACGGATTGATGGAG
>ENSMUSG00000016087|Fli1|9387_1
GTGAGAGTCAATGTCAAGCGGGAGTATGACCA
>ENSMUSG00000016150|Tenm1|13684_1
CAATCAGATACAGGCAAACAGGACCTCTCATT
>ENSMUSG00000016150|Tenm1|8829_1
GATCTATGCGAATGGAATTAGCAATGGGAACC
>ENSMUSG00000016181|Utp25|4811_1
CAGGATTGGAGTGGCAATACTTCAGAGGAGCA
>ENSMUSG00000016181|Utp25|14872_1
AACATGTCAACAAAGAACTGAAAGAGAAGGAA
>ENSMUSG00000016255|Tubb1|12133_1
TGTATATTCCGGGGTAAGATGTCCACCAAGGA
>ENSMUSG00000016255|Tubb1|8981_1
CCGGATCGGATCTTGAACTCCTTTAGCGTCAT
>ENSMUSG00000016458|Wt1|1723_1
GAATGCATGACCTGGAATCAGATGAACCTAGG
>ENSMUSG00000016458|Wt1|13577_1
AACCTGGAAACCTGGAAGGCCAGATGTAATTC
>ENSMUSG00000016477|E2f3|7574_1
ATTGGGCTTTGTACAAACTGTCCTTATAAACC
>ENSMUSG00000016477|E2f3|6185_1
GAAGAACTTGTTTGCAAGTACTCGTTGCAGAT
>ENSMUSG00000016481|Cr1l|15107_1
TTTAACCTGGTGGGTGAGCCCTCCTTATACTG
>ENSMUSG00000016481|Cr1l|12045_1
ATATTGTGGAGTTTAGATGTCACCCTGGCTTT
>ENSMUSG00000016487|Ppfibp1|11298_1
GTTGGAGATGATGGAAACGGATGAGAAGGAAG
>ENSMUSG00000016487|Ppfibp1|17204_1
CCGAGACTTCATTTGAAGAGGGTGACGGAAGA
>ENSMUSG00000016494|Cd34|2327_1
GGTTATTTCCTGATGAACCGTCGCAGTTGGAG
>ENSMUSG00000016494|Cd34|10196_1
TCAAATACTGTGTGAAAAGGAGGAGGCTGAGG
>ENSMUSG00000016495|Plgrkt|14043_1
ATGAAAAACCAACAGGAGTTCATGGTTACGCA
>ENSMUSG00000016495|Plgrkt|2613_1
TCCTATAGTCCCGCTAAGCTTCATCTTCACCT
>ENSMUSG00000016496|Cd274|12361_1
TGCTAGATGTGGAGAAATGTGGCGTTGAAGAT
>ENSMUSG00000016496|Cd274|8728_1
GTGGTGTACTGGGAAAAGGAAGATGAGCAAGT
>ENSMUSG00000016498|Pdcd1lg2|13658_1
GACTTTCAGGGTGAGAACAAAAGGAATTGCTC
>ENSMUSG00000016498|Pdcd1lg2|17961_1
TGTGAGTCACAAGGTAATTGTTGTAACCTGTG
>ENSMUSG00000016528|Mapkapk2|12574_1
GTGGATGTCTATGAGAACCTGTATGCCGGGAG
>ENSMUSG00000016528|Mapkapk2|2039_1
GAACGATGGGAGGATGTCAAGGAGGAGATGAC
>ENSMUSG00000016529|Il10|7750_1
GCTAACCGACTCCTTAATGCAGGACTTTAAGG
>ENSMUSG00000016529|Il10|18159_1
CCTAAGAGAGTTGTGAAGAAACTCATGGGTCT
>ENSMUSG00000016534|Lamp2|12860_1
AAACGGTTCTATCTGAAGGAAGTGAATGTCTA
>ENSMUSG00000016541|Atxn10|5821_1
AACCAAGACAAAGTGAATGAGCTGGATGGCAT
>ENSMUSG00000016541|Atxn10|932_1
TACGAGTGATTCATGAAGTTGGAAAAGAAAGC
>ENSMUSG00000016637|Ift27|16431_1
CCTTGTCTATGATGTGACCAATGAACAGTCCT
>ENSMUSG00000016637|Ift27|10944_1
TCCACCATGGTTTTCAATAAAATGAGAAGAGC
>ENSMUSG00000016756|Cmah|10969_1
GGGACAAAGATTTACAAGGATTCCTGGGACTT
>ENSMUSG00000016756|Cmah|1374_1
ATTTGACCCTTGGTTAATTGGCCCTGCTTTTG
>ENSMUSG00000016918|Sulf1|6973_1
TGCATGACAAAGACAAAGAGTGCCATTGTAGG
>ENSMUSG00000016918|Sulf1|14952_1
AACGGCATCAAGGAGAAGCATGGATTTGATTA
>ENSMUSG00000016933|Plcg1|13760_1
CCTTCCTAGTGCGAGAAAGTGAGACCTTCGTG
>ENSMUSG00000016933|Plcg1|740_1
CAGGACTGGGTGAAAAAGATCCGTGAAGTTGC
>ENSMUSG00000017007|Rbpjl|9221_1
TCCTATGGAAATGAGAAGCGGTTCTTCTGTCC
>ENSMUSG00000017007|Rbpjl|7814_1
CTGGGTTTGGTCTCTGATCACTATCCCATGAC
>ENSMUSG00000017057|Il13ra1|11358_1
AAGTGCATTTGGCATAACCTGAGCTATATGAA
>ENSMUSG00000017057|Il13ra1|6857_1
TGCTTTGATGACAACAAACTGTGGAGTGATTG
>ENSMUSG00000017057|Il13ra1|7628_1
CTGTAGTGCTGATAGAAAACCTGAAGAAAGCA
>ENSMUSG00000017119|Nbr1|9955_1
GCATTTGTGGATGAGAATTTGCCTGATGGGAC
>ENSMUSG00000017119|Nbr1|7849_1
TAAACATTGTCCAAGAATTGGAGAGAGTGCCA
>ENSMUSG00000017146|Brca1|12837_1
AGTGTGGGAATGAGGAAGCTTTCCTAAGTGAC
>ENSMUSG00000017146|Brca1|3671_1
GTTGTGACTGGAAGAAATCACCAAGGTCCAAG
>ENSMUSG00000017165|Gast|2199_1
CTAGCTACCTTCTCGGAAGCTTCTTGGAAGCC
>ENSMUSG00000017165|Gast|6757_1
GAAGAAGAAGAGGCCTACGGATGGATGGACTT
>ENSMUSG00000017167|Cntnap1|809_1
ATTTGGTCCGAGCTGAAATCAACGTGAAGCAG
>ENSMUSG00000017167|Cntnap1|6297_1
CTGGTAGAGTTTCGGAAGCTCGGTTATTTTGC
>ENSMUSG00000017210|Med24|7831_1
GTATCAGAACTGGTGAAAGTGTCTGCTATGTC
>ENSMUSG00000017210|Med24|2356_1
CGATAATATCAAGGGAAAGGTATGCAGTCTGG
>ENSMUSG00000017221|Psmd3|7976_1
CCTCCCAAATCCTACAACAAGGACCTGGAGTC
>ENSMUSG00000017221|Psmd3|9873_1
GTCTATGAGTTCCTGGACAAGCTGGATGTGGT
>ENSMUSG00000017299|Dnttip1|13054_1
CGTACCTTCTCATTGAAGAAGACATCCGGGAC
>ENSMUSG00000017299|Dnttip1|15557_1
CACTGACTGACTGCTAAGGTTGTACAGGAAAT
>ENSMUSG00000017314|Mpp2|2148_1
TTGGAGGAGAAACGGAAAGCATTTGTCAAGCG
>ENSMUSG00000017314|Mpp2|5508_1
TACGTGGTGTTCATAGAGGCTCCTGATTATGA
>ENSMUSG00000017344|Vtn|6322_1
ATCAACTGTCAGGGGAAGACCTACTTGTTCAA
>ENSMUSG00000017344|Vtn|2918_1
GTGTTCACTATGCCAGAGGATGATTATTGGAG
>ENSMUSG00000017376|Nlk|18582_1
AGAGCTACTGGGCCGAAGAATATTGTTTCAGG
>ENSMUSG00000017376|Nlk|4725_1
GAGTCTGGGATTTGCAATTCTGGAGGGTTAAT
>ENSMUSG00000017390|Aldoc|15865_1
ACTGAGGAGTTTATCAAGCGGGCAGAGATGAA
>ENSMUSG00000017390|Aldoc|14101_1
GTCCTATTCAGTGCTGATGACCGTGTGAAAAA
>ENSMUSG00000017428|Psmd11|6048_1
GAGTTGGATCTGTAGCGGTCCTTTGGAGAGTG
>ENSMUSG00000017428|Psmd11|783_1
ATAGGCGGCCAGTTCTCATGTAATCCGTACTG
>ENSMUSG00000017485|Top2b|7407_1
CAGAGAGTGACTTGGAAGAAGCAGAACCTGTG
>ENSMUSG00000017485|Top2b|12955_1
TAGCTGGGTCCTGTAAAGGAGTCAAGGTCATG
>ENSMUSG00000017491|Rarb|2610_1
TGCTGGAGAATTCTGAAGGACATGAACCCTTG
>ENSMUSG00000017491|Rarb|12418_1
AAAGAGTCTGTTAGGAATGACAGGAACAAGAA
>ENSMUSG00000017499|Cdc6|1326_1
AGTAAGGTCGTTTGGAAACAGTTACGGCCTTT
>ENSMUSG00000017499|Cdc6|10446_1
GGTGACGAGGAGAATAACTACAGATTGTGAAT
>ENSMUSG00000017548|Suz12|15270_1
TCGATGGACAGGAGAAACCAACGATAAGTCTA
>ENSMUSG00000017548|Suz12|17349_1
AATCGCGAAGATGGAGAAAAGACATTTGTTGC
>ENSMUSG00000017652|Cd40|12775_1
CAGGAGATGGAAGATTATCCCGGTCATAACAC
>ENSMUSG00000017652|Cd40|3020_1
ACAATGACATCTCAGAAACTCTAGCAGGTGGG
>ENSMUSG00000017677|Wsb1|2906_1
AGCCTTGCTGATGATAAAATGGTGAGGTTCTG
>ENSMUSG00000017677|Wsb1|11615_1
ACTTTTCTCCTGATGGAGCATTGCTAGCTACT
>ENSMUSG00000017692|Rhbdl3|15276_1
GGCCTTGATCTGTATGAGTATGGAGTTCGGAA
>ENSMUSG00000017692|Rhbdl3|13634_1
GAAGAAGTGGGAGACAATGTACACAAGAGGAT
>ENSMUSG00000017697|Ada|10858_1
GTTGTTCGCTTCAAGAATGATAAGGCCAACTA
>ENSMUSG00000017697|Ada|18524_1
AAAATTATGGTGTTCAATAAAGCAGCTGGTGA
>ENSMUSG00000017716|Birc5|18564_1
AGCAGGATCTTAGAGAAGGAGACAGTGGTATT
>ENSMUSG00000017716|Birc5|9049_1
ATGGGTAAGTGTGGTTATATGTGTTTGTGCTG
>ENSMUSG00000017716|Birc5|14604_1
TTTCTCTTCAGCTGTAAGTTACGTTCCTTGGT
>ENSMUSG00000017724|Etv4|2219_1
TTTGAAGGAGACATCAAGCAGGAAGGGATTGG
>ENSMUSG00000017724|Etv4|814_1
CTACCCAGGCCTAATTCCACCTTTGCCTCTTA
>ENSMUSG00000017737|Mmp9|9990_1
GTCATTCGCGTGGATAAGGAGTTCTCTGGTGT
>ENSMUSG00000017737|Mmp9|11011_1
TCCAAAACTACTCTGAAGACTTGCCGCGAGAC
>ENSMUSG00000017740|Slc12a5|4517_1
ATGAAAACTACATGGAATTCTTGGAGGTCCTC
>ENSMUSG00000017740|Slc12a5|11771_1
CCCTATGTCTTCAGTGATATGACCTCCTACTT
>ENSMUSG00000017754|Pltp|13297_1
CGAGAAGTGATTGACAAGAACCGTCCTGCAGA
>ENSMUSG00000017754|Pltp|13286_1
GAAGAGCCCAGTTGGAAGCTATACCCGATTTA
>ENSMUSG00000017756|Slc12a7|7635_1
TGGAAGGAGGCAGATAATCCTTTCTCCTGGAA
>ENSMUSG00000017756|Slc12a7|9559_1
AAGGTGTAGTCCTGCGAGATAAGTTTGGGGAG
>ENSMUSG00000017767|Spata25|7169_1
GATATCTGCATCCTGACCCTGGCCATGATGAT
>ENSMUSG00000017767|Spata25|4674_1
GCTTGTAGTCAGATGAAATAGCATGAGCTACA
>ENSMUSG00000017774|Myo1c|13980_1
TGCTTTGACAAGAGTGAGCTCAGTGACAAGAA
>ENSMUSG00000017774|Myo1c|17719_1
GGACCAGGCAGTGATGATTTCTGGAGAGAGTG
>ENSMUSG00000017776|Crk|7387_1
GCCCTCTTTGACTTTAATGGGAATGATGAAGA
>ENSMUSG00000017776|Crk|11639_1
TGTATGAGAAGACGTAAATACATTGCCTCCTT
>ENSMUSG00000017801|Mlx|3995_1
CTATGATGACCTTCAGACCATTGTCCCTACCT
>ENSMUSG00000017801|Mlx|2681_1
TGGTCAATACTAAGTAAGGCCAGGGTATTCTA
>ENSMUSG00000017802|Retreg3|2446_1
CCTAGTTCAGACCTGGACACTGATGCTGAAGG
>ENSMUSG00000017802|Retreg3|6845_1
TTGTGTTCTCAAAGCAAGTGTGCCCTTTGGTT
>ENSMUSG00000017817|Jph2|4966_1
GAAGATGGGACTTCGGACCTAAAACCTTGCTC
>ENSMUSG00000017817|Jph2|5557_1
CACGGAAGTCTGAGGAAGTCAAGAGCTGAATC
>ENSMUSG00000017830|Dhx58|4770_1
GTTGGAGATGCTGGAAAGGATCTTACTGAAGC
>ENSMUSG00000017830|Dhx58|9709_1
GTCAATGTGAACCCCAACTTCTCGGTCTACTA
>ENSMUSG00000017831|Rab5a|2632_1
TAAAGCAATCCCAACAAAACAGTCTTGCATCT
>ENSMUSG00000017831|Rab5a|15202_1
CTTCCCTTTGGGCATAATTAGTCAGTGCACTA
>ENSMUSG00000017843|Ppp2r5c|8681_1
GTCCAAAAGAAGGACAAGATACAGCAGAAACA
>ENSMUSG00000017843|Ppp2r5c|8681_2
GTAATGGCACTTCTCAAATACTGGCCAAAGAC
>ENSMUSG00000017843|Ppp2r5c|3687_1
GTCTAAGAGCTGGAGTCACAGAGCTCGAAATG
>ENSMUSG00000017843|Ppp2r5c|3687_2
AGAAGAGGATGAACCAACGTTAGAAGCAGCCT
>ENSMUSG00000017861|Mybl2|15278_1
GAGTCTAGCTTTGGGAAGTTCCTGGTGCTAAT
>ENSMUSG00000017861|Mybl2|14515_1
CGATGGCCTTTTCCTGACATGTAGACCTTTGT
>ENSMUSG00000017897|Eya2|3258_1
GTGAAGGAGATGTACAACACCTACCGCAACAA
>ENSMUSG00000017897|Eya2|3608_1
CTGTCTACATTGTGATAGGCGACGGGGTAGAG
>ENSMUSG00000017922|Prl3c1|18030_1
AGATTCTGATGATGGGATGATGACAAGAGCTG
>ENSMUSG00000017922|Prl3c1|18491_1
ACTAAGATGGCCCACAATGAATGAACCAGCTC
>ENSMUSG00000017950|Hnf4a|12974_1
CTGGCATGAAGAAGGAAGCTGTCCAAAATGAG
>ENSMUSG00000017950|Hnf4a|17328_1
CTCATACCCTCAGAAGAGCACCTGGGAGTAAC
>ENSMUSG00000017978|Cadps2|12447_1
ATAGATGGCCTGAGCAAAGAGACAGTGCTGAG
>ENSMUSG00000017978|Cadps2|7866_1
TCATCATGGAAGTGCAAGGACTGAAATCTGTG
>ENSMUSG00000018042|Cyb5r3|10480_1
GTTGTCAGGACGGTGAAGTCTGTAGGCATGAT
>ENSMUSG00000018042|Cyb5r3|16958_1
GTTGACCACTCTCTGAATAGGCTTCTGTCTGG
>ENSMUSG00000018042|Cyb5r3|16958_2
TCCTGCTTCGTGTAAAAATCAGGGGATAGAGA
>ENSMUSG00000018102|Hist1h2bc|9286_1
CCCATTTGCACTGTCTTGAGGTTACAGCATCC
>ENSMUSG00000018102|Hist1h2bc|13671_1
CAGTTGTTCCTTGAGTTCTGAAACTATGGTGG
>ENSMUSG00000018143|Mafk|12053_1
CTTCTTGTCCTTATCAAAGGGCGCTACAACCT
>ENSMUSG00000018143|Mafk|2626_1
AGACTGTAAGTTGCAAATACTCTGCATCTTTG
>ENSMUSG00000018160|Med1|12565_1
GAATGCCTCAGTGACAATTGAAGGAACCTCTG
>ENSMUSG00000018160|Med1|15598_1
CAGTTTGAGCTGTCAAAGGATCCTGACCCTTT
>ENSMUSG00000018166|Erbb3|2583_1
AGGGACCAGAACTACAAGACTGTTTAGGCCAA
>ENSMUSG00000018166|Erbb3|15762_1
ATCTTTCCTTCCTGCAATGGATCCGAGAAGTG
>ENSMUSG00000018209|Stk4|5227_1
TCGTAGATACAGGGTAAAGGGCATTGCTTCCA
>ENSMUSG00000018209|Stk4|11085_1
ATGTGGAGAACTTGAGAGTTTGCTCTTTTCCC
>ENSMUSG00000018238|Gdf9|12569_1
TTTAAGGTTCTATCTGATAGGCGAGGTGAGAC
>ENSMUSG00000018238|Gdf9|17813_1
GTGTAGTTTTCAGTGGACAGATTTGTTAGCAT
>ENSMUSG00000018259|Prl8a2|17227_1
TTCAGAGAAATCCATGATGACCTTACGTGGGT
>ENSMUSG00000018259|Prl8a2|11572_1
TTTTATGGGTGCATGGATCACTCCTGTATACT
>ENSMUSG00000018263|Tbx5|5710_1
GTGAAAGCAGACGAAAATAATGGGTTCGGTTC
>ENSMUSG00000018263|Tbx5|7852_1
CCTAGTTACAAAGTGAAGGTGACTGGCCTTAA
>ENSMUSG00000018286|Psmb6|12425_1
GTTCTAGGGAGTAGTAAAGGATGGTCCATACC
>ENSMUSG00000018340|Anxa6|12179_1
GAGCATGTCATCAAGAAGGAGATGTCTGGGGA
>ENSMUSG00000018340|Anxa6|8737_1
ACTTCCGGTGAATACAAGAAGGCTCTGCTGAA
>ENSMUSG00000018341|Il12rb2|4541_1
TCAATGGTATAGCAGAACCATTCCAGATCCAG
>ENSMUSG00000018341|Il12rb2|9843_1
GACTCTAGATCGGTTAAAGATGGGCTATGACT
>ENSMUSG00000018362|Kpna2|11049_1
TGTGGTTACTTACGTAATCTTACCTGGACACT
>ENSMUSG00000018362|Kpna2|11049_2
TGACTACCTTTGAGTTCATGTTACCCTAGAAA
>ENSMUSG00000018362|Kpna2|8195_1
ACTTCTCAGTGGAGGAAGAGGAAGATCAAAAT
>ENSMUSG00000018362|Kpna2|8195_2
TTAAATGCTTTTTCTTCCTTCCCACACTCCAG
>ENSMUSG00000018363|Smurf2|8245_1
TGGACGGATAATGGGAATGGCTGTATTCCATG
>ENSMUSG00000018363|Smurf2|6982_1
TTGTGGACTTGGCAAAATTGATGTGAGTGACT
>ENSMUSG00000018379|Srsf1|4727_1
CATTTTAGGATTGTCAAAAGGAGGATTGAGGA
>ENSMUSG00000018379|Srsf1|335_1
GATGATTGGTGACACTTTTTGTAGAACCCATG
>ENSMUSG00000018395|Kif3a|10462_1
TGACGACATGGATAGAATCATGACTCTAGGCC
>ENSMUSG00000018395|Kif3a|14119_1
TTGATTCTGTTCTGGAAGGCTACAATGGGACC
>ENSMUSG00000018398|Sept8|16609_1
TTCATTAGCGTGGACTTGCCAATCCCAGTTTC
>ENSMUSG00000018398|Sept8|7567_1
ATTCGCTTCAGGTGCTCAAACTTCTCATGGAG
>ENSMUSG00000018411|Mapt|6373_1
ATGCCAGACCTAAAGAATGTCAGGTCGAAGAT
>ENSMUSG00000018411|Mapt|18243_1
GACAGTGGCAGCAATGAGAGATTTGAGACTTG
>ENSMUSG00000018442|Derl2|17851_1
CCGTGGTGTAAATGGAAGTTACGGAGAGGACA
>ENSMUSG00000018442|Derl2|2862_1
TTCTTGTAGCCAAGGAATCTGACTGTAGAGAA
>ENSMUSG00000018470|Kcnab3|99_1
AGGAAAGGCTGAAAGAACCCTTGGCAATATTC
>ENSMUSG00000018470|Kcnab3|7624_1
CGCTCTTGGGGAACAAATCGCATTCCAAGAAG
>ENSMUSG00000018470|Kcnab3|15198_1
TGGAGGAGATTGTGAGAGCCATGACCTATGTC
>ENSMUSG00000018476|Kdm6b|482_1
GAGCGATATGAGTGGAACGAGGTGAAGAACGT
>ENSMUSG00000018476|Kdm6b|9623_1
GGAGAGATCTTAGGGGAGCTCTTCTTTGGTGC
>ENSMUSG00000018481|Appbp2|7699_1
CAGGCTTACCAGTCAAAGTTGTGGTGGATGTT
>ENSMUSG00000018481|Appbp2|12562_1
GTTGCTTCATGTGCGAAATGGAAATTGTAAAT
>ENSMUSG00000018486|Wnt9b|15925_1
TGTGCGGGAAGAGAGAAACATCCTCCTATCTC
>ENSMUSG00000018486|Wnt9b|3116_1
CTTCCTTCCACCCTGAAATCTGTTGGGGTTAC
>ENSMUSG00000018500|Adora2b|14529_1
GAATAAAAGCTGCTGTCCTGTGACATGTCTCT
>ENSMUSG00000018500|Adora2b|8445_1
ACTTACCTTACTGTGAAACACTGTGAACTCTT
>ENSMUSG00000018501|Ncor1|2198_1
GTACCAGCTCTATGCAATGGAGAATACAAGGC
>ENSMUSG00000018501|Ncor1|2198_2
CAGTAGCTAGTCACCAATCTTTGCTTTGTATG
>ENSMUSG00000018501|Ncor1|2821_1
AGACCGAGAGATTGCAAAAGTAGAGCAGCAGA
>ENSMUSG00000018507|Trpv2|7261_1
CCATTCCCTCATCAAAAGCGACTTTTGGGGAC
>ENSMUSG00000018507|Trpv2|18400_1
CCTGCATGCTCTGGTAATGATTGCAGACAACT
>ENSMUSG00000018537|Pcgf2|16539_1
CTGGGTGACGACGAGATTGTCAGTCTTTCCAT
>ENSMUSG00000018537|Pcgf2|15812_1
TCTAGGGGGTCTTTGTAGTTCACTCTGCTCTT
>ENSMUSG00000018566|Slc2a4|1350_1
CTCTGTGGGTGGCATGATCTCTTCCTTTCTCA
>ENSMUSG00000018566|Slc2a4|10295_1
GGACCTGTAACTTCATTGTCGGCATGGGTTTC
>ENSMUSG00000018569|Cldn7|13200_1
GTCACAGACTTTTATAACCCCTTGACGCCCAT
>ENSMUSG00000018569|Cldn7|1236_1
GATGACAAAGCGAAGAAGGCCCGAATAGCTAT
>ENSMUSG00000018581|Dnah11|8501_1
GACAGATTAACGTGGAACAGATGGACTTGGAG
>ENSMUSG00000018581|Dnah11|5830_1
GAGGAAAATGCTGGAAACTGCCCATAAGTACT
>ENSMUSG00000018583|G3bp1|13320_1
TTCCCAGTTTTCCGGAATGATACTTTAGGAGG
>ENSMUSG00000018583|G3bp1|2587_1
TGACATGTGATTACCAAACAACTCTAAGCCTC
>ENSMUSG00000018589|Glra2|11270_1
GCAGATGCTATCAAGAAGAAGTTTGTGGATCG
>ENSMUSG00000018589|Glra2|12879_1
TTTGAGTGGTTAAGTGATGGTCCAGTACAAGT
>ENSMUSG00000018604|Tbx3|12112_1
ACTAAAGCCTTTCCAGAGACTATGCTAGATAC
>ENSMUSG00000018604|Tbx3|9528_1
GTGGAACTGTCTATGAAGACTGAAACTCACCA
>ENSMUSG00000018623|Mmp7|9425_1
TGTTCCCGGTACTGTGATGTACCCTACCTATC
>ENSMUSG00000018623|Mmp7|14972_1
AAGTTGCGAGACATCAACAATAAATGTCATGT
>ENSMUSG00000018634|Crhr1|17474_1
TTCTATTGTTTTCTGAACAGTGAGGTCCGCTC
>ENSMUSG00000018634|Crhr1|5985_1
AGATAGCGGTAGAAATCTGGGAACGTCATCAG
>ENSMUSG00000018654|Ikzf1|17715_1
ACAACGAGATGGCAGAAGACCTGTGCAAGATA
>ENSMUSG00000018654|Ikzf1|11206_1
CCCTATGACAGTGCCAACTATGAGAAGGAGGA
>ENSMUSG00000018666|Cbx1|5532_1
CTCATGAGTTACAGGTAGGGGCCCTTAGGATT
>ENSMUSG00000018666|Cbx1|5532_2
GTGCCCTAGTCTTTTAAATGGCCTCAGTTTAT
>ENSMUSG00000018666|Cbx1|13398_1
GACTAGCATGTAGACAATAGCACTAGGGAATG
>ENSMUSG00000018697|Aatf|6462_1
TGGAGGAGATCTCAGAAGATGTTGACGAAGAC
>ENSMUSG00000018697|Aatf|487_1
AGGAGATTTCCAGTGAAGATGATGAGCTAGTG
>ENSMUSG00000018698|Lhx1|9937_1
AGTAATGAGAATGATGATCAGAACCTAGGTGC
>ENSMUSG00000018698|Lhx1|4868_1
GAGATTACCAGAGTGAGTACTACGGTCCCGGA
>ENSMUSG00000018707|Dync1h1|7850_1
CTTGTAAGTGCAGGCAATGTGAAGAGGGAGAG
>ENSMUSG00000018707|Dync1h1|4488_1
TCGTACCTCAGACCAAACGTGGGTAAAGCTAG
>ENSMUSG00000018736|Ndel1|7306_1
GGAGATCTCTTGCGGAAAGTAGGGGCTTTAGA
>ENSMUSG00000018736|Ndel1|11088_1
AGTGAGCTCGATGAAAAGGAATCTTTGTTGGT
>ENSMUSG00000018750|Zbtb4|9043_1
CTAGAACAGATGGAGAGTGGGTGGGTGACAAA
>ENSMUSG00000018750|Zbtb4|1431_1
CAGGCTGCTTTGTGTGATTGTAGTTTCCCCAT
>ENSMUSG00000018774|Cd68|12781_1
ACTACATGGCGGTGGAATACAATGTGTCCTTC
>ENSMUSG00000018774|Cd68|12266_1
GGTGGGGAATCAATAAACATGAATGGTACCTA
>ENSMUSG00000018796|Acsl1|7612_1
CTGAAGCCCTGGATAAAGATGGCTGGTTACAC
>ENSMUSG00000018796|Acsl1|7770_1
ATAGCGGGTACCACTGATGGTATTCGAAGATC
>ENSMUSG00000018830|Myh11|16623_1
GAAGAAACCCGGCAGAAGCTCAATGTGTCTAC
>ENSMUSG00000018830|Myh11|6219_1
ATGAGACAGAACTGGAAGATGAACGGAAGCAG
>ENSMUSG00000018841|Rad51d|11109_1
AGATTGGGATGGTAGAAGATTCAAACCTGCCC
>ENSMUSG00000018841|Rad51d|2011_1
CTGTATGTGGATTCCAATGGAGGAATGACGGC
>ENSMUSG00000018899|Irf1|12073_1
GAGACTTCAGCTGCAAAGAGGAACCAGAGATT
>ENSMUSG00000018899|Irf1|2084_1
GGACTTGGATATGGAAAGGGACATAACTCCAG
>ENSMUSG00000018900|Slc22a5|3811_1
AGATGCTAAGGGTCAAAGGAATAAAACAGTGG
>ENSMUSG00000018900|Slc22a5|6860_1
GACTTAAATTCTACGAAGCCTCAGTTGCACCA
>ENSMUSG00000018907|Alox12e|6262_1
CTGGCTATCATGGACAAGGAGATTGAGGTCCG
>ENSMUSG00000018907|Alox12e|202_1
CAGTCGGTATGTGGAAAGGATGGTTGAGCTTT
>ENSMUSG00000018909|Arrb1|3023_1
GTGGTGTGGATTATGAAGTCAAAGCCTTCTGT
>ENSMUSG00000018909|Arrb1|9748_1
AGTCCTTAGGGAAACAAGGATGGAGGGACATA
>ENSMUSG00000018914|Il3|12544_1
TCTGGAGACAGTGCTAACCTCTAGACCACCTC
>ENSMUSG00000018914|Il3|9617_1
GGAGAAGTGGATCCTGAGGACAGATACGTTAT
>ENSMUSG00000018916|Csf2|6344_1
ATCAAAGAAGCCCTGAACCTCCTGGATGACAT
>ENSMUSG00000018916|Csf2|15556_1
CTGATATCCCCTTTGAATGCAAAAAACCAGGC
>ENSMUSG00000018920|Cxcl16|12941_1
GCTGAGGCAAATGAGAAACAGCAAGATGACAG
>ENSMUSG00000018920|Cxcl16|13316_1
AGAGTGGAAGCTCATGAGAGATGGATGATGAC
>ENSMUSG00000018924|Alox15|9629_1
GGAACTGGAAGAAAGGAGGAGTCTGTACAGGT
>ENSMUSG00000018924|Alox15|261_1
CAAGTCATGAATCGGTACGTGGTGGGAATGTT
>ENSMUSG00000018932|Map2k3|8034_1
TCCTCATCAACAAGGAAGGGCATGTGAAGATG
>ENSMUSG00000018932|Map2k3|15839_1
CTGCCTTTCCCTTTGAACTATTATTCCTGTTG
>ENSMUSG00000018973|Hoxb1|11715_1
AAGAGAAACCCACCTAAGACAGCGAAGGTGTC
>ENSMUSG00000018973|Hoxb1|7862_1
GTCGGAAGGAGATGGAAGCTATTTTCATCCGT
>ENSMUSG00000018974|Sart3|2549_1
CTCCGGGAAATGCTTAACGATAGATGTTGGTC
>ENSMUSG00000018974|Sart3|17419_1
AACATGTGGCTGGAGTATTACAACCTGGAACG
>ENSMUSG00000018983|E2f2|7471_1
TTGTTTGTCCACCCTGAGTTTTAGCAGGGAGA
>ENSMUSG00000018983|E2f2|3749_1
CTGACTGGGAATTTGAAGTTTGGATGTTGAGC
>ENSMUSG00000019055|Plod1|16004_1
AAGAGGGAGCAAATCAATATCAGCCTGGACCA
>ENSMUSG00000019055|Plod1|18506_1
AACGTGCCCACTATCGACATCCATATGAACCA
>ENSMUSG00000019066|Rab3d|5264_1
ATCGGAAGTTTGGAGTCACCTTTGAGTACTAC
>ENSMUSG00000019066|Rab3d|17947_1
CTGAGTGAGAGAGGGGATGTTCATGCCTTCTG
>ENSMUSG00000019082|Slc25a22|2371_1
TCTAAGGATGGACAGAAGCTGACCTTGCCTAA
>ENSMUSG00000019082|Slc25a22|1099_1
CTTGAGAGAGGTGTTAATGAGGACACTTACTC
>ENSMUSG00000019102|Aldh3a1|2052_1
GACAAGGTGATCAAGAAAATGATCGCAGAGAC
>ENSMUSG00000019102|Aldh3a1|17832_1
AATGAAATTGTGGAGAAGCTCAAAAAGTCACT
>ENSMUSG00000019146|Cacng2|4409_1
ACCTACAACTCGGACAGGGATAACAGCTTTCT
>ENSMUSG00000019146|Cacng2|5240_1
GGAGACCCCTCCAAGAGTGACTCCAAAAAGAA
>ENSMUSG00000019173|Rab5c|4883_1
TAAGAAGCTTCCCAAGAATGAGCCCCAGAATG
>ENSMUSG00000019173|Rab5c|2122_1
CAATGACCCGACTGGAATCTACTCTAACCAAT
>ENSMUSG00000019230|Lhx9|14004_1
GAAAAGTTTGATCGGAAATCCACTGCAGTGAA
>ENSMUSG00000019230|Lhx9|14004_2
TGTAGTGACAACTGTGACCTCTAACATGGACA
>ENSMUSG00000019230|Lhx9|16783_1
GAGAGACTAGGGACCAAGCCCAGTAATTTTAG
>ENSMUSG00000019230|Lhx9|16783_2
TGTCGCTTTTAAATGAACAAATTTGGTCTGCA
>ENSMUSG00000019232|Etnppl|1064_1
CAATACGTATGGAGGAAATCCAGTGTCTTGTG
>ENSMUSG00000019232|Etnppl|16415_1
AAGTTTCAGAAGGGCAAAGATGTCAAGAGGGA
>ENSMUSG00000019256|Ahr|15122_1
GGTTTTCTGGCAATGAATTTCCAAGGGAGGTT
>ENSMUSG00000019256|Ahr|1081_1
ATCAGAAGCATGCAGAACGAGGAGTTCTTCAG
>ENSMUSG00000019302|Atp6v0a1|12123_1
GAAGAAGCATTTGGGAACTCTCAACTTTGGTG
>ENSMUSG00000019302|Atp6v0a1|3729_1
ATCGACTTAGAGGCCAATTTCGAGAAGATTGA
>ENSMUSG00000019312|Grb7|6207_1
TGCCAAGCGAAGATGAAGGTTGCCTTTACTTC
>ENSMUSG00000019312|Grb7|16975_1
GGTCGAAAGCTTTGGAAACGTTTCTTCTGCTT
>ENSMUSG00000019320|Noxo1|14095_1
TGGACATATTACTACGACATCCTTCAGGCTGG
>ENSMUSG00000019320|Noxo1|6924_1
CTAGACCTCACCAAGAAAGCAGGATTAAGAGT
>ENSMUSG00000019359|Gdpd2|9384_1
CTACTGACCAAGATCAACAATTTCGCCTCTGA
>ENSMUSG00000019359|Gdpd2|507_1
CTATCAAGACCTGCCAGCATTGGATATCAAGG
>ENSMUSG00000019429|Ffar3|8096_1
CCTGTACGACTAGAGATGGCTGTGGTCCTTTT
>ENSMUSG00000019429|Ffar3|14115_1
CCGAATTTCACTCTGAAAAGTTGTGGGGATTA
>ENSMUSG00000019433|Gipc1|2295_1
TTCATTAAGCGCATCAAGGAAGGCAGTGTGAT
>ENSMUSG00000019433|Gipc1|336_1
CGCTACTAAGACTGGAACTGAACCTGGACCTT
>ENSMUSG00000019437|Tlcd1|13096_1
CCTGAAATGCTGGTGGAGATTGAAACAGCGTG
>ENSMUSG00000019437|Tlcd1|1526_1
ATGGCAAGCACAGCCAATTGCTCTGTAACATA
>ENSMUSG00000019464|Ptger1|15037_1
AGGGTATAGAGTCTCAAACTCAGTGTGCCTAG
>ENSMUSG00000019464|Ptger1|9292_1
TAGATTTGGGGTGGGAATGAACTGGAACTGAG
>ENSMUSG00000019471|Cdc37|9773_1
TGTGAGGAAACGGCCAACTACCTGGTTATCTG
>ENSMUSG00000019471|Cdc37|9261_1
CTGGCAACAATGTCCAATAAACAGTTCCAGGT
>ENSMUSG00000019489|Cd70|7185_1
ATCTGCGTATCCATCAAGATGGCCTCTACAGG
>ENSMUSG00000019489|Cd70|11649_1
CTTTGGACAGGACTGTACAGTGGCATTACAGC
>ENSMUSG00000019528|Gyg|9427_1
GAGAGGACCAGAGTATCTGCATCCATGAACAC
>ENSMUSG00000019528|Gyg|7680_1
ATAACATTTGCCCAGTTCTCACCTGTTGTCCT
>ENSMUSG00000019558|Slc6a8|3840_1
GTCAAGTCAACAGGAAAGATCGTGTACTTCAC
>ENSMUSG00000019558|Slc6a8|14597_1
CTCTGCTTTGTCATCGATCTCTCCATGGTGAC
>ENSMUSG00000019564|Arid3a|12493_1
ATGTCCGTGGAGATGAATGGTATTGTATACAC
>ENSMUSG00000019564|Arid3a|6357_1
AATCAGGGCAAAGCAAAGAACACTTGAATCTC
>ENSMUSG00000019577|Pdk4|9180_1
CTGATGGATTTGGTGGAGTTCCATGAGAAGAG
>ENSMUSG00000019577|Pdk4|3048_1
CATTTTACGGGATCAAAGTGGGTCTGTGGCAT
>ENSMUSG00000019590|Cyb561|17881_1
CTCTGTGGGTTTCCAGATATCTTTTTGCTCTT
>ENSMUSG00000019590|Cyb561|10124_1
GTCACTGTTTGGCTTGAGTCTAGAGATATTGG
>ENSMUSG00000019647|Sema6a|6582_1
AAATATGCAACCTCCAATGAGTTTCCCGATGA
>ENSMUSG00000019647|Sema6a|4597_1
ACATCCATGAAGCCCAATGATGCATGTACATA
>ENSMUSG00000019689|Fmc1|6961_1
CATCGGGTTACCAGTGAGAAGTTGTGTAGAGC
>ENSMUSG00000019689|Fmc1|13610_1
TGCAGAGAGTCCTCAGATGTTCCTTCATTCAA
>ENSMUSG00000019699|Akt3|15671_1
GTTTCTATGGTGCAGAAATTGTCTCTGCTTTG
>ENSMUSG00000019699|Akt3|9187_1
AGGGCCAGATGATGCAAAAGAAATCATGAGGC
>ENSMUSG00000019718|L3hypdh|8071_1
TATGGTGGGGCATTTTATGCGTTTGTTAGTGC
>ENSMUSG00000019718|L3hypdh|562_1
TGTTCCAGTTTGAGTAAAATAAAGGCATCTGT
>ENSMUSG00000019726|Lyst|5315_1
TTTCCCGAGGCAAGAAAGAGGCTGATAGAGAG
>ENSMUSG00000019726|Lyst|4622_1
AACTTCTGGGTGAGGAAGAAGGCTATGAAGCG
>ENSMUSG00000019737|Syne4|806_1
GTGCTCAGTTATGTCAATGGTCTCCCTCCAAT
>ENSMUSG00000019737|Syne4|9084_1
CATTGCATGGGTGAACTGAAGAGCACTGAGTC
>ENSMUSG00000019756|Prl8a1|3252_1
TATCACAAACCCTTCAAATATTGGACCTGAAT
>ENSMUSG00000019756|Prl8a1|4423_1
CAGCGAAGATGAAGAAATTATTTCCTACCTGG
>ENSMUSG00000019756|Prl8a1|4423_2
GTTATTCCCATCCATAAAAGAGGTGAGCTGTG
>ENSMUSG00000019768|Esr1|15178_1
ATGGGCTTATTGACCAACCTAGCAGATAGGGA
>ENSMUSG00000019768|Esr1|15787_1
AGAGAGATGACTTGGAAGGCCGAAATGAAATG
>ENSMUSG00000019772|Vip|10899_1
TCTGCAGACTTTCTTGAAGAGCTGGAGAAATG
>ENSMUSG00000019772|Vip|6728_1
GGATGTGTAAACTAGAAGCTAAATGGAGTGCT
>ENSMUSG00000019773|Fbxo5|4763_1
GCTAACATTTTGACTAAGCTCAGCGGCATGGA
>ENSMUSG00000019773|Fbxo5|16697_1
AGATAAAATTGAGTGGACTTTTGGCAAGGGAG
>ENSMUSG00000019777|Hdac2|641_1
GATTTAACGTCGGAGAAGATTGTCCGGTGTTT
>ENSMUSG00000019777|Hdac2|12738_1
GGAAGCTTTTTATACAACAGATCGCGTGATGA
>ENSMUSG00000019779|Frk|2683_1
AGACATTTGGAGAAGAAGGGAACCGGCTTAGG
>ENSMUSG00000019779|Frk|15030_1
ACACTACAGAATAAGAAGGTTGGATGAAGGTG
>ENSMUSG00000019787|Trdn|15631_1
AGAAAGAAGGATGACAAAGAGATGCCAGCTGT
>ENSMUSG00000019787|Trdn|9910_1
GCTCAGATCCTCTAAAACTAGTGAATGATGCT
>ENSMUSG00000019787|Trdn|16483_1
GGAAATGAAAGTTGGAAAACAGGAGAAAGTGA
>ENSMUSG00000019787|Trdn|15431_1
GAAAAGGCTGAAAAAGAGGAGAAACCTGAGAA
>ENSMUSG00000019789|Hey2|17640_1
GAGAGTGCTTGACAGAAGTGGCTAGGTACCTA
>ENSMUSG00000019789|Hey2|10902_1
AGATGAAGGGAAATTAAGTCGAAAGACCTAGT
>ENSMUSG00000019794|Katna1|13357_1
GAACCAGAGGCAAATAAGTTTGATGGCACTGG
>ENSMUSG00000019794|Katna1|5261_1
AATGGTGTGATTTGGAAATTCTTTCTGGTTCT
>ENSMUSG00000019803|Nr2e1|2476_1
AAGACGCGTGGAGAGAACTGTTTGTTCTAGGA
>ENSMUSG00000019803|Nr2e1|2756_1
CCCGCTGAATCATTCAAAGCTGAAAGACAAGC
>ENSMUSG00000019809|Pex3|4932_1
GAATTCTTGTTGAGCAACATCAGTCTTCTTGG
>ENSMUSG00000019809|Pex3|27_1
TGGTTCTTCATTGAGAAGGGCATTAGAGCAGA
>ENSMUSG00000019809|Pex3|27_2
TGATGGAACAGGTGAAAGACTTTGCTGCTAAC
>ENSMUSG00000019817|Plagl1|2692_1
CCTCCTACTCCCCAGAATGGCTTTGTGAATAG
>ENSMUSG00000019817|Plagl1|15363_1
AAGAAATACCAGTGCGACCACTGTGATAGATG
>ENSMUSG00000019817|Plagl1|3026_1
AGCTTTATAGAGTGTGACGCTATTGATGTCTC
>ENSMUSG00000019820|Utrn|1779_1
CAGCAGAATAACAACAAGCCAGAAATCAGTGT
>ENSMUSG00000019820|Utrn|9738_1
TAAAAGCATCGATGGAAACCGGCAGAAGATGG
>ENSMUSG00000019828|Grm1|10697_1
AAAAGTCTGCACAGGAAATGAAAGCTTGGAAG
>ENSMUSG00000019828|Grm1|11675_1
TTACGGCGAGAGTGGAATGGATGCTTTCAAAG
>ENSMUSG00000019832|Rab32|14884_1
AATCGACCTGGACAGAATTAAACTGGTAGAGG
>ENSMUSG00000019832|Rab32|7670_1
AAGTCCCGAGCTAGGAATGTGGCTCATTTATG
>ENSMUSG00000019842|Traf3ip2|1793_1
CTTACGGAAAAACGCAATAGATGGCTGGGATC
>ENSMUSG00000019842|Traf3ip2|17651_1
CCAAGACCAAGAAGAGAGACCTGCACAGAGAG
>ENSMUSG00000019843|Fyn|1975_1
CGGAGTACATGAGCAAAGGAAGTTTGCTTGAC
>ENSMUSG00000019843|Fyn|11444_1
ATGATCCACTGCTGGAAAAAGGATCCGGAAGA
>ENSMUSG00000019846|Lama4|9762_1
ATGAGAAGGGAAGTCAAGCCTCAAGAAAGGGT
>ENSMUSG00000019846|Lama4|6761_1
GGGACCATGAGAAACAACATGAGAGAGTGAAG
>ENSMUSG00000019849|Prep|8035_1
AGAAGGATGTCTTAGAATGGGTGGCTTGTGTC
>ENSMUSG00000019849|Prep|5972_1
GGACGGATCAGTCAGAAGATATTTTGTGTGCT
>ENSMUSG00000019850|Tnfaip3|7338_1
GGAACTGGAATGACGAATGGGACAACTTGGTC
>ENSMUSG00000019850|Tnfaip3|11043_1
TGATCAACGCTGCAAAATTGGATGAAGCTAAC
>ENSMUSG00000019857|Asf1a|2676_1
CCTACCGAGGTCAAGAATTTATTAGAGTTGGC
>ENSMUSG00000019857|Asf1a|17698_1
AAAGACTTTCTCCAGAACGTGTGAAGAAGAAG
>ENSMUSG00000019857|Asf1a|17698_2
ATGGGATTTGAAGTCAATTATATGCCACCAGG
>ENSMUSG00000019861|Gopc|2514_1
GAGAGATTGAGTTTGAAGTAGTCTACGTGGCA
>ENSMUSG00000019861|Gopc|10523_1
GATCAAGACTCTTTGAAGAAAAGCCAGGGAGT
>ENSMUSG00000019874|Fabp7|785_1
TGTACCAGAGAAATTAAGGATGGCAAGATGGT
>ENSMUSG00000019874|Fabp7|17020_1
CCAAAAGTGTGTGTCAAGAACCGTGGTCATGG
>ENSMUSG00000019874|Fabp7|17020_2
CCAAGCAATTCATGGGATTTTGATATGCAAAT
>ENSMUSG00000019876|Pkib|4190_1
ATTAGGAGAGATCTGAAAGCAGCGTAAACATT
>ENSMUSG00000019876|Pkib|14863_1
CAGCCATGATACGGAAATAGGTTATTGAAAGG
>ENSMUSG00000019878|Hsf2|9790_1
AGAGCAGTGTTGTTCAACATGTGTCAGAAGAG
>ENSMUSG00000019878|Hsf2|1045_1
CATTAACCTGTTAGGAAAGGTTGAGCTGTTGG
>ENSMUSG00000019880|Rspo3|3458_1
TCTCTCTTCGTGTCCAAGTGGATATTACGGAA
>ENSMUSG00000019880|Rspo3|10600_1
AGTATTGTACACTGTGAGGCCAGTGAATGGAG
>ENSMUSG00000019880|Rspo3|9866_1
TGATGCTGCTATCTCAACCAGATGTCCAGGAC
>ENSMUSG00000019883|Echdc1|11002_1
GTTGATGACTGAGGAAAGTGTGATCAGATTTG
>ENSMUSG00000019883|Echdc1|9504_1
AGGTGAGATGATTAGAAATGAGCTGCGGAAGT
>ENSMUSG00000019889|Ptprk|4637_1
TTTATCCGGAGAGTCAAGCTATCTAACCCTCC
>ENSMUSG00000019889|Ptprk|14323_1
GTGGAGAAGGAAACTAAAACCCAATGTGTACG
>ENSMUSG00000019889|Ptprk|12392_1
AAGAGACAATCATCCAAACTGATGAAGATGTG
>ENSMUSG00000019890|Nts|5515_1
AACGTCAATGATAAAAACGAGAAGGAAGAAGT
>ENSMUSG00000019890|Nts|10063_1
GAGAAGCTAATTCTTGACCTGTGATTGTGATT
>ENSMUSG00000019893|Ros1|92_1
TGAGTTAAGTGGGGCAATGACTGTGGATACCT
>ENSMUSG00000019893|Ros1|5836_1
CAGAGTTCAAGGTGGAAGGTGGTGTTTAATGG
>ENSMUSG00000019899|Lama2|6439_1
GCTACTTCAACTTCCAAGAAGGAGGCTGCATA
>ENSMUSG00000019899|Lama2|9967_1
TCCTCGAATCAGTAGAACTGTGACCCGTGAAG
>ENSMUSG00000019900|Rfx6|7853_1
ACTGTAGTAGCTTCCAACTTGCAAACCCAGAT
>ENSMUSG00000019900|Rfx6|527_1
TGGAAAACTTGCCAGAAGCCCTCATTGATAAG
>ENSMUSG00000019905|Gprc6a|17415_1
GAGTCATTATCCTGGAATGTGAGGAGGGGTCA
>ENSMUSG00000019905|Gprc6a|5482_1
CTGGATTGGTGCCATAACAACCGATGATGATT
>ENSMUSG00000019913|Sim1|1623_1
TTCGGAATAAGCTGTAAGATCAGATATGGCTC
>ENSMUSG00000019913|Sim1|1623_2
CAGATATCAGCCTCTAAGCCCACTTTCTCCTA
>ENSMUSG00000019913|Sim1|7713_1
CTCAGGGAAATGATTGAGCACTGGGTTTCAAT
>ENSMUSG00000019913|Sim1|7713_2
CGGCAGTATTTTGATAAGCATGCCTATACATT
>ENSMUSG00000019917|Sept10|4871_1
TTTCGGTCTTTGTCCTTCCTAATGCTGCTACC
>ENSMUSG00000019917|Sept10|17665_1
ACCATTGATGACCAGTTCATTCATGAGCTTCA
>ENSMUSG00000019927|Ube2d1|5891_1
GCTTTGACTGTATCGAAAGTCTTGCTGTCCAT
>ENSMUSG00000019927|Ube2d1|2171_1
GAATGCGTATTTCTTAAACCGGAACTGATCTG
>ENSMUSG00000019935|Slc17a8|13875_1
ACTGGCTGATTATTTAAGAAGCCGAAAGATTT
>ENSMUSG00000019935|Slc17a8|4740_1
AGAAGACGGAGTGGAGACAACAGAGAGAATCT
>ENSMUSG00000019942|Cdk1|18191_1
TGCTGGTCGTAGGGGAAGATCGTGTTGTTTAC
>ENSMUSG00000019942|Cdk1|13255_1
TGTGCTGCTTAGTGTAATTCTTAGAAGCAGCC
>ENSMUSG00000019947|Arid5b|9676_1
CTGGAGAACTTCAGGAAAATGGAAGGCATGGT
>ENSMUSG00000019947|Arid5b|10476_1
GGTAAAGTTATCAGCAAGGTGAAAGGAGAGGC
>ENSMUSG00000019960|Dusp6|12585_1
CTCAACCTGTCCATGAACGATGCTTACGACAT
>ENSMUSG00000019960|Dusp6|6801_1
GTTATTACGGAGGGAGAGATTTGCTCCATTCA
>ENSMUSG00000019966|Kitl|10580_1
GTTGCAACAGAAAGAGAGAGAATTTCAAGAGG
>ENSMUSG00000019966|Kitl|15767_1
TCGTGTTATGCATGGAAGAAAACGCACCGAAG
>ENSMUSG00000019969|Psen1|9965_1
CCAGGAACTTTCTGGGAGCATTCTAACGAGTG
>ENSMUSG00000019969|Psen1|10820_1
CCCAGAGTAACTCAAGACAGGTGGTGGAACAA
>ENSMUSG00000019971|Cep290|4024_1
GCTGGTAGAAGTGGGAAGACAATCCCAGAACT
>ENSMUSG00000019971|Cep290|1930_1
GTGAAGTGGAGCTCAAAGTTGAAGTGTCCAAG
>ENSMUSG00000019978|Epb41l2|8971_1
TTCATGAATCTGAAGAACTTTGACCATTCCAA
>ENSMUSG00000019978|Epb41l2|13330_1
CTGGACTGGAGAATTAAGAAGCTCACTGACCA
>ENSMUSG00000019979|Apaf1|8021_1
GCCGGTTATTTTCGTTACTAGAAAGAAGCTGG
>ENSMUSG00000019979|Apaf1|2555_1
CAGCTTCTGATGACCAAACAATAAGGGTCTGG
>ENSMUSG00000019979|Apaf1|2555_2
TTTTGTGGGGCTGGGAATTAAACATAAGACTT
>ENSMUSG00000019982|Myb|14098_1
GACACTATAACGACGAAGACCCTGAGAAGGAA
>ENSMUSG00000019982|Myb|16778_1
CAGTGGAGGACCTACAAGATGTGATTAAGCAG
>ENSMUSG00000019986|Ahi1|462_1
ATTCTGAGAAGGGCAAAGATCAAAACGTGGAG
>ENSMUSG00000019986|Ahi1|6916_1
CACTCCTAGACTAAGAATGATTTTGGCTGGAC
>ENSMUSG00000019987|Arg1|4070_1
GCAGAGGTCCAGAAGAATGGAAGAGTCAGTGT
>ENSMUSG00000019987|Arg1|4704_1
TCAATTCACAGTTGGAAGCAAAGGTATCCAGA
>ENSMUSG00000019990|Pde7b|14302_1
GATTTGAGACTGGAGAATGTACAGGACAGACA
>ENSMUSG00000019990|Pde7b|6727_1
AAAGGGTCTGTGAGGAATTCTACAGACAAGGT
>ENSMUSG00000019996|Map7|14069_1
AAAGTGGAGCCTGAGAAGAAAGACCCTTTACC
>ENSMUSG00000019996|Map7|12591_1
GGAAGAAGCGACTTGAAGAGATTATGAGAAGA
>ENSMUSG00000019997|Ccn2|428_1
CGAGTTACCAATGACAATACCTTCTGCAGACT
>ENSMUSG00000019997|Ccn2|16983_1
TACTTTTTGGAGTGTAACCGGGGAGGGAAATT
>ENSMUSG00000020000|Moxd1|15999_1
CAGAGTGGTCGATTCAAGGCATGACAGCAATA
>ENSMUSG00000020000|Moxd1|7002_1
AATCCTGAGAAAGCCAATGTGGTGTCTACAGT
>ENSMUSG00000020009|Ifngr1|12012_1
CAGCTTTTCCCTGTTAAGTAGTAACCAGTCAG
>ENSMUSG00000020009|Ifngr1|113_1
GCCAGAGTTAAAGCTAAGGTTGGACAAAAAGA
>ENSMUSG00000020017|Hal|14415_1
ACAATGAGTTCGTAGAAGTGGTGATTGAAGGT
>ENSMUSG00000020017|Hal|13714_1
CAGTCGAGGGGAGACAATTTCAGGAGGAAACT
>ENSMUSG00000020019|Ntn4|12851_1
GCCGAAGTCAATGTGAAGATTAAGAAAGTCTT
>ENSMUSG00000020019|Ntn4|1124_1
AGTCATGCACATCTTAAAAAGAGACTGCGTGT
>ENSMUSG00000020022|Ndufa12|15375_1
CTTCGACACCTTACAAGTGACCGCAGTGAAGA
>ENSMUSG00000020022|Ndufa12|275_1
GTGTGGCTCTGTATGGAGGAGGTTATTGGAGA
>ENSMUSG00000020027|Socs2|11488_1
GGCTCAGTCTAACTTAAAGGTGTGAAGATGTA
>ENSMUSG00000020027|Socs2|11935_1
AAAATGTCCCAAGGAAAGGCAAGAGAATATTC
>ENSMUSG00000020037|Rfx4|11651_1
CTGAGAACTCCCAACAACTACCCTGTATGAGG
>ENSMUSG00000020037|Rfx4|14874_1
AGTATGAGCACATGCAACACTTTCCTGGCTTT
>ENSMUSG00000020038|Cry1|4854_1
GATGACCATGATGAGAAATATGGCGTTCCTTC
>ENSMUSG00000020038|Cry1|13516_1
CAGACTCACTCACTCAAGCAAGGGAGAAGCTC
>ENSMUSG00000020051|Pah|3789_1
CGCTTATTTGAGGAGAATGAGATCAACCTGAC
>ENSMUSG00000020051|Pah|14770_1
ATGATGCCAAGGAGAAAGTGAGGACTTTTGCT
>ENSMUSG00000020052|Ascl1|13545_1
ACTATATTAACTCCCAACCACTAACAGGCAGG
>ENSMUSG00000020052|Ascl1|13895_1
CAGTGTGGTTTTGGAAAGAACTCTCCTCATAG
>ENSMUSG00000020053|Igf1|10107_1
GAGCTGTGATCTGAGGAGACTGGAGATGTACT
>ENSMUSG00000020053|Igf1|2127_1
CTCACTAAGCTAGATAATGTCTGTGACGGAAG
>ENSMUSG00000020053|Igf1|2127_2
TTGAGCAACCTGCAAAACATCGAAACACCTAC
>ENSMUSG00000020053|Igf1|1655_1
CTTACACATGGGAAGAATGGTACGGGGAAGTG
>ENSMUSG00000020053|Igf1|1655_2
GTCCAATAACATTACAAAGATGGGCATTTCCC
>ENSMUSG00000020056|Washc3|10119_1
CTCTCCGGATTCAGCAAATTGAAACAACTCTC
>ENSMUSG00000020056|Washc3|3338_1
CTTGGTGGAGCCTCTTAGTTTTGCTGTATACT
>ENSMUSG00000020056|Washc3|3338_2
ATAGTGACTCTTCCTTCAGTGACTAAGGGACT
>ENSMUSG00000020059|Sycp3|12301_1
CTGCTGGGATAATTGAAGATGTTGGAGGTGAA
>ENSMUSG00000020059|Sycp3|11832_1
AGTTGTTCTCTCCACGATTGTGTCAATAAAGA
>ENSMUSG00000020063|Sirt1|14391_1
ATTGAAGATGCTGTGAAGTTACTGCAGGAGTG
>ENSMUSG00000020063|Sirt1|1875_1
TTGGATCTTCTCTGAAAGTGAGACCAGTAGCA
>ENSMUSG00000020075|Ddx21|16952_1
AGAAAGCGGGAATTAAATTTAAACGGATAGGT
>ENSMUSG00000020075|Ddx21|10306_1
ACCTTTCATCATGTGTACAGTGGGAAAGACTT
>ENSMUSG00000020080|Hkdc1|16472_1
GCAGAGATACGAGAAAATGACCAGTGGAATGT
>ENSMUSG00000020080|Hkdc1|1721_1
GAAGATCCCAGGTGTGAGATTGGCTTGATTGC
>ENSMUSG00000020081|Tacr2|7845_1
AATGACAACGGAGGCAAGATGCTCCTACTGTA
>ENSMUSG00000020081|Tacr2|7975_1
ATCTATGCCAGTCACAACATCTGGTACTTCGG
>ENSMUSG00000020091|Eif4ebp2|16574_1
AATCATTTATGACCGAAAGTTTCTGTTGGACC
>ENSMUSG00000020091|Eif4ebp2|13889_1
AATGGGTGTTTTGTGAAACTGGACCAGTCTGC
>ENSMUSG00000020092|Pald1|17304_1
ATCAACCTGAGGGAGGAGGTTGTGTTAGAGTG
>ENSMUSG00000020092|Pald1|16645_1
ATCATATCCACCTACCGACAGGCAAAGGCTAC
>ENSMUSG00000020097|Sgpl1|9820_1
GTGGTGATGTACTCTAACGAGAAGTACAGGAC
>ENSMUSG00000020097|Sgpl1|13932_1
ACTGCTCGCTTCCTGAAGTCAGAACTGGAAAA
>ENSMUSG00000020101|Vsir|14662_1
GCTCATTAGTGTCTTGAGCAATGTGAGGCCTG
>ENSMUSG00000020101|Vsir|14633_1
GGGGGAGTCTTCAGAAAGGATTTTAAAGCATG
>ENSMUSG00000020107|Anapc16|12503_1
AAGTATTGGGGATCAGATGGAGACAGTCCTTT
>ENSMUSG00000020107|Anapc16|4699_1
CAGATGGGAGCTGTAAAGTGTCCTTTCCCTCT
>ENSMUSG00000020108|Ddit4|5521_1
AAAGTGAAGACAAGGAATTTCTGTGGTGGAGA
>ENSMUSG00000020108|Ddit4|5117_1
CATGTACTGGAGGATTCAACTGTGAGGAGAGG
>ENSMUSG00000020111|Micu1|13897_1
ACTTGAATGGAGACGGAGAGGTAGACATGGAG
>ENSMUSG00000020111|Micu1|13572_1
GAGCTGAGCAACAAGGAGTTCGTTTCCATCAT
>ENSMUSG00000020115|Tbk1|4174_1
TGAAGAGGAGACAACAACAAGACATAAAGTGC
>ENSMUSG00000020115|Tbk1|7690_1
GTGAAAGTGTATGAGAAGTTGATGAAGGTCAA
>ENSMUSG00000020121|Srgap1|11642_1
GTCCACTGTGTCAGAAACCTACCTGAGTAAAC
>ENSMUSG00000020121|Srgap1|16240_1
ATTGAGGAGACCATGAACACTGCTTTGAACGA
>ENSMUSG00000020122|Egfr|7897_1
AACACTCTGGTCTGGAAGTATGCAGATGCCAA
>ENSMUSG00000020122|Egfr|17781_1
GGCCTGACTACTACGAAGTGGAAGAAGATGGC
>ENSMUSG00000020128|Vps54|3593_1
TAAATAGACCACTGGAAGGTGAATGCCAAGTT
>ENSMUSG00000020128|Vps54|13743_1
ATCTGGATATTGTGGAAGTAAACATTGCTCAC
>ENSMUSG00000020131|Pcsk4|5236_1
GGCCAAGGCTACAACAACTGGATCTTCATGTC
>ENSMUSG00000020131|Pcsk4|17097_1
CATAGCCCCATGTCTAACCTCATAGTTGCCAA
>ENSMUSG00000020132|Rab21|17488_1
GATGACTGTGAGGTGAATTAACCGTTGGTGAT
>ENSMUSG00000020132|Rab21|10557_1
GATGTTGGAATGGTATACATTTTTGCAGTCCT
>ENSMUSG00000020135|Apc2|14108_1
TGGGAAAGCTATGTGAAGCGCTTCCTAGACAT
>ENSMUSG00000020135|Apc2|6651_1
TAGGGCTCGGTCAGCAACTGATAAAGAACTGG
>ENSMUSG00000020140|Lgr5|561_1
ACTCCCTGGGAAAGAAATGCTTTGATGGACTC
>ENSMUSG00000020140|Lgr5|2631_1
AACCTCCGATCTCTGAACTTAGCATGGAATAA
>ENSMUSG00000020143|Dock2|7020_1
AAAGTTCAGTCCATGAATGAGATCGTGCAGAG
>ENSMUSG00000020143|Dock2|13270_1
GAAGCCAAAGGACCTAAGACCAGGAGTGACTT
>ENSMUSG00000020143|Dock2|13270_2
GGAGTGGCTATCTACAACTTCCAAGGCAGTGA
>ENSMUSG00000020149|Rab1a|9090_1
TTATTCCCTTGACTCAAGACCGCTAACTTCAT
>ENSMUSG00000020149|Rab1a|16136_1
AAGTTGTTGGTAGGGAACAAATGTGACCTGAC
>ENSMUSG00000020152|Actr2|9684_1
TTGGTGTAACTGTTCGATAAAATAGCAGGCTT
>ENSMUSG00000020152|Actr2|2466_1
TCTGCTCTGGGTACAAAAGATGCATGAACCTC
>ENSMUSG00000020159|Gabrp|7694_1
CTATAGTGACTTGACAATGAAAGCCAGCGACA
>ENSMUSG00000020159|Gabrp|1332_1
ATTGTAGAGTCCAAGAAGTCCTTCCTCCATGA
>ENSMUSG00000020160|Meis1|13678_1
CTGTTTGAAAGGGAAAATGCCTATCGATTTGG
>ENSMUSG00000020160|Meis1|10345_1
GTGTGAGTATGGGACAGCCGAGTTATACCCAA
>ENSMUSG00000020166|Cnot2|705_1
GCGGGGATGTATTACAACTCTTAGCTGCGGTA
>ENSMUSG00000020166|Cnot2|705_2
ACTCAGCATCATGTCAAAAAGAGATAGGAATC
>ENSMUSG00000020166|Cnot2|7603_1
TTGGCCGATATGGAGAAGACCTCCTCTTCTAT
>ENSMUSG00000020167|Tcf3|18112_1
TACCAGCTGCATGGATCTGAGGTTAATGGCTC
>ENSMUSG00000020167|Tcf3|16456_1
CTTCTTCGTTGGACCAGGGACCACCATATCTC
>ENSMUSG00000020170|Frs2|3400_1
GTATAAATGTGGTGGAAGAGCCGGTTGTAGAA
>ENSMUSG00000020170|Frs2|14240_1
AAGCAGTTAATGGAAAAGGAGAAACTGGAGCA
>ENSMUSG00000020171|Yeats4|10649_1
GCTTAAGGAGAGATTAAAAGCAAGTCGTGAAA
>ENSMUSG00000020171|Yeats4|16215_1
TGTGTTGTAAAGTCTAACGTGTGCGGGTTTTG
>ENSMUSG00000020176|Grb10|2838_1
AAGATGGGACCAGCAAAGTGGTGGAGATTCTA
>ENSMUSG00000020176|Grb10|17631_1
TTCTGGACAAATCGGAAGAGTGATCGATAACC
>ENSMUSG00000020178|Adora2a|9687_1
CAAGGGTCTCCTGGGGATGTAGAGCTTCTTAC
>ENSMUSG00000020178|Adora2a|9552_1
ATAAAGCTGGGCTGGAAGACAGAAACTATGAA
>ENSMUSG00000020182|Ddc|11990_1
AAGTGGCTTTTGGTGAACTTTGACTGCTCTGC
>ENSMUSG00000020182|Ddc|523_1
CGAGACAAGTTTGTGCTACGCTTTGCTGTGTG
>ENSMUSG00000020184|Mdm2|2274_1
CAGACGATAAGGGGAAAGATAAAGTGGAAATC
>ENSMUSG00000020184|Mdm2|2041_1
CCTGAAGGTGGGAGTGATCTGAAGGATCCTTT
>ENSMUSG00000020190|Mknk2|4490_1
AGACTGTTCTAGCCGAACTACTATGCAATACG
>ENSMUSG00000020190|Mknk2|3270_1
GCTTCCCTGTTCTTGAAGAGTACTTGAATGTC
>ENSMUSG00000020218|Wif1|11403_1
AATATCCACTCCATGAATTTTACCTGGCAAGC
>ENSMUSG00000020218|Wif1|13452_1
GAGGGTGTCGAAATGGAGGCTTTTGTAACGAA
>ENSMUSG00000020227|Irak3|8300_1
ACTTCCTGATTGGAGAAGGGGAGATATTCGAA
>ENSMUSG00000020227|Irak3|1004_1
GATGAAAACCAGAATAACCATTCAGTACCTCC
>ENSMUSG00000020231|Dip2a|5927_1
GGACTTCAGTGTGTCAACGACAGGGATCTTAG
>ENSMUSG00000020231|Dip2a|8458_1
TGGAGTCGGAGTCTAAAATTAGCGTATACTCT
>ENSMUSG00000020241|Col6a2|17872_1
AGAATGGAACAGATGGACAGAAGGGCAAACTG
>ENSMUSG00000020241|Col6a2|2424_1
GGAATGTGATGTCATGACCTATGTGAGGGAGA
>ENSMUSG00000020256|Aldh1l2|5178_1
GGAGATTTCATCCAAAAGGTTGTGCGGAGACT
>ENSMUSG00000020256|Aldh1l2|10399_1
TTGGGAATGATGGAAAAGCACTGATGGTGAGA
>ENSMUSG00000020257|Wdr82|3096_1
GGAGAGAGTGGTATAAAAGTGGCTGTATTGGA
>ENSMUSG00000020257|Wdr82|8470_1
TCTCCCTGTGTAATTAATTGTGGCATTATTCC
>ENSMUSG00000020262|Adarb1|13680_1
AGATGCCAAGGTGATAAGTGTTTCGACAGGGA
>ENSMUSG00000020262|Adarb1|4069_1
CAAGTACCGCCTGAAGAAGCGAAGGAAAACAC
>ENSMUSG00000020263|Appl2|9656_1
GCAGGAAGGAATATGAAGAGTGGATATGTGCA
>ENSMUSG00000020263|Appl2|17589_1
TCGGTTTTTGGGATCAATGGCAGTTAAGACAG
>ENSMUSG00000020265|Sumo3|15520_1
AGCTTTGTCAAACATATGGTAAGTTAAAGGGG
>ENSMUSG00000020265|Sumo3|7301_1
AAGGTATTGGTTAAGTATCACGTTTTCAGCCA
>ENSMUSG00000020271|Fbxw11|2656_1
AGCGAGTGATCTCAGAAGGGATGCTTTGGAAG
>ENSMUSG00000020271|Fbxw11|9627_1
ATAAAAGCAGCTTGGAATGTTTGAAAGTGCTA
>ENSMUSG00000020275|Rel|5327_1
GGCCTTCTGACCAGGAAGTTAGTGAGTCTATG
>ENSMUSG00000020275|Rel|9343_1
CAGGAGTTCCAGGGCAAGCTGAACCTTACTAT
>ENSMUSG00000020277|Pfkl|11806_1
TTGTGGGTGTCTGAGAAGCTACGTGATGTCTA
>ENSMUSG00000020277|Pfkl|6059_1
CCAAAGTCACCAGAGGACCTTTGTTTTGGAGG
>ENSMUSG00000020290|Xpo1|11721_1
TGCTGGTGTGAGTGTAAGCCAATATGAGGAAC
>ENSMUSG00000020290|Xpo1|11573_1
CATGAAGAGGATGAGAAGCGGTTTCTTGTTAC
>ENSMUSG00000020300|Cpeb4|2120_1
GAACGATACTCTCGCAAAGTGTTTGTGGGTGG
>ENSMUSG00000020300|Cpeb4|17936_1
GGCGCTTCAGCTAATAATGGTGCTCTCTTGTT
>ENSMUSG00000020300|Cpeb4|11419_1
CATGGAGAGATAGATAAACGGGTGGAGGTTAA
>ENSMUSG00000020310|Madcam1|10081_1
ACTGGTGCTGACCCATAGAAAGGAGATTCCAG
>ENSMUSG00000020310|Madcam1|1965_1
CCATTATGCCAGACTAAAGGAGGCAGAGAGTG
>ENSMUSG00000020327|Fgf22|13375_1
CAGTTTGCATCCATCTAGTTTGGAGATGAGAA
>ENSMUSG00000020327|Fgf22|2627_1
GTGGCCATCAACAATAAATGTTTTGAGCCTGG
>ENSMUSG00000020331|Hcn2|4934_1
GTGATGCGCATCTGTAACCTGATCAGCATGAT
>ENSMUSG00000020331|Hcn2|4753_1
ACTTTCTTCCTCATGGACTTGGTGTTGAACTT
>ENSMUSG00000020333|Acsl6|17449_1
TCAAAGGCTACTTAAAAGACGAGGACAGGACA
>ENSMUSG00000020333|Acsl6|13026_1
CAGGTCTATGAAGGTTATGGGCAAACTGAATG
>ENSMUSG00000020340|Cyfip2|10982_1
AGAGCTGAGTGTAAGAACTATGGGGTGATCAT
>ENSMUSG00000020340|Cyfip2|6473_1
CTTTGGTCTCTATCTGATGGACGGAAATGTCA
>ENSMUSG00000020349|Ppp2ca|18647_1
TGGTAACCAAGCTGCAATCATGGAACTTGACG
>ENSMUSG00000020349|Ppp2ca|2558_1
CTACGACGAGTGTTTAAGGAAATACGGAAATG
>ENSMUSG00000020354|Sgcd|13842_1
ACAGAAAAGGGTCTGAAGCTAGAAGGAGACTC
>ENSMUSG00000020354|Sgcd|1057_1
ATTTCCTCTAGAATCAATGGTTCATTGCCTAC
>ENSMUSG00000020354|Sgcd|1057_2
ATGAGGTTTCAGTACAAAAGGAACCATGGGTG
>ENSMUSG00000020357|Flt4|15570_1
TTTGTGGAGGGGAAGAATAAGACGGTGAGCAA
>ENSMUSG00000020357|Flt4|16988_1
GTGGTACAAAGATGAAAGGCTCCTGGAGAAAG
>ENSMUSG00000020359|Phykpl|12645_1
AGTAAGAAGTTGTGAAACCCTGAGGATCAAGC
>ENSMUSG00000020359|Phykpl|5993_1
CACGCTGCCTACAACTAGAGCTCTGGAATAGT
>ENSMUSG00000020359|Phykpl|5993_2
AGACTTTTATGCCTGAAAACTTTGAGGATGGT
>ENSMUSG00000020363|Gfpt2|10915_1
TACAGAACAGGAGACAAGAGATCATCCGTGGC
>ENSMUSG00000020363|Gfpt2|5766_1
ATCATAGAACACACCAACCGGGTCATCTTCTT
>ENSMUSG00000020366|Mapk9|2401_1
GGAACACCATCCGCAGAGTTCATGAAGAAACT
>ENSMUSG00000020366|Mapk9|5748_1
GATGTGTACTTGGTAATGGAACTAATGGATGC
>ENSMUSG00000020368|Canx|1601_1
AGCTTCCAGGGGATAAAGGACTTGTACTGATG
>ENSMUSG00000020372|Rack1|2546_1
ATTGGTACCCGCTAAAAGTTTTATGACAAAGT
>ENSMUSG00000020372|Rack1|3713_1
CTATGCCTCATCATCAACTCACATATGCAAGC
>ENSMUSG00000020376|Rnf130|10165_1
GAAGATCAGGTACACAAATGCTCGGGACAGGA
>ENSMUSG00000020376|Rnf130|7927_1
CTGTCATGATAACAGAATTGAGGGGTAAGGAT
>ENSMUSG00000020380|Rad50|13043_1
TCACAATCACCAGAGAACAGTAAGGGAGAAAG
>ENSMUSG00000020380|Rad50|8439_1
ACATAGAAGAGCAGGAAACACTCTTGGGTACA
>ENSMUSG00000020381|Mrnip|14018_1
GGTTTTCCTAGGTGGAAACTACCAAGTCCTGT
>ENSMUSG00000020381|Mrnip|4886_1
ACCTCTTTACAACCGGAGAGGACTTTGATGAT
>ENSMUSG00000020383|Il13|9589_1
CTGGATTCCCTGACCAACATCTCCAATTGCAA
>ENSMUSG00000020383|Il13|9374_1
CATCCCATCCCTACAGAAAACTGCAGCAAGAC
>ENSMUSG00000020387|Jade2|16038_1
GTTGAGGATCTGGAAAAGGTGACCTTACGCAA
>ENSMUSG00000020387|Jade2|1732_1
TCAAAGGGCAAGAAGAATGATTCAAAAAGGAA
>ENSMUSG00000020388|Pdlim4|17137_1
ACTTCTTCCTAGATGAACGGCTGTACTGTGAG
>ENSMUSG00000020388|Pdlim4|7353_1
AGTCTCTGGGATTAGTCTGGAGGACAACAGAT
>ENSMUSG00000020390|Ube2b|12490_1
AAACGGGAGTATGAGAAGAGAGTTTCGGCCAT
>ENSMUSG00000020393|Kremen1|2544_1
GGACTGGGCGAGCACAATTATTGCAGAAATCC
>ENSMUSG00000020393|Kremen1|12408_1
GATTTGCTGTGTTGTACCAAGCCACCAAGGAG
>ENSMUSG00000020395|Itk|7622_1
TCCAAGTATCACCCTAATTTCTGGATGGATGG
>ENSMUSG00000020395|Itk|9128_1
GTCTACCAGATCATGAATCATTGCTGGAAAGA
>ENSMUSG00000020396|Nefh|8151_1
GTGAAGGAAGAAGCTAAACCCAAAGAGAAGAC
>ENSMUSG00000020396|Nefh|8343_1
ACGCACATAAAAGTCAAAAGCGAAGAGATGAT
>ENSMUSG00000020399|Havcr2|14866_1
TACACCATCGAGGAGAACGTATATGAAGTGGA
>ENSMUSG00000020399|Havcr2|14578_1
TTAAGGACTCTGGAGAAACGATCAGAACTGCT
>ENSMUSG00000020402|Vdac1|11307_1
CTGGGAACATGTGGGTCCTTTGTAAATCTGTA
>ENSMUSG00000020412|Ascc2|18509_1
GGAATTGGAGTCTGCAATTAAGAAGAGGAGGC
>ENSMUSG00000020412|Ascc2|1967_1
CACTATGTACCCCGAAAGTTTGATGAGTGGGT
>ENSMUSG00000020415|Pttg1|15596_1
CCTCTAGACTTTGAGAGTTTTGACCTGCCTGA
>ENSMUSG00000020415|Pttg1|13747_1
TTAGGCTAGGAGTTGAAGTCTGTGGTAACTGA
>ENSMUSG00000020427|Igfbp3|3002_1
CTATGGAGAATGGGGAAACCCATAACCGAGTG
>ENSMUSG00000020427|Igfbp3|3002_2
GCATATTTGGTTTCTGAATTAGAGATGTCCCT
>ENSMUSG00000020427|Igfbp3|1516_1
TTCAGAGATGTCGCAAATAATGGTGCGCTTAG
>ENSMUSG00000020428|Gabra6|7409_1
CTGATGAGAGACTGAAATTTAAAGGCCCTGCT
>ENSMUSG00000020428|Gabra6|2016_1
AATGCAGAATGGAACAATCCTCTATACCATGA
>ENSMUSG00000020429|Igfbp1|911_1
CCATGGAGTGGAAAGAAAATCCCTGGGTCTCT
>ENSMUSG00000020429|Igfbp1|15348_1
ACTGCTTGATACATGAAGCTGGTTTGTATTTA
>ENSMUSG00000020431|Adcy1|5572_1
TCGGAGAAGCTCAGAAACCGTTCGTCTTTCTC
>ENSMUSG00000020431|Adcy1|4891_1
TAACGTACTTTCTAGAAGGCAGGACTGATGGA
>ENSMUSG00000020436|Gabrg2|4067_1
TGAAGTAGTGAAGACAACTTCTGGTGACTATG
>ENSMUSG00000020436|Gabrg2|401_1
CATTATTTTGTCAGCAACCGGAAGCCAAGCAA
>ENSMUSG00000020439|Smtn|13262_1
AGACTGGAGTCCATGAATGATGTCGAGGAGTT
>ENSMUSG00000020439|Smtn|201_1
GCAACCAGAGAGCAGAATTGACTTTGGGATTG
>ENSMUSG00000020447|Npc1l1|8667_1
CCTAGCAGCGTATAGAACCTCTGTGAATTTGA
>ENSMUSG00000020447|Npc1l1|9403_1
TACTTCCTCTTTCTGAACCGGTACTTGGAAGT
>ENSMUSG00000020451|Limk2|10924_1
GATGAGGAAACCCAGAAGACTTTCCTGACTGA
>ENSMUSG00000020451|Limk2|5109_1
GATCGTTCTCTGTGAGATCATTGGGCAGGTAT
>ENSMUSG00000020453|Patz1|3705_1
GACGTATACCATCTCAACCGGCATAAGCTTTC
>ENSMUSG00000020453|Patz1|14342_1
TTGGCAGAGGATAGCTAGCAAGATGGTTCCTG
>ENSMUSG00000020453|Patz1|14342_2
AACAAAATGGAGTCTGACGGGGAGAAGAAGTA
>ENSMUSG00000020454|Eif4enif1|16633_1
AACCTGCTGTCATCCAATCCCATACCCAATAC
>ENSMUSG00000020454|Eif4enif1|922_1
ATAGACAGCTCAAGAAAGATGGAGATATGACT
>ENSMUSG00000020456|Ogdh|4931_1
GGAGGTGGCTATTACAAGGATTGAGCAGCTAT
>ENSMUSG00000020456|Ogdh|2785_1
AGAAACACCTTCCACAAGGATGTTGTAGTTGA
>ENSMUSG00000020458|Rtn4|4611_1
TTAGTTGATTCCCTGAAGTTTGCAGTGTTGAT
>ENSMUSG00000020458|Rtn4|14702_1
TACTGGAGAGACATTAAGAAGACTGGAGTGGT
>ENSMUSG00000020459|Mtif2|9959_1
CCCGTGAAGTTATTGAATGGAGGAAGTCTGAG
>ENSMUSG00000020459|Mtif2|1579_1
AAGCTGAAATGGAGCAAATTAAAACAGGAAAG
>ENSMUSG00000020462|Cfap36|6575_1
ACAGGAAGAGATGAAAATTCTAAGAGAGGTCC
>ENSMUSG00000020462|Cfap36|12193_1
AAGCTGTTAGAAAGTTACCTCAAAGAGATTGG
>ENSMUSG00000020467|Efemp1|2189_1
CTGGCCCTGAAGTTCAAACTGGCCGAAATAAC
>ENSMUSG00000020467|Efemp1|16491_1
GTCAATGAACCTGGGAAGTTCTCATGTATGTG
>ENSMUSG00000020476|Dbnl|5411_1
ATCAAGAGAGTCGGCAAGGATAACTTCTGGGC
>ENSMUSG00000020476|Dbnl|16050_1
ATGTTTCCTGCCAACTACGTGGAGCTCATAGA
>ENSMUSG00000020486|Sept4|3662_1
GTTTCAACTTTAGGATTCAGTAAGGCCCACCA
>ENSMUSG00000020486|Sept4|3662_2
GATTCCGTTCCTTCACTACTAGCCGGGTCATG
>ENSMUSG00000020486|Sept4|10055_1
TTGCGAGGTCTTAGGTTCTGAATATATTGAGC
>ENSMUSG00000020486|Sept4|10055_2
CATCGTCCTCAACTTGACAAAGTCGCAGTGAC
>ENSMUSG00000020492|Ska2|17981_1
TGAGGAAATTGTAAGAAGCGTAGATGTCCTGT
>ENSMUSG00000020492|Ska2|8864_1
GCTGGAACTAGAGATAATCTCACTTCAGTGCT
>ENSMUSG00000020515|Cnot8|16330_1
TTTGTGCTTCTTCAGGACAGAGCAGTCCTGAT
>ENSMUSG00000020515|Cnot8|12599_1
TGATGAGCTTCCCTAGACAGATCATGCTCCAC
>ENSMUSG00000020524|Gria1|400_1
GAAGGTTTGACAGGAAATGTGCAGTTTAACGA
>ENSMUSG00000020524|Gria1|3938_1
AACCAGTGACCAGTCAAATGAGTTTGGCATAT
>ENSMUSG00000020525|Ppm1d|18430_1
GATGAGCTCTTTCTGAACCTGACTGATAGCCC
>ENSMUSG00000020525|Ppm1d|6263_1
TCCAACCAATTCAACAAATACTATCATGGACC
>ENSMUSG00000020528|Prpsap2|7726_1
AGGCTTAGATGACTGAACAGTTCTCCTATGGT
>ENSMUSG00000020528|Prpsap2|8683_1
TGATGTTGGAGGAAGAATCGCCATCATTGTGG
>ENSMUSG00000020530|Ggnbp2|12419_1
CTTGTAGAGTCTGGAAATCCTGCCCTTGAACC
>ENSMUSG00000020530|Ggnbp2|6383_1
AAGAACGAGTTAGAGAACTCAAGCAAGAAAAG
>ENSMUSG00000020532|Acaca|2638_1
TCGAAATGAACGTGCAATCCGATTTGTTGTCA
>ENSMUSG00000020532|Acaca|6355_1
ATGCACAGGACTGAGAAGGCAATGAAAGGTAC
>ENSMUSG00000020534|Shmt1|10242_1
ATGGATCTGCGTTCTAAGGGTACTGATGGTGG
>ENSMUSG00000020534|Shmt1|2303_1
AAGATTGCGGATGATAATGGGGCGTATCTCAT
>ENSMUSG00000020538|Srebf1|12462_1
CTCTTTGTCTATGGGGAACCTGTGACTAGGCC
>ENSMUSG00000020538|Srebf1|5015_1
TATTCCGTGAACATCTCCTAGAGCGAGCGTTG
>ENSMUSG00000020542|Myocd|1918_1
GGCTCAGAAAGTGACAAGAATGATGCAGCCTC
>ENSMUSG00000020542|Myocd|6054_1
TCTTCAGAAAATTCCAAAGATCCCTGGGTCCT
>ENSMUSG00000020546|Stxbp4|2492_1
AAGGATGGACGTTTGAAGCCAGGAGATCAACT
>ENSMUSG00000020546|Stxbp4|17617_1
GCAGTTGGATGAAGTAAATGTTGGTGTCCATG
>ENSMUSG00000020546|Stxbp4|17617_2
AAAGTCTTTGGCTCTAAGCTAACATGGAAATG
>ENSMUSG00000020546|Stxbp4|17617_3
CAGGCAGTTAAGAGAGACTTAGGATCTTTCTG
>ENSMUSG00000020549|Elac2|7033_1
TTTTCTGGTCCATTGAAAGGAATAGAACTGGC
>ENSMUSG00000020549|Elac2|16544_1
GAGGATGGCTTGGAAGAGGAAGCAGTAGAGAA
>ENSMUSG00000020572|Nampt|10686_1
AAGTGGAGTATCGAGAATGTCTCCTTCGGTTC
>ENSMUSG00000020572|Nampt|11447_1
AACGAAAGAGGATGGAACTACATCCTTGAGAA
>ENSMUSG00000020573|Pik3cg|11492_1
CGATATGAAAGCCTGAAGCATCCGAAGGCTTA
>ENSMUSG00000020573|Pik3cg|15861_1
TTACGGTTGCATCTCAACTGGTGACAAAATAG
>ENSMUSG00000020580|Rock2|118_1
CAGAAGCCATGAAAGAAATGGAGAAGAAGCTG
>ENSMUSG00000020580|Rock2|16716_1
AAGACTCAAGCTGTGAATAAGTTGGCGGAGAT
>ENSMUSG00000020591|Ntsr2|13185_1
GTTATCATGGGACAGAAGCACGAAATGGAGAG
>ENSMUSG00000020591|Ntsr2|1741_1
GATGATGGATGGACTGATGAGCTCTATGACTT
>ENSMUSG00000020591|Ntsr2|10251_1
TCTTCCTCCTTCAGAAAGCTCTTTCTGGAATC
>ENSMUSG00000020592|Sdc1|7959_1
GTGGCTTTCATGCTGTACCGGATGAAGAAGAA
>ENSMUSG00000020592|Sdc1|16262_1
AAGAGCCTGTGTGAGAACTTACTCGAAGTTCA
>ENSMUSG00000020593|Lpin1|6096_1
GATGGATGGAAGCAGAACTCTTCCTAATGATG
>ENSMUSG00000020593|Lpin1|10973_1
CTCTCTCTCTTGTCCAACGTCAGCTACAAAAA
>ENSMUSG00000020598|Nrcam|14020_1
GGTGGTATCTGATGTAAAGGATGACGATGGCG
>ENSMUSG00000020598|Nrcam|10405_1
CAGCCTATTTCTTTGAAGGTGATTTCAGTGGA
>ENSMUSG00000020599|Rgs9|6278_1
GAGAGATGGGCTTTCAACTTCAGCGAACTGAT
>ENSMUSG00000020599|Rgs9|6278_2
ACCCTGTTTCATTCCAAAGAATATTTGGCCCT
>ENSMUSG00000020599|Rgs9|13327_1
GCGAAGCGGAATATCAAGAAGAAGGGGATTTT
>ENSMUSG00000020601|Trib2|10029_1
GATTTTAGTGTCTCAAATTCGGGATTTGGTGC
>ENSMUSG00000020601|Trib2|18370_1
TGTTACGATTCAGGGAAGGGACAATTGATCGA
>ENSMUSG00000020609|Apob|442_1
GCAGGAACTCCTACAAATGGATGGAAAGCGAC
>ENSMUSG00000020609|Apob|17441_1
TGGGCTGAGAGTATAAAAGTACTGGTGGAACA
>ENSMUSG00000020611|Gna13|8985_1
GCTTAAGAGACGTCCAAAAGTTTCTGGTGGAA
>ENSMUSG00000020611|Gna13|14601_1
CTTACCTTCAAGTCCAATTATAACTTCCTGGC
>ENSMUSG00000020612|Prkar1a|5689_1
GGTCAGAAAACGAAGAATTTGTTGAAGTGGGA
>ENSMUSG00000020614|Fam20a|11294_1
GTCCACCTGAAATTGGTTCTGAGGTTCTCGGA
>ENSMUSG00000020614|Fam20a|2853_1
CTAATCTGACGAGCTAATGGCAACAAACGTGG
>ENSMUSG00000020620|Abca8b|7566_1
CTCTGATGGCTTACAAATTACCAGTGGAAGCT
>ENSMUSG00000020620|Abca8b|13834_1
GGAGAAAGAGGTGCAAAGGGTTTTGCTAGAAT
>ENSMUSG00000020622|Nt5c1b|17544_1
GGTAGATGACAGGAAAATCTACGAAGAGGAAG
>ENSMUSG00000020622|Nt5c1b|83_1
ATCAGTGGATGAGCCCAGAAGCAGGAATACTG
>ENSMUSG00000020639|Pfn4|14940_1
CCCATTATTAACGCGAAGGGAAGGGTTGTATT
>ENSMUSG00000020639|Pfn4|3654_1
GGGAAACTAAGACCGAAGATAACTAGTGAAGA
>ENSMUSG00000020640|Itsn2|4414_1
GGAAAGCCAACTATGAACGAGGAAACATGGAG
>ENSMUSG00000020640|Itsn2|12394_1
ATTCTAGTGACCCAGAAAGATGGAGAGTGGTG
>ENSMUSG00000020642|Rnf144a|12229_1
GTATGGTTGCCGCAGAAATAATGCAGAGATAT
>ENSMUSG00000020642|Rnf144a|1038_1
TTTTAGGTAGGCATCAAGGAGACAGTGTCATC
>ENSMUSG00000020644|Id2|13825_1
TTTCAGTGCCCTTTCTACAGTTGGAAGGTTTT
>ENSMUSG00000020644|Id2|13825_2
AATGTTTGGTTTGGTAAATGCATGCTTACTTC
>ENSMUSG00000020644|Id2|6998_1
CAAGTGTGTTTATTGAATGTTGATTGCTTGCT
>ENSMUSG00000020647|Ncoa1|11351_1
AGCAGCAGTCATACTAACTCTAGCAACAACCA
>ENSMUSG00000020647|Ncoa1|12236_1
GTCAAAGTGGAGAAGAAAGAACAGATGGATCC
>ENSMUSG00000020651|Slc26a4|3633_1
CGTCTGTGGAAGCAGAATAAGACTGATGCTGT
>ENSMUSG00000020651|Slc26a4|14545_1
AAGATGATGTGTTAGAAAAGATGGAGCAGTGT
>ENSMUSG00000020653|Klf11|14438_1
GGTAGACTTTTCCCGAAGGAGGAACTATGTTT
>ENSMUSG00000020653|Klf11|9968_1
TGGGGAGCTGGTTCTGATGGAAGTATATTAAT
>ENSMUSG00000020654|Adcy3|11555_1
GACTACCTAGATGAGAAGGGCATCGAAACCTA
>ENSMUSG00000020654|Adcy3|11296_1
ATCTTTGTGAAAGGCAAAGGGGAGCTTCTGAC
>ENSMUSG00000020660|Pomc|9482_1
GTGACGCTCTTCAAGAACGCCATCATCAAGAA
>ENSMUSG00000020660|Pomc|4296_1
CGAGCTGATGACCTCTAGCCTCTTAGAGTTAC
>ENSMUSG00000020661|Dnmt3a|14582_1
TCTATAAAGCAGGGCAAAGACCAGCATTTCCC
>ENSMUSG00000020661|Dnmt3a|18555_1
AGGTGCTTTTGTGTCGAGTGTGTGGATCTCTT
>ENSMUSG00000020671|Rab10|12068_1
AGAATGTTACTAGGGAACAAGTGTGACATGGA
>ENSMUSG00000020671|Rab10|9257_1
AGGTTTGTCAAGTTTAACATACAGCACTGATT
>ENSMUSG00000020676|Ccl11|5728_1
TCCTCTCTTGACACTAACCCAGAGCCTAAGAA
>ENSMUSG00000020676|Ccl11|13181_1
AAGGAGATGTGGGATTATTGAGGAACACAATG
>ENSMUSG00000020679|Hnf1b|12092_1
ATCTGTTACTGAAATAAGATGAGGACCAAGGA
>ENSMUSG00000020679|Hnf1b|9868_1
CCCCTGCCCTGTATATAATACTAAAGTGTCTA
>ENSMUSG00000020680|Taf15|17234_1
GTGGCTATGGAGGCAAAATGGGAGGAAGAAAC
>ENSMUSG00000020680|Taf15|11169_1
AGGTATGGAGAAGATAATAGAGGATATGGCGG
>ENSMUSG00000020681|Ace|13192_1
TTATACGAGTCTGACAACCTGGAGCAAGACCT
>ENSMUSG00000020681|Ace|2076_1
CACAAGTGTGACATCTACCAATCCAAGGAAGC
>ENSMUSG00000020682|Mmp28|13429_1
CTGCAGTGTCTTTGGAAGATGGAGACTTCTAC
>ENSMUSG00000020682|Mmp28|5233_1
GACTTCCCTAGATAGAATTGTCTACCCTTCTC
>ENSMUSG00000020687|Cdc27|646_1
TGTGAAATAGGTGAGAAGCCAGATCCTGACCA
>ENSMUSG00000020687|Cdc27|5084_1
GTGTTTAATAAGCAGAAAAGCCATGACGACCT
>ENSMUSG00000020689|Itgb3|129_1
CTACAGTATGTGATGAAAAAATTGGCTGGAGG
>ENSMUSG00000020689|Itgb3|17354_1
GATTGGAGACACGGTGAGCTTTAGTATCGAGG
>ENSMUSG00000020690|Efcab3|15137_1
ACATGCCTAGGTGGAAATTTTGACATCTTATG
>ENSMUSG00000020690|Efcab3|10012_1
GGGACGGTGATGGGAAAACCATTTAAAGACAC
>ENSMUSG00000020702|Ccl1|15468_1
CGCCTCAACTAACAAAACGTGGGTTCAAAATC
>ENSMUSG00000020702|Ccl1|1307_1
CCTCAGTCATGTGATAAGCTATGTTATGGTTC
>ENSMUSG00000020705|Ddx42|8579_1
TAATGGATCAGAAGGAATTGGAACCAGGTGAT
>ENSMUSG00000020705|Ddx42|3857_1
AAGAGGAAGATGACCAAGAAGCTTATTTTCGA
>ENSMUSG00000020712|Tcam1|13458_1
ATCGAGACCTTCTTAAAGAAAACCCAGCTAAG
>ENSMUSG00000020712|Tcam1|2591_1
GAGATTGTGAGCTGTGAGGTGACCAGAGTATT
>ENSMUSG00000020713|Gh|7394_1
AAGCAAACCTATGACAAGTTTGACGCCAACAT
>ENSMUSG00000020713|Gh|3791_1
CCTGCGCTTTGTCCTAATAAAATTAAGATGCA
>ENSMUSG00000020715|Ern1|381_1
ATTTGGTATGTTATCGACCTCCTGACTGGCGA
>ENSMUSG00000020715|Ern1|14339_1
TGATGAGGATGAGGAAACCAGAATGGTGATTG
>ENSMUSG00000020715|Ern1|14339_2
CCCTCAGACTTACTGTCTTGCCTCCATCTTCT
>ENSMUSG00000020716|Nf1|15457_1
TGCCTGGAATTGATGAAGAAACCAGTGAGGAG
>ENSMUSG00000020716|Nf1|9642_1
AGACAGATATGGCTGAATGTGCAGAGAAGCTG
>ENSMUSG00000020717|Pecam1|4076_1
ACAGTCTGGAAGTGAAATGGTACTTCGGTGCT
>ENSMUSG00000020717|Pecam1|7711_1
GATGTTTCTGGAAATGATGCAGTAAAACCCAT
>ENSMUSG00000020720|Psmd12|6428_1
TGGTTGCAGTAGTGAAAATGTGCTATGAGGCT
>ENSMUSG00000020720|Psmd12|18510_1
GCAGCAGGCTCTGAAAAGTGTTGTTCTCTATG
>ENSMUSG00000020722|Cacng1|18645_1
CACTACTATTCGTGGTCTTTCGCCTGTGCATG
>ENSMUSG00000020722|Cacng1|12587_1
AGACATTTTTGGCTGGATAGGATCTGTGGTTT
>ENSMUSG00000020733|Slc9a3r1|15031_1
GGCTGTCTTGGGAATTTAGCTCCTCACTGGTA
>ENSMUSG00000020733|Slc9a3r1|18502_1
ATCAAATGAACCCAAGATGCCAAGCCAAAGCT
>ENSMUSG00000020734|Grin2c|7916_1
AATGGTATGATCGGTGAGGTATACTACAAGCG
>ENSMUSG00000020734|Grin2c|7846_1
ATCTCCAGCCTGGAATCAGAAGTGTGAGGTAC
>ENSMUSG00000020737|Jpt1|508_1
GGCATGAGTGTTTTCTAGTAGTAGACTGGAGT
>ENSMUSG00000020737|Jpt1|15186_1
ATGATGCTGATGCCTGACCATGGAGAAAGTCT
>ENSMUSG00000020745|Pafah1b1|9404_1
ACAAGACCCTCCGTGTATGGGATTATAAGAAC
>ENSMUSG00000020745|Pafah1b1|15677_1
TGTAAACAGGTCAGGAAGCACTGTCCTACTTT
>ENSMUSG00000020747|Tmem94|16836_1
CTACAGAACATCGACAATGTACCGTTGCTGGT
>ENSMUSG00000020747|Tmem94|11166_1
GAGGACTTCGTGTGTGACTACCACTTGGAGAT
>ENSMUSG00000020758|Itgb4|7526_1
GTGGAAGAATTCTGGAACAAACTGCAAGGAGA
>ENSMUSG00000020758|Itgb4|16731_1
ATTGGACCTATGAAGAAGGTGCTCGTGGACAA
>ENSMUSG00000020774|Aspa|3317_1
ATTGACTGTGACCTGAATCGTGTTTTTGACCT
>ENSMUSG00000020774|Aspa|17466_1
CCAGTGTTTGTGAATGAAGCTGCATATTATGA
>ENSMUSG00000020777|Acox1|2925_1
GATGCCTTTGACTTTAAGGATGTGACCCTTGG
>ENSMUSG00000020777|Acox1|9575_1
AATGCTGGTATCGAAGAATGTCGGATGGCTTG
>ENSMUSG00000020782|Llgl2|5805_1
GTGTTTGGTGGATTCAACCAAAGCCAAGAAGC
>ENSMUSG00000020782|Llgl2|5814_1
GTGTCAGCTGGTCACTCTGCTGGATGACAATA
>ENSMUSG00000020788|Atp2a3|15848_1
AAGTGCTCTGAAGACAATCCACTGTTTGCTGG
>ENSMUSG00000020788|Atp2a3|7016_1
AAAAGGACCTGAAGTAAATCCTGGGAGCAGAG
>ENSMUSG00000020793|Galr2|4790_1
CCGTTCATTTCCTCATCTTCCTCACTATGCAC
>ENSMUSG00000020793|Galr2|13063_1
ATCTAACAGCTTCTGGACAGTGTGACCAGACG
>ENSMUSG00000020794|Ube2g1|6737_1
TGACAAGAGCCTAACAAGTGCCAACTAAAGAT
>ENSMUSG00000020794|Ube2g1|16826_1
TATTAAGGTTGGATGAATATAGCATGCGCAGC
>ENSMUSG00000020806|Rhbdf2|5225_1
GAGAAGTACGAGCTAGACCAGGTGCTACACTA
>ENSMUSG00000020806|Rhbdf2|11777_1
CGATTGACCTCATTCACCTGGGAGCAAAGTTC
>ENSMUSG00000020810|Cygb|4565_1
GAACCTATGTACTTTAAGATTCTCTCTGGGGT
>ENSMUSG00000020810|Cygb|17378_1
CTGAAGACACGCATTGACCTTCCATTTCTGGG
>ENSMUSG00000020817|Rabep1|12706_1
GAAGAAGGTTGTCTGAAGGTCAAGAGGAAGAA
>ENSMUSG00000020817|Rabep1|2882_1
AACAGCTCATGTTTGAAGAGAAGAACAAAGCT
>ENSMUSG00000020821|Kif1c|10978_1
ACCGAGACATAGGAGAAGAGATGCTACTCCAT
>ENSMUSG00000020821|Kif1c|978_1
GCTTCTGGAACTAATAAAATGGCAGGTGCAAG
>ENSMUSG00000020821|Kif1c|978_2
GCTGAGACATATGTCAATGGGAAGCTCGTGAC
>ENSMUSG00000020826|Nos2|10339_1
ACCACCTCTATCAGGAAGAAATGCAGGAGATG
>ENSMUSG00000020826|Nos2|16781_1
TCGGATTTCACTTGCAAGTCCAAGTCTTGCTT
>ENSMUSG00000020828|Pld2|11822_1
AGAAATACTTGGAAAATTACCTCAACCGCCTC
>ENSMUSG00000020828|Pld2|15822_1
CCTCATGACCCTACTTCTTTATCTCTCATCTC
>ENSMUSG00000020828|Pld2|15822_2
GAAACAGCGGAGAACAATGCCACCATCTATGA
>ENSMUSG00000020836|Coro6|797_1
GACAGTAGCATTCGGTACTTTGAAATTACGGA
>ENSMUSG00000020836|Coro6|884_1
TATCAGGTCAGGATGCAGAACCTGTGCTCATT
>ENSMUSG00000020838|Slc6a4|444_1
CATCATTTATCGGCTGATCAGCACTCCAGGGA
>ENSMUSG00000020838|Slc6a4|15231_1
CTTGGCTACATGGCTGAGATGAGGAACGAAGA
>ENSMUSG00000020839|Tmigd1|9469_1
TGTGGGAAAAAGAATGACCCGAATTCAGAAAC
>ENSMUSG00000020839|Tmigd1|3548_1
ACATTTGGATGCTCTAAATCAGTGCAGTAGGT
>ENSMUSG00000020840|Blmh|8906_1
TCCTTGAAGAACATGAATAAAGCTGAGAGGTT
>ENSMUSG00000020840|Blmh|17759_1
AGAAAAAGGAGCCTGAAGATGGGAGACTGGTG
>ENSMUSG00000020844|Nxn|1147_1
GTGGAGACTTTTGTGAATGACTTCCTAGCAGA
>ENSMUSG00000020844|Nxn|18427_1
GTTATTGCGGGGCCCTTGCTTAGAAATAACGG
>ENSMUSG00000020847|Rph3al|5249_1
TTCTTGAGGCTTCCCAAGCTCCTTGATACCTT
>ENSMUSG00000020847|Rph3al|5249_2
ATGTGTGGTTGTGCTGATCTCTCTGAGATCCC
>ENSMUSG00000020847|Rph3al|12219_1
CGGTGGATGGATTGAAATAGGTAGCGCCAATT
>ENSMUSG00000020847|Rph3al|12219_2
CTGGGGTTGGCAAGCAGAACATCTCCATTAAG
>ENSMUSG00000020849|Ywhae|5883_1
GATGGTGAAGAGCAGAATAAAGAAGCGCTGCA
>ENSMUSG00000020850|Prpf8|4842_1
CAAGATCATGAAGGCAAACCCTGCGTTGTATG
>ENSMUSG00000020850|Prpf8|4643_1
GATGGCAAGCTTTGGAACCTCAATAACTACCG
>ENSMUSG00000020859|Spag9|15760_1
CTGCCTCAGAAGTACAAACAGGTAGCCAATGG
>ENSMUSG00000020859|Spag9|17122_1
GAGGAGTTGATGGACAATGGGATCTGTCAAAC
>ENSMUSG00000020863|Luc7l3|16637_1
ACTAAGAATGAGGTCAATGGGACCAGTGAAGA
>ENSMUSG00000020863|Luc7l3|30_1
AGATGGAAGTTTGTGAAGTGTGTGGAGCCTTT
>ENSMUSG00000020866|Cacna1g|2326_1
CTGCCTCTGAACACCAAGACTGTAATGGCAAG
>ENSMUSG00000020866|Cacna1g|2128_1
GCTCTGAAGATCTGCAACTACATCTTTACCGT
>ENSMUSG00000020871|Dlx4|6620_1
CTTTAAACGGCTCTCTAGCGCCATATCTACCC
>ENSMUSG00000020871|Dlx4|14235_1
GAAGCAGAATCAGAGAAGCTGGCACTGTCTCT
>ENSMUSG00000020875|Hoxb9|1619_1
TTTGGAGTCTATGCTAATCATCGTGGAGAAAG
>ENSMUSG00000020875|Hoxb9|2554_1
CAACTAAAGGAGGTCAAATTGTGGGTTGTAGA
>ENSMUSG00000020882|Cacnb1|2103_1
ATAATCCTGGACGAGAACCAATTGGAAGATGC
>ENSMUSG00000020882|Cacnb1|1224_1
AGTCCGAGCACTAGGAAGAAAATCTCAGGAAG
>ENSMUSG00000020882|Cacnb1|1224_2
AAGTACAGCAAGAGGAAAGGGCGGTTCAAAAG
>ENSMUSG00000020883|Fbxl20|6007_1
GGCTTCCTGTACGTCAATAACAAACATGTCTC
>ENSMUSG00000020883|Fbxl20|3766_1
GGCCGGGTAGTGGAAAATATTTCAAAACGATG
>ENSMUSG00000020886|Dlg4|11695_1
ATCTACGTAACCAAGATCATCGAAGGAGGCGC
>ENSMUSG00000020886|Dlg4|16159_1
TTATGGTTCCGATCAAATCCTCAAGTATACGA
>ENSMUSG00000020886|Dlg4|16159_2
AGCTTCCACTTTGGGGATGTGCTTCATGTAAT
>ENSMUSG00000020888|Dvl2|14487_1
CTCTCTCTGAATGACAATGACGGTTCCAGTGG
>ENSMUSG00000020888|Dvl2|4081_1
CCCCTATAACCCCATGATGGTAGTTATGATGC
>ENSMUSG00000020889|Nr1d1|14687_1
ACAAGCAACATTACCAAGCTGAATGGCATGGT
>ENSMUSG00000020889|Nr1d1|6653_1
CGAGAAATCTTCACCTATGCCCATGACAAGTT
>ENSMUSG00000020890|Gucy2e|16516_1
GCCCAGAGAGAAATAAAGCTGGACTGGATGTT
>ENSMUSG00000020890|Gucy2e|1050_1
ATGGGCCTAGAGTTAGAGTAGTGATCATGGTG
>ENSMUSG00000020893|Per1|15981_1
TTCCAGCAGATCTGTAAGGATGTGCATCTGGT
>ENSMUSG00000020893|Per1|17051_1
GATGTGGGTGTCTTCTATGGCTCTACTACACC
>ENSMUSG00000020894|Vamp2|11862_1
CCAAGCTCAAGCGCAAATACTGGTGGAAAAAC
>ENSMUSG00000020894|Vamp2|8712_1
CCTAATTCCTGCCTGAAGTCTCTGGCCTCATC
>ENSMUSG00000020897|Aurkb|6512_1
TCTGCAGGGAGAACTGAAGATTGCAGACTTTG
>ENSMUSG00000020897|Aurkb|3245_1
TTCTTTGAAACATGGTATAGCCTAGTCTGTCT
>ENSMUSG00000020899|Pfas|4260_1
GGTCCATGGAAGCCAAACATGTAGGCAAAAAG
>ENSMUSG00000020899|Pfas|7089_1
CTGTGTGATAGAGGAGAAACAGGGCCTGAAGG
>ENSMUSG00000020900|Myh10|12521_1
GAAATGTATAGAGGGAAGAAACGCCATGAGAT
>ENSMUSG00000020900|Myh10|14196_1
TGATTTCATCTGGCATCTCAGGTGGAATTATC
>ENSMUSG00000020900|Myh10|14196_2
GAGTCTAGAAGCAGAAATTCTTCAGCTGCAAG
>ENSMUSG00000020902|Ntn1|18385_1
AAAATCAAGCCCCTCAAGAAGTACTTGCTGTT
>ENSMUSG00000020902|Ntn1|13439_1
AGCTTGTCTCTAGAGAACTCTGAGGATATGAG
>ENSMUSG00000020903|Stx8|16584_1
AAGATCGACCTTTTGAAGGACTTACTGCTAAG
>ENSMUSG00000020903|Stx8|12161_1
AGTTTATATTGAAGTGAAAACTGACCCCACAT
>ENSMUSG00000020903|Stx8|12161_2
GGTTTCAAGTCACTGAATGTGGATGATAGGAA
>ENSMUSG00000020903|Stx8|12161_3
TGTGTAATTTCCCACAAAGCTTAGATGCCCAA
>ENSMUSG00000020904|Cfap52|7195_1
CGGATAAGTCCAGGAAACCAGTATATCGTCAG
>ENSMUSG00000020904|Cfap52|6108_1
TAATCAGAGAGTTGGAAGGCTCCTTGTCTGGG
>ENSMUSG00000020908|Myh3|17308_1
GCTTTCCCAGAGTGAAAGTCGGGAATGAATAC
>ENSMUSG00000020908|Myh3|16611_1
GAATCGCAAGTCAATAAACTGCGGGCAAAGAC
>ENSMUSG00000020914|Top2a|11061_1
GTGACTGTGGAGATGAAAGCTGAGGCAGAGAA
>ENSMUSG00000020914|Top2a|17538_1
TTGAATGGAACTGAGAAGACACCCTCTCTAAT
>ENSMUSG00000020917|Acly|9217_1
TCTCTGGATGGAGTCAAATCCTGGCTAAAACC
>ENSMUSG00000020917|Acly|1993_1
GTGGACGAAAAGCTGAATACCGAGGACATTAA
>ENSMUSG00000020918|Kat2a|3295_1
CAGAAAGAGATCATCAAGAAGTTGATTGAGCG
>ENSMUSG00000020918|Kat2a|15637_1
TAACCGGCTCTTGGGAATGGTAGTAGATGTAG
>ENSMUSG00000020919|Stat5b|16468_1
AAGTTTGACTCTCAGGAGAGAATGTTTTGGAA
>ENSMUSG00000020919|Stat5b|11470_1
TTTTTACCATGTGCAAAAAGGCAGTTGGTTCC
>ENSMUSG00000020923|Ubtf|10634_1
GAGATGACTTGGAACAACATGGAGAAGAAGGA
>ENSMUSG00000020923|Ubtf|17952_1
GATGATGAGAACGGTGACTCTTCTGAGGATGG
>ENSMUSG00000020932|Gfap|4004_1
TCGTGTGGATTTGGAGAGAAAGGTTGAATCGC
>ENSMUSG00000020932|Gfap|10658_1
TCTCAGTTGTGAAGGTCTATTCCTGGCTGCAC
>ENSMUSG00000020932|Gfap|10658_2
TGTTAAGTTAGGTTGTACTAACAGAGCTAGCT
>ENSMUSG00000020936|Nmt1|12279_1
CTCTAAGAGGGTGGCTCCAGTTTTGATCCGAG
>ENSMUSG00000020936|Nmt1|1583_1
AACAAAACAGAACTGAACCGGCTTTACCAAAC
>ENSMUSG00000020941|Map3k14|5701_1
AGAATCGTCCCTCTCTATGGAGCTGTGAGAGA
>ENSMUSG00000020941|Map3k14|3481_1
TGACCAAAGATGGACAGCCTGTTTGCTATGAC
>ENSMUSG00000020945|Lyzl6|179_1
CAGAGTCATTCGGAGAACTTCTGCCATGTCGA
>ENSMUSG00000020945|Lyzl6|17940_1
ATATCTTACCTCGGCTCCCTGCTTGTGTTCAG
>ENSMUSG00000020950|Foxg1|13591_1
GTTGTTTACTATTCTAACACGGTGTGGAGTGT
>ENSMUSG00000020950|Foxg1|4194_1
GGTTGTTTAGTTGGCAACACTGCCCATTCAAT
>ENSMUSG00000020954|Strn3|12355_1
TGCAGACTTGACGGTAACAAATGATGCAGACT
>ENSMUSG00000020954|Strn3|13086_1
GGATCCATAAGCACAAAATAGGTAATGAAGGT
>ENSMUSG00000020955|Ap4s1|7317_1
GGATGAGATGGTGTTAAATGGCTGCATTGTGG
>ENSMUSG00000020955|Ap4s1|17266_1
GATTTTAAACTGATCTACCGGCAATATGCAGC
>ENSMUSG00000020962|Gtf2a1|4018_1
AAAATGGACGGTTTGAAACTTGGGACATCTAT
>ENSMUSG00000020962|Gtf2a1|13445_1
TGTTGGAATGACCCGAAGAATTACCCTTTTGA
>ENSMUSG00000020963|Tshr|2600_1
CAAGGACATGCTTTCAATGGAACAAAGCTGGA
>ENSMUSG00000020963|Tshr|1746_1
GAACACCAGAAGCTTAACCTATATAGACCCTG
>ENSMUSG00000020964|Sel1l|4242_1
AAGAAGATGCTGCCAAAAGACGACAGATGCAG
>ENSMUSG00000020964|Sel1l|13857_1
TTACACTGTGGCTAGAATTAAGCTTGGAGACT
>ENSMUSG00000020986|Sec23a|9860_1
GATGGTTGGACAGACAACTCATTCGACTGTGT
>ENSMUSG00000020986|Sec23a|13694_1
CCTTGCGTGTCTGAAAATGAGATTGGAACAGG
>ENSMUSG00000021000|Mia2|14880_1
TACTACTCCTAGAGGAAAAGCTGGAAGAAGAG
>ENSMUSG00000021000|Mia2|997_1
CAGCTCTACAAAGGCAAGATCGGTTTTATCCT
>ENSMUSG00000021003|Galc|5467_1
TGGGCCATCTAGAGAAAGGAGGAAGTTATGTT
>ENSMUSG00000021003|Galc|3447_1
TATATTGGGATTTGGAATGAAAGGCCGTTTGA
>ENSMUSG00000021012|Zc3h14|894_1
TGCTTTCATAATACGAATTTTACTGCCCCACT
>ENSMUSG00000021012|Zc3h14|17401_1
AGAAAAGTCAGGACCAAATGACAGAGGACCTG
>ENSMUSG00000021012|Zc3h14|17401_2
CTTAGGCTCTCTGACAAGTGCTTCTTGTTCAC
>ENSMUSG00000021013|Ttc8|17111_1
CAGATGGGAGTTTATAACTGCCAGCTTTTCAA
>ENSMUSG00000021013|Ttc8|17249_1
AAACAAGGCTTAGATAAGTTTCCAGGAGAGGT
>ENSMUSG00000021018|Polr2h|5157_1
GTTCAAGGCTGTGTAGAAGCTGTCGGTGTTAG
>ENSMUSG00000021018|Polr2h|4590_1
TCTTCAGTTTGTCTGAATGCAGTGGAAAACCG
>ENSMUSG00000021023|Prorp|15529_1
TTCGAGAGCTTTGTGAACTCCTGTCCTCCTTT
>ENSMUSG00000021023|Prorp|9864_1
CTCTGTGTCTTTCATAAGCAGACGTCAGAAGT
>ENSMUSG00000021032|Ngb|497_1
GTGATGCTAGTGATTGATGCTGCAGTGACCAA
>ENSMUSG00000021032|Ngb|3780_1
TGATGAGTGGGAGAGAATAGAGTAGGGAGGGC
>ENSMUSG00000021036|Sptlc2|13580_1
TACATCGGAGGCAAGAAGGAGCTGATAGACTA
>ENSMUSG00000021036|Sptlc2|16176_1
AAGACCCTGGAAGAAAATCTTAATCCTTGTGG
>ENSMUSG00000021038|Vipas39|11628_1
TTAGCTACTAAGTTCAAGTGCCATGATGTCGT
>ENSMUSG00000021038|Vipas39|14478_1
TTCTACGCCTGCTTCTATCACTACACGGAGTC
>ENSMUSG00000021055|Esr2|1026_1
GTGTTACGAAGTAGGAATGGTCAAGTGTGGAT
>ENSMUSG00000021055|Esr2|6583_1
TATGGCCAACTTCTGGACACCTCTCTCCTTTA
>ENSMUSG00000021057|Akap5|11522_1
AACAGCTGGTTAATGAAATGGTTTCCGAGGAT
>ENSMUSG00000021057|Akap5|11849_1
GATCAGAAGAAAGCAAACGAATGGAGCCAATT
>ENSMUSG00000021061|Sptb|13923_1
TCTGCTGAATTTGGGAAGCACTTGTTAGAGGT
>ENSMUSG00000021061|Sptb|3884_1
TATCATCAGGGCATCAAGGCAGAGATCAATAC
>ENSMUSG00000021066|Atl1|11663_1
GTCGCTACCAACCCAAACTTTGATGGGAAACT
>ENSMUSG00000021066|Atl1|353_1
AATAAGCTTGATGGTAAAAAGGTTGCAGTGTT
>ENSMUSG00000021069|Pygl|16947_1
GGAGAGGATTATGTGAAAGACCTGAGCCAGCT
>ENSMUSG00000021069|Pygl|3539_1
CTTGGATTGGACATGGAAGAGTTAGAAGAAAT
>ENSMUSG00000021070|Bdkrb2|7504_1
GTCCAGATGGAGAACTCCATGGGGACTTTGAG
>ENSMUSG00000021070|Bdkrb2|15362_1
TGTCCTGGGCTTTGAAAGTGGGGTGTTATATG
>ENSMUSG00000021091|Serpina3n|16799_1
ACTTCTTGGTAGCACTAGCCCATGTTCCTGAG
>ENSMUSG00000021091|Serpina3n|3217_1
CAACCCATATGGACCAAGAGGAAAGCTTGCTG
>ENSMUSG00000021091|Serpina3n|10708_1
CTCACTTTGTCCACATCTGGCACAGAGTTAGA
>ENSMUSG00000021095|Gsc|8673_1
ACAACACCACTTGGAGACTTCTTCTTCTTCGG
>ENSMUSG00000021095|Gsc|12594_1
TAACGGTGACAATACAATAAAGTGATGGCAAT
>ENSMUSG00000021099|Six6|723_1
TGACCCAATGCTACTTCTCTTCGCATTGCTTT
>ENSMUSG00000021099|Six6|4249_1
TACTCTCCCACTCAGAAACTTATGGTCATTCA
>ENSMUSG00000021109|Hif1a|4873_1
GCGACATGGTTTACATTTCTGATAACGTGAAC
>ENSMUSG00000021109|Hif1a|476_1
ACTTGTCCTACATGCAAAAGGCACTGACTTCT
>ENSMUSG00000021109|Hif1a|476_2
TCACCATTAGAGAGCAATTCTCCAAGCCCTCC
>ENSMUSG00000021116|Eif2s1|7815_1
TAGAGAAGAAATTAGGAATTTGACCCCTGGTA
>ENSMUSG00000021116|Eif2s1|12563_1
CTGTAAGCAAACTTGAAACTAAGTCAGTCCAG
>ENSMUSG00000021125|Arg2|8690_1
GAGAGATGTGGAGCCTCCTGAACATTTTATTT
>ENSMUSG00000021125|Arg2|13574_1
GAAGGGACAGATATGAAATGGCTGTCTGGATC
>ENSMUSG00000021136|Smoc1|14469_1
GGTTGTCCTGAAGGGAAGAAGATGGAATTTAT
>ENSMUSG00000021136|Smoc1|5186_1
CGGACGCCTTGTCTAAAGAGTGGAAAAAGCAA
>ENSMUSG00000021144|Mta1|1565_1
TGTTGGACATATTGGAAGAAATATGGTGGCTT
>ENSMUSG00000021144|Mta1|12940_1
GTCGGAATCTCCTGCTCAATGGGAAGTCCTAC
>ENSMUSG00000021147|Wdr37|9715_1
ATTGGGTGGAACATCAATATTCCTGCACTGTT
>ENSMUSG00000021147|Wdr37|9715_2
TAAATATGTGGGCTCAAAGTTCTATCTGGCTA
>ENSMUSG00000021147|Wdr37|2672_1
CGACACTAGTCAACAAATTTCTGGTGAAGATG
>ENSMUSG00000021147|Wdr37|2672_2
GGTAGGGTGGTCAAGGAGTTTTCCTTTACAGT
>ENSMUSG00000021171|Esyt2|14337_1
TCAGGAGCTGAGACAAAGGCTACGTCAACTTG
>ENSMUSG00000021171|Esyt2|11902_1
AACACCCTGGACAAGAATTGGAGATTGAACTG
>ENSMUSG00000021185|Dglucy|2518_1
AAGAGCACTCAGAACAACTAAAAGAAATGGTG
>ENSMUSG00000021185|Dglucy|4021_1
AGGCAATGAGCTTGGAATGGGCAAAGTAAAGG
>ENSMUSG00000021189|Atxn3|3107_1
TTTGATGAAGATGAGGATGATTTACAGAGGGC
>ENSMUSG00000021189|Atxn3|15515_1
TGGTTTGTAAGCAGAAAGGCAGAAATGTGTCA
>ENSMUSG00000021192|Golga5|14850_1
GCAGGAATGTATGGGAAGGTTCGAAAAGCTGC
>ENSMUSG00000021192|Golga5|4448_1
GCCTTAACAAAATGGAAGTGGACCGTCAGAAC
>ENSMUSG00000021193|Pitrm1|15200_1
GCTGTAGACTGGGCTAAGTCTGGAAAGTTCAC
>ENSMUSG00000021193|Pitrm1|13089_1
AGGTGAAGGTGATGAAAAGAATTGCAGAGATG
>ENSMUSG00000021196|Pfkp|7654_1
GGAAAGTACTTGGAGAAGATCGCAGAGCAGAT
>ENSMUSG00000021196|Pfkp|7798_1
GAAGAGCTGGCTCGGAATGGTGATATCGATAA
>ENSMUSG00000021219|Rgs6|5342_1
AAGATTGACCGGAAAAAGGATAAGACAGAAAG
>ENSMUSG00000021219|Rgs6|5410_1
GTCAGTATATGGTGTGACAGACGAGACCCAGT
>ENSMUSG00000021219|Rgs6|17972_1
CTGCCTCAACTTGTCTCCTTTATCTCAGGTCG
>ENSMUSG00000021219|Rgs6|17972_2
GTCCAAGATCTCAAGAAGCAACCTCTACAGGA
>ENSMUSG00000021221|Dpf3|5267_1
TTGGAAAATGATGAAAACGTAGAAGAAGGGAA
>ENSMUSG00000021221|Dpf3|12713_1
GGGACAGTCATTCCTAATAACTACTGTGACTT
>ENSMUSG00000021224|Numb|12242_1
CCTGTTTAGAGCGTAAACAGAAGCGGGAGAAG
>ENSMUSG00000021224|Numb|17920_1
GGTTCTGCAGCTTTCAATGGTGTAGACAATGG
>ENSMUSG00000021239|Vsx2|7787_1
TGTCTGAAGCATTTTGACCCTTCTGCCTATGA
>ENSMUSG00000021239|Vsx2|4322_1
GAAAGCTCAAAGAACAAGGCAGGTAGCTAGTA
>ENSMUSG00000021252|Erg28|14835_1
CTAGGTTCAGCATCTTAAGCTTTCGAGAGGGT
>ENSMUSG00000021252|Erg28|14640_1
ATCTACAGGTGGATGAAGGTTGGAAGAGTCTG
>ENSMUSG00000021253|Tgfb3|17430_1
TTCAAAGGAGTGGACAATGAAGATGACCATGG
>ENSMUSG00000021253|Tgfb3|11201_1
GTGCTTGGACTATACAACACCCTGAACCCAGA
>ENSMUSG00000021255|Esrrb|846_1
AGAACCATTCAAGGCAACATCGAGTACAACTG
>ENSMUSG00000021255|Esrrb|16622_1
GAAGGAAGAGTTTATGATCCTCAAGGCCCTGG
>ENSMUSG00000021262|Evl|2033_1
ACATCCAGAGAAGACAAGTAATGGAGCAGCAG
>ENSMUSG00000021262|Evl|3220_1
TTAAAATGAGGAAACAAACTTCAACTCCTGGA
>ENSMUSG00000021264|Yy1|17708_1
AGGAGTGTGATTGGGAATAAATATGCCTCTCC
>ENSMUSG00000021264|Yy1|6756_1
TGTGTACATCCGTGTAACAGAAAGGGCAACAA
>ENSMUSG00000021275|Tecpr2|9520_1
CAGTTGCTGGTTTGGAAGGACTGGGTGATATT
>ENSMUSG00000021275|Tecpr2|9555_1
GGAAGATTGAACAGAAATCTAACCGTGCTTTT
>ENSMUSG00000021277|Traf3|14999_1
AAGGTGTTTAAGGATAATTGCTGCAAGAGAGA
>ENSMUSG00000021277|Traf3|8846_1
AGTGACTGAGCTGGAGAGCGTAGACAAAAGTG
>ENSMUSG00000021279|Cdc42bpb|9207_1
TTTGGCTCGTGCTTGAAGATGAACGATGATGG
>ENSMUSG00000021279|Cdc42bpb|8568_1
GGAGAACGAGAATGAAAAGAGGAAGTGGGTAG
>ENSMUSG00000021288|Klc1|17145_1
CCTCCTGTTATCTGAAACAAGGGAAGTTCAAG
>ENSMUSG00000021288|Klc1|8090_1
TACAGGGATCAGAACAAGTATAAAGATGCAGC
>ENSMUSG00000021302|Ggps1|13587_1
CTCCAATAATTGAGTAAATGAGGGTGACGTGT
>ENSMUSG00000021302|Ggps1|7224_1
TTTGTGACCAGTCTGAACTACAGGGGACATTG
>ENSMUSG00000021313|Ryr2|17486_1
CAGGAACGCAACTATAATTTGCAGATGTCGCT
>ENSMUSG00000021313|Ryr2|14982_1
GCCCTAATTAGAGGAAATCGTAAAAACTGTGC
>ENSMUSG00000021318|Gli3|17232_1
CCCTAGTCAAGGAGGAAGCGGACAAAGATGAA
>ENSMUSG00000021318|Gli3|8538_1
AGAGTCATGACCTAGAAGGTGTGCAGATTGAT
>ENSMUSG00000021319|Sfrp4|13520_1
TTATGAGTGGCGTTCAAGGATGATGCTTCTTG
>ENSMUSG00000021319|Sfrp4|16933_1
TTGATGCTGACTGTAAACGTCTGAGCCCTGAT
>ENSMUSG00000021319|Sfrp4|5751_1
TGGTATGGAAAGTACAAGAGGGAAGGCTTGTG
>ENSMUSG00000021326|Trim27|8082_1
ACCTAAGAAGAGTGAAAGACTTGAAGAAGAGA
>ENSMUSG00000021326|Trim27|4102_1
GATCATCTGCCCTATGAGTGGGATTGATGGGT
>ENSMUSG00000021338|Carmil1|10844_1
TGTATGATGCCGCTCAAGCTCTCAAAACCAAC
>ENSMUSG00000021338|Carmil1|7743_1
CTGGGCTTTTCATACAAGGAAGAAGTGCAGTG
>ENSMUSG00000021342|Prl|9721_1
CGTGAGTTTATGGTCAAGGTCATCAATGACTG
>ENSMUSG00000021342|Prl|15461_1
AGCAGCTTCTTGAGGGAGTTGAGAAGATAATT
>ENSMUSG00000021345|Prl8a6|3360_1
ATTGCTAAGTGCACATACATTTACCATGTCTG
>ENSMUSG00000021345|Prl8a6|1530_1
TCCACATCTAAAATGTCTAGCCATCTTTTGTT
>ENSMUSG00000021345|Prl8a6|1530_2
AATTAGACAGGATAAGACTGTTGTCAGAGCTG
>ENSMUSG00000021356|Irf4|7929_1
ATCTCTGACCCATACAAGGTGTACAGGATTGT
>ENSMUSG00000021356|Irf4|14782_1
GGACGACAATGGACAGAGGAAGAACATTGAGA
>ENSMUSG00000021359|Tfap2a|16312_1
CATTCCGATCCCAATGAGCAAGTGGCAAGAAA
>ENSMUSG00000021359|Tfap2a|12001_1
ACAGAACAGGTCGTGAAGCCAGCAAAGAAAAG
>ENSMUSG00000021362|Gcm2|15882_1
ACATTGCCTTATTACAACCTAGAGCTGCCCTG
>ENSMUSG00000021362|Gcm2|5921_1
TTTGATATGACTGCTGATACCAGCTTCCCTAT
>ENSMUSG00000021367|Edn1|2065_1
TCTTCCTTGATGGACAAGGAGTGTGTCTACTT
>ENSMUSG00000021367|Edn1|4943_1
AAGTTGTAAAATGCAAAACTCAAAGCAACTGT
>ENSMUSG00000021371|Mcur1|2363_1
AGGCATGTGGAAAACAAGGTAGCTTTAAGTCT
>ENSMUSG00000021371|Mcur1|2279_1
ATAAAACTTGAACTGCACCAGTTAAAGCAACA
>ENSMUSG00000021373|Cap2|4478_1
ATTCCCGAGCAGTTCAAGACAATATGGGATGG
>ENSMUSG00000021373|Cap2|18022_1
TTTGAGAATGAGGATAAAAAGGAGGAGCCCTC
>ENSMUSG00000021377|Dek|13351_1
TCTGTGAAGAGTGCTAATGTTAAGAAGGCAGA
>ENSMUSG00000021377|Dek|870_1
TCCTGCTTATGATTTGACTGAGAGGAAAGATT
>ENSMUSG00000021379|Id4|5660_1
AGGCTACATTGTGACAAGGGAACTGTTTTTGT
>ENSMUSG00000021379|Id4|12069_1
GCATATAGGATGGAGAAATGCTTGGACCTTTA
>ENSMUSG00000021381|Barx1|8117_1
ACTTTGAATGCGGACAATTAAGGGCCAGACAA
>ENSMUSG00000021381|Barx1|14763_1
CTACCCCTCTCTTACAAAGACGGTGACTCTTT
>ENSMUSG00000021390|Ogn|431_1
ACCATAACGACCTGGAATCTGTGCCTCCTAAT
>ENSMUSG00000021390|Ogn|4825_1
AAACTAAACAGCATTAAGGGTCTCCTTGTTGT
>ENSMUSG00000021400|Wrnip1|18560_1
AGGAAGGTGTTCTGTAAGAAGAGCGGTCAAAC
>ENSMUSG00000021400|Wrnip1|8939_1
GAGCTGAGAGGAGTTGACTTCTTCAAGCAGAG
>ENSMUSG00000021408|Ripk1|7865_1
CTAGTCTGACTGATGAACACCTGAACCCTATC
>ENSMUSG00000021408|Ripk1|1006_1
GGATGTGGCAAGTTTAAAGAAAGAGTATCCAG
>ENSMUSG00000021413|Prpf4b|5243_1
GTGTGAACATCGGGGAAGTCCTAGATAAACGT
>ENSMUSG00000021413|Prpf4b|11267_1
GATGATAACCTTGAAGATTTTGATGTGGAGGA
>ENSMUSG00000021416|Eci3|14216_1
AAAAGCTATACACCGTGAATGCCGAAGAGTGC
>ENSMUSG00000021416|Eci3|8605_1
GCCTCAGCTATGACCAATAAAAACTCCCATAA
>ENSMUSG00000021423|Ly86|694_1
TAACTCTGATGGCAAAAGGCTCTTCTATTCTG
>ENSMUSG00000021423|Ly86|6979_1
CCCTGAGTAGTCTTGAAGCCCTATTGTAGTAC
>ENSMUSG00000021439|Ctsq|1245_1
TGAACCAAATTGCACAAGTTCTGTGAATCATG
>ENSMUSG00000021439|Ctsq|8759_1
GGGGTAGACGATGGGGATTGAGTGGATATATG
>ENSMUSG00000021451|Sema4d|5806_1
TTCTGGGGAAAAGTGAAGATGGCAAAGGAAGA
>ENSMUSG00000021451|Sema4d|260_1
TCAAAGAAGGGGAGGAAGTTTGTCTATGCAGG
>ENSMUSG00000021457|Syk|8995_1
ATGTACGACCTGATGAACCTGTGCTGGACTTA
>ENSMUSG00000021457|Syk|2406_1
ACTTCGGGACTGTGAAAAAGGGATACTACCAA
>ENSMUSG00000021461|Fancc|14467_1
ACATCGTGCTTGGTAGAAGCTCTGAAAAAAGA
>ENSMUSG00000021461|Fancc|13204_1
TGTCCCTCTTGTCACTCTGCCTGATATGGAAC
>ENSMUSG00000021464|Ror2|6181_1
GTAAGCAATGTGAGCAATGCCCGCTATATGGC
>ENSMUSG00000021464|Ror2|7298_1
CTTGAAGCCTGAGGAATATAAGGGGCCTGGAG
>ENSMUSG00000021466|Ptch1|8039_1
TTAGAGACTGGCTTCAAGGACTTCAGGATGCA
>ENSMUSG00000021466|Ptch1|9638_1
CACGTCTACATGTATAACAGGCAATGGAAGTT
>ENSMUSG00000021469|Msx2|2271_1
TTGTTATTTAGGTGAGAGGCACTAAGACCTGT
>ENSMUSG00000021469|Msx2|3530_1
GGACTTGCTTATGGAAAACATAGCAGAAGTAG
>ENSMUSG00000021474|Sfxn1|3647_1
TCCTTTTAACGAACGAACAGCTAGAGAATGCG
>ENSMUSG00000021474|Sfxn1|134_1
TACAAGATCTTCGTTAAGAGTCAAGCTGCCGG
>ENSMUSG00000021477|Ctsl|16064_1
GCTTTCCAGTACATTAAGGAAAATGGAGGTCT
>ENSMUSG00000021478|Drd1|13655_1
TGCCATAGAGACTGTAAGCATCAACAACAACG
>ENSMUSG00000021478|Drd1|81_1
TTTACTTCCCTGGAAGATGCCGAGGATGACAA
>ENSMUSG00000021494|Ddx41|13465_1
TGCCTGAAGAGATAGAAAACTATGTGCACAGA
>ENSMUSG00000021494|Ddx41|13802_1
CTTGATGTCATCCAGGAGGTGGAGTATGTGAA
>ENSMUSG00000021506|Pitx1|2721_1
TCCCTGTGTATGTCGGACTGACTGTATAGAAT
>ENSMUSG00000021506|Pitx1|11609_1
AAAAAGACGTCGGAGAAAAATGCTGGAGGTGG
>ENSMUSG00000021508|Cxcl14|15269_1
ACGAAGAATAGGGTGGACGATCATGGAAAGAA
>ENSMUSG00000021536|Adcy2|6410_1
ATCGAAACCATGGAGAACCTAAACCGAGTGCT
>ENSMUSG00000021536|Adcy2|7681_1
CTTATAAAGTGGAGGAAGGAGACGGTGAGATA
>ENSMUSG00000021537|Cetn3|9238_1
TAGAGGAGTTTGACAAAGACGGCGATGGAGAG
>ENSMUSG00000021537|Cetn3|9242_1
TGGATACTAGAGAGAGATCCACATGAGGAGAT
>ENSMUSG00000021538|Il9|944_1
TTTCCATCGGGTGAAAAGGATAGTTGAAGTCC
>ENSMUSG00000021538|Il9|1822_1
CTTATTGAAAATCTGAAGGATGATCCACCGTC
>ENSMUSG00000021539|Lect2|13333_1
TAGTGGGCCAGGAGAAACCCTATAGAAACAAA
>ENSMUSG00000021539|Lect2|6529_1
CCTGTAAGCAGAGACAAAGGCCAGATCTTCTA
>ENSMUSG00000021540|Smad5|9550_1
CTATAAGAGAGTGGAGAGTCCAGTCTTACCTC
>ENSMUSG00000021540|Smad5|16397_1
GGACACTGCAGTCCTAACGTGTTCAGTGAAAG
>ENSMUSG00000021541|Trpc7|17181_1
TTTGGGAAGAATCTGAACAAAGACCACCTGCG
>ENSMUSG00000021541|Trpc7|6820_1
TACCAGAAGATCATGAAGCGGCTCATAAAGAG
>ENSMUSG00000021546|Hnrnpk|14988_1
TCCTCTGTTGGATATAAGTGCACCTCTTGGAC
>ENSMUSG00000021546|Hnrnpk|14988_2
CAAATTACCCAAGAGAAGGTGTGCCAGTATTA
>ENSMUSG00000021546|Hnrnpk|11357_1
TAAACTTGGTTATGGAAGTGGCTGATGCTGAA
>ENSMUSG00000021559|Dapk1|9200_1
AATGTGTCCGCTGTCAACTACGACTTTGAGGA
>ENSMUSG00000021559|Dapk1|6804_1
ATTGACGTCCAGGATAAGGGAGGATCCAATGC
>ENSMUSG00000021565|Slc6a19|15130_1
CCCCTTCAGGACCTCAATATCACCCCTAAGAA
>ENSMUSG00000021565|Slc6a19|2489_1
TTCTGGTGTTCGAGGGAATTCCTTTGCTGTAC
>ENSMUSG00000021567|Nkd2|11852_1
TGGATATTCATGGACAAAGCTACCTTTCTCCA
>ENSMUSG00000021567|Nkd2|13170_1
GTGGACTGGCTTGGAAAGTGGTTCTTCTTCAG
>ENSMUSG00000021569|Trip13|11005_1
TCTCTGGCAGTGGACAAACAGTTTGAGGAGAA
>ENSMUSG00000021569|Trip13|17433_1
GGCCCCAGCAGTGAGAATTTGGATGAAGAAAC
>ENSMUSG00000021573|Tppp|11946_1
GTGACTTGGAGTATGAAGCTGGAAGTTTCTTC
>ENSMUSG00000021573|Tppp|2899_1
CTGTGTTTTGCTCAAAATTATGTGTCTTCAGC
>ENSMUSG00000021577|Sdha|11122_1
AACATGGAAGAGGACAACTGGAGATGGCATTT
>ENSMUSG00000021577|Sdha|1169_1
GGAGTGTATTGCAAGAAGGCTGTGAAAAAATC
>ENSMUSG00000021583|Erap1|2905_1
AGCTCCGTTGTGTTCAACAAACCATTGAGACC
>ENSMUSG00000021583|Erap1|5415_1
AAAAGCCCTGGATTTAACCCTGTACTTGAAAA
>ENSMUSG00000021587|Pcsk1|6698_1
CAATGTGGAGGGTAGAAGGGATGAGCAGGTAC
>ENSMUSG00000021587|Pcsk1|4287_1
GGTCGTCAGGGAGATAACTGTGACTGTGATGG
>ENSMUSG00000021595|Nsun2|8503_1
GGAAGTGTTGTGCTGAAGTATGAGCCAGATTC
>ENSMUSG00000021595|Nsun2|14950_1
ACAAACTTAAGTCGGAAAATCTTGAGGAAGTC
>ENSMUSG00000021604|Irx4|3685_1
CAGTAACTAGCCTCAGAAACTGGGTGGATGGG
>ENSMUSG00000021604|Irx4|4309_1
TCGCGTTCTATCACCAGGTTTTACCTGATGTT
>ENSMUSG00000021609|Slc6a3|10450_1
GTAAAGACTTCAGGGAAGGTGGTGTGGATCAC
>ENSMUSG00000021609|Slc6a3|14689_1
AGATGGACCTGGGTTGATCTTCATCATCTACC
>ENSMUSG00000021611|Tert|4332_1
GGTCAAGAATCCAGGAATGACACTAAAGGCCT
>ENSMUSG00000021611|Tert|17762_1
GTATGGGTGCATGATAAACTTGCAGAAGACAG
>ENSMUSG00000021613|Hapln1|6676_1
TGACACTGCCATGCAAATTTTATCGAGACCCT
>ENSMUSG00000021613|Hapln1|8856_1
ATTGAAGGGCTAGAAGATGATACTGCTGTGGT
>ENSMUSG00000021614|Vcan|14772_1
TCTACTTGGGGTGAGAACCCTGTATCGTTTTG
>ENSMUSG00000021614|Vcan|17593_1
AATGGTCTAAGATGGAAGTGGACAAAAATGGA
>ENSMUSG00000021615|Xrcc4|12620_1
AAGAAAATGAAAGGCTCCTGAGAGACTGGAAT
>ENSMUSG00000021615|Xrcc4|12727_1
CTACAGGAGAAGGAAAGGCTTGCCTCTTCACT
>ENSMUSG00000021624|Cd180|8225_1
GAAGCTGCTTGTGTGTTTATCCTTTCCTAAGA
>ENSMUSG00000021624|Cd180|8225_2
TTGAGGGTCTCTGTGAAATGTCTGTGGAGAGC
>ENSMUSG00000021624|Cd180|8225_3
AGTGACAAGACAGCCGACCTGCTAAATGGTAG
>ENSMUSG00000021624|Cd180|3071_1
TGGCTGTCACTGAGCAATGGTATTTTAAGAGA
>ENSMUSG00000021624|Cd180|3071_2
ACTTCAGACACTGGGAAGACTAGAAATCCTGG
>ENSMUSG00000021624|Cd180|3071_3
AGGCTGATAGTACACATGAAGAATGTCTCAAT
>ENSMUSG00000021636|Marveld2|12082_1
CAGATGACGATCGAGAACGCTATAAGGCTGTG
>ENSMUSG00000021636|Marveld2|12246_1
TACGATAAAGTGATGAATTGGGATACGCAAGG
>ENSMUSG00000021638|Ocln|12819_1
GATTATGACAGACGGAAACCTTAGAGAGATGC
>ENSMUSG00000021638|Ocln|5873_1
TAATTGACTGGGCTGAACACTCCAATTAAGGA
>ENSMUSG00000021640|Naip1|5569_1
TTGCCCAGTATATCCAAGGCTATGAGGGATTT
>ENSMUSG00000021640|Naip1|10492_1
ACGAGTCTAGAGATCAAAGAGTTTCCCTTGTC
>ENSMUSG00000021645|Smn1|7600_1
ACGGTGACATTTGTGAAACTCCAGATAAGCCA
>ENSMUSG00000021645|Smn1|6221_1
CCTGGGCAGTATGCTAATCTCTTGGTACATGA
>ENSMUSG00000021647|Cartpt|17366_1
GTCCTGAAGAAGCTCAAGAGTAAACGCATTCC
>ENSMUSG00000021647|Cartpt|12432_1
CATTGTGTGAAGGAGAATGCCTCGAATGGTGT
>ENSMUSG00000021647|Cartpt|10604_1
GGTAGATGACATCACAACCCGGAAAATAAATT
>ENSMUSG00000021662|Arhgef28|732_1
GCAAGGAGGTAACAGAACTTAACCGAGCTGAG
>ENSMUSG00000021662|Arhgef28|7677_1
ATGAAGAGAGGCGGAAAGCTGAAGCTAGAGTG
>ENSMUSG00000021668|Polk|10976_1
GTGAGTAAGGAGGTTAAGGAGATACTTGCTGA
>ENSMUSG00000021668|Polk|6436_1
AAATTACCAGCCAGCAACTAAGGAAAGCTCAA
>ENSMUSG00000021669|Col4a3bp|67_1
CAGACTGTTTGGACCTTCTTCATAATCCGGCC
>ENSMUSG00000021669|Col4a3bp|1298_1
TGGGCTTACTAAAGTTTGACAAATCATAGCAA
>ENSMUSG00000021670|Hmgcr|10815_1
TGGAAACTCTAATGGAAACTCATGAACGTGGT
>ENSMUSG00000021670|Hmgcr|15277_1
GACGTAAACATTAACAAGAATCTTGTGGGCTC
>ENSMUSG00000021675|F2rl2|14132_1
CGAGGACAGTATTTCAACTCTCCACGTGAATA
>ENSMUSG00000021675|F2rl2|2601_1
TTAGTCAGCAATGGCAAGACCACCTTAGAGAC
>ENSMUSG00000021676|Iqgap2|16071_1
GTAAGGAGAGACGGAAAACACTGGAGACCTAC
>ENSMUSG00000021676|Iqgap2|17871_1
GCTGTATTTCAGAGGAAGAGAGAGATGCGTAT
>ENSMUSG00000021678|F2rl1|17707_1
GTACCTGAGGATGTCAAGCCTGCTTGATGATG
>ENSMUSG00000021678|F2rl1|13049_1
AAGCATCAGTATCAGAAACTGAAACGAACTGA
>ENSMUSG00000021680|Crhbp|13171_1
GAAACAGCATCCCAGAATACTGTTTGTCTAGT
>ENSMUSG00000021680|Crhbp|11793_1
CAAGGCGGGGATTTCCTGAAGGTATTTGATGG
>ENSMUSG00000021684|Pde8b|300_1
AGGAGACTGTCAGGGAACGAGTATGTGTTTAC
>ENSMUSG00000021684|Pde8b|9788_1
ACTTTCCTGAGAACCAAATCCTCATCAAACGC
>ENSMUSG00000021684|Pde8b|9788_2
CTCTGGATAGATGGGAATGAAACAGTGGCTCT
>ENSMUSG00000021685|Otp|4690_1
TCTTTTCTTAAGCTCAGCTGTGAGGGGGTAGA
>ENSMUSG00000021685|Otp|4218_1
TGTCTGTGCTTATTTATGGACTTTGGTTTTCT
>ENSMUSG00000021686|Ap3b1|17583_1
CAAGAGGAACTCCAAAACCAAGAGGAAAAGTG
>ENSMUSG00000021686|Ap3b1|17904_1
GCTGGTGTCATTTCTAAATCACTGGTGCGCTT
>ENSMUSG00000021701|Plk2|11923_1
AACGTACAGGTGCATAAGGGAAGCAAGGTATA
>ENSMUSG00000021701|Plk2|7137_1
AAGGGTGGATTTGCAAAGTGTTACGAAATGAC
>ENSMUSG00000021702|Thbs4|6720_1
GGCTATGTCTGTGGAAAGGATGTGGACATTGA
>ENSMUSG00000021702|Thbs4|17180_1
CAGGAAGATAGCAACAATGACGGGGTAGGAGA
>ENSMUSG00000021707|Dhfr|7171_1
CGGAATTGGCAAGTAAAGTAGACATGGTTTGG
>ENSMUSG00000021707|Dhfr|250_1
AGTCCAAAGGGCAGAAACAGGTTTTAAACAGC
>ENSMUSG00000021709|Erbin|9840_1
AGGGAGGGAAACTTAAAGAGATATCCAACACC
>ENSMUSG00000021709|Erbin|5568_1
TTCGAGTAAGAGTAGAAAAGGATCCAGAACTT
>ENSMUSG00000021715|Cwc27|17006_1
GCTCAGGAAAGAAGCAAGGCAGTTAAAACGAG
>ENSMUSG00000021715|Cwc27|11029_1
AATCCACATAGAATCAAGAGTTGTGAGGTTTT
>ENSMUSG00000021721|Htr1a|684_1
AAGATCATCAAGTGCAAGTTCTGCCGCTGATG
>ENSMUSG00000021721|Htr1a|3174_1
TCAAAATCAAGTGACAAAGATGTCTGCTGGAG
>ENSMUSG00000021730|Hcn1|3275_1
GCCCTTCATAACACCAACCTGACCAAAGAAGT
>ENSMUSG00000021730|Hcn1|4150_1
GTCTTTGGACTCTTCAAGGAGGCAGTATCAAG
>ENSMUSG00000021732|Fgf10|10088_1
TTGTTTAAAGGAAGGAAGGCTTTGGATGTTTT
>ENSMUSG00000021732|Fgf10|17939_1
TGGAACACTCTGTTGAATGATCTTTGGGAAAG
>ENSMUSG00000021733|Slc4a7|637_1
GCAACGAAACTCTAGAACTGTGGAAGAGGAAG
>ENSMUSG00000021733|Slc4a7|18586_1
GACAAAGACTCAGATAAAGAAGATGGACGGGA
>ENSMUSG00000021737|Psmd6|8171_1
AACAGACCTGATAGCAAGAACTGGCAGTATCA
>ENSMUSG00000021737|Psmd6|9317_1
CATTAAAGGGGCAGAGATCCTTGAAGTGTTGC
>ENSMUSG00000021743|Fezf2|12674_1
GCTCTACTGACAGCAAACCCAAAAACTTCACC
>ENSMUSG00000021743|Fezf2|13475_1
CTGCTCAGTTACTCGGAGTTCTGGAAGAGCAG
>ENSMUSG00000021754|Map3k1|12675_1
GTACTGATGTCTCACAAGCTGAGCCTGTTGAA
>ENSMUSG00000021754|Map3k1|9665_1
GAGAGAAAACTGGAAAAGGACTAAGTGCTACG
>ENSMUSG00000021756|Il6st|9502_1
CGTTTGCCTAGTATGAATTCCCTCACTTCTCT
>ENSMUSG00000021756|Il6st|9502_2
TCAGTGACCAACTCAGAAGAATTATCCAGTAT
>ENSMUSG00000021756|Il6st|10116_1
GTTTTCTTTCCATGCAATTCAGTGACTTCTTG
>ENSMUSG00000021756|Il6st|10116_2
TCTCTAGCAGCAAGAAACAAGGTGGGCAAATC
>ENSMUSG00000021758|Ddx4|18023_1
CCAGTCGCTTTAAAGAACTGCAGGAACCAGAG
>ENSMUSG00000021758|Ddx4|13945_1
AGATTGGGAGGCAGAAATACTCAAACCTCACG
>ENSMUSG00000021764|Ndufs4|15834_1
CTACAAAATAGGTTGGAGCTGGCTACATCTCT
>ENSMUSG00000021764|Ndufs4|3631_1
ATTTCCTCGGTGTTTATGAACAGAAAAGGATT
>ENSMUSG00000021765|Fst|11845_1
GATGAGCTGTGTCCTGACAGTAAGTCGGATGA
>ENSMUSG00000021765|Fst|672_1
TGTGAGGTCTCTTGCTTGTAAAGTAAAACTGT
>ENSMUSG00000021767|Kat6b|14896_1
TTCTGTTTGGGGACTAAAGAGTCAAATCGTGA
>ENSMUSG00000021767|Kat6b|3471_1
TGAACTTGATCCGGAGAGTCTAAGATGGACCC
>ENSMUSG00000021770|Samd8|17298_1
CTGCAGTGTACTGGAAAGATATATGGAAGTGT
>ENSMUSG00000021770|Samd8|3153_1
ATGGTTATTGTTCATGAGCGTGTGCCTGACAT
>ENSMUSG00000021771|Vdac2|7369_1
AATACAGACACTGGTAAAGTTAGCGGGACCTT
>ENSMUSG00000021771|Vdac2|16844_1
CGGTTGAACTGCTTGAATGTAAATGTTAGCAG
>ENSMUSG00000021771|Vdac2|16844_2
AGAAGATTTGGCCTTAATATATTTCCATGCGA
>ENSMUSG00000021779|Thrb|11433_1
AGACAGCGAGACTCTAACTTTGAATGGGGAAA
>ENSMUSG00000021779|Thrb|7903_1
CGGAAGCTTATAGAGGAGAACCGTGAGAAGAG
>ENSMUSG00000021782|Dlg5|13921_1
AAGCTGGAGGTAGTCAAGAAGGACTACGATGC
>ENSMUSG00000021782|Dlg5|16179_1
AGACAGAAGTTGTGGAATTTGAGAGAGAGACG
>ENSMUSG00000021791|Dydc2|14388_1
AACAACAGAAATGCTGAAAGAAGAAGGCTATC
>ENSMUSG00000021791|Dydc2|13437_1
AGTTAAGAGACTAAGAAAGAGGGGTCTACTGA
>ENSMUSG00000021794|Glud1|13069_1
ACTATGGAGCTGGCCAAGAAGGGTTTTATTGG
>ENSMUSG00000021794|Glud1|13127_1
TTGTCCAGCAGAAATAAAGTAGCACTATGGGG
>ENSMUSG00000021796|Bmpr1a|6166_1
GAAGTATGGATGGGTAAATGGCGTGGTGAAAA
>ENSMUSG00000021796|Bmpr1a|14015_1
GTTTGATCATTTGGGAAATGGCTCGTCGTTGT
>ENSMUSG00000021799|Opn4|5292_1
AGGGCTCAAAAGCTGAACACAGACTTTACTTT
>ENSMUSG00000021799|Opn4|5292_2
ACTTATGTGCCCTTGAAGATATGTGGCCTACA
>ENSMUSG00000021799|Opn4|7945_1
TTTGCCTCTAGCTCCTCCCATAGCATTCTCAC
>ENSMUSG00000021799|Opn4|7945_2
GTTAAGGATGGTATAGAGCCGGAAGTCTGGGG
>ENSMUSG00000021803|Cdhr1|18268_1
GAAGAGAGGTGTATGAACTTCATGTACAGGTG
>ENSMUSG00000021803|Cdhr1|10191_1
TACAGAGCGTCCAGGAAAAGACAATGGTACTG
>ENSMUSG00000021804|Rgr|13322_1
TGTGAGCTTCATCTCTCCTAAACTACAGATGG
>ENSMUSG00000021804|Rgr|6898_1
CTATACAAATTGGACAAGAGCATGCAGGTTAG
>ENSMUSG00000021806|Nid2|38_1
TTCTGGCATCCGATGAATCTGATACCTACGCC
>ENSMUSG00000021806|Nid2|4879_1
AATTCTGTGTGTGTCAACTTGGTGGGAAGCTA
>ENSMUSG00000021816|Ppp3cb|7410_1
AGAAGTAGAAGCTCCAATTACAGTGTGTGGTG
>ENSMUSG00000021816|Ppp3cb|11748_1
CAGAAAAAGTCAAACTACAGGGTTTCCTTCAT
>ENSMUSG00000021820|Camk2g|2851_1
TTAAGATCACAGAACAACTGATCGAAGCCATC
>ENSMUSG00000021820|Camk2g|5698_1
GGTTTAAAACAATTCAATTACAAAGCGGCAGC
>ENSMUSG00000021822|Plau|4570_1
GATCACTGGCTTTGGAAAAGAGTCTGAAAGTG
>ENSMUSG00000021822|Plau|14114_1
TGAGATAGATGCATCAAAAACCTGCTATCATG
>ENSMUSG00000021823|Vcl|9778_1
GAGGCTATTGATACCAAGTCTCTGTTGGATGC
>ENSMUSG00000021823|Vcl|7368_1
AGGAAGCTATGACTCAAGAGGTATCCGATGTT
>ENSMUSG00000021831|Ero1l|9988_1
GCTTCCTCAGAATACTTGTAGCTCGCAGACTT
>ENSMUSG00000021831|Ero1l|6381_1
AACAAGTGCCTGAAGTTCTCTAGTTCTCTCAC
>ENSMUSG00000021835|Bmp4|10020_1
CTGGATGAGTATGACAAGGTGGTGTTGAAAAA
>ENSMUSG00000021835|Bmp4|4095_1
CATTCCGGATTACATGAGGGATCTTTACCGGC
>ENSMUSG00000021848|Otx2|485_1
CCAGAATCCAGGGTGCAGGTATGGTTTAAGAA
>ENSMUSG00000021848|Otx2|5737_1
AAATATGCTGGGCTGAACATTCCAGTTTTAGC
>ENSMUSG00000021868|Ppif|16994_1
TGGATGTTGTGAAGAAAATAGAATCTTTCGGC
>ENSMUSG00000021868|Ppif|9644_1
TTTTGAAAGCCTGTGAAATAGAAGCAGCAGGA
>ENSMUSG00000021879|Dnah12|3009_1
GACTGGCTACAGGATAAAAGCTGGGAGGAGAT
>ENSMUSG00000021879|Dnah12|17330_1
GCGTACCTTGAGAAGAAGCGTCTTTTCTTCCC
>ENSMUSG00000021884|Hacl1|5255_1
ATTTGGTGCGAGACTAAACTGGATCTTACATT
>ENSMUSG00000021884|Hacl1|577_1
AGGCTTGATGCAGGTTCTTTTGGAACAATGGG
>ENSMUSG00000021886|Gpr65|11102_1
ATGAAACGAGTGTTGAATATTGTGACTCGGAC
>ENSMUSG00000021886|Gpr65|18342_1
ACTTGGAATAAAGACAACTGGACTTTCTCTCC
>ENSMUSG00000021892|Sh3bp5|13233_1
TTTCTGTGGCATCAGAAGCCTTTGAAGATGAC
>ENSMUSG00000021892|Sh3bp5|6712_1
CCCTACAGTGCTCAAAAGGAAGAGATGGAATT
>ENSMUSG00000021895|Arhgef3|4736_1
TTTCTCAAGGTGAAGAAGACTTGATAGAGGAC
>ENSMUSG00000021895|Arhgef3|297_1
TCAGAGTCAGTTTCAAAAATGGATCCCAAAGT
>ENSMUSG00000021901|Bap1|7549_1
TCAGTCCTGAGAGCAAAGGATATGCAATTGGC
>ENSMUSG00000021901|Bap1|8946_1
GAAGCCAGGATCGTTGAGCAATTCTTCAGATG
>ENSMUSG00000021903|Galnt15|6591_1
GGGCTTCTGGAGTAGAAGAGAAGAGAGTACTG
>ENSMUSG00000021903|Galnt15|14841_1
TGTCTTCATCACCAGAAGTGATCATTATGAGG
>ENSMUSG00000021919|Chat|17806_1
CCAATTGGGTCTCTGAATACTGGCTGAATGAC
>ENSMUSG00000021919|Chat|11370_1
TTGGATGTTGTCATTAATTTCCGCCGTCTCAG
>ENSMUSG00000021932|Rnaseh2b|12616_1
TCTGATTACATCCCTAAAGAACTGAGTGATGA
>ENSMUSG00000021932|Rnaseh2b|12724_1
GAAAAATAGCAAAATGACTGCAGCTCAGAAGG
>ENSMUSG00000021936|Mapk8|5034_1
AGCGCGCCTACCGAGAACTAGTTCTTATGAAG
>ENSMUSG00000021936|Mapk8|3998_1
GGATATAGCTTTGAGAAACTGTTCCCCGATGT
>ENSMUSG00000021943|Gdf10|2325_1
CTGGATGAAAATCGGAATGCGGTTCTGAAGGT
>ENSMUSG00000021943|Gdf10|9202_1
CTGGAAGAAATCTGGAATTAACTGTGGTCTGC
>ENSMUSG00000021944|Gata4|17443_1
TTGATGACTTCTCAGAAGGCAGAGAGTGTGTC
>ENSMUSG00000021944|Gata4|1831_1
CAAAGTGCTGGGTTCAATGCAGATGTTACTGA
>ENSMUSG00000021948|Prkcd|13032_1
GTGAAGCAGGGATTAAAGTGTGAAGATTGTGG
>ENSMUSG00000021948|Prkcd|3974_1
TTCTGTTCTGTGTGCAAAGAGTTTGTCTGGGG
>ENSMUSG00000021953|Tdh|12985_1
GCAGTCTCTAAGTTGGAGAGCCAGACTGAATT
>ENSMUSG00000021953|Tdh|13479_1
CATGTTAGGGTTTTCAAAGCTGTTCTTCATGT
>ENSMUSG00000021959|Lats2|13625_1
GGAATGAGCAGATTGTGCGAGTCATCAAGCAG
>ENSMUSG00000021959|Lats2|3771_1
ATATGATGAGCCTGCTGATCAGGATGGAGGTC
>ENSMUSG00000021963|Sap18|17325_1
GAAGAGGATTGCTGAAACTACACGGTTCAGTT
>ENSMUSG00000021963|Sap18|11925_1
GGCATTAGATGATCGAAAAAGTAGGTGGCAAG
>ENSMUSG00000021973|Micu2|1157_1
GCAAGTGGAGCGTAAAACACTGGTCAAGAAGC
>ENSMUSG00000021973|Micu2|1642_1
TGGAAGTGTGTGAAGAAGGAAAGCATCAAGGG
>ENSMUSG00000021974|Fgf9|17262_1
TGTCGCATGCATATGAATGATGGAAGCTTGGA
>ENSMUSG00000021974|Fgf9|5828_1
TAGCCCAGTGAATTTAAAGCAAAGACCTCTTA
>ENSMUSG00000021981|Cab39l|9849_1
CGAGACAAAAGTCCCAACATCCAATTCGAAGC
>ENSMUSG00000021981|Cab39l|9455_1
GTCTCCATTCTTAGGAAGGCTTTGGAGGTCCT
>ENSMUSG00000021981|Cab39l|9455_2
ACTCCGGTTACATAGGATCCAACACCTCCTTC
>ENSMUSG00000021994|Wnt5a|16885_1
GGCTATGACCAGTTTAAGACAGTGCAGACCGA
>ENSMUSG00000021994|Wnt5a|2953_1
CTGATGCTACAGGATAAAGGGGAAAAACTATG
>ENSMUSG00000021996|Esd|15012_1
ACAGAGAAGAAAATCCCTGTTGTGTTTAGACT
>ENSMUSG00000021996|Esd|3555_1
TGACTGCAGCTCTCTTGGTGGTGTATGTTCAA
>ENSMUSG00000022015|Tnfsf11|11751_1
CTCCAGCTATGATGGAAGGCTCATGGTTGGAT
>ENSMUSG00000022015|Tnfsf11|15991_1
GTTACATTGCGCTGGGACCTGCAAATAAGTTC
>ENSMUSG00000022018|Rgcc|6222_1
ACCTGCAGCATATTCAACAGAGGATCTATCTA
>ENSMUSG00000022018|Rgcc|16230_1
ATAGTTGGAGGTCATAATAAGCTTTCCCATCA
>ENSMUSG00000022021|Diaph3|2203_1
CTCATTTTGGACACCAAGTACTAGGTTGGGGT
>ENSMUSG00000022021|Diaph3|2203_2
TGTTGAGCTGGGACTTAGAGGGAGAGAAGACT
>ENSMUSG00000022021|Diaph3|2203_3
GCTGTTGTGATGAGCAATGTGAAGAGACTCCG
>ENSMUSG00000022021|Diaph3|12832_1
GATGAGGAGCAGTTGAAGTCATTGTCCCAGTT
>ENSMUSG00000022025|Cnmd|811_1
AGAGAAGTCGTGAGAAACAGTGCTCCCTCTAC
>ENSMUSG00000022025|Cnmd|12013_1
GAGAGTTGAGAACCAAAGAAGCATAGAGCATG
>ENSMUSG00000022040|Ephx2|14626_1
GCTGAACTGGAGAAGAACATGAGTCGGACTTT
>ENSMUSG00000022040|Ephx2|15784_1
GGGATGATCAAGCCTGAGCCTCAGATCTACAA
>ENSMUSG00000022041|Chrna2|16730_1
ACTCTTCGGTGAAGGAAGATTGGAAGTATGTG
>ENSMUSG00000022041|Chrna2|6958_1
ATTGTTCTCTACAACAATGCAGACGGGGAGTT
>ENSMUSG00000022041|Chrna2|16382_1
TACTTGCCCTCTGAGTGTGGAGAGAAGATCAC
>ENSMUSG00000022048|Dpysl2|10718_1
CCTGACTTTGTGTACAAACGCATCAAAGCAAG
>ENSMUSG00000022048|Dpysl2|6827_1
CTTCCTGTCATGGGGAAGATATAGTGAATTGC
>ENSMUSG00000022052|Ppp2r2a|3451_1
AGGTATATTCGGGACAAGCTTTTAAAGGTACG
>ENSMUSG00000022052|Ppp2r2a|13337_1
GATGAATGAGCAGGCATTTATATGAGAATGGT
>ENSMUSG00000022053|Ebf2|8031_1
GAGGCTAGCTAAGGAAATGCTGTTGAAAAGAG
>ENSMUSG00000022053|Ebf2|13436_1
ACAAGTTACAGCTCCTTTACAGCAACGGTGTC
>ENSMUSG00000022054|Nefm|13259_1
CATCGAAGAGTCGTCGATGGTTAAGGTGGAGC
>ENSMUSG00000022054|Nefm|3836_1
CTTGTAGGAGGTCGAAAAGTACGGATCGTAGC
>ENSMUSG00000022054|Nefm|3836_2
GAAGATGAAGGTGTCAAGTCAGACCAGGCAGA
>ENSMUSG00000022055|Nefl|17837_1
CTGGAGAGGAGCAGGTGGCTAAGAAGAAAGAT
>ENSMUSG00000022055|Nefl|11390_1
TCTTCAGTGGTTAGAAATTAAAGACCTCGAGT
>ENSMUSG00000022057|Adamdec1|14462_1
AGATGGCATTATTCTAACCTGGGGAAAAGGAT
>ENSMUSG00000022057|Adamdec1|11797_1
ATGGCAAAGAGGAAAAATATGCACCAGAAGTT
>ENSMUSG00000022061|Nkx3-1|5889_1
ATGTCAAGGAGTCGGAAGCAAGAAATGTACAG
>ENSMUSG00000022061|Nkx3-1|9448_1
ATATTAGCAGGGAAGAAAAGGACTCTCCTGCC
>ENSMUSG00000022096|Hr|13488_1
TTGCGCAGGTAGTAGAACGGAAGATCCAAGAG
>ENSMUSG00000022096|Hr|1717_1
GATCTTGGCCCTTGTAGGAAATGCCAGGATAG
>ENSMUSG00000022098|Bmp1|13847_1
GGCAATGATGTGTGCAAGTACGACTTTGTGGA
>ENSMUSG00000022098|Bmp1|4193_1
GGTGGCGATGTGAAAAAGGATAATGGCCATAT
>ENSMUSG00000022101|Fgf17|18374_1
ACTGGGAAGAGACAGTACTTGTGTATCCCAGG
>ENSMUSG00000022101|Fgf17|14066_1
ACCTCTCTGAATCTGAACCAAATAGCCAAACT
>ENSMUSG00000022103|Gfra2|2095_1
TTTGATATGACACCGAACTATGTGGACTCCAA
>ENSMUSG00000022103|Gfra2|14294_1
GTTACAGGACGAAGCTTCTTTGGGGAACAAGC
>ENSMUSG00000022105|Rb1|5447_1
GGCTAACTTGGGAGAAAGTTTCATCCGTGGAT
>ENSMUSG00000022105|Rb1|3297_1
GTGTTTTGATCAGAGAAGAGGAGTTTGATTCC
>ENSMUSG00000022114|Spry2|1019_1
CCTAAATCGGAGCTCAAGCCTGGTGACGTTAA
>ENSMUSG00000022114|Spry2|10791_1
TTGTACATTCGGAAGAATGTGAATCAATCAGT
>ENSMUSG00000022120|Rnf219|3800_1
TTGTCAACTTCAGCCTTCAGCCGTAAATTCTC
>ENSMUSG00000022120|Rnf219|11359_1
ATCTCCCCAACAGAGTTTGCTATTGCGTTTCC
>ENSMUSG00000022120|Rnf219|11359_2
GATATTCCCAGAGACATCATCTGACAGATCAC
>ENSMUSG00000022122|Ednrb|18417_1
TAAAGCAGAGACGAGAAGTGGCCAAGACAGTC
>ENSMUSG00000022122|Ednrb|18132_1
TCCTCCGTGCCAACGAAATATTGAGATCAGCA
>ENSMUSG00000022124|Fbxl3|4139_1
GCAAAGAATCAGCTGAAGCTGCTTGTGACATA
>ENSMUSG00000022124|Fbxl3|13017_1
CGAGAACTGGCCCTGAACTACCATTTGCTAAG
>ENSMUSG00000022126|Acod1|14466_1
GGTGGAAAGCCTTATAACGGTAGTAGAAAAGC
>ENSMUSG00000022126|Acod1|6318_1
AGGTGAGAGAGTTGCTCAAGAAGGTGAAGCTG
>ENSMUSG00000022129|Dct|9208_1
TCTCAGTGGTCATTGGAATCCTGGGAGCTTTC
>ENSMUSG00000022129|Dct|5409_1
GACGCCATCTTTGATGAGTGGCTGAAGAGAAA
>ENSMUSG00000022132|Cldn10|5590_1
AGTATCAAGGCGGAGAAGGAGATTTTAAAACC
>ENSMUSG00000022132|Cldn10|16831_1
GCTGTGCCTTTCTGTAAGGGAAATAAACAGGT
>ENSMUSG00000022141|Nipbl|12813_1
CCTTAAGATCTCCTCAACCAGTGTGTTCTCCT
>ENSMUSG00000022141|Nipbl|8689_1
GCATGACTGTAGTACAACATTGTGTGAGCTGT
>ENSMUSG00000022142|Nup155|17306_1
CGACAAGTTCAGAGTAAGACTGAGAGAGAGAG
>ENSMUSG00000022142|Nup155|15503_1
GGAAACTCAGATGACAACCCGTGTTGATGGTC
>ENSMUSG00000022144|Gdnf|2423_1
CTGACCAGTGACTCCAATATGCCTGAAGATTA
>ENSMUSG00000022144|Gdnf|15_1
AAGGCCCAGCTACAGAAAACTGGATAGGAGTG
>ENSMUSG00000022146|Osmr|13455_1
GAAACCCGAGACTTTAAGACTTTGGACTGTTC
>ENSMUSG00000022146|Osmr|9269_1
TGTCTGCTACTGGAAAAGTCAGTGGGTGAAGG
>ENSMUSG00000022146|Osmr|3921_1
CATGGTTCAGAGTATAAAAGGCAAATGGTAGT
>ENSMUSG00000022150|Dab2|15261_1
TAAGAACAACTTCTGAAGTGTCTGGAAAGGAG
>ENSMUSG00000022150|Dab2|15261_2
TTTCTGGATCTCTTCAAAGGCAATGCTCCTGC
>ENSMUSG00000022150|Dab2|4911_1
TTACCCCACCTTTTGATTGCTTAAAATCCCCT
>ENSMUSG00000022150|Dab2|4911_2
CTGTTGAACAAGATTAATGAACCACCAAAGCC
>ENSMUSG00000022160|Mettl3|1707_1
TCAGTATCTTGGGCAAATTTGCAGTTGTGATG
>ENSMUSG00000022160|Mettl3|13753_1
ATTATGGGACCAAGGAAGAGTGCATGAAAGCC
>ENSMUSG00000022178|Ajuba|1382_1
GGTTTCAGTACTTCCTGAACGCCAGATTATAA
>ENSMUSG00000022178|Ajuba|3056_1
AGGTTTCTGGATGTGAAACTTGCCGGTGAGTA
>ENSMUSG00000022181|C6|9949_1
AGAATCGGTGAAGGAAAACCCTGCTGTAGTTG
>ENSMUSG00000022181|C6|14049_1
ACTCAGGTTTAACAGAAGAAGAAGCTCAAAAC
>ENSMUSG00000022184|Fbxo4|6013_1
AGGATACAGAGGCTGAAACTCTGACTGGTTTT
>ENSMUSG00000022184|Fbxo4|10778_1
GTGTGTGAAGTCGTAGACGGGTTCATCTACGT
>ENSMUSG00000022191|Drosha|17392_1
GCCATGCTTGCAAAGAAACTTGAACTGGATCG
>ENSMUSG00000022191|Drosha|7737_1
CTGACCCTAGGCCACAATCAGAGGATGGAATT
>ENSMUSG00000022214|Dcaf11|1493_1
GCTGCTCTACTGGCAAAGTGGTTGTATATGAC
>ENSMUSG00000022214|Dcaf11|3558_1
AAATTCAAAAGCATCAAGGCTCGGGATGTAGG
>ENSMUSG00000022219|Cideb|15250_1
ACCTTCGATGTGTACAAGCAAAATCCCCGAGA
>ENSMUSG00000022219|Cideb|691_1
TGTTCCTCTGGCCTGTACATCTTCCTGAAGAA
>ENSMUSG00000022221|Ripk3|13202_1
AAGAACTACTGCCTCAAGTTCGGCCAAGTATG
>ENSMUSG00000022221|Ripk3|5470_1
ACCAATGAAGTTTACAATCTGGTAAAGGACAA
>ENSMUSG00000022231|Sema5a|12386_1
GTTACAGCAAGGGCAAATCGAAGGAGGAATGT
>ENSMUSG00000022231|Sema5a|16100_1
GATTATGGCACCATTAAGAAAGTACGAGCTCC
>ENSMUSG00000022234|Cct5|14261_1
ATTGATGACATCCGTAAGCCTGGAGAATCTGA
>ENSMUSG00000022234|Cct5|18540_1
TACAAAGCCCTGCAGAAGTACGAAAAGGAGAA
>ENSMUSG00000022243|Slc45a2|2609_1
GTTTCTCATCTATGAAAGAGGAGTTGAGGTCG
>ENSMUSG00000022243|Slc45a2|16171_1
GCTGTTGCTTTGTGGCGCTCTTCGTAAGATAT
>ENSMUSG00000022246|Rai14|7820_1
AGAAAGCGGTGGAAGAAAGTGCAAGGAACAAG
>ENSMUSG00000022246|Rai14|2560_1
ATGAAATGACCAGGGAAGTCCTGAAGCTGAAG
>ENSMUSG00000022246|Rai14|2427_1
CAGCTTGTTGGATATAAGTTCTGAAGCTGACC
>ENSMUSG00000022253|Nadk2|15542_1
GCTGTTGAAGATGTTTTACATATTGCAAGACG
>ENSMUSG00000022253|Nadk2|516_1
ATTGATAGTTTACGGGATGAAGGGATTGAGGT
>ENSMUSG00000022257|Laptm4b|10025_1
TTAGATGTTAAGCTGAAGCCTCTGTTGACACA
>ENSMUSG00000022257|Laptm4b|17982_1
TTCAATGATACTCTGAATTTGCTGGTCAAGGA
>ENSMUSG00000022261|Sdc2|10622_1
CATTGCTGGTGGTGTGATCGGCTTTCTCTTTG
>ENSMUSG00000022261|Sdc2|2784_1
ACCTTATGCCTTTTGTAGCTGTCATGGTGCAA
>ENSMUSG00000022262|Dnah5|2860_1
CGGAGATCAAGAAGGAATTGGTCCAGTGCATG
>ENSMUSG00000022262|Dnah5|2685_1
ATCTATCCTTGTGCCAAATGTGGACAATGTGC
>ENSMUSG00000022265|Ank|7816_1
GGGTGATGCAACCATAAGAAAGATGCTGAGCT
>ENSMUSG00000022265|Ank|6117_1
TAGCAGGGTTTGTGGGAGAATCTACCATGGTT
>ENSMUSG00000022272|Myo10|11218_1
AGATGTCCTCCCTGAAACTGAAGAAACGGTGG
>ENSMUSG00000022272|Myo10|5832_1
CATGAAAGGTGGCTTAATGAACTCCTGGAAGC
>ENSMUSG00000022280|Rnf19a|16048_1
CTTCCTGAGGTAGAAAACGACCGACTGGAGAA
>ENSMUSG00000022280|Rnf19a|2235_1
TGAATTGAAGGCTTTAAAGTGCGTTAGTACAA
>ENSMUSG00000022285|Ywhaz|16974_1
AAGTAAAGATGCAGTAAAAACGAGTTGCTTGG
>ENSMUSG00000022286|Grhl2|4623_1
GAAGACTGTCCCGGTGAACCTCTGTCTAAGTC
>ENSMUSG00000022286|Grhl2|6147_1
GACAAAAACCGAGATGAGCAGCTGAAATACTG
>ENSMUSG00000022297|Fzd6|6400_1
AAGGTTGAAGGAGACAACATTAGCGGCGTTTG
>ENSMUSG00000022297|Fzd6|13829_1
TCCGATGGCCTGAAGAACTTGAATGTAACAGA
>ENSMUSG00000022305|Lrp12|17888_1
CTGGTGATCATCGGAAAGTCATCTTACGGTTC
>ENSMUSG00000022305|Lrp12|6071_1
CGCTGTGGAAATGGAAAGTGTATTCCAGAAGC
>ENSMUSG00000022306|Zfpm2|5718_1
CAACTCTTCCTCACCAATCAGAGACCAGAGAT
>ENSMUSG00000022306|Zfpm2|4434_1
GGTCAGCTTGATGGTAAAGTGTTTCCGAATCC
>ENSMUSG00000022309|Angpt1|18624_1
AAAATGGGTTTTGGGAATCCCTCTGGTGAATA
>ENSMUSG00000022309|Angpt1|6216_1
AAAACTGAATGGGATAAAGTGGCACTACTTCA
>ENSMUSG00000022315|Slc30a8|8773_1
CGCCTTTTGTATCCTGATTACCAGATCCAAGC
>ENSMUSG00000022315|Slc30a8|11747_1
GAATTGCTCAAGCCCTCAGCAGCTTTGATCTT
>ENSMUSG00000022321|Cdh10|1917_1
CTGTGGGAAGTGTAAAAGCCACTGATGCTGAC
>ENSMUSG00000022321|Cdh10|16336_1
ATTAACGAGCGACTCAAAGAGCATGACCTGGA
>ENSMUSG00000022329|Stk3|16385_1
CATGATGGAACGAGAAATAGAAGAACTGCATC
>ENSMUSG00000022329|Stk3|17495_1
ACCGATTTTGTGAAGAAGTGCTTGGTGAAGAG
>ENSMUSG00000022330|Osr2|12437_1
AAGGAGTTTATCTGCAAGTTTTGCGGCAGACA
>ENSMUSG00000022330|Osr2|16720_1
ACATAATATTGTGGGTCTTCGTCCGGTCGTTC
>ENSMUSG00000022337|Emc2|4557_1
TGGGGATGACATTTGGATCATATATGAGCAGG
>ENSMUSG00000022337|Emc2|10466_1
GCTAGTTGGGCCGCTAATCAAATAAACAGGGC
>ENSMUSG00000022346|Myc|12337_1
AGATCCCTGAATTGGAAAACAACGAAAAGGCC
>ENSMUSG00000022346|Myc|12340_1
TGACCGAGTTACTTGGAGGAGACATGGTGAAC
>ENSMUSG00000022350|Washc5|6925_1
GTTGCTGGAAGACGGAATAAGGAAAGAGCTGG
>ENSMUSG00000022350|Washc5|14822_1
ATCGCCAATGAGCTAAACTCTTCCTGTCGATT
>ENSMUSG00000022358|Fbxo32|14316_1
CAGCTGGATTGGAAGAAGATGTATTTTAAGCT
>ENSMUSG00000022358|Fbxo32|4756_1
ACTGTACTTTGGGGGAAGCTTTCAACAGACTG
>ENSMUSG00000022367|Has2|12930_1
CTGACTACTTACGGAAATGTTTGCAATCTGTG
>ENSMUSG00000022367|Has2|7294_1
TACTGGATGGCTTTTAATATAGAAAGGGCCTG
>ENSMUSG00000022371|Col14a1|10205_1
GGGATCATATTGGACAATGGTGGGAAAACTCT
>ENSMUSG00000022371|Col14a1|3433_1
GACGGGACAGAAATCAATGAGGTTGAAGTCGA
>ENSMUSG00000022375|Lrrc6|18480_1
CATGTGTCTGAGAGTTTCCAGTCTAGATTCAG
>ENSMUSG00000022375|Lrrc6|979_1
CTAAGGCAGTAAGCTTTCTCCTGCTCTCTGAT
>ENSMUSG00000022376|Adcy8|10513_1
GGATGTGGACATAGCAAACAAGCTTGAGTCTG
>ENSMUSG00000022376|Adcy8|15741_1
GTGTTTCTACGGCTTAACTCTGTCCTGAAGCT
>ENSMUSG00000022377|Asap1|9601_1
TTCAGGATGGCTTGAAAACGGCTGATAAACTG
>ENSMUSG00000022377|Asap1|3544_1
GTACAAAACTGTGGGAACCTGGATAAGCAAAC
>ENSMUSG00000022378|Fam49b|11228_1
TCTGCCGGGACATTATTAATTCTCATACGACT
>ENSMUSG00000022378|Fam49b|1802_1
CAAGTCACAGAACTTTTCTCAGTAGAGACCTC
>ENSMUSG00000022382|Wnt7b|16094_1
TTTGTGGATGCCCGTGAGATCAAAAAGAACGC
>ENSMUSG00000022382|Wnt7b|9794_1
ACAGAGGGCAATCTGAAGATTTACTGGAGACC
>ENSMUSG00000022383|Ppara|16409_1
ATAGGCTACATTGAGAAGTTGCAGGAGGGGAT
>ENSMUSG00000022383|Ppara|15885_1
GCAAAACTGAAAGCAGAAATTCTTACCTGTGA
>ENSMUSG00000022385|Gtse1|286_1
AAGTTGGGGCTAAAGAAGACCCTGTTAAAGCC
>ENSMUSG00000022385|Gtse1|212_1
CAGATAGAAAGTCACAGCCGAAGAGAGGTGGC
>ENSMUSG00000022391|Rangap1|17909_1
AAGGCCTTAGAGAAGAAGTCTGAGCTGAAGCG
>ENSMUSG00000022391|Rangap1|17481_1
TCTGTGTTCAGGGATGACGCCTCAGTAAAGAC
>ENSMUSG00000022394|L3mbtl2|11008_1
TCGAGGAAGGAATGAAACTAGAGGCCATTGAC
>ENSMUSG00000022394|L3mbtl2|3501_1
CTCTATGAGGATGGTGACAGTGATGACGACTT
>ENSMUSG00000022404|Slc25a17|11178_1
GCGTTCTTCTACAGGAAAAGATCTCGTGGTTG
>ENSMUSG00000022404|Slc25a17|8515_1
TATTGAAACCCTGAAAATGTTAGTTTGTGGGT
>ENSMUSG00000022414|Tab1|6695_1
TATGTGGACTTTGCTGAGTTCTACCGACTCTG
>ENSMUSG00000022414|Tab1|12015_1
TGGAAAAGTCCAGGGAAGCAGAGGGGTTATTA
>ENSMUSG00000022421|Nptxr|4953_1
CTCCTCTCACCAGTTTCTCTGTGTGTTGTGGT
>ENSMUSG00000022421|Nptxr|17331_1
ATCCATTGTAAGCTCTTGCTGGTGAGAGATGG
>ENSMUSG00000022429|Dmc1|18498_1
CTTCTTGCTGCTTATTAGGGGCTGGAGAAGTG
>ENSMUSG00000022429|Dmc1|2641_1
AGCTCATGTGAGGTGAAAGCTTGGAGTATACA
>ENSMUSG00000022433|Csnk1e|2779_1
CGGATTAGCGAGAAGAAGATGTCAACGCCAAT
>ENSMUSG00000022433|Csnk1e|14160_1
GACCTCGTTAGCACTGAGGATTCTTGTTCCCT
>ENSMUSG00000022433|Csnk1e|14160_2
ATCGGCCTATGTATTGATTCTGAGCTCATTAA
>ENSMUSG00000022436|Sh3bp1|1748_1
TGGGGTATCTTTGAGAACCCACCTACAAGACC
>ENSMUSG00000022436|Sh3bp1|13509_1
CTGGCAGAGGAGCAGGATGTAAACAAGATGAC
>ENSMUSG00000022438|Parvb|10965_1
ACACCTGAATAAGCTAAACTTGGAGGTGACTG
>ENSMUSG00000022438|Parvb|1835_1
TACAGCATGACCTATAAGAGAAAATCCTGCTG
>ENSMUSG00000022443|Myh9|7890_1
AGAGACTATGTGCAGAAGGCGCAGACTAAAGA
>ENSMUSG00000022443|Myh9|934_1
CCTCTCGATTCGGTAAATTCATTCGTATCAAC
>ENSMUSG00000022449|Adamts20|2589_1
TTAAACTCCAAGGCCAAGAGAGACAAGTGTGG
>ENSMUSG00000022449|Adamts20|119_1
GTGCTGGAGAACTGCAATGAATTTCCGTGTCC
>ENSMUSG00000022451|Twf1|16519_1
AGTTCCACCAAGCATAAGGTCTTGCTCTGTAG
>ENSMUSG00000022451|Twf1|18436_1
AGAGTTTAGAGCCTCAAGAGTTCTTTGTTACT
>ENSMUSG00000022452|Smdt1|11796_1
GACATTTTTGTCCCAGAGGATGACGACGACGA
>ENSMUSG00000022452|Smdt1|48_1
CATTAATTGTGAAGCAAGGTTGCTCAGCAGCA
>ENSMUSG00000022452|Smdt1|48_2
TCCACAGAGTACTGGAAATAACAAGCAAGCAA
>ENSMUSG00000022456|Sept3|15355_1
AATTCCGACTTCTCCTCCAGGGTCATGGTATC
>ENSMUSG00000022456|Sept3|12173_1
TAGCTCAGCCACCAGTCCATGAAGAATACTTG
>ENSMUSG00000022463|Srebf2|11439_1
GTTTTTCATGGAGCGAAGCTGGTCGATCAAGT
>ENSMUSG00000022463|Srebf2|9306_1
AGAGCTGTGAGGATGAAGGCAAGACTGATTGT
>ENSMUSG00000022469|Rapgef3|16018_1
TGGGAGGTACAGGACTCTGGATCAGTAGAGAG
>ENSMUSG00000022469|Rapgef3|9216_1
GAAAATGGCTGTGGGAACGTATCTCCTCAGAC
>ENSMUSG00000022471|Xrcc6|741_1
CAGATAGACAAGATGAAGGCCATTGTTCAAAA
>ENSMUSG00000022471|Xrcc6|10753_1
AGTTTAAGCTCGGTGAAGACGTAGTACTCATG
>ENSMUSG00000022479|Vdr|7761_1
GACTCATTCACTGCCAAGATGACCAAATACTC
>ENSMUSG00000022479|Vdr|16548_1
CCAAGAGTATCCCAGAAGTTATCTCAGCTTCT
>ENSMUSG00000022484|Hoxc10|8798_1
TACCCACCTAGTGTCAAGGAGGAGAATGTCTG
>ENSMUSG00000022484|Hoxc10|1898_1
TGAAAGTTCAGCTAGTATTTGTGTGTTTGTCA
>ENSMUSG00000022485|Hoxc5|15870_1
GTTTTCCTCCTTCTAGATTTTGAGGCGGAGGC
>ENSMUSG00000022485|Hoxc5|4253_1
TTAGGGCATGCATTGAATTGATGTGTCTAAAT
>ENSMUSG00000022489|Pde1b|5624_1
TTTATCAATCTCACCAAGGATGAATTTGCAGA
>ENSMUSG00000022489|Pde1b|14703_1
TTCTCTGTGCTGACTGATGTGGCAGAAAAGAG
>ENSMUSG00000022500|Litaf|2720_1
ACAGAGCCTGCCTTAAAGACTGGTTTTGTAAT
>ENSMUSG00000022500|Litaf|6965_1
AAGTAGAAGGATGTCAAAGACAAATTCAGGGC
>ENSMUSG00000022501|Prm1|4463_1
CCGCTCATACACCATAAGGTGTAAAAAATACT
>ENSMUSG00000022501|Prm1|18572_1
CCGATGAAAAACAGGAGCCTGCTAAGGAACAA
>ENSMUSG00000022504|Ciita|13541_1
CTATATGATCTGTGGAAACTGAGCCCAGAGAA
>ENSMUSG00000022504|Ciita|13541_2
TAGAGATCCCTGTAGAAGCAGGACAGAAGCCT
>ENSMUSG00000022504|Ciita|7951_1
TACCTCCCTTTCTAGAACTTTTCACCCTCCAA
>ENSMUSG00000022504|Ciita|7951_2
TTGACTCCGAGGAAGAAGAGACCCTATGACAA
>ENSMUSG00000022508|Bcl6|16443_1
GTGACAAAGCCAGCAAAGAAGAAGAGAGACCT
>ENSMUSG00000022508|Bcl6|3816_1
GACCCGAAAGCCTGCAACTGGAAGAAGTATAA
>ENSMUSG00000022510|Trp63|1695_1
ATGATATTCAATGCAAAAGTCTTGCCTAGTCT
>ENSMUSG00000022510|Trp63|1695_2
TATTCCACCGAACTGAAGAAGCTGTACTGCCA
>ENSMUSG00000022510|Trp63|18282_1
GGTGGAATGCTATCTAAAGCTCCAGGCATCGA
>ENSMUSG00000022510|Trp63|18282_2
ATCCACTAGTGAGAGAATCTTTGAAGGGACTC
>ENSMUSG00000022510|Trp63|18282_3
CCCCGTGACGAGTGGAATGATTTCAACTTTGA
>ENSMUSG00000022512|Cldn1|8616_1
TCGGAACTGTGGTAGAACAGAAGGAAGCATAT
>ENSMUSG00000022512|Cldn1|12297_1
CCCTAGGTAGCCGTGAACAATTTACAATCTTT
>ENSMUSG00000022514|Il1rap|11346_1
CGCATCAGTAAGGAGAAAGATGTGCTCTGGTT
>ENSMUSG00000022514|Il1rap|12869_1
TGGTTACATATCCTGAAAACGGACGTCTCTTT
>ENSMUSG00000022521|Crebbp|10515_1
AAAGCAGCTGTGTACAATTCCTCGTGATGCAG
>ENSMUSG00000022521|Crebbp|1982_1
GTCAGAGACGAGAGCAAGCAAATGGAGAGGTT
>ENSMUSG00000022523|Fgf12|18456_1
CTTTATGTGGCCATGAATGGAGAAGGCTATCT
>ENSMUSG00000022523|Fgf12|18456_2
AGAGGCTATGCACTCAATGAGAAGGTAGGAGC
>ENSMUSG00000022523|Fgf12|5480_1
GAAGGTCAAATCATGAAGGGGAACAGAGTGAA
>ENSMUSG00000022523|Fgf12|5480_2
TAATAAAGGTCTTCCAAGACATGATGGCATTT
>ENSMUSG00000022525|Plaat1|10281_1
AAAGGCCTTGGTGAAAATGCAGCTTTTGAAGG
>ENSMUSG00000022525|Plaat1|824_1
TGGGGATCTGAGCTCAAGACATCATGCTTATG
>ENSMUSG00000022528|Hes1|4026_1
TTGGATGCACTTAAGAAAGATAGCTCCCGGCA
>ENSMUSG00000022528|Hes1|2711_1
CTTCTGACGGACACTAAAAACGAACTTGGATT
>ENSMUSG00000022552|Sharpin|10258_1
TTCAGGATCAGGTGTTCTCAGAGTTCGGTTTC
>ENSMUSG00000022552|Sharpin|15337_1
AGAGATGCCAGTGTTAAACAACAGGGGCTACA
>ENSMUSG00000022553|Maf1|2553_1
GTGGTAAATGCAGTCAACTGCAGCCTGTTTTC
>ENSMUSG00000022553|Maf1|16708_1
TTAAACAGCACGGGGTCTGATAGAAAACGGGA
>ENSMUSG00000022555|Dgat1|18382_1
TATCGTGGTATCCTGAATTGGTGTGTGGTGAT
>ENSMUSG00000022555|Dgat1|418_1
GCCTTCTTCCATGAGTACCTAGTGAGCGTTCC
>ENSMUSG00000022556|Hsf1|1051_1
ACTGCCTTCATTGACTCCATCCTTCGAGAGAG
>ENSMUSG00000022556|Hsf1|6667_1
GATGACTACACGGATGATCCCACCATCTCTCT
>ENSMUSG00000022565|Plec|1889_1
GGATGCGCATTGAGGAAGAGATCCGTGTAGTA
>ENSMUSG00000022565|Plec|18298_1
TTTGATGAGGAGATGAACGAGATCTTGACTGA
>ENSMUSG00000022568|Scrib|16879_1
CACTGATCCCTAGGGAAGACGGTGAAAGTGAA
>ENSMUSG00000022568|Scrib|8129_1
TTCGGGAGCTATGGTTAGACCGAAACCAACTG
>ENSMUSG00000022571|Pycrl|2841_1
GTAACAGCCCCTCCATTGTGCTCAGAGAGATC
>ENSMUSG00000022571|Pycrl|7227_1
TGAGACCGGTGTGGATATCTACGTAGGACTCG
>ENSMUSG00000022575|Gsdmd|5904_1
ACCTGGGTCTTGCTAGAAGAATGTGGCCTAAG
>ENSMUSG00000022575|Gsdmd|2803_1
TTGAGTGTCTGGTGCTTGACTCTGGAGAACTG
>ENSMUSG00000022577|Ly6h|5906_1
TAACTCTGGGATCTTAAAAGTCGACGTGGACT
>ENSMUSG00000022577|Ly6h|18337_1
CACCAGACTGCAGAATTCTTCACACATAAAAT
>ENSMUSG00000022577|Ly6h|6785_1
CCTGCTTGGATGTTGTTCTTGGTCCCTTAAGC
>ENSMUSG00000022577|Ly6h|15151_1
CTCCGATTCTCTGGGTCAGGATCACAGTCAAT
>ENSMUSG00000022580|Rhpn1|6416_1
AAGAATAAACAAGGCAAGACTGGAAGCCACCC
>ENSMUSG00000022580|Rhpn1|5525_1
CCATATGAAACGCAGTCCTGAGCTATGCATGG
>ENSMUSG00000022582|Ly6g|9205_1
CTGTATAGGCACCCCACTCCTCTCTAGGACTT
>ENSMUSG00000022582|Ly6g|13153_1
GGTTCCTATGTGTGCTGTTCAATGTCTCCCTG
>ENSMUSG00000022586|Ly6i|15176_1
CTGGATCCTAACACCAAGATGAATATTTCCTG
>ENSMUSG00000022586|Ly6i|15522_1
TCAGGAGGAAGAATTTATTGCAAACTCTCAAA
>ENSMUSG00000022589|Cyp11b2|2294_1
TTCTTGGAGACCTTGAAAGAGAAGGTGCTTCA
>ENSMUSG00000022589|Cyp11b2|9999_1
GTCAGCTAGTCACTTTTGCATCTGGGGTCCTA
>ENSMUSG00000022602|Arc|8847_1
AGAAGGAGTTTCTGCAATACAGTGAGGGTACA
>ENSMUSG00000022602|Arc|7505_1
AAGTGTCTGAAAGGCAACAAAAAGTAGGCACC
>ENSMUSG00000022607|Ptk2|15179_1
TGGGGAAAGATTACCAATGCCTCCAAATTGTC
>ENSMUSG00000022607|Ptk2|10393_1
GACGCTGTATTGGAGAAGGTCAGTTTGGAGAT
>ENSMUSG00000022619|Mapk8ip2|7802_1
TCGGATCCTGGTATTGAGGCTGACTTGAGAAG
>ENSMUSG00000022619|Mapk8ip2|10816_1
GATTTCCAGGAGTTTGAGATGATCGACGACAA
>ENSMUSG00000022622|Acr|1012_1
CTCATAGAGGCCCTGAAGATGAGAACTTACCC
>ENSMUSG00000022622|Acr|14747_1
TTCCTCCATCAAATTTACATCCTCCCTGCTCA
>ENSMUSG00000022623|Shank3|7667_1
TACCTTGAGTCTGTAGATGTGGAAGGTGTGGC
>ENSMUSG00000022623|Shank3|2264_1
TAAGGGAATTGTGGGGACCACTAAAATCAGGC
>ENSMUSG00000022637|Cblb|18314_1
CTAGATCTCATTCAGAAAGGCATCGTGCGCTC
>ENSMUSG00000022637|Cblb|2570_1
CACAGGAGCAGTATGAACTGTATTGTGAAATG
>ENSMUSG00000022656|Nectin3|5831_1
CAGTGAGCCTGATAAAAGGGCCGGATTCTTTA
>ENSMUSG00000022656|Nectin3|14223_1
GCAGTGTGGGGAAAGAATGTTTCATTGAAGTG
>ENSMUSG00000022657|Cd96|14298_1
TCATGGTTGGTGGAGAAAGATGGAGTGGAAGA
>ENSMUSG00000022657|Cd96|4935_1
GGGCTTGGAGTAAGAAAATGGTATCGGTATCA
>ENSMUSG00000022661|Cd200|9546_1
AAAACTCAAGTTGGGAAGGAAGTGATCTGCCA
>ENSMUSG00000022661|Cd200|349_1
GTGCCATGCTGTTAGAAAGGCTCCAGACTTAG
>ENSMUSG00000022663|Atg3|10108_1
GAAGAAAATTATTGAGACAGTTGCAGAAGGCG
>ENSMUSG00000022663|Atg3|13325_1
TACATAGCTGTGACCATTGACCATATTTACCA
>ENSMUSG00000022667|Cd200r1|10552_1
GCTACTTCAGCTATTGAGGAGGATGAAATGCA
>ENSMUSG00000022667|Cd200r1|12960_1
TCATTGGAAGTTTGGAATCTCTGCTGCTACCT
>ENSMUSG00000022672|Prkdc|12773_1
GACCAACAACTCCGAAAGGTAGAAGAGAGTGC
>ENSMUSG00000022672|Prkdc|127_1
GTTGGGTCTACACTTAAAGGGCCAAGCTATCA
>ENSMUSG00000022676|Snai2|17224_1
GCCATCGAAGCTGAGAAGTTTCAGTGCAATTT
>ENSMUSG00000022676|Snai2|9906_1
CTGCCAAACCATTTCAACCAAAGGAACAGTAT
>ENSMUSG00000022677|Fopnl|17941_1
GATTCTTCAAAGGCATTTAGTTCACGGATGAG
>ENSMUSG00000022677|Fopnl|14317_1
CAAAACATGAATGACTTTCCCCATAGGTCCAT
>ENSMUSG00000022678|Nde1|4728_1
GAGAATACGAAGCTGAATTGGAGGCTCAGCTG
>ENSMUSG00000022678|Nde1|3636_1
TTTGAGCAGCGTTTGAATCAAGCCATTGAAAG
>ENSMUSG00000022683|Pla2g10|11132_1
CATTCAGGAACTCACAACTATGAGCCTGTGGA
>ENSMUSG00000022683|Pla2g10|8120_1
TTCAGCCTTTATGAGAAGCTGTACTATCTTGT
>ENSMUSG00000022687|Boc|10252_1
ACAGTGACGCTAGCCAATCTCCAGGACTTTAA
>ENSMUSG00000022687|Boc|17637_1
GACAGTGACTACAAGAAGGACATGGTAGAAGG
>ENSMUSG00000022696|Sidt1|15338_1
TGGTGTTTGTGATAAAACCTGAAGATTATGCC
>ENSMUSG00000022696|Sidt1|18081_1
GAGTGGTGTTTGGAAAAAACGATGTGTGGTTC
>ENSMUSG00000022702|Hira|13414_1
CTGATTATGGTGTGGAAGCGGGCTACGTACAT
>ENSMUSG00000022702|Hira|8292_1
CTGCTCAGATCATCGAAAGAGAGGGCTGGAAG
>ENSMUSG00000022705|Drd3|11265_1
AAATGGAGCACATAGAAGACAAACCATATCCC
>ENSMUSG00000022705|Drd3|3276_1
GTACTTGGAGGTGACAGGTGGAGTCTGGAATT
>ENSMUSG00000022710|Usp7|13698_1
GACTGGGGATTCTCTAATTTCATGGCCTGGAG
>ENSMUSG00000022710|Usp7|4215_1
ATGCTTATCTCCTGCAACGAGTCGGACTTTTA
>ENSMUSG00000022711|Pmm2|1911_1
TATTTCTTTGGAGACAAGACTATGCCGGGTGG
>ENSMUSG00000022711|Pmm2|10180_1
ACCACTATTCTGTCAAAGGGTTAATGTTTCTG
>ENSMUSG00000022711|Pmm2|10180_2
TCTTCCTTGTTCCTCAAGAGTCCTTCTAGAAA
>ENSMUSG00000022718|Dgcr8|8569_1
GGGTGGTGTAAGAATAAACGAGTTGGGAAACA
>ENSMUSG00000022718|Dgcr8|14307_1
TGAATGTGAGAATCCAAGTGAGCCTTTTGGTG
>ENSMUSG00000022721|Trmt2a|2602_1
CTTTGTAACATTCCGAAGCGCTGCTGAACGAG
>ENSMUSG00000022721|Trmt2a|13664_1
TCTACTTTGTGGAGGAGGGACAGAGAAAGACT
>ENSMUSG00000022724|Riox2|7818_1
AAGAAGAAGGTTTTAAATAAGGACGGCAGAGC
>ENSMUSG00000022724|Riox2|12526_1
ATTCTCAGACATATGAAAGCAGTGTTTGGGCA
>ENSMUSG00000022724|Riox2|12526_2
CTGCTGAAGCCTGGAGATTTGTTGTACTTTCC
>ENSMUSG00000022738|Gsc2|9793_1
TGGCTTTATGAAGTAGAGCACAAGGAAGGAGG
>ENSMUSG00000022738|Gsc2|12444_1
CTGGCCTCTTCTCTGTCCTTCCACCTTCTTAT
>ENSMUSG00000022742|Cpox|8849_1
CGGTATGTGGAGTTTAATCTGTTGTATGATCG
>ENSMUSG00000022742|Cpox|1286_1
GGAACTTTGGAATGCAATTTGAAGCCAGTCCG
>ENSMUSG00000022750|Klhl22|2943_1
TGGGAAGAGTTTGACAACTCTAGCGAGGACTA
>ENSMUSG00000022750|Klhl22|16742_1
GTGTGTGTAGTGGGCAAGTACATCTATGCTGT
>ENSMUSG00000022755|Adgrg7|13844_1
TGATAGAACGAAGCCAATGCCTTCGATAACCC
>ENSMUSG00000022755|Adgrg7|5579_1
GATTCTCACCAGGAAAATCAGAAAAACCTCAG
>ENSMUSG00000022761|Lztr1|13009_1
ACAGTGTACAGTGATAAGCTCTGGATCTTTGC
>ENSMUSG00000022761|Lztr1|669_1
GTTTGTGCTTGGTGAGAAGGAAGAGTGTGTGC
>ENSMUSG00000022762|Ncam2|17912_1
GATCAGTGGCTAGAGAAGAAGGTACAGGGAAA
>ENSMUSG00000022762|Ncam2|10098_1
TGTATTACTCTTGGGAAGGAAATCCAATCAAC
>ENSMUSG00000022765|Snap29|8306_1
CAGAAGATTGACAGCAACCTAGATGAGCTGTC
>ENSMUSG00000022765|Snap29|9345_1
TCCATGTTCATACAGAACGGAAATGTGTTGCC
>ENSMUSG00000022770|Dlg1|16833_1
TCTTCATCGTGGCTCAACAGGACTTGGTTTTA
>ENSMUSG00000022770|Dlg1|13011_1
GGAGTGATTCCTAGTAAACGAAGAGTTGAGAA
>ENSMUSG00000022774|Ncbp2|2444_1
AGGACTGGCTTTTATAAGTAGGCAGGTAATCT
>ENSMUSG00000022774|Ncbp2|9278_1
AAAAGACAGAATCCAAAGAACGCCTTTAACTC
>ENSMUSG00000022781|Pak2|11382_1
CCTCCAACATTACCAAACTCGAGCAGAAGAAG
>ENSMUSG00000022781|Pak2|13424_1
CCAAGATGACCGATGAAGAGATTATGGAGAAA
>ENSMUSG00000022789|Dnm1l|16305_1
TTGAGTTACTGGTCAAACGTCAGATTAAGCGT
>ENSMUSG00000022789|Dnm1l|16305_2
ATTGAAAGGAGTGTATCCAGTTAGTAGAGAGC
>ENSMUSG00000022789|Dnm1l|13121_1
TGAGGAGATGCAGAGGATCATTCAGCATTGTA
>ENSMUSG00000022790|Igsf11|715_1
TGGGAGAAGTTAGATAATACGCTCAAGCTACC
>ENSMUSG00000022790|Igsf11|2417_1
TCAGGGGCGTTCTTTTACTGGAGAAGCAAAAA
>ENSMUSG00000022790|Igsf11|11312_1
GGAAACCATGTTCAGAAGAGAATAAATGGACC
>ENSMUSG00000022797|Tfrc|3032_1
TACCTGGGCTATTGTAAGCGTGTAGAACAAAA
>ENSMUSG00000022797|Tfrc|12666_1
TTAAAGGTTATGAGGAACCAGACCGTTATGTT
>ENSMUSG00000022799|Arhgap31|3231_1
CGTGATTCTGGATGGAAGAAGTGGGAGACAGA
>ENSMUSG00000022799|Arhgap31|11918_1
ATTATAGGACCTTGGAATACCTGATTCGACAC
>ENSMUSG00000022808|Snx4|8056_1
TTAACCCAGGAAGGTAACTGGAAGGAGACTGT
>ENSMUSG00000022808|Snx4|4234_1
AGTCTCAGCTTCTCAGATTTGCAGTGGAATAG
>ENSMUSG00000022809|Nr1i2|13971_1
AATGGTGGCTTCCAGAAACTTCTGTTGGATCC
>ENSMUSG00000022809|Nr1i2|15013_1
GACCCAGACATTCTGAATTGCCACTTCTAGGG
>ENSMUSG00000022811|Zfp148|5153_1
AAGGAGAGTGTGCTGGACAAATCTGACCTGAA
>ENSMUSG00000022811|Zfp148|12346_1
ATACAGGCGAAAAACCGTTTCAATGTAGTCAA
>ENSMUSG00000022812|Gsk3b|7646_1
GTATCAGCTGTTCAGAAGTCTAGCCTATATCC
>ENSMUSG00000022812|Gsk3b|1991_1
GATACTAATGCTGGAGACCGTGGACAGACCAA
>ENSMUSG00000022816|Fstl1|4558_1
ATGACCTGTGATGGAAAGAATCAGAAGGGGGT
>ENSMUSG00000022816|Fstl1|3519_1
AGGAAAAGCATAGAGAAACATTGAACTAGCCC
>ENSMUSG00000022817|Itgb5|795_1
TTTGCTGTGACGAAGAACCACTATATGCTCTA
>ENSMUSG00000022817|Itgb5|6970_1
ATAATGGAGATGCCCTCCATTGAGCCCTAAGG
>ENSMUSG00000022817|Itgb5|10763_1
GCAGCCTGGCTTTTTCCAGTTGATCGTTTTTT
>ENSMUSG00000022828|Gtf2e1|8587_1
ACCTAGAAGCCAATCAACTGTTTGATCCCATG
>ENSMUSG00000022828|Gtf2e1|7779_1
GGCCAGCGTATGTTTGAGGATCTCTTTGAGTG
>ENSMUSG00000022829|Stxbp5l|4610_1
TTTAAGTGATAGCCCAAGAGATGAAGGAAAAC
>ENSMUSG00000022829|Stxbp5l|13996_1
CAAGGATACAGTAATAAGGAATGGCCAGTCAG
>ENSMUSG00000022847|Thpo|9641_1
GACTTCTGAGCAGGCTTCAGGGATTCAGAGTC
>ENSMUSG00000022847|Thpo|1039_1
CAGCACTGGAGATTGTAAAATTTTAGGAGCTA
>ENSMUSG00000022853|Ehhadh|11436_1
GAAGCTTGGTAGATGAAATACAGCGATACCAG
>ENSMUSG00000022853|Ehhadh|7167_1
GTTGAAGAAGCCATCAAATTTGCTCAGACGGT
>ENSMUSG00000022857|Tmprss15|11616_1
TCAGTGCAAAGATGGAAACTGCATTCCTCTGG
>ENSMUSG00000022857|Tmprss15|4691_1
CCGAGGTTGCAGTACAATAGCCCTGGATGATA
>ENSMUSG00000022861|Dgkg|1284_1
CCCGTAGTGTACCTGAAGGATGTCGTGTGTTA
>ENSMUSG00000022861|Dgkg|9459_1
TTGACCAAAATCCTGAAGGAAATTGAACAGAG
>ENSMUSG00000022865|Cxadr|15244_1
ACTATCCGGATCTGAAAGGACGGGTACATTTT
>ENSMUSG00000022865|Cxadr|17616_1
AGTTGACTAAGTGAGGAGTTACCTTAACTGGT
>ENSMUSG00000022865|Cxadr|17616_2
GCTGTATGGCTGTAGAACAGTTTCCTAAGCAT
>ENSMUSG00000022865|Cxadr|17616_3
ACATCATTATGGGTCAAAATCCCCGTGACAAA
>ENSMUSG00000022867|Usp25|9732_1
AACCAGCGCTTTGAGAAGGAACTGGAAGAATG
>ENSMUSG00000022867|Usp25|13888_1
TAATGAAAGTTGCCCAAGCCAAACTGGAAATG
>ENSMUSG00000022877|Hrg|10998_1
GATGTGATAGAGTCTGACTGTTGGGTCCTTTC
>ENSMUSG00000022877|Hrg|15495_1
CAGAGTGGAACGGGCAGAACGGGTTATAAGAG
>ENSMUSG00000022878|Adipoq|2966_1
CAGTATCAGGAAAAGAATGTGGACCAGGCCTC
>ENSMUSG00000022878|Adipoq|7480_1
CGCATGACTGTCTGGAAGTAGACCATGCTATT
>ENSMUSG00000022883|Robo1|8670_1
CAGTTCGATGGAGGAAAGATGACGGAGAGCTG
>ENSMUSG00000022883|Robo1|7994_1
TTTATCGTGGCAGCCAAACTTGAACTCAGGAG
>ENSMUSG00000022892|App|16753_1
GAAGTGGCTGATGTTGAGGAAGAGGAAGCTGA
>ENSMUSG00000022893|Adamts1|18312_1
ATAATGGACACGGGGAATGTTTGATGGACAAG
>ENSMUSG00000022893|Adamts1|2328_1
TCCAGACAATAACGGAAAAACGTTCAGAGAGG
>ENSMUSG00000022894|Adamts5|6723_1
ACCATCATCGACATCAATGGTACCGTCATGAA
>ENSMUSG00000022894|Adamts5|1273_1
CCTGGGCAGAGTATGAACGAATTTATGGGGAT
>ENSMUSG00000022895|Ets2|15970_1
CGGGGCTTACGTTACTACTACGACAAGAACAT
>ENSMUSG00000022895|Ets2|12611_1
GTACCTTCCTTCGAGAGCTTTGAGGAGGACTG
>ENSMUSG00000022897|Dyrk1a|8591_1
GACGATTCCAGTCATAAGAAGGAGCGGAAGGT
>ENSMUSG00000022897|Dyrk1a|5359_1
TCCTGTTCAAGAGACAACCTTTCATGTAGCCC
>ENSMUSG00000022901|Cd86|12029_1
TTAGAGCGGGATAGTAACGCTGACAGAGAGAC
>ENSMUSG00000022901|Cd86|5589_1
GTAGTATTTTGGCAGGACCAGCAAAAGTTGGT
>ENSMUSG00000022911|Arl13b|7851_1
GAGCTCTTGAGGAACAAGAGAAACGTGAGAGG
>ENSMUSG00000022911|Arl13b|18511_1
GTAATATTTGTTGTGGATTCCAGTGATGAGGA
>ENSMUSG00000022935|Grik1|3740_1
TTGCTTTGGATCTGGAACTCTACAGGTACAGT
>ENSMUSG00000022935|Grik1|14652_1
AAATATGGAGCCCAGAATGACAAAGGGGAGTG
>ENSMUSG00000022949|Clic6|12310_1
GAGGATGCGAGAGTAGATGCTCATGAGAATGG
>ENSMUSG00000022949|Clic6|6937_1
TCTGTTTCTTCCCTGAAACAGCTCTTTTGCGA
>ENSMUSG00000022951|Rcan1|3373_1
GACCACTGTGGCAGAAATTCCAGTTCATGATG
>ENSMUSG00000022951|Rcan1|2217_1
GTCTGACGTTCATGCATGTGTATTACTGGGTC
>ENSMUSG00000022952|Runx1|5707_1
GGCAACGATGAAAACTACTCGGCAGAACTGAG
>ENSMUSG00000022952|Runx1|704_1
TTTATCACAGAGCTCAACCAAGTAAGCTGTTG
>ENSMUSG00000022956|Atp5o|13165_1
TATTGTTGCTCCAAGGACAAGAGCTCACACAG
>ENSMUSG00000022956|Atp5o|6787_1
TCCCTTTTCGTGATGTCATTTAGGCTTTTCAC
>ENSMUSG00000022957|Itsn1|14568_1
CCTGTGACATTTGAAGATAAGAAGCGGGAGAA
>ENSMUSG00000022957|Itsn1|12145_1
AAGACTCTGGAGTTTGAGTTAGAAGCTCTGAA
>ENSMUSG00000022962|Gart|775_1
GGAGATCATGCAAGAAAAGTCTTTCGGAGCAG
>ENSMUSG00000022962|Gart|11885_1
GAGAGCTCTCTGAAGAAGAAATGGCCAGGACA
>ENSMUSG00000022962|Gart|11885_2
GGCTAGTTCCGTTTTAAGTCATTGCGTATTTC
>ENSMUSG00000022965|Ifngr2|4898_1
TACAAACTGAGGCACAACTGATTTTGAAAAAC
>ENSMUSG00000022965|Ifngr2|17578_1
GTCCCCTTCATGTCCAATGTGATGGCTTAAAT
>ENSMUSG00000022965|Ifngr2|13974_1
TTGCCTGTTTTCCGTAAAGTATTGACTTGTGA
>ENSMUSG00000022967|Ifnar1|3663_1
ATGGACTCAATTACGAAATCATCTTTTGGGAA
>ENSMUSG00000022967|Ifnar1|781_1
AGAATACAGACACGGTCGCTGTAGAAGTAAAG
>ENSMUSG00000022971|Ifnar2|992_1
TAAACGTGACGATGGAATTTCCACCTGTCACT
>ENSMUSG00000022971|Ifnar2|12912_1
GAAGATTCAGGCGCTGAGGAATCTGATGAAGC
>ENSMUSG00000022974|Paxbp1|9593_1
AATGTGAAGGAAGTCAAGTCTCTGATTGAAGG
>ENSMUSG00000022974|Paxbp1|13934_1
AATGTGTACTACCAGAACACCTACCAGACAAT
>ENSMUSG00000022982|Sod1|17687_1
ATTGGGATTGCGCAGTAAACATTCCCTGTGTG
>ENSMUSG00000022992|Kansl2|15092_1
GACATTCATTCTGGGAATTGTTTGCCTTTGGA
>ENSMUSG00000022992|Kansl2|14079_1
ATAGACAGTGATCAAGAAGATCCCCTGAAACA
>ENSMUSG00000022995|Enah|11677_1
GTGGCTTAATGGAAGAAATGAGTGCCCTGCTG
>ENSMUSG00000022995|Enah|11207_1
TTAGATGAGATGAGAAAAGAGCTGGCAAAGCT
>ENSMUSG00000022996|Wnt10b|10605_1
GTAACGGAAAACCTGAAGCGGAAGTGCAAATG
>ENSMUSG00000022996|Wnt10b|5484_1
CACTCCTCTTCCTCGAAGGATAATAGCAGGCA
>ENSMUSG00000022997|Wnt1|9667_1
GCAGTGACAACATCGATTTTGGTCGCCTCTTT
>ENSMUSG00000022997|Wnt1|4161_1
AGCCACGCGTTCGGTTATGTAAATAAAACTAT
>ENSMUSG00000023000|Dhh|2414_1
GTGGGCTGTACTAGGAACTTCTTGGTTTAGGC
>ENSMUSG00000023000|Dhh|2414_2
TCCTTCATCCCCAGAGACCCTAAACTAAAATA
>ENSMUSG00000023000|Dhh|927_1
ACTTTGGAGATGGCGAAGGATAGAACAGAAAG
>ENSMUSG00000023013|Aqp2|12776_1
CGCCATCCTCCATGAGATTACCCCTGTAGAAA
>ENSMUSG00000023013|Aqp2|11785_1
CCCTCCTGTACCTGCAATAAATCCACTTCCTC
>ENSMUSG00000023015|Racgap1|4775_1
CATTGTCGTCAGCTGTGTCAATGAGATCGAGC
>ENSMUSG00000023015|Racgap1|8177_1
TGTCGGGAGCTTTAAAATAGGAGATCTTTACC
>ENSMUSG00000023017|Asic1|331_1
CAGTACATAGGGGAGAATATTCTGGTGCTGGA
>ENSMUSG00000023017|Asic1|17444_1
TGGAGAAAGACCAGGAATACTGTGTGTGTGAG
>ENSMUSG00000023018|Smarcd1|14347_1
CAGGAGATGTGAATGTACGGTGTACTGTCCTG
>ENSMUSG00000023018|Smarcd1|6308_1
TCAGGACAGTGTCACAATGAAGAGGGTGTCAC
>ENSMUSG00000023019|Gpd1|9215_1
GTCCCAAGTCCCATTAAGTGACTGAAGAAGCA
>ENSMUSG00000023019|Gpd1|11518_1
TGGAGCGCTAGCTATAAATAGCTGGAGGTTTC
>ENSMUSG00000023021|Cers5|10177_1
CACAACCCTCTTTGAAAGCTGGGAGATTATTG
>ENSMUSG00000023021|Cers5|17968_1
ACTCGGTTGGGGCACAATTCTGGATTACTAGT
>ENSMUSG00000023022|Lima1|7077_1
TGCTCCTACTGCAACAACAAGCTCAGTCTAGG
>ENSMUSG00000023022|Lima1|4645_1
TGTGGAGGAACAGATAAAGAGAAACCGGTACT
>ENSMUSG00000023027|Atf1|419_1
GAAATAATGGTCAGCAACGAAAATGGCAGGCG
>ENSMUSG00000023027|Atf1|2952_1
TTGAGACTATTGTGTAATGTAGCCCATGGTAC
>ENSMUSG00000023030|Slc11a2|9989_1
ATGAGTGAGTTTTCCAATGGAATAGGCTGGAG
>ENSMUSG00000023030|Slc11a2|7596_1
CGGGAAGCCAATAAGTACTTCTTCATCGAGTC
>ENSMUSG00000023033|Scn8a|2284_1
TGGCCCATAAACTTCAACGAGAGCTATCTGGA
>ENSMUSG00000023033|Scn8a|11941_1
ACCTGTTTGCTGGGAAATACCACTACTGCTTC
>ENSMUSG00000023034|Nr4a1|4733_1
GGTGATTGGATTGACAACATCCTGGCCTTCTC
>ENSMUSG00000023047|Amhr2|5552_1
TCTCGTGTTGTTGCTGAGTAGCATCATCTTGG
>ENSMUSG00000023047|Amhr2|1402_1
GTACAGCTCTCCAGAGAGCGGATGTTTACTCT
>ENSMUSG00000023064|Sncg|13681_1
AGGAGAACGTGGTACAAAGTGTCACCTCAGTG
>ENSMUSG00000023064|Sncg|18161_1
GAGAATGAAGAGGCCAAGAGTGGAGAAGACTA
>ENSMUSG00000023067|Cdkn1a|2150_1
AAGACTGTGATGGGGTAGTTTCCATAGTGACC
>ENSMUSG00000023067|Cdkn1a|2150_2
AACCTAAATTAGTAGGACGGTAGGGCCCTTAG
>ENSMUSG00000023078|Cxcl13|13975_1
CAAGCTCCAGTGAGTAAGAGAAGAGCTGCCTG
>ENSMUSG00000023078|Cxcl13|4530_1
TTCAGATGCATGTGGTAATAGATCTGTTGTTT
>ENSMUSG00000023087|Noct|12568_1
TGTTTTGGGAAACTGAACTAGGATAGGAAGTT
>ENSMUSG00000023087|Noct|10263_1
AACAGGATGTACACTAAGGAACTATTTAGCCC
>ENSMUSG00000023088|Abcc1|6593_1
CGGGCTGTGTACTCTAACTCTGACATCTACCT
>ENSMUSG00000023088|Abcc1|11277_1
CATTGAGGGTGGAGAAAAGGTGGGTATTGTAG
>ENSMUSG00000023110|Prmt5|222_1
CAGCAGGCTATTTATAAATGTTTGCTAGACCG
>ENSMUSG00000023110|Prmt5|6451_1
TCAGGAAGGGACTGGAATACGCTAATTGTGGG
>ENSMUSG00000023132|Gzma|16650_1
AAGGGAGATGATGTGAAACCAGGAACCAGATG
>ENSMUSG00000023132|Gzma|6501_1
GTGGGAAAGAGATCTAAGTTCATTCTTGGGGC
>ENSMUSG00000023191|P3h3|17347_1
CTCTCCTCATAGTCCTCATGAACGCTTTGAGG
>ENSMUSG00000023191|P3h3|2971_1
AGGATATCAGGAACATAGTAGCATGCCAAGTC
>ENSMUSG00000023192|Grm2|8204_1
TGAGGTGGTAGACTCAACAACATCGTCGCTTT
>ENSMUSG00000023192|Grm2|17786_1
GTACCCTTTGAACAGGAGTCAAAGATCATGTT
>ENSMUSG00000023206|Il15ra|8384_1
CTGGGAGTCTCCATTAAAAGCCTCGAGTTCCA
>ENSMUSG00000023206|Il15ra|9565_1
AAGAGATACTGAGCCAATGAACCCTTTCGTAT
>ENSMUSG00000023216|Epb42|15953_1
TATGTGTTGAACCAGAACGGCTTTATCTACCT
>ENSMUSG00000023216|Epb42|1808_1
CTCTTCAAGAAAAGGAGGTACTGGAGAAAGTC
>ENSMUSG00000023235|Ccl25|488_1
AGACTCTCAGACTGAAAGGAAGAAGTCAAACC
>ENSMUSG00000023235|Ccl25|4533_1
GAGGGGCTTGTTAGGAAGAAGACATTAACAGG
>ENSMUSG00000023243|Kcnk5|3504_1
TACGAGCAGCTGATGAACGAATACAACAAGGC
>ENSMUSG00000023243|Kcnk5|5900_1
CTCTTTGTCAACTGGAAGGTGAGCATGTTTGT
>ENSMUSG00000023267|Gabrr2|4108_1
ATGCGTACACAGATGAAGATCTGATGCTGTAC
>ENSMUSG00000023267|Gabrr2|1000_1
CTTTTGACTTCTCTGAACAGACAGCTGTCTTC
>ENSMUSG00000023274|Cd4|12534_1
CGAATGTCTCAGATCAAGAGGCTCCTCAGTGA
>ENSMUSG00000023274|Cd4|12534_2
GAAGGTGATAAGGTCAAGATGGACTCCAGGAT
>ENSMUSG00000023277|Twf2|12333_1
CACTTCTTCCTATACAAGCATACTCATGAGGG
>ENSMUSG00000023277|Twf2|11432_1
AAACCTAGCCTCCAGAAAATTTCGTGCTGTGG
>ENSMUSG00000023279|Bmp15|18002_1
CTCCTGATTGAGACCAACGGGAGTATCTTGTA
>ENSMUSG00000023279|Bmp15|1262_1
ATGTGTCAGCAGCAAAAAGGCAATGAGACTCG
>ENSMUSG00000023307|March5|12424_1
ATACAAATGACAGAGCTGACGCGTGTCCTTAG
>ENSMUSG00000023307|March5|6009_1
TTCATCGAGTTGCTATTCCTAAGAAAACACTG
>ENSMUSG00000023328|Ache|10556_1
TGGAAGAACCAGTTCGACCACTATAGCAAGCA
>ENSMUSG00000023328|Ache|12502_1
GTGAAGGACGAGGGCTCCTACTTTCTGGTTTA
>ENSMUSG00000023333|Gcm1|9718_1
AGCCTTACGAAGAGAAAGTATCTGTGGATCTG
>ENSMUSG00000023333|Gcm1|15877_1
TAGAAGACGGGTTTCAAAGCATAGCCTGAGAG
>ENSMUSG00000023349|Clec4n|5610_1
TACTGGAATCCTTCGAAATGGGGCTGGAATGA
>ENSMUSG00000023349|Clec4n|17212_1
TTCAGACCTACCAAGAAGCCATAACTTCTTGG
>ENSMUSG00000023391|Dlx2|16683_1
CGATCCAAGTTCAAGAAGATGTGGAAAAGCGG
>ENSMUSG00000023391|Dlx2|14232_1
AGTCTTTGTTCTTGAAATGCAAGGTATTTGGG
>ENSMUSG00000023439|Gnb3|14924_1
GACATTAAGGGGACATCTGGCCAAGATCTATG
>ENSMUSG00000023439|Gnb3|8098_1
TTGAGACAGGACAGCAGAAGACAGTGTTTGTG
>ENSMUSG00000023452|Pisd|18398_1
TGACCTGAGCTTTGTAACACATGCCAACAAGG
>ENSMUSG00000023452|Pisd|5659_1
ATAATGCTGAATGTGTTATCCTGGGCTCTGCC
>ENSMUSG00000023456|Tpi1|12070_1
TTCAGAGCTTTCGGGTCTGAATTCGGTATACA
>ENSMUSG00000023473|Celsr3|12090_1
TTTGAAGTGAGGGTGAAGGAGAACAGCATCGT
>ENSMUSG00000023473|Celsr3|1744_1
AAGGACAAGGATGCCAATGGTTTGGTGCATTA
>ENSMUSG00000023473|Celsr3|8862_1
CTCGTTATTGTGATGAACGGGACCATGTTTCT
>ENSMUSG00000023484|Prph|8841_1
AGATGAACGAGTCTCGACGTCAGATCCAGAGT
>ENSMUSG00000023484|Prph|8523_1
TCAAGCAGAGGTTAGAAGAAGAAACCCGCAAG
>ENSMUSG00000023571|C1qtnf12|763_1
AGAAGACTCTGGTGGAACTGCAAGGATTCCAA
>ENSMUSG00000023571|C1qtnf12|7682_1
TTCTTAGAGGAGCTGAAAAGGACTACTCACTC
>ENSMUSG00000023802|Nox3|6472_1
ACTGGTGAGAGGAACAAGTGTGTGCTGTAGAG
>ENSMUSG00000023802|Nox3|4923_1
TGCGTGTGAAAGAATAATTAGGTTCTGGAGAT
>ENSMUSG00000023826|Prkn|16282_1
AGAAGAGCAGTACACTAGGTACCAGCAGTATG
>ENSMUSG00000023826|Prkn|7221_1
ACTTGAGATCTGAGGAACGCTGCTCTCATGTA
>ENSMUSG00000023827|Agpat4|13345_1
AAGTCCTGGCCAAGAAAGAACTGGCTTATGTC
>ENSMUSG00000023827|Agpat4|8240_1
GCAACATCGACAACAAACGGAAACAAACGGAC
>ENSMUSG00000023830|Igf2r|7190_1
GAGGAGACAGATGAGAATGAGACAGAATGGCT
>ENSMUSG00000023830|Igf2r|12228_1
CACAAGTGTTCAGTGAAGATCGTGGGTGTGAG
>ENSMUSG00000023852|Chd1|12553_1
GAAGAAGAACATGGCAAAGGCAGAGAATATGG
>ENSMUSG00000023852|Chd1|12095_1
TTATATGCTCCCGAGAATGAGAAACTGTGCAA
>ENSMUSG00000023861|Mpc1|15384_1
GGTACAAGGACCAGCTCTTGAAAGAGACAGTG
>ENSMUSG00000023861|Mpc1|18565_1
GCCTTCATTAGACTCAAATGTTCAACTGGACG
>ENSMUSG00000023861|Mpc1|18565_2
ATTTCCAGTGATAACAAGTATCGGTGTTTTCC
>ENSMUSG00000023868|Pde10a|1059_1
GTGGCCAAGTCTAGGAAGACGTTGTTGGTAGA
>ENSMUSG00000023868|Pde10a|3595_1
ATCATGTCTGTGAAGAAGAACTATCGGCGGGT
>ENSMUSG00000023883|Phf10|3212_1
AGTGATGGAGACTCAGATGATGGCGAAGATGG
>ENSMUSG00000023883|Phf10|7525_1
TTCTTGCTTGGATATGACCATGGAGCTTGTTT
>ENSMUSG00000023885|Thbs2|8631_1
GGAGACGATGTTTTCAATGAGCGAGACAATTG
>ENSMUSG00000023885|Thbs2|17235_1
CAAATGTGATACGAGAATCCGTCAGAATGGAG
>ENSMUSG00000023886|Smoc2|6393_1
AAAGCACGAGTTTCTGACAAGTGTCCTGGATG
>ENSMUSG00000023886|Smoc2|17028_1
CCTTGTTTGACCTTCAAGATCTGTGCTGGTGG
>ENSMUSG00000023903|Mmp25|8845_1
AATGGACCCAATGACAATAAAGACCATGCGCA
>ENSMUSG00000023903|Mmp25|1076_1
CTGACTAGATGCGTTAAACAGGACCAGGACAT
>ENSMUSG00000023906|Cldn6|16732_1
ACCCTCCGAATATCCCACCAAGAATTATGTGT
>ENSMUSG00000023906|Cldn6|12140_1
CTTCCCTGCTCACACAATGCTTTACTAAATAA
>ENSMUSG00000023914|Mep1a|1998_1
AGATCCAGACCTTTCAAGGAGACTCTGATCAC
>ENSMUSG00000023914|Mep1a|9823_1
ATTTCAAGCCCTACGAAGGGGAGAGTTCGTAT
>ENSMUSG00000023921|Mmut|12354_1
TGAAGAAATGGGTGGAATGGCCAAAGCTGTAG
>ENSMUSG00000023921|Mmut|3415_1
GGTGAGCATAAAGCTAATGATCGTATGGTGAG
>ENSMUSG00000023932|Cdc5l|9225_1
CGTGTTACAGACTTGGACTCCAGGATAATGAG
>ENSMUSG00000023932|Cdc5l|12412_1
AAAAGCCTGACTTTAAATACTGCCTGTGAGTA
>ENSMUSG00000023940|Sgo1|11718_1
TATTAGACAGTGCACAATGGGCAGAACCTCTA
>ENSMUSG00000023940|Sgo1|11248_1
GTTCTGGAACAAGGTAACTGTTGTGAACTGTG
>ENSMUSG00000023945|Slc5a7|10123_1
ATACTTGCAGCCCTTAATCTTCTACCCTGGTT
>ENSMUSG00000023945|Slc5a7|2002_1
AAACCTATGCGTTCCAAGGGATATGTGACTAT
>ENSMUSG00000023947|Nfkbie|7602_1
GACTCTCTGCTGCTGAATGTAGAAGATGAGAC
>ENSMUSG00000023947|Nfkbie|4065_1
TTGTGATGGGATCTCAATGAGTTGCCAGAGAT
>ENSMUSG00000023951|Vegfa|18567_1
TTGTTCAGAGCGGAGAAAGCATTTGTTTGTCC
>ENSMUSG00000023951|Vegfa|6897_1
GACAGAGAAAGAGATAAAGATGCCGGTTCCAA
>ENSMUSG00000023952|Gtpbp2|178_1
GGAAACATCGAATATAAACTGAAGCTGGTGAA
>ENSMUSG00000023952|Gtpbp2|1836_1
TTTAACAGCAAGGGAGAGGTGGTGAATTACAG
>ENSMUSG00000023959|Clic5|12554_1
AAACTGGCTGCAAAACACCGGGAATCTAACAC
>ENSMUSG00000023959|Clic5|68_1
TGACATAGCCTAGAAAACTTTTAGAGCAGTCT
>ENSMUSG00000023964|Calcr|6453_1
TGATTCATTTCCAGGGATTCTTTGTGGCGACT
>ENSMUSG00000023964|Calcr|17884_1
CTATCTTCATACTCTGATTGTCATGGCTGTGT
>ENSMUSG00000023965|Fbxl17|3145_1
ACATGCAGGAAAACAAATTAGTGACAGATCAG
>ENSMUSG00000023965|Fbxl17|883_1
TTGGAAAAAATTGCCTCCAGAAGTCAGAATAT
>ENSMUSG00000023966|Rsph9|421_1
TGCAGAAGGTTAACGAAGGAGAGAAGGTCTTT
>ENSMUSG00000023966|Rsph9|9272_1
GCAGGCTGGATATTTATGTGGGGTCGAAACAC
>ENSMUSG00000023978|Prph2|12644_1
CTGGCTTACGGACTCAAGAATGGGATGAAGTA
>ENSMUSG00000023978|Prph2|5305_1
CTTAATGATAGGGTTAACAGGCTGGTCATCAT
>ENSMUSG00000023990|Tfeb|13067_1
CAACCTAATTGAGAGAAGACGCAGGTTCAACA
>ENSMUSG00000023990|Tfeb|4465_1
TGTTAGGCAGCTGTGAAGATTAAGGGCAGAGA
>ENSMUSG00000023990|Tfeb|4465_2
GAAGGATCTGGACTTAATGCTCCTAGATGACT
>ENSMUSG00000023991|Foxp4|14707_1
CTGTGGATGAGCGGGAATATCAGAAACGGAGA
>ENSMUSG00000023991|Foxp4|15439_1
CCCTCTCCCAGTTAAAACGGATGACCAAAGAC
>ENSMUSG00000023992|Trem2|16869_1
CCTCTAGATGACCAAGATGCTGGAGATCTCTG
>ENSMUSG00000023992|Trem2|10543_1
TCTGAGTGGGAGGAGAACTACAGCTTAAGTCC
>ENSMUSG00000023994|Nfya|4777_1
CAATGATGGCTGACAAACTGAAGTGGCAAGCT
>ENSMUSG00000023994|Nfya|13236_1
TCTCCAACAGAGGCGAACCTAGGGTATTCAAT
>ENSMUSG00000024002|Brd4|8116_1
CATGGATATGGGAACAATAAAGAAGCGCTTGG
>ENSMUSG00000024002|Brd4|769_1
GAGGAGGATAAGTGTAAGCCCATGTCTTATGA
>ENSMUSG00000024006|Stk38|9335_1
CGTGACATTCTAGTGGAGGCAGACAGTTTGTG
>ENSMUSG00000024006|Stk38|18303_1
GAAACAGACGCCAGCTAGCCTTCTCTACAGTG
>ENSMUSG00000024012|Mtch1|11776_1
TGGTGTGCTGAGTTCTATTGGGAAGATCTTCA
>ENSMUSG00000024012|Mtch1|18223_1
CTGGCTTCATGTCCATATTTGCCATGTGTCTG
>ENSMUSG00000024014|Pim1|10102_1
TTCTCAAACTCTGCCTGGGTTTTGCTTCCTTC
>ENSMUSG00000024014|Pim1|17824_1
TTTATTTGGTTGCCTTCCTGTCCAAGCTTCCA
>ENSMUSG00000024026|Glo1|9107_1
TTATGACCTTGACAAAGTTGTGTGACTTTACA
>ENSMUSG00000024026|Glo1|3988_1
GGTACTCCTGAGAGCAATTCGGAATCATGCTG
>ENSMUSG00000024027|Glp1r|18281_1
CTGTACTGCTTTGTCAACAATGAGGTCCAGAT
>ENSMUSG00000024027|Glp1r|2992_1
GGAGAACAGCCTGCTAATTTAATCACCGTGGC
>ENSMUSG00000024033|Rsph1|3944_1
GACCAGGGAAACTTGAACTTTGATGAAGAACC
>ENSMUSG00000024033|Rsph1|1383_1
TATCCACCACCTGTCAATCTCTCTCTCTTAGC
>ENSMUSG00000024037|Wdr4|17098_1
GACAGGAGAGCTATGTGGTGCTTCTGTGTGAG
>ENSMUSG00000024037|Wdr4|10330_1
GATGAACAGTCGAGGAAGATGCCCAGTGTCAT
>ENSMUSG00000024039|Cbs|10074_1
GTGGATAAGTGGTTCAAGAGCAACGATGAAGA
>ENSMUSG00000024039|Cbs|5420_1
AAGTTCCTGAGTGACAAATGGATGCTGCAGAA
>ENSMUSG00000024041|Cryaa|748_1
CAGGATGACCATGGCTACATTTCCCGTGAATT
>ENSMUSG00000024041|Cryaa|3821_1
CTGGCAGACAATAAAGAGCAGGTGACAGAAGC
>ENSMUSG00000024044|Epb41l3|15919_1
AAAACCATCACGTACGAGTCATCTCAGGTCGA
>ENSMUSG00000024044|Epb41l3|343_1
GAGGGAAAGACTGACAGTGAACGGACAGACAC
>ENSMUSG00000024050|Wiz|15445_1
GTGGCCTTTACTTTGAAAACCGCAAAGCCCTA
>ENSMUSG00000024050|Wiz|4106_1
GGTGAGTTCTTTGAGAACAGAAAGGGCTTGTC
>ENSMUSG00000024052|Lpin2|17670_1
ACCATAGTGAAACCCAAACCTAGAGCCCTGTG
>ENSMUSG00000024052|Lpin2|373_1
TGGGTGATAATGGGGAAGCCTTCTTTGTAGAG
>ENSMUSG00000024056|Ndc80|11893_1
AAGTTGTTTTTGGAGTACACCAAAAAGTGCTA
>ENSMUSG00000024056|Ndc80|8511_1
AGAGCTCTTGAATGAAAGCGAAGAAGAAATTA
>ENSMUSG00000024064|Galnt14|15512_1
TTCGATTACCTGGGTAAATATGACGTCGACAT
>ENSMUSG00000024064|Galnt14|15245_1
CTCTGCCTGGATACAGACATGTTTGGTGACAG
>ENSMUSG00000024067|Dpy30|16032_1
AAGTCATCGAAACAGAAGGTGGATCTACAGTC
>ENSMUSG00000024067|Dpy30|18497_1
CTTCTGGAGTTGCAGAAGAGAGCATATCCCTG
>ENSMUSG00000024067|Dpy30|4542_1
GTAGAGAGAATTAGCTCTGTGGTGTTTGCTGT
>ENSMUSG00000024068|Spast|4856_1
CCAGAGCAGGTGAAGAATATGTCTGCCAGTGA
>ENSMUSG00000024068|Spast|15628_1
GCTGTGGAATGGTATAAGAAAGGTATCGAAGA
>ENSMUSG00000024070|Prkd3|17581_1
GGTACGTCAAGGATTAAAATGTGAAGGCTGTG
>ENSMUSG00000024070|Prkd3|9237_1
GACGTGGAGCGAGATGAGGAGACTGTTAAGAC
>ENSMUSG00000024076|Vit|13761_1
ATCTATTCCAGGGACAACCATACAGCCTGTCA
>ENSMUSG00000024076|Vit|570_1
AAATTACCCAGAGAGGAGGCCTTTCTAATGTA
>ENSMUSG00000024079|Eif2ak2|3047_1
ACCTGAGACATCTGAAATCCTGAAGACCTTGG
>ENSMUSG00000024079|Eif2ak2|17164_1
TTGGACGCCAGGTTTAACAGCGATTTTGAAGA
>ENSMUSG00000024083|Pja2|3271_1
CTGGTGATGACTATGAAGTGTTGGAACTAGAC
>ENSMUSG00000024083|Pja2|17327_1
AATCCACCTGCCAGTAAGGAAAGCATTGATGG
>ENSMUSG00000024087|Cyp1b1|7244_1
ACGGTCGTTTTTGTTAACCAGTGGTCTGTGAA
>ENSMUSG00000024087|Cyp1b1|17200_1
GCTGAGAGAGGTTAGAAATACATGTATTCCGA
>ENSMUSG00000024099|Ndufv2|9640_1
TGCAAGCAGGCCTTTAACTTGTATTCAACTGT
>ENSMUSG00000024099|Ndufv2|2156_1
AAGTTTCTGACTGGTAAGACCTCCCTATCAGT
>ENSMUSG00000024101|Washc1|12893_1
CAGGCTAAGATAGAGAAGATCAAGGGCAGTAA
>ENSMUSG00000024101|Washc1|1058_1
GAGGAGAAATTGTTCGATGCCCCTCTGTCTAT
>ENSMUSG00000024104|Washc2|3003_1
GGAATTCGGACTCTGAAGAGGATGATGCCAAT
>ENSMUSG00000024104|Washc2|10189_1
GAGGAGGACCAATGGAATATTGCTGATTCGCA
>ENSMUSG00000024107|Lhcgr|13196_1
ATGGAAATGGGTTTGAAGAAGTACAAAGCCAT
>ENSMUSG00000024107|Lhcgr|11182_1
TGCTGTGCTTTCAGGAATTTGCCGAAGAAAGA
>ENSMUSG00000024112|Cacna1h|240_1
TGTTTGGGAGGCTAGAATGCAGCGAGGATAAT
>ENSMUSG00000024112|Cacna1h|15966_1
GTGGAGATGGTTATCAAGATGGTGGCTTTGGG
>ENSMUSG00000024114|Prss41|7315_1
TCATCGTAAACTCCGAAGACAAGCTGAAGTCC
>ENSMUSG00000024114|Prss41|782_1
TTGACAATACTGTTCAACTAGGGACCTTCATT
>ENSMUSG00000024116|Prss21|4078_1
ACCGTTACCAAATAGAAGATATTTTCCTGAGC
>ENSMUSG00000024116|Prss21|14913_1
CCTGTGAGGTCAGGGTGTGTCTCTTTTGTATC
>ENSMUSG00000024120|Lrpprc|10577_1
GATGCGTGGAACTTGAAACAAGAAGTTGACCG
>ENSMUSG00000024120|Lrpprc|10538_1
ACAAGATCTGGGACAAACTTCAGCAGTTAGGT
>ENSMUSG00000024122|Pdpk1|13646_1
TATGGCAACTACGACAATCTCCTGAGCCAGTT
>ENSMUSG00000024122|Pdpk1|18371_1
AGGTTGTTATTGGAAAAGCAAGCCGGTGGAAA
>ENSMUSG00000024130|Abca3|2085_1
GTGTTCCAAGTGGGCAATAAGGACAAGATGGG
>ENSMUSG00000024130|Abca3|7698_1
GAAAGTCTGTTTGCTAAACTGGAAAAGAAGCA
>ENSMUSG00000024131|Slc3a1|14164_1
CTTACTATGGAGAGGAAATCGGGATGGGAGAC
>ENSMUSG00000024131|Slc3a1|16751_1
TTTCTTCTGGAAGCGAAGGATCTGAGAAATGA
>ENSMUSG00000024134|Six2|13294_1
TTGAGTTCCTTTCTCAACTTTCTAAGAGTCCG
>ENSMUSG00000024134|Six2|7693_1
TGCCAGCTTCTGACTAACAAATGAGCAAGAAA
>ENSMUSG00000024140|Epas1|7084_1
CTGAGTGAGATCGAGAAGAACGACGTGGTGTT
>ENSMUSG00000024140|Epas1|1251_1
CTTACCTGTTGCCGGAACTGACCAGATATGAC
>ENSMUSG00000024142|Mlst8|6449_1
AGCATCAAGAGTAGTAACCCTGGAGAGTCATC
>ENSMUSG00000024142|Mlst8|3624_1
CCTTTAGAGAGACTAGACCTAGAGGACTTGGG
>ENSMUSG00000024151|Msh2|18050_1
TTGTCGAGGATTCAGAACTGAGGCAGAGTTTA
>ENSMUSG00000024151|Msh2|13624_1
TAACCTGAGTGAACTAAGAGAAGTCATGGATG
>ENSMUSG00000024155|Meiob|11098_1
AGTAAAAGCTTTGAAAAGTGAAGGAAAAGCTG
>ENSMUSG00000024155|Meiob|14348_1
TTGGGCTGCACGATAAATGAGTTTCTCACAAT
>ENSMUSG00000024164|C3|7661_1
GGAAGAGACCAAGCAAAATGAGGCCTTCTCTC
>ENSMUSG00000024173|Tpsab1|8986_1
CCACTTCCGAGGTCTTCAGCTTTCCATCCTAC
>ENSMUSG00000024173|Tpsab1|16447_1
GGATTTCCGACCTTATTCAGAGAAGGAGGACA
>ENSMUSG00000024176|Sox8|1281_1
TTACAAATACCAGCCAAGGCGAAGGAAGAGTG
>ENSMUSG00000024176|Sox8|11882_1
GACTCTCTTGGGACCAATGTGAGATTGAGGGG
>ENSMUSG00000024182|Axin1|633_1
ATCATTGAGGGAGAGAAGGAGATCAGTAGACA
>ENSMUSG00000024182|Axin1|1233_1
CTAGACCTAAGGAGCAAATGGAGGCTGAAGTT
>ENSMUSG00000024190|Dusp1|10714_1
CTATCACGCTTCTCGGAAGGATATGCTTGACG
>ENSMUSG00000024190|Dusp1|18083_1
GAGCAATGCAATAACTCTGGGAGAGGCTCATG
>ENSMUSG00000024201|Kdm4b|1271_1
CAGTGTACATGTCGAAAGGACATGGTCAAGAT
>ENSMUSG00000024201|Kdm4b|11408_1
AAGCCTCGGCCTACTAAGGCCAGAAATAAGAA
>ENSMUSG00000024206|Rfx2|13497_1
CATCCTTTGGCAAACTCATCCGCTCTGTGTTC
>ENSMUSG00000024206|Rfx2|8324_1
GAGATCTCTGCAGACAAATGAACACCAATGCC
>ENSMUSG00000024211|Grm8|11558_1
CTTCACTCAGATCTCAAGGGAGATTGGTGGTG
>ENSMUSG00000024211|Grm8|14579_1
CGTTCAATGAAGCCAAACCTATTGGATTTACC
>ENSMUSG00000024211|Grm8|13599_1
ATGTGTGGTTTGCAGAATTTTGGGAGGAGAAT
>ENSMUSG00000024215|Spdef|3828_1
GAGAAAGGCATCTTCAAAATTGAGGACTCAGC
>ENSMUSG00000024215|Spdef|18358_1
CCAGGAAGATCGAGGGAGCTAGGATTGTTCAC
>ENSMUSG00000024218|Taf11|13775_1
GTAGAAGAAGCCCTGGACGTGTGTGAGAAATG
>ENSMUSG00000024218|Taf11|18208_1
ACATAAACTTGCGATTATCTGCGGTGAAGTCA
>ENSMUSG00000024222|Fkbp5|9364_1
TTTGATTCCAGTCATGACAGAAAGAAGCCATT
>ENSMUSG00000024222|Fkbp5|1239_1
TGTGCTACCTGAAGCTCCGAGAGTACAACAAA
>ENSMUSG00000024222|Fkbp5|1239_2
GCAAAGGCAGACGATGACTGTTCAGACTTGAG
>ENSMUSG00000024223|Armc12|7805_1
GTACAAGGCCGTCAGGACTGGCTTAAAATGTC
>ENSMUSG00000024223|Armc12|6080_1
AAGGAGATCCAATAAATGCGTACGGGAGGGAA
>ENSMUSG00000024235|Map3k8|1177_1
TGCTGAGCAGGAAGGAACTACAACTTCCTGAG
>ENSMUSG00000024235|Map3k8|9621_1
ATGGACGTCGACCACAAGAATGTGGAATTTTA
>ENSMUSG00000024236|Svil|10575_1
GAGGAAGACTGGAAGAACAGGCTGATTCGGAA
>ENSMUSG00000024236|Svil|2145_1
ACTGGCAAATCTGTCAAGGAGGTGATGAAGTT
>ENSMUSG00000024236|Svil|15974_1
TACGAAGGAGGTTGGAAGGACTGCAGCAAATA
>ENSMUSG00000024238|Zeb1|7487_1
GGGAGAGTTACTGGAAAGGTCGACAGTCAGTA
>ENSMUSG00000024238|Zeb1|4472_1
AGCTGCAAAAGTGAGAAGTTACCAGAAGACCT
>ENSMUSG00000024240|Epc1|7079_1
GATCTTATCCGGCCGAAGCGCAAATATGAAAA
>ENSMUSG00000024240|Epc1|3208_1
ATTGCAGTTTGAGGAGATGATTGACCGGCTAG
>ENSMUSG00000024241|Sos1|14372_1
AGGAGTGTATGAAGCAAGCAATAACAGCCCTG
>ENSMUSG00000024241|Sos1|10788_1
CTGAGTGCAGAGCTGAAGAGGTTTAGAAAGGA
>ENSMUSG00000024254|Abcg8|7012_1
ACGGTGGCAAGATGAAATCAGGACAAATTTGG
>ENSMUSG00000024254|Abcg8|16686_1
TCTTTGCCAAGATCCTAGGAGAATTGCCGGAG
>ENSMUSG00000024256|Adcyap1|5809_1
GTGCTAGGGAAAAGGTATAAACAGAGGGTTAA
>ENSMUSG00000024256|Adcyap1|12363_1
GTTGTTGTTTGATGCAAGCAGTTACTGTGAAG
>ENSMUSG00000024260|Sap130|12421_1
ACTAGTGATGGACCAAATCAGTGAGGCCAGAG
>ENSMUSG00000024260|Sap130|13529_1
CCTGTTCCTGAGATCAAAGTGAAGGAAGAAGC
>ENSMUSG00000024261|Syt4|12142_1
CAGATCCCTACGTCAAAGTGAACCTGTACCAT
>ENSMUSG00000024261|Syt4|7949_1
TGGTTTTGGATTCTGAAAGGGGATCCCGAAAT
>ENSMUSG00000024266|Adad2|10550_1
CTTCAGTACATCCAGAAGCAGCTGGAGAGACC
>ENSMUSG00000024266|Adad2|7051_1
GTGGAGTTGAACCTCAACAGCGGAAGAACATA
>ENSMUSG00000024271|Elp2|12950_1
CCATGGAAGAAGAAGGACCAGAAGGACCGATC
>ENSMUSG00000024271|Elp2|10449_1
ATCATTTGGTCTTGTGACTGGAGTCCTGATAA
>ENSMUSG00000024277|Mapre2|213_1
GCTAACTATGACGGGAAGGAGTACGATCCTGT
>ENSMUSG00000024277|Mapre2|17714_1
AGTAAAATTCCAAGCAAAGTTGGAGCATGAGT
>ENSMUSG00000024290|Rock1|14363_1
AGCTGAATGACATGCAAGCGCAATTGGTAGAA
>ENSMUSG00000024290|Rock1|6231_1
AGATATGGCTGGAAGAAACAGTATGTTGTGGT
>ENSMUSG00000024294|Mib1|18404_1
ATGGAGACGTGGCTAAAGTGGAAGATTTGCTG
>ENSMUSG00000024294|Mib1|14395_1
GAAATCTCAAGTGGGAATATCCCAGTGCTGCA
>ENSMUSG00000024304|Cdh2|4074_1
GTCTGGATCGAGAGAAAGTGCAACAGTATACG
>ENSMUSG00000024304|Cdh2|16797_1
CCGTTTTGGACAGAGAATCGCCAAATGTAAAA
>ENSMUSG00000024313|Mep1b|7937_1
GTGGTACATGGGCAAAAGGTGTGAGAAGAGAG
>ENSMUSG00000024313|Mep1b|6083_1
GCAGGGTGGTGTTTTAACCCTTCAGAGACAAA
>ENSMUSG00000024325|Ring1|14373_1
GAAGGTGTCAGCGAAAAGCAGTACACCATCTA
>ENSMUSG00000024325|Ring1|10203_1
CTCCAAAATCTACCCTAGCCGGGAGGAATACG
>ENSMUSG00000024335|Brd2|14549_1
AAGAAAGCGAGTGAGAAGACAGAGTCATCTGC
>ENSMUSG00000024335|Brd2|6293_1
ATGAGTTATGATGAGAAGAGACAGTTAAGCCT
>ENSMUSG00000024347|Psd2|18481_1
AGTGCCACTTTTGAGAAGATTCTGGAGTCGGA
>ENSMUSG00000024347|Psd2|8529_1
TACAGTAAGAAGTCCAACGTGCTCAAGCTGAA
>ENSMUSG00000024349|Tmem173|2595_1
GGATTTCCTCAAGTGTCCGGCAGAAGAGTTTA
>ENSMUSG00000024349|Tmem173|1816_1
GTCCAATGGAAAGAGGATGTACAGTCTTCGGC
>ENSMUSG00000024353|Mzb1|5020_1
GTTTGGAGAGGACCAGATCTATGAAGCCTACC
>ENSMUSG00000024353|Mzb1|4924_1
AGGGAAGCCTGACTCTAGCTGTCAATCTTCTC
>ENSMUSG00000024359|Hspa9|9880_1
AGAGTGACATAGGAGAAGTGATTCTGGTTGGT
>ENSMUSG00000024359|Hspa9|17140_1
TGGAAAGGACAGTGAGACAGGAGAGAACATCA
>ENSMUSG00000024365|Cyp21a1|1309_1
CCATATGCTAAATGGAAAGATGGACTTGGACC
>ENSMUSG00000024365|Cyp21a1|14010_1
TGCCTTCTGCCCAGTAATAAATGGTCTCTTCA
>ENSMUSG00000024366|Gfra3|10017_1
CTGCCTCAAATTTGCTATGCTGTGTACTCTTC
>ENSMUSG00000024366|Gfra3|5265_1
TGGGCATGAAGAGCTAAAGTCTTTGGGTCTTG
>ENSMUSG00000024369|Nelfe|13151_1
GTTCTCGGACCCTGGAAGGGAAGTTAAAGGAC
>ENSMUSG00000024369|Nelfe|3292_1
AAGGGGAACACACTGTATGTGTATGGAGAGGA
>ENSMUSG00000024370|Cdc23|8472_1
AAACTGGACTTAGTGAAAGAGGCCATTGATGT
>ENSMUSG00000024370|Cdc23|10928_1
ATGAGAAACTCAATCAACTAGTGGAAGCCAAA
>ENSMUSG00000024371|C2|16033_1
TGGATGTGGACTGGAAAGAACTGAATGAGCTG
>ENSMUSG00000024371|C2|15859_1
CGCTGCTCCTCCTCAAATATGGTATTGACTGG
>ENSMUSG00000024371|C2|10773_1
AAAAACATCTTCCCCAGCTTGACAAACGTTAG
>ENSMUSG00000024376|Epb41l4a|6496_1
GTTCATCAGAGGAGAAATGGGTCTAAAGACAG
>ENSMUSG00000024376|Epb41l4a|2472_1
ACTTGAGGACTGCCAAATCCCTGGAGATGTAT
>ENSMUSG00000024379|Tslp|5081_1
TGGTATTCCTTCATGCAATCTCCAGAATAAAA
>ENSMUSG00000024379|Tslp|10428_1
AGTCACTGCCATGATGAGGTGGTCTGAAAGAA
>ENSMUSG00000024381|Bin1|15828_1
CTGCTACCCCTGAGATCAGAGTGAACCATGAG
>ENSMUSG00000024381|Bin1|17535_1
ACCGTGTGCTGTTTGAAAATAAGCCCTAGTGT
>ENSMUSG00000024397|Aif1|3983_1
TATGTCCTTGAAGCGAATGCTGGAGAAACTTG
>ENSMUSG00000024397|Aif1|169_1
GGAGCTTCTGATGACAGCAGCATGGAAAAAAG
>ENSMUSG00000024401|Tnf|1075_1
ACGGCATGGATCTCAAAGACAACCAACTAGTG
>ENSMUSG00000024401|Tnf|6606_1
ATTCCTGAGTTCTGCAAAGGGAGAGTGGTCAG
>ENSMUSG00000024402|Lta|1922_1
GCAGAAGTCTGTGTATCCGGGACTTCAAGGAC
>ENSMUSG00000024402|Lta|13020_1
AATAGAAAGCCGTCAGATGACAACTAGGTCCC
>ENSMUSG00000024404|Riok3|18418_1
GAGGAAAAGAAGTTCAATGGTGATAGCAAAGT
>ENSMUSG00000024404|Riok3|6284_1
TCAGGTAGGGGATGGAATTGGAATGGATTTGA
>ENSMUSG00000024406|Pou5f1|12091_1
CCCGGAAGAGAAAGCGAACTAGCATTGAGAAC
>ENSMUSG00000024406|Pou5f1|7455_1
TTTGTTCTTAAATAAAGACTGGGACACACAGT
>ENSMUSG00000024411|Aqp4|693_1
CGTGGAGAAGAGAAGAAGGGGAAAGACTCTTC
>ENSMUSG00000024411|Aqp4|4709_1
TATGTCTTCTGTCCTGATGTGGAGCTCAAACG
>ENSMUSG00000024413|Npc1|13981_1
TGAGCTCAATCGGGAAAGTAACAGTGACGTGT
>ENSMUSG00000024413|Npc1|14155_1
TACGGTTCAGCTGTTAACATTGTGGGAGATGA
>ENSMUSG00000024421|Lama3|11834_1
AGCGAGGAACTGTTAAATGAAGCCAAGATGAC
>ENSMUSG00000024421|Lama3|3732_1
AACGGACTGCTAAAGAATATTCGGGACTCCTT
>ENSMUSG00000024423|Impact|1424_1
AAACTGGTTCTTGCCAAGCTGTACGAGAATAA
>ENSMUSG00000024423|Impact|8608_1
CTTTGTTAGGCAGGGAAGACGTGTCTCCAGAG
>ENSMUSG00000024427|Spry4|5358_1
TATTTCAGAAGACGGAAGACAGATGCGGACAC
>ENSMUSG00000024427|Spry4|18245_1
GGAAGGGCTGATTTCAAAATCTGGGGGTAAGC
>ENSMUSG00000024431|Nr3c1|16023_1
ATGTCTTCAAGCTGGAATGAACCTGGAAGCTC
>ENSMUSG00000024431|Nr3c1|8624_1
CATGATGTGGTTGAAAATCTCCTTAGCTACTG
>ENSMUSG00000024454|Hdac3|13676_1
CGCTACTATTGTCTCAATGTGCCCTTACGAGA
>ENSMUSG00000024454|Hdac3|493_1
CCAGACAATCTTTGAAAACTTGAAGATGCTGA
>ENSMUSG00000024456|Diaph1|11013_1
TGTGCGTGTTTGATGAACAAGGGGATGAAGAT
>ENSMUSG00000024456|Diaph1|11250_1
ATGCTGGTGGATATGAACCTGAATGAGGAGAA
>ENSMUSG00000024462|Gabbr1|1750_1
GACCAGAACAGTGATAATTCAAGGGCAGATGG
>ENSMUSG00000024462|Gabbr1|1750_2
GTGAGGTCTATAAGGAACGGCTCTTTGGGAAG
>ENSMUSG00000024462|Gabbr1|8340_1
GTCGGTGAGATATGGGATTGGAAACATGGAAA
>ENSMUSG00000024462|Gabbr1|8340_2
TCTTTCCTGGTCCAAAACAGACAAGTGGATCG
>ENSMUSG00000024481|Lvrn|2582_1
ATGAGCTGACGGAGAAAAGAGCTATGATCTTG
>ENSMUSG00000024481|Lvrn|1394_1
AATCGATGTGAATGGAAGCAGATGGACTGTCA
>ENSMUSG00000024485|Slc4a9|2402_1
TCCTCAACCGTGCAGAATACAGACTGCAGAAG
>ENSMUSG00000024485|Slc4a9|15356_1
TTCTCAGCTGTGTTCTACATTTACCTGGCCAC
>ENSMUSG00000024486|Hbegf|3030_1
ATCAGAAGAAAGCAGGATCGAGTGAGCCCTTC
>ENSMUSG00000024486|Hbegf|9781_1
TGATGAACTAACTGTGAAATACCGCAAGCTCG
>ENSMUSG00000024497|Pou4f3|17874_1
CTTAATTGCCTCCTGGACATCTTTCCCTCCTT
>ENSMUSG00000024497|Pou4f3|17706_1
ATTTAAGCGGGACACAAACATGGAGATAAACT
>ENSMUSG00000024500|Ppp2r2b|7036_1
GATGAGATCAGTGTTGACAGTCTGGACTTTAG
>ENSMUSG00000024500|Ppp2r2b|7293_1
TAAGAGACGTCTGTCAAACTCGGTAGGCTTGG
>ENSMUSG00000024501|Dpysl3|3251_1
CCTGGGAATAGATGGAACTCATTACTGGAGTA
>ENSMUSG00000024501|Dpysl3|12506_1
GTCTATAAGCGCATTAAAGCAAGGAGGAAGAT
>ENSMUSG00000024503|Spink1|13705_1
CTAAGGTGACTGGAAAAGAGGCTAGTTGCCAT
>ENSMUSG00000024503|Spink1|15072_1
ACCGTAATGTTTGGCAAGTGGGTTCGTTGAAT
>ENSMUSG00000024507|Hsd17b4|8043_1
TACTTGGAGCTGTATAAGCCACTTCCTCGATC
>ENSMUSG00000024507|Hsd17b4|5770_1
GCATGGGACCATATGAAGAAACAGAATTATGG
>ENSMUSG00000024511|Rab27b|14849_1
GGACAGAATGTAGAGAAGTCAGTGGAAACGCT
>ENSMUSG00000024511|Rab27b|17635_1
CAGCGTGGAGAGAGGAAGAGTCTAATTAAAGG
>ENSMUSG00000024513|Mbd2|2212_1
GGACTTAGCGCATCAGATGTAACAGAACAAAT
>ENSMUSG00000024513|Mbd2|15316_1
GGTTTCGCCTGTAAGAAAAAGTGTACCTGAGC
>ENSMUSG00000024515|Smad4|2316_1
GTGCAGTTGGAATGTAAAGGTGAAGGTGACGT
>ENSMUSG00000024515|Smad4|7892_1
GTATGCGTTTGACTTAAAATGTGACAGTGTCT
>ENSMUSG00000024517|Grp|11064_1
TACTGGACCATCAACAAGATTTCCTTTGTGCA
>ENSMUSG00000024517|Grp|16495_1
GCATCTTCTGGTTTGAACTTGTTTCTGTGAAC
>ENSMUSG00000024518|Rax|17053_1
GGGGTAAGGTCTGGGAAAGGATGATGTTATTT
>ENSMUSG00000024518|Rax|3843_1
GTAGGAGGAGTCAGGAATTTATCTGTGGCGCT
>ENSMUSG00000024521|Pmaip1|5492_1
GCCTGGTATTGGATGGATTGTGATGTGATGAG
>ENSMUSG00000024521|Pmaip1|13724_1
TTTTGAAGAGTCGTGGAGCTAGGGAAGTAACT
>ENSMUSG00000024524|Gnal|13742_1
AGCTCACGAATTACTAATTAATGTGCCTCTCT
>ENSMUSG00000024524|Gnal|13742_2
AGATGCGATCGTGACAATCGTTTCAGCAATGA
>ENSMUSG00000024524|Gnal|15658_1
GAAGATCAGGGCGTAGATGAAAAAGAACGCCG
>ENSMUSG00000024524|Gnal|15658_2
GAAGGTGAAACTCACAATAAAGCTGTTGTTGT
>ENSMUSG00000024524|Gnal|15658_3
AAGACCTGCAAATGCAACCTCGAGTTACTGTA
>ENSMUSG00000024526|Cidea|15378_1
AAGGCCGTGTTAAGGAATCTGCTGAGGTTTAT
>ENSMUSG00000024526|Cidea|17050_1
AAAGGGACAGAAATGGACACCGGGTAGTAAGT
>ENSMUSG00000024527|Afg3l2|10140_1
CTAGAAGTTGTCAACAAGCGTTTTGTTCGTGT
>ENSMUSG00000024527|Afg3l2|17692_1
ACAGCCAAGGTCTTAAAGGATGAGATAGATGT
>ENSMUSG00000024529|Lox|9264_1
GACTGCCAGTGGATTGATATTACAGATGTACA
>ENSMUSG00000024529|Lox|17229_1
CGCAACAAATGACATAACTGGATTTTGAGTGT
>ENSMUSG00000024539|Ptpn2|1541_1
AGCAGTTGTCATGCTAAACCGAACTGTAGAAA
>ENSMUSG00000024539|Ptpn2|10696_1
CTTGTTCTGATGGAAAAAGGAGAGGATGTTAA
>ENSMUSG00000024544|Ldlrad4|8317_1
GCTGGAATTCGCGCAGATCCTTATCATTGTTG
>ENSMUSG00000024544|Ldlrad4|18113_1
TAGACGAGTGAGAGGAAGTGATTTGTGTTGTG
>ENSMUSG00000024548|Setbp1|7386_1
CGCAAGTTCTCATGTAAAGATATCCGGGGCAA
>ENSMUSG00000024548|Setbp1|5001_1
GAGATTGGCTCACTGAAGGAGATAACGTTGTC
>ENSMUSG00000024553|Galr1|18534_1
TGGTGGTCGTTGTAGTATTTGGCATATCCTGG
>ENSMUSG00000024553|Galr1|12820_1
TTTGAGAGGAGAGGTAATAGTCTAGTCTGTGC
>ENSMUSG00000024560|Cxxc1|12660_1
TCCAAGTATTGTTCAGATGACTGTGGCATGAA
>ENSMUSG00000024560|Cxxc1|3137_1
CAGCAAATCAAACGATCAGCTCGGATGTGTGG
>ENSMUSG00000024563|Smad2|5768_1
AAGAAGACATATAGGAAGGGGAGTGCGCTTGT
>ENSMUSG00000024563|Smad2|7793_1
GTGAAAAAGCAGTGAAAAGTCTGGTGAAAAAG
>ENSMUSG00000024565|Sall3|7457_1
TCGAGAACCAGATGAAAATGATTGACTCGGTC
>ENSMUSG00000024565|Sall3|16531_1
ACCATGATCAAAATGGAAGTGAACGGCCACAG
>ENSMUSG00000024576|Csnk1a1|7442_1
ACCAGATAACTTCCTAATGGGTATTGGGCGTC
>ENSMUSG00000024576|Csnk1a1|617_1
GCAGAGCAACTTGATAATTGCAAAGCTCAGTA
>ENSMUSG00000024576|Csnk1a1|617_2
GAATATTGTTAGACTAACCTTCAGCCGGTCCC
>ENSMUSG00000024576|Csnk1a1|617_3
GAGATCTCATTTCAGAAGAACGGCATGAACAG
>ENSMUSG00000024589|Nedd4l|17960_1
CAGGATGGGAAGAGAAAGTGGACAATTTAGGC
>ENSMUSG00000024589|Nedd4l|14576_1
ATTCGACCATTCTACAAGATGATGCTGGGGAA
>ENSMUSG00000024590|Lmnb1|14473_1
GGAGATCAATGAGACAAGGAGGAAGCATGAGA
>ENSMUSG00000024590|Lmnb1|15033_1
CTTGGGGTACTGGTGAAGATGTGAAGGTTATA
>ENSMUSG00000024597|Slc12a2|7712_1
TACGGGCTAATGAACAACTTTCAGGTGATGAG
>ENSMUSG00000024597|Slc12a2|624_1
ATATGGCTTGGTTAGAAGCTCTCTCGAAGGAC
>ENSMUSG00000024603|Dctn4|456_1
ATGTATACTACCATGTCTAGCTGTTGATGGTG
>ENSMUSG00000024603|Dctn4|456_2
AGATCAGAAAGAGGTGAAGATTGAGCCGGCTC
>ENSMUSG00000024603|Dctn4|12792_1
ATGTCCTGTAGTGTCAACCACTTTCCAAATGA
>ENSMUSG00000024603|Dctn4|12792_2
GTCAATCCCCAACCTTCGCTACATGAAGGAGA
>ENSMUSG00000024613|Tcof1|1091_1
TCGGAAACCAGCAGTGAGGACGATTCTGATAG
>ENSMUSG00000024613|Tcof1|4396_1
AAGACAGAGGACTCAGACAGCAGTAGTGAAGA
>ENSMUSG00000024617|Camk2a|1992_1
TGGCAATATTCTCTAAACTTCTCCTGCTGCCT
>ENSMUSG00000024617|Camk2a|1992_2
AGTGCGCAAACAGGAAATTATCAAAGTGACAG
>ENSMUSG00000024619|Cdx1|10235_1
GAGCGCAAAGTAAACAAGAAGAAACAGCAGCA
>ENSMUSG00000024619|Cdx1|2935_1
AAGTCTATGCCCTACTAATGCTGGCCTTCTGG
>ENSMUSG00000024619|Cdx1|18420_1
GCTTATGTAGAGTGGAATCTCTTGGATGCAGC
>ENSMUSG00000024619|Cdx1|3561_1
GAGAGTAGGCGGCATTGAAAGAAGGTGGTACA
>ENSMUSG00000024620|Pdgfrb|9958_1
GAAGTAGCGAGAAGCAAGCCTTAATGTCCGAG
>ENSMUSG00000024620|Pdgfrb|2467_1
TGACTTTCTGGGAGGAAGATCAGGAATACGAG
>ENSMUSG00000024621|Csf1r|6828_1
TTCTACAAACTGGTGAAGGATGGATACCAAAT
>ENSMUSG00000024621|Csf1r|16591_1
ACTCCTTCTTTAAGCAAGATCTGGACAAAGAG
>ENSMUSG00000024639|Gnaq|17288_1
AAGTGTCATTTTCAGAATGGTCGATGTAGGGG
>ENSMUSG00000024639|Gnaq|8404_1
CCCTGTGGGTTGTTGAAGATAAACAAGAGGGA
>ENSMUSG00000024640|Psat1|16214_1
AGTGGGTATTGTTTTAAACACCGTACGGTTTA
>ENSMUSG00000024640|Psat1|13179_1
CTCGTTTCTTGCCACAAGTAGAAGAAATGGTT
>ENSMUSG00000024642|Tle4|2503_1
AGGCAGAGATTGTTAAACGACTAAATGCTATC
>ENSMUSG00000024642|Tle4|647_1
TCAGTCTCACCTCCCAATTAAGGATGAGAAGA
>ENSMUSG00000024646|Cyb5a|12533_1
CATACATCATCGGGGAACTCCATCCAGATGAC
>ENSMUSG00000024646|Cyb5a|6895_1
TGACTTGTCTCTCCGAAGCCGAAGAACTAAAA
>ENSMUSG00000024647|Cbln2|8817_1
TGCTCATGGAAAGAGAAGACAAAGTTCATCTC
>ENSMUSG00000024647|Cbln2|9235_1
CAAAGTAAGGACAGCAAATAGAACATCCTGCA
>ENSMUSG00000024650|Slc22a6|17889_1
AAGGTGCTGATCTTGAACTACCTGCAAACAGC
>ENSMUSG00000024650|Slc22a6|15580_1
TGTGTGCAGCTTCTTAAGCAGAATGAGCTCTT
>ENSMUSG00000024669|Cd5|3267_1
TACAAGAAGCTGGTGAAGAAATTTCGTCAGAA
>ENSMUSG00000024669|Cd5|15452_1
TCATTGAACAGACCCCAGAACCAGGTCTTCTG
>ENSMUSG00000024670|Cd6|1653_1
TTCCAGTCACGATAGAATCTTCTGTGCCGGTG
>ENSMUSG00000024670|Cd6|7276_1
TGTGGTGATTCGGGAAAGGTTACCTACCTGAT
>ENSMUSG00000024672|Ms4a7|10174_1
TATGAGTGCTCTGGGGATGATGCTTCTCTTCA
>ENSMUSG00000024672|Ms4a7|1052_1
AAAGTCCGAGTCAGCAAAATTCCCTGATTCCA
>ENSMUSG00000024673|Ms4a1|9923_1
GTGGAGTATCTTCCCAACCAAAGAATGAAGAG
>ENSMUSG00000024673|Ms4a1|9923_2
GAAAAAACCTCCAGGAAGAGTTTGGTCAAAGC
>ENSMUSG00000024680|Ms4a2|6171_1
TTCTGGAAAGTCATCAAGGAATAAGTTGGCTT
>ENSMUSG00000024680|Ms4a2|15106_1
AACTGATGAAGACTTGAGCTAGAAGGTAGTCA
>ENSMUSG00000024682|Cblif|10996_1
AAGAAGTGGGACTGTGAGAAGACTATGCATAC
>ENSMUSG00000024682|Cblif|504_1
TGTGCCAAGAAAAGCAGATATTAACAATGCTA
>ENSMUSG00000024697|Gna14|16202_1
TGGTTGCTCTGAGTGAATATGACCAGGTTCTG
>ENSMUSG00000024697|Gna14|15742_1
TGGAAGTAGACAAGGTCACTGCACTCTCTAGA
>ENSMUSG00000024697|Gna14|8698_1
GGTTGAACGATTAGGTATCATTTTTGAGTGGT
>ENSMUSG00000024727|Trpm6|1636_1
TGACCATGATTGCCAAAATGGCAGCAAACATG
>ENSMUSG00000024727|Trpm6|16400_1
GTGGGCATGTATGGAAATGAAGAGAAGCTCAG
>ENSMUSG00000024734|Zp1|18040_1
GTTCGCTGCATCTTCAATGCTAGCGATTTCCT
>ENSMUSG00000024734|Zp1|12065_1
GAATTGACTGAGCTGGATTCTGTAGGTACCCA
>ENSMUSG00000024735|Prpf19|1336_1
TTCATCCTTCTCAGGAACTGGTGTTTTCTGCG
>ENSMUSG00000024735|Prpf19|7785_1
TGGGCCTCATCTCAGTAGTGGGTTAGAGTTAG
>ENSMUSG00000024740|Ddb1|14843_1
AGTCAAAGAGGTGGGAATGTACGGGAAGATTG
>ENSMUSG00000024740|Ddb1|18172_1
TAACTTGTTTGTGTGTCAGAAGGACAGTGCTG
>ENSMUSG00000024742|Fen1|16641_1
AAAGATGTCAGGCTCAAACCACTTCTCAGGTT
>ENSMUSG00000024742|Fen1|12431_1
GTTGTGCAGGGAGTGAGATGGCAGTGTTTAAG
>ENSMUSG00000024758|Rtn3|15646_1
TGGCGAGATGTGAAGAAGACTGGGTTTGTCTT
>ENSMUSG00000024758|Rtn3|5773_1
TACTAGAATTAATCAGACCATAGTGGGGTGGA
>ENSMUSG00000024778|Fas|988_1
AAATTTGCTCGAGAAAATAACATCAAGGAGGG
>ENSMUSG00000024778|Fas|8883_1
AAAGTTGAGGACTGCAAAATGAATGGGGGTAC
>ENSMUSG00000024789|Jak2|14491_1
GAGCTACTGAAGAGCAACGGAAGATTGCCAAG
>ENSMUSG00000024789|Jak2|5778_1
GTGTGGCTGCTTCTAAAGCTTGTGGTATTACG
>ENSMUSG00000024791|Cdca5|11709_1
TACACTCAGAATGTTGAGCCTGACTCTGGAGA
>ENSMUSG00000024791|Cdca5|14838_1
AGTGACTTATGTAGGAACTGGTCCGTGTCTGT
>ENSMUSG00000024792|Zfpl1|15977_1
TCCTCAGACTTCTCTGATTGGTCCAGCTTTAA
>ENSMUSG00000024792|Zfpl1|5166_1
CTCATGAACCCTCACATCCGTGTAGGTCCTTC
>ENSMUSG00000024795|Kif20b|11757_1
AGGTGGTGACTTCTCAAGTACGTGGGTTAAAG
>ENSMUSG00000024795|Kif20b|13274_1
GAGGGAGGTATCTGTAATGCGTGATGAAGAGA
>ENSMUSG00000024797|Vps51|11940_1
GAAGTTTATCTTGACAAGCTGCGTAGAGAATG
>ENSMUSG00000024797|Vps51|9395_1
AGAAGCTGTTCTCTGAACGGATCGATGTGTTC
>ENSMUSG00000024797|Vps51|9395_2
AACAGGGATTAAAGGAAAGAGACCCAGATTAC
>ENSMUSG00000024798|Htr7|8708_1
TATGGCAGAGTCGAGAAAGTTGTGATCGGCTC
>ENSMUSG00000024798|Htr7|7962_1
GGAACCCTGGAGAAGAAGTAATGCAGAACAGG
>ENSMUSG00000024810|Il33|32_1
TTGACGACTCTGGAAAAGACCAAGAGCAAGAC
>ENSMUSG00000024810|Il33|12172_1
ACTTACGGCGTTGGTAAAGAAACTGAAGGAGA
>ENSMUSG00000024811|Tnks2|11084_1
AGATTGTAAGGCCTGAAGGTATGGTTGATGGC
>ENSMUSG00000024811|Tnks2|16149_1
GCTCGGGATAATTGGAATTATACTCCTCTCCA
>ENSMUSG00000024812|Tjp2|4244_1
CTGGGTCTCTGAAGGAAAGATGGAAGGGATGG
>ENSMUSG00000024812|Tjp2|3371_1
TAAGAAGCCACTTTGAATGTGAGAAGGAAACT
>ENSMUSG00000024817|Uhrf2|3247_1
AGAAGCTGTGGGATGAAGTACTTGCATCTCTT
>ENSMUSG00000024817|Uhrf2|736_1
GTGATACGCAGTTTTAAAGGGAGGAAGATCAG
>ENSMUSG00000024824|Rad9a|6595_1
CTGGCAATTGTGGAGAAGTCTGTGGAGAAGTG
>ENSMUSG00000024824|Rad9a|5063_1
AAGACAGTGATGGTGAAGGGTGAATTTGAGAA
>ENSMUSG00000024826|Dpf2|1105_1
GGAGACTCAAAAATCAACAAGAAGACAGGGCA
>ENSMUSG00000024826|Dpf2|12734_1
ATCATTGAACCCGATGACTTCCTTGATGACCT
>ENSMUSG00000024827|Gldc|17032_1
CGGAACTTACTGGAGAATTCTGGATGGGTCAC
>ENSMUSG00000024827|Gldc|8236_1
TAAGATGATGGGTGGAAAGGGCCTCAAAGAAG
>ENSMUSG00000024837|Dmrt1|14201_1
TATCGGCAGGGTTTGTTGTTATTTGAATTGGC
>ENSMUSG00000024837|Dmrt1|15393_1
GGTGCCTTAGGTTGTAACCAAGTTTTCAGGAT
>ENSMUSG00000024843|Chka|13038_1
GGCGATTGGACACTGAAGAGTTACGTTTACCA
>ENSMUSG00000024843|Chka|16675_1
TGCTGCAGTATACTAGATCTCCAGTTGTATTT
>ENSMUSG00000024847|Aip|11396_1
CACATCGAGATGCTGAAGGTAGAGAGTCCTGG
>ENSMUSG00000024847|Aip|6660_1
AACAAGTATGATGACAATGTCAAGGCTTACTT
>ENSMUSG00000024851|Pitpnm1|9136_1
CATGAAGGTTTCTCGGACAGTGATGAGGTCTT
>ENSMUSG00000024851|Pitpnm1|15649_1
TGAGAGAAGACAGAGAATCGTGGATACCATCG
>ENSMUSG00000024858|Grk2|7747_1
TGGTGGAGTTCTACGAAGAGATCAAGAAATAT
>ENSMUSG00000024858|Grk2|6844_1
TGTGATAGTGATCCAGAGCTGGTGCAATGGAA
>ENSMUSG00000024862|Klc2|11620_1
CATGAGTCAGATCCGAAAGCTGGATGAGGATG
>ENSMUSG00000024862|Klc2|5711_1
GGTGGTAGAACTGTTAAAAGATGGCAGTGGTG
>ENSMUSG00000024863|Mbl2|5375_1
GTGTGGTGATCTTGGGAAATGGCAAGTGGAAC
>ENSMUSG00000024863|Mbl2|18145_1
CAACATTGGTTACCCAATGCATTCTCTTGTGA
>ENSMUSG00000024868|Dkk1|9414_1
GTCGAATGTAAGGAGAAATGGAATAGTCGGTG
>ENSMUSG00000024868|Dkk1|18419_1
TAGAAGTATAGATACATTTGGGGCTCTGTGTG
>ENSMUSG00000024875|Yif1a|17039_1
GTCCTTAGGTGGCACTCATTTTTCCATACATT
>ENSMUSG00000024875|Yif1a|14268_1
CCTTTTCTACCTGTGTTAAGTCAAGGAATGTC
>ENSMUSG00000024875|Yif1a|14268_2
TCAGGCTTCTAAGAGAAGGGTAAGCGGATTCT
>ENSMUSG00000024892|Pcx|2688_1
AAGTTCAAGGAGGTCAAGAAGGCCTATGTGGA
>ENSMUSG00000024892|Pcx|17890_1
TCTGTGAGGTGGCCAAAGAGAATGGTATGGAC
>ENSMUSG00000024897|Apba1|14811_1
GATGTCTTCATAGAGAAGCAGAAAGGTGAGAT
>ENSMUSG00000024897|Apba1|45_1
AGACTTGATCGATGGAATTATTTTTGCTGCCA
>ENSMUSG00000024900|Cpt1a|14126_1
GAGGATGGACACTGTAAAGGAGACAAGAACCC
>ENSMUSG00000024900|Cpt1a|14484_1
ATTATTGTGGGAGAGAATTTCATCCACTTCCA
>ENSMUSG00000024905|Tesmin|4660_1
GTTCAAATGTTCTAGAATGAGACAGGATGGGT
>ENSMUSG00000024905|Tesmin|4660_2
CTGTGAGGTCTGAGTGATCTGCATGGTACTGG
>ENSMUSG00000024905|Tesmin|11775_1
TTTCCTCTGTGAGCATAGTGTACCTGGATTTG
>ENSMUSG00000024905|Tesmin|11775_2
TCCCTGCCCTGCATAAAAAGAGGGTGATTTTC
>ENSMUSG00000024906|Mus81|337_1
CGAACCATGGATATTAAGGAGTCGGCTGGCTA
>ENSMUSG00000024906|Mus81|17169_1
CACAGGCCAGAAATGCTCCGAGAGTTACAAAG
>ENSMUSG00000024907|Gal|755_1
ACCTAGAGAAGTCCTGAGACCATGTCCACTGT
>ENSMUSG00000024907|Gal|15943_1
TGGAGGAAAGGAGACCAGGAAGTGTTGATGTG
>ENSMUSG00000024908|Ppp6r3|6523_1
TTAGGAGAGACGAACAAGAGGAACACGGTAGA
>ENSMUSG00000024908|Ppp6r3|1291_1
TAGAAGAACCACCTCAAGATATGGATGAGAAG
>ENSMUSG00000024912|Fosl1|7403_1
TAAGTGCAGAAACCGAAGAAAGGAGCTGACAG
>ENSMUSG00000024912|Fosl1|11127_1
AACCTTCCAAAATGGAATAAAAGGCTTGAAGC
>ENSMUSG00000024913|Lrp5|14585_1
AAAGATCCTGGTATCTGAGGACCTGGACGAAC
>ENSMUSG00000024913|Lrp5|10997_1
GCTGGAAGAGCAGCAAATACTACCTGGACTTG
>ENSMUSG00000024913|Lrp5|10997_2
TGGCTGTGATTCTCAAATACACACCTTTTACC
>ENSMUSG00000024921|Smarca2|16285_1
AGAACGAACAGTCAGAAGCAAGTGGAACTGAT
>ENSMUSG00000024921|Smarca2|17728_1
AGCTGAATAAAAAGGAAGAGAAAGGCCGGGAC
>ENSMUSG00000024922|Ovol1|16580_1
GGGACAGTCCAAATGGAGACCTTTTTACCTGC
>ENSMUSG00000024922|Ovol1|17370_1
CGTTCGTAAGAAACCAACCATAAGGTGCCAAG
>ENSMUSG00000024924|Vldlr|11300_1
GCGGTTACAAGTGTGAATGTAGTCGTGGCTAT
>ENSMUSG00000024924|Vldlr|11829_1
CTGGATAGATGGAGAAAATGAAGCAGTGTACG
>ENSMUSG00000024926|Kat5|8704_1
TGACTTCAACAAACGTCTGGATGAATGGGTGA
>ENSMUSG00000024926|Kat5|14424_1
CATTTGAGCTTCGAAGAGGCACGCAAAGTGAG
>ENSMUSG00000024927|Rela|5123_1
TGATGGAGTACCCTGAAGCTATAACTCGCCTG
>ENSMUSG00000024927|Rela|10451_1
AGTATCATGAAGAAGAGTCCTTTCAATGGACC
>ENSMUSG00000024935|Slc1a1|3175_1
CTGGGAAGATCATAGAAGTTGAAGACTGGGAA
>ENSMUSG00000024935|Slc1a1|3049_1
GTTTTCAGCAGTACAAAACCAAGCGGGAAGAG
>ENSMUSG00000024942|Capn1|14780_1
AAAACCTATGGCATCAAATGGAAGCGGCCTAC
>ENSMUSG00000024942|Capn1|15386_1
AAGTCTGGCAGCATGAGTGCCTATGAGATGAG
>ENSMUSG00000024943|Smc5|12033_1
CCCGAGAAAGAATTGAACGGGTAATACAAGAA
>ENSMUSG00000024943|Smc5|12967_1
TTGGAAGTTCGAATCAAAGAAAAGTCAACCGA
>ENSMUSG00000024947|Men1|10540_1
ACAAGGAATTCTTTGAAGTGGCCAATGACGTC
>ENSMUSG00000024947|Men1|9887_1
TGAGTACAGGACATGAAGCTCCGACTCTTATC
>ENSMUSG00000024949|Sf1|17683_1
GGGAAAGGATCAGTGAAAGAAGGGAAAGTTGG
>ENSMUSG00000024949|Sf1|11739_1
TCTATCGCCTGCATCAAGGAAAAGGTATGATG
>ENSMUSG00000024955|Esrra|9886_1
CCTTTGCTGAGGACCTGGTCCTAGATGAAGAG
>ENSMUSG00000024955|Esrra|7271_1
CTTTTGCTGCTGCTTAATCCGATCTCCTCTCC
>ENSMUSG00000024959|Bad|6752_1
GAAGGATGAGCGATGAGTTTGAGGGTTCCTTC
>ENSMUSG00000024959|Bad|11152_1
ACCCGAGGTCGCGAGAAACGTGCTTTATAATA
>ENSMUSG00000024962|Vegfb|10356_1
GAAAGTGGTGCCATGGATAGACGTTTATGCAC
>ENSMUSG00000024962|Vegfb|13492_1
ATGTCCCTGGAAGAACACAGCCAATGTGAATG
>ENSMUSG00000024965|Fermt3|7657_1
TGGCATCTCCTATGTGATGGTCAGGTTCAAGG
>ENSMUSG00000024965|Fermt3|16949_1
ATGTGCTTTGGCTGCGATTTAAGTACTACAGC
>ENSMUSG00000024966|Stip1|12606_1
GCCTAATCTATACCAAAAGTTGGAAAACGACC
>ENSMUSG00000024966|Stip1|11330_1
TACATGCCTACAAGGAAGACAGACTCATCCAG
>ENSMUSG00000024968|Rcor2|3328_1
GAGGTGATTGGGAACAAGACTCTGACCCAAGT
>ENSMUSG00000024968|Rcor2|6126_1
ACAGTGATGAACTAGAAGAGGGACGAGGAGCT
>ENSMUSG00000024969|Mark2|6454_1
GAGGACGATGAGCTAAAGCCTTATGTGGAACC
>ENSMUSG00000024969|Mark2|1646_1
GTGATCGAGACTGAGAAGACTCTCTACCTTGT
>ENSMUSG00000024974|Smc3|7847_1
AACTGAGAGAGACAGAAGGTGGTACTGTTCTT
>ENSMUSG00000024974|Smc3|11835_1
GAAGACCTTGAGAAGAAGCAGCAACTTCTTAG
>ENSMUSG00000024975|Pdcd4|2780_1
AGAGATTTGTGGAGGAATGTTTTCAGGCTGGA
>ENSMUSG00000024975|Pdcd4|2471_1
GAGCATGGAGATACAAATGAAGTTGCGGAGAT
>ENSMUSG00000024976|Shoc2|9194_1
TGGAAAACCTAGAAGAACTGTATTTGAACGAC
>ENSMUSG00000024976|Shoc2|16945_1
ATTGGTGAATTATGTAACCTCATTACCCTGGA
>ENSMUSG00000024978|Gpam|16461_1
GGAACTGAACTGGAGAAGTGACGAGGAAGATG
>ENSMUSG00000024978|Gpam|18505_1
GAAGAACGCTGTGAAAATGTTTAAGGACATCG
>ENSMUSG00000024979|Tectb|2954_1
TAAGCGTTCGGTTCAAAGTGGTCTTGAATAGC
>ENSMUSG00000024979|Tectb|14477_1
CTCTGTGACTTCTCAGATGTTCTTCTTCACCT
>ENSMUSG00000024982|Zdhhc6|6283_1
GTTCATCTTAGCAACGAGAGGGCTGCGATACT
>ENSMUSG00000024982|Zdhhc6|16875_1
TTGGCCCTTACATACAACTGGAGGAAGTGTGA
>ENSMUSG00000024985|Tcf7l2|8506_1
AAGCCCCACATAAAGAAGCCCCTTAATGCATT
>ENSMUSG00000024985|Tcf7l2|9360_1
AAAAAGTGCGTTCGCTACATACAAGGTGAAGG
>ENSMUSG00000024986|Hhex|1759_1
CATCGGCCATGTTTAGAGACCGGACTTTAGAA
>ENSMUSG00000024986|Hhex|13569_1
CCCGGTGTCTGTTCTTACAAGCAAGATAGTTG
>ENSMUSG00000024987|Cyp26a1|17031_1
TTTCGGGTTGCTCTGAAGACTTTTGAGCTGAA
>ENSMUSG00000024987|Cyp26a1|15255_1
TCCAGAAAGTTCGAGAAGAGATAAAGAGCAAG
>ENSMUSG00000024992|Pde6c|15903_1
GTTCGAGGTTGCAATAATAGCAACTGACCTGG
>ENSMUSG00000024992|Pde6c|3586_1
GTAGCTACGTTTTACAACCGGAAGGATGGGAA
>ENSMUSG00000025001|Hells|8617_1
GTCAAATACAGCCAGAAGTAAACAGAGAGAGG
>ENSMUSG00000025001|Hells|16537_1
GCAGCTGCTAAAAGAAAGTTGGAGAAGTTGAT
>ENSMUSG00000025006|Sorbs1|983_1
AGTTATGTGCCACAGAACGATGATGAGTTGGA
>ENSMUSG00000025006|Sorbs1|14174_1
AATACCGAGCGATCGAAAGACTGGTACAAAAC
>ENSMUSG00000025020|Slit1|10148_1
ACTGAGCTACGACTGAACAACAATGAGATTTC
>ENSMUSG00000025020|Slit1|13532_1
TGCTAACCTTCCAGAGACCATGACAGAGATCC
>ENSMUSG00000025037|Maoa|14007_1
CTTGGGGATAAAGTGAAGCTGAGCTCTCCTGT
>ENSMUSG00000025037|Maoa|1961_1
TGGATGATATGGGAAAAGAGATCCCTGTTGAT
>ENSMUSG00000025040|Fundc1|10817_1
GCCTGGCATCTTAAGGACTTGAAGGCTCTATG
>ENSMUSG00000025040|Fundc1|8860_1
AGATCGACTGGAAGAGAGTTGAAAAAGATGTA
>ENSMUSG00000025044|Msr1|14991_1
GAATTTCAGCATGGCAACTGACCAAAGACTTA
>ENSMUSG00000025044|Msr1|4538_1
GCTTTTGAATTGGGAAATGAAGAACTGCTTAG
>ENSMUSG00000025056|Nr0b1|18129_1
GCTTTGTCAAGTACTTGCCCTGCTTCCAGATC
>ENSMUSG00000025056|Nr0b1|16549_1
ACATCTCTTTCCATTAACCCCGCCAAATAAAA
>ENSMUSG00000025059|Gk|11611_1
AATTGGTTGGGTTACAACTCAGTCTCCAGAAA
>ENSMUSG00000025059|Gk|8646_1
TCCAAGAGGCTGTTGAAGAAAATAGAGCTCTT
>ENSMUSG00000025060|Slk|1651_1
GGAAGAAGACACTGGAAGAAGAGTTTGCCAGG
>ENSMUSG00000025060|Slk|10392_1
CATGCAAGTGATGTGAACTTAGAAACTGGGGC
>ENSMUSG00000025076|Casp7|13762_1
GAAGAGGACCTGATTTACGGGAAAGATGGCGT
>ENSMUSG00000025076|Casp7|6803_1
CCTGAGATGGAAACCAAGCCAGAACTGAGTCA
>ENSMUSG00000025081|Tdrd1|12227_1
AAGGCCATTGAAGTGAAGAGTGAGGTTGACTG
>ENSMUSG00000025081|Tdrd1|11629_1
GAACCAACTCTCTACAAGCTTGAAAGAGACAT
>ENSMUSG00000025083|Afap1l2|14249_1
AGCAGACACTGAAGAAAATAGACGAGGAATGC
>ENSMUSG00000025083|Afap1l2|14197_1
GAAGAGCTCACCTACGACTATGTGGATGCTGA
>ENSMUSG00000025089|Gfra1|8934_1
GTGGCAATGACCTGGAAGATTGCCTGAAGTTT
>ENSMUSG00000025089|Gfra1|11384_1
GTCCCTGTGTGCTCCTATGAAGAACGAGAGAG
>ENSMUSG00000025094|Slc18a2|14121_1
TATGAGTTTGTGGGGAAGACAGCTCCTTTCCT
>ENSMUSG00000025094|Slc18a2|10246_1
GACCTTCTAAATGAGAATGTGCAAGTTGGGCT
>ENSMUSG00000025105|Bnc1|2374_1
ACATCTGTCATCTTCAAGGGAACAAGTGGCAT
>ENSMUSG00000025105|Bnc1|13409_1
AGAAAGTACTGAATGAAGAAGCATTGGAGACT
>ENSMUSG00000025127|Gcgr|17271_1
GTGATCCCTGTGAGAAACTTCAGCTTATGAGT
>ENSMUSG00000025127|Gcgr|1165_1
TTGACATGGTCCCTGTACCCAGATATGTCCTT
>ENSMUSG00000025128|Bhlhe22|4789_1
GGTTTAGTGCGGATGAAGTGTGCTTCCTTTTT
>ENSMUSG00000025128|Bhlhe22|1620_1
CTGCTGAGGTTTTTGAAAGGGCATTGGATATT
>ENSMUSG00000025130|P4hb|1980_1
AGGTGGAAGCTGTCAAAGTACATAGCTTTCCC
>ENSMUSG00000025130|P4hb|7609_1
CAAAACTGAAGGCAGAAGGCTCTGAGATTCGA
>ENSMUSG00000025133|Ints4|17819_1
GACTCATGGCATCTAAACCTGTTGAAGTGATC
>ENSMUSG00000025133|Ints4|6271_1
GCAGCAGAGCCTTGAAAGGGTGTATAGTGTTC
>ENSMUSG00000025135|Anapc11|6047_1
TGCTATGAAAACTCCAATAAACAGCTTGATGA
>ENSMUSG00000025135|Anapc11|11261_1
TTTGGTTGGAGGAAGAAATAGCTAAGCAGGCA
>ENSMUSG00000025138|Sirt7|6468_1
GATTATCGGGGTCCTAATGGAGTATGGACACT
>ENSMUSG00000025138|Sirt7|6468_2
TTACGTGATGTGGACAAACTGGAGCCCTAGTC
>ENSMUSG00000025138|Sirt7|556_1
GAGTTGACAAAGAACAGTTGGCACTTTGCAGA
>ENSMUSG00000025147|Mob2|4051_1
ATGAGCTCTGTGCAGAAGCTGGTAACTGATGA
>ENSMUSG00000025147|Mob2|7649_1
GTGCTGTTTGTAGTGAAGAGCCTTTGGAGTCA
>ENSMUSG00000025147|Mob2|7649_2
AACTGGACTTCGGTGTAAAATGGTGCTTCAGG
>ENSMUSG00000025153|Fasn|1432_1
TTTGTGGAGCAGCTAAAGCAAGAAGGTGTGTT
>ENSMUSG00000025156|Gps1|1988_1
GAGTACCAACATGTGAAAGGCATTCCTGTGAC
>ENSMUSG00000025156|Gps1|16073_1
AGGACCTTCAATGTGGACATGTATGAAGAGAT
>ENSMUSG00000025159|Mms19|2884_1
GTGCTACTGCCATACAAATCTCAGGTCATCCG
>ENSMUSG00000025159|Mms19|16892_1
CAAGATGTGAAGCCAAACTATCTGAAGGGTCT
>ENSMUSG00000025161|Slc16a3|509_1
CTCAATCGATACTTCAACAAGCGTCGCCCTAT
>ENSMUSG00000025161|Slc16a3|7683_1
CACTTCCTGAAGGCAGAGCCTGAGAAAAATGG
>ENSMUSG00000025162|Csnk1d|877_1
CTGGCATGGAACGAGAACGGAAAGTGAGTATG
>ENSMUSG00000025162|Csnk1d|18536_1
TAAACAGAAGGCAGGAAACTTAGGTTGGAAGC
>ENSMUSG00000025162|Csnk1d|18536_2
CTGTCGTGCACCGATGAGAACTCTCCTTTTTG
>ENSMUSG00000025196|Cpn1|9486_1
ATGGTGTTGGATGAGAACTCTAACAACCTCAC
>ENSMUSG00000025196|Cpn1|245_1
CCTTAGGCCAGCATTAAAGGAGTCCGAATCTT
>ENSMUSG00000025199|Chuk|8077_1
ATAGAAGAAAATCTGAACTGTCTTGGCCATTT
>ENSMUSG00000025199|Chuk|7379_1
AGTGAGCAGATGACTTATGGGATATCTTCAGA
>ENSMUSG00000025207|Sema4g|7286_1
CGAAGGATGAATGGCAACAGTTATGTGCTCCT
>ENSMUSG00000025207|Sema4g|7431_1
GGACATAGAGAGAGGAAATCGAGGCTGTGAGG
>ENSMUSG00000025209|Twnk|18595_1
AAGATCAAGGACGACAATGGACTAGTGGCCAA
>ENSMUSG00000025209|Twnk|5764_1
ACAGGATTGCAGCTCAAGACTACATTGTTGGA
>ENSMUSG00000025212|Sfxn3|16902_1
TTTCTGATAGCATCTTAGCCTTCTGTGCCCAA
>ENSMUSG00000025212|Sfxn3|1447_1
TCTCTGGAAGAACCCAAGGCTTCATATATGCT
>ENSMUSG00000025215|Tlx1|13881_1
AAATGACCGATGCGCAAGTAAAAACCTGGTTC
>ENSMUSG00000025215|Tlx1|3263_1
AAGTTATGCGCTTATAAGGTGTTTTCTGTGTA
>ENSMUSG00000025216|Lbx1|1110_1
TCTACGAGTTGGAGAAACGCTTTCTATACCAG
>ENSMUSG00000025216|Lbx1|7804_1
GCCTCTTCCTTTTCGAAGCAATAAATCCGGGC
>ENSMUSG00000025217|Btrc|14234_1
TTATGTGCCCTGGTGTTCTGTTCGCATGTTTG
>ENSMUSG00000025217|Btrc|14234_2
GCTATGAAGACTGAAAATTGTGTGGCCAAAGC
>ENSMUSG00000025217|Btrc|7911_1
TATTGGGCATAAATTAAGATTCAGGCACTGGC
>ENSMUSG00000025217|Btrc|7911_2
AAAGGATAGTGAGCGGAGCCTATGATGGGAAA
>ENSMUSG00000025219|Fgf8|10654_1
GACCGATACTTTTGGAAGCAGAGTCCGAGTTC
>ENSMUSG00000025219|Fgf8|16648_1
CCTTCTAGTTGTGCATATTGTTTGCTGTTGGG
>ENSMUSG00000025223|Ldb1|4203_1
TCCAATTCCACTCTCAACTACCTCCGACTCTG
>ENSMUSG00000025223|Ldb1|681_1
TTGGAGGATGGACCAAAGAGATATACCATTGG
>ENSMUSG00000025224|Gbf1|9293_1
GCAAGGACTTTGAGCAAGACATCCTGGAAGAC
>ENSMUSG00000025224|Gbf1|18277_1
TCTAGAGATGCTGCTAAGGATCGTGTTAGAGA
>ENSMUSG00000025225|Nfkb2|8552_1
ATTACCCTCTGGTGGAAGACAAGGAGGAAGTG
>ENSMUSG00000025225|Nfkb2|7448_1
CTGGATCTGTTAGTTGACTGTGGAGCTGAAGT
>ENSMUSG00000025228|Actr1a|2740_1
CTAACGGAGGCACCTTTAAACCCTCGGAAAAA
>ENSMUSG00000025228|Actr1a|8962_1
TTGAGAGGAACTGCCTGTGTGTGTGAATGAGT
>ENSMUSG00000025231|Sufu|2835_1
GGATTGCATGAGGGGAAGAGTGTACATGGTTC
>ENSMUSG00000025231|Sufu|2835_2
AGAGCGTGCATCTAAAATTTAACCAAGAGTCG
>ENSMUSG00000025231|Sufu|13474_1
TGTCTAAGGGTCCTGTAGTCCTTAGGAGAAAC
>ENSMUSG00000025231|Sufu|13474_2
TGCCTACCTTTCACAAAAATATCAGGAAAGGG
>ENSMUSG00000025231|Sufu|13474_3
GCAAAGATGGTGCAGAAGCCATGTACATAGTG
>ENSMUSG00000025232|Hexa|15291_1
GTCTCTGATTATGACAAGGGCTATGTGGTGTG
>ENSMUSG00000025232|Hexa|8800_1
ATCAGTGTAGGCTACTGTGAGCAGGAGTTTGA
>ENSMUSG00000025235|Bbs4|4220_1
AGGGAGACCTGGATAAAGCCATCGAGATCTAC
>ENSMUSG00000025235|Bbs4|9549_1
GGACCAAACCAGTCAAAGATCCCAAGACAAAG
>ENSMUSG00000025239|Limd1|2146_1
GTGGACTCTGAGAACAAGATCTACTGTGTCCG
>ENSMUSG00000025239|Limd1|11958_1
CATGTCAAGAGACTGGAGAAAGGACCCTCACC
>ENSMUSG00000025240|Sacm1l|11052_1
GATTCTCATCTCCCGAAGGAGTTGTTTCAGAG
>ENSMUSG00000025240|Sacm1l|16636_1
TCAGTTGGGACTATTAATGGATGGCTTCAACT
>ENSMUSG00000025261|Huwe1|10072_1
CAGCAAATCTCCAGCAAAGGTTGGTGAAGGAG
>ENSMUSG00000025261|Huwe1|109_1
CTGATGGTACAGGAGAATTCCTAGATGCCTGG
>ENSMUSG00000025271|Pfkfb1|4052_1
ATGCGGGTGTCTGTGAAGAGATGACTTATGAA
>ENSMUSG00000025271|Pfkfb1|2477_1
CGGTGCCTTCTAGCATACTTCCTGGATAAAAG
>ENSMUSG00000025278|Flnb|18459_1
CAGAGTTGAGGTTGGAAAGGACCAGGAATTTG
>ENSMUSG00000025278|Flnb|8928_1
ATGGCAGAGGAATCGAACCTACTGGAAACATG
>ENSMUSG00000025316|Banp|13966_1
AATTTGGAATCACGGAATCTGACTGGTATCGG
>ENSMUSG00000025316|Banp|9212_1
CCAGAGGAGAAACACAACTGTGGAGTAGTGAA
>ENSMUSG00000025321|Itgb8|15838_1
GTGTGGAAACGTGACAAGCAATGACGAAGTTC
>ENSMUSG00000025321|Itgb8|8766_1
CAAAACCAAGCTAGGAAGAGTGTATGGCCAGT
>ENSMUSG00000025326|Ube3a|4964_1
CCTGCAGACTTGAAGAAGCAGTTGTATGTGGA
>ENSMUSG00000025326|Ube3a|9134_1
ATGAAGGGAGTGTGGAAGATGATATGATGATC
>ENSMUSG00000025330|Padi4|10475_1
CGAGTTATGGGTCCAAATTTTGGCTATGTGAC
>ENSMUSG00000025330|Padi4|1192_1
AAATTAAGAGACCAGAATGCCTATGTGGAGAG
>ENSMUSG00000025332|Kdm5c|10988_1
CGGAACACTTGGAAGAAGTGATGAAGAAGCTG
>ENSMUSG00000025332|Kdm5c|2220_1
CATCGAGGAAGACGTAACTGTGGAGTATGGGG
>ENSMUSG00000025333|Gpr143|8767_1
TTCTGATGAGGTGCTGAGCATTTTGTCTGAAG
>ENSMUSG00000025333|Gpr143|15607_1
TGATGTATACTTGGTGATCAGGAGATCGGCGG
>ENSMUSG00000025347|Mettl7b|18299_1
CTAAATAGTTCCCGTTTCTTGCTTTCCATCTT
>ENSMUSG00000025347|Mettl7b|2307_1
CTCATCCTAAGGTTTTTCTGCTCGCCCATTCC
>ENSMUSG00000025348|Itga7|4651_1
TTTGACGGAGATGGGAAGGTCTTTATCTACCA
>ENSMUSG00000025348|Itga7|2931_1
ACCGATATGAGTCTCGACAGAGAGTGGACCAG
>ENSMUSG00000025352|Gdf11|3680_1
CTGAGGACTTCTTGGAAGAGGACGAGTACCAC
>ENSMUSG00000025352|Gdf11|15946_1
GGTCTGGGAAGGGTTAAGGGTCAAGAAAATAG
>ENSMUSG00000025357|Dgka|10023_1
CTTCTAGTCTTCATCAATCTTAAGAGCGGAGG
>ENSMUSG00000025357|Dgka|2172_1
CAGGAGATGATGAGAGAGATGGATCAGGACGG
>ENSMUSG00000025358|Cdk2|10013_1
GCCAGGAGTTACTTCTATGCCTGATTATAAGC
>ENSMUSG00000025358|Cdk2|4512_1
ATGAATTAGATTGAAAAATAGGCCTAAGCCGT
>ENSMUSG00000025364|Pa2g4|11851_1
TGGAGAGAAGACGATTATCCAGAACCCTACAG
>ENSMUSG00000025364|Pa2g4|181_1
CAAAAAACCAGCTCCGACTGACTCTGGTGTTG
>ENSMUSG00000025369|Smarcc2|5196_1
GCTGCCTACAAATTCAAGAGTGACCAGGGATG
>ENSMUSG00000025369|Smarcc2|16950_1
TCCCAGGGAACCTAGAAGAAGAGGAATGGGTA
>ENSMUSG00000025370|Cdh9|17030_1
CAAGGCTATAGACAGAAAGACCGGACGACAAG
>ENSMUSG00000025370|Cdh9|12399_1
AGAGTGGATGCAAGTAATACCCACCCTGATCC
>ENSMUSG00000025370|Cdh9|7061_1
TGGCCAGTTGATTCAAACTATAAGTGTCATGG
>ENSMUSG00000025372|Baiap2|7641_1
AGCCAAGGGAGTAAGAACCCTCAGAAGTACTC
>ENSMUSG00000025372|Baiap2|9129_1
CCTTTTGGTTGGTGATCCCAGACTCTGAAATC
>ENSMUSG00000025372|Baiap2|9129_2
CCAACGTCCATCTGAAACCAACAGTGACCAAT
>ENSMUSG00000025377|Tepsin|5065_1
CATGGAGGTGTGGAAAATACAGTCAACTGGTG
>ENSMUSG00000025377|Tepsin|6774_1
TTGCTAGGTGCTGGCAATGATTGTATGGACTT
>ENSMUSG00000025380|Fscn2|1390_1
GTACTGCCTCAAGTCTTATGACAGCCGCTACC
>ENSMUSG00000025380|Fscn2|8141_1
GTTTTGTGTGCATGAAGAAAAACGGGCAGCTG
>ENSMUSG00000025383|Il23a|14188_1
TAATTAACCCATTAGGACTTGTGCTGTTCTTG
>ENSMUSG00000025383|Il23a|11879_1
AGCTGCATATTTATTAAGTGGGAAGGGAACTT
>ENSMUSG00000025384|Faap100|735_1
AAATGCAGGCCAGAAAATTAAGGAGCTGCTCT
>ENSMUSG00000025384|Faap100|17222_1
CTAGAGGAGCCTGTGATCTTCATTGGGGCTTT
>ENSMUSG00000025386|Pde6g|553_1
GTGGCAAGAGAGACTAAGCTACTCCATCCGTT
>ENSMUSG00000025386|Pde6g|7419_1
CTTCCCAACATACTCTTGTCCCTTGTCCCTAT
>ENSMUSG00000025389|Mip|8128_1
ATCTTTGCTACATACGACGAGAGGCGGAATGG
>ENSMUSG00000025389|Mip|15112_1
TGAGGCTAAAACAGGAAATCTGGTGTCTGAAG
>ENSMUSG00000025400|Tac2|4035_1
CTGTCTCTCTGGAAGGATTGCTGAAAGTGCTG
>ENSMUSG00000025400|Tac2|3802_1
CCCTACTCTGCATAGAAGCTGCATATGAACAG
>ENSMUSG00000025407|Gli1|5544_1
GGACAAGTGCAGGTAAAACCAGAACAAGGGTG
>ENSMUSG00000025407|Gli1|13611_1
GAGTTCAGTCAAATTAACAAAGAAGCGGGCTC
>ENSMUSG00000025408|Ddit3|4774_1
CAAGGAAGAACTAGGAAACGGAAACAGAGTGG
>ENSMUSG00000025408|Ddit3|12240_1
CTCGGCTTGCACATAGACGGTACATTGTTTAT
>ENSMUSG00000025410|Dctn2|1920_1
AACTTTGCCAGCATTGATGCTCGGATGAAGAG
>ENSMUSG00000025410|Dctn2|11503_1
GAAGCAACTAAGAGCAGCAAAGGCAGTTCAGG
>ENSMUSG00000025417|Pip4k2c|8417_1
GCCAGCGATAAGGAAAAGGTTAAAGAACTGCC
>ENSMUSG00000025417|Pip4k2c|690_1
ACTTTTGCTGAGTGGAAGAAACTGAATGTCTG
>ENSMUSG00000025418|Bsnd|13584_1
TTTTCCTGGCATCCCAACCCCTAGATGAGAAT
>ENSMUSG00000025418|Bsnd|1552_1
CTTGCATTGGTTTGGAATGGACAAAATCCAGC
>ENSMUSG00000025420|Katnal2|17703_1
TTTGTAAAGTTCCAGAAGTACCCCAAAGTGGT
>ENSMUSG00000025420|Katnal2|1710_1
CCAAGCAGCTAGTCAAAGAAGCCGTTGTGTAC
>ENSMUSG00000025420|Katnal2|1710_2
GATGGAAAGGGGCACTTGTCTCAAGAAAAAGG
>ENSMUSG00000025423|Pias2|5067_1
GGCATCTGAAATTGGAAAGAATTACTCCATGT
>ENSMUSG00000025423|Pias2|18150_1
TGTGCCCTTTAGGAAAAATGAGGCTGACAATC
>ENSMUSG00000025431|Crisp1|12081_1
ATATGATGTTGGCCCAAAGCAACCTGATAGTG
>ENSMUSG00000025431|Crisp1|13499_1
ACCTTAACGAGCAGAATTTATAGTTTGCTTGT
>ENSMUSG00000025432|Avil|2915_1
CCTACGCTAATGACAAAAGGCTGCAGCAAGAA
>ENSMUSG00000025432|Avil|10009_1
ATCATATGAGCAGCTAAAGAACGAGCTGGGAG
>ENSMUSG00000025451|Paip1|17615_1
TGAGATGGACCCAGAAATTGAAGAAGCTTATG
>ENSMUSG00000025451|Paip1|15588_1
TATGAGGATGGTTGTGAGGATTACCCGACTCT
>ENSMUSG00000025465|Echs1|13021_1
ACGTTAACAGAAGGAAATAAGCTGGAGAAGAG
>ENSMUSG00000025465|Echs1|1410_1
CTTGCCATGATGTGTGATATCATCTATGCTGG
>ENSMUSG00000025467|Prap1|14450_1
TGTTCCCTGAACAGGAAACAGAGAAGGTCTGG
>ENSMUSG00000025467|Prap1|16926_1
TGTGACCACTGAGTCTCCCCAGCTAGTAAAAA
>ENSMUSG00000025474|Tubgcp2|486_1
GGTGTATGAGAGACCAACATTGGCTGGAGATT
>ENSMUSG00000025474|Tubgcp2|10707_1
ACTACATGATGTTTGAAGTGATGGAACCGACC
>ENSMUSG00000025478|Dpysl4|679_1
CTGATCTGTATGTGGAAGACGGTCTGATTAAA
>ENSMUSG00000025478|Dpysl4|13648_1
ATGTGTGGCTTCAGGGAAAATGGACGAGAATG
>ENSMUSG00000025479|Cyp2e1|10731_1
GTGTTCCAGGAGTACAAGAACAAGGGGATTAT
>ENSMUSG00000025485|Ric8a|14401_1
CTGGATACAGATGTGAAGAGAGTAGCTGCCGA
>ENSMUSG00000025485|Ric8a|7972_1
AAATGAACATGCGTGTATGAGGGTGGTAATGG
>ENSMUSG00000025486|Sirt3|7486_1
TTCTTTCACAACCCCAAGCCCTTTTTCATGTT
>ENSMUSG00000025486|Sirt3|16811_1
AAGCTGGATGGACAGGACAGATAAGACTATGG
>ENSMUSG00000025487|Psmd13|2736_1
TCTGTCCCTGGTAGAAATAATTCTCCATGTGG
>ENSMUSG00000025487|Psmd13|14612_1
CTAGGTGATGAGAAAGGGCACGAATGGGAATG
>ENSMUSG00000025488|Cox8b|903_1
GTTGCACATCCCTGAGAGATTTCATTAAACAT
>ENSMUSG00000025488|Cox8b|2102_1
TATAAAAAGCCCCAGCTGGCTACCTAAGTGGT
>ENSMUSG00000025496|Drd4|16685_1
CTGGAGAACCGAGACTATGTGGTCTACTCGTC
>ENSMUSG00000025496|Drd4|14590_1
TCAATATTGAGGAATAATGAGCTGTGAGTGCT
>ENSMUSG00000025498|Irf7|2532_1
GTGTACGAACTTAGCCGGGAGCTTGGATCTAC
>ENSMUSG00000025498|Irf7|6426_1
TTGACTCAGAATCCCAACTCCCAATAAATAGT
>ENSMUSG00000025499|Hras|17057_1
ACGTTGCATCACAGTAAATTATTTGATGGTCT
>ENSMUSG00000025499|Hras|6943_1
ATTCTAGGACTATGGAAATAGGGCCCTGATGT
>ENSMUSG00000025509|Pnpla2|9524_1
GATATCCGGTGGATGAAAGAGCAGACGGGTAG
>ENSMUSG00000025509|Pnpla2|4993_1
AAACAGGGCTACAGAGATGGACTTCGATTCCT
>ENSMUSG00000025510|Cd151|9042_1
AGGCCTGGCTAGTAGAATAGGGTTTAGATTAT
>ENSMUSG00000025510|Cd151|12919_1
TGCTCCATGTTCCTGTACACTGTCTCCTTTTG
>ENSMUSG00000025515|Muc2|5138_1
TCCCGACTTCAACCCAAGTGATTGTGTTTCAG
>ENSMUSG00000025515|Muc2|12856_1
TATGACGTCTGTGTGAAGACATGTGGATGTGT
>ENSMUSG00000025534|Gusb|16311_1
TACTGGATTTCTGTGCAGGGCAGTGAACATTT
>ENSMUSG00000025534|Gusb|14005_1
CCAGAGACAGCCCAAAACTTCGGCCTTTATTT
>ENSMUSG00000025534|Gusb|14005_2
GCCTCATTATCCTCAGAAGATAAGACTCAGAC
>ENSMUSG00000025557|Slc15a1|13910_1
CGTGCATTTTCCTGGAAATAGTGTGACGCTTG
>ENSMUSG00000025557|Slc15a1|651_1
GGCTGGACTGGGCTAAAGAGAAATACGACGAG
>ENSMUSG00000025576|Rbfox3|1179_1
CAGGGATAGGTGGAGTAGGGTTAACAGCAAAA
>ENSMUSG00000025576|Rbfox3|1179_2
GTTGTTGTACGAGCCACTCCAGGTACGGTATG
>ENSMUSG00000025576|Rbfox3|5902_1
CACAGAAGCTATGGAAACGGAACCCTCCTTTT
>ENSMUSG00000025576|Rbfox3|5902_2
CTGAAGTCAGGCTGAAAGCCTAGAGAACTAGC
>ENSMUSG00000025577|Cbx2|6850_1
CTTCAGGTCCTTGACTTGCAAAGCGTCAAGAA
>ENSMUSG00000025577|Cbx2|6819_1
CTATGCTTTGCAAGTAAGGCTATAACTTCAGT
>ENSMUSG00000025579|Gaa|11610_1
ACGGTGTCTTCTTGCTAAACAGCAATGCCATG
>ENSMUSG00000025579|Gaa|7159_1
TTCATAGGAGACACGTCAGAAGAGCTGTGTGT
>ENSMUSG00000025580|Eif4a3|7514_1
GTGGCTGTGGAAAGAGAGGAATGGAAATTTGA
>ENSMUSG00000025580|Eif4a3|4630_1
CAGAAAGAACGAGAGTCTATCATGAAGGAGTT
>ENSMUSG00000025583|Rptor|16264_1
TTCACAGCCATCTACAACGGAAATGGAGAGCT
>ENSMUSG00000025583|Rptor|8625_1
CGAAAGATGTTTGACAAAGGCCCTGATCAGAC
>ENSMUSG00000025584|Pde8a|7124_1
AAGCAAATGGAGAGGAATGACTACCGGACACT
>ENSMUSG00000025584|Pde8a|4617_1
GGAGAATTAATAGGGAAGGAGTTAGCACAAGT
>ENSMUSG00000025584|Pde8a|6457_1
GTCTGATGGCTTACGAAGGTTTTCAGGAAATG
>ENSMUSG00000025588|Nat1|1043_1
ACCATCAGTGACAGGAAGTACATTGTGGATTC
>ENSMUSG00000025588|Nat1|14511_1
GAGCCCCGAGTTATCGAGGATTTTGAATATGT
>ENSMUSG00000025608|Podxl|7341_1
CTGGATGAGAAAGAGAAACTCGTGGAACTGCT
>ENSMUSG00000025608|Podxl|18015_1
CATAACTGAGGCCTTAAGAGGTCAGGTGACTT
>ENSMUSG00000025609|Mkln1|3989_1
GACTTCTGGTCACTGAAGTTGTGTAGACCTTC
>ENSMUSG00000025609|Mkln1|11161_1
GCATCTGGTATGTTGAACTTAGTGGCATTGAT
>ENSMUSG00000025612|Bach1|15728_1
AATCGAGAAGCTGCAAAGTGAAAAGGAGAGCT
>ENSMUSG00000025612|Bach1|8238_1
TTTAAAATGTGAAGGAATGAAGGCAGCCATGG
>ENSMUSG00000025613|Cct8|17712_1
GGCATGGTTTTTAAGAAGGAAACTGAAGGTGA
>ENSMUSG00000025613|Cct8|5047_1
AAGAAGGACTGGGATGACGACCAGAATGACTG
>ENSMUSG00000025626|Phf6|200_1
GCCATGTAGGGGAGGAAGAAAATGAAGCAAGA
>ENSMUSG00000025626|Phf6|11744_1
CCAAAGCTATTGTATAAGGAGTGAGAGGTACG
>ENSMUSG00000025626|Phf6|11744_2
TAAAAACCATAGTGGAAATGATGAGCGAGATG
>ENSMUSG00000025630|Hprt|13986_1
TTTTCACCAGCAAGCTTGCAACCTTAACCATT
>ENSMUSG00000025630|Hprt|12372_1
GCTGAAACATGTTTATTCCACTGAGCAAAACC
>ENSMUSG00000025650|Col7a1|2536_1
TTCTTCTTCTTCGTCAATGACTTCAGCATCTT
>ENSMUSG00000025650|Col7a1|3908_1
CAAGGGTGAAAAAGGAATAAAGGGAACCTGTG
>ENSMUSG00000025701|Alox5|1444_1
AAATTGAGAAGCGCAAATACTGGCTCCATGAT
>ENSMUSG00000025701|Alox5|1090_1
CAGTTTGATAGTGAAAAAGGAGTGGACTTTGT
>ENSMUSG00000025723|Nmb|9711_1
GGGACCAGAGACTACAGCTGAGTCATGATCTG
>ENSMUSG00000025723|Nmb|13729_1
CTTAGAATGTGTCCATCCAGGGAAGCTGACAA
>ENSMUSG00000025723|Nmb|4380_1
TAATGATGCAGACACAAAGTCTTTCCTGCTGT
>ENSMUSG00000025733|Rhot2|12212_1
GTGGAGTGTTCAGCCAAGCACTTGAGGAATAT
>ENSMUSG00000025733|Rhot2|4177_1
TAGATCTTGGCTTCCAAAAGTCTGTTGCCCTA
>ENSMUSG00000025738|Fbxl16|17682_1
TCTAAGAAGGGAGTCAAGGCCATGAGTCTCAA
>ENSMUSG00000025738|Fbxl16|3366_1
GACCTTGGAACAATCAACATTAGCCTAACCGG
>ENSMUSG00000025758|Plk4|1056_1
TGACTTTGGACTAGCAACGCAGTTGAATATGC
>ENSMUSG00000025758|Plk4|9299_1
CTGTCTTCTGTGTTGGACCATCCTTTCATGTC
>ENSMUSG00000025764|Jade1|6442_1
AAGTAACCAATGAAGAATTTAAGGAGATGGGG
>ENSMUSG00000025764|Jade1|608_1
AGTTCAGCCAAAATGTTTGCTGTGTCCCAAGA
>ENSMUSG00000025777|Gdap1|5030_1
CTTGATGAGTTGGAGAAGGTCTTGGATCAGGT
>ENSMUSG00000025777|Gdap1|8113_1
GAGCTCATGTGGGAGAAGGAGCTAATGATATG
>ENSMUSG00000025779|Ly96|14396_1
CATAAGACTGAGGGGAACCAATGGATTTGTGC
>ENSMUSG00000025779|Ly96|11424_1
CTAAGGGCCATTACAGATGTGTTGCAGAAGCT
>ENSMUSG00000025790|Slco3a1|9573_1
GTCTCCTATATTGACGACCACGTGCGGAGAAA
>ENSMUSG00000025790|Slco3a1|12659_1
CCTTACTCTCCGTGCAACAACAACTGTGAATG
>ENSMUSG00000025793|Hgs|16455_1
GTAGAGGGCTCTCCGATGCATGGTGTGTATAT
>ENSMUSG00000025793|Hgs|8484_1
AAGGAAAGTGATGCCATGTTCGCTGCTGAAAG
>ENSMUSG00000025804|Ccr1|17110_1
GTGAGAAGAAGGTCAAAGCCGTGCGTCTGATA
>ENSMUSG00000025804|Ccr1|3945_1
TTCTGGATTGACTACAAGTTGAAAGACGACTG
>ENSMUSG00000025809|Itgb1|10624_1
TCAGTGAATGGCAACAATGAAGCTATCGTGCA
>ENSMUSG00000025809|Itgb1|17865_1
GATCTGGAGAATGTGAAAAGTCTTGGAACGGA
>ENSMUSG00000025810|Nrp1|8703_1
ACTGGATCTCCCTGAAAGAGGGAAATAAAGCC
>ENSMUSG00000025810|Nrp1|10073_1
GAGGACAGAGACTGCAAGTATGACTACGTGGA
>ENSMUSG00000025812|Pard3|10276_1
TGGAAGGCTGAGGGTAAATGACCAGCTGATAG
>ENSMUSG00000025812|Pard3|12703_1
GTAGGCAGTGTGTACAACACGAAGAAAGTAGG
>ENSMUSG00000025854|Fam20c|5762_1
GCTGGTAGGATGATCAACATGACCAAGGAGAT
>ENSMUSG00000025854|Fam20c|1650_1
CAAGACTTCAGCTCAGATCCAGCCTCTAACCT
>ENSMUSG00000025856|Pdgfa|8290_1
TCAGGAAGAAGCCAAAATTGAAAGAGGTCCAG
>ENSMUSG00000025856|Pdgfa|9116_1
TTGCTAAATGGCTTCTATGGCAGCATGGAGAC
>ENSMUSG00000025860|Xiap|15026_1
GCTGCTGGGAGGATAAAGATTGTTTTAGATGC
>ENSMUSG00000025860|Xiap|1996_1
TATCTAGTTGGAGCCAAATCAGCTTGTGTGTA
>ENSMUSG00000025862|Stag2|3362_1
GGACTTACTGCGCTTAAAGAAACAGATGAGGG
>ENSMUSG00000025862|Stag2|3162_1
AAAACCATCTACAGGAAAGCGGAAAGTGGTTG
>ENSMUSG00000025880|Smad7|18366_1
CTCAATTCGGACAACAAGAGTCAGCTGGTACA
>ENSMUSG00000025880|Smad7|9527_1
TCTTGTTCTTTGAGAAATTAGCTTATGGTGCG
>ENSMUSG00000025887|Casp12|10404_1
TGCAGAGGCAGATATAATGGAACTATTTGGGT
>ENSMUSG00000025887|Casp12|14355_1
AATGCTGATACTGACATTTTGAACATGCAAGA
>ENSMUSG00000025888|Casp1|6394_1
ATGGTGAAAGAGGTGAAAGAATTTGCTGCCTG
>ENSMUSG00000025888|Casp1|13211_1
CTCATCAAACACATGAAAGAATATGCCTGGTC
>ENSMUSG00000025892|Gria4|5685_1
AGCTATCGAGAACAGAACAGTGGTTGTAACCA
>ENSMUSG00000025892|Gria4|10221_1
CATGGTGACGAAACTAATGGATCGCTGGAAGA
>ENSMUSG00000025902|Sox17|12657_1
TTTGTGTATAAGCCCGAGATGGGTCTTCCCTA
>ENSMUSG00000025902|Sox17|17839_1
TATTTTGTCTGCCACTTGAACAGTTGAGGGGC
>ENSMUSG00000025905|Oprk1|7220_1
TGTTGGTATATCAGCGATAGTCCTTGGAGGCA
>ENSMUSG00000025905|Oprk1|8528_1
TATTTGTGGTGGGCTTAGTGGGCAATTCTCTG
>ENSMUSG00000025907|Rb1cc1|11445_1
TGTTACATCTTTGCATCGCCAAGCATATGAAA
>ENSMUSG00000025907|Rb1cc1|9819_1
GCCTTGTAATAGAGCTGTTAGAAAGAGTCAGA
>ENSMUSG00000025917|Cops5|10096_1
CAGGAGGCAACTTGGAAGTGATGGGTTTGATG
>ENSMUSG00000025917|Cops5|11552_1
AGGAAAAGAAGCTCAAGTAACACTTTTAACCC
>ENSMUSG00000025920|Stau2|8808_1
AAAACGCCCTAAAACAATAGTAAAGGCTGGAC
>ENSMUSG00000025920|Stau2|8808_2
TAGAATGGTCTCTTTAAAAAGGGATGGTTGGG
>ENSMUSG00000025920|Stau2|16313_1
ATGAATTCTTTGGTGAAGGGAAGACTCGACAA
>ENSMUSG00000025925|Terf1|5277_1
TGAAGGCAGCAACAAAAGTAGTGGAAAATGAG
>ENSMUSG00000025925|Terf1|5162_1
AGGCTGGATGGGTTTGATTCAGCTTAATACAA
>ENSMUSG00000025927|Tfap2b|13727_1
TCAGTTGAAGATGCCAATAACAGCGGCATGAA
>ENSMUSG00000025927|Tfap2b|13029_1
CGGTGTCTATTTCAAGATACACGTGGAGACAA
>ENSMUSG00000025929|Il17a|13752_1
CTCTCCACCGCAATGAAGACCCTGATAGATAT
>ENSMUSG00000025929|Il17a|6988_1
GTGTAAAGGGGTCCCAAACTGCTTCGTGTTTG
>ENSMUSG00000025932|Eya1|10144_1
ATTCTGACCTTGAGAGAGTGTTCATCTGGGAC
>ENSMUSG00000025932|Eya1|17980_1
AGCTTTACCACGTCATCAGGATTATATTCAGG
>ENSMUSG00000025945|Crygf|9809_1
TCTTACTCTGCCCTTTCATCATTTGGAAGTTA
>ENSMUSG00000025945|Crygf|5675_1
ATCAGGATCTACGAGCGAGAGGACTACAGAGG
>ENSMUSG00000025946|Pth2r|6389_1
GGGCTCTACCTGCACAACTTAATCTTTGTGTC
>ENSMUSG00000025946|Pth2r|11683_1
GAAGGATGCAAGGGAGAAACCCATCCTATCTG
>ENSMUSG00000025950|Idh1|3129_1
GAAAACTTGAAGGCCAAATTAGCTCAGGCCAA
>ENSMUSG00000025950|Idh1|16466_1
AGGGTTGAAGAATTCAAGTTGAAACAAATGTG
>ENSMUSG00000025952|Crygc|14118_1
GGCTCTTTGCGGAGGGTGGTAGATTTATACTA
>ENSMUSG00000025952|Crygc|4366_1
TTAACGCTACCATTTTCTCATTTTGGAACCTA
>ENSMUSG00000025958|Creb1|17483_1
GAGGCAGCAAGAGAATGTCGTAGAAAGAAGAA
>ENSMUSG00000025958|Creb1|11334_1
GGGATTTAAGTTCTCTCCTGTTACGGTGGAGA
>ENSMUSG00000025968|Ndufs1|5630_1
CTGGTAGAGATTGAGAAAGCTCCAAAGGTTGT
>ENSMUSG00000025968|Ndufs1|7947_1
AGAGTCCATTGATGTAATGGATGCAGTGGGAA
>ENSMUSG00000025969|Nrp2|2887_1
AAAGGCTACTACGTCAAATCGTACAAGCTGGA
>ENSMUSG00000025969|Nrp2|808_1
AAGCTGTTTGAAGGGAACATGCACTATGACAC
>ENSMUSG00000025971|Maip1|5982_1
GAAGAACTTGTAGCCAAAGAGGTGCTACAGAT
>ENSMUSG00000025971|Maip1|4191_1
AGGGCGTGAACTCTTAATAATTGCTGTGAAAA
>ENSMUSG00000025980|Hspd1|2461_1
GAGGCGGCATGTTCTAACTCCTAGAGTAGTGC
>ENSMUSG00000025980|Hspd1|12689_1
AGAAGTATCCAATTATGTGACAACCTTTGTGT
>ENSMUSG00000025991|Cps1|12093_1
CCGAATTGGTAGCTCAATGAAAAGTGTGGGCG
>ENSMUSG00000025993|Slc40a1|17966_1
GGAGGGAACTCATCTAATGGGTGAGAAAGACT
>ENSMUSG00000025993|Slc40a1|16389_1
GGGAGCATCAGCAATAACTGGAATAATGGGAA
>ENSMUSG00000025997|Ikzf2|7760_1
AGAAGGAGAACAGATAAGGGCCTTCAAGTGTG
>ENSMUSG00000025997|Ikzf2|1265_1
CCTATCATGGACAACAATATTTCTCTGGTGCC
>ENSMUSG00000025997|Ikzf2|13075_1
TTCTGTAAAGCTGGAAATGCAGAGTGATGAAG
>ENSMUSG00000026009|Icos|949_1
AATGCGGTGTCCATCAAGAATCCAATGCTCTG
>ENSMUSG00000026009|Icos|11479_1
CCTGCTCTTGCCTTCAAATTTCCCCTTAAAGA
>ENSMUSG00000026011|Ctla4|2617_1
AAGCTAAGGAGCATGAACAGAGAGCTGGGATA
>ENSMUSG00000026011|Ctla4|2617_2
GGAGCTTAGGACACTAATCCATCAGGTTGGAC
>ENSMUSG00000026012|Cd28|5989_1
TTGACTTGATTGGGGAAGTTAGAGTAGAGCAA
>ENSMUSG00000026012|Cd28|4087_1
AGTCATGATACTGTGAACAAAAAGGGTAGTGT
>ENSMUSG00000026021|Sumo1|10358_1
AGGTTTGTGATGATAAAAAGATCGACCAATGG
>ENSMUSG00000026021|Sumo1|10163_1
TTTAAAATCTGCGGGTCTGGACCAAAAGAAGA
>ENSMUSG00000026024|Als2|17531_1
CTCTATGCCCTGGATAATGACCGAGAGGAAGA
>ENSMUSG00000026024|Als2|7527_1
CAAAGGTTAGCAGTGAAAATGGAGTCTGGAGT
>ENSMUSG00000026029|Casp8|8166_1
AAAGAGGCTCTGAGTAAGACCTTTAAGGAGCT
>ENSMUSG00000026029|Casp8|14182_1
TTTGTAGAAATGGAGAAGAGGACCATGCTGGC
>ENSMUSG00000026031|Cflar|14519_1
GCATGACTACTGTGGAAAGCTTTCTTTTAGTC
>ENSMUSG00000026031|Cflar|14519_2
AATACCGTGACAGTCAAAGAACACTGGTGAAG
>ENSMUSG00000026031|Cflar|13045_1
GGGCTCATGGCTTCCATTTTCTGCATGTACTA
>ENSMUSG00000026031|Cflar|13045_2
TGATGGGCAGAGATCAAGTTCACTCAGGGTTC
>ENSMUSG00000026034|Clk1|10975_1
GAATGCATCGATCATAAAGTGGGAGGTAGACG
>ENSMUSG00000026034|Clk1|10386_1
AAATTGACTCATACAGACTTGAAGCCTGAAAA
>ENSMUSG00000026039|Sgo2a|17357_1
AATGTGACTATGAGGAAGAAGTGTGTGTCTTC
>ENSMUSG00000026039|Sgo2a|10539_1
TACGAAGAGGAGGCAAACATATACGACAGATG
>ENSMUSG00000026058|Khdrbs2|15957_1
GCGGAAGAAATTGAGAAATTTCAAGGTTCAGA
>ENSMUSG00000026058|Khdrbs2|14987_1
GCCTCTTAGGAGTTCAACATGTAAGGCTTTGC
>ENSMUSG00000026058|Khdrbs2|14987_2
TCTGGACTTTACACTGATTCTTGGACTGGTGG
>ENSMUSG00000026058|Khdrbs2|14987_3
AAGAAACGGGTGCTAAAATGTCTATCCTGGGC
>ENSMUSG00000026064|Ptp4a1|6254_1
ATTTGGGCTATGATCAACATGTTTGGACACTT
>ENSMUSG00000026064|Ptp4a1|16962_1
CTTTGTCATGTGCAGAACATGTAGAGTATGCT
>ENSMUSG00000026065|Slc9a4|8573_1
AGCGTGGTCTTATACAACATACTAATTGCCTT
>ENSMUSG00000026065|Slc9a4|15318_1
CTTTTTCCTAGGAAGAAACTGTTTGTTACGGC
>ENSMUSG00000026068|Il18rap|18118_1
GACGTAGAGCTTGGAAAGCCTTTAACTCTCCC
>ENSMUSG00000026068|Il18rap|933_1
ACTGGTACTGGATTGAAGTTGTCCTGCTCTGT
>ENSMUSG00000026068|Il18rap|392_1
GTGAGCATCATTAAGAAAAGCCGAAGAGGAAT
>ENSMUSG00000026069|Il1rl1|16944_1
CTCAGTGTTAAGGATAACTGGTGTGACAGAAA
>ENSMUSG00000026069|Il1rl1|17849_1
CAAGATAACGTGTCCAACAATTGACCTGTATA
>ENSMUSG00000026070|Il18r1|8291_1
GGAAATGATCGTCGCAATTGGACCTTAAATGT
>ENSMUSG00000026070|Il18r1|11133_1
TATTGAAGGAAGGAGTAAAGTAACTCCAGCTA
>ENSMUSG00000026072|Il1r1|2416_1
ATGACTATGTTGGAGAAGATACCATCGAGGTT
>ENSMUSG00000026072|Il1r1|1839_1
GTTCTGGAAAAACTTAAGATACCAGATGCCAG
>ENSMUSG00000026074|Map4k4|3170_1
GGCAGAAGCGGATTGAACAGCAGAAAGAACAG
>ENSMUSG00000026074|Map4k4|5493_1
AGAATGCTGAGGTGAAACTTGTTGATTTTGGT
>ENSMUSG00000026077|Npas2|17911_1
ATTTCCTTCCAGAGCAAGAACATTCCGAAGTT
>ENSMUSG00000026077|Npas2|4867_1
CATGTACCCCTAGGAAAGGACGTCTGCTTCAT
>ENSMUSG00000026080|Chst10|17748_1
CTTCCACGCCTCTCTTCCTTCAGCAAAATAGG
>ENSMUSG00000026080|Chst10|12254_1
TGCAGTGTCGAATCTAAGCCAGAATGATACCT
>ENSMUSG00000026082|Rev1|10527_1
TCCGTGATCTCTTCCAACTTCAGAAAGCCAAG
>ENSMUSG00000026082|Rev1|6019_1
GGGAGTTGGACGTTCAATGGAATCTAAGCTTG
>ENSMUSG00000026085|Lyg1|11324_1
CAGAAATACTGTATGGATCCTGCAGTGATCGC
>ENSMUSG00000026085|Lyg1|248_1
GACAAAATTCTACCCTCCCACAGCTTGGAAGA
>ENSMUSG00000026098|Pms1|9941_1
GGAGGTGGTAGTTACAACAAGGACATCTGCTG
>ENSMUSG00000026098|Pms1|14902_1
CTTGGAAATAGAAGGAATGGCTCAGTGTCTCC
>ENSMUSG00000026100|Mstn|15460_1
GTGATGGCTCTTTGGAAGATGACGATTATCAC
>ENSMUSG00000026100|Mstn|17922_1
AAGATAAAATTCCACAAAGTAGGAATGGGGCC
>ENSMUSG00000026102|Inpp1|5755_1
GCTGTATCATGTGGAAAATAAAGGTGCTTCTG
>ENSMUSG00000026102|Inpp1|2730_1
ATCAGCATCCCTCACGAGAGTCTTGGGATTTG
>ENSMUSG00000026104|Stat1|6790_1
GGATTTCGGAAGTTCAACATCTTGGGTACGCA
>ENSMUSG00000026104|Stat1|2385_1
AGGAGCTGGACAGTAAAGTCAGAAATGTGAAG
>ENSMUSG00000026117|Zap70|9533_1
GAGTACCTGAAGCTGAAGGCGGATGGACTAAT
>ENSMUSG00000026117|Zap70|13661_1
TATGAGTGACTGCTGGATCTACAAGTGGGAGG
>ENSMUSG00000026124|Cfc1|269_1
GTTATCAGAGCGAAGGAGATGGTGCCAGAGAA
>ENSMUSG00000026124|Cfc1|8777_1
CTCATGCTGTACAATAAAGAGGCTTAATGGTC
>ENSMUSG00000026131|Dst|11878_1
TACACGCACGTTCTGAATTAAGACGAAAGCCT
>ENSMUSG00000026131|Dst|11878_2
TGGCCTTAAGGAACGAATGTTCTTCGGTGTAC
>ENSMUSG00000026131|Dst|5825_1
GCTGGAGAGATGGGAAACTATTCAATGCCATC
>ENSMUSG00000026131|Dst|5825_2
ACTAGTCTGGATTCCAATGAGAATCTCCTGTC
>ENSMUSG00000026155|Smap1|15171_1
AGCTGCCGAAGAAAGAAGAGCAACAACTTGAG
>ENSMUSG00000026155|Smap1|13757_1
CGCTGCAAAGGCATCTAGTTCCCATTTATTCA
>ENSMUSG00000026166|Ccl20|1476_1
GGGGATAAGGAAGCAGAGAGTGGATCAAAGGT
>ENSMUSG00000026166|Ccl20|9759_1
CTCAAGGTGTCTTAGAATTCCCTGTGCAGCTG
>ENSMUSG00000026167|Wnt10a|14410_1
GGAGAACGCTTCTCTAAGGACTTTCTGGACTC
>ENSMUSG00000026167|Wnt10a|1783_1
CAGGAGTGATAGGCAATGCACTGAAGCTGATG
>ENSMUSG00000026170|Cyp27a1|12847_1
ACATGCCTCTGCTAAAAGCTGTGATTAAGGAG
>ENSMUSG00000026170|Cyp27a1|13349_1
CAGATTCAACAGGAGAACTCTGTGCCCTTCCT
>ENSMUSG00000026174|Cnot9|58_1
TGGGGCCTTGGTTAAAACAGATGAGCAAGAAG
>ENSMUSG00000026174|Cnot9|17025_1
ACAACCTCAGTGCTGAACTGTACTGGAGAAAA
>ENSMUSG00000026175|Vil1|13833_1
GTGGAAATGTCCTGGAAGAGTTTCAACAGAGG
>ENSMUSG00000026175|Vil1|15280_1
TCTGACTCCGAAGGAAAACTGGTGGTTAGAGA
>ENSMUSG00000026176|Ctdsp1|12224_1
CGTGGGCAGGAGAGGAAGAAAGTCTATTATAA
>ENSMUSG00000026176|Ctdsp1|11967_1
TTTTTAGGTGCCTCTAAACCCCAGATGTCACG
>ENSMUSG00000026177|Slc11a1|6739_1
GATGTTCGAGAAGCCAACATGTACTTCCTGAT
>ENSMUSG00000026177|Slc11a1|6375_1
CACCATTCTTATCACCACAACCTAAGAGACTT
>ENSMUSG00000026179|Pnkd|15492_1
CATTCCTGAGAACCCATTGCCTGGAACTACAG
>ENSMUSG00000026179|Pnkd|3619_1
TTAGGTGAGTTAGCCAGGAGCCACATCTTTCT
>ENSMUSG00000026180|Cxcr2|4830_1
CGCGATGACATTGACAAGGCCTTGAATGCTAC
>ENSMUSG00000026180|Cxcr2|16388_1
GCTGCATCTAAAGTAAATGGATGGACTTTTGG
>ENSMUSG00000026182|Tnp1|11004_1
GTGGAAGCAAGAGAAAATACCGGAAGAGCGTC
>ENSMUSG00000026182|Tnp1|13371_1
AGAGGGGGACTGCCAAAGAGATCTGAAGTTAG
>ENSMUSG00000026187|Xrcc5|6484_1
CTTCCGTTTCCTAGTAAGACAGAAGATTGCCA
>ENSMUSG00000026187|Xrcc5|7311_1
ATTTTGATTTGCTGGAAGACATCGGAAACAAA
>ENSMUSG00000026193|Fn1|14741_1
GGTGGCTACATGTTAGAGTGTCTGTGTCTGGG
>ENSMUSG00000026193|Fn1|9179_1
AGTGGAAGTGTGAGCGACATGCTCTACAAAGT
>ENSMUSG00000026196|Bard1|843_1
CAGGGAGGAGAATTTAAGGCCAGAAACAAAGG
>ENSMUSG00000026196|Bard1|4907_1
TTGAATACCTCTTGCAAAATGGAAACGACCCA
>ENSMUSG00000026197|Zfand2b|13865_1
GTTCTAAGTTCTCAGGAGGAAGACGACTTGGC
>ENSMUSG00000026197|Zfand2b|3161_1
GCCGGGAAGAGTAAAGACTGGCAATCAGTAAG
>ENSMUSG00000026207|Speg|9567_1
GTCTGAGAATGAGAGAGGTAGCCAGGCTGAAC
>ENSMUSG00000026207|Speg|9567_2
TTCGTGTATGAGGAGAACGAGTGTTCCCTAGT
>ENSMUSG00000026207|Speg|12740_1
AGGTGGAGATTTGGAAACACTATTTCGTAGCT
>ENSMUSG00000026207|Speg|12740_2
GGATTATCTCAGCCAAACCTCTCCTCCAGTGT
>ENSMUSG00000026208|Des|3430_1
AGCAAAGGGGTTCTGAAGTCCATACCAAAAAG
>ENSMUSG00000026208|Des|2810_1
GCTAAGAACATCTCTGAGGCTGAAGAATGGTA
>ENSMUSG00000026228|Htr2b|10812_1
ATAAGACATTTCGGGAAGCATTTGGCAGGTAC
>ENSMUSG00000026228|Htr2b|230_1
GATTGCCCTCTTGACAATCATGTTTGAGGCTA
>ENSMUSG00000026229|Psmd1|6507_1
TTGGGTGTAATCCATAAGGGCCATGAGAAGGA
>ENSMUSG00000026229|Psmd1|15246_1
GCTGTAAGTGATGTCAATGATGATGTCAGAAG
>ENSMUSG00000026234|Ncl|5551_1
TGCCATCAGTGAACTTTTTGCTAAAAATGATC
>ENSMUSG00000026235|Epha4|2137_1
GAAGTGACAGGCCTAAATTTGGGCAGATCGTC
>ENSMUSG00000026235|Epha4|4119_1
GATATCAAAGGCCTGAACCCTCTGACTTCCTA
>ENSMUSG00000026237|Nmur1|18227_1
TATGAGATGCAGCAAAATTACCCGTTCCAGCT
>ENSMUSG00000026237|Nmur1|6634_1
GACCAAGATGCTGTTTGCACTGGTTGTGGTAT
>ENSMUSG00000026247|Ecel1|4876_1
CTAGTGGAAGATATCAAGTACATCTTGGGCCA
>ENSMUSG00000026247|Ecel1|1815_1
CCGTCAAAAAGATTCGACAGGAGGTGGACAAA
>ENSMUSG00000026249|Serpine2|6612_1
GTTGGTAAAGTGCTGAAGAAGATCAACAAGGC
>ENSMUSG00000026249|Serpine2|16145_1
AAATTGAAGTCAGTGAAGATGGAACCAAAGCT
>ENSMUSG00000026251|Chrnd|10990_1
TCTGAGGGAGTCAAGAAGTTCTTCCTGGAGAC
>ENSMUSG00000026251|Chrnd|10308_1
AATGTGCTTGTCTATGACTCGGGCTATGTGAC
>ENSMUSG00000026253|Chrng|546_1
CAGGCAGTATTGGAGAAGCTAGAGAATGGTCC
>ENSMUSG00000026253|Chrng|8072_1
CTGTTTGTAGAGCTGTATCCCGTGTTGATGCT
>ENSMUSG00000026270|Capn10|18186_1
GAAAGGTGGAGCTTGAAGGATGTAACGAAAGC
>ENSMUSG00000026270|Capn10|5911_1
TAGCTTGTTACAGAGAAGGAAATCGGTCCTTG
>ENSMUSG00000026270|Capn10|5911_2
CACGGTAACCATAGCAACCAGAATCGATAGGC
>ENSMUSG00000026271|Gpr35|6871_1
GAGTTTATTGTGAGGAAGATTGCTGTTTGGTA
>ENSMUSG00000026271|Gpr35|1315_1
CCTGGAGTTACTTACAAAAGCACGGTGACTCT
>ENSMUSG00000026275|Ppp1r7|8827_1
TGCTGAGGAACATTGAAGGGATTGACAAACTG
>ENSMUSG00000026275|Ppp1r7|4274_1
GAACTATACCTCAGCAACAATGGTATCGAGGT
>ENSMUSG00000026276|Sept2|1546_1
CAGTCGAAGCCTCTATCTGGACAGTTCTTTCA
>ENSMUSG00000026276|Sept2|4869_1
AGTATGCACAACCACTTCTGTCACAGGTACAT
>ENSMUSG00000026285|Pdcd1|542_1
GGTTCTGTGCCTGGAAATGGAGAGATCTGAGT
>ENSMUSG00000026285|Pdcd1|18369_1
ACACCTAGGACTCTGAAATGAGCAAGCACTTC
>ENSMUSG00000026288|Inpp5d|9396_1
CCCGAGATGTTTGAGAACCCACTGTATGGATC
>ENSMUSG00000026288|Inpp5d|2455_1
CTCTATGACTTTGTGAAGACAGAGCGGGATGA
>ENSMUSG00000026289|Atg16l1|15403_1
ACAGATGAATGAAGCAAAGATTTCGGAGTATT
>ENSMUSG00000026289|Atg16l1|17870_1
AATTTGATAGTGCTGGAGCTTACCTATTAGCA
>ENSMUSG00000026303|Mlph|3819_1
GATGTGGACTTTGAGGAAGACTCAGACCACTT
>ENSMUSG00000026303|Mlph|16583_1
AGTCATCATTCCAGTGAGGAGTAAGAAGAATT
>ENSMUSG00000026309|Ilkap|15365_1
TGTGGAGAAGACTGTAAAGAGGTGTCTGCTAG
>ENSMUSG00000026309|Ilkap|17520_1
GCATGAGGATACAGAAAGCTGGAGGGAATGTC
>ENSMUSG00000026312|Cdh7|13024_1
AGTGCTTCTGTCATTAACTACTGTGTTAGGTG
>ENSMUSG00000026312|Cdh7|13024_2
GACCCAGATTCTTCCAACAGCCCTGTGAGATA
>ENSMUSG00000026312|Cdh7|7515_1
GTGAAGGCACAAGTTAAGGAGTGATGTTCAAT
>ENSMUSG00000026312|Cdh7|7515_2
GGACTTCAGTGGTACAAGTGACAGCAACAGAT
>ENSMUSG00000026313|Hdac4|10748_1
CAAGGCTTAAGCAGAAAGTAGCTGAGAGACGG
>ENSMUSG00000026313|Hdac4|13343_1
TCTGATTGAGGCGCAAAAGTGTGAGAAGGAAG
>ENSMUSG00000026317|Cln8|10301_1
CCTCAGCAGCCCTTTAACTTTATGAGGATGTA
>ENSMUSG00000026317|Cln8|16536_1
ATTTACTAGCCTGGGGAATTTTAAGCCCGTGG
>ENSMUSG00000026321|Tnfrsf11a|11733_1
TTGTGGAATTGGGTCAATGATGCTTGCAGTAG
>ENSMUSG00000026321|Tnfrsf11a|17451_1
ATAGGACGTCAGGCCAAAGGACAAAATGAAGG
>ENSMUSG00000026322|Htr4|2055_1
ATCAATTCGGGGTTGAACCCTTTTCTCTATGC
>ENSMUSG00000026322|Htr4|17078_1
AGGCTGCTGGGTCCTTCCCATGTTTATATCTT
>ENSMUSG00000026322|Htr4|17156_1
GTCCTAAGCTGCTACTTGTGTGTATGTGGCTG
>ENSMUSG00000026322|Htr4|17156_2
GGAGTCTCTGGAATCATGCTTTTGATTGAAGA
>ENSMUSG00000026343|Gpr39|5945_1
GCTTTCATGTGTTGGAATATGATGAAAGTGCT
>ENSMUSG00000026343|Gpr39|5293_1
CCAGGTGAAACTGCTGATTGGCTTTGTATGGG
>ENSMUSG00000026343|Gpr39|6628_1
TTTGGCTTGTTCAGATATCTTGGTCTTTTTGA
>ENSMUSG00000026344|Lypd1|11563_1
TTGTTCCCTCCTTTCAAGTAACGCAAGATTGC
>ENSMUSG00000026344|Lypd1|16101_1
GAACTGCTGAGAGGACACGTTGTAGAGGAGAG
>ENSMUSG00000026347|Tmem163|10314_1
ATATGCATAGTGGTCAAAGCCATCCATGACCT
>ENSMUSG00000026347|Tmem163|66_1
AGACAGACGCGTCATTATGAAATGTTTGAGTG
>ENSMUSG00000026357|Rgs18|4737_1
CCTCAGAGACCAACAAACCTTAGGAGACGATC
>ENSMUSG00000026357|Rgs18|10329_1
GTGAGGAGAACATTGAATTTTGGGTCGCCTGT
>ENSMUSG00000026361|Cdc73|9925_1
TTCAGCGGTCTACTCAAGTCAAAAGAGCTGCA
>ENSMUSG00000026361|Cdc73|8972_1
GATATAACTGCCCTTAAACAGAGGAGTTTTGT
>ENSMUSG00000026390|Marco|17047_1
CACAATTGCGTACATAATGAAGATGCGGGTGT
>ENSMUSG00000026390|Marco|11604_1
GAGAAAAGGGTCAAAAAGGCGAATCTTTCCAA
>ENSMUSG00000026393|Nek7|11081_1
GTTTATGATGTGGCAAAGAGGATGCATGCATG
>ENSMUSG00000026393|Nek7|14087_1
GAAAGCATAGAGGTCAAAATGTGAGTTGGACA
>ENSMUSG00000026395|Ptprc|1123_1
ACGATGTGAAGAAGGAAACAGGAACAAGTGCG
>ENSMUSG00000026395|Ptprc|16092_1
CTTATGGAGACATGGAAGTGGAGATGAAAGAC
>ENSMUSG00000026398|Nr5a2|375_1
AAGCACGTGAACGGGGATGTGCCCTATAATAA
>ENSMUSG00000026398|Nr5a2|7992_1
TACTCCAGCTCACCTGAGTCAATGATGGGTTA
>ENSMUSG00000026399|Cd55|7297_1
TGCATAGAGAAATCCAAGGTCCCAACGAAGAA
>ENSMUSG00000026399|Cd55|9274_1
AAGGAAGACTATACTAACAAACCTGCAGTGGA
>ENSMUSG00000026405|C4bp|1733_1
GAAACCAGAGGTAGGAAATGGAACGCTGTCTG
>ENSMUSG00000026405|C4bp|2682_1
TGGCTATGGTAGGGGAATATCAAGGATGATGG
>ENSMUSG00000026407|Cacna1s|5622_1
CGTGGTGAAGATCTTAAGGGTTCTGAGAGTGC
>ENSMUSG00000026407|Cacna1s|17129_1
GATCTCATGTGGACAAACTGAAAAGACCGATG
>ENSMUSG00000026409|Pfkfb2|10684_1
TTCTTTCGACATGACAATGAAGAGGCTATGAA
>ENSMUSG00000026409|Pfkfb2|12127_1
GAGATTGAGCAACGGTACCCAGAGGAATTTGC
>ENSMUSG00000026414|Tnnt2|11901_1
CTGATTTCCCTCAAAGACAGGATCGAAAAGCG
>ENSMUSG00000026424|Gpr37l1|10197_1
GTGGGTATCGTTGGCAATCTGTCTGTCATGTG
>ENSMUSG00000026424|Gpr37l1|3603_1
CTATACTGGACTAGGGACTTCTAGGGGGCTAA
>ENSMUSG00000026430|Rassf5|17343_1
ACGATACAGGAGATCAAGCAGAAGATTGACAG
>ENSMUSG00000026430|Rassf5|1855_1
CTAGCTAAGTCCTTGAAAGCAGGAAAATGCTC
>ENSMUSG00000026432|Avpr1b|16592_1
GGGCTGTCAAATATCTACAGGTGCTCAGCATG
>ENSMUSG00000026432|Avpr1b|4329_1
TAGTAGGGATGTAGTAAATGCTGGCTCTTCTC
>ENSMUSG00000026433|Rab29|13383_1
TATTAATGAGGCCATGAGAGTCCTCGTTGAAA
>ENSMUSG00000026433|Rab29|2388_1
GTGTCGTCTGTGACTTACTGATGTCCCGTGTA
>ENSMUSG00000026452|Syt2|14159_1
GTGCTAGACTACGACAAACTGGGCAAGAATGA
>ENSMUSG00000026452|Syt2|2333_1
CTAAGCATGACATCATCGGGGAGGTGAAGGTA
>ENSMUSG00000026457|Adipor1|9705_1
TGCTGAAGTATGAGGAAGAGTCTGAGTTGTCT
>ENSMUSG00000026457|Adipor1|12802_1
CCGTCCTTACTTTGTAACCTGGCTGATAACGG
>ENSMUSG00000026459|Myog|1529_1
GCATGTAAGGTGTGTAAGAGGAAGTCTGTGTC
>ENSMUSG00000026459|Myog|12750_1
TTTTGTTAACTAAGCATTGTGTGGTTTTGCCA
>ENSMUSG00000026463|Atp2b4|16157_1
CAACAGTCTTATCCGAAATGAGAAGGGTGAGG
>ENSMUSG00000026463|Atp2b4|17435_1
TACTTTGTGGTTGACAATTTCGTGATCCAGCG
>ENSMUSG00000026468|Lhx4|12484_1
CAGAACAGAAGAGCCAAGGAGAAAAGGCTAAA
>ENSMUSG00000026468|Lhx4|17400_1
TACTGCTTTCTTGGGAAGAGACAGGAGAGCAG
>ENSMUSG00000026478|Lamc1|12753_1
GAAGAAGCTGCTAAGAAGGGACGCAGTACCTT
>ENSMUSG00000026478|Lamc1|14648_1
CGAGTGTAATGTTGAAACAGGAAGATGCGTTT
>ENSMUSG00000026483|Fam129a|9568_1
CTCTGATAGGCCTCTTTGCTCTCATAGCTTTC
>ENSMUSG00000026483|Fam129a|18236_1
CAAACCAGGCCCTCTTTCTGTCATTCTTCTTC
>ENSMUSG00000026484|Rnf2|16752_1
TGAGGTTAGCTTTAGAAGAACTTCGAAGCAAA
>ENSMUSG00000026484|Rnf2|3134_1
TTACTTTCATGGACAGACCTGGGATATGTTCA
>ENSMUSG00000026489|Coq8a|2947_1
GGGCAGAGTCAATGGAAGGCTCTTTGTAGATC
>ENSMUSG00000026489|Coq8a|16790_1
AGGCAGTGCTAAAGAAATCCATAGAGATGAAG
>ENSMUSG00000026496|Parp1|15082_1
ACTATGGCCAGGACGAAGAGGCAGTAAAGAAG
>ENSMUSG00000026496|Parp1|10065_1
AAGAAGTTAAAGGTCAAAAAACAGGACCGAAT
>ENSMUSG00000026497|Mixl1|2109_1
TTTATTTGCCACCATAACTGGATGCTGCTTTT
>ENSMUSG00000026497|Mixl1|1320_1
TTATGTTTCCTGTGCAACATTAGTGGGTTACT
>ENSMUSG00000026504|Sdccag8|14538_1
GGATTATGACACGAGAAGATTCTAGGGTGGAT
>ENSMUSG00000026504|Sdccag8|13388_1
ACCTGTGAGGATCTTAAGGAAAGATTGAAGCA
>ENSMUSG00000026509|Capn2|8979_1
AGAAGGCTGACTACCAAGCTGTTGATGACGAG
>ENSMUSG00000026509|Capn2|12460_1
GGTTGAAAGTTCAGGAAGCCTGCAGAAATTGA
>ENSMUSG00000026525|Opn3|15473_1
CTGTGCTGGCCTATGAACGTTATATCCGTGTG
>ENSMUSG00000026525|Opn3|12680_1
TTGAGTCCTGTTCTGTGCCATGTTGTGTGTTT
>ENSMUSG00000026526|Fh1|7421_1
ACAGAGCGGATCAACAAGCTAATGAATGAGTC
>ENSMUSG00000026526|Fh1|14061_1
AAATGATCACTTTCCTCTGGTGGTTTGGCAGA
>ENSMUSG00000026532|Spta1|9308_1
CTGCAGTTCATGGAGAATGCAGAAGAAGAGGA
>ENSMUSG00000026532|Spta1|18144_1
GAACAGGAACTACAGAAAGAAGAGGCTAGGCA
>ENSMUSG00000026542|Apcs|15591_1
GTTGAATTTTGGGTCAATGGAAAGCCTTGGGT
>ENSMUSG00000026542|Apcs|13722_1
GGATTGAGATCTTACAACAAAACCTCATGGAC
>ENSMUSG00000026546|Cfap45|635_1
ACCAGATGGTGATGGAATTTACCAAGAAGAAG
>ENSMUSG00000026546|Cfap45|854_1
GGAGAGGCGGTTGGATCACATGATGGAAATAG
>ENSMUSG00000026548|Slamf9|11069_1
CAGAGTTGAACATCTAAAAGAGCAGTATTCCC
>ENSMUSG00000026548|Slamf9|16766_1
ACACCATCTGAAAATAAAGCCAAGTCCCTACC
>ENSMUSG00000026556|Vangl2|606_1
TCAAACTCTCTGAGGAATTTGTGGATCCCAAG
>ENSMUSG00000026556|Vangl2|11876_1
GTGTGGATCCTGGAGAAGTATTACCATGACTT
>ENSMUSG00000026565|Pou2f1|18532_1
GGGGAAATTATATGGAAATGACTTCAGCCAAA
>ENSMUSG00000026565|Pou2f1|16001_1
TTGAATCGTAGGAGGAAAAAACGCACCAGCAT
>ENSMUSG00000026568|Mpc2|2774_1
CTAAAGGGATCCAGTAAGAGAGTTCCTGATCA
>ENSMUSG00000026568|Mpc2|11859_1
GTACCAGTCTGTCTTTACATTTGCCTCAAGGG
>ENSMUSG00000026573|Xcl1|10762_1
GAGAGTAGCTGTGTGAACTTACAAACCCAGCG
>ENSMUSG00000026573|Xcl1|13008_1
GCCAGTACCAGAAAGAACATGGCTGAAACTGT
>ENSMUSG00000026580|Selp|8686_1
TTCGTGCTGAAGGGAAATGATGCCATTCAGTG
>ENSMUSG00000026580|Selp|15349_1
GAGTGTGAATACGTCAAGGAGTGTGGAAAAGT
>ENSMUSG00000026581|Sell|12797_1
CAACTGTTCTGAGGGAAGAGAGCTACTTGGGA
>ENSMUSG00000026581|Sell|5152_1
TCTCATTTGGCTGGCAAGGCGGTTAAAAAAAG
>ENSMUSG00000026582|Sele|6264_1
GAAGGATTTGAACTGAAGGGATCAAGAAGACT
>ENSMUSG00000026582|Sele|5561_1
TCGTCCTCATTGCTCTACTTGTTGATGAGATA
>ENSMUSG00000026585|Kifap3|15961_1
GCTCTTGATCGGGACAATTTTGAGCTGCTGAT
>ENSMUSG00000026585|Kifap3|5228_1
GAGAAGACTGGAAACAAAGTGTTGAGTTAGCT
>ENSMUSG00000026586|Prrx1|6379_1
AACGCTTCTCTCCTCAAGTCCTACTCAGGAGA
>ENSMUSG00000026586|Prrx1|10179_1
GCCAACCTGAGACTGAAGGCCAAGGAATATAG
>ENSMUSG00000026586|Prrx1|10179_2
TCTTCAGAGACATTCAACTTGCTGGCATCCAC
>ENSMUSG00000026602|Nphs2|12071_1
AGTGGAGAGAACTGAAATTAAGGATGTGAGGC
>ENSMUSG00000026602|Nphs2|17585_1
TTTATTTTAGGGCACAATTCCAGGTGACAGTC
>ENSMUSG00000026603|Smyd2|14076_1
GAAAGAAGGATTGTCAAAATGTGGACGGTGCA
>ENSMUSG00000026603|Smyd2|8095_1
CTTGCCGTGCTATGTTTCAGGTTCACGTTCAG
>ENSMUSG00000026605|Cenpf|12125_1
TTGGAAATGGAGTCCAAGTTAGCAGAGGAGAA
>ENSMUSG00000026605|Cenpf|15572_1
CAAGCTGAAAAGTCCAAAGCAGAGATACAGAC
>ENSMUSG00000026605|Cenpf|11619_1
AGACTGTTGGAAGAGAAGGAGCAAGCAAGAGT
>ENSMUSG00000026610|Esrrg|12630_1
ATTTGTTGGTGGCTGAACCAGAGAAGATCTAT
>ENSMUSG00000026610|Esrrg|3797_1
ATTCCATGCATATAGAAGATGTGGAAGCTGTG
>ENSMUSG00000026614|Slc30a10|6740_1
TGAACACCGAGAATGAACCAGAAGAGACGACG
>ENSMUSG00000026614|Slc30a10|9490_1
TTGAGATGTTAGTGGAACAAGCCTGCTGATTT
>ENSMUSG00000026616|Cr2|5967_1
ATGCCACCTGGGATAAAGCTCCTCCTATATGT
>ENSMUSG00000026616|Cr2|271_1
GAAAAGAACCTGTCAAAATGGGTACCAGTTGA
>ENSMUSG00000026622|Nek2|9770_1
ATCGTCAGTTACTATGATCGCATTATTGACCG
>ENSMUSG00000026622|Nek2|259_1
TCAGCCATGAAGAAGAAGGTTCATTTCCACGG
>ENSMUSG00000026630|Batf3|14178_1
AGGACGATGACAGGAAAGTTCGAAGGAGAGAG
>ENSMUSG00000026630|Batf3|630_1
CTGCTGTGTCCTATGAACTTTGTGCAGCTTCG
>ENSMUSG00000026639|Lamb3|16927_1
GGAAATGATGGACAAAATGAAAGACATGGAGT
>ENSMUSG00000026639|Lamb3|10794_1
ATGTGGACTCAGTGCTATCCCAGACCAAACAA
>ENSMUSG00000026640|Plxna2|7384_1
CTTGGATCGATCAGGAATCCCTTACCTGGACT
>ENSMUSG00000026640|Plxna2|7708_1
TACTCATATGTCAGCAAGTACAGTGAGGAGCT
>ENSMUSG00000026655|Fam107b|8476_1
GTGAAGGTGAAAGGCAATCTCAGGAGAACAGG
>ENSMUSG00000026655|Fam107b|13618_1
CTTTGGTTGACATTGAAGTTCAGAAACAGGAT
>ENSMUSG00000026656|Fcgr2b|9954_1
CTCCTGATCTGGAAGAAGCTGCCAAAACTGAG
>ENSMUSG00000026656|Fcgr2b|8351_1
GACTCATGATCTTCCAAAGGCTGTGGTCAAAC
>ENSMUSG00000026663|Atf6|3529_1
AATGATAATGTGATCAATGGGCAGGACTATGA
>ENSMUSG00000026663|Atf6|18321_1
GATTTGATGCCTTGGGAGTCAGACCTATGGAG
>ENSMUSG00000026675|Hsd17b7|5218_1
GGATTTGGGACTAATTACGTCACGGGCCAAAA
>ENSMUSG00000026675|Hsd17b7|3691_1
TCCGGTACACAGTAGAAGCAGAAGAGTTGACT
>ENSMUSG00000026675|Hsd17b7|3691_2
TGGTGGGATTTCTTGTACCTGTTCTGTGGAAC
>ENSMUSG00000026686|Lmx1a|4055_1
AGGGCAGGGTCTTTTAATATAGACATTCTCAA
>ENSMUSG00000026686|Lmx1a|16786_1
CGATGAGTGTGGATGAAGTTGATAGCCACACC
>ENSMUSG00000026687|Aldh9a1|665_1
ACGTGCTACATTAACAACTATAATGTCAGCCC
>ENSMUSG00000026687|Aldh9a1|2875_1
ATAAATGAGGTTGTGAAGCAGACTCAGAAGAT
>ENSMUSG00000026692|Fmo4|13903_1
ATACCAGCCAAGACAAACTGGACTTCATTACC
>ENSMUSG00000026692|Fmo4|15548_1
GAATTGGTACAAGGTAAGCTACCGAGAAGATT
>ENSMUSG00000026700|Tnfsf4|9879_1
GATGTGAGGATGGGCAACTATTCATCAGCTCA
>ENSMUSG00000026700|Tnfsf4|985_1
GTCAAAAGAAAGCAAAACATGGAAAGGGTGGT
>ENSMUSG00000026712|Mrc1|7305_1
CTCTGGATTGGACTCAACAGTCTGAGTGTACG
>ENSMUSG00000026712|Mrc1|11928_1
GCAGAGACATATTGCAAGGATCATACTTCCCT
>ENSMUSG00000026715|Serpinc1|12062_1
TCCAGAGTGACCATCAACAACTGGGTAGCTAA
>ENSMUSG00000026715|Serpinc1|5581_1
ATGGGGAGAGTGGCTAATCCTTGTGTGAACTA
>ENSMUSG00000026726|Cubn|16620_1
TTTCTGGGTTGTCAGAACCGATGAGGAAAAGG
>ENSMUSG00000026726|Cubn|4884_1
TACAAACTGTGGTGGAATACAGACAGGTGAGA
>ENSMUSG00000026735|Ptf1a|2359_1
CTACCCTACGAAAAGCGCCTCTCCAAAGTAGA
>ENSMUSG00000026735|Ptf1a|5794_1
TGACAGAAGAACTGGAAGAACTCTGTCCAGGA
>ENSMUSG00000026739|Bmi1|13189_1
AATAAAGAGAAGCCTAAGGAAGAGGTGAATGA
>ENSMUSG00000026739|Bmi1|8223_1
GAGAGCTGGAAAGTGACTCTGGGAGTGACAAG
>ENSMUSG00000026743|Mllt10|9354_1
TGACTGCCAAGAAAGAACGTCTTCAGTTGTTG
>ENSMUSG00000026743|Mllt10|5765_1
AGGTAACCAACTGGCAATTAACGGCATTGTGG
>ENSMUSG00000026748|Plxdc2|12737_1
ACCGAGTAGAACTACAAATGTCCAAAATTACC
>ENSMUSG00000026748|Plxdc2|17247_1
GAACCAGTTGGAGAGAAAGAAGGTTTTATTGT
>ENSMUSG00000026751|Nr5a1|12774_1
TTTTTTCCTGGTATCTGAGGTCCCAGGAGGAG
>ENSMUSG00000026751|Nr5a1|888_1
GTCCGTGCAGGTGGGGATATGGGTAAATCTAG
>ENSMUSG00000026753|Ppp6c|2733_1
CAGTTCCAGATTCAGAACGTGTTATTCCTCCC
>ENSMUSG00000026753|Ppp6c|13400_1
TTGGACTCGTTTGAGAAGACTTGAGAAATGTC
>ENSMUSG00000026764|Kif5c|2269_1
TCTCTGTGAACTTGGAACTAACAGCAGAAGAG
>ENSMUSG00000026764|Kif5c|16242_1
GATGAGATTGAGGAGAAGCAGAGAATCATTGA
>ENSMUSG00000026765|Lypd6b|1757_1
GTCTTGCTGTGAAGGAATGATCTGCAACGTAG
>ENSMUSG00000026765|Lypd6b|151_1
GCAGGGGATAATTATAACTGCAATCGATGGGC
>ENSMUSG00000026768|Itga8|7219_1
GACTGTGGAGAAGACAATCTATGCGTTCCTGA
>ENSMUSG00000026768|Itga8|6172_1
ACTGGAGAACTCTGAAACCTAATCCAGCGAAG
>ENSMUSG00000026770|Il2ra|4644_1
TTGATTCTGATTAGGAAGACTGCTAAGGGAAA
>ENSMUSG00000026770|Il2ra|4644_2
TTCTGGCTAGTGAGGAATCTCAAGGAAGCAGA
>ENSMUSG00000026770|Il2ra|4251_1
ACTTTGCCATTGAAGAATAGGATCTAACCACT
>ENSMUSG00000026771|Spopl|9234_1
ACAAATATGCACTGGAACGGCTGAAGGTCATG
>ENSMUSG00000026771|Spopl|16959_1
GCAGAAGATTTAGGTAATCTCTGGGAAAACAC
>ENSMUSG00000026778|Prkcq|16026_1
CTGGGAAGAGCTTGAAAGGAAAGAGATTGACC
>ENSMUSG00000026778|Prkcq|13205_1
AGAAGCTAATGGCTGAAGCACTAGCGATGATT
>ENSMUSG00000026787|Gad2|13317_1
CTTCTTCAAGAGTATAATTGGGAATTGGCAGA
>ENSMUSG00000026787|Gad2|7412_1
CTTATTGAAGAAATCGAACGCCTCGGACAAGA
>ENSMUSG00000026790|Odf2|7594_1
AGGAGATACAATGTGAAAAGGCTCAAGCAAAG
>ENSMUSG00000026790|Odf2|229_1
ATGTCCAAACTAGTGGAGGCTGAAATGGATGG
>ENSMUSG00000026797|Stxbp1|3935_1
CCAGATGCCCTATTTAACGAGCTGGTAAAATC
>ENSMUSG00000026797|Stxbp1|4276_1
TCTAGCAAGAGGATGAACACTGGCGAGAAGAC
>ENSMUSG00000026805|Barhl1|12269_1
AAGTTATTTATTCGTGACCCATGAGCCCGTGA
>ENSMUSG00000026805|Barhl1|890_1
CTCTTGGCCTTCTCATCTGATTTGTCCCGTTT
>ENSMUSG00000026809|Spaca9|9416_1
ACAGCCTTCTCGAGAAATGTAAAACCCTGGTC
>ENSMUSG00000026809|Spaca9|15703_1
ACGACATAGCTTCTGTACTGTTGCTTCCTCAG
>ENSMUSG00000026812|Tsc1|9519_1
TGTCACTTTGTCAGCAAGAAGACTGAGGAGCT
>ENSMUSG00000026812|Tsc1|15858_1
CTACAGTATGAAGGAAAACGTGGAGACTTTTG
>ENSMUSG00000026814|Eng|18225_1
CAAGATCTTTCCAGGAAGCAAGGTCAAAGGCG
>ENSMUSG00000026814|Eng|5865_1
TCATTCCTCCCAGTGGAGACTTCAGATTGGAA
>ENSMUSG00000026815|Gfi1b|17016_1
CCTTTCTACAAGCCCAGCTTCTCCTGGGATAC
>ENSMUSG00000026815|Gfi1b|7248_1
CTTTGCCTGTGATGTCTGTGGCAAAACCTTTG
>ENSMUSG00000026824|Kcnj3|4697_1
CCATGAGGGACGGAAAACTCACTCTCATGTTC
>ENSMUSG00000026824|Kcnj3|17812_1
TCTGTGGAGTGTTTAGATGGACTAGATGACAT
>ENSMUSG00000026825|Dnm1|7490_1
GTGCTGACTGCTGAGAATCTGTCCTGGTACAA
>ENSMUSG00000026825|Dnm1|8537_1
GGACCAACCTCCTGATATCGAGTTCCAGATCC
>ENSMUSG00000026826|Nr4a2|5690_1
GCTGTTGGGATGGTTAAAGAAGTGGTTCGCAC
>ENSMUSG00000026826|Nr4a2|18601_1
CTATGGAGATCATCAGAGGGTGGGCAGAGAAG
>ENSMUSG00000026834|Acvr1c|11338_1
AATGCTTGATGATACAATGAACCTGAGCATCT
>ENSMUSG00000026834|Acvr1c|16504_1
GACTATTTGAACAGAAACATAGTGACTGTGGC
>ENSMUSG00000026836|Acvr1|3533_1
GTTTATGAGCAGGGGAAGATGACGTGTAAGAC
>ENSMUSG00000026836|Acvr1|9189_1
AAGTTTAAGAGACGCAATCAAGAGCGCCTGAA
>ENSMUSG00000026837|Col5a1|9284_1
GTTCCTGGTTCAGTGAATTCAAGCGTGGGAAA
>ENSMUSG00000026837|Col5a1|9309_1
TACGTGGATTATGCAGATGGCATGGAAGAGAT
>ENSMUSG00000026841|Fibcd1|11608_1
TTCTGGTTGCTTTCAGAGCTCATCTGCTCTTT
>ENSMUSG00000026841|Fibcd1|5980_1
AAAGAACTGGATGGTAAGATGGCAATGGTGAC
>ENSMUSG00000026841|Fibcd1|7978_1
ATGAGTAGAGTAGCCAAGGTTCTGATGGGACA
>ENSMUSG00000026842|Abl1|10743_1
CCTGTTCAGCGCTTTGATCAAGAAGAAGAAGA
>ENSMUSG00000026842|Abl1|8415_1
ATATCAACCCGTGTGTCTCTTAGGAAGACCCG
>ENSMUSG00000026849|Tor1a|2209_1
GCTCTGGATTTCTGGAAAAGTGGGAAGCAGAG
>ENSMUSG00000026849|Tor1a|11539_1
AAGATCATCGCGGAGAATATTTACGAGGGCGG
>ENSMUSG00000026857|Ntmt1|10878_1
CTATGACGTGATCTGGATCCAGTGGGTGATAG
>ENSMUSG00000026857|Ntmt1|10113_1
CTCTCTGACACAGCCAATAAAAGGGTGAGTCC
>ENSMUSG00000026858|Miga2|7006_1
TTGAGGGGCTTCTAGAAGAAAGAAGCAACCAG
>ENSMUSG00000026858|Miga2|2037_1
AACCACAAGCCAAGTAAGTGGTAGTGGGGTAT
>ENSMUSG00000026858|Miga2|2037_2
AAGGGATAGTTGAGGGATAGAACATACAGGGC
>ENSMUSG00000026864|Hspa5|4365_1
ATTGAAAGGATGGTTAATGATGCTGAGAAGTT
>ENSMUSG00000026869|Psmd5|15018_1
GTGACTCAACTCCTAAAAGAGCTGACGGGTGA
>ENSMUSG00000026869|Psmd5|14569_1
GTCGCAGATTGGAAGAATTGTTGAAAATTCAG
>ENSMUSG00000026872|Zeb2|15314_1
GACAAGACATTCCAGAAAAGCAGTTCCCTTCT
>ENSMUSG00000026872|Zeb2|15314_2
GTTCATAGAGACCAGAAACCAGGAGCCTGTAA
>ENSMUSG00000026872|Zeb2|15145_1
AATGGCCGAATGAGAAACAATATCAAGACGGG
>ENSMUSG00000026872|Zeb2|15145_2
TTTCTATCTTTGGCAGAGTACGTGTTTTTCTG
>ENSMUSG00000026874|Hc|10037_1
GTGATTCTGGACCCTAAGGGAATTCGTGGTAT
>ENSMUSG00000026874|Hc|1837_1
TCAAGTGGCTATCTGAAGAGCAGAGGTATGGA
>ENSMUSG00000026880|Stom|5393_1
CCAGAGCTCTGAAAGAAGCGTCCATGGTTATC
>ENSMUSG00000026880|Stom|2398_1
TGTAAATAACGAGAGAATGAGATGGCTGGCTT
>ENSMUSG00000026890|Lhx6|18168_1
GAGTTTCATGGAGAGAAAAGAGGAAACTTGGG
>ENSMUSG00000026890|Lhx6|8348_1
AGAAACAGCAGCCAGAATATTAGTTCTGATTC
>ENSMUSG00000026896|Ifih1|5829_1
AAGGAGGCAGTCTATAACAACATCATGAGACG
>ENSMUSG00000026896|Ifih1|2987_1
GAACGGGAGATTGTTAATGATTTCCGAGAGAA
>ENSMUSG00000026904|Slc4a10|5559_1
TATGAAGCCCTGGAGAAGTTGTTTGAGCTCAG
>ENSMUSG00000026904|Slc4a10|5131_1
TTCTGATGAAATGTCAAAGACTGCCATGTGGG
>ENSMUSG00000026914|Psmd14|9742_1
TTACACCGTCAGAGTGATTGATGTGTTTGCTA
>ENSMUSG00000026914|Psmd14|10244_1
TTGGCCGCAATGTTGGATACTGTTGTATTTAA
>ENSMUSG00000026917|Wdr5|12897_1
TTGTGTCTGGTTCTGAAGATAACCTGGTGTAT
>ENSMUSG00000026917|Wdr5|11975_1
AATTTTCCTGCCTGTAATAGTACCCAGCGTGC
>ENSMUSG00000026921|Egfl7|4_1
CTCGGGTTGATGTGCTAGAACAGAAACTGCAG
>ENSMUSG00000026921|Egfl7|16085_1
GGGAGATACTTGCCAGACAGATGTTGATGAAT
>ENSMUSG00000026923|Notch1|14749_1
TATGCAAGGAGTCTGAAGACTATGAGAGTTTT
>ENSMUSG00000026923|Notch1|9029_1
GGTTTTGCTGGACAGAACTGTGAAGAAAATGT
>ENSMUSG00000026925|Inpp5e|1032_1
GTCACTACCCGGTTTGATGAGGTCTTCTGGTT
>ENSMUSG00000026925|Inpp5e|15603_1
TAAAAGGCGGATTTCAAAGGAGATTCAGAGAC
>ENSMUSG00000026928|Card9|5448_1
TCTGTGCAGGAGGGTAAGCTAGACAGGAATAG
>ENSMUSG00000026928|Card9|2277_1
GCCAAGATGTACAAGGACCGTATCGAGGCTAT
>ENSMUSG00000026930|Gpsm1|5203_1
TTTGACCTGCTGAGTAAGTTCCAGAGCAGTCG
>ENSMUSG00000026930|Gpsm1|1277_1
TGAGCATCTACCTTCTATTACTAGGGAGATGA
>ENSMUSG00000026933|Camsap1|6334_1
GTAAGGCTGAAGAGGATCGACTACGGAAGGAG
>ENSMUSG00000026933|Camsap1|17445_1
TGATGCCAACCACTATATTATTCTGTTCCGAG
>ENSMUSG00000026934|Lhx3|18482_1
AGAGCGTCTACTGCAAAGACGACTTCTTTAAG
>ENSMUSG00000026934|Lhx3|18250_1
TGGCTGGATGAAGTAGACCATGCTCAGTTCTG
>ENSMUSG00000026942|Traf2|677_1
ATTGTCTGCGTCTTGAACCGTGAAGTAGAGAG
>ENSMUSG00000026942|Traf2|18049_1
ATGCACTTGGAAGGGGACCTTGAAAGAATACG
>ENSMUSG00000026959|Grin1|18128_1
CATCGGACTTCAGCTAATCAACGGCAAGAACG
>ENSMUSG00000026959|Grin1|11224_1
GGAAGACCTGGATAAGACATGGGTTCGGTATC
>ENSMUSG00000026965|Anapc2|7034_1
TTGCGTGAGTTTCACAAGTGGATAGAGAGAGT
>ENSMUSG00000026965|Anapc2|5064_1
AACATGGTGCTGATTGACAGTGATGATGAGAG
>ENSMUSG00000026970|Rbms1|3981_1
CAACGGAAAAATGCGAAGCTGTAATTGGTCAT
>ENSMUSG00000026970|Rbms1|16521_1
AGTTCTTACCTGAAGAAGGGTGTGAAGGCTGA
>ENSMUSG00000026971|Itgb6|17777_1
CTTCTCTGTGGAGATAACGGTGACTGTGACTG
>ENSMUSG00000026971|Itgb6|17413_1
CCGAGAGATTCAATGAAATTGTGAGGAAACAG
>ENSMUSG00000026974|Zmynd19|15075_1
GGAAGACAGACTGTCAGTTGAACCTGGAGGTG
>ENSMUSG00000026974|Zmynd19|11211_1
TAATGAATGGACTGGAAAGACCTGCCATTATT
>ENSMUSG00000026976|Pax8|14616_1
CCTGGCAATGACAACAAGAGAAAGATGGATGA
>ENSMUSG00000026976|Pax8|8239_1
ATGGTGGCAGGAAGTGAATATTCTGGCAATGC
>ENSMUSG00000026980|Ly75|7433_1
CTGCCTACTACCAGAAAGTGGCTGTGAAGGTA
>ENSMUSG00000026980|Ly75|10021_1
TGAAGGAGTGCATGAAAGAGAAGATGAGGTTG
>ENSMUSG00000026980|Ly75|14488_1
AGTCTGAGCATTCGGAATGAGGAGGAGAATAC
>ENSMUSG00000026981|Il1rn|7047_1
TGCCTGTCTTGTGCCAAGTCTGGAGATGATAT
>ENSMUSG00000026981|Il1rn|15505_1
TGCCTGTCTATGGAGAAGGTTTTAATTCTCCT
>ENSMUSG00000026983|Il1f5|4457_1
CTACTCTGCCTCTGCTTATGGAGTTTTGGGGA
>ENSMUSG00000026983|Il1f5|1459_1
GCAATCTCTTCCCACTTAATGTTCACAAGCTT
>ENSMUSG00000026991|Pkp4|9191_1
TGCTTTGGTGACAACAAAGTGAAGATGGAGGT
>ENSMUSG00000026991|Pkp4|9154_1
GTACGGACTGAAATCAACCACGAATTATGTAG
>ENSMUSG00000027004|Frzb|9510_1
CTTGGTAAGAAAGTCAAGCGCTGGGATATGAA
>ENSMUSG00000027004|Frzb|4523_1
TTTTCCTATGGATTCAAGTACTGGACACTGCA
>ENSMUSG00000027009|Itga4|18335_1
AGTGTTGCTAAGGACAAGGCCTGTAGTGATTG
>ENSMUSG00000027009|Itga4|10100_1
GGGGAGTCTATAGCGAATCTTGGCGACATTGA
>ENSMUSG00000027012|Dync1i2|675_1
CCGAACACTCGCAGAAATTAACGCAAACCGAG
>ENSMUSG00000027012|Dync1i2|9662_1
TTGACTGGACAGTTAAACTTTGGACAACTAAG
>ENSMUSG00000027018|Hat1|8595_1
AGGCAGATGATGTTGAAGGCAAAATCAGACAA
>ENSMUSG00000027018|Hat1|14254_1
AGATGAACCAGATAGAAATAAGTGTGCAGCAT
>ENSMUSG00000027030|Stk39|15312_1
AGAGGCGATAATTGCAACAATTCTTAAGGAGG
>ENSMUSG00000027030|Stk39|8576_1
ATGAAAAAATACGGCAAGTCCTTCAGAAAGTT
>ENSMUSG00000027035|Cers6|3176_1
CGCCAAATTTCAGAAAATGTGTGATCTCCTGT
>ENSMUSG00000027035|Cers6|5027_1
GTTCTGAACAAAGGGAACTGTTTGTTCCTGGA
>ENSMUSG00000027067|Ssrp1|9341_1
TATTTGGAGAGGATGAAGGAGGAGGGCAAGAT
>ENSMUSG00000027067|Ssrp1|11487_1
AATCGGAGTTTGAGAAACTCTCTGACTTCTTC
>ENSMUSG00000027070|Lrp2|16015_1
GCATCTCAATGGATAAAGTTTGTGATGGAGTT
>ENSMUSG00000027070|Lrp2|908_1
CTCTGTGAAGAAGGTTATATCCTGGAGCGCGG
>ENSMUSG00000027071|P2rx3|5961_1
GGAGGTGACTGAGACAACACTGAAGGGTACTG
>ENSMUSG00000027071|P2rx3|11167_1
TTTGCCAAATACTACAAGATGGAGAATGGCAG
>ENSMUSG00000027082|Tfpi|65_1
TGTGAAGGGAACGAGAACCGATTTGATACCCT
>ENSMUSG00000027082|Tfpi|4662_1
GACAGTGGATTATGTAAAGCCAGTGAGAGAAG
>ENSMUSG00000027082|Tfpi|4662_2
TCCAGGGCCAGGGAGAATGACTAGATGTAATA
>ENSMUSG00000027087|Itgav|930_1
GCTGCTACTGACATTAATGGGGATGATTACGC
>ENSMUSG00000027087|Itgav|17173_1
ACAGATGTAGACAGGAATGGATATCCAGACTT
>ENSMUSG00000027104|Atf2|13426_1
GAAGTGGGTTTGTTCAATGAGTTGGCAAGTCC
>ENSMUSG00000027104|Atf2|2330_1
CAGTCCTTAGAGAAGAAAGCAGAAGACTTGAG
>ENSMUSG00000027107|Chrna1|3635_1
TACGTCTGAAACAGCAATGGGTCGATTACAAC
>ENSMUSG00000027107|Chrna1|12037_1
GCAGGTCGGCTCATTGAGTTACATCAACAAGG
>ENSMUSG00000027109|Sp3|14259_1
GGATCAAGGAAGAGGAACCTGACCCTGAAGAA
>ENSMUSG00000027109|Sp3|12751_1
TTCCTGGCTCTAATCAAACCTTACTCGCCTCT
>ENSMUSG00000027111|Itga6|4285_1
GGACTTACAACTGGAAAGGGATCGTCCGTGTA
>ENSMUSG00000027111|Itga6|9822_1
CCCGAGAAGGAAATCAAGACAAATTCTCTTAC
>ENSMUSG00000027120|Fshb|18188_1
TCATCCCTCCATCCATACTGTTGGTTATCTAA
>ENSMUSG00000027120|Fshb|8875_1
TGAGAAATATCCGAGAAATGCTGATGAAGCTG
>ENSMUSG00000027131|Emc4|12467_1
GTCTATCTCATTGGGAACCTGATGGGTTTGGC
>ENSMUSG00000027131|Emc4|6377_1
CATCTTCCCTACTATGATGGTGTGTATGATGG
>ENSMUSG00000027162|Lin7c|10459_1
CAGCTACTTTCTGTTAATGGAGTGAGTGTTGA
>ENSMUSG00000027162|Lin7c|6832_1
AAGGCAGCTATTGATAAATGATTGGGACTATG
>ENSMUSG00000027164|Traf6|5706_1
GACTGCCAAAATGGAAACTCAGAGTATGTACG
>ENSMUSG00000027164|Traf6|12661_1
TGGCTGTCATGAAAAGATGCAGAGGAATCACT
>ENSMUSG00000027168|Pax6|18393_1
GTTGGGTATTCAGGAAAGAAAGAGAAATGGCG
>ENSMUSG00000027168|Pax6|4238_1
GAAACCATGATCGACAAGATTTGCCATGGATT
>ENSMUSG00000027180|Fbxo3|18649_1
TCCAGAATGTGTGGCAACAACTGGAGATATTA
>ENSMUSG00000027180|Fbxo3|17740_1
GGCTGATATCTGAGGAAGAAAAAGCCGGGAAG
>ENSMUSG00000027184|Caprin1|6463_1
GATTTGCTGGAAGGGAAAGAAAAGCCTGTGTG
>ENSMUSG00000027184|Caprin1|15993_1
TGAGAGAAGAAGCAGAACAGAAGCGCTTAAAA
>ENSMUSG00000027187|Cat|9960_1
GATGTGAAACGCTTCAACAGTGCTAATGAAGA
>ENSMUSG00000027187|Cat|7995_1
GGGGGTTTGCAGTGAAATTTTACACTGAAGAT
>ENSMUSG00000027198|Ext2|8520_1
GGTCGTTCCAGAGGAAAAGATGTCAGATGTGT
>ENSMUSG00000027198|Ext2|17984_1
CTAAAAAAGTATGTGGATGATGCCGGTGTTCC
>ENSMUSG00000027200|Sema6d|10680_1
GGTACCAATGCTTTCAACCCGATGTGCAGATA
>ENSMUSG00000027200|Sema6d|3403_1
CTCAATGATCTCCTGAAGCATCTAAATGACCC
>ENSMUSG00000027203|Dut|1210_1
TGGTAAAACCCAGGGTACAGTTAGATTTTTTG
>ENSMUSG00000027203|Dut|7616_1
ATGGTGATTGCTCCTTAAAGCTGTGAACCGTG
>ENSMUSG00000027204|Fbn1|3980_1
GTGATGAAGGCTATGAAAGTGGCTTCATGATG
>ENSMUSG00000027204|Fbn1|15657_1
GCAACTCGGGATATGAAGTAGACATAACTGGG
>ENSMUSG00000027206|Cops2|15864_1
GAGCTTGAAGGTGAGAAGGGAGAATGGGGATT
>ENSMUSG00000027206|Cops2|18115_1
ATGGAGTTATGGCAGAAGTGCTTTTGTGATCA
>ENSMUSG00000027208|Fgf7|3553_1
AGTTGGAATTGTGGCAATCAAAGGGGTGGAAA
>ENSMUSG00000027208|Fgf7|8164_1
GATGAGCAGTGTTTGAAAGCTTTCCAGTGAGA
>ENSMUSG00000027210|Meis2|7257_1
GCCTTGAAAAGAGACAAGGACGCAATCTATGG
>ENSMUSG00000027210|Meis2|11131_1
AGCTGTTTGAAGGGAAAAATGCCCATTGACCT
>ENSMUSG00000027215|Cd82|16320_1
TGCCTGGGATATTTTAACAGCTCGAAATGGCT
>ENSMUSG00000027215|Cd82|3025_1
CATGTTTCTGTGGGAGACAGGGTAGGCAATTC
>ENSMUSG00000027223|Mapk8ip1|6208_1
CTCGGCATGAAGATGAACTTGAGCTGGAAGTG
>ENSMUSG00000027223|Mapk8ip1|5812_1
CCTACGAGTCAGCCATTGGTGAGGAGTATGAG
>ENSMUSG00000027239|Mdk|7685_1
GAAAAGGAAAGGACTAAGTCAGGAGGCCAGAG
>ENSMUSG00000027239|Mdk|3962_1
GGAAGAAGGAATTTGGAGCCGACTGCAAATAC
>ENSMUSG00000027244|Atg13|11225_1
AGAAGAATGTCCGAGAATTCGATGCCTTTGTG
>ENSMUSG00000027244|Atg13|13997_1
CCATGACATCTTGGAGACTATCTTTGTCCGAA
>ENSMUSG00000027248|Pdia3|17143_1
AAGAATCTGGAACCCAAGTATAAAGAGCTGGG
>ENSMUSG00000027248|Pdia3|3697_1
TTAGAGATGGTGAAGAAGCGGGTGCTTATGAT
>ENSMUSG00000027257|Pacsin3|4342_1
AGGCAGAGAAGATGAAAACCCAGTATGAGCAG
>ENSMUSG00000027257|Pacsin3|12258_1
AAGAGTTGCTGAAGATGAGCGAGGAGGATGAG
>ENSMUSG00000027261|Hao1|5870_1
GAGAAGCAGGGTTACAAGGCCATATTTGTGAC
>ENSMUSG00000027261|Hao1|9266_1
CTGCCTATTGTTGTAAAGGGCATTTTGAGAGG
>ENSMUSG00000027270|Lamp5|13033_1
CCTGTGAAGGTTAATAAGTACATCGCCAGCTC
>ENSMUSG00000027270|Lamp5|17215_1
AACCAGATGATGTAGAACGACAATGGCACTTT
>ENSMUSG00000027273|Snap25|4991_1
GACAGGATCATGGAGAAGGCTGATTCCAACAA
>ENSMUSG00000027274|Mkks|9576_1
ACTTATGGAAGTGTGAAAGATGTGTGCTCTGC
>ENSMUSG00000027274|Mkks|16300_1
GCCATTCTGTGCTGCAACTTGATTGAAAATAT
>ENSMUSG00000027276|Jag1|8763_1
GAGCTACAGAATGGGAACTGTTGTGGTGGAGT
>ENSMUSG00000027276|Jag1|9562_1
CCGAACTGGACAAATAAACAGGACAACAGAGA
>ENSMUSG00000027282|Mtch2|14682_1
GTTAGGGCTTTGTCAAATGAAGAATAGAACCC
>ENSMUSG00000027282|Mtch2|15058_1
GGAAGAAGGCATCGTAGGATTTTTTGCGGGTC
>ENSMUSG00000027288|Zfp106|5700_1
GGCTGGCATTCAAACAATGGGATGGTAGATTG
>ENSMUSG00000027288|Zfp106|13267_1
TCTGTGGAGCAAGGAAATTCCAGAAGCAAAGG
>ENSMUSG00000027293|Ehd4|9824_1
GACAAGCCGGTGTATGACGAACTCTTTTACAC
>ENSMUSG00000027293|Ehd4|13985_1
CGAGGGTATGACTTCTGCCAGGTCTTACAGTG
>ENSMUSG00000027298|Tyro3|18269_1
GACCCCTTGTACATCAACATTGAGAGAGCTGA
>ENSMUSG00000027298|Tyro3|17152_1
GGATGTTGGGCAAAGGAGAGTTTGGATCAGTG
>ENSMUSG00000027301|Oxt|15336_1
CTTTCTGGGAATACCTTTAGCGCGCTTCCTTC
>ENSMUSG00000027303|Ptpra|7153_1
GTGATCATTCCAGTCAAACGAGGCGAAGAGAA
>ENSMUSG00000027303|Ptpra|2700_1
TGTTAAGGTTTAAGAAATACAAGCAAGCTGGG
>ENSMUSG00000027304|Rtf1|13877_1
GAAGACTCAGCTGCTAAAGGAGAAGGCTATGG
>ENSMUSG00000027304|Rtf1|3652_1
TTCAACCGCATAGAGAAGAGAGAGGTGTTGAA
>ENSMUSG00000027314|Dll4|15138_1
TGTGAGAAGAAAGTAGACAGGTGTACCAGCAA
>ENSMUSG00000027314|Dll4|2636_1
AAGAAGCGCGATGACCACTTCGGACATTATGA
>ENSMUSG00000027322|Siglec1|3579_1
GAGATCAGTGATAGCAACCGCTGGTTAGATGT
>ENSMUSG00000027322|Siglec1|8367_1
CTGGCGTCTATCACCAGACGACCCTACATATG
>ENSMUSG00000027323|Rad51|16631_1
CAGAGATGTTTGGAGAATTCCGAACTGGGAAG
>ENSMUSG00000027323|Rad51|307_1
TGACTCCTTAGGCTTTCTTTCCTGTGATGCTA
>ENSMUSG00000027326|Knl1|1594_1
CAGCTCCAGAGAAGAAAACAGCCCTTAAGGAT
>ENSMUSG00000027326|Knl1|1261_1
GAACTAGACATGACCAAGTCCCATACTGTTTT
>ENSMUSG00000027331|Knstrn|8870_1
CTGCTCGAAACTTTGAAAGACGAACTGAAGGT
>ENSMUSG00000027331|Knstrn|6193_1
GAGCCTGATGTTACAAAAGTCACCAAATCGAG
>ENSMUSG00000027332|Ivd|1457_1
GCCTGGGCTACCTAGAACATGTGTTGGTAATG
>ENSMUSG00000027332|Ivd|18616_1
TTCTTGTTGTGTGTGAAATTGTACCTAGGCTG
>ENSMUSG00000027342|Pcna|1936_1
AAAACTAAACCTTTGAAGATTGCTCCTGAGAT
>ENSMUSG00000027342|Pcna|17828_1
GTCTTTTCTGTCACCAAGTTTGTACCTGAGTA
>ENSMUSG00000027351|Spred1|15299_1
GAGACTCAGAGACAAAATGGTGGTTTTGGAAT
>ENSMUSG00000027351|Spred1|9661_1
CACTTTTCTGATGACTAGTGTGTTAGCAAACC
>ENSMUSG00000027351|Spred1|9661_2
TCCGGACATGTGGAAAAATGACTTGGAGAGAG
>ENSMUSG00000027355|Tmco5|14228_1
CTGTGATGGAAAGAGAACAAGCTCTGCAGGAG
>ENSMUSG00000027355|Tmco5|12304_1
GAACTAGAAACTGGATACCTTGAGAGAGAAGT
>ENSMUSG00000027356|Fermt1|7833_1
AAGAGCCAGTGATTGAAGACATCCTGAACCTG
>ENSMUSG00000027356|Fermt1|18124_1
AGGTTGACGAGGTAGAAGCAGCATTGTCTAGT
>ENSMUSG00000027358|Bmp2|834_1
AGTGAATCAGAACACAAGTCAGTGGGAGAGCT
>ENSMUSG00000027358|Bmp2|1345_1
TGCGGGTGTCGTTAGCACAGCAAGAATAAATA
>ENSMUSG00000027360|Hdc|3726_1
TTGATTTCCCTTGTGAAGATCAGATTTCTACC
>ENSMUSG00000027360|Hdc|10385_1
TTCAAAAAGCTGATCAAGTTCTACAGCGTCCC
>ENSMUSG00000027361|Gabpb1|1656_1
TGGGCAACAGAACATAATCATCAAGAGGTGGT
>ENSMUSG00000027361|Gabpb1|17515_1
GATAGTTACAGATGGAATCCAGCTGGGGAATT
>ENSMUSG00000027361|Gabpb1|17515_2
GCTGATCCCATCCTTAATAAGGAAACTGCAGG
>ENSMUSG00000027364|Usp50|11154_1
TGCCGAAGAAGAGTGAATGAGAAAAGAACAGG
>ENSMUSG00000027364|Usp50|150_1
GACAGTACTCCTGACCACTGCAAGCAAGCTAT
>ENSMUSG00000027365|Trpm7|17525_1
CTTCCTGAGGTGATAAACACATGGTCAAGCAT
>ENSMUSG00000027365|Trpm7|3609_1
CGGAGCTTGGATTTTAACTGGAGGAGTCAATA
>ENSMUSG00000027376|Prom2|16852_1
TTTCCTGACCAGGGAAATGGGCTACTTCTCTC
>ENSMUSG00000027376|Prom2|10226_1
AAGGTTCTACAGCTCAATGACTCGTATGACCT
>ENSMUSG00000027379|Bub1|2937_1
CTCTGGACCAAAATGAAGATGCATTTGAAGCC
>ENSMUSG00000027379|Bub1|1931_1
TATGTACTGCAAGGAAAAGCTTATTCGTGGAG
>ENSMUSG00000027381|Bcl2l11|7005_1
GTAGATGACATTAGGAACCTGCCCATGGTGTC
>ENSMUSG00000027381|Bcl2l11|7005_2
TCCTAGGAACAGAGAAATATGCAAGAGAGGTG
>ENSMUSG00000027381|Bcl2l11|7346_1
AACAGAAGGAGCTGGGAGTCTTGTGTACTACT
>ENSMUSG00000027381|Bcl2l11|7346_2
GCCCAGGGTATCTTCAAGTGTATTGTGTCAGC
>ENSMUSG00000027399|Il1a|9932_1
AGTATCAGCAACGTCAAGCAACGGGAAGATTC
>ENSMUSG00000027399|Il1a|10004_1
GTTTACCCTCTTTGTAAGAGAAGAGCAAACCC
>ENSMUSG00000027400|Pdyn|3788_1
AAACCAGATACATGCAAATGAGGATCCTAACT
>ENSMUSG00000027400|Pdyn|18349_1
GACGCCATCCTTCTGAAGGCTGAAGTGATAAG
>ENSMUSG00000027412|Lpin3|8541_1
CATCCAGGAGCTCATAAAGAGCCACAAATCCA
>ENSMUSG00000027412|Lpin3|11465_1
TGGAATTGGGATGACAAGGTGGTCATCTCTGA
>ENSMUSG00000027420|Bfsp1|9889_1
TGTCAGTTGGTGCTAAAGGAAATGCTGGAACG
>ENSMUSG00000027420|Bfsp1|348_1
TACCTGGTCCTGATGAACCATCTACATCCCAT
>ENSMUSG00000027423|Snx5|4206_1
AAATGTCTGAACTGGAAATAAAGCATGCCAGA
>ENSMUSG00000027423|Snx5|18628_1
AACTTAGGAAAGTGGAAGGTCGAGTCTCATCA
>ENSMUSG00000027425|Kat14|2493_1
TGGAATCTGCCATGGAATTGAAAGAGAAGCGG
>ENSMUSG00000027425|Kat14|10093_1
ATGACGATGAGCTGGAAGGAGATGGAGTTATA
>ENSMUSG00000027434|Nkx2-2|14830_1
GAGGGATGTCTGGGTAAAGTCCATTTACAGTA
>ENSMUSG00000027434|Nkx2-2|14830_2
GGAGGACTCGATCCTTACCACGGTTGTTATTA
>ENSMUSG00000027434|Nkx2-2|6008_1
ACCACAATTGAAGCATATATTTCCACCTCTTC
>ENSMUSG00000027434|Nkx2-2|6008_2
TATTGTCAGCCTTCTAAAAGCAAGTGGAGAAC
>ENSMUSG00000027435|Cd93|8835_1
TCTACTGCTCCTGTAAAGAGGGCTATATTGTG
>ENSMUSG00000027435|Cd93|17423_1
TAGAAATCCCTAGTGAAGTATCTGATGTCTGG
>ENSMUSG00000027452|Acss1|5753_1
GTACTCATGGATGAGAAGGGCAATGTTTTGGA
>ENSMUSG00000027452|Acss1|2190_1
AGAAAATAGTGGATGAAGCTGTGAAGAGCTGC
>ENSMUSG00000027457|Snph|2768_1
GGATAGGGACACGGAGATCGATGACCTTAAGA
>ENSMUSG00000027457|Snph|3848_1
AAGGTTAAAATGGCTAATTGAAGAGGGAGAAA
>ENSMUSG00000027460|Angpt4|3253_1
GAGGATGGAAGCGTAAATTTCCAGAGGACCTG
>ENSMUSG00000027460|Angpt4|14130_1
CAGAGACTGATGCCGTAGGAGGATTCTCAACC
>ENSMUSG00000027463|Slc52a3|18541_1
AGCTATGTCAAGGTGATGCTGGGTGTGATCTT
>ENSMUSG00000027463|Slc52a3|8168_1
AATCCATTTTCAGTCAAGGTCGAGAACCAAGG
>ENSMUSG00000027466|Rbck1|9422_1
GCCTGAGACCTACCAGATACCTGCTTCATACC
>ENSMUSG00000027466|Rbck1|14705_1
CCACTAAGTCGACGATGGTGGCTCTCATACTG
>ENSMUSG00000027475|Kif3b|16747_1
CTATAACCAGACTGGAAAACCAGCAGATGATG
>ENSMUSG00000027475|Kif3b|2276_1
AAACTGGAGATTGAGAAGCGGGCCATTGTAGA
>ENSMUSG00000027478|Dnmt3b|11702_1
TTGTCCTGTGGAAAGAAGAACCCTGTGTCCTT
>ENSMUSG00000027478|Dnmt3b|10830_1
TACTTTGCCTGTGAATAGTTCTACCCAGGACT
>ENSMUSG00000027479|Mapre1|5715_1
ATGCTGTGTGTAGGAAACAGGTATTTTATGAC
>ENSMUSG00000027479|Mapre1|6734_1
TAGACAGAGGCTGAGAAATGATTCCCACCGTC
>ENSMUSG00000027485|Bpifb1|823_1
CAAGGAGGAGCTTGTAATCCTGCTCAGATTCG
>ENSMUSG00000027485|Bpifb1|17514_1
CTTGGGATACGAGAAAGCCATGTGGTCTGTGA
>ENSMUSG00000027488|Snta1|7643_1
AAACACGTATCTTTGAAGATGGCGTATGTCTC
>ENSMUSG00000027488|Snta1|13281_1
CTGAGAAGGAGCTGCTCTTCTACTGCTCTCTC
>ENSMUSG00000027490|E2f1|15843_1
GCAGACCAAAATGGGAAGGATGTTGTACAGTG
>ENSMUSG00000027490|E2f1|17633_1
CATGGGTGATACCTTAAGTCCCTGTTCTCTGA
>ENSMUSG00000027495|Fam210b|4732_1
ATGGGATGGGGCTCCAAGTCTGAGATTTCATT
>ENSMUSG00000027495|Fam210b|7909_1
TGAAACAAAATGACCAAACTCACGGTTCCATA
>ENSMUSG00000027496|Aurka|13287_1
AACTTACTGCTTGGCTCAAACGGAGAGTTGAA
>ENSMUSG00000027496|Aurka|631_1
CCAGAGTGTGTGTATAACTTATTGGGTCACCA
>ENSMUSG00000027499|Pkia|3305_1
TTAACGCAGGAGGACAACTTGTGAAGGAAGTG
>ENSMUSG00000027499|Pkia|2790_1
CACAACTTTCCTCTTGATAACTGCCGAGGGTT
>ENSMUSG00000027500|Stmn2|5834_1
AAGATGGAACAGATTAAGGAAAACCGTGAGGC
>ENSMUSG00000027500|Stmn2|10099_1
CGATATCAGTATGGGAAGTGTATGACATGGTT
>ENSMUSG00000027509|Rae1|15748_1
AAATGCCATCGATCCAACGGTACCAACACTTC
>ENSMUSG00000027509|Rae1|1426_1
CTAAAGCCAAGGAATAAGAAATAGTGGCCTGA
>ENSMUSG00000027514|Zbp1|3875_1
TTCTGAGCTATGACGGACAGACGTGGAAGATC
>ENSMUSG00000027514|Zbp1|1755_1
GATTGGGACACTGTTCACAGCAGCTAAGAAGT
>ENSMUSG00000027524|Edn3|1385_1
GGGGAGTGGCTTCAAAATAAGCCCAAAAACAC
>ENSMUSG00000027524|Edn3|3093_1
TTTAGCTATTGTGTGAAGTGGAGCCTTAACCA
>ENSMUSG00000027530|Fabp12|4601_1
CTGCCTTCTCTTTTCAACACTCAATGAAGTCA
>ENSMUSG00000027530|Fabp12|15537_1
CCACACCACAGCCTTGATACAATGTGTAGGAC
>ENSMUSG00000027536|Chmp4c|18589_1
AAATAAGAAGATGACAAGCCTGGAGCTTCCAA
>ENSMUSG00000027536|Chmp4c|9413_1
AAGTAACAGTTAAGGGATAGTCAGAGATGGAA
>ENSMUSG00000027540|Ptpn1|3582_1
TGAGTCCAGACACTGAAGTTAGGAGACGGATG
>ENSMUSG00000027540|Ptpn1|10316_1
TGCCTCTTACTGATGGACAAGAGGAAAGACCC
>ENSMUSG00000027544|Nfatc2|1037_1
ACCACGAGCTATGAGAAGATCGTAGGCAACAC
>ENSMUSG00000027544|Nfatc2|13550_1
TTCTCTTGTCATGTCAAAGAGAAGTCAAGAGG
>ENSMUSG00000027544|Nfatc2|13550_2
TAGTATAGGGTTCCAGAACTTTCTGAGCCCGG
>ENSMUSG00000027547|Sall4|12695_1
TCCTGCTGCTTCCTTAAATATTTCAGAGCCCT
>ENSMUSG00000027547|Sall4|15170_1
AGTATTGCCAGGTCTTAAACCTAAGAGTTCTT
>ENSMUSG00000027552|E2f5|8012_1
GAGTCCAGTTCATCTAAGCCAGTGGTTTTTCC
>ENSMUSG00000027552|E2f5|10623_1
AGGTGCTGGCTGTAATACTAAAGAAGTTATCG
>ENSMUSG00000027568|Ntsr1|11141_1
CAGAGTGGTCCAGAGAAGCCCCAAAATTACTG
>ENSMUSG00000027568|Ntsr1|17688_1
ACAGATGTATAGACTAAGGTCTGACAGCAGCT
>ENSMUSG00000027570|Col9a3|16571_1
CAAGGAGAAGTTGGCAAAGATGGTGAGAAGGG
>ENSMUSG00000027570|Col9a3|17709_1
GTATGATCAGTGAGCAAATTGCACAGTTGGCT
>ENSMUSG00000027577|Chrna4|4615_1
ACAGACTTCTCGGTGAAGGAGGACTGGAAATA
>ENSMUSG00000027577|Chrna4|10911_1
TCTCGGAGTATCCAGTACTGTGTTTCCCAAGA
>ENSMUSG00000027583|Zbtb46|11521_1
CCTTTCAGCAGCCGAGACTCAAATGTAGACCT
>ENSMUSG00000027583|Zbtb46|1939_1
GAGATCTGTGGCAAGAAGTTCACTAGGAGAGA
>ENSMUSG00000027583|Zbtb46|1939_2
GTCTTCCTTTGGTTTAAGCACCTCAGTTCAGC
>ENSMUSG00000027584|Oprl1|9643_1
CAATCCCATTCTCTATGCTTTCTTGGATGAGA
>ENSMUSG00000027584|Oprl1|597_1
ATCAGTGGGTTCTTGGATGACTGTTTCCTGAC
>ENSMUSG00000027584|Oprl1|9511_1
GTTCTAGGTGGGCTCAGCCTGAGGTATTGTAG
>ENSMUSG00000027589|Pcmtd2|18020_1
AAGTACTACCTGCTGTATTACAGGGAAAAGTG
>ENSMUSG00000027589|Pcmtd2|9223_1
TTTTGGCTCTACTGTAACTTGAACTCATTGGG
>ENSMUSG00000027596|a|7580_1
GAGGTCTTCCAAGAAAAAGGCTTCGATGAAGA
>ENSMUSG00000027596|a|3947_1
CTTGTGGGCGCTTTCAAAAAACCGGTTTTCTA
>ENSMUSG00000027598|Itch|14624_1
CAGGAGATTGATTTGAATGACTGGCAGAGACA
>ENSMUSG00000027598|Itch|6154_1
TGTATTGCCTGTTTGAATATGCAGGGAAGGAT
>ENSMUSG00000027602|Map1lc3a|12878_1
AACAGGAGAAGGATGAAGACGGATTCCTCTAC
>ENSMUSG00000027605|Acss2|9046_1
AGATCTGCTGGAACGAAGGGGTTGACTTATGG
>ENSMUSG00000027605|Acss2|15050_1
AGAAGCAGATTAGAGAAAAGATTGGCCCCATT
>ENSMUSG00000027624|Epb41l1|9692_1
GATGCTTCTGAGTATGAGTGTGAAGTGGAGAA
>ENSMUSG00000027624|Epb41l1|10429_1
GGGAGGGTTTTCTGAGACAAGGATCGAAAAGC
>ENSMUSG00000027630|Tbl1xr1|612_1
ACACTGACATGATGGAAGTAGATGGGGATGTG
>ENSMUSG00000027630|Tbl1xr1|18133_1
TATCAAATGGGACCCAACTGGCAATCTCCTAG
>ENSMUSG00000027639|Samhd1|7210_1
CATTTGTTCGAGAGAAAAGGAGGTTGGAAATC
>ENSMUSG00000027639|Samhd1|8029_1
TGGATTATGGGATGGAAGACAAGAATCCAATC
>ENSMUSG00000027641|Rbl1|2523_1
TCCCGTGGATTATTGAAGTTCTCGATTTGCAG
>ENSMUSG00000027641|Rbl1|11827_1
TACTTAAGCGACTACAAGATGTTGTCAGTGAG
>ENSMUSG00000027643|Ghrh|8115_1
GTATGCCCGGAAAGTGATCCAGGACATCATGA
>ENSMUSG00000027643|Ghrh|1940_1
ACAACTGTACCCTGTTACTTCTGCTTCAGCTC
>ENSMUSG00000027646|Src|9516_1
GAGAACCTATAGGGACTGTGTGCGCAGAACTG
>ENSMUSG00000027646|Src|16256_1
TCCTCCATTTGTCCTGATCATTTCAACACCTG
>ENSMUSG00000027654|Fam83d|6296_1
CAGCTAGAGGATAGTAAGGTGGCTGATGCTGC
>ENSMUSG00000027654|Fam83d|12891_1
ATGGACGTTTTCTCAGACATCGACATCTTCCG
>ENSMUSG00000027665|Pik3ca|10683_1
TATCTGAAGCACCTGAACAGACAAGTAGAGGC
>ENSMUSG00000027665|Pik3ca|29_1
AAGATCCAGAAGTCCAAGACTTTCGAAGGAAC
>ENSMUSG00000027668|Mfn1|7659_1
GTTGATGTTACTCAGAAACATCTGGAAGAGGA
>ENSMUSG00000027668|Mfn1|1768_1
TGCAATGACAGATGAAATTTGTCGACTATCTG
>ENSMUSG00000027670|Ocstamp|13695_1
AGGTTCTGGACTTCATCCTCTTCGTCCTCAAC
>ENSMUSG00000027670|Ocstamp|17868_1
TCTGCAAGTTTGATCTTACAAATGAGCATAGT
>ENSMUSG00000027671|Actl6a|13938_1
GTGCTGGAGAGAGATGACGGAAGTACAATGAT
>ENSMUSG00000027671|Actl6a|4120_1
CTTCCGTTCTTCAGGTGTCAGACTCCACCTAC
>ENSMUSG00000027678|Ncoa3|11310_1
GTTTCCATATCCAGCAAATTACGGAATGGGAC
>ENSMUSG00000027678|Ncoa3|4625_1
GGCTGGGAATCCAAGAATGATGGATAGTCAGG
>ENSMUSG00000027680|Fxr1|3090_1
AATTTGTTGTGAGAGAAGATTTAATGGGCCTG
>ENSMUSG00000027680|Fxr1|15380_1
AAGTTCGGATGATGAAAGGCGAGTTTTATGTC
>ENSMUSG00000027684|Mecom|18080_1
GTTAAGAAACTGCAGAAGGGAAGCTCTGAGTC
>ENSMUSG00000027684|Mecom|2599_1
TTAACTGACCCGCTTGAAGCTTTGAAAGAAAA
>ENSMUSG00000027690|Slc2a2|4581_1
CTTGTGCTGCTGGATAAATTCGCCTGGATGAG
>ENSMUSG00000027690|Slc2a2|942_1
CTGCTGTACAAATGGAATTCCTGGCGTCTTCA
>ENSMUSG00000027695|Pld1|43_1
CTGAAAGGGATAGGAAAGTCCAGGAAATTCTC
>ENSMUSG00000027695|Pld1|16060_1
GGGTTCAACTGGACAAACCTTTTGCTGATTTC
>ENSMUSG00000027699|Ect2|13050_1
GCCAACACCATTTGTAAGGCAGATGCTGAGAA
>ENSMUSG00000027699|Ect2|6822_1
ATCAAGCTAAACCAGAATGTGGACGACAGAGC
>ENSMUSG00000027714|Exosc9|4549_1
TCAGATCTCTTGGTGAAGCTGAATCGACTCTT
>ENSMUSG00000027714|Exosc9|5691_1
AGATGGACACTGGAGAAGTTTCTGATATTGGG
>ENSMUSG00000027715|Ccna2|11634_1
TGGAGGTTAAATGTAAACCTAAAGTGGGTTAC
>ENSMUSG00000027715|Ccna2|8984_1
GGTTGAAAGCTTAGCAATGTTTTTGGGAGAAC
>ENSMUSG00000027716|Trpc3|11994_1
ATCGTGCAGTTGTGGAATGTGCTTGATTTCGG
>ENSMUSG00000027716|Trpc3|13061_1
TATTTGGACTGTCTGAAGTGACTTCTGTTGTC
>ENSMUSG00000027718|Il21|6731_1
GGATTGCAAGTGGAGAAGTACGATACGTTATG
>ENSMUSG00000027718|Il21|1951_1
ACCTCTTATGATCCTAACGGAATGATGTAAGC
>ENSMUSG00000027719|Adad1|10710_1
ATGTCCTCAAGTGACAAGCTGACAAGATGGGA
>ENSMUSG00000027719|Adad1|1557_1
GATGGTATTCAGTACAAGACAGGACTGGGACA
>ENSMUSG00000027720|Il2|454_1
GTACCTCCTGCTTACAACACATAAGGCTCTCT
>ENSMUSG00000027720|Il2|15347_1
TTTTAGGACAGCACAAAGTAAGCGCTAAAATA
>ENSMUSG00000027744|Stoml3|7472_1
AGCTATGGCAACAATAAGAAGGTCACTGCTAA
>ENSMUSG00000027744|Stoml3|6735_1
CCTGCCTTGCATTGACGTGTTTGTCAAAGTAG
>ENSMUSG00000027748|Trpc4|730_1
CTGTGGTACCTGGTCAAGTGGATATGGACACA
>ENSMUSG00000027748|Trpc4|15180_1
ATATGGGGAGAGATTAAACAGATGTGGGATGG
>ENSMUSG00000027750|Postn|9901_1
CTGATTCTGCCAAACAAGTTATTGAGCTGGCT
>ENSMUSG00000027750|Postn|9901_2
GACTCGGGAAGAACGAATCATTACAGGTCCTG
>ENSMUSG00000027751|Supt20|14361_1
GCCAGTCAAAGAGTAAAATGAAGAGAGGCATG
>ENSMUSG00000027751|Supt20|8094_1
AGAGGAGCAGGGTTCTGAACAAGGGTTAACTG
>ENSMUSG00000027762|Sucnr1|18019_1
AAGAAGGAATTTGCCATTTTAATCTCGCTGGC
>ENSMUSG00000027762|Sucnr1|1517_1
TCCTGGCAGTTGTGATCTTCTCTATACTCTTC
>ENSMUSG00000027763|Mbnl1|11738_1
TTGCAACAGAGGAGAAAATGACTGTCGGTTTG
>ENSMUSG00000027763|Mbnl1|7513_1
GTGCACCTTGTATTTAAAATCGCCGTTAGAGC
>ENSMUSG00000027765|P2ry1|5915_1
AAAGCTTTGATTTACAATGACCTGGACAACTC
>ENSMUSG00000027765|P2ry1|9135_1
TATTTCTTGGCTGGAGATACATTCAGAAGGAG
>ENSMUSG00000027776|Il12a|4893_1
ACAGATGACATGGTGAAGACGGCCAGAGAAAA
>ENSMUSG00000027776|Il12a|1567_1
AAGAAAGATTCATAAGAGTCAGGTGGTCTTGG
>ENSMUSG00000027793|Ccna1|7989_1
GGTTCAGATGTGATTAACGTAACGGAGTATGC
>ENSMUSG00000027793|Ccna1|10909_1
TGGCTTCGAAATATGAAGAGATATATCCGCCC
>ENSMUSG00000027794|Sohlh2|11242_1
CCTTCCACTCTGTCAAATACACTTCTGGAACT
>ENSMUSG00000027794|Sohlh2|17061_1
AAGGCTATGTTTCAGAATATGGAGCTGACATT
>ENSMUSG00000027796|Smad9|12887_1
CTGGTGACAAATAGCAATTAGTGACAGATGAT
>ENSMUSG00000027796|Smad9|13826_1
AAACCAAGCTTGTCCAGGGACCTGTGAGATAA
>ENSMUSG00000027803|Wwtr1|3369_1
GGATTAGGATGCGTCAAGAGGAGCTCATGAGG
>ENSMUSG00000027803|Wwtr1|3249_1
GAATGTCTGCAGCCCTATGGCTGGGTTTTATT
>ENSMUSG00000027810|Eif2a|7396_1
CCTGGTCAGATGATGAAATTATTTGTGCCCGG
>ENSMUSG00000027810|Eif2a|4456_1
GCTGGCTGGATTTGGAAATCTTCGAGGACAAA
>ENSMUSG00000027820|Mme|18014_1
ATAGCAGAGGCGGACAACCTCTACTCAAACTG
>ENSMUSG00000027820|Mme|312_1
GATTCGTCAGGAACAAAGTTTGCCTATTGATG
>ENSMUSG00000027832|Ptx3|812_1
AGCAATTTTCTTCCCAATGCGTTCGAAGAAGA
>ENSMUSG00000027832|Ptx3|6913_1
TACGTGTTATAATCCAATGTTCCATTTGGGAG
>ENSMUSG00000027833|Shox2|6780_1
TTGCTATTTGGCTGGAATTAGAGAGAGAACGA
>ENSMUSG00000027833|Shox2|7933_1
TTTACATTATGGCAGAACTGTCCAGACTGCTG
>ENSMUSG00000027834|Serpini1|6209_1
GATCGAAGAATGGGCAAACTCTGTGAAGAAAC
>ENSMUSG00000027834|Serpini1|2958_1
CTCCGGAATGATTGCGATTAGTAGGATGGCTG
>ENSMUSG00000027840|Wnt2b|12527_1
CGTTCGTCTATGCTATCTCGTCAGCAGGAGTG
>ENSMUSG00000027840|Wnt2b|17467_1
GGTTTGAAGGGAGAGTAGGAGAGGTCTGTCTT
>ENSMUSG00000027843|Ptpn22|8655_1
ACCTCCTCTCCCAGAAAGAACTCTAGAGTCCT
>ENSMUSG00000027843|Ptpn22|8859_1
AAAACGGACCAAATCAACTCCCTTTGAACTGA
>ENSMUSG00000027849|Syt6|18438_1
AGTATTGGCCGTATCAAGCCTGAGCTTTACAA
>ENSMUSG00000027849|Syt6|5167_1
GTACGCTACTAGTGAAAGTGTGGACTTGGGAG
>ENSMUSG00000027852|Nras|13251_1
CTGAGACCTCTTCAGAATAACTACCTCCTCAC
>ENSMUSG00000027852|Nras|14127_1
ATCTACCTTTGAGGGAAAGGTGTATGTACCTG
>ENSMUSG00000027855|Sycp1|5595_1
AGAAGCTTGCTGAAGAATTACAAGAGAAAGAA
>ENSMUSG00000027855|Sycp1|6089_1
TTCAGAAAACCAATGTTGGTTACAGAGATGAA
>ENSMUSG00000027857|Tshb|5387_1
CACCATGTTACTCCTTATTTCTCCTTCCCTGT
>ENSMUSG00000027857|Tshb|11770_1
TCTGTTTAACTTCAATAGCAGTGCAATCTGGT
>ENSMUSG00000027859|Ngf|2923_1
TGAGGTGCATAGCGTAATGTCCATGTTGTTCT
>ENSMUSG00000027859|Ngf|7274_1
GCCGAGGTGAACATTAACAACAGTGTATTCAG
>ENSMUSG00000027860|Vangl1|6689_1
GAGGAAGTTCAGGATGACAACTGGGGAGAGAC
>ENSMUSG00000027860|Vangl1|16398_1
TGTTCCGAGCGCTGTTACTGGTCCTTATCTTT
>ENSMUSG00000027861|Casq2|10380_1
CCTTGAAGATGAACGAAGTTGGCTTCTATGAG
>ENSMUSG00000027861|Casq2|2620_1
CAGTATCTGGATGGAGATCCCAGATGATGACG
>ENSMUSG00000027863|Cd2|3184_1
AACTGAAGCTGTATCAAGGGGAAACACTACTC
>ENSMUSG00000027863|Cd2|6434_1
CTAATTAAGAAGGCAGAGTTCGTCATTTCCAA
>ENSMUSG00000027878|Notch2|18484_1
TGCTGGGAATACATCAACAACCAGTGTGATGA
>ENSMUSG00000027878|Notch2|16899_1
AATGGAGGAACGTGCAATAACCTGGTGAATGG
>ENSMUSG00000027879|Sec22b|16000_1
GTAAGAATATCACAGTAGGGGCTGGAAAGATG
>ENSMUSG00000027879|Sec22b|16000_2
AAGATTTGCACTCGGAATTTGATGAACAGCAT
>ENSMUSG00000027879|Sec22b|8002_1
AGTCTGCTTTCAGCGTCCTTCAGTCAGTCAAT
>ENSMUSG00000027879|Sec22b|8002_2
GGGAGTCCTAACTTTAATCGACATTCCTGTGT
>ENSMUSG00000027883|Gpsm2|10208_1
TACGCTCTCAAGCTAAAAGAATGGATGAGCAG
>ENSMUSG00000027883|Gpsm2|13848_1
GCGTCTCCTAATTGCAAAGGAGTTCGGAGATA
>ENSMUSG00000027887|Sypl2|6590_1
CTCTTTGGCTTTATCAACTTCTTCCTGTGGGC
>ENSMUSG00000027887|Sypl2|16423_1
GTGGCATCCCTCAATAACTGGCATCTAATCTG
>ENSMUSG00000027895|Kcnc4|4700_1
CTGGGGTATCGATGAAACAGATGTGGAACCCT
>ENSMUSG00000027895|Kcnc4|12628_1
CGGGAGGTAGAAACAGAGCCCATTCTTACCTA
>ENSMUSG00000027931|Npr1|3211_1
CCTGAAAATTGATAGAAATGGAGATCGGGACA
>ENSMUSG00000027931|Npr1|1718_1
ACAGGACATTCTAGAGAATGAGAGTATTACCC
>ENSMUSG00000027936|Crtc2|1180_1
CTCTTCGTCCACTTCATCTCCTGTCCTGAGTG
>ENSMUSG00000027936|Crtc2|15339_1
GAGGACTCATTCCGTAGTGATCGGCTACAGTG
>ENSMUSG00000027947|Il6ra|2112_1
GCCCATTCTGATTTCAACTGGACTGGAGCTAC
>ENSMUSG00000027947|Il6ra|17622_1
AATATCTCAGGGCCTGATGGTTTACGCGAGTG
>ENSMUSG00000027950|Chrnb2|12552_1
ACCATATGCGAAGTGAAGATGATGACCAGAGT
>ENSMUSG00000027950|Chrnb2|5124_1
CCTGAGGATTTCGACAATATGAAGAAAGTCCG
>ENSMUSG00000027951|Adar|15398_1
TCTATGGCTCCCAACAAGATCAGGAGGATTGG
>ENSMUSG00000027951|Adar|483_1
GTGACCAGAGATGGGAAAGCATTTGAGGATGG
>ENSMUSG00000027954|Efna1|5596_1
CCTCCACTTCAGAGGGATGGAGAAAGAAGTGG
>ENSMUSG00000027954|Efna1|1575_1
CAGTGCTTGAAGCTGAAGGTGACTGTCAATGG
>ENSMUSG00000027959|Sass6|7807_1
ATGCAAGAATTAGATAAGCTGCGGAGTGAATG
>ENSMUSG00000027959|Sass6|4337_1
ACTATTCAGCAAGAAAAACTATTGGCTGAGAA
>ENSMUSG00000027962|Vcam1|5281_1
ATTCTACACTCAAAGAAAGGGAGACTGTCAAA
>ENSMUSG00000027962|Vcam1|18597_1
ATCTACTCTTTCCCCAAGGATCCAGAGATTCA
>ENSMUSG00000027965|Olfm3|5154_1
GAGTGGAGCTGAATCAAGGACATACAACCTCC
>ENSMUSG00000027965|Olfm3|1678_1
AGAGAAGTGCAGGGGAATCCTTCATGATCTGT
>ENSMUSG00000027967|Neurog2|2174_1
TGAGGATTTATGGTCAAAGAGGACTATGGCGT
>ENSMUSG00000027967|Neurog2|453_1
AAAATCAGGAGGGAGGATTGCTTCATGCATTA
>ENSMUSG00000027977|Ndst3|17176_1
CTTTATGAGGCCTGGAAGAAGGTTTGGAATAT
>ENSMUSG00000027977|Ndst3|18598_1
AGCCCAAAATCCTTTGAGGAGGTACAGTTCTT
>ENSMUSG00000027984|Hadh|10304_1
CTGGCAAAATCCAAGAAGGGAATTGAGGAGAG
>ENSMUSG00000027984|Hadh|3715_1
CCGTTTGAGCTTCTTGACTATGTTGGACTGGA
>ENSMUSG00000027985|Lef1|17489_1
TTACTCTGGCTACATAATGATGCCCAATATGA
>ENSMUSG00000027985|Lef1|14719_1
ATTTGGCAGCCCGTCTCACTTAGTTTCTGATT
>ENSMUSG00000027993|Trim2|5287_1
ATGGAAATGTGATGGAATTTTACTGCCAGTCC
>ENSMUSG00000027993|Trim2|355_1
GCAGATTATGACAACAAGTGGGTTAGCATTTT
>ENSMUSG00000027994|Mcub|9440_1
GATGTGGAACAATACAACAAGCTAAAGGAAGA
>ENSMUSG00000027994|Mcub|8956_1
CCTGCATTTAGAGGAGATCCAGAAGAGACGAG
>ENSMUSG00000027995|Tlr2|1628_1
TGCGTTACATCTTGGAACTGTCGGAGGTAGAG
>ENSMUSG00000027995|Tlr2|9149_1
CAGTGAGATAAGGAGAATAGATTTTGCTGGGC
>ENSMUSG00000027996|Sfrp2|9913_1
CTGAAGAAATCCGTGCTGTGGCTCAAAGACAG
>ENSMUSG00000027996|Sfrp2|6839_1
GTTTTATGCCCTCATGAGCTCTGACCATTGCA
>ENSMUSG00000028001|Fga|17724_1
AGATCCTGAGGCGAAAAGTCATAGAGAAAGCG
>ENSMUSG00000028004|Npy2r|6821_1
GAAGAGTGTGTATGGTACAGTCTACAGCCTTT
>ENSMUSG00000028004|Npy2r|8716_1
ACTGACTCTTTTTCGGAGGCTACCAATGTGTA
>ENSMUSG00000028010|Gar1|13686_1
TATGGTTGACGTCTGTGTCTGGAGCAGTCTTG
>ENSMUSG00000028010|Gar1|6460_1
TGTGGGTGCTTAGAGAAGACAGGACTTTTCAT
>ENSMUSG00000028023|Pitx2|11657_1
AAGATAAGGGCCAGCAAGGAAAGAATGAGGAT
>ENSMUSG00000028023|Pitx2|1659_1
GATGCCTTGTTTCTGAAACTGCTATGTACGAC
>ENSMUSG00000028030|Tbck|10537_1
AAGATGTTGGTGGAGAAGCGTTTTACCCATTG
>ENSMUSG00000028030|Tbck|12336_1
ATCTTGTGTACTGGCAAGGTCTTGACTCACTC
>ENSMUSG00000028031|Dkk2|284_1
AAGAAACGATGCCACAGAGATGGGATGTGTTG
>ENSMUSG00000028031|Dkk2|16414_1
GGCAATGGGCTAGAAAAGGATAAATGTGTCTC
>ENSMUSG00000028034|Fubp1|16877_1
AGGTAGAGGTCAAGGAAACTGGAATATGGGGC
>ENSMUSG00000028034|Fubp1|18296_1
TGATGCTGGTGTTCGAATTCAGTTTAAGCCAG
>ENSMUSG00000028036|Ptgfr|3832_1
GCTTGCATATCTGGGAACTCAGCTCCATCAAG
>ENSMUSG00000028036|Ptgfr|11622_1
ACATCTAAACACGTGAAAATGATCCTGAGTGG
>ENSMUSG00000028037|Ifi44|1851_1
ATCTTGGTGGTGAGTAATTATGTCTCAGAGTG
>ENSMUSG00000028037|Ifi44|11089_1
TGGTGGGCTGTGATGAAGATGGAATCTCTGAC
>ENSMUSG00000028039|Efna3|14676_1
AATATGCCCCAGAGAGAACAAACGAAGCATGG
>ENSMUSG00000028039|Efna3|8331_1
TGTGACTTTGTAGCCAACAGAAATCCCAGATG
>ENSMUSG00000028042|Zbtb7b|5637_1
TACATAGCCTCTTCTGATGGTCTTGTTGAAAT
>ENSMUSG00000028042|Zbtb7b|1028_1
CCCTGGGCCTCATCTTAGCATTTCAGGTGATA
>ENSMUSG00000028044|Cks1b|4850_1
TACAAGGATGGTGTGAATTTGCTGACGTGTTT
>ENSMUSG00000028044|Cks1b|10571_1
TCTTTCTGATCGCGTGACCATGTTGCTTTCTT
>ENSMUSG00000028048|Gba|4504_1
GAAGCCCAGGTCAGGATCACTGATGGTAAGAG
>ENSMUSG00000028048|Gba|1774_1
TTCTGAGTAGGTGGGGACAAAGCAAGGATGTT
>ENSMUSG00000028051|Hcn3|11888_1
ATCGTTAGATTCACCAAGATCCTTAGCCTGCT
>ENSMUSG00000028051|Hcn3|6811_1
AAAGCAGTAGAAATCGAGCAGGAGAGGGTGAA
>ENSMUSG00000028053|Ash1l|4640_1
GAGCAAAGAATCAGGAAAGAAGCTAGGCATTG
>ENSMUSG00000028053|Ash1l|12139_1
GCCAGTTCATCATTGAATACCTAGGGGAAGTT
>ENSMUSG00000028062|Lamtor2|17162_1
CTATGTATGTATGCCAAGGAGACCGTAGGCTT
>ENSMUSG00000028062|Lamtor2|11031_1
GGGAACCAAGCGTTTAATGAAGACAGTCTCAA
>ENSMUSG00000028063|Lmna|12027_1
GAGATCGATAACGGGAAGCAGCGAGAGTTTGA
>ENSMUSG00000028063|Lmna|2814_1
TAGAGCTGAGCAAAGTGCGTGAGGAGTTCAAG
>ENSMUSG00000028063|Lmna|16127_1
AAATCTTTATCTCAATCCTAAGTCCTTCCCCT
>ENSMUSG00000028064|Sema4a|7212_1
AAAATCTCAGAAGCCTCTGCTACCGTCTACAA
>ENSMUSG00000028064|Sema4a|198_1
CTGTCTCCATACCTGTACTTGTGCTGTGACAG
>ENSMUSG00000028068|Iqgap3|15207_1
CAGAACAAAACTACCAAGTTCATGGAAGGTGT
>ENSMUSG00000028068|Iqgap3|15097_1
CTTCTACCTGCTGCAGACTCAGCCCATCTATT
>ENSMUSG00000028072|Ntrk1|9123_1
GGAGTTGAGAAGCCTAACCATCGTGAAGAGTG
>ENSMUSG00000028072|Ntrk1|7954_1
ACCAGTGATCTCAACAAGAAGAATGTGACGTG
>ENSMUSG00000028076|Cd1d1|4963_1
ATGGGATTTGCACTGAACTAGAAAGCATACTT
>ENSMUSG00000028076|Cd1d1|12295_1
CCAAGGGCCTCCAATTTGTGGCTCTTTTAATA
>ENSMUSG00000028086|Fbxw7|12151_1
GGGCAAGTGTCTGAGAACGTTAGTGGGACATA
>ENSMUSG00000028086|Fbxw7|1441_1
GACTTGTCGATACTGGAGAATTTTGGCTGAGG
>ENSMUSG00000028101|Pias3|4013_1
CAGCCAGAGAGTAAGAAGAGGGTCGAAGTCAT
>ENSMUSG00000028101|Pias3|17117_1
TTGGATTATGAAATCAATCTCCATTGGCCCCA
>ENSMUSG00000028111|Ctsk|661_1
GAAGAAGTGGTTCAGAAGATGACGGGACTCAG
>ENSMUSG00000028111|Ctsk|7231_1
GGTGCTTCCAGTGACAACTCTACTTCCCTTCT
>ENSMUSG00000028114|Mettl14|7080_1
TGGAAGAATACTATAGAGAGACTGGCATCACT
>ENSMUSG00000028114|Mettl14|12455_1
TTGCGAAAGTGGGGTTACAGAAGATGTGAAGA
>ENSMUSG00000028125|Abca4|13036_1
TGGCTGAAGAAAGACAAAGAGTTATGAGTGGG
>ENSMUSG00000028125|Abca4|5774_1
TCTTCAGCATGGACGAACCCAACAATGAACAC
>ENSMUSG00000028127|Abcd3|4835_1
GAGGGCGGCTTACTAAACCTGAGAGAGGAAAG
>ENSMUSG00000028127|Abcd3|5100_1
CGGCTCGGATTACAGAATTAATGCAAGTACTA
>ENSMUSG00000028128|F3|5317_1
TCTCGATTGATGTGGAAGAAGGAGTAAGCTAC
>ENSMUSG00000028128|F3|15305_1
CCTGTTACTCCAGCTAACGCTTTGATTCCAAC
>ENSMUSG00000028136|Snx27|14567_1
GTTTTGAATATGCGCGAGGAGAGAAGAAGCCT
>ENSMUSG00000028136|Snx27|9334_1
TTTCATCAGGCTGTTGATGATGTAAAGAAAGG
>ENSMUSG00000028138|Adh5|15732_1
GTGGAGAGTGTCCCAAAGCTGGTGTCTGAATA
>ENSMUSG00000028138|Adh5|6225_1
AGAAGGAATGTGCATAATCGAGACTGTAATCA
>ENSMUSG00000028150|Rorc|13891_1
GTACAGAATGTCTGCAAGTCCTTCCGAGAGAC
>ENSMUSG00000028150|Rorc|291_1
TTGAGTATAGTCCAGAACGAGGCAAAGCTGAA
>ENSMUSG00000028156|Eif4e|15679_1
TATTACCTTAGCAGGAAAGATCTGGTTTTGCT
>ENSMUSG00000028156|Eif4e|10895_1
TGGTTACAATGGCTCAAGTAGAAAAGCGGTCC
>ENSMUSG00000028158|Mttp|18603_1
GCTCTGGATACATGCAAAATTGAGCGGTCTGG
>ENSMUSG00000028158|Mttp|14203_1
TATGACCGTTTCTCCAAGAGTGGATCCTCTTC
>ENSMUSG00000028163|Nfkb1|9375_1
GACATACTAAATGGGAAACCGTATGAGCCTGT
>ENSMUSG00000028163|Nfkb1|4271_1
TGATCACCAAGCAGGAAGATGTAGTAGAGGAT
>ENSMUSG00000028165|Cisd2|1747_1
GGTGGTGAATGAGATAAACATTGAAGATCTGT
>ENSMUSG00000028165|Cisd2|14089_1
CATCAACAATATTTTGAGGCAGTAAAACCCCT
>ENSMUSG00000028165|Cisd2|14089_2
AAGTTTTAATGAGGGAAATGAACTGGGGGTGA
>ENSMUSG00000028172|Tacr3|5986_1
ACTGCTGTTTGAACAAAAGATTTCGTGCAGGC
>ENSMUSG00000028172|Tacr3|5309_1
TACTTGCCTTCCCTCAATGTCTTTATTCCAAA
>ENSMUSG00000028172|Tacr3|17503_1
TCTAGGTACTTTGGGAAAGCAGAAGGGCAGTC
>ENSMUSG00000028173|Wls|15390_1
CAGATGTTGGAACAGAACTGGCTATGGCTTTC
>ENSMUSG00000028173|Wls|3487_1
ATCTATGGGATGTGGAACCTGTATGTCTTTGC
>ENSMUSG00000028174|Rpe65|13227_1
ACCTTGGAGACAATTAAGCAGGTTGATCTTTG
>ENSMUSG00000028174|Rpe65|6_1
CAAATCAATTACCAGAAATTTGGAGGGAAACC
>ENSMUSG00000028179|Cth|49_1
GGAGGGTGGCATCTGAATTTGGACTGAAGATT
>ENSMUSG00000028179|Cth|14039_1
CAGGACCTTCTTGAAGACCTGGATCGAGCTTT
>ENSMUSG00000028184|Adgrl2|17887_1
GGACTAAGTCTGAACGACACCGCGTTTGAGAA
>ENSMUSG00000028184|Adgrl2|15627_1
TGTTGGATACCTTGGAAGAAGGAGCATTCGTC
>ENSMUSG00000028191|Bcl10|18379_1
TCAATTTGAGAAAACAACTTGTGGATTGGGAA
>ENSMUSG00000028191|Bcl10|310_1
CAGGGCATCACTTGTAATTAATGGATGATACT
>ENSMUSG00000028194|Ddah1|14791_1
TATTCACAGGCAGAGAATTTTTTGTGGGCCTT
>ENSMUSG00000028194|Ddah1|6051_1
CTAACGAATCATTGGAATGCAATTGATAGCGT
>ENSMUSG00000028195|Ccn1|9983_1
AGTGGGTTTGTGATGAAGACAGCATTAAGGAC
>ENSMUSG00000028195|Ccn1|347_1
GAGACAAAATAAGATTAGTTGGGCCAAGTGAA
>ENSMUSG00000028197|Col24a1|8531_1
TCCAGGTCTCAAAGGAACTCAGGGAGAAGAAG
>ENSMUSG00000028197|Col24a1|6967_1
AAGGTCTCCAAGGAAAAGATGGGTTAAAGGGG
>ENSMUSG00000028214|Gem|3382_1
GTGAGGTCTTGGGAGAAGATACATATGAGCGT
>ENSMUSG00000028214|Gem|14812_1
AGAAGTGTCTGTGTCAGAAGGGAGAGCTTGTG
>ENSMUSG00000028214|Gem|14625_1
CCTTGGGTCATATAGAAATGTAGGGAAATGGT
>ENSMUSG00000028218|Fam92a|5012_1
CATCTCGCTTCATCTTTACAATGGTCCCATAA
>ENSMUSG00000028218|Fam92a|5785_1
ATCTTCATCTTCTACTTGTTGGTCCTTCCTTG
>ENSMUSG00000028222|Calb1|13922_1
TGATGGAAAAATAGGAATTGTAGAGTTGGCTC
>ENSMUSG00000028222|Calb1|8857_1
ATAACTGTGCGCTATAAAGAAGTAGGCTGTAT
>ENSMUSG00000028223|Decr1|7510_1
TGGATCAGGCTTTGTAATGCCAAGTTCTTCAG
>ENSMUSG00000028223|Decr1|11379_1
ATATTGATGTTTTGAAAGCGACTGCAGAAGAG
>ENSMUSG00000028224|Nbn|13209_1
TTGGCAGTTCAAGTGAAGGTTGAAAAGCAGGA
>ENSMUSG00000028224|Nbn|9930_1
GCCTTGTACAGAATTAAAGACAACGACTCCAG
>ENSMUSG00000028226|Mmp16|15523_1
TGTGTGGCAGAATGTAACTCCTCTAACGTTTG
>ENSMUSG00000028226|Mmp16|17644_1
AAACCTATTTCTTCAAAGGTGACAGGTATTGG
>ENSMUSG00000028233|Tgs1|11181_1
TCATGCTGTGCTTCCTAACAAATCAAGGCTGG
>ENSMUSG00000028233|Tgs1|4169_1
CAAAGCAATTCTACCTACACGTGTAATCCCTA
>ENSMUSG00000028236|Sdr16c5|12286_1
GTGGCTGACCAGGTTAAGAAAGAAGTTGGTGA
>ENSMUSG00000028236|Sdr16c5|16969_1
TTTGGTTTGCATTTCAAGTTCAGCTGGATTAA
>ENSMUSG00000028238|Atp6v0d2|7944_1
GGGCCTTGCAAAAGAAATCTGTGAAAGAAGTT
>ENSMUSG00000028238|Atp6v0d2|1500_1
CTACATGTCCACTGGAAGCCCAGTAAACAGAA
>ENSMUSG00000028240|Cyp7a1|9133_1
ACCGAGTGATGTTTGAAGCCGGATATCTAACG
>ENSMUSG00000028240|Cyp7a1|17149_1
TGCTGTCTTACTTTGAACTGGAGCTTGTAGAG
>ENSMUSG00000028249|Sdcbp|15080_1
GGAGAGAAGATCACCATGACGATCCGTGACAG
>ENSMUSG00000028249|Sdcbp|4694_1
TCTGTGGCATTCTTGGACTTTAGTACGTCAGC
>ENSMUSG00000028249|Sdcbp|4694_2
ATGTCTTGTCCTATTAACCTGGTCAAAAGCCC
>ENSMUSG00000028262|Clca3a2|4435_1
TGCAATCTCTATGACAGTTTGGGGGTTAGCTG
>ENSMUSG00000028262|Clca3a2|875_1
GCTACCTGCTTTTACAACTGAAATCAAGAGGG
>ENSMUSG00000028266|Lmo4|6407_1
ATTAAGGACTCCATGAACCTGGGCTAATGGGA
>ENSMUSG00000028266|Lmo4|9327_1
ACCTGAACATGAGTTAAAAGGAAAGAGATGTG
>ENSMUSG00000028268|Gbp3|18247_1
TGAAGGTCCAAGAAGAACTGCTTATTGAAGGA
>ENSMUSG00000028268|Gbp3|1986_1
TTTTTTCCGGTACGGAAGTGCTTTGTCTTTGA
>ENSMUSG00000028270|Gbp2|16034_1
CAGCAAAGGAGGTAGAAGAGGAACGTACGAAG
>ENSMUSG00000028270|Gbp2|10236_1
TTGGACCCCTGGAAGAAGAAGTAAAATTAGGG
>ENSMUSG00000028271|Gtf2b|18088_1
GCTATAAGCTGAGGCAACTAAGTGTCACACTC
>ENSMUSG00000028271|Gtf2b|8899_1
GAGTTATTGATGTGGGATCTGAATGGAGAACT
>ENSMUSG00000028278|Rragd|8436_1
GGATGAAGATGGTGAAATCTCGAAAGGCCCAG
>ENSMUSG00000028278|Rragd|404_1
TGTATTTATGGTCTCAAAGAAGATGGAGCAGG
>ENSMUSG00000028278|Rragd|11254_1
GTGAGGACTGCCAGGAACTGTACATATTTTGC
>ENSMUSG00000028284|Map3k7|1463_1
GGACCGTTACGTTTTAAAATATGCAAAGACCT
>ENSMUSG00000028284|Map3k7|13108_1
AGCAGATGAAATTGAAAGATGATGATGTAGCT
>ENSMUSG00000028289|Epha7|13931_1
CAATCAAACGACTGTAAGTTTGGAATGGAGTC
>ENSMUSG00000028289|Epha7|33_1
AAAGTGTACTACAAGAAGTGCTGGTCCATTGT
>ENSMUSG00000028298|Cga|15687_1
ATCTACCAGTGTATGGGCTGTTGCTTCTCCAG
>ENSMUSG00000028298|Cga|13690_1
TAGGGAAATATGTAGTATTTACCACGGTTCCG
>ENSMUSG00000028309|Rnf20|1547_1
CAGGAGGATGAAGTTAAGTCCAAACGGGATGA
>ENSMUSG00000028309|Rnf20|13464_1
TCCGCATCATCCTTAAACGTTATGATCTGGAC
>ENSMUSG00000028310|Ppp3r2|14414_1
TTCAGTGTTCATGTGAAAACAGCTAAATCTGG
>ENSMUSG00000028310|Ppp3r2|2012_1
TGGTTTGCTTTTGAGAATCAGATCTGGTCCCT
>ENSMUSG00000028318|Polr1e|3004_1
AGATTCCGAGCTCAGAAAGTGATAAAGGGGAA
>ENSMUSG00000028318|Polr1e|2650_1
CTCTGATCGACAGTCAAAGCGGAGGAAAATGA
>ENSMUSG00000028318|Polr1e|2650_2
CCTGTCACCATCCCGAACTAGAAACTACCTGA
>ENSMUSG00000028327|Stra6l|13721_1
AAGCTGGACATGTTTGAAGACAAACTGGAGAG
>ENSMUSG00000028327|Stra6l|6170_1
AGCATATGAAGAGGCTATGGGCTGGAGACAAA
>ENSMUSG00000028329|Xpa|17079_1
AGGAAGTGAGGCAGGAAAACCGAGAAAAAATG
>ENSMUSG00000028329|Xpa|13057_1
TATCCATGCATTGTGTATGGGTGTGTGCCATG
>ENSMUSG00000028339|Col15a1|3660_1
CCGAGATGGTTGGAAAAAGTTACAGTTGGGAG
>ENSMUSG00000028339|Col15a1|12245_1
AGGAAGTGATAACCTTCCCATGATTCTTAAGA
>ENSMUSG00000028341|Nr4a3|10_1
CGCATCTTCTACCTGAAGCTAGAGGACTTGGT
>ENSMUSG00000028341|Nr4a3|638_1
GGGCTTCTTCAAGAGAACGGTGCAGAAAAATG
>ENSMUSG00000028343|Erp44|14042_1
GAGAGGAATTGACAGAAGAAGGACTGCCTTTT
>ENSMUSG00000028343|Erp44|8271_1
ATCATTGGATACTTTGAGCAGAAGGATTCAGA
>ENSMUSG00000028344|Invs|14247_1
GTAAGCAGGACATCGAAGAGTCCATCCAAAGG
>ENSMUSG00000028344|Invs|13109_1
GCAGGAGCAGATGTCAACAAAACGGACCATAG
>ENSMUSG00000028360|Slc44a5|4710_1
TTTCTGGTGTTTGGAAAAGATGGTGAAGTTTT
>ENSMUSG00000028360|Slc44a5|12023_1
ATTTGGTGTGCTCGGAATTATAGGATACGGAA
>ENSMUSG00000028364|Tnc|11374_1
AGTGCATATGTGAACAAGGCTTCAAGGGCTTT
>ENSMUSG00000028364|Tnc|8440_1
ATCAATGGCACCTGCTACTGTGAAGAAGGTTT
>ENSMUSG00000028378|Ptgr1|1777_1
ATGAGAGTTGCAGCCAAAAAACTGAAGGAGGG
>ENSMUSG00000028378|Ptgr1|5649_1
TTTACCATTCAGTGCAAGTGTATACTGTCCTA
>ENSMUSG00000028385|Snx30|1303_1
GAGAAGTTTGTGGTGAAGGGTGTTGTGGATCG
>ENSMUSG00000028385|Snx30|4408_1
TGAAGAAGAGGGACCAAGTTCAAGCAGAGTAC
>ENSMUSG00000028385|Snx30|15566_1
TACCTCCGTATTGTGAAGGAACCTCTTAAATG
>ENSMUSG00000028397|Kdm4c|17723_1
ATGAGGGTGTGGATGAATGGAATATAGCTCGC
>ENSMUSG00000028397|Kdm4c|6682_1
TGGATTGACTACGGCAAGGTTGCTAAGTTGTG
>ENSMUSG00000028426|Rad23b|1403_1
CACCTCAGGAGAAAGAAGCTATAGAACGGTTA
>ENSMUSG00000028426|Rad23b|2509_1
GACAGAGCTGTGGAATATCTTCTAATGGGAAT
>ENSMUSG00000028435|Aqp3|13122_1
TTTTTTGAAATGGACTTCTAGGCTTGGGGAGG
>ENSMUSG00000028437|Ubap1|12235_1
GTTGGGCAACTGTGAAAAGATGTCGCTGTCTT
>ENSMUSG00000028437|Ubap1|5312_1
TGGGCTTTGAACTGAAAGACATTAAGGAAGTT
>ENSMUSG00000028438|Kif24|4288_1
CGGGTGAAGGAACTAAAGAAAGGCGTTAAGTG
>ENSMUSG00000028438|Kif24|13524_1
GGACTGAAATGGAGAAAATCAGAGTTTGTGTT
>ENSMUSG00000028447|Dctn3|13323_1
TTCAGATACTACCTGTCTGTGTTCGACTGGCG
>ENSMUSG00000028447|Dctn3|9181_1
TAAACTTGAACGACCACTAAAGGAGCCTGTTG
>ENSMUSG00000028452|Vcp|6963_1
TTCATTTGGGAGGTGAAGAGTGAATTACCAGC
>ENSMUSG00000028452|Vcp|6045_1
CACCATCACCACAGTAAAGCATCTATACTCAA
>ENSMUSG00000028456|Unc13b|10646_1
GCAATGGTCTGAAGAAAACCTTCCTGGAAAAG
>ENSMUSG00000028456|Unc13b|12153_1
GTCCAGAGGCCTATGAATTGCAGATCTGTGTG
>ENSMUSG00000028459|Cd72|11693_1
GCTTAGAGGAGTTGCTAGATCGTTCGAAGTCA
>ENSMUSG00000028459|Cd72|9881_1
GAAAGCTGCTCCAGAAACTGGACTTCTCTTGG
>ENSMUSG00000028465|Tln1|2319_1
CGTAGATTACCAGACAACCATGGTGAGGACAG
>ENSMUSG00000028465|Tln1|1357_1
GAGAGTGATCTGGAGAACTCTAGAAAGCTCCT
>ENSMUSG00000028467|Gba2|3011_1
GATACTGCTGACTGGAAGGACCTGAACCTGAA
>ENSMUSG00000028467|Gba2|346_1
TTGTGTGGGATGTAGAAAACGAAGGAGATGAG
>ENSMUSG00000028487|Bnc2|2812_1
GGAATAACCGAGACAAAGATTTAATCCGGGCT
>ENSMUSG00000028487|Bnc2|6194_1
CCGGTGCATTTCAAGAACTGAAATAAGAAGGG
>ENSMUSG00000028488|Sh3gl2|2877_1
CGATTGAATACCTCCAACCCAATCCAGCTTCC
>ENSMUSG00000028488|Sh3gl2|7777_1
GATGTCTGCTGGTTTAAGCAACTTGGTCTCTT
>ENSMUSG00000028488|Sh3gl2|7777_2
CTGATCTATGTGCTTTCTGCATAGGTGAGCCG
>ENSMUSG00000028488|Sh3gl2|7777_3
CCTCTAACTGATTCCAAGCTATCAGAACTAGA
>ENSMUSG00000028494|Plin2|4436_1
ATGGTGCAGTTCATGAACAGTGGAGTAGATAA
>ENSMUSG00000028494|Plin2|5899_1
GACCTCGAGGAACCTAAAAGCTCAGATGCACT
>ENSMUSG00000028517|Plpp3|6928_1
CGGGTATCTGACTACAAGCATCATCCTAGCGA
>ENSMUSG00000028517|Plpp3|12742_1
GAGGGCTACATTCAGAACTACAGGTGCAGAGG
>ENSMUSG00000028518|Prkaa2|1578_1
AGTGTACAGAGTCAGAAGTGATGAATAGTCTG
>ENSMUSG00000028518|Prkaa2|7050_1
ATGTGTCTGGAGGTGAATTGTTCGACTACATC
>ENSMUSG00000028527|Ak4|7531_1
AATGCTTACTTATGGAAAAGTGGGGTGATTGT
>ENSMUSG00000028527|Ak4|15370_1
CATTATTCCATTCTGAAGGTGTCGTGTGTTCT
>ENSMUSG00000028530|Jak1|9515_1
GAAAAGCGGTTCCTGAAGAGGATTCGTGACTT
>ENSMUSG00000028530|Jak1|10560_1
ACTACAAGGATGAGGAAGGAATTGCTGAAGAG
>ENSMUSG00000028542|Slc6a9|1062_1
TCTCAGATCTTCTATTCCCTGGGCTGTGCATG
>ENSMUSG00000028542|Slc6a9|4264_1
ATATGAGCGCAATTGTTGCAAGGGGAGAAACC
>ENSMUSG00000028546|Elavl4|3668_1
ATATGACCCAAGAGGAATTCAGGAGTCTCTTT
>ENSMUSG00000028546|Elavl4|15298_1
CTGAGGTGTACCAGGAAAGGATTTTATAATGC
>ENSMUSG00000028551|Cdkn2c|548_1
GCTAATCCCAATTTGAAAGATGGAACTGGTTT
>ENSMUSG00000028551|Cdkn2c|8460_1
TCATTCTCAGTGTCTGACTTGGAGACTTTGTT
>ENSMUSG00000028552|Eps15|15329_1
GTGGCTGGTAATGAGAAAGTTACTCCGAGATT
>ENSMUSG00000028552|Eps15|1948_1
TATGATTGAATGGGCAAAAAGGGAAAGTGAGC
>ENSMUSG00000028553|Angptl3|13602_1
AGAAAAGCAGCTCAGAAAGACTGGTATTCAAG
>ENSMUSG00000028553|Angptl3|4979_1
CACTTCGAACCAATGAAATCAAAGAAGAGGAA
>ENSMUSG00000028556|Dock7|5088_1
GGAAGGAGACCGTTTAAGTGATGAGGACCTGT
>ENSMUSG00000028556|Dock7|4153_1
CTGTAACGGAATCCAAAGAGAGTATCCTGGGT
>ENSMUSG00000028565|Nfia|685_1
ACATAGGGGTTTCTGTAAAGGAACTCGATTTA
>ENSMUSG00000028565|Nfia|17470_1
AAGGGGAGCGAAACCAACTCGAATCAACTTAT
>ENSMUSG00000028583|Pdpn|3412_1
CTTAGAGGAACTGTCCACCTCAGCAACCTCAG
>ENSMUSG00000028583|Pdpn|1752_1
GTCCCTATTACTGTTAAGAGGCATAGAGTCTG
>ENSMUSG00000028587|Orc1|17007_1
TCTGACTGGGATAACAAGATTAATGTGGAGAC
>ENSMUSG00000028587|Orc1|588_1
CTTAGTGTCTCGACTGAGGAATTTAAGGGCCT
>ENSMUSG00000028599|Tnfrsf1b|9463_1
AGTTCAAGAGCCCCAAATGGAAATGTGCTATG
>ENSMUSG00000028599|Tnfrsf1b|1899_1
TGGCTGGTTTGATCAGATTGCAGTCAAAGTGG
>ENSMUSG00000028607|Cpt2|12561_1
GACTGGATAGGCTGCAATGTCTCCTCCTACTC
>ENSMUSG00000028607|Cpt2|1238_1
TGTAAGGATTTTGAGAACGGCATTGGGAAGGA
>ENSMUSG00000028609|Magoh|242_1
CTTGTCCAGGACCTGAAGTGTTTAGTCTTCAG
>ENSMUSG00000028609|Magoh|10060_1
AAATTGCGATACGCCAACAACAGCAATTACAA
>ENSMUSG00000028613|Lrp8|3446_1
CCCAGTGTACAGGAAAACGACAGAAGAGGAAG
>ENSMUSG00000028613|Lrp8|14290_1
GCTGTATTTGAGGACAAGGTATTCTGGACAGA
>ENSMUSG00000028613|Lrp8|5890_1
CTGACTGGGGTTTCCAGGCAAAGATTGAGAAG
>ENSMUSG00000028614|Ndc1|1292_1
CAGCGTAGTGAACCGAATGGCTGGAATTCTTG
>ENSMUSG00000028614|Ndc1|9204_1
TACTCGTGGATTCAGAATAAACGAGAACAGAT
>ENSMUSG00000028626|Col9a2|18302_1
GATGGGAAACCTGGCATTGATGGTTTAATGGG
>ENSMUSG00000028626|Col9a2|15426_1
GGGTATCTTTTGGGGGAGAATACCTTGAGGTG
>ENSMUSG00000028640|Tfap2c|8656_1
GCAAGACGATGGAGAAAATGGAAAAGCACAGG
>ENSMUSG00000028640|Tfap2c|17338_1
TTGAAACTGAAGATGAAGCTGGGCTTTTCTCT
>ENSMUSG00000028641|P3h1|13991_1
GCCTGTTGGAGAAAGAACTGCTTTTCTTCGCT
>ENSMUSG00000028641|P3h1|5235_1
GACTTCGATGGAGGAAACTTTTACTTCACAGA
>ENSMUSG00000028645|Slc2a1|502_1
TGTATGTGGGAGAGGTGTCACCTACAGCTCTA
>ENSMUSG00000028645|Slc2a1|13273_1
GACACACTAATACCGAACTCTGAGCTAGGAGG
>ENSMUSG00000028654|Mycl|963_1
GCTTGCATTCTTGGTAACCTCGAAACCCAATT
>ENSMUSG00000028654|Mycl|11953_1
GGAGTGGAAACCTTTAAGATAGATTTGGATGG
>ENSMUSG00000028655|Mfsd2a|1206_1
ACCTTGGACTTCCGAAATGAGTTCCAGAACCT
>ENSMUSG00000028655|Mfsd2a|8402_1
TTCTATTGCCTCTTTGAGACACTGGTCACGTG
>ENSMUSG00000028657|Ppt1|11881_1
ATGGAGGATGTGGAGAACAGCTTCTTCTTGAA
>ENSMUSG00000028657|Ppt1|12759_1
TAGGGGTATCACCACAGTTCATAACTCTAGTC
>ENSMUSG00000028657|Ppt1|12759_2
GCTGAGTACTGTGTCAAGGACAGAAGAAAATG
>ENSMUSG00000028657|Ppt1|12759_3
CTTCTTGGCAGACATAAATCAAGAGAGGTGTG
>ENSMUSG00000028657|Ppt1|2254_1
TTGTTGCAGATCAGTAATTGTGCCTAAAAGAG
>ENSMUSG00000028664|Ephb2|10086_1
CGCGTCATGAAAATCAACACTGAGGTGCGAAG
>ENSMUSG00000028664|Ephb2|3327_1
AAAAATCCTGAACAGTATCCAGGTGATGCGGG
>ENSMUSG00000028669|Pithd1|876_1
TCCCATGTGTCTTTTTGCTTGTGGCAGATTTC
>ENSMUSG00000028669|Pithd1|5609_1
TTACACAGTCTAGCCAAATAGTTGCGAGTCCT
>ENSMUSG00000028677|Rnf220|8334_1
CGAAGAGTCAGCTGTAACTACATTTGAGGCTC
>ENSMUSG00000028677|Rnf220|17009_1
GGAGGATCTACTTATGAGCTAGCTGTCTAGGC
>ENSMUSG00000028678|Kif2c|17858_1
GCTCCACAGTGACAGAATTGCCGTTGTTGATG
>ENSMUSG00000028678|Kif2c|8353_1
GCAAGAAACGGCACCAATGATGACTTCAAATA
>ENSMUSG00000028680|Plk3|4535_1
GCGCGAGAAGATCCTAAATGAGATAGAGTTGC
>ENSMUSG00000028680|Plk3|17276_1
TATTTTGCGTCCTACATGGAACAGCACCTCAT
>ENSMUSG00000028681|Ptch2|15436_1
CTGCCAGTAAAGTCCAAGTATCACTCTATGGG
>ENSMUSG00000028681|Ptch2|8286_1
TCTTTGGTATCATGGGATTCCTGGGCATCAAA
>ENSMUSG00000028701|Lurap1|12174_1
TCCTGTCCTGAGATTGACTGGGCAAAGGTTAT
>ENSMUSG00000028701|Lurap1|16286_1
CCTCTGTTGCTTGGGAATAAGGAGAGTGAAGG
>ENSMUSG00000028702|Rad54l|11096_1
ACGAGATAGACCGAAAACTGGAAGGATTCATG
>ENSMUSG00000028702|Rad54l|6220_1
TCTGGCGTGATGGTCAAAAGAAGATCTGCTAT
>ENSMUSG00000028707|Dmbx1|1641_1
CCCGTTAGTAAGTTGAAGTGTGGAATGTGAGA
>ENSMUSG00000028707|Dmbx1|14091_1
TGGTGCTGGCTTTATTATTGTCCAGTATTCTC
>ENSMUSG00000028707|Dmbx1|16793_1
GTTGTTTTGCTGAGGAACAGTGAGTCCTGCAT
>ENSMUSG00000028708|Mknk1|10275_1
ACTTCAATGAGCGAGAAGCCAGTAGAGTGGTG
>ENSMUSG00000028708|Mknk1|17395_1
AAGGGGTTGTCTTTGAAAAGGAAAGCAATCAC
>ENSMUSG00000028717|Tal1|17667_1
GATGAGAAGCAGGTCAATGGACTTATGTGAAC
>ENSMUSG00000028717|Tal1|7026_1
GTGAGCCTTGTTTTGGACAAGATCTGGGGTTG
>ENSMUSG00000028730|Cfap57|10333_1
GGGAGAACGAGATCAAAGTGATGAAAGAGCAG
>ENSMUSG00000028730|Cfap57|15392_1
GAGGGGAGAATCTTCAAACTACCTAGCCCACG
>ENSMUSG00000028736|Pax7|17830_1
CTCCGGATGTGGAGAAAAAGATTGAGGAGTAT
>ENSMUSG00000028736|Pax7|280_1
ACACTTGTCTACATGAACATGTGACCAATGTA
>ENSMUSG00000028737|Aldh4a1|6537_1
TTTGCTCGCATTAAGAAGTGGTTGGAGCATGC
>ENSMUSG00000028737|Aldh4a1|4589_1
AGGGCCTCAGAACCTAAAGGGATATTCTCAGG
>ENSMUSG00000028738|Tas1r2|18099_1
GTGGAGGAAATCAACAACTGTAGCTCTCTGCT
>ENSMUSG00000028738|Tas1r2|3795_1
TCAGTAGATGAGTTTAACTGTCTGTCCTGCCC
>ENSMUSG00000028749|Pla2g2f|9784_1
ATGATTGTCTGCACTGAGCTCAATGAGACGGA
>ENSMUSG00000028749|Pla2g2f|330_1
ACTGGGGAAGACACTAAGGTCTGGGTTGAAAT
>ENSMUSG00000028751|Pla2g2e|954_1
AGTGATGATTGAGAGAATGACGGGAAAGCCTG
>ENSMUSG00000028751|Pla2g2e|2879_1
GTGACCCCAAGCTGGAAAAGTACCTCTTCTCT
>ENSMUSG00000028756|Pink1|15479_1
TTCCTCGTTATGAAGAACTACCCCTGTACCCT
>ENSMUSG00000028756|Pink1|9331_1
TCATGACAGTATACGAAGGCTGAAGAAGGTGG
>ENSMUSG00000028760|Eif4g3|9011_1
GACCTGCATCTTATCAAGGTTTTACAGGATGG
>ENSMUSG00000028760|Eif4g3|9011_2
AGTCAGAATCAGATGGGCAAGCAGAAGAGACT
>ENSMUSG00000028760|Eif4g3|16606_1
AGATTGCTGACTTAGTCCTAGTCTATTGTGAT
>ENSMUSG00000028760|Eif4g3|16606_2
TTAGTACAGCCTGCAAAAGAGTTACTCCATTG
>ENSMUSG00000028760|Eif4g3|16606_3
CCCACCATTGATGAGAAGATTCAGCTGGTTCC
>ENSMUSG00000028763|Hspg2|8941_1
CCTCCCATTTGACTGAAGGGCAGACTGTAGAT
>ENSMUSG00000028763|Hspg2|1256_1
CAGCCCAATGACTTCAAGGGTGTGAATGTGAC
>ENSMUSG00000028766|Alpl|15933_1
GGGACATGCAGTATGAATTGAATCGGAACAAC
>ENSMUSG00000028766|Alpl|593_1
GGCCGGAAATACATGTACCCGAAGAACAGAAC
>ENSMUSG00000028773|Fabp3|10863_1
TTAAAACTGTATCCAAAGGGTGCTCCAAGGTC
>ENSMUSG00000028773|Fabp3|4391_1
AGCTAGTTGACGGGAAACTCATCCTGACTCTC
>ENSMUSG00000028777|Gnat3|4360_1
ATGGTTACAGCAAACAAGAATGCATGGAGTTT
>ENSMUSG00000028777|Gnat3|14325_1
TTTGAAAGGGCATCTGAATACCAGCTCAATGA
>ENSMUSG00000028778|Hcrtr1|4398_1
GAGGAAGACGGCTAAGATGCTGATGGTAGTCC
>ENSMUSG00000028778|Hcrtr1|5897_1
CTCTACCCCAAGATCTATCACAGCTGCTTTTT
>ENSMUSG00000028780|Sema3c|15184_1
TATAGACTTCATGGGAACAGATGCTGCTATTT
>ENSMUSG00000028780|Sema3c|18348_1
AGTTGAAGAGTGCAAAATGGCTGGCAAAGATC
>ENSMUSG00000028789|Azin2|2565_1
CAACTACAAGTAGGGGACTGGCTGGTCTTTGA
>ENSMUSG00000028789|Azin2|14955_1
CCTTGGTGACTTCCGAAGTGACTTCTTGCTTG
>ENSMUSG00000028790|Khdrbs1|7554_1
GAAGAGACTGGTGCAAAGATCTCTGTCTTGGG
>ENSMUSG00000028790|Khdrbs1|5394_1
AGGAGCAGTTTCTAGAATTGTCCTACTTGAAC
>ENSMUSG00000028796|Phc2|5858_1
AGAGGTATAATGTGGGATGCACCAAACGAGTG
>ENSMUSG00000028796|Phc2|9288_1
CTTAACTGTGTGGATGACTGTGTGACTGGGAG
>ENSMUSG00000028798|Eif3i|11149_1
TTTGAGTTCGAGTTTGAGGCCTAAGTTCTGGG
>ENSMUSG00000028798|Eif3i|1207_1
TATCAGTGCTTCGTGAGCTTCTTTGATCTGCG
>ENSMUSG00000028800|Hdac1|16847_1
TTCTCCCCAAGTTCCTCACTTCTCAGATTTTA
>ENSMUSG00000028800|Hdac1|4225_1
CCAATTCTGTAGGTGGAGGTTGATAGCCTAGC
>ENSMUSG00000028809|Srrm1|10247_1
GGAAAAGACTCGACCAAGATCTCGGTCACGAT
>ENSMUSG00000028809|Srrm1|10384_1
AGAAAAAGTCGTGTTTCTGTGTCTCCAGGAAG
>ENSMUSG00000028811|Yars|10589_1
TTGTTTCCACCCCACTTCTCATCTCTCAGGAT
>ENSMUSG00000028811|Yars|2827_1
CTCATCTTCTGGGGTTTCAGATTGCACAGCAC
>ENSMUSG00000028820|Sfpq|16283_1
TGAAAGGGCTGTTGTAATTGTGGATGATCGCG
>ENSMUSG00000028820|Sfpq|8929_1
GGCGTAGACGAGAGGAAGAGATGATGATTCGC
>ENSMUSG00000028834|Trim63|16840_1
GTACGAGAACTTTTGTATGATCACGCCTGGTC
>ENSMUSG00000028834|Trim63|18147_1
CAAACATGGGGATAGGACTGAATTTGTGTTAT
>ENSMUSG00000028838|Extl1|8676_1
GTGCAACGCAAGAAGTATCGCAGTCTAGAGAA
>ENSMUSG00000028838|Extl1|14429_1
CTACCGTACTGGGATGACCAATGAGTTCTCCA
>ENSMUSG00000028838|Extl1|3761_1
CTTTCTCTGAAGTCATCGACTGGACCAAGGCA
>ENSMUSG00000028842|Ago3|517_1
TTACATTACCTGGGGAAGGTGGAAAAGATCGA
>ENSMUSG00000028842|Ago3|5994_1
CAGGAGTTTCAGTTTAAAGTGCGGGATGAAAT
>ENSMUSG00000028854|Slc9a1|10730_1
GAATTTGCCAGCTATGACTCTGTGGGCATCTC
>ENSMUSG00000028854|Slc9a1|7786_1
TATGTGAAGAAGTGCCTGATAGCAGGAGAGCG
>ENSMUSG00000028859|Csf3r|14157_1
GGTCCTTGTATCTTGAAGACCCTGCCCTATTC
>ENSMUSG00000028859|Csf3r|9197_1
GGCTGGTATTTTCAGAAATTCTGGCTGGACGT
>ENSMUSG00000028863|Meaf6|414_1
ATCTGATCGTCTGTTTCATGTGGTGTCGATAT
>ENSMUSG00000028863|Meaf6|764_1
CGAGCTGACTATTAGAAGACTTGCTGGCAGAA
>ENSMUSG00000028864|Hgf|13816_1
ACTCCCGAGAACTTCAAATGCAAGGACCTTAG
>ENSMUSG00000028864|Hgf|14310_1
AAAGGAGGCAGCTATAAAGGGACGGTATCCAT
>ENSMUSG00000028871|Rspo1|13855_1
AAATGCATCAAATGCAAGATCGAGCACTGTGA
>ENSMUSG00000028871|Rspo1|2513_1
AACTTTCCAGAACTGGAGCATCTGGGAGAGTC
>ENSMUSG00000028873|Cdca8|18171_1
GTGCTTTGTCTCTCTGACAGCTATGGTGTCTT
>ENSMUSG00000028873|Cdca8|18171_2
CTGCCTCGTTTAAGAAATGAGTCTCCACTCAG
>ENSMUSG00000028873|Cdca8|18357_1
TGTGGAGTGACTGAGAACCGTCTATGGTTCAA
>ENSMUSG00000028874|Fgr|3185_1
ATGGAACGCATGAACTATATCCACCGAGACTT
>ENSMUSG00000028874|Fgr|64_1
AGGTCCGACGCTCTGAAGCCATTTTATAGAGG
>ENSMUSG00000028876|Epha10|5816_1
TGCAAAGAGACCTTCAACGCATACTACCTAGA
>ENSMUSG00000028876|Epha10|5097_1
TGATCCCATATTAAGGACGCATTAGGAACCAG
>ENSMUSG00000028883|Sema3a|12814_1
GCCCTTATGATCCCAAACTACTGACTGCCTCT
>ENSMUSG00000028883|Sema3a|10931_1
TGGATGAGTTCTGTGAACAAGTGTGGAAAAGG
>ENSMUSG00000028886|Eya3|7255_1
GTGGCTTCTGATGACAATGGCCAGGATTTGAG
>ENSMUSG00000028886|Eya3|1570_1
ATCTACAGTGCTACCAAAATCGGTAAGGAGAG
>ENSMUSG00000028890|Mtf1|13355_1
GCCTAGTCATGGGAGAACAGAACTTACAGTGG
>ENSMUSG00000028890|Mtf1|11262_1
GAAATTCGGCGTCTTTATCTCTTCCACTCGTA
>ENSMUSG00000028893|Sesn2|1576_1
GGAACGGAACCTCAAAATCTATATCAAGACGG
>ENSMUSG00000028893|Sesn2|359_1
GAGTGGCTGTTGGTGAACTCTGTATTTGGGTC
>ENSMUSG00000028894|Inpp5b|1129_1
TCAACTACAGGATAGAAGAGCTGGATGTGGGA
>ENSMUSG00000028894|Inpp5b|7782_1
GATTACCTGTACAGAAATGCCGTCCAGCAGGA
>ENSMUSG00000028899|Taf12|5039_1
ATGAGCAGCTGGATGAAGATGTGGAAGAGATG
>ENSMUSG00000028899|Taf12|13039_1
GGTCAGGGAATGGACAACGTGTATTTGGAGAT
>ENSMUSG00000028906|Epb41|1456_1
TGAAGAGTGCTCTGGAACAGAGGTGAAAGAGG
>ENSMUSG00000028906|Epb41|1600_1
GGAGATAGAACTTGGAAACAGCCTTGATGAAG
>ENSMUSG00000028909|Ptpru|10488_1
TACATAGGCTTAGACGACATCTTGCTCTTCAG
>ENSMUSG00000028909|Ptpru|3523_1
AAGGCCTATCTCATCTATTTCCAGGCAGCAAG
>ENSMUSG00000028909|Ptpru|16664_1
AAGCAGGAGTACGAGAGTTTCTTTGAGGGCTG
>ENSMUSG00000028911|Srsf4|4658_1
GGAGTGGTAGCAGTAAAAGCAGCCATTCGAAG
>ENSMUSG00000028911|Srsf4|14965_1
TGGATATGGTTATCGAAGAAGTGGCCGAGATA
>ENSMUSG00000028914|Casp9|3061_1
GGTGAAGAACGACCTGACTGCCAAGAAAATGG
>ENSMUSG00000028914|Casp9|5542_1
GATCTGGGCTGCATCTCTTCCAAGTTACCAGA
>ENSMUSG00000028927|Padi2|12_1
CTGAAAGAGGTGAAGAACTTGGTGGAGAAAAC
>ENSMUSG00000028927|Padi2|15718_1
TAACATGGTGAACATGATCGTGCTAGACAAGG
>ENSMUSG00000028931|Kcnab2|1514_1
TACAGGTCCTTCCAAAATTGTCGTCTTCCATC
>ENSMUSG00000028931|Kcnab2|17133_1
TACGATAATGGCATCAACCTGTTCGATACGGC
>ENSMUSG00000028932|Psmc2|1873_1
AGGAACAGATTGAGAAATTGCGAGAAGTAGTT
>ENSMUSG00000028932|Psmc2|18566_1
TCGTGAGCTTTTTGAAATGGCCAGGACAAAAA
>ENSMUSG00000028933|Xrcc2|18078_1
AATTTCATGGTCCAGAAGGAACGGGGAAAACA
>ENSMUSG00000028933|Xrcc2|18078_2
CGCAGACGTTAGTGGAACTACAACTGCCATAT
>ENSMUSG00000028933|Xrcc2|3872_1
GCAGCCGGTTCTCATTAGTTTCACGTCATTTA
>ENSMUSG00000028938|Galntl5|18210_1
ATTTGTGGAGGAGAAAATGTGGAACTTTCGCT
>ENSMUSG00000028938|Galntl5|9877_1
ATTCTGGTGGATGACATGAGTGAATTTGATGA
>ENSMUSG00000028940|Hes2|8734_1
CTTTGAATAGCTACCTCGAGGGTTACCGAGCC
>ENSMUSG00000028940|Hes2|10161_1
AGCTGGCCTATCAGAAACTTGCTCAGAGGTTA
>ENSMUSG00000028943|Espn|7763_1
ACTAGCACGTTCTCCAACTATGACTCCTGCTC
>ENSMUSG00000028943|Espn|8626_1
ATATATTTGCATGTTCACTGACCCAGCCTGAG
>ENSMUSG00000028943|Espn|8626_2
CTTTTCATGTTAGGCTACTTTCAGCTGCTGGA
>ENSMUSG00000028945|Rheb|5503_1
TGGATATGGTGGGGAAAGTGCAGATACCTATT
>ENSMUSG00000028945|Rheb|10800_1
TTCCCTGGTTCTATTAACCCCGGCTCTTTTAC
>ENSMUSG00000028949|Smarcd3|9489_1
CAGAGCCGTGATCTCAAGGTGATGACAGATGT
>ENSMUSG00000028949|Smarcd3|7668_1
AGGGCTGGATGGATTAAAGGTCACGTAACAGA
>ENSMUSG00000028950|Tas1r1|6760_1
ATAAGTACCAGGTGGAAGTCATAGTGCGGCTG
>ENSMUSG00000028950|Tas1r1|2843_1
GAATGGACCTGAATGGACCTTTGAGGTCATTG
>ENSMUSG00000028955|Vamp3|18313_1
TGTGGTGTGTCTCTTAATGAAGAACCGATGAA
>ENSMUSG00000028955|Vamp3|2186_1
TTCAAATAAGTGCCAAATGTAACTCAAGGTGT
>ENSMUSG00000028957|Per3|9120_1
AGAGTCCATCTGGAGAATGATAGAGCGGACAC
>ENSMUSG00000028957|Per3|2151_1
CGAGTCCATTAAATGAAGATGTTTTTGCCACC
>ENSMUSG00000028963|Uts2|18442_1
GAGTCGTCTCTTGGCAAGAACCAGGAAACAAC
>ENSMUSG00000028963|Uts2|8826_1
GAGGACTCTTCAGCTTCCAGTGCTTGAGGAAG
>ENSMUSG00000028964|Park7|6638_1
GTGTAGCCGTGATGTAATGATTTGTCCAGATA
>ENSMUSG00000028965|Tnfrsf9|10738_1
CTGCTCTCTAGACGGAAGGTCTGTGCTTAAGA
>ENSMUSG00000028965|Tnfrsf9|5633_1
CTATGAGCTGTGATGTACTATCCTAGGAGATG
>ENSMUSG00000028969|Cdk5|10152_1
GAATGGGGAGTTGAAATTGGCTGATTTTGGCC
>ENSMUSG00000028969|Cdk5|11047_1
GCTCCTTTCCCACAGTCTGATGATATGGTGGT
>ENSMUSG00000028970|Abcb1b|17219_1
CAACTACCCATCGAGAAGCGAAGTTCAGATCT
>ENSMUSG00000028970|Abcb1b|5469_1
GAGATGATGACCATGAAACTAAACGACAGAAT
>ENSMUSG00000028971|Cort|11075_1
ACCCTGTGAGATGCCAACGAGACCTGAATAAA
>ENSMUSG00000028971|Cort|15400_1
ATCATTGGTTTCAGTAATGCTCGCTACCGACA
>ENSMUSG00000028973|Abcb8|10518_1
CACGAAGAACTCCTTAAAAAAGGCGGGCTCTA
>ENSMUSG00000028973|Abcb8|14534_1
TCTGCCTTATAGCACTATGTGAGGCCAAAGAG
>ENSMUSG00000028976|Slc2a5|6847_1
TCAGACGTATATCCGAAGAAGGAGGAGGAGCT
>ENSMUSG00000028976|Slc2a5|1589_1
GGAAAGACGTGCACCTAGAGATGGAGGAGATC
>ENSMUSG00000028977|Casz1|10671_1
GATGAGCTGGCCAAGAAGATCAGCTTTGAGAA
>ENSMUSG00000028977|Casz1|9842_1
TGTCACCGAAGATGTAAACATTTACCAGAAAT
>ENSMUSG00000028978|Nos3|193_1
CACGACATTGAGATCAAAGGGCTACAACCTGC
>ENSMUSG00000028978|Nos3|12624_1
GTGGAAAGACAAGGCAGCGGTGGAAATTAATG
>ENSMUSG00000028988|Ctnnbip1|10341_1
GATTTGATTGGCAGTAAGATGCGGGTTTGGTT
>ENSMUSG00000028988|Ctnnbip1|1781_1
GTTATGAGGGGTCTTTACTGGAGCCTTGAACC
>ENSMUSG00000028991|Mtor|5541_1
AATATGTGGAGTTTGAAGTGAAGCGAGCCTTG
>ENSMUSG00000028991|Mtor|4184_1
CGGCCAGTCAGTAGAAATTTTGGACGGTGTAG
>ENSMUSG00000029003|Mad2l2|14983_1
GACGTCGGACATTTTAAAGATGCAGCTCTACG
>ENSMUSG00000029003|Mad2l2|7119_1
AAGATTAGTGTGTGTGATGCTGTCCTGGATCA
>ENSMUSG00000029004|Kmt2e|7838_1
GCAAGTGAGAGAGAGAAGTTACCAGAGAGCCT
>ENSMUSG00000029004|Kmt2e|9436_1
TGGTGATACCAGTGCAACTGAAAGTGGTGATG
>ENSMUSG00000029007|Agtrap|6837_1
GCAGGATTCTTGTTCAAACCTTCTTTACCTGG
>ENSMUSG00000029007|Agtrap|2431_1
GGGGACAGATACTTGAAGACTTATGGGGAACC
>ENSMUSG00000029009|Mthfr|5422_1
GTGGACGTGAAGGGAGAGAACATCACTAATGC
>ENSMUSG00000029009|Mthfr|8184_1
GATGTGCAAATGAGGGTACAGAAACCTCCTCC
>ENSMUSG00000029015|Slc26a5|3473_1
CATTATGGGAGCGAGAAGAAAGGCCATGAGGA
>ENSMUSG00000029015|Slc26a5|18585_1
CCTTGTTCAGGAAGGAACTGGAGGGAAAACAC
>ENSMUSG00000029019|Nppb|14947_1
CAATTCAAGATGCAGAAGCTGCTGGAGCTGAT
>ENSMUSG00000029019|Nppb|9206_1
CTGGGACCACCTTTGAAGTGATCCTATTTATT
>ENSMUSG00000029020|Mfn2|11159_1
TCGCAGAAGGTTTTCAAGTGAGGATGTTTGAG
>ENSMUSG00000029020|Mfn2|14954_1
CTCTCTGTGCTAGTTGACGAGTACCAGATGGA
>ENSMUSG00000029026|Trp73|15290_1
GAAGGCAGAGCATGTGACCGACATTGTTAAGC
>ENSMUSG00000029026|Trp73|514_1
ACATCTGTTCTCACTAAGTGCTCAGAGTCTGG
>ENSMUSG00000029027|Dffb|9701_1
GAGTCGAGATTCAGGAATAAGTCGGGCTATCT
>ENSMUSG00000029027|Dffb|6081_1
TTTATCTGTGCAGGGAATGACCTTGAACTCAT
>ENSMUSG00000029029|Wrap73|12635_1
GACCTGGAAGATGATAACTGAGTTTGGGCATC
>ENSMUSG00000029029|Wrap73|15217_1
GGGACTATGTCAGCATCTTTGTGTGCAGTGAC
>ENSMUSG00000029034|Ints11|18344_1
AAAGAAAGTTCATGAAACTGTGGAGCGTGGAG
>ENSMUSG00000029034|Ints11|3322_1
TCTCAGATGATCAAAGACTGTATGAAGAAGGT
>ENSMUSG00000029036|Atad3a|12426_1
AAAAGCCTGTATAGGAACGTTCTGATGTATGG
>ENSMUSG00000029036|Atad3a|11795_1
CAGCTTCCTGGACATTACTCCTACCATATACA
>ENSMUSG00000029053|Prkcz|11115_1
ATGCGCTGCAACAAGAATTGTTACAGATTCGG
>ENSMUSG00000029053|Prkcz|12368_1
TGGACTCTGATGGGGAAAATTGGATCATAGAG
>ENSMUSG00000029054|Gabrd|17431_1
GGGCTTCAGCTATCAAAGCTCTGGATGTGTAT
>ENSMUSG00000029054|Gabrd|5163_1
TCCTATAGGTCTGTGGAAGTGGAGGCAAAGAA
>ENSMUSG00000029064|Gnb1|7285_1
ATCTGCTCCATTTACAACCTGAAAACTCGTGA
>ENSMUSG00000029071|Dvl1|16344_1
CTGACTGTGAAGAGTGACATGAGTGCCATTGT
>ENSMUSG00000029071|Dvl1|14037_1
ATGGTGGTACAGCTCAAGTATCTATAGAGTCT
>ENSMUSG00000029072|Tas1r3|13224_1
TTTTCTAGTCTGGCCAATGCACGAGGTATCTG
>ENSMUSG00000029072|Tas1r3|14503_1
CTGGAGAACATGTACAATATGAGTTTCCATGC
>ENSMUSG00000029073|Cptp|956_1
CTTGATGGAAGTGCAGATGGCAAATGGAGAAG
>ENSMUSG00000029073|Cptp|175_1
ATGAAATCAATAGCTGAGGCTTCTCTAGGAAA
>ENSMUSG00000029075|Tnfrsf4|10298_1
GAGACTGGCTTCTACAATGAAGCTGTCAATTA
>ENSMUSG00000029075|Tnfrsf4|17501_1
CAAGCCCTGGACCAATTGTACCTTATCTGGAA
>ENSMUSG00000029084|Cd38|14027_1
GAGATGAGAGATCAGAACTGCCAGGAGATACT
>ENSMUSG00000029084|Cd38|9313_1
ATCTCAGGTGGTGTGGAGACCCTAGTACTTCT
>ENSMUSG00000029086|Prom1|11696_1
TTTGTTGTTGGTGCAAATGTGGAAAAGTTGCT
>ENSMUSG00000029086|Prom1|14333_1
AATACGGAGTTGGAAAACCTGAATGTGAACAT
>ENSMUSG00000029090|Adgra3|14974_1
GGACTGGGTTATGGAAACACGAAACAACTGTG
>ENSMUSG00000029090|Adgra3|3571_1
GACTTTGATTTGCTGAACGGACAAGGAGGCTG
>ENSMUSG00000029104|Htt|13433_1
GCCCAATTGAAGACGAACCTAACAAGCGTCAC
>ENSMUSG00000029104|Htt|555_1
TGGAGGCGGTAATGTAACACTAGGAGAATGCA
>ENSMUSG00000029119|Man2b2|3599_1
CCCGTTGTGTTGTTAAAAGAACTGGCTGACGA
>ENSMUSG00000029119|Man2b2|18387_1
AGGTTGTACTTCGAGGACTAGGGTCTGTAGTG
>ENSMUSG00000029121|Crmp1|16880_1
GGTGGCATTGATGTCAACACTTACCTGCAGAA
>ENSMUSG00000029121|Crmp1|251_1
TTAGTCCATGCAGAAAATGGAGATTTGATAGC
>ENSMUSG00000029128|Rab28|2437_1
TATAGGAGGGCAGACAATAGGTGGCAAGATGT
>ENSMUSG00000029128|Rab28|17287_1
GAAAGTTGCAGCAGAAATCCTGGGAATCAAAT
>ENSMUSG00000029131|Dnajb6|14493_1
ATGTTAAACCATAACAAGCACCATTTGAGGAA
>ENSMUSG00000029131|Dnajb6|14493_2
AGCTAGGTATGTGTTGATGATAGACTACCTCC
>ENSMUSG00000029131|Dnajb6|14493_3
TTTGGTTGTGAGCTCAACTTTAAATGGCTGGG
>ENSMUSG00000029131|Dnajb6|8546_1
TAAAAAAGCTCATTGGAGCCTCCATCTATCAG
>ENSMUSG00000029131|Dnajb6|8546_2
TTTTCCTCGAGTTGTAAGGGTCTGCCTCATTC
>ENSMUSG00000029135|Fosl2|3563_1
GAAGAGGAGAAGTCTGGGCTGCAGAAAGAGAT
>ENSMUSG00000029135|Fosl2|7534_1
ATTCGGTTCCTATCAAAGCTAGTGTGTATTCC
>ENSMUSG00000029135|Fosl2|16142_1
TTTCTTACCTGTCTTGAGCTGGGCGTCTCTTT
>ENSMUSG00000029151|Slc30a3|4560_1
CTGGTGGCCAAGACCAAAGTGTATATGAAGGC
>ENSMUSG00000029151|Slc30a3|8806_1
GTTTTGTCTGTTGTGAATGTGTGTTCTTTGGT
>ENSMUSG00000029163|Emilin1|1117_1
TAGAAAAGCTGGAGGGACTACTAGCCAATGTG
>ENSMUSG00000029163|Emilin1|11712_1
GAGAAGGTCCTGTTGAGTCAGAGAAGGTGCAG
>ENSMUSG00000029167|Ppargc1a|8629_1
GAACCTTAAGTGTGGAACTCTCTGGAACTGCA
>ENSMUSG00000029167|Ppargc1a|3416_1
GAAGATGAAAGTGATAAACTGAGCTACCCTTG
>ENSMUSG00000029168|Dpysl5|5939_1
TCTCTAACGCTTCCTGAGTGAAAGTGATGCAC
>ENSMUSG00000029168|Dpysl5|5939_2
ATGTTCATGACCTACAAGGACTTGTACATGCT
>ENSMUSG00000029168|Dpysl5|6401_1
TACTTCCCTACATTCAAACAATGCTGGATGCT
>ENSMUSG00000029174|Tbc1d1|12255_1
GAGGTGAGATCTGGAAATTTCTAGCTGAGCAG
>ENSMUSG00000029174|Tbc1d1|341_1
ACCAAAGAATGGAGAAATTGGAGAAAACCAAC
>ENSMUSG00000029176|Anapc4|4996_1
CGGACGTAGTCATCAAAGTGGAGAAACTTGAC
>ENSMUSG00000029176|Anapc4|11418_1
GAGTGAACTTAAAGGAATGGCTTCATGGAAAC
>ENSMUSG00000029177|Cenpa|1843_1
CTATCTGGATTTAAAGATAGGGGAGCAGGCCG
>ENSMUSG00000029177|Cenpa|1843_2
TCACGCTTTTCCCCAAAGACATTCAGTTGACC
>ENSMUSG00000029177|Cenpa|10919_1
ACTATAATGCTGAACTACATCCACAGCCTGAA
>ENSMUSG00000029195|Klb|13347_1
CTGAGTGACATGTACAACCGCACGAGTAATGA
>ENSMUSG00000029195|Klb|10461_1
TGCTGAACTGGATTAAACTGGAATACGATGAC
>ENSMUSG00000029198|Grpel1|252_1
GAAGGGCGGGCTTGTAATTTCTCATCTGTGAA
>ENSMUSG00000029198|Grpel1|9434_1
GTTGCTAAGGACATCAAGCCCTATCCAGATAG
>ENSMUSG00000029217|Tec|11271_1
TGTGTGGAGATAGTGAAGAACGATGATGGTGT
>ENSMUSG00000029217|Tec|18082_1
TGCGTACGATAGATGAACTAGTTGAATGTGAA
>ENSMUSG00000029217|Tec|9927_1
AGGAAGAAAATACTGAAGAAATCGTTGTAGCG
>ENSMUSG00000029223|Uchl1|11916_1
AACTGAAGGGACAGGAAGTTAGCCCTAAAGTT
>ENSMUSG00000029223|Uchl1|481_1
ATAGAGCCAAGTGTTTCGAGAAGAACGAGGCC
>ENSMUSG00000029229|Chic2|3922_1
TTAATGTGTGTCAAGAACTTGTTCCATACCAT
>ENSMUSG00000029229|Chic2|17591_1
ACATGATGCTGGTTCTACAGAATTGGGTGGTG
>ENSMUSG00000029231|Pdgfra|11317_1
TCCCAACCTGTAATGAAGGTGGCTGTGAAGAT
>ENSMUSG00000029231|Pdgfra|9349_1
AATGAGGATGACGTGAAGAGTTACACGTTTGA
>ENSMUSG00000029233|Srd5a3|4659_1
TTTGGAGACTGGTTCGAGTACGTGTCTTCAGC
>ENSMUSG00000029233|Srd5a3|8965_1
CTCTCTAGCTGTGGGAACAGTTAACTGCACTG
>ENSMUSG00000029236|Nmu|6169_1
GGAATGAGATTCATGAAGCTTGTGCGTCCTTT
>ENSMUSG00000029236|Nmu|13567_1
ATTTCACTATTCAAAGACACAGAAGTTGGGAA
>ENSMUSG00000029236|Nmu|7772_1
TGTATTGTAACATTCTCTGCGATGGTTGAGAT
>ENSMUSG00000029238|Clock|14575_1
CTGAAAGACGGCGAGAACTTGGCATTGAAGAG
>ENSMUSG00000029238|Clock|5837_1
ACGGATGATAGAGGCAAATATTCATCGGCAGC
>ENSMUSG00000029245|Epha5|3043_1
GAGATTTCCTGGGTGAAGCAAGTATTATGGGG
>ENSMUSG00000029245|Epha5|3105_1
CAAAGAACGGGTGGGAAGAGATTGGTGAAGTT
>ENSMUSG00000029249|Rest|16198_1
GATGTGTCTGGGAAGAAGAACGAGAAACCTGT
>ENSMUSG00000029249|Rest|7839_1
GTTCTTTGTGGAGGAAAGTGCAGAGAAACAGG
>ENSMUSG00000029250|Polr2b|5815_1
CGCGGGAAGGATTTTAACTTAGAGCTGGCAAT
>ENSMUSG00000029250|Polr2b|16021_1
GAAGCCAGGTTAAGAAATCTCACGTATTCTGC
>ENSMUSG00000029255|Gnrhr|15160_1
CTGGATGGGATGTGGAATATTACTGTTCAGTG
>ENSMUSG00000029255|Gnrhr|14421_1
TACTCATAAGCTTCTAAACTAACCTCAGCCTT
>ENSMUSG00000029255|Gnrhr|14421_2
TAATCTGCAATGCCAAAATCATCTTTGCTCTC
>ENSMUSG00000029267|Mtf2|16342_1
ATGAAAACTGGGATAGATTGCACCCTGGAGAG
>ENSMUSG00000029267|Mtf2|5645_1
TGGGGAAATGGTCTGTACAATATGTCAAGAAG
>ENSMUSG00000029275|Gfi1|8054_1
CTGCTGGAGGAGATGAACTCCCGTTTCTAAGG
>ENSMUSG00000029275|Gfi1|17946_1
AGAGCCAGAGATTAAAGTCATAGGCCCTAACC
>ENSMUSG00000029287|Tgfbr3|1701_1
CTTCGGCTTGAGAACAACGAGGAGATGAGAGA
>ENSMUSG00000029287|Tgfbr3|15729_1
TTGGAGTCGGGTGATAATGGATTTCCTGGAGA
>ENSMUSG00000029287|Tgfbr3|563_1
GGAATATGGAGCAGTGACTTCATTCACCGAAC
>ENSMUSG00000029306|Ibsp|8131_1
GCAGTGACTCTTCAGAAGAAAATGGAGACGGC
>ENSMUSG00000029306|Ibsp|2795_1
CATACCCTGTATAAGAAGGCTCCTAATGAGAG
>ENSMUSG00000029307|Dmp1|10292_1
GTCCCAAGAACATGGAAGCTGACAGTAGGAAA
>ENSMUSG00000029307|Dmp1|10848_1
GGTTCTGAGTTCGATGATGAAGGGATGCAGAG
>ENSMUSG00000029328|Hnrnpdl|11117_1
TGCTACCTGTGTTATGATGACTCAATGTGGAT
>ENSMUSG00000029328|Hnrnpdl|3302_1
GGGTGTTACTGTGCTTACAGTCTAATGCTTAA
>ENSMUSG00000029334|Prkg2|79_1
CTGGGAAATCTGAAGAACGGGATCAACGACAT
>ENSMUSG00000029334|Prkg2|10136_1
AAGGCCAGTCCATCAAATCAGATAATTACATC
>ENSMUSG00000029334|Prkg2|10136_2
ATTGGCTCTGGACAGAAAACGTGGACATTCTG
>ENSMUSG00000029335|Bmp3|15891_1
ATCTTGGTATACGCCAACGATGCTGCCATTTC
>ENSMUSG00000029335|Bmp3|10448_1
ATGAGCTACCTGGGGCAGAGTATCAGTACAAG
>ENSMUSG00000029337|Fgf5|16599_1
TTTACGGATGACTGTAAGTTCAGGGAGAGATT
>ENSMUSG00000029337|Fgf5|16977_1
TATGGCATTATGTGGAATCTGGCCATATTAGT
>ENSMUSG00000029352|Crybb3|7678_1
AAGGTGACGGTGTACGAGTTAGAGAACTTCCA
>ENSMUSG00000029352|Crybb3|7784_1
CTGTGTCCCCTTCCTGAACCTGCTCAATAAAG
>ENSMUSG00000029371|Cxcl5|749_1
TTGATGAGAAAAGGGAAACCATTGTCCCTGAA
>ENSMUSG00000029371|Cxcl5|10027_1
CTTTTATGGTTTTAGAAAGCTGCTGTGTCATG
>ENSMUSG00000029371|Cxcl5|1677_1
TGCTGAGATATTTAGATGTCTGTAGTGTGTCT
>ENSMUSG00000029377|Ereg|3896_1
AAAAATCGAGGGAGGAATATGAGAGAGTGACC
>ENSMUSG00000029377|Ereg|11966_1
AGGATTGTAGCATTAAAGCAGAATCCAAATCA
>ENSMUSG00000029377|Ereg|210_1
CTGCTATTGGGTTCAGATGTGTCTAGGGGAAC
>ENSMUSG00000029379|Cxcl3|2297_1
GTCTGGATGTGTCTTTACCTGCTTGTTTTTAA
>ENSMUSG00000029379|Cxcl3|17101_1
AGGGAGTTATATTGCTATTTCTGAGGCAGTAT
>ENSMUSG00000029379|Cxcl3|1761_1
GGCACAGTGACTATTTAATGCCTTTATGTCTT
>ENSMUSG00000029380|Cxcl1|9405_1
GAAGGGTGTTGTGCGAAAAGAAGTGCAGAGAG
>ENSMUSG00000029381|Shroom3|1372_1
GGAGAAGGTTTCTAGAATAGAGGAACGAGAGC
>ENSMUSG00000029381|Shroom3|15212_1
GGGACTATGATGACGAAGTGTTCATGAAGGAC
>ENSMUSG00000029388|Eif2b1|4207_1
GAGGACGTCCCAGATAAGTTTAAGTACAAGGC
>ENSMUSG00000029388|Eif2b1|14024_1
AAACTCGGTCTCAGGAAGGACAACTGAGATTA
>ENSMUSG00000029413|Naaa|279_1
CAATTTCTGGTGATGAACGAGATAAAGGCTGG
>ENSMUSG00000029413|Naaa|12976_1
CACCTTGGCTTGAACAACTCATATAACTGGTC
>ENSMUSG00000029417|Cxcl9|6499_1
TGAAGAACGGAGATCAAACCTGCCTAGATCCG
>ENSMUSG00000029417|Cxcl9|17407_1
ACCAGGTCCTTCACTAACAGTGCAAAAACTTA
>ENSMUSG00000029423|Piwil1|14314_1
AACCTTGACCATGTCAAAGAGTCAAAGACAGG
>ENSMUSG00000029423|Piwil1|9271_1
CATCCAAGTCACAAGAACTGCAGATCTCAGCT
>ENSMUSG00000029426|Scarb2|17923_1
TGGAGAAAATGGAACAACTATATCTGCTGTCA
>ENSMUSG00000029426|Scarb2|2716_1
AAAATCGTGGAGTGGAATGGAAAAACGTCGCT
>ENSMUSG00000029432|Nipsnap2|8535_1
AACCAGGAATTTGTAAATTTCCGAAAGGCCAG
>ENSMUSG00000029432|Nipsnap2|9173_1
GATGTATCATTACCCTGAGCGAGCTGGAAGGG
>ENSMUSG00000029433|Diablo|116_1
TCTTTGGTAACAGATAGCACCTCTACCTTTCT
>ENSMUSG00000029433|Diablo|1243_1
GAAGATGAGGTGTGGCAGGTAATTATAGGAGC
>ENSMUSG00000029437|Il31|4686_1
CATCTGGAGAAAGTCAAAGTGTTGAGCGAGAA
>ENSMUSG00000029437|Il31|4466_1
TATTTTGTCCACTGAAATCTTGTTCTGCTACC
>ENSMUSG00000029438|Bcl7a|17795_1
TGCTGGTGCCGTTTGAAAGAGGAAAGGTTTAT
>ENSMUSG00000029438|Bcl7a|17795_2
ACTGTCTCGGAAGCCAAGATTACATTTGTGTT
>ENSMUSG00000029438|Bcl7a|886_1
GGACATTTAGGATTCAAACGATTAGCAGCTTT
>ENSMUSG00000029438|Bcl7a|886_2
TTCCTGGTTTTTGCATCTCTCCTGGCAAAGTG
>ENSMUSG00000029440|Psmd9|6002_1
CTGCAAGTGGATGACGAAATTGTGGAGTTCGG
>ENSMUSG00000029440|Psmd9|8680_1
CCTCATTAGTATTGGGATGAGAGGCATATACT
>ENSMUSG00000029445|Hpd|13442_1
GGGTGGAGCAAGACAAATTTGGGAAGGTGAAG
>ENSMUSG00000029445|Hpd|6999_1
CCTCTATTACAAGAGTCCGCCTTGCCTGAGTC
>ENSMUSG00000029455|Aldh2|1343_1
GCTGTTGTACCGATTGGCGGATCTCATTGAAC
>ENSMUSG00000029467|Atp2a2|4470_1
CAGTGTAAGGAGGACAACCCAGACTTCGATGG
>ENSMUSG00000029467|Atp2a2|8830_1
GCAATAGAAGCTCTTAAGGAATATGAGCCTGA
>ENSMUSG00000029468|P2rx7|3280_1
GGAATCATGGGTATCGAGATCTACTGGGATTG
>ENSMUSG00000029468|P2rx7|6789_1
AAGCCGACGTTGAAGTATGTGTCCTTTGTCGA
>ENSMUSG00000029470|P2rx4|7129_1
GTGGAATTGGGACTGGAAGGTGTGTTCCATTC
>ENSMUSG00000029470|P2rx4|11087_1
GAAACCCTATTAATCTCATTGTGCATATGGGG
>ENSMUSG00000029472|Anapc5|14845_1
GCCGCTTTGTTGAAGAATGATGAGACTAAAGC
>ENSMUSG00000029472|Anapc5|3120_1
TTGATGGTGTGCATTTAGGGGTGGGTCATTAC
>ENSMUSG00000029475|Kdm2b|7097_1
GATAAGCTTTTCAGGAAAAAGCGGCGGTCCTG
>ENSMUSG00000029475|Kdm2b|2859_1
GAAACAAAAGCGTGGCCCTGGCTTTAAGTATG
>ENSMUSG00000029478|Ncor2|4497_1
GATCTGCACCGAGAAAAGACTCAAAGTAAACC
>ENSMUSG00000029478|Ncor2|14387_1
AGAGGCCATTATTAGAAAGGCACTCATGGGTA
>ENSMUSG00000029491|Pde6b|12319_1
GACCGACTGCAAAATAACAGAAAGGAGTGGAA
>ENSMUSG00000029491|Pde6b|801_1
ATGCAGGAGAGTGTCAATATGGAACGTGTGGT
>ENSMUSG00000029500|Pgam5|490_1
TTCATATGCCATGCCAATGTCATCCGCTATAT
>ENSMUSG00000029500|Pgam5|14353_1
GATCAGGAGTTACTATCCAGCCTGAGTTATGT
>ENSMUSG00000029501|Ankle2|14897_1
CGACTGAAACTCTTGAATCCAGATGACCTTAG
>ENSMUSG00000029501|Ankle2|15923_1
GAGAAGATGCTGAGAAATTTGCTAGAGGGATA
>ENSMUSG00000029502|Golga3|13967_1
CACGGCGTTTGGAAGAAGATACTGAGGAGACA
>ENSMUSG00000029502|Golga3|807_1
AGTCAGTGCAGAAAGAACGAGATGAAATGGAG
>ENSMUSG00000029505|Ep400|17248_1
GACAGCCAATGAACCGATCTCTGGGATTTGAG
>ENSMUSG00000029505|Ep400|2357_1
GCCACAGAGAACTCAAAGCAAAGAGACAGGAG
>ENSMUSG00000029505|Ep400|2357_2
TTGCTGTTAGTAGAGAAAGCCTCGACCTGTTG
>ENSMUSG00000029512|Ulk1|10734_1
AACATTGCCAAATGCAAGCTGTGCATTGAGAG
>ENSMUSG00000029512|Ulk1|7745_1
ATTATGTCCCAGCACTACGATGGAAAGGCTGA
>ENSMUSG00000029513|Prkab1|1170_1
GGTGGAAAGGAAGTCTACTTGTCTGGGTCCTT
>ENSMUSG00000029513|Prkab1|5651_1
GCTGTTGCTTGTTCCAAAAGAAGAGCTCGGAA
>ENSMUSG00000029516|Cit|7337_1
GGGTCATATGCTGCAAAGGAAACCTCGTGAAG
>ENSMUSG00000029516|Cit|8980_1
TGGAAGGGTGGATGAAAGTGCCCAGAAATAAC
>ENSMUSG00000029521|Chek2|6644_1
GACTGTGTTAACGACAACTACTGGTTTGGGAG
>ENSMUSG00000029521|Chek2|6105_1
GGAAGAGGATTGTCTAATCAAGATCACTGACT
>ENSMUSG00000029524|Sirt4|13368_1
AGACTACAGGTCAGAAAAGGTGGGACTTTACG
>ENSMUSG00000029524|Sirt4|6584_1
GGATGTGTCTGACTGAAGCACTTTGATATTTC
>ENSMUSG00000029528|Pxn|17166_1
CATCACTGTGAACCAGGGAGAGATGAGCAGTC
>ENSMUSG00000029528|Pxn|13486_1
CAACCATGTGTTTTCAGAGGAGACTGTGGCTC
>ENSMUSG00000029528|Pxn|13486_2
TGGCATTGGTTTTGGTATGGACTTTGCTTTGT
>ENSMUSG00000029530|Ccr9|3066_1
AAGAATGCCAAGCTAAAGTCAGCTGTCTTGAT
>ENSMUSG00000029530|Ccr9|13953_1
GCCACAACACAGTCTAAAGAGACAGTAAATAG
>ENSMUSG00000029544|Cabp1|4528_1
ACCGGGACATAGAGGAAATTATCCGAGACGTG
>ENSMUSG00000029544|Cabp1|3079_1
CGAGAATTTGACAAAGACAAGGATGGTTACAT
>ENSMUSG00000029546|Uncx|1734_1
ATTTATCCATCGTCTTACAAACAGCCGCTGGG
>ENSMUSG00000029546|Uncx|1734_2
CCCAACGAATCAGGTGATCGGCTCTTAGAGAC
>ENSMUSG00000029546|Uncx|14607_1
GCAATCGATATGGAAAACGTTTCCTTGCACCC
>ENSMUSG00000029546|Uncx|14607_2
AAGGGCATCTGAATTTAAGATTCTTCTCCATT
>ENSMUSG00000029554|Mad1l1|3838_1
GAAGGAGGTTTTCCAGACCAAGATCCAGGAGT
>ENSMUSG00000029554|Mad1l1|11808_1
CAAGATGAGAGAGCTGAGCATGAGCAGAAGAT
>ENSMUSG00000029556|Hnf1a|11316_1
CCTGGTGTTGTATCAGAGTTCCGACTCCAACG
>ENSMUSG00000029556|Hnf1a|4776_1
AACTTGCATCCACTAGAAAGGCCATTTCAGGG
>ENSMUSG00000029561|Oasl2|14064_1
GGTGAGAGTGAAACAAACGGGAACAGTGGATT
>ENSMUSG00000029561|Oasl2|15868_1
GTCATCAGCTTCATTAAGAAGAGGCTGATTCA
>ENSMUSG00000029561|Oasl2|5413_1
CAGGTACTACTGTTGGATGATGAGGAGTTGGA
>ENSMUSG00000029563|Foxp2|10201_1
ATACATCATCCTCTGAATATGCTGGCAGAGAG
>ENSMUSG00000029563|Foxp2|10201_2
CATCATTCCATAGTGAACGGACAGTCTTCAGT
>ENSMUSG00000029563|Foxp2|2365_1
TGTGATAGGTTATGCAACCTGTAAAAAGTTCA
>ENSMUSG00000029563|Foxp2|2365_2
CAGGCTGTGAAAGCATATGTGAAGATTTTGGA
>ENSMUSG00000029570|Lfng|9875_1
ATGGCTGTGGAGTATGACCGATTCATTGAGTC
>ENSMUSG00000029570|Lfng|2187_1
TTATGCCTTCCAGTATCTGGAATCCTGCTCCC
>ENSMUSG00000029571|Tmem106b|5453_1
CGGCCAAGAAGAACAAAGCTGTATGTGATGGC
>ENSMUSG00000029571|Tmem106b|2584_1
AAAACCGTGATTGGAAAGGCTCGTTTAAACAA
>ENSMUSG00000029581|Fscn1|2980_1
GAGTTCTGTGACTACAATAAGGTGGCTCTCAA
>ENSMUSG00000029581|Fscn1|18516_1
ACAAGTGTTTTTCTGGATCTTGGCTGGAAGGC
>ENSMUSG00000029581|Fscn1|1738_1
AAGACCCATGATAGTAAGCTTTGAACTGGAAA
>ENSMUSG00000029591|Ung|818_1
TCTTATGCTCAGAAGAAGGGCAGTGTCATTGA
>ENSMUSG00000029591|Ung|16407_1
GTTGAGCGAAGCAGGAATGGGATAGATTTGTT
>ENSMUSG00000029595|Lhx5|3503_1
CAATTTCTCGGGACCAAAGTCAATATTCTGAA
>ENSMUSG00000029595|Lhx5|12524_1
CAAGTCATTGAGCATTTGCCCACGGATCACTC
>ENSMUSG00000029600|Rita1|11526_1
GTTAAAGATGCTGCTTACCAACACGGAGGACC
>ENSMUSG00000029600|Rita1|11526_2
CCTCCTTGGAAGTGAGATTCTCGTCAGGGATG
>ENSMUSG00000029600|Rita1|1985_1
TACTCCTACTGACTTTATCTTAAGCCGCTATC
>ENSMUSG00000029600|Rita1|1985_2
TATTGTCCTAGTCCCCACAAGCTCAGGATGTC
>ENSMUSG00000029608|Rph3a|12043_1
AACCCTGTGTGGAATGAGACACTGCAGTATCA
>ENSMUSG00000029608|Rph3a|4059_1
CTGCAGAACGAGAACCACGTGTCCAGTGATTA
>ENSMUSG00000029623|Pdap1|5613_1
ATGATGACTACCAGCAAAAGCGAAAAGGCGTG
>ENSMUSG00000029623|Pdap1|7492_1
GAAAACGAATGCAGTCGCTGTCCCTGAATAAG
>ENSMUSG00000029635|Cdk8|1634_1
GGGTGTATATTTGCAGAACTACTAACGTCAGA
>ENSMUSG00000029635|Cdk8|12373_1
TTCTGTCCTGATTTGAAGCTGCCTAGTGTAGT
>ENSMUSG00000029644|Pdx1|13696_1
CAATAAAAAGGGTACAAACTTGAGCGTTCCAA
>ENSMUSG00000029644|Pdx1|7100_1
TAAATATGAATAGCAAGAGAGGGGTTGAAGGC
>ENSMUSG00000029646|Cdx2|12423_1
TAGGAAGCCAAGTGAAAACCAGGACAAAAGAC
>ENSMUSG00000029646|Cdx2|8092_1
CGTCTTTGGCTGAAGAAGACCGGAATTGTTTG
>ENSMUSG00000029648|Flt1|3906_1
CCGGGCCTTCAATAAAATAGGGACTGTGGAAA
>ENSMUSG00000029648|Flt1|8909_1
AGAAATCGTATGGTTAAAAGATGGCTCGCCTG
>ENSMUSG00000029657|Hsph1|3963_1
CAGGCATACATTGACAAGTTGGAAGAGCTGAT
>ENSMUSG00000029657|Hsph1|6778_1
TTCTTAGGAGGAAAGAACTTTGATGAGAAGCT
>ENSMUSG00000029659|Medag|13892_1
GTAAAAGTGCACGGAAAGGTTCTGAACTTGAC
>ENSMUSG00000029659|Medag|14452_1
AGGTTATGATTATGGGATGGAAGGATTTTGTC
>ENSMUSG00000029661|Col1a2|10821_1
ACAAATGAATGGGGCAAGACAATCATTGAATA
>ENSMUSG00000029661|Col1a2|9585_1
GATTTGTTGGTGAAAAGGGTCCCTCTGGAGAA
>ENSMUSG00000029670|Ing3|11950_1
GAAAGCTGGATCAGGAACTGGCCAAGTTTAAA
>ENSMUSG00000029670|Ing3|3215_1
ATGGTGGGATGTGATAACCAAGATTGTCCAAT
>ENSMUSG00000029671|Wnt16|4175_1
TCAGCAAATGTTGTTTATGGAAAATTGACAGG
>ENSMUSG00000029671|Wnt16|4175_2
ATACAGGAAACATCAAATCTGTTTCTGAAGCA
>ENSMUSG00000029671|Wnt16|18216_1
GGTTTCTCCTTGTGAAAGTAAGAACGAGATGC
>ENSMUSG00000029674|Limk1|13566_1
GCGCCAGAGATGATCAATGGTCGTAGTTATGA
>ENSMUSG00000029674|Limk1|17856_1
ATCCACGTTGGAGACCGGATCTTGGAAATCAA
>ENSMUSG00000029675|Eln|6038_1
CTTGGTGGAGAATGTAAACCTTCTATGACCAC
>ENSMUSG00000029675|Eln|11863_1
AAGGGAAATTGGTGCTACATGTTGGTGCTTCT
>ENSMUSG00000029681|Bcl7b|5861_1
TCTGACATCTGCTGGCACCAGGTAGATATGTG
>ENSMUSG00000029681|Bcl7b|5861_2
AAGAGATTCTGTGTGGACCAACCTGTAGTACC
>ENSMUSG00000029681|Bcl7b|6064_1
TGCCTAGGATTACTTGAATTGAATGGAGACTG
>ENSMUSG00000029684|Wasl|12341_1
GACATTAAGGATGGGAAATTACTGTGGGAACA
>ENSMUSG00000029684|Wasl|3876_1
GAATGCCAGAAGGAGAACACTATTTTCATACC
>ENSMUSG00000029686|Cul1|183_1
TTGGATGCTGACAAGAATGAAGATTTGGGCCG
>ENSMUSG00000029686|Cul1|6050_1
TCAGGCCATTGAATAAACAGGTAACAAATGCT
>ENSMUSG00000029687|Ezh2|3854_1
ATTGAACCTCCTGAGAATGTGGAGTGGAGTGG
>ENSMUSG00000029687|Ezh2|2717_1
CCTGAATGTACTCCAAACATCGATGGACCAAA
>ENSMUSG00000029697|Fezf1|14775_1
TATTTAGCCGAAAGGAATAAACTGGTTGTACC
>ENSMUSG00000029697|Fezf1|3342_1
AAGGGCTTTTGTAGGAACTTTGACCTCAAGAA
>ENSMUSG00000029697|Fezf1|1128_1
GGAGGGGCTTATTTCAATTTCTTTTGAGTTGA
>ENSMUSG00000029705|Cux1|15127_1
AGAAGCAGAGACTTTAAGGGAACAGCTCTCAT
>ENSMUSG00000029705|Cux1|7422_1
CTAGAAGAGTACAACAAGGAGTTTGCTGAAGT
>ENSMUSG00000029706|Pax4|3536_1
TCGAATTGCCCAGCTAAAGGATGAGTACCCTG
>ENSMUSG00000029706|Pax4|5032_1
GATTGTGCAGCTAGCAATAAGAGGGATGCGAC
>ENSMUSG00000029710|Ephb4|6972_1
CAGGACACCAGAAGAAAATCTTGGCCAGTGTG
>ENSMUSG00000029710|Ephb4|14967_1
TCCTATGTCAAGATTGAAGAGGTAATTGGTGC
>ENSMUSG00000029711|Epo|14606_1
CAGCTTCATATAGACAAAGCCATCAGTGGTCT
>ENSMUSG00000029711|Epo|17676_1
CAGTCGAGTTCTGGAGAGGTACATCTTAGAGG
>ENSMUSG00000029712|Actl6b|7518_1
TTCACAGACAGACTTAATCGGGAGCTTTCTCA
>ENSMUSG00000029712|Actl6b|5389_1
GTTCTACCAGCCAGAAATCCAAAAGCGCTGAA
>ENSMUSG00000029727|Cyp3a13|15753_1
GATGTGTTGGTGAGAAACATGAGGCAGGGATT
>ENSMUSG00000029727|Cyp3a13|3711_1
ATTCTTGCTTACCAGAAGGGCTTCTGGGAATG
>ENSMUSG00000029729|Zkscan1|7924_1
CTTTTGGGCCTCGAGAAGCTTTGAATCGACTA
>ENSMUSG00000029729|Zkscan1|7756_1
ATCGAATTGTTTGGGAAGTCACACTTCAGGGT
>ENSMUSG00000029736|Nobox|16081_1
AGTGACAGCATATACAAGGACAAGGCCTATGT
>ENSMUSG00000029736|Nobox|5191_1
AGAGGGTTACTTTCCTAACCTATTGCCAACTC
>ENSMUSG00000029754|Dlx6|12945_1
GGGAAAAAGATTCGGAAGCCTCGGACCATTTA
>ENSMUSG00000029754|Dlx6|16376_1
GGTTGTAAAAAGTAGAACATTGCCACAAAGGA
>ENSMUSG00000029755|Dlx5|6873_1
ACTGTGGACACTATCAATGGTGCCTTGAAATC
>ENSMUSG00000029755|Dlx5|16502_1
GGATGGTGAATGGTAAACCAAAGAAAGTTCGT
>ENSMUSG00000029757|Dync1i1|10828_1
ATGGAGCTGGTGTATAATAAGTCCAAGCCTGT
>ENSMUSG00000029757|Dync1i1|15293_1
TTGGTCATGATTCTGAACTGGAGAATCAAGAA
>ENSMUSG00000029759|Pon3|8269_1
GGAACCTTAGTGGATAACTTGACCGTTGATCC
>ENSMUSG00000029759|Pon3|14715_1
GGTACTTCTGGAGATGATCTTGGACCCTCACT
>ENSMUSG00000029763|Exoc4|2339_1
GAAGGAATCGAGCATAAGCACGTCCTGAACCT
>ENSMUSG00000029763|Exoc4|9581_1
TCCTAGAACTGCTGGAACTGTTGTTTGATAAG
>ENSMUSG00000029765|Plxna4|10414_1
GATGACCAGTGTGGAAAGCAGAAACTGGCTTA
>ENSMUSG00000029765|Plxna4|15379_1
CTGCAACTCAAGTCAAAGGAGACTGGGATGAC
>ENSMUSG00000029767|Calu|14120_1
ATGAGCGGAGGTTTAAAATGGCAGACAAGGAT
>ENSMUSG00000029767|Calu|3911_1
GCTCTGGTTTCACATAAAATTGCGCTACTGAG
>ENSMUSG00000029771|Irf5|4554_1
GCTAAAGAGACAGGGAAGTACACTGAAGGGGT
>ENSMUSG00000029771|Irf5|11335_1
TCTTTTGCTTTGGAGAAGAATGGCCTGATGTC
>ENSMUSG00000029776|Hibadh|9509_1
CAAACGGGATTCTAAAAAAAGTGAAGAAAGGC
>ENSMUSG00000029776|Hibadh|9563_1
ACCTTTTTGAAGTTTGAGCCTTGAGCACCTTC
>ENSMUSG00000029777|Gars|3456_1
CTGGGCCAAGACACTTTCCATCTCTGACTTCT
>ENSMUSG00000029777|Gars|7543_1
TAGCCTAATACTGAGTTGTTAATCACACCCTG
>ENSMUSG00000029778|Adcyap1r1|18006_1
GTTGGAAGCCTGCTCAAATAGGTGAGATGGTC
>ENSMUSG00000029778|Adcyap1r1|8005_1
GCAGAGATTAAGAGGAAATGGAGGAGCTGGAA
>ENSMUSG00000029798|Herc6|14475_1
ACAGTATGGAGTTGCAACGGAGCAGTATATTA
>ENSMUSG00000029798|Herc6|9245_1
ACAACTCATAGAAGGAATTGGTGGCCGTGTTT
>ENSMUSG00000029798|Herc6|12253_1
GGGATATAATTAGGCAATTCCAGCCCGAAGAA
>ENSMUSG00000029802|Abcg2|16889_1
TGTTAACAGCTATGCAATATGTACTGGTAACG
>ENSMUSG00000029802|Abcg2|9848_1
GCCGCTGGAATGCAAAATAGAGCTGGAGTTTT
>ENSMUSG00000029816|Gpnmb|3878_1
TACATTCCCATCTCGAAGGTGAAAGATGTGTA
>ENSMUSG00000029816|Gpnmb|17167_1
ATCGTCTATGAGAAGAACTGCAGGAATGATTT
>ENSMUSG00000029821|Gsdme|12667_1
AAATCCTGTTTGATGAAGAACTCCTTCGGGCC
>ENSMUSG00000029821|Gsdme|9920_1
CAAGTGTGAGAACCATAAGAGCGGGGCTATTG
>ENSMUSG00000029833|Trim24|4781_1
GTCAAAATGGTGGGGAACTCCTATGCTGTGAG
>ENSMUSG00000029833|Trim24|2344_1
CCAATAGACAAAAGGAAATGTGAACGCCTACT
>ENSMUSG00000029836|Cbx3|18323_1
GGATCTTGGGTTTTGAATTACTAGTGTGGAAA
>ENSMUSG00000029836|Cbx3|9783_1
ATCTGTTTGATGTGGAAATAGAATCGTGGCTG
>ENSMUSG00000029843|Slc13a4|16287_1
GAACTCATCTTTGTCAATGAAGACACGTCGGC
>ENSMUSG00000029843|Slc13a4|16602_1
TTCTTAGAGCATTTCAACAACCAGTACCCGGC
>ENSMUSG00000029844|Hoxa1|9314_1
TGGCAGCGATGAGAAAACGGAAGAATCATCTG
>ENSMUSG00000029844|Hoxa1|405_1
AGATGTCGGCTGGAGAACAGTTAGTTCCCTTT
>ENSMUSG00000029848|Stra8|5555_1
GATGATGATGCAATGTTGCTGAAGTGCCTGGA
>ENSMUSG00000029848|Stra8|16851_1
TCAAGACTCATTGAGAAAGGCTGCTTCCAAAA
>ENSMUSG00000029859|Epha1|14859_1
ACACTGTCATAGGAGAAGGGGAGTTTGGTGAA
>ENSMUSG00000029859|Epha1|2670_1
TATGGGGAGATGAGCAACCAAGAGGTAATGAA
>ENSMUSG00000029860|Zyx|695_1
ACTCCATTTGTTCCCAAGCCTAGTACCAAACC
>ENSMUSG00000029860|Zyx|6744_1
CCTGTTCCATGGGTAGATCTAGAGAGTGTGGT
>ENSMUSG00000029863|Casp2|15351_1
GAATTCCACCGATGCAAGGAGATGTCTGAGTA
>ENSMUSG00000029863|Casp2|2238_1
AGGAAATGCAAGAGAAACTTCAGAATTTTGCA
>ENSMUSG00000029864|Gstk1|14788_1
AAGAACAAGCTCATTGAGAACACGGATGCAGC
>ENSMUSG00000029864|Gstk1|18095_1
CGAATGCCAGACTTTAAGACTGCCTTACAGAG
>ENSMUSG00000029868|Trpv6|2158_1
CTTATTGTTACTACCAAGAAACGGGAGGCTCG
>ENSMUSG00000029868|Trpv6|2697_1
ACTCTGAGGACTTGGAAAAAGATTCAGGAGAA
>ENSMUSG00000029868|Trpv6|3396_1
GTCATCATTATCACTTATGCCTTCATGGTGCT
>ENSMUSG00000029875|Ccdc184|2529_1
GGGCTATAGTCTCCATGTGCCAGATTATGACC
>ENSMUSG00000029875|Ccdc184|15110_1
GCTCTGATGTGCATGAAGACACAAGAGCTCAA
>ENSMUSG00000029910|Mad2l1|5179_1
TGCTGATTCTGTGGTAAGTTCAGGAAGAACCC
>ENSMUSG00000029910|Mad2l1|12993_1
TCTTGGTCAAGATTCTTCTGAGCAAAATCATT
>ENSMUSG00000029919|Hpgds|8276_1
GTAGTTGTGCATATCAAGATGTATGGAAGCTT
>ENSMUSG00000029919|Hpgds|8485_1
GAAGGCTGTAGAGACAAGGAAAGGAGCTGTGA
>ENSMUSG00000029992|Gfpt1|7565_1
AGCTCATTAAGAAGAAAGGAAAAGTTAAGGCA
>ENSMUSG00000029992|Gfpt1|8383_1
TGACTTCTTGGATAGAAACACTCCAGTCTTTC
>ENSMUSG00000029993|Nfu1|831_1
ACCCTTGTGTAACACAGTACGATTCATGTTTA
>ENSMUSG00000029993|Nfu1|1486_1
ATTTTCTTTGGCCACAACCATTGGACCTATCT
>ENSMUSG00000029999|Tgfa|2917_1
ACAGTGGTCTGAAGATCCCAGAGGAGGAATTT
>ENSMUSG00000029999|Tgfa|5498_1
ACCCTTGATTAAGTGGATTAGCGTCCTCGTGA
>ENSMUSG00000030000|Add2|1101_1
GCCTACTATGACTTCAATGGGGAAATGGAGCA
>ENSMUSG00000030000|Add2|6253_1
ACGGATTGAAAACCCAAACCAATTTGTGCCTC
>ENSMUSG00000030002|Dusp11|14726_1
TTCAAATTTTCTACTAAAACTCTAGCCAGGGG
>ENSMUSG00000030002|Dusp11|10338_1
CCTTGGATATCTGGGAAAGCTGAGGGTTATAC
>ENSMUSG00000030007|Cct7|9365_1
AGACTTTAGTGGACATAGCCAAGTCCCAGGAT
>ENSMUSG00000030007|Cct7|6082_1
ATCGAGATGGAACTTTCCAAATACCTGCGGGA
>ENSMUSG00000030029|Lrig1|18428_1
CGAGATCTCGGGTACAATCGAGGATACCAGTG
>ENSMUSG00000030029|Lrig1|7333_1
TTTGAGGACTTGACGAATCTGCAGGAAGTGTA
>ENSMUSG00000030043|Tacr1|2527_1
CGAAGACCATGACAGAAAGCTCCAGCTTCTAC
>ENSMUSG00000030043|Tacr1|17270_1
GTGATTGGCTATGCATACACTGTGGTAGGGAT
>ENSMUSG00000030046|Bmp10|14033_1
AAGGGGACAACTGGAAATAGATATGAGTGCCC
>ENSMUSG00000030046|Bmp10|2257_1
GCTGGTCTTAGTATCAACAGAGATCTACGGAA
>ENSMUSG00000030049|Gkn2|8080_1
AGGTACAACCCTCTGAAGTCTCTGATCACGAA
>ENSMUSG00000030049|Gkn2|5165_1
TTGGTTTCCACTCAGAAGCCAAAATAAATTCT
>ENSMUSG00000030055|Rab43|443_1
GTACTACCCAACTCTGAGCCTGCCCTTTGTAC
>ENSMUSG00000030055|Rab43|8549_1
GGACGTTAGGGTTCCAATGTACTTAGGGCTTA
>ENSMUSG00000030058|Copg1|6347_1
TTGACATCTGTTCTGTGCCCTTTCCTCTTAGC
>ENSMUSG00000030058|Copg1|6347_2
AAGACATGACTGGGAAAGAGGATAATTACCGC
>ENSMUSG00000030058|Copg1|4023_1
AGGAAGTTAATGAGCAAGTCTATTAGCCAGTA
>ENSMUSG00000030058|Copg1|4023_2
GCAATCTAGATCTGGAAAACCTGGTTACAGAC
>ENSMUSG00000030062|Rpn1|12531_1
GATATCTCTACCCTCAACAGTGGCAAGAAGAG
>ENSMUSG00000030062|Rpn1|2200_1
GATGTCTATTACCGGGATGAGATTGGTAATGT
>ENSMUSG00000030067|Foxp1|5385_1
GAGATTACGAAGACGAACCAGTAAATGAGGAC
>ENSMUSG00000030067|Foxp1|1363_1
GAACTGCAGCAGCTCTGGAAAGAAGTGACAAG
>ENSMUSG00000030075|Cntn3|5198_1
CGCATTGTAGCCAGTAACAAAATCGGAGGTGG
>ENSMUSG00000030075|Cntn3|18234_1
GCACTTTCTTTCTGGAAGAAGGGAGACATGAT
>ENSMUSG00000030079|Ruvbl1|2634_1
ACAAAGTGGTGAACAAATACATTGACCAGGGT
>ENSMUSG00000030079|Ruvbl1|7389_1
TTGAAAGTTTGCAGAAAGAACGAGTAGAGGCT
>ENSMUSG00000030082|Sec61a1|11076_1
GTGCATTCTTCTCCAAAACATGGATCGAAGTC
>ENSMUSG00000030082|Sec61a1|2067_1
TCTTTGCCGTTGTCATCTATTTCCAGGGCTTC
>ENSMUSG00000030084|Plxna1|18033_1
CTGTCGGTTGTGTGGAATGGCAACTTTGTCAT
>ENSMUSG00000030084|Plxna1|16481_1
ACCTTCCTTTTGTATAAGTTCCTCAAGGAGTG
>ENSMUSG00000030087|Klf15|5336_1
ATGCTGGGAAAAAGGAAGTGGGTCAAAAAAGC
>ENSMUSG00000030087|Klf15|15830_1
TAGTACCAATTGAACTAGCTTGTTTTGACAGG
>ENSMUSG00000030088|Aldh1l1|492_1
CCTTTTGGAGGATTCAAGCAGTCTGGATTTGG
>ENSMUSG00000030088|Aldh1l1|5125_1
TCCGTTTTCTTCAACAAAGGGGAGAACTGCAT
>ENSMUSG00000030092|Cntn6|15239_1
CAGTATCTGTCCGAGAAGGTCAAGGAGTGGTA
>ENSMUSG00000030092|Cntn6|10893_1
TACACGTGGCTAAAGAATGGTCAACGTCTCAA
>ENSMUSG00000030092|Cntn6|1860_1
GGGTGGCTCTTGTAGAATCATCCAAGTTCATC
>ENSMUSG00000030093|Wnt7a|5069_1
CTAGGCTACGTGCTCAAGGACAAATACAACGA
>ENSMUSG00000030093|Wnt7a|13629_1
GAGATGTATACGTGCAAGTGAATGCGGTCACA
>ENSMUSG00000030095|Tmem43|11943_1
ATTGACAAGATTGACAACTTCAAGGCCCTGAG
>ENSMUSG00000030095|Tmem43|15705_1
AAATGAACTCTGCAGGAATGGTGTTTCAGCGG
>ENSMUSG00000030101|Sumf1|14916_1
AGCTTTTCCAGATTCAAGAAGGCGTTTCTTAC
>ENSMUSG00000030101|Sumf1|13579_1
TTTGAGGCTCTCTCCAACTCTATTTGAACTAG
>ENSMUSG00000030102|Itpr1|10288_1
AGGGAAATGATGACCAAAGACAGAGGCTATGG
>ENSMUSG00000030102|Itpr1|14816_1
ACGTTTGAGGTTGTGAACTTAGCCAGGAATCT
>ENSMUSG00000030103|Bhlhe40|2040_1
GCAGATCCCTCCTTTAAACTTAGAAACCAAAG
>ENSMUSG00000030103|Bhlhe40|10771_1
GACACAGACAGTGGCTATGGAGGTGAATTGGA
>ENSMUSG00000030107|Usp18|6148_1
CAGACGTGTTGCCTTAACTCCTTGCTTCAAGT
>ENSMUSG00000030107|Usp18|6588_1
GCCTATCTCTTGGTTTACACGAAGACTGGATC
>ENSMUSG00000030110|Ret|13864_1
GAGAAGATGATGGTCAAGAGCAGAGACTACTT
>ENSMUSG00000030110|Ret|13240_1
GAGGGACGGAAGATGAAGATTTCCGACTTTGG
>ENSMUSG00000030111|A2m|15150_1
GTCCTGGACTATCTGAATGAAACAGAGCAGCT
>ENSMUSG00000030111|A2m|16219_1
TTTGCTCAGACTGACAAGCCCATCTACAAACC
>ENSMUSG00000030114|Klrg1|17929_1
TCCCTTCCTCTGCCATCTCTGTCAAAGATATG
>ENSMUSG00000030114|Klrg1|1223_1
TGGTAGAGCTTAGGTAATGGTTTGGCTGGTGT
>ENSMUSG00000030116|Mfap5|12477_1
GAGTGCCGGGATGAGAAGTTTGCTTGTACAAG
>ENSMUSG00000030116|Mfap5|13530_1
TAAATTTTGCCCAGCAAGTCTTCATGATGGGA
>ENSMUSG00000030123|Plxnd1|15088_1
ATTATAAACAGATCCAAGACATGACGCCGCTC
>ENSMUSG00000030123|Plxnd1|12180_1
CAGATGGAAGAGATGGAGTCTCAGATCCGAGA
>ENSMUSG00000030124|Lag3|18377_1
ATCCTAACTTTCTACGAAGAGGAGGGGTTATC
>ENSMUSG00000030124|Lag3|11978_1
CTCAGAGGAAGATAGAGGAGCTGGAGCGAGAA
>ENSMUSG00000030142|Clec4e|1008_1
ACAAGGGACATGGCTTACATGCATGAAGAAGA
>ENSMUSG00000030142|Clec4e|4451_1
TGTCTTGCTCATGAGAATTGATATGAAGGAAC
>ENSMUSG00000030149|Klrk1|10793_1
TGCTATAGCCTTGGCAATTCGATTCACCCTTA
>ENSMUSG00000030149|Klrk1|7843_1
CCAAGAGTGTGGTTGAAGCCTATCCAAACTAG
>ENSMUSG00000030156|Cd69|7597_1
GGTTTCAGTGGTAGGAAGAGCTGAATGTAGGT
>ENSMUSG00000030156|Cd69|8057_1
AGTGGCCTTTTCTTTAACTTCCTCCGTGTAGA
>ENSMUSG00000030159|Clec1b|18486_1
GAGAAATGCTGGCATGACAAGAGTGGACCAAC
>ENSMUSG00000030159|Clec1b|13198_1
GACAGGATGTCAGATAAGTGCTTGATCATGCA
>ENSMUSG00000030162|Olr1|2132_1
TGAAGCTGAACGAGAAATCCAAAGAGCAGGAG
>ENSMUSG00000030162|Olr1|1419_1
TCACAGGAATCAAAGAAGGAACTGAAAGGAAA
>ENSMUSG00000030165|Klrd1|1999_1
TCAGTCAAACCTTTTTCTGGATTGGAATGCAT
>ENSMUSG00000030165|Klrd1|10109_1
TACTACCTTTCCATCTTGTGTCTGTAGAATGT
>ENSMUSG00000030167|Klrc1|9083_1
GCAGCTCCATTTCAGTCATCGAGCAGGAAATC
>ENSMUSG00000030167|Klrc1|17546_1
TGTCGCTGTGGTTGTAATTACTACAGTTGCCA
>ENSMUSG00000030167|Klrc1|16903_1
TTGCAAAGTGGTTTTTAGTCTATATGCTGTGA
>ENSMUSG00000030170|Wnt5b|3793_1
GCTTTGTCAGATGCAAAAAATGCACCGAGGTT
>ENSMUSG00000030170|Wnt5b|17487_1
TGAAGGAACTGGACTTATTCCACATCTACAGT
>ENSMUSG00000030180|Kdm5a|16878_1
GATACAACTTTGCCGAAGCGGTGAACTTCTGT
>ENSMUSG00000030180|Kdm5a|15898_1
ACTGGAGGTGTCCTAAATGTGTTGCTGAGGAA
>ENSMUSG00000030189|Ybx3|7465_1
AACCGAAATGACACCAAAGAAGATGTGTTTGT
>ENSMUSG00000030189|Ybx3|1693_1
ACATAGCTCTCTCTGAAATGTGCAGTAACAAG
>ENSMUSG00000030199|Etv6|5940_1
AGGACAAAGAATCCAAAATATTCCGGATAGTG
>ENSMUSG00000030199|Etv6|1368_1
ACAGACCGTCTAGAACACCTCGAGTCTCAAGT
>ENSMUSG00000030201|Lrp6|10192_1
CTGACCGTGTTTGAAAACTGGCTCTATTGGAT
>ENSMUSG00000030201|Lrp6|8494_1
GATATGCTCGGACTCAACCGTGAAGTTATAGC
>ENSMUSG00000030209|Grin2b|13963_1
CTGTGTCATATGACGAATGGGACTATGGCCTT
>ENSMUSG00000030209|Grin2b|5876_1
GAACGAGACTGACCCAAAGAGCATAATCACCC
>ENSMUSG00000030231|Plekha5|2678_1
GGGCCTTAGAAGCTGAAAGATACGGATTTCAG
>ENSMUSG00000030231|Plekha5|17568_1
CAGAAGAGAAGCGGCGATCCATGAGAGATGAC
>ENSMUSG00000030232|Aebp2|204_1
TTATCAAAGCTACCCAAAGATACTGCCTTGCT
>ENSMUSG00000030232|Aebp2|13670_1
AGTACTGTAATAGCGAAGAGAAAGGAGGAATC
>ENSMUSG00000030244|Gys2|8355_1
TCACCGTTTTCTCTGAACCACTTTCCAAAGGG
>ENSMUSG00000030244|Gys2|16220_1
TGCCCATGGATTATGAAGAGTTTGTCCGAGGT
>ENSMUSG00000030246|Ldhb|3352_1
GAAATGGGGACAGACAATGACAGTGAGAACTG
>ENSMUSG00000030247|Kcnj8|10159_1
GTTTTGATTCTGCAGAACATCGTGGGTCTGAT
>ENSMUSG00000030247|Kcnj8|986_1
TCCTGATGACTGAGAGACAATCCGGAGACAGT
>ENSMUSG00000030249|Abcc9|4485_1
ACTATGGAGTCCGAGAACTATGAAGGCACCAT
>ENSMUSG00000030249|Abcc9|4485_2
GAGCATGCCATTCTAGAGAGCTCCATGTCTCT
>ENSMUSG00000030249|Abcc9|12024_1
GCAGTGTGTTAAGGGAAGGGACTTTGAAAGAC
>ENSMUSG00000030249|Abcc9|12024_2
TCAAAACTGAAGCACAATTGTTATGTAGGTCT
>ENSMUSG00000030265|Kras|4748_1
AGACTAAAGACCTGAGACTCTGTCTTGGGATT
>ENSMUSG00000030265|Kras|11375_1
ATGGTTGTGAAGCTGAAGATGATCTGAGACAG
>ENSMUSG00000030271|Ogg1|12849_1
CAAAGAGTGGCCCAGAAATTCCAAGGTGTGAG
>ENSMUSG00000030271|Ogg1|6502_1
AAAAGGAAGCTATTTGAGCAAACGGAACTGTC
>ENSMUSG00000030275|Etnk1|13_1
GAGATGACTTGGATGAAAGAGCTGCTTTCAAG
>ENSMUSG00000030275|Etnk1|16817_1
TGGTTCAGTGTATGCAATGAGAATATTGTGGA
>ENSMUSG00000030275|Etnk1|16817_2
ATGTAGCTGAGGACGAATTCAAACTCTTGCTC
>ENSMUSG00000030275|Etnk1|16817_3
AGTAACTAGTTAATTTATGTGTGGCCAGGTGC
>ENSMUSG00000030276|Ttll3|3201_1
TTATGATTCATGGCCGATACCCAGTGATCCGG
>ENSMUSG00000030276|Ttll3|10471_1
CTGACTCTTTCTTCCCACGATGCTACCGATTG
>ENSMUSG00000030281|Il17rc|1044_1
GGTTCTGCGGTATTTGACTGTTTCGAGGCTAG
>ENSMUSG00000030281|Il17rc|1349_1
CCTGCACTACACTAGAATAAAAGCCGATACAG
>ENSMUSG00000030284|Creld1|11425_1
GCCTGGGAGGAAGAGAAGTTGTCCAAATACAA
>ENSMUSG00000030284|Creld1|475_1
AATGAGAAGTGTGAAAACACGGAGGGAGGCTA
>ENSMUSG00000030286|Emc3|5348_1
TTCAGGCTTTGTCACAACTAAGGTCCCGTTTC
>ENSMUSG00000030286|Emc3|3664_1
TCGATGATGTGGAAGAAGAACTCATGGCCAGA
>ENSMUSG00000030287|Itpr2|13319_1
TGAAGGCTGCTCAGAAAGAGATCAGATCCACG
>ENSMUSG00000030287|Itpr2|2487_1
AGGAGGTTTGTGACTAAGTTGTTGGAAGACCT
>ENSMUSG00000030291|Med21|1107_1
TAATGGGAGGCATTTGAGGCTTTATTTGATTT
>ENSMUSG00000030291|Med21|1107_2
GACATGCTTCTGGAGAAGATCCAAAGTGCACT
>ENSMUSG00000030291|Med21|8434_1
GATGTAAGCCCTACCAACAGCTACAGAATATC
>ENSMUSG00000030302|Atp2b2|5787_1
CCCGAGGAGGAGTTAAATGAGGATGTGGAAGA
>ENSMUSG00000030302|Atp2b2|2734_1
GACTTGGAAAAGAGGAAACAGATTTTTGGGCA
>ENSMUSG00000030303|Far2|8993_1
AGGAAGACGTGCAAGAACTTCTGTCCTGTACC
>ENSMUSG00000030303|Far2|2290_1
GATGTGCGTCAGTTGAACTGGCTCGAATACAT
>ENSMUSG00000030307|Slc6a11|10326_1
TGGGTATATGGAAGCAACCGGTTCTATGACAA
>ENSMUSG00000030307|Slc6a11|7042_1
GTCTTGGCTATATCCGATGGCATTGAGCACAT
>ENSMUSG00000030314|Atg7|12376_1
CAAATGAGATCTGGGAAGCCATAAAGTCAGGT
>ENSMUSG00000030314|Atg7|18593_1
GCTGAGTCATCTGTGGATCTGAATCTCAAGCT
>ENSMUSG00000030317|Timp4|17773_1
TGGGCTGTTTGGCTGAAGTGAAAAGAACACAC
>ENSMUSG00000030317|Timp4|5588_1
GCTTCAAGCTTCTTCAAGCTGCTAGGTGTTAC
>ENSMUSG00000030323|Ift122|2823_1
AGCTGAGCTTTGAGCAAGGTAGCTCTGAGTTT
>ENSMUSG00000030323|Ift122|12348_1
AGTATACGGAACAAGAATGGTGAAGAGAAAGT
>ENSMUSG00000030324|Rho|7055_1
CTTCACCATTCCTATGATCGTCATCTTCTTCT
>ENSMUSG00000030324|Rho|8533_1
AATGCTAGCTGGATGAAGGGAGGAATGAGTGA
>ENSMUSG00000030325|Klrb1c|16364_1
CACTGGGCCTCTTACAGATTCTTGATTGTGTA
>ENSMUSG00000030325|Klrb1c|14457_1
TGGGAGCTGACAGTAGGGCCTGCTTTATTTTA
>ENSMUSG00000030329|Pianp|16547_1
GGATTTCTGCCTCTGGACTATGGTTTTGCAGC
>ENSMUSG00000030329|Pianp|7561_1
GTGTGTATGTGTCTGTATGGAATTCGGAGCCC
>ENSMUSG00000030336|Cd27|4837_1
ACCAGGAATGTACAGAGTGTGACCCTCCTCTA
>ENSMUSG00000030336|Cd27|10768_1
GCCTTGGTTCTGTCTTCTCTGTAAGTTGTGAC
>ENSMUSG00000030339|Ltbr|8442_1
GAGAAATAGAGCCCTAAGGGACTTAGCCTCAG
>ENSMUSG00000030339|Ltbr|5051_1
AGCTCATATTGCGTGGACCAAGATAGACCCTG
>ENSMUSG00000030340|Scnn1a|4359_1
TTCTACCCTAAGCCCAAGGGTGTAGAGTTCTG
>ENSMUSG00000030340|Scnn1a|4216_1
CTTTGCTGTTCGAGGAATACTTCAGCTACCCC
>ENSMUSG00000030341|Tnfrsf1a|15912_1
GCAAGACATGTCGGAAAGAAATGTCCCAGGTG
>ENSMUSG00000030341|Tnfrsf1a|15578_1
AATGAGGAGTGTATGAAGTTGTGCCTACCTCC
>ENSMUSG00000030342|Cd9|13665_1
ATAGCTGGTCCTTTGGAGCAGTTTATCTCGGA
>ENSMUSG00000030359|Pzp|15574_1
GCTCTCCATGAAACAAAAGGAGAATGGCTGTT
>ENSMUSG00000030359|Pzp|5879_1
GCTCTGGGTATCTACAAGGTTGTAGTGCAGAA
>ENSMUSG00000030378|Sult2a8|4438_1
GGCTATCACTACTTCAATGCTCTAAAACAGGG
>ENSMUSG00000030378|Sult2a8|4006_1
GAATTCCTGGGAGAGAATTTGGAATCAGGGGA
>ENSMUSG00000030400|Ercc2|15125_1
GGGGCAAAGTATCAGAAGGGATTGACTTTGTA
>ENSMUSG00000030400|Ercc2|11280_1
AGACGGACTATGGACTCATGGTCTTTGCTGAC
>ENSMUSG00000030401|Rtn2|6435_1
CTGGTGGATTCTCTCAAGCTGGCTCTTCTCTT
>ENSMUSG00000030401|Rtn2|4235_1
CCTCTGGAAAATGAGGAGCCTGATGGATTGGA
>ENSMUSG00000030403|Vasp|13435_1
GATTGGATAAGGAGGTCCCACCCCTTTGTTTT
>ENSMUSG00000030406|Gipr|3304_1
GTGTGAGAATCCAGAGAAGAATGGGGCTTTTC
>ENSMUSG00000030406|Gipr|9030_1
CCTGGGGATGAGGTCTTGGAAAGTTACTGCTA
>ENSMUSG00000030411|Nova2|5151_1
ACCCAGGAACTACAGAACGGGTATGCCTAGTA
>ENSMUSG00000030411|Nova2|925_1
ATTGATGGATGAGCCAAATGTATGGTGGCTCT
>ENSMUSG00000030421|Uri1|11400_1
GATACTGTGATTGCAAATGGAGAAGACAGAGT
>ENSMUSG00000030421|Uri1|17174_1
TTAGTTGAGCATCGGAAAGAACATGTAAGAAA
>ENSMUSG00000030447|Cyfip1|10715_1
CTGGACAAGTACTTGAAATCTGGTGATGGCGA
>ENSMUSG00000030447|Cyfip1|15420_1
ATTGAGGCAGAGGTGAATCTGTGTTTTGACCA
>ENSMUSG00000030450|Oca2|744_1
CTAGTGAGATCGTCGAACTGAAGCATGAGATT
>ENSMUSG00000030450|Oca2|7189_1
AATTCATAGCTACTGAAGGTTCCTGGGAAAAT
>ENSMUSG00000030494|Rhpn2|2809_1
TCCAGATGTCCTTCCAAAAACTGAGCGAGAGG
>ENSMUSG00000030494|Rhpn2|15618_1
GGAGATTACATTGTTTCCATTCAAGGCGTGGA
>ENSMUSG00000030495|Slc7a10|2408_1
GTTGAATGGACGAAGTGGTATCTGGCAGCTTC
>ENSMUSG00000030495|Slc7a10|2408_2
ACTTTTGGAGGGATCAATGGCTACCTGTTCAC
>ENSMUSG00000030495|Slc7a10|15660_1
TTAGCAATGCCCTGCTAGCTTCTCCAGAAATG
>ENSMUSG00000030499|Kctd15|9763_1
CAACATTATTTCATCGACCGCGATGGGGAGAT
>ENSMUSG00000030499|Kctd15|13418_1
CAAGTGGAGGAACCGCAAAGAACTGACAGATG
>ENSMUSG00000030500|Slc17a6|16012_1
TTGTTAGGATATTGCAAGGACTTGTGGAGGGT
>ENSMUSG00000030500|Slc17a6|10831_1
TAACGGCTGGGAGAAAAAGGAAGAATTTGTGC
>ENSMUSG00000030505|Prmt3|12714_1
TGGGATACATGAAGAAATGCTAAAGGACAAAG
>ENSMUSG00000030505|Prmt3|12072_1
TGAGTCTTCCTGTGGAAAAGGTGGATGTTATT
>ENSMUSG00000030507|Dbx1|15328_1
CTGAAGTTTGGGGTGAATGCCATCCTTTCCTC
>ENSMUSG00000030507|Dbx1|11079_1
CTTGGCTTGAAGGACTCGCAGGTGAAAATCTG
>ENSMUSG00000030513|Pcsk6|12910_1
AGGTAAAATGGCTGCAACAACAGGAAGTGAAG
>ENSMUSG00000030513|Pcsk6|5671_1
AGGCAGAGACTCCAGAAGACGAGGAAGAGTAC
>ENSMUSG00000030516|Tjp1|5632_1
CAGAGAAAAGTTGGCAAGAGAGGAGCCAGATA
>ENSMUSG00000030516|Tjp1|12104_1
TGGAAATGATGTCGGAATATTTGTAGCTGGCG
>ENSMUSG00000030523|Trpm1|12435_1
TGAGGTGAAGCTTCGAAGACAGCTGGAAAAAC
>ENSMUSG00000030523|Trpm1|999_1
AAGTTCTCCGGAAGAGACTCCCTTGTTACCTT
>ENSMUSG00000030523|Trpm1|999_2
AGAGTAACATGTGGTTCCTTGATGTGCTTCCC
>ENSMUSG00000030523|Trpm1|999_3
TGCAGAGTACAGTTCAATCATGGACCAAGCAT
>ENSMUSG00000030525|Chrna7|9737_1
ATGAGAGTGAGGTGATCTGCAGTGAGTGGAAG
>ENSMUSG00000030525|Chrna7|1900_1
TTTGTGGAGGCTGTGTCCAAAGACTTTGCTTA
>ENSMUSG00000030530|Furin|8147_1
GATGACGGCATTGAGAAGAATCATCCCGACCT
>ENSMUSG00000030530|Furin|8925_1
ACTGAGAATGATGTGGAGATCATCCGTGCCAG
>ENSMUSG00000030536|Iqgap1|4716_1
CTTCGAAATTGGTCCAACAGAAGAAGTTGGAG
>ENSMUSG00000030536|Iqgap1|5652_1
ACCTGCACTCCCATAAAGACGAAGTTGTGAAG
>ENSMUSG00000030541|Idh2|2195_1
CGTGTGGAAGAGTTCAAGCTGAAGAAAATGTG
>ENSMUSG00000030541|Idh2|11153_1
CAATGTGAAGCTGAACGAGCACTTCCTGAACA
>ENSMUSG00000030543|Mesp2|8693_1
CGCTTCTAGGTATCTTCTAGAGCAGTGATTCT
>ENSMUSG00000030543|Mesp2|15496_1
GAGACAGCTGGCCAGAATCGTATATGCTGGTT
>ENSMUSG00000030544|Mesp1|5417_1
ATTGTCACCCTGTCTGAGCACAGACACTTTTC
>ENSMUSG00000030544|Mesp1|4844_1
TAGGGTACACGCTCTAAAGATGAAGCAGGCAC
>ENSMUSG00000030546|Plin1|11034_1
TCTGTGTGCAATGCCTATGAGAAGGGTGTACA
>ENSMUSG00000030546|Plin1|11560_1
TTCTCTGTGGACATGAATTTATGCCATAAAGT
>ENSMUSG00000030546|Plin1|11560_2
TTGTGGGTATGTGAGAATTCTACCCAAGTAAC
>ENSMUSG00000030551|Nr2f2|2522_1
TGTGCTTTGGAAGAGTACGTTAGGAGCCAGTA
>ENSMUSG00000030551|Nr2f2|798_1
AATCAAAATAAGGGGGAGTGAAACAGAGAAAG
>ENSMUSG00000030557|Mef2a|2959_1
GAATGAACAGTCGGAAACCAGATCTACGAGTT
>ENSMUSG00000030557|Mef2a|14210_1
TGTGTTACTGCAGTGAACTGCCCTACATATCT
>ENSMUSG00000030559|Rab38|7936_1
GAGTTTATTACCGGGAAGCTATGGGGGCATTT
>ENSMUSG00000030559|Rab38|18294_1
TTGTTCCTTTAAATCAACAAAGGCTTCTGGTC
>ENSMUSG00000030559|Rab38|18451_1
CCTGAATGCTGGTTTAACTGAAAACTGTATGG
>ENSMUSG00000030562|Nox4|10765_1
TAGGAGACTGGACAGAACGATTCCGGGATTTG
>ENSMUSG00000030562|Nox4|10533_1
TGAAGATTTGCCTGGAAGAACCCAAGTTCCAA
>ENSMUSG00000030577|Cd22|10517_1
GTGCTGAGGATTCAGAAAGTGACATGGGATTC
>ENSMUSG00000030577|Cd22|5954_1
TAAGCAAGGGAGAGTAACATTTCTGGGGAACA
>ENSMUSG00000030592|Ryr1|2981_1
AGATGATTGAGCCTGAAGTCTTCAGGGAGGAA
>ENSMUSG00000030592|Ryr1|5433_1
CTGGACTCCTTCATTAACAAGTTCGCAGAGTA
>ENSMUSG00000030595|Nfkbib|6358_1
AAGACTGGAGGCTACAACTAGAAGCTGAAAAC
>ENSMUSG00000030595|Nfkbib|1161_1
ATACGTTCTACCATGAACCTGTGTGCCTAGCC
>ENSMUSG00000030598|Fbxo17|8879_1
GAAATGGTTGGGCCGTGGAAAAGAATTTGACG
>ENSMUSG00000030598|Fbxo17|2519_1
CGGTATGTGTCTTTTGAGCAGTATGGGAGAGA
>ENSMUSG00000030607|Acan|14637_1
CCACATTTAGGGAAGAAGAAGGGTTAGGATCT
>ENSMUSG00000030607|Acan|6687_1
CGGAAGTGAGTGGAGAATCTAGCACTACCTCC
>ENSMUSG00000030619|Eed|1017_1
GGGAAGCAACAGAGTAACCTTATACGAATGCC
>ENSMUSG00000030619|Eed|18212_1
AAACTGTGGAGAATCAACTCAAAGAGGATGAT
>ENSMUSG00000030630|Fah|16225_1
AACCATCAGTGGATCAGACCCTGAAAGCTTTG
>ENSMUSG00000030630|Fah|4787_1
ACTGCATCAGTCAGGAATGAATAAAGCTACTT
>ENSMUSG00000030638|Sh3gl3|16426_1
CCATTAATTACGTGGAAGTCATTGTGCCTTTA
>ENSMUSG00000030638|Sh3gl3|1736_1
AGAAGGGGACATCATTACATTAACCAATCAGA
>ENSMUSG00000030649|Anapc15|10200_1
GTAAGTGCAAAAGACTCGGGATTGTGGGTAGG
>ENSMUSG00000030649|Anapc15|16213_1
TGCTGTGCTTTTCTGAATGTGGTGTTTATGTG
>ENSMUSG00000030670|Cyp2r1|7266_1
GGTACAGGTGTTATGAAGACACTTAGAAGGGC
>ENSMUSG00000030670|Cyp2r1|7266_2
TCAACTGTCGTTCTAAATGGCTATGATGTAGT
>ENSMUSG00000030670|Cyp2r1|6109_1
AAGCAACTGATAACAAATGCTGTTTCAAACAT
>ENSMUSG00000030671|Pde3b|6285_1
AAGGCATTGTGAATGAATTTTATGAGCAGGGA
>ENSMUSG00000030671|Pde3b|15595_1
ATTTTCGTGCCTTAGAAAATGGCTACCGGGAC
>ENSMUSG00000030678|Maz|303_1
AAATGTGAGGCAGCTTTTGCTACGAAGGATCG
>ENSMUSG00000030678|Maz|10581_1
CCCTCCTTTTGCGCAGACCCCATTACAATAAA
>ENSMUSG00000030682|Cdipt|2661_1
TGTGTGCTGGAAATGAACTCTTCTACTGCCTC
>ENSMUSG00000030682|Cdipt|6791_1
CCTGTCCTGCTCTGGAAACCTCCACAATAAAG
>ENSMUSG00000030683|Sez6l2|11395_1
TCTTGAATGTTCGCGAAGGGGATATGCTAACA
>ENSMUSG00000030683|Sez6l2|4483_1
TACGACTCTGACATGGATGATGTCCCTGAACG
>ENSMUSG00000030695|Aldoa|3606_1
ATTGAAGAGGGGTCTTCAGGCTCTTTCCCATC
>ENSMUSG00000030695|Aldoa|3465_1
GACTTGAAGCGCTGCCAGTATGTTACTGAGAA
>ENSMUSG00000030699|Tbx6|2831_1
GTTATCTGGACATGGGATCCAAGCCAATGTAC
>ENSMUSG00000030699|Tbx6|15674_1
ATAAAACTCCAAAGACATTAGTGCTCAGGAAA
>ENSMUSG00000030704|Rab6a|7971_1
ATTGACTGCAGTGTGAATATTGGCTTGAACCT
>ENSMUSG00000030704|Rab6a|7930_1
AAATGCTAGGTAGACAAGGCATTGTAAACATG
>ENSMUSG00000030720|Cln3|12559_1
GCAGAATACTTTATCAACCAGGGACTTTTCGA
>ENSMUSG00000030720|Cln3|7123_1
CTCAGAGTTTTCTCCTACCCTCTGCCCTTCTA
>ENSMUSG00000030724|Cd19|6848_1
ATATGTCATCTTCTGTATGGTTTCTCTGGTGG
>ENSMUSG00000030724|Cd19|6848_2
CGGGGGAGCAGTTTGAATCAGAGTCTAATCAA
>ENSMUSG00000030727|Rabep2|10852_1
CCCTTTCTCTACAAGAACTATGAGGCATGGAC
>ENSMUSG00000030727|Rabep2|5514_1
GGACTGTACGACACTAAGGTATTTGTCCGTAG
>ENSMUSG00000030742|Lat|10759_1
CTGTGGAGTCGTGTGAAGATTACGTGAATGTT
>ENSMUSG00000030742|Lat|2580_1
AGAGAGTTTGTACCCAAGAAGCATCCTCATCA
>ENSMUSG00000030742|Lat|304_1
TACTGCAGCTGTCTGTCCTGAAACTGGACTTG
>ENSMUSG00000030745|Il21r|1361_1
GGCATTTACAGTGTGAACATGTAGGGGTGTGT
>ENSMUSG00000030745|Il21r|8457_1
GGAGCCCAGAGCAGCTAGCATATAATAACCAG
>ENSMUSG00000030748|Il4ra|12018_1
TATAATGTGACCTACAAGGAACCCAGGCTGAG
>ENSMUSG00000030748|Il4ra|10091_1
CCCAGAAATCCAGAGAATGGTGAATTGAAGAT
>ENSMUSG00000030752|Kdm8|8609_1
GAGGACATTCTTCTCAAAGTTGTCGCAGTCCT
>ENSMUSG00000030752|Kdm8|9140_1
GAACTACTTTGTTGTGAATGTGGGGAATACAG
>ENSMUSG00000030753|Thap12|8630_1
ATTCTCCCTGTGATGAAAGTTGAGAATGAGCG
>ENSMUSG00000030753|Thap12|11529_1
ATTGAGTGAAGATGAAATCAGGACTCTGAAAC
>ENSMUSG00000030761|Myo7a|7867_1
TTCAAAGACAGGTCCAACTTCCTGAGACTGAA
>ENSMUSG00000030761|Myo7a|2563_1
GTGTGGATTGTGGAGAAGATCAACGCAGCAAT
>ENSMUSG00000030766|Arhgap17|16725_1
TCCCTGGAGAGGTAGAATTCAATGTATCAGAA
>ENSMUSG00000030766|Arhgap17|8635_1
ATTCTAGGGTTTCTGAATCACTTCGCAGCATC
>ENSMUSG00000030770|Parva|3678_1
CTCATCGACTGGATCAATGACGTATTGGTGGG
>ENSMUSG00000030770|Parva|1010_1
GGAGAAGATCAATGAGACCCTGAAGCTTCCTC
>ENSMUSG00000030772|Dkk3|6846_1
GACTTGGCAAAATGTAACCTTTGCTTTTGTCT
>ENSMUSG00000030772|Dkk3|912_1
AAGCCAGGTTGTGTAGAGTACAGCTGTGACAT
>ENSMUSG00000030774|Pak1|16711_1
GAAGAAGAAGCCTAAAATGTCTGATGAGGAGA
>ENSMUSG00000030774|Pak1|13811_1
AACCCAAATATTGTCAACTACCTGGACAGTTA
>ENSMUSG00000030781|Slc5a2|6368_1
TGGTATTGGTGCAGCGATCAGGTAATAGTGCA
>ENSMUSG00000030781|Slc5a2|10553_1
ATGTCTTCTCTGGCATCCATCTTTAACAGCAG
>ENSMUSG00000030782|Tgfb1i1|11753_1
CTCCTGCAATAAACCTATAGCTGGGCAAGTGG
>ENSMUSG00000030782|Tgfb1i1|9117_1
TTCTCTTGTCTGACCAAGTAGAGGCCAGGATG
>ENSMUSG00000030786|Itgam|6594_1
TCGTATGTGAGGTCTAAGACAGAGACCAAAGT
>ENSMUSG00000030786|Itgam|15881_1
CGGGAGAATGCTGCGAAGATCCTAGTTGTCAT
>ENSMUSG00000030787|Lyve1|122_1
GCTGTTTGCTACGTGAAAAGGTATGTGAAGGC
>ENSMUSG00000030787|Lyve1|10445_1
GTAGAGTCAGCGCAGAAATCTGGCTTTGAGAC
>ENSMUSG00000030789|Itgax|2855_1
TGCTGGACTTTGTTAAAGCTGTGATGAGCCAG
>ENSMUSG00000030789|Itgax|1393_1
CAACTTGAGTTATGATAGTGTCATCCCCATGG
>ENSMUSG00000030790|Adm|14658_1
TTCCGAAAGAAGTGGAATAAGTGGGCGCTAAG
>ENSMUSG00000030790|Adm|8296_1
TGGGCGCACATCTCCAGACTCTTTAGGATATA
>ENSMUSG00000030793|Pycard|3681_1
GCTGAGCAGCTGCAAACGACTAAAGAAGAGTC
>ENSMUSG00000030793|Pycard|11413_1
GTGCAAAGGCTTCTCAAATGATTCCTGGCTCC
>ENSMUSG00000030795|Fus|10452_1
TTAGCCTGGCTCCTGAAGTTCTGGAACTCTTC
>ENSMUSG00000030795|Fus|10052_1
CCTGGTTGTAGGCCAGATAGGCCTATATAGTG
>ENSMUSG00000030796|Tead2|12522_1
CAGCTGATAGAGTTCTCAGCGTTTGTGGAACC
>ENSMUSG00000030796|Tead2|3443_1
AGCCATATTCAGGTTTTGGCTCGAAGGAAATC
>ENSMUSG00000030798|Cd37|15399_1
GAGGTGGAATCTTAAGAGAGTGGGCAGGGTTT
>ENSMUSG00000030798|Cd37|18307_1
CTTATATGTAGGCGTGACCTACTCAGGGGCAT
>ENSMUSG00000030801|Kat8|15934_1
GAAGGAGATCTATCGAAAGAGCAACATCTCTG
>ENSMUSG00000030801|Kat8|1699_1
CAAACTCAGCTACAGAAGCTACTGGTCATGGG
>ENSMUSG00000030811|Fbxl19|2460_1
GCTGAGGGTGTTATCAATTCCGAGATACCCAA
>ENSMUSG00000030811|Fbxl19|9062_1
AAGTCTGGAGTAGGGAAAATGAGGTGACATGG
>ENSMUSG00000030814|Bcl7c|3602_1
GAGACACTTCCCTTCGAATCTTCAAGTGGGTG
>ENSMUSG00000030814|Bcl7c|5195_1
TTCCATTCTGAAGGTTCATTGCAAAAGGGTGC
>ENSMUSG00000030827|Fgf21|3399_1
AAATCCTGGGTGTCAAAGCCTCTAGGTTTCTT
>ENSMUSG00000030827|Fgf21|6095_1
CTGGAGGACGGTTACAATGTGTACCAGTCTGA
>ENSMUSG00000030830|Itgal|2447_1
TGTGGTGAAGATAAGAAGTGTGAGGCAAACCT
>ENSMUSG00000030830|Itgal|15102_1
CAAGTCCAGCATGTCTACCAGGTGAGGATTCA
>ENSMUSG00000030834|Abcc6|9933_1
CAGGATTGACAGCAGAAGAGGATAGTGTGCGA
>ENSMUSG00000030834|Abcc6|3568_1
CATGCTCAGAACTGTGAGAACCATCAAGTCCC
>ENSMUSG00000030842|Lamtor1|3050_1
CTCTCTACAGTACCTAACCTGCTACTAATCAC
>ENSMUSG00000030842|Lamtor1|3050_2
CTCCAGCTGTTTCATTCCACATCTCATTCCCA
>ENSMUSG00000030842|Lamtor1|7438_1
ACGAGCTTGAGTCTGAATTGAGTTTGTATTTC
>ENSMUSG00000030842|Lamtor1|7438_2
CTATTGATTGTGGCAGAGCAATCTGTGGCCAG
>ENSMUSG00000030849|Fgfr2|17455_1
GAAAAGAACGGCAGTAAATACGGGCCTGATGG
>ENSMUSG00000030849|Fgfr2|2494_1
CACAATGAGGTGGTTAAAAAACGGGAAGGAGT
>ENSMUSG00000030854|Ptpn5|7202_1
GGCGGAATTCTTTGAAATCCCCATGAACTTTG
>ENSMUSG00000030854|Ptpn5|12056_1
AAGTGTCCTACCATAATGTGTTCTGTCTGTCC
>ENSMUSG00000030866|Ern2|7485_1
CAGTGACTGGTTGGAGAAGGAACCAGATCAGG
>ENSMUSG00000030866|Ern2|11648_1
CATCTTACAGGACCAGAGGAGATTTCAAAGCC
>ENSMUSG00000030867|Plk1|503_1
CAAGAAGGGACACAGTTTTGAGGTGGATGTGT
>ENSMUSG00000030867|Plk1|287_1
TCGCTCAGCCCACTGTATGAATTGTATAAATG
>ENSMUSG00000030873|Scnn1b|11670_1
GGCCTATTGCTATCTAAACCTGCAGATGAGTG
>ENSMUSG00000030873|Scnn1b|8480_1
CTCAAGGACTTGGATGAGCTAATGGAGGCAGT
>ENSMUSG00000030880|Polr3e|10215_1
AAGGTCCTGATGAAGAACGTGAAAGTCATGCC
>ENSMUSG00000030880|Polr3e|5474_1
GGAGAAGAGCTAAGCAAACAGGAGGTGGATAA
>ENSMUSG00000030881|Arfip2|16211_1
ACCCAACCTCAATGAAACTAGCATTGTGTCTG
>ENSMUSG00000030881|Arfip2|2194_1
GAATAAACCTTTCATAAAAGCAGGCCCAGTGA
>ENSMUSG00000030890|Ilk|14161_1
CTCAATGAGAATCATTCTGGAGAGCTTTGGAA
>ENSMUSG00000030890|Ilk|18098_1
TTTGCTGACCTCTCTAATATGGAGATTGGGAT
>ENSMUSG00000030898|Cckbr|13978_1
GATGAGTGTTGGCGGAAACGTGCTCATCATTG
>ENSMUSG00000030898|Cckbr|16929_1
GTCCGTGCTTCTGCTAATACTGCTGTTCTTCA
>ENSMUSG00000030905|Crym|16768_1
AATGTCATAACTGCAAAGAGAACAGCAGCGGT
>ENSMUSG00000030905|Crym|3708_1
GCTGACATCTTTGCTGAGCTTGGAGAAGTGAT
>ENSMUSG00000030942|Thumpd1|14787_1
GGACGCTTGGGATAGAACCTGAGAAATTAGTG
>ENSMUSG00000030942|Thumpd1|14440_1
AATGGCAAAGAAGCAAAATTGGAACCTGATAG
>ENSMUSG00000030965|Abraxas2|8890_1
TTCAGCTGAAGGGAGAAGTACTCTGGCAGAAA
>ENSMUSG00000030965|Abraxas2|15015_1
AGTGGGGAGGAGTCAGATGACAGTGATTATGA
>ENSMUSG00000030966|Trim21|2193_1
ATTGAAGAGGCTGCTAAGGTATACCAGGAGAA
>ENSMUSG00000030966|Trim21|4862_1
GAGGAGAGGTTTAGTAATTACCCCATGGTGCT
>ENSMUSG00000030970|Ctbp2|10809_1
CCCCTACTTACAGGATGGGATAGAACGATCTC
>ENSMUSG00000030970|Ctbp2|15041_1
TAAAAAGTTGAGAGGAAATCCCCATCAAGACT
>ENSMUSG00000030987|Stim1|17293_1
TCCTAACTGCTAAGCAAGCTCTGAGTGAGGTG
>ENSMUSG00000030987|Stim1|420_1
AGAGGAGCCGTCAAAAATATGCTGAGGAAGAG
>ENSMUSG00000031004|Mki67|13652_1
GATGATGGAGCCAAGAAATCTACATCTCGGGG
>ENSMUSG00000031004|Mki67|1308_1
GAGTGTGAGCAAGTTAAGAAGATCTAGAGAGC
>ENSMUSG00000031007|Atp6ap2|11402_1
ATTATGGTGATGGTGAAGGGGGTGGATAAACT
>ENSMUSG00000031007|Atp6ap2|4567_1
GTTGATTTCAGAAGAGACTAGCTTTGTGGAAT
>ENSMUSG00000031016|Wee1|4613_1
CGACTTATTGGAAAGAAAATGAACCGCTCTGT
>ENSMUSG00000031016|Wee1|16787_1
AAAGCGCGAGTTATTGATTCCGGCTCTGTTAA
>ENSMUSG00000031023|Akip1|3967_1
ATCTCTAAGGACCTCTACATCGAAGTCTACCC
>ENSMUSG00000031023|Akip1|11547_1
ATCCTGTGTGCCTGAAAACAGTAATGTAATGG
>ENSMUSG00000031070|Mrgprf|12159_1
CCCGAGTACGTCACTGACTTGTGTATCTGCAT
>ENSMUSG00000031070|Mrgprf|16794_1
GAACAAACCCTAGAGAACGGTGCTATCTGGAA
>ENSMUSG00000031073|Fgf15|12409_1
ATGGTGGAGGATGTAGACCACCTAGTGAAGAG
>ENSMUSG00000031073|Fgf15|12690_1
CCCTTTTCCACTTATAAATGTCAGATGGAAGT
>ENSMUSG00000031074|Fgf3|3781_1
GATCACTACAACGCAGAGTGTGAGTTTGTGGA
>ENSMUSG00000031074|Fgf3|4172_1
CCTTTTACAGCTTTCAAAGAGCAAGTGCCAGC
>ENSMUSG00000031075|Ano1|18633_1
GTCCCAAAGACAGAGAAGAGCTTTGAGGAGAG
>ENSMUSG00000031075|Ano1|13229_1
AGTTCAACGACAGGAAACTCCTGTATGAGGAA
>ENSMUSG00000031077|Fadd|17590_1
TAAGGGAGAGTCTGAAAGTCTGGAAGAATGCT
>ENSMUSG00000031077|Fadd|8469_1
GGTCTCTGGTCTTGCAAGAAGGAAGTTGAAGC
>ENSMUSG00000031078|Cttn|13547_1
TAGTTTTGCCAAGCTGACTGTGGTATGTAGCC
>ENSMUSG00000031078|Cttn|7563_1
CGTTGACACTGAGGGAAGTCCTATCTGTCAGT
>ENSMUSG00000031089|Slc6a14|4294_1
TGTGACTCAGGCTGGAATTTACTGGGTTCATT
>ENSMUSG00000031089|Slc6a14|13260_1
TTACAAAACTAAGAGAAGCTGAGGTCTGGAAG
>ENSMUSG00000031099|Smarca1|4363_1
CAGATCCGAGGACTAAACTGGTTGATTTCTTT
>ENSMUSG00000031099|Smarca1|11021_1
GAAAGCAGACCGCGCAAAGAGATTTGAGTTTT
>ENSMUSG00000031119|Gpc4|14610_1
AGGCTTAGCAGTTGCAAGGGATGTAGTAAGCA
>ENSMUSG00000031119|Gpc4|3518_1
CTGATGTCAAGGAGAAACTGAAACAAGCTAAG
>ENSMUSG00000031129|Slc9a9|7215_1
TGTGGACCTGGATGAAAGTCTGAAGGAAGAGC
>ENSMUSG00000031129|Slc9a9|8176_1
AGGCCTATGGGGAACAACTGAAAGAGGATGAC
>ENSMUSG00000031129|Slc9a9|14528_1
TGTGGTCATAGGGTTAATTATGTACGGCTTTG
>ENSMUSG00000031130|Brs3|6917_1
TTATGAAAGCTATGCAAACCACTCTGATGTCC
>ENSMUSG00000031130|Brs3|11238_1
CATTATCCCGCTCTCGATTATCTCTGTCTATT
>ENSMUSG00000031132|Cd40lg|16517_1
CTGTGAGGAGATGAGAAGGCAATTTGAAGACC
>ENSMUSG00000031132|Cd40lg|2701_1
TACAGTGGGCCAAGAAAGGATATTATACCATG
>ENSMUSG00000031133|Arhgef6|15252_1
GAATTGAAGTCGAGGAAGGACCTAGAGAAGCT
>ENSMUSG00000031133|Arhgef6|15359_1
GAATACGTGATTAGGAAAAGTACTGCTGCCCT
>ENSMUSG00000031138|F9|3006_1
TTGGCAGGTCATTTTAAATGGTGAAATTGAGG
>ENSMUSG00000031138|F9|11645_1
GAAGAATGTGCAATGAAAGGCAAATATGGAAT
>ENSMUSG00000031144|Syp|8509_1
GAACAACAAAGGGCCAATGATGGACTTCCTGG
>ENSMUSG00000031144|Syp|766_1
GAGGTGAGTTTTGCTAAAAGTAGGAAGGAGTA
>ENSMUSG00000031145|Prickle3|9291_1
GAGTCTTCTGAGGATGATGGCTTCTTCCTGGG
>ENSMUSG00000031145|Prickle3|1415_1
CTGCTGTTTCGAGTGTGAAGCTTCGTTAGGAG
>ENSMUSG00000031146|Plp2|9195_1
ACTGAGCTACATCCCTGTAAAAGTGCCTTTAT
>ENSMUSG00000031146|Plp2|9226_1
CATAAGCTACAAAATGAGTGACCCACTACAAA
>ENSMUSG00000031149|Praf2|10335_1
GAAGCTGGATCCTAGGACCTTGGCATCTACAC
>ENSMUSG00000031149|Praf2|6282_1
TCTTCCTCGGTCCTGAATTTGAGACTCAGTCA
>ENSMUSG00000031154|Otud5|14047_1
GTCTATTTCGGGCTGTAGCTGACCAGGTGTAT
>ENSMUSG00000031154|Otud5|17094_1
GAGAGACATTCAGACAAAGGAAGTCTTCTGCT
>ENSMUSG00000031155|Pim2|8932_1
GTGATACGCCTTCTTGACTGGTTCGAAACACC
>ENSMUSG00000031155|Pim2|5078_1
TGCAATCACCAGCTGAAGAAAAGCCCATCAAC
>ENSMUSG00000031161|Hdac6|14212_1
GCCTAGATGTGTCCCAACCTTGTAAGACCTGT
>ENSMUSG00000031161|Hdac6|15641_1
TCGGGAGAGGTTCTAAATGGCATTGCAGTAGT
>ENSMUSG00000031162|Gata1|15525_1
CATGAGGAAAGATGGAATCCAGACGAGGAACC
>ENSMUSG00000031162|Gata1|5446_1
TTGCCCTGCACCCTTAAAGATTTTGTAAAATA
>ENSMUSG00000031165|Was|11386_1
CTCTGAGACCTCCTGTTGTGGGGAGTAATAAG
>ENSMUSG00000031165|Was|1715_1
AAAAGGAATCAGAGGCAAAGCGGAGAAAGACG
>ENSMUSG00000031171|Ftsj1|1984_1
TGAAGAAGTCCTCAGAACTGCAGGAAGGATTT
>ENSMUSG00000031171|Ftsj1|4602_1
TTGTCACTATGACGGAAGTTCAGCTTTAGTCC
>ENSMUSG00000031173|Otc|11833_1
AGAGGCAGAGAATAGAAAGTGGACAATCATGG
>ENSMUSG00000031173|Otc|5181_1
GCACTCTATCATGATGAGTGCTGCAAAATTCG
>ENSMUSG00000031196|F8|10880_1
TATAGCCTGGATGGGAAGAAGTGGCTGAGTTA
>ENSMUSG00000031196|F8|13850_1
TTATTGCAGCTGTGGAACGACTCTGGGACTAT
>ENSMUSG00000031201|Brcc3|15766_1
ATAGTGAAAATACCAAATACGGTTGAGGATGC
>ENSMUSG00000031201|Brcc3|4683_1
AAGGAACATACTGCTAATATGATGAGCCTTGG
>ENSMUSG00000031207|Msn|2932_1
TCCAAGAAGACTGCCAATGACATGATCCATGC
>ENSMUSG00000031207|Msn|15711_1
GAGAAGATTGAGCGGGAGAAGGAAGAGCTGAT
>ENSMUSG00000031217|Efnb1|15936_1
AGCTTCTTCAACTCCAAGGTAGCATTGTTCGC
>ENSMUSG00000031217|Efnb1|11368_1
TTATGAAGGTTGGGCAAGATCCAAATGCTGTG
>ENSMUSG00000031229|Atrx|7822_1
GCCGTGAATCAAGTCAACTCTGAATCCGACTC
>ENSMUSG00000031229|Atrx|7822_2
ATCCATACTCTGAATAATGCTATGGACAGTGA
>ENSMUSG00000031229|Atrx|1144_1
CTCTGATGGTGCTGAAAAGCCTTCAGTGAAAG
>ENSMUSG00000031229|Atrx|1144_2
GGAGCTGGAGTGATGAAGTCCTTTCGTTGTTC
>ENSMUSG00000031230|Fgf16|7392_1
CTGTACCTAGGAATGAATGAGCGAGGAGAGCT
>ENSMUSG00000031230|Fgf16|4695_1
AAATGTAAGCGTGGATACTGTGCATAAGGACA
>ENSMUSG00000031233|Pgk2|13477_1
CTCAAGTCCCTGCTGAACAAGGACGTCATATT
>ENSMUSG00000031233|Pgk2|11290_1
ATAGTTTTTCCTGTTGACTTTGTTACTGGTGA
>ENSMUSG00000031253|Srpx2|18153_1
GTTCTCACTTCCCTGAAGGAGAACATGTGATT
>ENSMUSG00000031253|Srpx2|5863_1
TGTCCTAGGGAGCTTAAACTAAGGAGGAAATG
>ENSMUSG00000031257|Nox1|1945_1
AGTCTGGATCCTAGGAAGGTTCAGTTCTACTT
>ENSMUSG00000031257|Nox1|52_1
ATGTTTTCCAGTATGAAGTGGCTGTACTGGTT
>ENSMUSG00000031264|Btk|17666_1
GACTTACAATTGCGAAAGGGCGAGGAGTATTT
>ENSMUSG00000031264|Btk|5462_1
GTTTGGTAAACGATCAAGGAGTTGTGAAAGTA
>ENSMUSG00000031266|Gla|16579_1
GCGTAGATCTGCTAAAATTTGATGGTTGTCAC
>ENSMUSG00000031266|Gla|4003_1
ACCTAGGCTTCTATGAATGGACTTTGACCTTA
>ENSMUSG00000031274|Col4a5|1912_1
GGGAATATGGGCTTAAATTTCCAGGGACCCAA
>ENSMUSG00000031274|Col4a5|313_1
GAATGAAAGGTGACAAAGGAGAGTTGGGTTTC
>ENSMUSG00000031278|Acsl4|8811_1
TGAAAGACTGGCAGGAAGGTGGTTATACAGTT
>ENSMUSG00000031278|Acsl4|13276_1
AAGAATGTTATGAGCAAGGTTCAAGAGATGAA
>ENSMUSG00000031284|Pak3|13860_1
GAATCATGGCCATTGAAATGGTGGAAGGTGAA
>ENSMUSG00000031284|Pak3|3073_1
GATGGATGTGGATAGAAGAGGATCTGCTAAGG
>ENSMUSG00000031285|Dcx|15785_1
GCATGGATGAACTGGAAGAAGGGGAAAGCTAT
>ENSMUSG00000031285|Dcx|1665_1
GTTGTCAAAAAACTCTACACCCTTGATGGAAA
>ENSMUSG00000031289|Il13ra2|13231_1
AAATTGTGATCCGAGAAGACGATATTTCCTGG
>ENSMUSG00000031289|Il13ra2|849_1
TGGATCTGAACAAAGAAGTGTGTGCTTATGAA
>ENSMUSG00000031298|Adgrg2|12916_1
TGGATTGCGCTGTATAATACCCGAGGTTTCTG
>ENSMUSG00000031298|Adgrg2|10493_1
GTGAGATAGTGTTTCAACATGATGAAGACCAC
>ENSMUSG00000031302|Nlgn3|3421_1
GAGGACTTAGCGGATAATGACGGGGATGAAGA
>ENSMUSG00000031302|Nlgn3|10782_1
CGCTGGGTGAGTGAGAATATTGCCTTCTTTGG
>ENSMUSG00000031303|Map3k15|174_1
TATGACCATGATGCGAATGGGGAGAGAGTTGT
>ENSMUSG00000031303|Map3k15|7538_1
ACTGAAGGGGTAGACAAGGACACAGAAGTAGA
>ENSMUSG00000031303|Map3k15|10760_1
TCGATGGAACTAAGGAAAATAGGTGTCCGGCT
>ENSMUSG00000031304|Il2rg|13065_1
GAGCAACAGAGATCGAAGCTGGACGGAACTAA
>ENSMUSG00000031304|Il2rg|17228_1
AGGATCTGGTTACTGAATACCAAGGGAACTTT
>ENSMUSG00000031328|Flna|15091_1
GTTCATGTGCTGTGTAACAGTGAGGATATCCG
>ENSMUSG00000031328|Flna|5592_1
GGCAATATGGTGAAGAAGAGAGCAGAATTCAC
>ENSMUSG00000031344|Gabrq|16914_1
ATGCGCCTGATAGTGAAGTTCCAGGTTCAGAG
>ENSMUSG00000031344|Gabrq|12779_1
ATGCCTGTGATGATGAAGACTCCGAAGAAAGC
>ENSMUSG00000031344|Gabrq|17974_1
TTATCGGATGCATGAGAAGCTCTGGGTTCCTG
>ENSMUSG00000031347|Cetn2|8881_1
CTGAAAGCTTTCAAGTTGTTCGATGATGATGA
>ENSMUSG00000031347|Cetn2|574_1
TATCCATGTCACCATAAGCAGTGGTTGTTCTT
>ENSMUSG00000031353|Rbbp7|14532_1
GACTAAACCAGAAGGAAAGGATTATGCCCTTC
>ENSMUSG00000031353|Rbbp7|6815_1
ACTAGACTATTTTAGGTCAGTCAGAGCTTCAA
>ENSMUSG00000031353|Rbbp7|6815_2
AGGGGCAAGGATCTTAAACCCAAAGTATGAGT
>ENSMUSG00000031354|Amelx|15805_1
TTTGAAGTGGTACCAGAGCATGATAAGGCAGC
>ENSMUSG00000031354|Amelx|6242_1
CTCCTACCTTCCCAGAACATAATGGCATGTAG
>ENSMUSG00000031354|Amelx|6242_2
ATAACTCAAGAACACAATGATTTGTGCCTACA
>ENSMUSG00000031364|Grpr|11807_1
ATGCGAAACGTGCCAAACCTGTTCATCTCTAG
>ENSMUSG00000031364|Grpr|6365_1
TGAAGATCTGTCTCAAAGCTGCTTTGATCTGG
>ENSMUSG00000031376|Atp2b3|16188_1
CTGTGCAGATTGGGAAAGCAGGATTGGTGATG
>ENSMUSG00000031376|Atp2b3|5345_1
CTTTTCTTTGACATTGACAGTGGAAGAAATGC
>ENSMUSG00000031380|Vegfd|5848_1
ACATGACGTTTGATGAAGATCGCTGTGAGTGC
>ENSMUSG00000031380|Vegfd|4859_1
AAGTTATAGATGAAGAATGGCAGAGGACCCAA
>ENSMUSG00000031384|Asb9|15103_1
CTGTGAATCAAGGCAAAGGCTTGGATTCTCCT
>ENSMUSG00000031384|Asb9|9714_1
GACCATAGACTGGCGAACTCCCTTGTTTAATG
>ENSMUSG00000031386|Hcfc1|11627_1
CGTCTCCAGAAATGAAATCTGCTCCAAAGAAG
>ENSMUSG00000031386|Hcfc1|4355_1
ATGGTAGAGTATGGAAAATACAGCAACGACCT
>ENSMUSG00000031390|Avpr2|5216_1
TCTTCATCTTTGCTCAACGTGATGTGGGAAAT
>ENSMUSG00000031390|Avpr2|17194_1
TCTGTCTGTCTCCCTAATAAAAGTTGCAGTTC
>ENSMUSG00000031391|L1cam|14366_1
GTGCCTTATGAGATCAAAGTCCAGGCAGTGAA
>ENSMUSG00000031391|L1cam|13463_1
CTGGATGTGAAGACTAATGGAACTGGCCCTGT
>ENSMUSG00000031392|Irak1|2155_1
GAGGCACTACCAGAGAATCAAGTGTGAGGAGT
>ENSMUSG00000031392|Irak1|7326_1
GCAGAGAGTGGCTTATACTGCCTTGTTTATGG
>ENSMUSG00000031393|Mecp2|4591_1
TGGACACGAAAGCTTAAACAAAGGAAGTCTGG
>ENSMUSG00000031393|Mecp2|12994_1
TGAAGGAGTCTTCCATACGGTCTGTGCATGAG
>ENSMUSG00000031394|Opn1mw|6269_1
CATCTCTTTGGAAAGAAGGTTGATGATAGCTC
>ENSMUSG00000031394|Opn1mw|2093_1
TGGCCATGTTTTACCTCCCTTCTCATCTATCC
>ENSMUSG00000031398|Plxna3|6115_1
CCTCGTACTTCTATGAAGGTGATGAGTTTGGT
>ENSMUSG00000031398|Plxna3|11708_1
CTGCAGACTGATATCAATGAACTGACAAACCA
>ENSMUSG00000031400|G6pdx|5937_1
GGAAGTTACACCATCTATACTCTGCCTCTTCT
>ENSMUSG00000031400|G6pdx|4692_1
AAATACCAGGCATTTAAAACTCATTGTAGGGT
>ENSMUSG00000031429|Psmd10|1791_1
GAGAGTGGAAGAGGCAAAATTTCTGGTGACTC
>ENSMUSG00000031429|Psmd10|11352_1
TGAAGAACAAGAGTTTGTGTCCATGTATCTTT
>ENSMUSG00000031430|Vsig1|3984_1
CCAGTCTGGAGTAATAATTGAGCCTCTGAGCA
>ENSMUSG00000031430|Vsig1|3904_1
GATAGGAGCTGCTGTTATCATCTGTGTGGTGT
>ENSMUSG00000031431|Tsc22d3|7627_1
GGAGAGATTGAGCCAAATGAGCCTTCTGTTGG
>ENSMUSG00000031431|Tsc22d3|1944_1
TTGACTGTGCTAATTTACCAAATTGATCCAGT
>ENSMUSG00000031432|Prps1|9321_1
AGCTCTTGAAAGGTGTATAGACTGTTAAGAGA
>ENSMUSG00000031432|Prps1|5662_1
TGCTTCTTGCTATGTAACTGCTAACATTCACA
>ENSMUSG00000031446|Cul4a|5246_1
AGGATGGTGCAGAGTAAGACCATTGATGGGAT
>ENSMUSG00000031446|Cul4a|9222_1
AACTGCTTGCTGTACAAAGGAGTTAATTTCTT
>ENSMUSG00000031446|Cul4a|9222_2
TGGAGCGAGTACATCAAGACCTTTGGAACAAC
>ENSMUSG00000031447|Lamp1|8329_1
GGAATTGCAGTTTGGGATGAATGCCAGCTCTA
>ENSMUSG00000031448|Adprhl1|1726_1
ACTGGTTTTACTTCGAAGCAAAATGGCAGTTT
>ENSMUSG00000031448|Adprhl1|13432_1
TGCCTAGACGACCTGTACCGAGAGATGGTAAA
>ENSMUSG00000031449|Atp4b|6797_1
AGGGAAGGTGGAGTTTAAACTTACAATACAGA
>ENSMUSG00000031449|Atp4b|11877_1
CCCGTCCTGCACTTCAATATGAACTATGGGTC
>ENSMUSG00000031451|Gas6|11027_1
GCACTTTTGACCCTGAAGGAGTCCTCTTCTTC
>ENSMUSG00000031451|Gas6|7982_1
AAAATGCAGTGCTTCTCTGTGACAGAAAGGGG
>ENSMUSG00000031458|Coprs|14267_1
CAAGATGGTCTTCGAAACAGGACAGTTTGATG
>ENSMUSG00000031458|Coprs|2136_1
ATGGAACAGGCTGCAGATCTTTTTAATGAGGA
>ENSMUSG00000031465|Angpt2|10542_1
TAAGTAGCATCAGCCAACCAGGAAGTGATTTT
>ENSMUSG00000031465|Angpt2|9358_1
AAGTTTAACGGTATCAAGTGGTACTACTGGAA
>ENSMUSG00000031486|Adgra2|5497_1
CAGCAAGAAGGTGGAGATAGTAGTGCTGGAGA
>ENSMUSG00000031486|Adgra2|11972_1
GTGGACTTTGGTACTGAGTTTCTGACCTGTGA
>ENSMUSG00000031489|Adrb3|15471_1
TTCCTCCAGAAAGACAAGCAACGGCTATGGAT
>ENSMUSG00000031489|Adrb3|15471_2
ACCCAGGCATCTCTATACCTGTCTGGGATATC
>ENSMUSG00000031489|Adrb3|11698_1
CTCTGTGTCTCTGGTTAGTTTGAGAGCAGGAA
>ENSMUSG00000031490|Eif4ebp1|14801_1
CTGTTTTCCACTCGAAATGACGACATGATTAC
>ENSMUSG00000031490|Eif4ebp1|17376_1
ACCATGTACCCATTAAAAAAGGTAGCATGAAG
>ENSMUSG00000031491|Chrna6|13018_1
TAGAAGACGACTGGAAATACATGGCTATGGTG
>ENSMUSG00000031491|Chrna6|3932_1
GATCCAACGGAGTATGATGGCATCGAGACACT
>ENSMUSG00000031492|Chrnb3|5207_1
AGAGTGGGAGATACTAAATGCAAAGGGGATGA
>ENSMUSG00000031492|Chrnb3|6899_1
CATAGTTCTCTTTGAAAATGCTGACGGACGTT
>ENSMUSG00000031494|Cd209a|7260_1
GGCTGGAATGACACCAAATGTACTAACAAGAA
>ENSMUSG00000031494|Cd209a|6098_1
GATGTCTGCAGGTTCTCTTTGGGTTAGTGGTT
>ENSMUSG00000031495|Cd209d|18149_1
AACTGAAGGCTGAAGTTCATGATGGCTTGTGC
>ENSMUSG00000031495|Cd209d|9019_1
TGACTTTAGGACGCTAATAAAACACCCATTTT
>ENSMUSG00000031497|Tnfsf13b|1849_1
CTTTCCAGGGACCAGAGGAAACAGAACAAGAT
>ENSMUSG00000031497|Tnfsf13b|4418_1
AAAGACCGGATGAGGAAGACCGTTTTCTCCAG
>ENSMUSG00000031502|Col4a1|17346_1
GAGAGAAGGGTGAACAAGGTGTTCCAGGAAGA
>ENSMUSG00000031502|Col4a1|1649_1
GCTTCAAAGGTGATAAAGGTGACGTTGGGCTT
>ENSMUSG00000031503|Col4a2|18221_1
GTGAAAAAGGAGACGAAGGAGAGCAAGGGATA
>ENSMUSG00000031503|Col4a2|2419_1
AGAAGGGTACTCCAGGAGTAGCAGGAGTTTTT
>ENSMUSG00000031504|Rab20|7619_1
CTTACATACGATGTGAACCACCCACAGAGCCT
>ENSMUSG00000031504|Rab20|17594_1
GCCTGTGTCCACTGTGATTCATATATGGTCTT
>ENSMUSG00000031511|Arhgef7|14917_1
TAGGAGAGTTCATGGAAACAAAAGGTGCCAGC
>ENSMUSG00000031511|Arhgef7|11365_1
GGAAGAAGACGCTCAGATCCTGAAGGTTATCG
>ENSMUSG00000031517|Gpm6a|6858_1
TCTAGTGGAGGGAGCAAATCTCTGCTTGGATC
>ENSMUSG00000031517|Gpm6a|8089_1
GAATCACCTGAGTATAACTCTTTGCTGTTGAG
>ENSMUSG00000031518|Spata4|12898_1
CAGACTATATTTACCAAATGCGTTTGCCCCTG
>ENSMUSG00000031518|Spata4|3596_1
TGGCTACCTAGTTGCAGAGATATTCTGTATTT
>ENSMUSG00000031520|Vegfc|3583_1
TAACAAGACATGTCCAACAAACTATGTGTGGA
>ENSMUSG00000031520|Vegfc|12060_1
AAAAGGCCACATCTGAACTAAGATCATACCAG
>ENSMUSG00000031530|Dusp4|6571_1
GGTGACATGCAAGGAAAAAGGTTTATGGTTGG
>ENSMUSG00000031530|Dusp4|5732_1
GGCCTAGGATCTGGCTATTGGTCTGTGGTAAA
>ENSMUSG00000031532|Saraf|12249_1
AGACTCGAGAACCAGAACAGCATCAGGATATG
>ENSMUSG00000031532|Saraf|18280_1
CCGTTGTTTGTGGCCAAGAGTTGATATGTGAC
>ENSMUSG00000031535|Dkk4|6485_1
AGGAACGGTCTGTGTGAATGATGTTTGCACTG
>ENSMUSG00000031535|Dkk4|8006_1
ACAGGGTCTCAAAGTAAGCTATGTAGGCCAGC
>ENSMUSG00000031536|Polb|5853_1
TCTGTCAAAGGGTGAAACAAAGTTCATGGGTG
>ENSMUSG00000031536|Polb|16379_1
GGGAGTGACATCTTTAATAAGAACATGAGAGC
>ENSMUSG00000031537|Ikbkb|18091_1
CGGGAGAATGACGTGAAGCATCTAGTAGAGCG
>ENSMUSG00000031537|Ikbkb|598_1
TACAGATGGAGGATGAAGAAAGGTGTAGCCTG
>ENSMUSG00000031539|Ap3m2|10083_1
CCAGTGATCAAAGACAATGTGGTGGTGGTGTA
>ENSMUSG00000031539|Ap3m2|18214_1
AGATCCAAGGGGTGATCGATGCCTGTGTTAAG
>ENSMUSG00000031540|Kat6a|6809_1
GATACCCGAGTCTGGAAGCACTGGGAATATCA
>ENSMUSG00000031540|Kat6a|16550_1
AGAGGAAGAGGATACAACCAGCAGTGACATTA
>ENSMUSG00000031543|Ank1|12051_1
TTGTGATCCGATCTGAAGATCAGGAACAAGCA
>ENSMUSG00000031543|Ank1|8739_1
AGGAGTGAGATTGTTAACATGTTGGAGGGCTC
>ENSMUSG00000031548|Sfrp1|17231_1
TTCTACTGGCCCGAGATGCTCAAATGTGACAA
>ENSMUSG00000031548|Sfrp1|652_1
CGGGACATCATTACCAATTGCTTGTGGAGTCT
>ENSMUSG00000031549|Ido2|10674_1
GCCCAAATGCATGATTATGTGGACCCAGACAT
>ENSMUSG00000031549|Ido2|89_1
GAGCTTAGCATTTTATATCCAGCATCCTTGTG
>ENSMUSG00000031551|Ido1|4713_1
TCTCTCTATTGGTGGAAATCGCAGCTTCTCCT
>ENSMUSG00000031551|Ido1|6314_1
TTCCTAAGGAGTGTGAAAGATACAACCGAGAA
>ENSMUSG00000031552|Adam18|1913_1
GCAATGGAATCATGGAAGCTGGTGAGGAATGT
>ENSMUSG00000031552|Adam18|3965_1
GACTTTTGGACTGGAAACGAGACTATCTTACC
>ENSMUSG00000031557|Plekha2|5282_1
GGAGCCGTCCTTTTCAAGGTCCATTTCTTTGA
>ENSMUSG00000031557|Plekha2|13257_1
TAAGAGTGGCTACTGTGTGAAGCAAGGGAATG
>ENSMUSG00000031557|Plekha2|9668_1
GGATCTCTGGCTAAGAACTGCTTTCATCTACC
>ENSMUSG00000031558|Slit2|2227_1
TTAGCGATTGGAGCCAACCCTCTTTACTGTGA
>ENSMUSG00000031558|Slit2|8611_1
TTTCTTGTCGAGGGGAACGGATAAGGGACTAT
>ENSMUSG00000031565|Fgfr1|9664_1
GATAAGGACAAACCCAACCGTGTGACCAAAGT
>ENSMUSG00000031565|Fgfr1|3634_1
AACAGCTGTCTTCCAAAGATCTGGTATCCTGT
>ENSMUSG00000031574|Star|3144_1
TACTCAACAACCAGGAAGGCTGGAAGAAGGAA
>ENSMUSG00000031574|Star|2788_1
GCCGACTTCCCTACTAATCCCATGACAATAAA
>ENSMUSG00000031575|Ash2l|12188_1
GGCCTGGTACTTTGAAATCACTGTGGATGAGA
>ENSMUSG00000031575|Ash2l|12089_1
AAAGAAATGTGCCTTAGTGCCTTGGCGAATTT
>ENSMUSG00000031585|Gtf2e2|5295_1
GGAAGCTCTGGATATAAGTTCGGTGTTCTTGC
>ENSMUSG00000031585|Gtf2e2|9148_1
CTTAGGCTTTTAGACAATCATGACCAGCGGGG
>ENSMUSG00000031592|Pcm1|12019_1
GAGTATGAGCGCATGAAGACCGAGACAGAAAG
>ENSMUSG00000031592|Pcm1|15565_1
GAAAAGCCTAGAAGCAAAGAAAGAGGCAGTAG
>ENSMUSG00000031594|Fgl1|4295_1
TGTTCAGAGATTTACAATGACGGATTTAAGCA
>ENSMUSG00000031594|Fgl1|11981_1
AGGAGACTACACTTTAAAAATCGACCTGACAG
>ENSMUSG00000031604|Msmo1|714_1
AAAGGATAAACCAGAAACCTTCGAAGGCCAGT
>ENSMUSG00000031604|Msmo1|14789_1
CATGCCTACATTGAAAAATCGAAGAAGCTTGG
>ENSMUSG00000031616|Ednra|16210_1
AATGGTGGGGAACGCAACTCTACTACGAATCA
>ENSMUSG00000031616|Ednra|17478_1
TTGATTACCGCCATTGAAATCGTCTCCATCTG
>ENSMUSG00000031618|Nr3c2|10938_1
TCCTCAAGACCTTCCAAGATCTGCTTGGTGTG
>ENSMUSG00000031618|Nr3c2|4068_1
AGCCCGGCAAATCTTAACAATTCAAGGTGCTC
>ENSMUSG00000031622|Sin3b|12964_1
CAGGAGGTATATGAGAACTTTCTGCGCTGCAT
>ENSMUSG00000031622|Sin3b|4307_1
AGGATGAGAGATTTGAATTGGATGTTGTCCTG
>ENSMUSG00000031628|Casp3|24_1
GGACTGATGAGGAGATGGCTTGCCAGAAGATA
>ENSMUSG00000031628|Casp3|3498_1
ATGTCTTAGAACTTGAATCCATGAGCAGAGTC
>ENSMUSG00000031629|Cenpu|1378_1
TGGTGTCTGGAAGGAAAGAGACAGAGTGACAT
>ENSMUSG00000031629|Cenpu|8435_1
TCAAGAGAAAGGACCAAAGGGAACGGGAAAGT
>ENSMUSG00000031639|Tlr3|6239_1
GGGCCGCCTTTTCAAAACCTGAACAGTTTAGA
>ENSMUSG00000031639|Tlr3|4669_1
TCTCTTGGTTAGGCCAACTCAGGATACTTGAT
>ENSMUSG00000031654|Cbln1|9865_1
ACTCAACCTTCTCTGGATTCCTCGTGTTTCCC
>ENSMUSG00000031654|Cbln1|15292_1
[truncated: 303,540 more chars]
