# Supplementary material for: Evidence of off-target probe binding affecting 10x Genomics Xenium gene panels compromise accuracy of spatial transcriptomic profiling
Source: eLife. 2026 May 1;14:RP107070. doi: 10.7554/eLife.107070 (PMC13134852; doi:10.7554/eLife.107070)
Supplement: Supplementary file 10. — Results include all possible RNA species, and using a pad length (-pl) of 10. [file elife-107070-supp10.zip › xenium_probeset_results/mouse_5k_10pl_all/track.sam]

@HD	VN:1.4	SO:unsorted
@SQ	SN:ENSMUST00000193812.2	LN:1070
@SQ	SN:ENSMUST00000082908.3	LN:110
@SQ	SN:ENSMUST00000070533.5	LN:3634
@SQ	SN:ENSMUST00000192857.2	LN:480
@SQ	SN:ENSMUST00000195335.2	LN:2819
@SQ	SN:ENSMUST00000192336.2	LN:2233
@SQ	SN:ENSMUST00000194099.2	LN:2309
@SQ	SN:ENSMUST00000161581.3	LN:266
@SQ	SN:ENSMUST00000192973.2	LN:2057
@SQ	SN:ENSMUST00000192183.2	LN:926
@SQ	SN:ENSMUST00000195166.2	LN:3012
@SQ	SN:ENSMUST00000192692.2	LN:3259
@SQ	SN:ENSMUST00000193244.2	LN:1634
@SQ	SN:ENSMUST00000194454.2	LN:2351
@SQ	SN:ENSMUST00000157708.4	LN:58
@SQ	SN:ENSMUST00000371380.1	LN:749
@SQ	SN:ENSMUST00000371374.1	LN:781
@SQ	SN:ENSMUST00000194643.2	LN:657
@SQ	SN:ENSMUST00000321514.1	LN:444
@SQ	SN:ENSMUST00000192427.2	LN:899
@SQ	SN:ENSMUST00000208660.2	LN:4170
@SQ	SN:ENSMUST00000195384.2	LN:1867
@SQ	SN:ENSMUST00000027032.6	LN:6869
@SQ	SN:ENSMUST00000194382.2	LN:1484
@SQ	SN:ENSMUST00000332037.1	LN:1401
@SQ	SN:ENSMUST00000351523.1	LN:422
@SQ	SN:ENSMUST00000027035.10	LN:3127
@SQ	SN:ENSMUST00000195555.2	LN:1977
@SQ	SN:ENSMUST00000192650.6	LN:3242
@SQ	SN:ENSMUST00000116652.8	LN:1512
@SQ	SN:ENSMUST00000250992.1	LN:369
@SQ	SN:ENSMUST00000194935.3	LN:551
@SQ	SN:ENSMUST00000250994.1	LN:399
@SQ	SN:ENSMUST00000250993.1	LN:866
@SQ	SN:ENSMUST00000195361.2	LN:2991
@SQ	SN:ENSMUST00000240255.1	LN:107
@SQ	SN:ENSMUST00000193889.2	LN:450
@SQ	SN:ENSMUST00000308366.1	LN:980
@SQ	SN:ENSMUST00000308359.1	LN:1381
@SQ	SN:ENSMUST00000308357.1	LN:1003
@SQ	SN:ENSMUST00000195771.2	LN:2773
@SQ	SN:ENSMUST00000308364.1	LN:1188
@SQ	SN:ENSMUST00000308378.1	LN:1253
@SQ	SN:ENSMUST00000308384.1	LN:837
@SQ	SN:ENSMUST00000308386.1	LN:734
@SQ	SN:ENSMUST00000308659.1	LN:826
@SQ	SN:ENSMUST00000308667.1	LN:584
@SQ	SN:ENSMUST00000308662.1	LN:1019
@SQ	SN:ENSMUST00000308665.1	LN:675
@SQ	SN:ENSMUST00000192738.2	LN:936
@SQ	SN:ENSMUST00000308670.1	LN:1683
@SQ	SN:ENSMUST00000182774.2	LN:1470
@SQ	SN:ENSMUST00000193443.2	LN:1206
@SQ	SN:ENSMUST00000333130.1	LN:749
@SQ	SN:ENSMUST00000333127.1	LN:582
@SQ	SN:ENSMUST00020182286.1	LN:103
@SQ	SN:ENSMUST00000195671.2	LN:631
@SQ	SN:ENSMUST00000333131.1	LN:866
@SQ	SN:ENSMUST00000193658.2	LN:1069
@SQ	SN:ENSMUST00000130201.8	LN:1894
@SQ	SN:ENSMUST00000156816.7	LN:4203
@SQ	SN:ENSMUST00000195445.2	LN:1150
@SQ	SN:ENSMUST00000146665.3	LN:1569
@SQ	SN:ENSMUST00000243104.2	LN:1382
@SQ	SN:ENSMUST00000333289.1	LN:496
@SQ	SN:ENSMUST00000333426.1	LN:467
@SQ	SN:ENSMUST00000027036.11	LN:2507
@SQ	SN:ENSMUST00000150971.8	LN:877
@SQ	SN:ENSMUST00000155020.2	LN:825
@SQ	SN:ENSMUST00000119612.9	LN:529
@SQ	SN:ENSMUST00000115529.8	LN:930
@SQ	SN:ENSMUST00000344169.1	LN:368
@SQ	SN:ENSMUST00000081551.14	LN:2547
@SQ	SN:ENSMUST00000165720.3	LN:2854
@SQ	SN:ENSMUST00000078030.5	LN:603
@SQ	SN:ENSMUST00000194052.2	LN:1111
@SQ	SN:ENSMUST00000002533.15	LN:1778
@SQ	SN:ENSMUST00000118000.8	LN:2125
@SQ	SN:ENSMUST00000119256.8	LN:883
@SQ	SN:ENSMUST00000168963.2	LN:272
@SQ	SN:ENSMUST00000194114.2	LN:2135
@SQ	SN:ENSMUST00000144339.2	LN:3725
@SQ	SN:ENSMUST00000169520.2	LN:1588
@SQ	SN:ENSMUST00000192847.6	LN:1662
@SQ	SN:ENSMUST00000044369.13	LN:2049
@SQ	SN:ENSMUST00000192698.3	LN:1811
@SQ	SN:ENSMUST00000375190.1	LN:447
@SQ	SN:ENSMUST00000193351.2	LN:732
@SQ	SN:ENSMUST00000376320.1	LN:1982
@SQ	SN:ENSMUST00000193241.2	LN:2279
@SQ	SN:ENSMUST00000194850.2	LN:2032
@SQ	SN:ENSMUST00000160777.8	LN:4675
@SQ	SN:ENSMUST00000239100.2	LN:4675
@SQ	SN:ENSMUST00000027038.11	LN:1376
@SQ	SN:ENSMUST00000160339.2	LN:2481
@SQ	SN:ENSMUST00000193797.2	LN:394
@SQ	SN:ENSMUST00020183055.1	LN:101
@SQ	SN:ENSMUST00000193807.2	LN:1799
@SQ	SN:ENSMUST00000044180.5	LN:3692
@SQ	SN:ENSMUST00000191956.2	LN:1083
@SQ	SN:ENSMUST00000247217.1	LN:1290
@SQ	SN:ENSMUST00000191825.2	LN:5428
@SQ	SN:ENSMUST00000159618.3	LN:1113
@SQ	SN:ENSMUST00000298744.1	LN:897
@SQ	SN:ENSMUST00000027040.13	LN:7607
@SQ	SN:ENSMUST00000133144.4	LN:971
@SQ	SN:ENSMUST00000380206.1	LN:1409
@SQ	SN:ENSMUST00000380208.1	LN:1156
@SQ	SN:ENSMUST00000193588.2	LN:639
@SQ	SN:ENSMUST00000192950.2	LN:473
@SQ	SN:ENSMUST00000363950.1	LN:627
@SQ	SN:ENSMUST00000194240.2	LN:4530
@SQ	SN:ENSMUST00000140079.8	LN:5892
@SQ	SN:ENSMUST00000131494.8	LN:5720
@SQ	SN:ENSMUST00000043578.13	LN:5862
@SQ	SN:ENSMUST00000150761.8	LN:4264
@SQ	SN:ENSMUST00000151281.8	LN:3533
@SQ	SN:ENSMUST00000163727.4	LN:5604
@SQ	SN:ENSMUST00000195780.3	LN:2915
@SQ	SN:ENSMUST00000194393.2	LN:663
@SQ	SN:ENSMUST00000194605.2	LN:626
@SQ	SN:ENSMUST00000191703.2	LN:30
@SQ	SN:ENSMUST00000193423.2	LN:325
@SQ	SN:ENSMUST00000191883.2	LN:159
@SQ	SN:ENSMUST00000195648.2	LN:641
@SQ	SN:ENSMUST00000242836.2	LN:1339
@SQ	SN:ENSMUST00000061280.17	LN:5232
@SQ	SN:ENSMUST00000345485.1	LN:531
@SQ	SN:ENSMUST00000182051.2	LN:388
@SQ	SN:ENSMUST00000194854.2	LN:4028
@SQ	SN:ENSMUST00000276481.1	LN:327
@SQ	SN:ENSMUST00000029124.8	LN:1299
@SQ	SN:ENSMUST00000195269.2	LN:178
@SQ	SN:ENSMUST00000276695.1	LN:435
@SQ	SN:ENSMUST00000381837.1	LN:582
@SQ	SN:ENSMUST00000104056.3	LN:130
@SQ	SN:ENSMUST00000264292.1	LN:906
@SQ	SN:ENSMUST00000264295.1	LN:634
@SQ	SN:ENSMUST00000264300.1	LN:627
@SQ	SN:ENSMUST00000192649.2	LN:1012
@SQ	SN:ENSMUST00000264301.1	LN:1378
@SQ	SN:ENSMUST00000264303.1	LN:491
@SQ	SN:ENSMUST00000264315.1	LN:683
@SQ	SN:ENSMUST00000193732.2	LN:631
@SQ	SN:ENSMUST00000264320.1	LN:1280
@SQ	SN:ENSMUST00000193998.2	LN:1124
@SQ	SN:ENSMUST00000194886.2	LN:2596
@SQ	SN:ENSMUST00000195081.2	LN:286
@SQ	SN:ENSMUST00000194219.2	LN:2095
@SQ	SN:ENSMUST00000194305.2	LN:881
@SQ	SN:ENSMUST00000194872.2	LN:1214
@SQ	SN:ENSMUST00000313004.1	LN:1367
@SQ	SN:ENSMUST00000331959.1	LN:364
@SQ	SN:ENSMUST00000332049.1	LN:377
@SQ	SN:ENSMUST00000132064.8	LN:4165
@SQ	SN:ENSMUST00000191683.6	LN:4510
@SQ	SN:ENSMUST00000140295.8	LN:4887
@SQ	SN:ENSMUST00000115488.3	LN:1554
@SQ	SN:ENSMUST00000192338.2	LN:2532
@SQ	SN:ENSMUST00000140995.2	LN:400
@SQ	SN:ENSMUST00000258924.1	LN:473
@SQ	SN:ENSMUST00000194602.2	LN:3534
@SQ	SN:ENSMUST00020182074.1	LN:110
@SQ	SN:ENSMUST00000193281.2	LN:1164
@SQ	SN:ENSMUST00000119877.2	LN:240
@SQ	SN:ENSMUST00000191876.2	LN:198
@SQ	SN:ENSMUST00020182635.1	LN:110
@SQ	SN:ENSMUST00000151704.2	LN:340
@SQ	SN:ENSMUST00000192115.2	LN:340
@SQ	SN:ENSMUST00000258610.1	LN:517
@SQ	SN:ENSMUST00000085919.3	LN:626
@SQ	SN:ENSMUST00000193635.2	LN:1050
@SQ	SN:ENSMUST00000195333.2	LN:518
@SQ	SN:ENSMUST00000195180.2	LN:3259
@SQ	SN:ENSMUST00000040649.7	LN:960
@SQ	SN:ENSMUST00000332387.1	LN:725
@SQ	SN:ENSMUST00000192026.2	LN:636
@SQ	SN:ENSMUST00000195217.2	LN:1170
@SQ	SN:ENSMUST00000083691.3	LN:103
@SQ	SN:ENSMUST00000290001.1	LN:696
@SQ	SN:ENSMUST00000192792.2	LN:1406
@SQ	SN:ENSMUST00000290012.1	LN:387
@SQ	SN:ENSMUST00000290017.1	LN:534
@SQ	SN:ENSMUST00000072079.9	LN:2048
@SQ	SN:ENSMUST00000144177.8	LN:3239
@SQ	SN:ENSMUST00000115480.10	LN:2043
@SQ	SN:ENSMUST00000121942.2	LN:1102
@SQ	SN:ENSMUST00000148585.8	LN:3475
@SQ	SN:ENSMUST00000290006.1	LN:1205
@SQ	SN:ENSMUST00000290009.1	LN:965
@SQ	SN:ENSMUST00000088666.4	LN:3256
@SQ	SN:ENSMUST00000290015.1	LN:1696
@SQ	SN:ENSMUST00000191209.2	LN:1067
@SQ	SN:ENSMUST00000088658.11	LN:4980
@SQ	SN:ENSMUST00000115468.9	LN:2493
@SQ	SN:ENSMUST00000257005.1	LN:662
@SQ	SN:ENSMUST00000057438.7	LN:9749
@SQ	SN:ENSMUST00000191287.8	LN:865
@SQ	SN:ENSMUST00000181358.8	LN:1343
@SQ	SN:ENSMUST00000289697.1	LN:2038
@SQ	SN:ENSMUST00000189431.3	LN:980
@SQ	SN:ENSMUST00000289708.1	LN:924
@SQ	SN:ENSMUST00000289736.1	LN:542
@SQ	SN:ENSMUST00000289700.1	LN:2096
@SQ	SN:ENSMUST00000290045.1	LN:378
@SQ	SN:ENSMUST00000289693.1	LN:901
@SQ	SN:ENSMUST00000290046.1	LN:588
@SQ	SN:ENSMUST00000289754.1	LN:976
@SQ	SN:ENSMUST00000166384.8	LN:3706
@SQ	SN:ENSMUST00000168907.8	LN:3779
@SQ	SN:ENSMUST00000063059.5	LN:357
@SQ	SN:ENSMUST00020183231.1	LN:105
@SQ	SN:ENSMUST00000171265.8	LN:3680
@SQ	SN:ENSMUST00000097826.6	LN:2728
@SQ	SN:ENSMUST00000247721.1	LN:2253
@SQ	SN:ENSMUST00000332627.1	LN:1449
@SQ	SN:ENSMUST00000052843.12	LN:2826
@SQ	SN:ENSMUST00000171802.8	LN:2553
@SQ	SN:ENSMUST00000125294.9	LN:2003
@SQ	SN:ENSMUST00000140948.9	LN:3249
@SQ	SN:ENSMUST00000118098.3	LN:2072
@SQ	SN:ENSMUST00000332628.1	LN:559
@SQ	SN:ENSMUST00000242700.2	LN:850
@SQ	SN:ENSMUST00000182742.4	LN:581
@SQ	SN:ENSMUST00000182580.10	LN:642
@SQ	SN:ENSMUST00000182498.10	LN:748
@SQ	SN:ENSMUST00000332630.1	LN:513
@SQ	SN:ENSMUST00000240977.2	LN:439
@SQ	SN:ENSMUST00000244407.2	LN:960
@SQ	SN:ENSMUST00000246454.2	LN:361
@SQ	SN:ENSMUST00000241153.2	LN:694
@SQ	SN:ENSMUST00000246566.2	LN:570
@SQ	SN:ENSMUST00000246943.2	LN:1004
@SQ	SN:ENSMUST00000246859.2	LN:490
@SQ	SN:ENSMUST00000243709.2	LN:903
@SQ	SN:ENSMUST00000332629.1	LN:525
@SQ	SN:ENSMUST00000243239.2	LN:614
@SQ	SN:ENSMUST00000247623.2	LN:542
@SQ	SN:ENSMUST00000332632.1	LN:768
@SQ	SN:ENSMUST00000332637.1	LN:303
@SQ	SN:ENSMUST00000332638.1	LN:573
@SQ	SN:ENSMUST00000332639.1	LN:298
@SQ	SN:ENSMUST00000245520.2	LN:425
@SQ	SN:ENSMUST00000332641.1	LN:420
@SQ	SN:ENSMUST00000332658.1	LN:406
@SQ	SN:ENSMUST00000332657.1	LN:651
@SQ	SN:ENSMUST00000332656.1	LN:601
@SQ	SN:ENSMUST00000332651.1	LN:792
@SQ	SN:ENSMUST00000332652.1	LN:469
@SQ	SN:ENSMUST00000332653.1	LN:413
@SQ	SN:ENSMUST00000332654.1	LN:477
@SQ	SN:ENSMUST00000332644.1	LN:652
@SQ	SN:ENSMUST00000332645.1	LN:413
@SQ	SN:ENSMUST00000332646.1	LN:550
@SQ	SN:ENSMUST00000332647.1	LN:527
@SQ	SN:ENSMUST00000332648.1	LN:483
@SQ	SN:ENSMUST00000332649.1	LN:459
@SQ	SN:ENSMUST00000332650.1	LN:420
@SQ	SN:ENSMUST00000244246.2	LN:987
@SQ	SN:ENSMUST00000332642.1	LN:403
@SQ	SN:ENSMUST00000332643.1	LN:549
@SQ	SN:ENSMUST00000332640.1	LN:470
@SQ	SN:ENSMUST00000332636.1	LN:383
@SQ	SN:ENSMUST00000332635.1	LN:347
@SQ	SN:ENSMUST00000332633.1	LN:933
@SQ	SN:ENSMUST00000332634.1	LN:502
@SQ	SN:ENSMUST00000332631.1	LN:698
@SQ	SN:ENSMUST00000332655.1	LN:518
@SQ	SN:ENSMUST00000175437.3	LN:87
@SQ	SN:ENSMUST00000185184.2	LN:4193
@SQ	SN:ENSMUST00000097824.3	LN:2639
@SQ	SN:ENSMUST00000192299.2	LN:1374
@SQ	SN:ENSMUST00000027049.10	LN:1425
@SQ	SN:ENSMUST00000134692.2	LN:656
@SQ	SN:ENSMUST00000247684.1	LN:2075
@SQ	SN:ENSMUST00000239726.1	LN:104
@SQ	SN:ENSMUST00000027050.10	LN:1698
@SQ	SN:ENSMUST00000071087.12	LN:4355
@SQ	SN:ENSMUST00000117415.8	LN:1272
@SQ	SN:ENSMUST00000118263.8	LN:2162
@SQ	SN:ENSMUST00000122156.8	LN:2535
@SQ	SN:ENSMUST00000119714.8	LN:1268
@SQ	SN:ENSMUST00000340420.1	LN:463
@SQ	SN:ENSMUST00000340418.1	LN:682
@SQ	SN:ENSMUST00000186294.7	LN:3429
@SQ	SN:ENSMUST00000340422.1	LN:404
@SQ	SN:ENSMUST00000340423.1	LN:932
@SQ	SN:ENSMUST00000194474.2	LN:920
@SQ	SN:ENSMUST00000088615.11	LN:6978
@SQ	SN:ENSMUST00020183640.1	LN:240
@SQ	SN:ENSMUST00000131556.2	LN:3424
@SQ	SN:ENSMUST00000192111.2	LN:1722
@SQ	SN:ENSMUST00000282773.1	LN:583
@SQ	SN:ENSMUST00000259056.1	LN:470
@SQ	SN:ENSMUST00000035577.7	LN:1932
@SQ	SN:ENSMUST00000194845.2	LN:2745
@SQ	SN:ENSMUST00000300833.1	LN:1208
@SQ	SN:ENSMUST00000300834.1	LN:775
@SQ	SN:ENSMUST00000118350.2	LN:1456
@SQ	SN:ENSMUST00000240462.1	LN:107
@SQ	SN:ENSMUST00000342911.1	LN:683
@SQ	SN:ENSMUST00000119252.2	LN:492
@SQ	SN:ENSMUST00000192705.2	LN:1922
@SQ	SN:ENSMUST00000189483.2	LN:1242
@SQ	SN:ENSMUST00000270583.1	LN:253
@SQ	SN:ENSMUST00000188013.2	LN:759
@SQ	SN:ENSMUST00000297986.1	LN:834
@SQ	SN:ENSMUST00020182331.1	LN:91
@SQ	SN:ENSMUST00000027056.12	LN:11053
@SQ	SN:ENSMUST00000283874.1	LN:360
@SQ	SN:ENSMUST00000284065.1	LN:465
@SQ	SN:ENSMUST00000104130.3	LN:128
@SQ	SN:ENSMUST00000187404.2	LN:609
@SQ	SN:ENSMUST00000253383.1	LN:439
@SQ	SN:ENSMUST00000253384.1	LN:768
@SQ	SN:ENSMUST00000193623.2	LN:3039
@SQ	SN:ENSMUST00000374761.1	LN:664
@SQ	SN:ENSMUST00000171690.9	LN:6158
@SQ	SN:ENSMUST00000048613.14	LN:2779
@SQ	SN:ENSMUST00000135014.8	LN:6451
@SQ	SN:ENSMUST00000137824.8	LN:1880
@SQ	SN:ENSMUST00000179089.8	LN:1832
@SQ	SN:ENSMUST00000194502.2	LN:2471
@SQ	SN:ENSMUST00000188880.2	LN:262
@SQ	SN:ENSMUST00000350682.1	LN:456
@SQ	SN:ENSMUST00000350534.1	LN:583
@SQ	SN:ENSMUST00000350533.1	LN:617
@SQ	SN:ENSMUST00000195360.2	LN:2144
@SQ	SN:ENSMUST00000324410.1	LN:1381
@SQ	SN:ENSMUST00000187748.2	LN:873
@SQ	SN:ENSMUST00000364889.1	LN:351
@SQ	SN:ENSMUST00000364890.1	LN:490
@SQ	SN:ENSMUST00000364892.1	LN:595
@SQ	SN:ENSMUST00000239837.1	LN:107
@SQ	SN:ENSMUST00000183490.3	LN:121
@SQ	SN:ENSMUST00000378729.1	LN:739
@SQ	SN:ENSMUST00000181461.2	LN:807
@SQ	SN:ENSMUST00000182390.2	LN:687
@SQ	SN:ENSMUST00000181272.2	LN:3200
@SQ	SN:ENSMUST00000186962.2	LN:853
@SQ	SN:ENSMUST00000263716.1	LN:498
@SQ	SN:ENSMUST00000263715.1	LN:752
@SQ	SN:ENSMUST00000263536.1	LN:1313
@SQ	SN:ENSMUST00000177608.8	LN:5598
@SQ	SN:ENSMUST00000180062.8	LN:4636
@SQ	SN:ENSMUST00000186051.7	LN:4563
@SQ	SN:ENSMUST00000088585.10	LN:4630
@SQ	SN:ENSMUST00000280863.1	LN:1195
@SQ	SN:ENSMUST00000188454.7	LN:8463
@SQ	SN:ENSMUST00000115403.9	LN:8509
@SQ	SN:ENSMUST00000115402.8	LN:3690
@SQ	SN:ENSMUST00000136197.8	LN:5123
@SQ	SN:ENSMUST00000146763.8	LN:3437
@SQ	SN:ENSMUST00000147606.3	LN:3615
@SQ	SN:ENSMUST00000191708.2	LN:551
@SQ	SN:ENSMUST00000367349.1	LN:1071
@SQ	SN:ENSMUST00000059065.10	LN:321
@SQ	SN:ENSMUST00000187394.2	LN:288
@SQ	SN:ENSMUST00000367635.1	LN:783
@SQ	SN:ENSMUST00000367350.1	LN:633
@SQ	SN:ENSMUST00000367630.1	LN:528
@SQ	SN:ENSMUST00000367634.1	LN:582
@SQ	SN:ENSMUST00000367351.1	LN:818
@SQ	SN:ENSMUST00000367354.1	LN:644
@SQ	SN:ENSMUST00000047577.7	LN:2564
@SQ	SN:ENSMUST00000081713.11	LN:8171
@SQ	SN:ENSMUST00000068304.13	LN:8006
@SQ	SN:ENSMUST00000006037.13	LN:4897
@SQ	SN:ENSMUST00000195493.2	LN:2253
@SQ	SN:ENSMUST00000195811.2	LN:1626
@SQ	SN:ENSMUST00020183103.1	LN:82
@SQ	SN:ENSMUST00000194484.2	LN:695
@SQ	SN:ENSMUST00000194357.2	LN:1872
@SQ	SN:ENSMUST00000324283.1	LN:685
@SQ	SN:ENSMUST00000157157.3	LN:112
@SQ	SN:ENSMUST00000195506.2	LN:4642
@SQ	SN:ENSMUST00000195718.2	LN:2248
@SQ	SN:ENSMUST00000324429.1	LN:1511
@SQ	SN:ENSMUST00000324133.1	LN:740
@SQ	SN:ENSMUST00000324961.1	LN:490
@SQ	SN:ENSMUST00000185813.2	LN:681
@SQ	SN:ENSMUST00000253019.1	LN:475
@SQ	SN:ENSMUST00000187246.2	LN:644
@SQ	SN:ENSMUST00000253021.1	LN:606
@SQ	SN:ENSMUST00000273893.1	LN:758
@SQ	SN:ENSMUST00000027068.11	LN:2938
@SQ	SN:ENSMUST00000305046.1	LN:541
@SQ	SN:ENSMUST00000305204.1	LN:387
@SQ	SN:ENSMUST00000246625.2	LN:425
@SQ	SN:ENSMUST00000027071.7	LN:4494
@SQ	SN:ENSMUST00000194537.2	LN:1266
@SQ	SN:ENSMUST00000088542.4	LN:1926
@SQ	SN:ENSMUST00000104180.3	LN:131
@SQ	SN:ENSMUST00000180415.2	LN:997
@SQ	SN:ENSMUST00000323392.1	LN:978
@SQ	SN:ENSMUST00000323378.1	LN:788
@SQ	SN:ENSMUST00000323376.1	LN:979
@SQ	SN:ENSMUST00000323377.1	LN:639
@SQ	SN:ENSMUST00000323390.1	LN:382
@SQ	SN:ENSMUST00000323369.1	LN:1552
@SQ	SN:ENSMUST00000323371.1	LN:797
@SQ	SN:ENSMUST00000194709.2	LN:2249
@SQ	SN:ENSMUST00020183707.1	LN:308
@SQ	SN:ENSMUST00000323388.1	LN:792
@SQ	SN:ENSMUST00000193148.2	LN:3605
@SQ	SN:ENSMUST00000027066.13	LN:4347
@SQ	SN:ENSMUST00000168081.9	LN:4366
@SQ	SN:ENSMUST00000080664.14	LN:3426
@SQ	SN:ENSMUST00000190337.7	LN:2199
@SQ	SN:ENSMUST00020182033.1	LN:100
@SQ	SN:ENSMUST00000193605.2	LN:439
@SQ	SN:ENSMUST00000281250.1	LN:813
@SQ	SN:ENSMUST00000281252.1	LN:1242
@SQ	SN:ENSMUST00000280793.1	LN:861
@SQ	SN:ENSMUST00000280797.1	LN:590
@SQ	SN:ENSMUST00000280804.1	LN:550
@SQ	SN:ENSMUST00000280808.1	LN:742
@SQ	SN:ENSMUST00000280809.1	LN:1085
@SQ	SN:ENSMUST00000361116.1	LN:617
@SQ	SN:ENSMUST00000359671.1	LN:651
@SQ	SN:ENSMUST00000359672.1	LN:486
@SQ	SN:ENSMUST00000324699.1	LN:563
@SQ	SN:ENSMUST00000187401.2	LN:687
@SQ	SN:ENSMUST00000027062.7	LN:1741
@SQ	SN:ENSMUST00000269388.1	LN:1075
@SQ	SN:ENSMUST00000269391.1	LN:1988
@SQ	SN:ENSMUST00000269380.1	LN:1482
@SQ	SN:ENSMUST00000269392.1	LN:1212
@SQ	SN:ENSMUST00000194866.2	LN:4321
@SQ	SN:ENSMUST00000121569.2	LN:288
@SQ	SN:ENSMUST00000121367.2	LN:894
@SQ	SN:ENSMUST00000041447.5	LN:4263
@SQ	SN:ENSMUST00000235071.2	LN:3288
@SQ	SN:ENSMUST00000157534.3	LN:120
@SQ	SN:ENSMUST00000270350.1	LN:639
@SQ	SN:ENSMUST00000270349.1	LN:576
@SQ	SN:ENSMUST00000270352.1	LN:717
@SQ	SN:ENSMUST00000270353.1	LN:743
@SQ	SN:ENSMUST00000086739.6	LN:996
@SQ	SN:ENSMUST00000175681.3	LN:3963
@SQ	SN:ENSMUST00000170146.3	LN:14845
@SQ	SN:ENSMUST00000286326.1	LN:330
@SQ	SN:ENSMUST00000193873.2	LN:1533
@SQ	SN:ENSMUST00000194564.2	LN:2089
@SQ	SN:ENSMUST00000344389.1	LN:547
@SQ	SN:ENSMUST00000344391.1	LN:1031
@SQ	SN:ENSMUST00000158204.3	LN:112
@SQ	SN:ENSMUST00000313595.1	LN:389
@SQ	SN:ENSMUST00000313593.1	LN:449
@SQ	SN:ENSMUST00000104189.3	LN:132
@SQ	SN:ENSMUST00000188671.2	LN:251
@SQ	SN:ENSMUST00000188400.2	LN:100
@SQ	SN:ENSMUST00000313596.1	LN:312
@SQ	SN:ENSMUST00000314040.1	LN:544
@SQ	SN:ENSMUST00000313797.1	LN:735
@SQ	SN:ENSMUST00000313790.1	LN:1437
@SQ	SN:ENSMUST00000188371.7	LN:2268
@SQ	SN:ENSMUST00000027057.8	LN:1581
@SQ	SN:ENSMUST00000194867.2	LN:3169
@SQ	SN:ENSMUST00000040695.5	LN:2748
@SQ	SN:ENSMUST00020183461.1	LN:303
@SQ	SN:ENSMUST00000343820.1	LN:457
@SQ	SN:ENSMUST00000343821.1	LN:464
@SQ	SN:ENSMUST00000185778.2	LN:553
@SQ	SN:ENSMUST00000115367.8	LN:868
@SQ	SN:ENSMUST00000145070.8	LN:1844
@SQ	SN:ENSMUST00000151004.2	LN:1001
@SQ	SN:ENSMUST00000337337.1	LN:806
@SQ	SN:ENSMUST00000337339.1	LN:599
@SQ	SN:ENSMUST00000058437.14	LN:1163
@SQ	SN:ENSMUST00000027053.8	LN:3587
@SQ	SN:ENSMUST00000310863.1	LN:643
@SQ	SN:ENSMUST00000192560.2	LN:2321
@SQ	SN:ENSMUST00000186343.2	LN:1515
@SQ	SN:ENSMUST00000162751.8	LN:3030
@SQ	SN:ENSMUST00000054668.13	LN:2907
@SQ	SN:ENSMUST00000162627.8	LN:2773
@SQ	SN:ENSMUST00000027052.13	LN:2763
@SQ	SN:ENSMUST00000162435.8	LN:2735
@SQ	SN:ENSMUST00000370245.1	LN:738
@SQ	SN:ENSMUST00000370248.1	LN:767
@SQ	SN:ENSMUST00000159558.8	LN:3901
@SQ	SN:ENSMUST00000128957.9	LN:3907
@SQ	SN:ENSMUST00000131257.9	LN:3616
@SQ	SN:ENSMUST00000162007.8	LN:2964
@SQ	SN:ENSMUST00000149320.9	LN:2214
@SQ	SN:ENSMUST00000115359.10	LN:1151
@SQ	SN:ENSMUST00000145092.8	LN:564
@SQ	SN:ENSMUST00000144138.4	LN:585
@SQ	SN:ENSMUST00000182554.9	LN:1508
@SQ	SN:ENSMUST00000117146.9	LN:2181
@SQ	SN:ENSMUST00000195710.2	LN:2980
@SQ	SN:ENSMUST00000188641.7	LN:2014
@SQ	SN:ENSMUST00000115352.10	LN:960
@SQ	SN:ENSMUST00000186948.7	LN:641
@SQ	SN:ENSMUST00000187910.7	LN:620
@SQ	SN:ENSMUST00000185771.7	LN:742
@SQ	SN:ENSMUST00000370517.1	LN:790
@SQ	SN:ENSMUST00000370518.1	LN:797
@SQ	SN:ENSMUST00000181371.2	LN:2788
@SQ	SN:ENSMUST00000186738.2	LN:683
@SQ	SN:ENSMUST00000177501.2	LN:1636
@SQ	SN:ENSMUST00000065373.6	LN:1710
@SQ	SN:ENSMUST00000267928.1	LN:887
@SQ	SN:ENSMUST00000267930.1	LN:519
@SQ	SN:ENSMUST00000026881.11	LN:632
@SQ	SN:ENSMUST00000190366.2	LN:429
@SQ	SN:ENSMUST00000185649.2	LN:419
@SQ	SN:ENSMUST00000071842.10	LN:1860
@SQ	SN:ENSMUST00000370070.1	LN:1466
@SQ	SN:ENSMUST00000186604.2	LN:176
@SQ	SN:ENSMUST00000194790.2	LN:827
@SQ	SN:ENSMUST00000038382.5	LN:4809
@SQ	SN:ENSMUST00000284082.1	LN:915
@SQ	SN:ENSMUST00000284080.1	LN:1002
@SQ	SN:ENSMUST00000283919.1	LN:680
@SQ	SN:ENSMUST00000284323.1	LN:1099
@SQ	SN:ENSMUST00000026879.8	LN:3949
@SQ	SN:ENSMUST00000187817.3	LN:1013
@SQ	SN:ENSMUST00000346909.1	LN:609
@SQ	SN:ENSMUST00000346910.1	LN:485
@SQ	SN:ENSMUST00000187478.2	LN:379
@SQ	SN:ENSMUST00000341961.1	LN:1139
@SQ	SN:ENSMUST00000342118.1	LN:1053
@SQ	SN:ENSMUST00000188959.2	LN:472
@SQ	SN:ENSMUST00000186192.2	LN:2870
@SQ	SN:ENSMUST00000186816.2	LN:486
@SQ	SN:ENSMUST00000158909.3	LN:111
@SQ	SN:ENSMUST00000088476.5	LN:6923
@SQ	SN:ENSMUST00000186267.2	LN:4218
@SQ	SN:ENSMUST00000155588.8	LN:1902
@SQ	SN:ENSMUST00000127328.2	LN:5210
@SQ	SN:ENSMUST00000149914.2	LN:2146
@SQ	SN:ENSMUST00000159958.8	LN:3117
@SQ	SN:ENSMUST00000095075.5	LN:4472
@SQ	SN:ENSMUST00000189853.2	LN:629
@SQ	SN:ENSMUST00000191057.3	LN:1392
@SQ	SN:ENSMUST00000190885.2	LN:1399
@SQ	SN:ENSMUST00000190763.2	LN:586
@SQ	SN:ENSMUST00000185706.2	LN:2557
@SQ	SN:ENSMUST00000379306.1	LN:2112
@SQ	SN:ENSMUST00000185773.2	LN:199
@SQ	SN:ENSMUST00000188360.2	LN:142
@SQ	SN:ENSMUST00000026876.13	LN:1252
@SQ	SN:ENSMUST00000115340.8	LN:1179
@SQ	SN:ENSMUST00000115344.2	LN:960
@SQ	SN:ENSMUST00000371984.1	LN:421
@SQ	SN:ENSMUST00000371982.1	LN:515
@SQ	SN:ENSMUST00000371983.1	LN:536
@SQ	SN:ENSMUST00000126871.2	LN:219
@SQ	SN:ENSMUST00000309585.1	LN:364
@SQ	SN:ENSMUST00000097818.2	LN:258
@SQ	SN:ENSMUST00000088463.2	LN:467
@SQ	SN:ENSMUST00000097817.4	LN:198
@SQ	SN:ENSMUST00000186435.2	LN:985
@SQ	SN:ENSMUST00000311237.1	LN:1050
@SQ	SN:ENSMUST00000311860.1	LN:816
@SQ	SN:ENSMUST00000189030.2	LN:909
@SQ	SN:ENSMUST00000327607.1	LN:431
@SQ	SN:ENSMUST00000158175.4	LN:72
@SQ	SN:ENSMUST00000185386.2	LN:112
@SQ	SN:ENSMUST00000185704.2	LN:279
@SQ	SN:ENSMUST00000159108.3	LN:918
@SQ	SN:ENSMUST00000037294.8	LN:1761
@SQ	SN:ENSMUST00000162030.2	LN:545
@SQ	SN:ENSMUST00000027059.11	LN:5863
@SQ	SN:ENSMUST00000187754.7	LN:3023
@SQ	SN:ENSMUST00000064976.6	LN:1946
@SQ	SN:ENSMUST00000374233.1	LN:568
@SQ	SN:ENSMUST00000373924.1	LN:455
@SQ	SN:ENSMUST00000373931.1	LN:613
@SQ	SN:ENSMUST00000373933.1	LN:477
@SQ	SN:ENSMUST00000373926.1	LN:519
@SQ	SN:ENSMUST00000190883.2	LN:472
@SQ	SN:ENSMUST00000188428.2	LN:2246
@SQ	SN:ENSMUST00020181853.1	LN:65
@SQ	SN:ENSMUST00000363128.1	LN:500
@SQ	SN:ENSMUST00000193790.2	LN:2499
@SQ	SN:ENSMUST00000368732.1	LN:145
@SQ	SN:ENSMUST00000336392.1	LN:896
@SQ	SN:ENSMUST00000336388.1	LN:972
@SQ	SN:ENSMUST00000088448.12	LN:12935
@SQ	SN:ENSMUST00000194347.2	LN:3479
@SQ	SN:ENSMUST00000161509.4	LN:1047
@SQ	SN:ENSMUST00000337638.1	LN:814
@SQ	SN:ENSMUST00000160969.3	LN:553
@SQ	SN:ENSMUST00000093665.3	LN:102
@SQ	SN:ENSMUST00000227082.2	LN:521
@SQ	SN:ENSMUST00000083625.3	LN:73
@SQ	SN:ENSMUST00000185494.2	LN:5276
@SQ	SN:ENSMUST00000083546.3	LN:119
@SQ	SN:ENSMUST00000318603.1	LN:865
@SQ	SN:ENSMUST00000027061.5	LN:1171
@SQ	SN:ENSMUST00000039046.10	LN:1178
@SQ	SN:ENSMUST00000053266.11	LN:3031
@SQ	SN:ENSMUST00000186367.2	LN:1186
@SQ	SN:ENSMUST00000185290.2	LN:833
@SQ	SN:ENSMUST00000158233.3	LN:132
@SQ	SN:ENSMUST00000321503.1	LN:1173
@SQ	SN:ENSMUST00000321502.1	LN:2095
@SQ	SN:ENSMUST00000189400.7	LN:5330
@SQ	SN:ENSMUST00000104126.3	LN:131
@SQ	SN:ENSMUST00000068880.14	LN:4704
@SQ	SN:ENSMUST00000167119.8	LN:1472
@SQ	SN:ENSMUST00000187651.2	LN:1463
@SQ	SN:ENSMUST00000321293.1	LN:556
@SQ	SN:ENSMUST00000185639.2	LN:858
@SQ	SN:ENSMUST00000038447.6	LN:2146
@SQ	SN:ENSMUST00000037998.6	LN:6492
@SQ	SN:ENSMUST00000341807.1	LN:511
@SQ	SN:ENSMUST00000186612.2	LN:546
@SQ	SN:ENSMUST00000296200.1	LN:1164
@SQ	SN:ENSMUST00000296205.1	LN:772
@SQ	SN:ENSMUST00000296206.1	LN:775
@SQ	SN:ENSMUST00000189119.2	LN:571
@SQ	SN:ENSMUST00000296851.1	LN:2049
@SQ	SN:ENSMUST00000295883.1	LN:543
@SQ	SN:ENSMUST00000295882.1	LN:532
@SQ	SN:ENSMUST00000027065.12	LN:1168
@SQ	SN:ENSMUST00000027064.8	LN:1261
@SQ	SN:ENSMUST00000191648.2	LN:2100
@SQ	SN:ENSMUST00000027067.15	LN:1457
@SQ	SN:ENSMUST00000121676.8	LN:894
@SQ	SN:ENSMUST00000295887.1	LN:820
@SQ	SN:ENSMUST00000295890.1	LN:707
@SQ	SN:ENSMUST00000345120.1	LN:784
@SQ	SN:ENSMUST00000178379.3	LN:366
@SQ	SN:ENSMUST00000367176.1	LN:1735
@SQ	SN:ENSMUST00000246256.2	LN:1210
@SQ	SN:ENSMUST00000246614.2	LN:1098
@SQ	SN:ENSMUST00000243839.1	LN:1384
@SQ	SN:ENSMUST00000246596.1	LN:1614
@SQ	SN:ENSMUST00000367162.1	LN:1787
@SQ	SN:ENSMUST00000367213.1	LN:1179
@SQ	SN:ENSMUST00000178869.8	LN:672
@SQ	SN:ENSMUST00000245344.1	LN:1445
@SQ	SN:ENSMUST00000367840.1	LN:507
@SQ	SN:ENSMUST00000178260.2	LN:439
@SQ	SN:ENSMUST00000088407.4	LN:1987
@SQ	SN:ENSMUST00000367589.1	LN:861
@SQ	SN:ENSMUST00000148174.2	LN:371
@SQ	SN:ENSMUST00000368053.1	LN:1544
@SQ	SN:ENSMUST00000137146.2	LN:228
@SQ	SN:ENSMUST00000070223.6	LN:1946
@SQ	SN:ENSMUST00000142979.2	LN:350
@SQ	SN:ENSMUST00000140035.2	LN:228
@SQ	SN:ENSMUST00000147615.2	LN:2236
@SQ	SN:ENSMUST00000292072.1	LN:527
@SQ	SN:ENSMUST00000126985.3	LN:196
@SQ	SN:ENSMUST00000029667.13	LN:6562
@SQ	SN:ENSMUST00000115300.8	LN:6975
@SQ	SN:ENSMUST00000173058.8	LN:2472
@SQ	SN:ENSMUST00000173404.2	LN:2775
@SQ	SN:ENSMUST00000192487.2	LN:2327
@SQ	SN:ENSMUST00000289934.1	LN:674
@SQ	SN:ENSMUST00000119064.2	LN:1124
@SQ	SN:ENSMUST00000194737.2	LN:1567
@SQ	SN:ENSMUST00000263655.1	LN:1009
@SQ	SN:ENSMUST00000263652.1	LN:667
@SQ	SN:ENSMUST00000263653.1	LN:439
@SQ	SN:ENSMUST00000258021.1	LN:625
@SQ	SN:ENSMUST00000258023.1	LN:654
@SQ	SN:ENSMUST00000189850.2	LN:552
@SQ	SN:ENSMUST00000359339.1	LN:1009
@SQ	SN:ENSMUST00000263617.1	LN:367
@SQ	SN:ENSMUST00000190225.2	LN:447
@SQ	SN:ENSMUST00000290973.1	LN:500
@SQ	SN:ENSMUST00000330568.1	LN:821
@SQ	SN:ENSMUST00000081544.14	LN:6605
@SQ	SN:ENSMUST00000097809.11	LN:7172
@SQ	SN:ENSMUST00000115273.10	LN:7411
@SQ	SN:ENSMUST00000164877.8	LN:2294
@SQ	SN:ENSMUST00000097808.9	LN:4926
@SQ	SN:ENSMUST00000180414.2	LN:802
@SQ	SN:ENSMUST00000305525.1	LN:359
@SQ	SN:ENSMUST00000365781.1	LN:697
@SQ	SN:ENSMUST00000286644.1	LN:305
@SQ	SN:ENSMUST00000190510.2	LN:921
@SQ	SN:ENSMUST00000191045.2	LN:2078
@SQ	SN:ENSMUST00000073179.6	LN:1781
@SQ	SN:ENSMUST00000366420.1	LN:922
@SQ	SN:ENSMUST00000366587.1	LN:896
@SQ	SN:ENSMUST00000366791.1	LN:679
@SQ	SN:ENSMUST00000366422.1	LN:838
@SQ	SN:ENSMUST00000158928.3	LN:121
@SQ	SN:ENSMUST00000193885.2	LN:723
@SQ	SN:ENSMUST00000323818.1	LN:2495
@SQ	SN:ENSMUST00000323819.1	LN:2603
@SQ	SN:ENSMUST00000323822.1	LN:1121
@SQ	SN:ENSMUST00000323821.1	LN:1886
@SQ	SN:ENSMUST00000323829.1	LN:1623
@SQ	SN:ENSMUST00000323826.1	LN:1841
@SQ	SN:ENSMUST00000323830.1	LN:484
@SQ	SN:ENSMUST00000323831.1	LN:435
@SQ	SN:ENSMUST00000083471.5	LN:71
@SQ	SN:ENSMUST00000182303.2	LN:399
@SQ	SN:ENSMUST00000083633.3	LN:84
@SQ	SN:ENSMUST00000190910.2	LN:347
@SQ	SN:ENSMUST00000316213.1	LN:1872
@SQ	SN:ENSMUST00000189078.2	LN:644
@SQ	SN:ENSMUST00000027343.6	LN:4844
@SQ	SN:ENSMUST00000348807.1	LN:634
@SQ	SN:ENSMUST00000180769.2	LN:989
@SQ	SN:ENSMUST00000363397.1	LN:1847
@SQ	SN:ENSMUST00000363398.1	LN:2002
@SQ	SN:ENSMUST00000191140.2	LN:778
@SQ	SN:ENSMUST00000363401.1	LN:1030
@SQ	SN:ENSMUST00000372225.1	LN:330
@SQ	SN:ENSMUST00000144602.2	LN:1488
@SQ	SN:ENSMUST00000063663.6	LN:5655
@SQ	SN:ENSMUST00000140583.2	LN:1737
@SQ	SN:ENSMUST00000027339.14	LN:2289
@SQ	SN:ENSMUST00000129254.8	LN:1365
@SQ	SN:ENSMUST00000368130.1	LN:962
@SQ	SN:ENSMUST00000367934.1	LN:896
@SQ	SN:ENSMUST00000367933.1	LN:878
@SQ	SN:ENSMUST00000027338.4	LN:683
@SQ	SN:ENSMUST00000192339.2	LN:390
@SQ	SN:ENSMUST00000187752.7	LN:5194
@SQ	SN:ENSMUST00000187369.7	LN:4976
@SQ	SN:ENSMUST00000027337.15	LN:5536
@SQ	SN:ENSMUST00000380289.1	LN:1105
@SQ	SN:ENSMUST00000192408.2	LN:2800
@SQ	SN:ENSMUST00000255106.1	LN:1649
@SQ	SN:ENSMUST00000255107.1	LN:773
@SQ	SN:ENSMUST00000180661.2	LN:867
@SQ	SN:ENSMUST00000054588.15	LN:3834
@SQ	SN:ENSMUST00000088349.3	LN:3059
@SQ	SN:ENSMUST00000115244.9	LN:4266
@SQ	SN:ENSMUST00000051344.6	LN:3336
@SQ	SN:ENSMUST00000269787.1	LN:774
@SQ	SN:ENSMUST00000269790.1	LN:398
@SQ	SN:ENSMUST00000269789.1	LN:616
@SQ	SN:ENSMUST00000270216.1	LN:406
@SQ	SN:ENSMUST00000104275.3	LN:137
@SQ	SN:ENSMUST00000187481.2	LN:1337
@SQ	SN:ENSMUST00000187714.2	LN:876
@SQ	SN:ENSMUST00000088336.3	LN:294
@SQ	SN:ENSMUST00000345540.1	LN:416
@SQ	SN:ENSMUST00000188299.2	LN:345
@SQ	SN:ENSMUST00000190277.2	LN:783
@SQ	SN:ENSMUST00000189941.2	LN:678
@SQ	SN:ENSMUST00000188231.2	LN:681
@SQ	SN:ENSMUST00000187117.2	LN:492
@SQ	SN:ENSMUST00000279663.1	LN:1101
@SQ	SN:ENSMUST00000191471.7	LN:4453
@SQ	SN:ENSMUST00000186096.7	LN:688
@SQ	SN:ENSMUST00000095062.10	LN:5228
@SQ	SN:ENSMUST00000316388.1	LN:1079
@SQ	SN:ENSMUST00000293596.1	LN:443
@SQ	SN:ENSMUST00000375302.1	LN:703
@SQ	SN:ENSMUST00000187022.2	LN:661
@SQ	SN:ENSMUST00000303248.1	LN:471
@SQ	SN:ENSMUST00000186563.2	LN:641
@SQ	SN:ENSMUST00000189477.2	LN:748
@SQ	SN:ENSMUST00000332502.1	LN:707
@SQ	SN:ENSMUST00000188406.2	LN:816
@SQ	SN:ENSMUST00000270505.1	LN:540
@SQ	SN:ENSMUST00000185379.3	LN:587
@SQ	SN:ENSMUST00000270506.1	LN:687
@SQ	SN:ENSMUST00000251482.1	LN:1003
@SQ	SN:ENSMUST00000251484.1	LN:597
@SQ	SN:ENSMUST00000251485.1	LN:600
@SQ	SN:ENSMUST00000251481.1	LN:637
@SQ	SN:ENSMUST00000251483.1	LN:592
@SQ	SN:ENSMUST00000126626.8	LN:2953
@SQ	SN:ENSMUST00000135518.8	LN:5432
@SQ	SN:ENSMUST00000151309.8	LN:5448
@SQ	SN:ENSMUST00000041838.7	LN:5059
@SQ	SN:ENSMUST00000119680.2	LN:444
@SQ	SN:ENSMUST00000251830.1	LN:415
@SQ	SN:ENSMUST00000193138.2	LN:1551
@SQ	SN:ENSMUST00000240417.1	LN:107
@SQ	SN:ENSMUST00000192443.2	LN:1031
@SQ	SN:ENSMUST00000192367.2	LN:3375
@SQ	SN:ENSMUST00000193392.2	LN:3433
@SQ	SN:ENSMUST00000193079.2	LN:2533
@SQ	SN:ENSMUST00000195128.2	LN:3105
@SQ	SN:ENSMUST00000192216.2	LN:3257
@SQ	SN:ENSMUST00000122791.3	LN:104
@SQ	SN:ENSMUST00000195543.2	LN:2935
@SQ	SN:ENSMUST00000190216.2	LN:570
@SQ	SN:ENSMUST00000194535.2	LN:2943
@SQ	SN:ENSMUST00000193573.2	LN:3995
@SQ	SN:ENSMUST00000194644.2	LN:5440
@SQ	SN:ENSMUST00000320463.1	LN:553
@SQ	SN:ENSMUST00000192614.2	LN:2741
@SQ	SN:ENSMUST00000191772.2	LN:3581
@SQ	SN:ENSMUST00000195723.2	LN:3691
@SQ	SN:ENSMUST00000192448.2	LN:4550
@SQ	SN:ENSMUST00000194923.2	LN:3625
@SQ	SN:ENSMUST00000195187.2	LN:3310
@SQ	SN:ENSMUST00000193912.2	LN:1017
@SQ	SN:ENSMUST00000195754.2	LN:330
@SQ	SN:ENSMUST00000381787.1	LN:78
@SQ	SN:ENSMUST00000328999.1	LN:1022
@SQ	SN:ENSMUST00000194343.2	LN:1222
@SQ	SN:ENSMUST00000298994.1	LN:737
@SQ	SN:ENSMUST00000298995.1	LN:584
@SQ	SN:ENSMUST00000185358.2	LN:556
@SQ	SN:ENSMUST00000190716.2	LN:651
@SQ	SN:ENSMUST00000157486.3	LN:106
@SQ	SN:ENSMUST00000358567.1	LN:1063
@SQ	SN:ENSMUST00000358565.1	LN:990
@SQ	SN:ENSMUST00000358563.1	LN:1266
@SQ	SN:ENSMUST00000358564.1	LN:820
@SQ	SN:ENSMUST00000097801.4	LN:4318
@SQ	SN:ENSMUST00000240339.1	LN:119
@SQ	SN:ENSMUST00000318717.1	LN:657
@SQ	SN:ENSMUST00000318718.1	LN:881
@SQ	SN:ENSMUST00000188432.2	LN:417
@SQ	SN:ENSMUST00000297293.1	LN:806
@SQ	SN:ENSMUST00000297298.1	LN:921
@SQ	SN:ENSMUST00000272246.1	LN:1864
@SQ	SN:ENSMUST00000188833.2	LN:654
@SQ	SN:ENSMUST00000189614.2	LN:1873
@SQ	SN:ENSMUST00000293973.1	LN:433
@SQ	SN:ENSMUST00000363879.1	LN:324
@SQ	SN:ENSMUST00000354719.1	LN:349
@SQ	SN:ENSMUST00000193585.2	LN:1514
@SQ	SN:ENSMUST00000145844.3	LN:274
@SQ	SN:ENSMUST00000059937.5	LN:2887
@SQ	SN:ENSMUST00000345342.1	LN:660
@SQ	SN:ENSMUST00000122295.3	LN:2482
@SQ	SN:ENSMUST00000345344.1	LN:1266
@SQ	SN:ENSMUST00000345346.1	LN:613
@SQ	SN:ENSMUST00000081488.3	LN:304
@SQ	SN:ENSMUST00000239107.3	LN:2337
@SQ	SN:ENSMUST00000262699.1	LN:369
@SQ	SN:ENSMUST00000186678.2	LN:550
@SQ	SN:ENSMUST00020183144.1	LN:112
@SQ	SN:ENSMUST00020182011.1	LN:100
@SQ	SN:ENSMUST00020183276.1	LN:96
@SQ	SN:ENSMUST00000286378.1	LN:542
@SQ	SN:ENSMUST00000183870.3	LN:125
@SQ	SN:ENSMUST00000190438.2	LN:1312
@SQ	SN:ENSMUST00000256840.1	LN:431
@SQ	SN:ENSMUST00000190177.2	LN:622
@SQ	SN:ENSMUST00020183576.1	LN:110
@SQ	SN:ENSMUST00000284769.1	LN:1343
@SQ	SN:ENSMUST00000284761.1	LN:1775
@SQ	SN:ENSMUST00000284771.1	LN:2281
@SQ	SN:ENSMUST00020181977.1	LN:107
@SQ	SN:ENSMUST00000267562.1	LN:459
@SQ	SN:ENSMUST00000267730.1	LN:697
@SQ	SN:ENSMUST00000267722.1	LN:488
@SQ	SN:ENSMUST00000267740.1	LN:417
@SQ	SN:ENSMUST00000267736.1	LN:558
@SQ	SN:ENSMUST00000267741.1	LN:301
@SQ	SN:ENSMUST00000267737.1	LN:446
@SQ	SN:ENSMUST00000267742.1	LN:401
@SQ	SN:ENSMUST00000267738.1	LN:551
@SQ	SN:ENSMUST00000267733.1	LN:753
@SQ	SN:ENSMUST00000267720.1	LN:471
@SQ	SN:ENSMUST00000267724.1	LN:727
@SQ	SN:ENSMUST00000267739.1	LN:537
@SQ	SN:ENSMUST00000267723.1	LN:634
@SQ	SN:ENSMUST00000267729.1	LN:466
@SQ	SN:ENSMUST00000267725.1	LN:854
@SQ	SN:ENSMUST00000369087.1	LN:964
@SQ	SN:ENSMUST00000369084.1	LN:1204
@SQ	SN:ENSMUST00000369337.1	LN:859
@SQ	SN:ENSMUST00000188572.2	LN:1210
@SQ	SN:ENSMUST00000186120.2	LN:328
@SQ	SN:ENSMUST00000186733.7	LN:7567
@SQ	SN:ENSMUST00000088310.10	LN:7561
@SQ	SN:ENSMUST00000195437.2	LN:2884
@SQ	SN:ENSMUST00000192050.2	LN:3035
@SQ	SN:ENSMUST00000289524.1	LN:608
@SQ	SN:ENSMUST00000232841.2	LN:4236
@SQ	SN:ENSMUST00000233506.2	LN:4145
@SQ	SN:ENSMUST00000027232.15	LN:4129
@SQ	SN:ENSMUST00000076587.6	LN:2851
@SQ	SN:ENSMUST00000238874.2	LN:108
@SQ	SN:ENSMUST00000350717.1	LN:1109
@SQ	SN:ENSMUST00000350716.1	LN:618
@SQ	SN:ENSMUST00000178317.4	LN:726
@SQ	SN:ENSMUST00000135273.4	LN:729
@SQ	SN:ENSMUST00000233331.3	LN:1750
@SQ	SN:ENSMUST00000152491.4	LN:1163
@SQ	SN:ENSMUST00000187892.8	LN:1717
@SQ	SN:ENSMUST00000272886.1	LN:458
@SQ	SN:ENSMUST00000273035.1	LN:932
@SQ	SN:ENSMUST00000272879.1	LN:1049
@SQ	SN:ENSMUST00000273040.1	LN:850
@SQ	SN:ENSMUST00000273039.1	LN:1419
@SQ	SN:ENSMUST00000273043.1	LN:1025
@SQ	SN:ENSMUST00000273339.1	LN:2385
@SQ	SN:ENSMUST00020182636.1	LN:138
@SQ	SN:ENSMUST00000186448.2	LN:2858
@SQ	SN:ENSMUST00000189666.2	LN:225
@SQ	SN:ENSMUST00000062560.14	LN:1937
@SQ	SN:ENSMUST00000027230.3	LN:1451
@SQ	SN:ENSMUST00000104476.3	LN:127
@SQ	SN:ENSMUST00000185684.2	LN:559
@SQ	SN:ENSMUST00000185859.2	LN:564
@SQ	SN:ENSMUST00000178167.4	LN:762
@SQ	SN:ENSMUST00000266369.1	LN:846
@SQ	SN:ENSMUST00000189839.2	LN:1337
@SQ	SN:ENSMUST00000095050.5	LN:1513
@SQ	SN:ENSMUST00000157995.3	LN:107
@SQ	SN:ENSMUST00000117896.3	LN:835
@SQ	SN:ENSMUST00000262104.1	LN:761
@SQ	SN:ENSMUST00000369689.1	LN:442
@SQ	SN:ENSMUST00000369687.1	LN:620
@SQ	SN:ENSMUST00000027226.12	LN:2281
@SQ	SN:ENSMUST00000189878.2	LN:3259
@SQ	SN:ENSMUST00000188257.7	LN:5278
@SQ	SN:ENSMUST00000185666.2	LN:543
@SQ	SN:ENSMUST00000082754.3	LN:107
@SQ	SN:ENSMUST00000195178.2	LN:1809
@SQ	SN:ENSMUST00000192993.2	LN:1628
@SQ	SN:ENSMUST00000193099.2	LN:1545
@SQ	SN:ENSMUST00000195252.2	LN:1437
@SQ	SN:ENSMUST00000195761.2	LN:3413
@SQ	SN:ENSMUST00000171322.3	LN:3609
@SQ	SN:ENSMUST00000158864.3	LN:63
@SQ	SN:ENSMUST00000195241.2	LN:2470
@SQ	SN:ENSMUST00020182212.1	LN:292
@SQ	SN:ENSMUST00000194631.2	LN:5007
@SQ	SN:ENSMUST00000186430.2	LN:2131
@SQ	SN:ENSMUST00000195240.2	LN:1221
@SQ	SN:ENSMUST00000190159.2	LN:1789
@SQ	SN:ENSMUST00000191025.2	LN:751
@SQ	SN:ENSMUST00000307137.1	LN:1384
@SQ	SN:ENSMUST00000158125.3	LN:110
@SQ	SN:ENSMUST00000193283.3	LN:1135
@SQ	SN:ENSMUST00000187673.3	LN:1693
@SQ	SN:ENSMUST00000339185.1	LN:216
@SQ	SN:ENSMUST00000083289.4	LN:100
@SQ	SN:ENSMUST00000189104.3	LN:913
@SQ	SN:ENSMUST00000313994.1	LN:924
@SQ	SN:ENSMUST00000191215.3	LN:2255
@SQ	SN:ENSMUST00000083326.3	LN:106
@SQ	SN:ENSMUST00000027312.11	LN:1975
@SQ	SN:ENSMUST00000185489.2	LN:418
@SQ	SN:ENSMUST00000349725.1	LN:398
@SQ	SN:ENSMUST00000192891.2	LN:3075
@SQ	SN:ENSMUST00000185377.2	LN:328
@SQ	SN:ENSMUST00000349979.1	LN:508
@SQ	SN:ENSMUST00000349978.1	LN:1723
@SQ	SN:ENSMUST00000191779.3	LN:1264
@SQ	SN:ENSMUST00000349981.1	LN:689
@SQ	SN:ENSMUST00000193126.2	LN:2314
@SQ	SN:ENSMUST00000276980.1	LN:2210
@SQ	SN:ENSMUST00000276982.1	LN:1271
@SQ	SN:ENSMUST00000088287.10	LN:4322
@SQ	SN:ENSMUST00000115174.4	LN:4218
@SQ	SN:ENSMUST00000044691.9	LN:1860
@SQ	SN:ENSMUST00000187602.2	LN:378
@SQ	SN:ENSMUST00000195310.2	LN:341
@SQ	SN:ENSMUST00000019861.13	LN:3958
@SQ	SN:ENSMUST00000044455.8	LN:11876
@SQ	SN:ENSMUST00000260301.1	LN:329
@SQ	SN:ENSMUST00000117459.3	LN:2557
@SQ	SN:ENSMUST00000260109.1	LN:1897
@SQ	SN:ENSMUST00000115161.8	LN:2231
@SQ	SN:ENSMUST00000129464.8	LN:1750
@SQ	SN:ENSMUST00000062289.11	LN:2487
@SQ	SN:ENSMUST00000195730.2	LN:1628
@SQ	SN:ENSMUST00000183034.5	LN:23201
@SQ	SN:ENSMUST00000193333.2	LN:2384
@SQ	SN:ENSMUST00000190740.2	LN:334
@SQ	SN:ENSMUST00000122557.3	LN:93
@SQ	SN:ENSMUST00000182697.8	LN:2704
@SQ	SN:ENSMUST00000182314.8	LN:2643
@SQ	SN:ENSMUST00000282645.1	LN:355
@SQ	SN:ENSMUST00000097786.10	LN:17212
@SQ	SN:ENSMUST00000097785.10	LN:23251
@SQ	SN:ENSMUST00000194178.2	LN:1698
@SQ	SN:ENSMUST00000198033.3	LN:73
@SQ	SN:ENSMUST00000252387.1	LN:3025
@SQ	SN:ENSMUST00000183302.6	LN:8788
@SQ	SN:ENSMUST00000185269.7	LN:16340
@SQ	SN:ENSMUST00000181692.3	LN:1750
@SQ	SN:ENSMUST00000194920.2	LN:1247
@SQ	SN:ENSMUST00000379499.1	LN:394
@SQ	SN:ENSMUST00000276986.1	LN:428
@SQ	SN:ENSMUST00000374602.1	LN:378
@SQ	SN:ENSMUST00000193131.2	LN:430
@SQ	SN:ENSMUST00000195223.2	LN:387
@SQ	SN:ENSMUST00000365895.1	LN:772
@SQ	SN:ENSMUST00000187302.2	LN:1162
@SQ	SN:ENSMUST00000370710.1	LN:674
@SQ	SN:ENSMUST00000255824.1	LN:453
@SQ	SN:ENSMUST00000186409.2	LN:829
@SQ	SN:ENSMUST00000188254.3	LN:2224
@SQ	SN:ENSMUST00000192173.4	LN:7321
@SQ	SN:ENSMUST00000175111.3	LN:79
@SQ	SN:ENSMUST00000255825.1	LN:648
@SQ	SN:ENSMUST00000255826.1	LN:1090
@SQ	SN:ENSMUST00000255829.1	LN:1031
@SQ	SN:ENSMUST00000255828.1	LN:940
@SQ	SN:ENSMUST00000255827.1	LN:524
@SQ	SN:ENSMUST00000042493.10	LN:1705
@SQ	SN:ENSMUST00000191315.2	LN:529
@SQ	SN:ENSMUST00000027303.14	LN:5836
@SQ	SN:ENSMUST00000357567.1	LN:807
@SQ	SN:ENSMUST00000357569.1	LN:817
@SQ	SN:ENSMUST00000357561.1	LN:849
@SQ	SN:ENSMUST00000027302.14	LN:1559
@SQ	SN:ENSMUST00000185218.4	LN:851
@SQ	SN:ENSMUST00000245893.2	LN:809
@SQ	SN:ENSMUST00000185881.4	LN:889
@SQ	SN:ENSMUST00000188972.3	LN:414
@SQ	SN:ENSMUST00000357178.1	LN:1039
@SQ	SN:ENSMUST00000357189.1	LN:910
@SQ	SN:ENSMUST00000357197.1	LN:896
@SQ	SN:ENSMUST00000357203.1	LN:1026
@SQ	SN:ENSMUST00000357828.1	LN:2077
@SQ	SN:ENSMUST00000243648.2	LN:678
@SQ	SN:ENSMUST00000027299.10	LN:1267
@SQ	SN:ENSMUST00000312595.1	LN:378
@SQ	SN:ENSMUST00000312596.1	LN:253
@SQ	SN:ENSMUST00000286410.1	LN:300
@SQ	SN:ENSMUST00000188334.2	LN:292
@SQ	SN:ENSMUST00000027298.5	LN:1040
@SQ	SN:ENSMUST00000189108.2	LN:475
@SQ	SN:ENSMUST00000047840.9	LN:1275
@SQ	SN:ENSMUST00000299687.1	LN:366
@SQ	SN:ENSMUST00000186712.2	LN:510
@SQ	SN:ENSMUST00000052670.11	LN:4392
@SQ	SN:ENSMUST00000186179.2	LN:423
@SQ	SN:ENSMUST00000192770.2	LN:235
@SQ	SN:ENSMUST00000192986.2	LN:1396
@SQ	SN:ENSMUST00000195095.2	LN:646
@SQ	SN:ENSMUST00000347904.1	LN:943
@SQ	SN:ENSMUST00000347908.1	LN:2744
@SQ	SN:ENSMUST00000348123.1	LN:1152
@SQ	SN:ENSMUST00000159747.9	LN:6514
@SQ	SN:ENSMUST00000269839.1	LN:598
@SQ	SN:ENSMUST00000269846.1	LN:715
@SQ	SN:ENSMUST00000192878.2	LN:148
@SQ	SN:ENSMUST00000194977.2	LN:355
@SQ	SN:ENSMUST00000047664.16	LN:3287
@SQ	SN:ENSMUST00000211073.2	LN:171
@SQ	SN:ENSMUST00000193040.3	LN:2549
@SQ	SN:ENSMUST00000167518.8	LN:5058
@SQ	SN:ENSMUST00000047534.12	LN:5030
@SQ	SN:ENSMUST00000170092.8	LN:941
@SQ	SN:ENSMUST00000191307.7	LN:844
@SQ	SN:ENSMUST00000192924.2	LN:3036
@SQ	SN:ENSMUST00000156687.8	LN:5176
@SQ	SN:ENSMUST00000027297.11	LN:3279
@SQ	SN:ENSMUST00000193847.2	LN:2137
@SQ	SN:ENSMUST00000193622.2	LN:229
@SQ	SN:ENSMUST00000191672.2	LN:436
@SQ	SN:ENSMUST00000192315.2	LN:235
@SQ	SN:ENSMUST00000312744.1	LN:413
@SQ	SN:ENSMUST00000312745.1	LN:377
@SQ	SN:ENSMUST00000312746.1	LN:299
@SQ	SN:ENSMUST00000309190.1	LN:471
@SQ	SN:ENSMUST00000104043.3	LN:129
@SQ	SN:ENSMUST00000364451.1	LN:451
@SQ	SN:ENSMUST00000328452.1	LN:543
@SQ	SN:ENSMUST00000328215.1	LN:744
@SQ	SN:ENSMUST00000367621.1	LN:535
@SQ	SN:ENSMUST00000291186.1	LN:1194
@SQ	SN:ENSMUST00000291182.1	LN:3200
@SQ	SN:ENSMUST00000291188.1	LN:1217
@SQ	SN:ENSMUST00000291189.1	LN:631
@SQ	SN:ENSMUST00000291195.1	LN:815
@SQ	SN:ENSMUST00000291194.1	LN:836
@SQ	SN:ENSMUST00000291205.1	LN:756
@SQ	SN:ENSMUST00000291200.1	LN:581
@SQ	SN:ENSMUST00000291216.1	LN:1629
@SQ	SN:ENSMUST00000291222.1	LN:898
@SQ	SN:ENSMUST00000291185.1	LN:673
@SQ	SN:ENSMUST00000082667.3	LN:105
@SQ	SN:ENSMUST00000187528.2	LN:452
@SQ	SN:ENSMUST00000194261.3	LN:971
@SQ	SN:ENSMUST00000349947.1	LN:683
@SQ	SN:ENSMUST00000349945.1	LN:844
@SQ	SN:ENSMUST00000350204.1	LN:921
@SQ	SN:ENSMUST00000191763.2	LN:904
@SQ	SN:ENSMUST00000192572.2	LN:463
@SQ	SN:ENSMUST00000380024.1	LN:830
@SQ	SN:ENSMUST00000193725.3	LN:2128
@SQ	SN:ENSMUST00000327367.1	LN:2592
@SQ	SN:ENSMUST00000194823.3	LN:595
@SQ	SN:ENSMUST00000327587.1	LN:472
@SQ	SN:ENSMUST00000362329.1	LN:536
@SQ	SN:ENSMUST00000195698.2	LN:1372
@SQ	SN:ENSMUST00000361773.1	LN:1044
@SQ	SN:ENSMUST00000362084.1	LN:1221
@SQ	SN:ENSMUST00000361774.1	LN:644
@SQ	SN:ENSMUST00000088174.4	LN:3719
@SQ	SN:ENSMUST00000255148.1	LN:1220
@SQ	SN:ENSMUST00000192656.2	LN:447
@SQ	SN:ENSMUST00000267666.1	LN:458
@SQ	SN:ENSMUST00000245804.1	LN:1972
@SQ	SN:ENSMUST00000193983.2	LN:4340
@SQ	SN:ENSMUST00000046875.14	LN:9033
@SQ	SN:ENSMUST00000184790.3	LN:62
@SQ	SN:ENSMUST00000334977.1	LN:209
@SQ	SN:ENSMUST00000324020.1	LN:488
@SQ	SN:ENSMUST00000056946.8	LN:2598
@SQ	SN:ENSMUST00000188666.3	LN:1206
@SQ	SN:ENSMUST00000271356.1	LN:480
@SQ	SN:ENSMUST00000314858.1	LN:639
@SQ	SN:ENSMUST00000097778.9	LN:2270
@SQ	SN:ENSMUST00000115031.8	LN:3002
@SQ	SN:ENSMUST00000115032.8	LN:4640
@SQ	SN:ENSMUST00000137906.2	LN:5504
@SQ	SN:ENSMUST00000115029.2	LN:4329
@SQ	SN:ENSMUST00000306168.1	LN:520
@SQ	SN:ENSMUST00000306169.1	LN:474
@SQ	SN:ENSMUST00000192234.3	LN:784
@SQ	SN:ENSMUST00000185912.7	LN:4527
@SQ	SN:ENSMUST00000010597.10	LN:4663
@SQ	SN:ENSMUST00000186470.2	LN:2801
@SQ	SN:ENSMUST00000184898.3	LN:77
@SQ	SN:ENSMUST00000187628.2	LN:336
@SQ	SN:ENSMUST00000179162.7	LN:6315
@SQ	SN:ENSMUST00000125304.8	LN:3378
@SQ	SN:ENSMUST00000115011.8	LN:2290
@SQ	SN:ENSMUST00000339195.1	LN:584
@SQ	SN:ENSMUST00000338954.1	LN:575
@SQ	SN:ENSMUST00000338957.1	LN:924
@SQ	SN:ENSMUST00000338955.1	LN:960
@SQ	SN:ENSMUST00000338956.1	LN:934
@SQ	SN:ENSMUST00000339587.1	LN:668
@SQ	SN:ENSMUST00000339591.1	LN:669
@SQ	SN:ENSMUST00000153128.2	LN:4547
@SQ	SN:ENSMUST00000193157.2	LN:2159
@SQ	SN:ENSMUST00020181722.1	LN:141
@SQ	SN:ENSMUST00000001166.14	LN:5193
@SQ	SN:ENSMUST00000097776.4	LN:5292
@SQ	SN:ENSMUST00000192037.2	LN:269
@SQ	SN:ENSMUST00000193083.6	LN:2277
@SQ	SN:ENSMUST00000191849.6	LN:2256
@SQ	SN:ENSMUST00000054665.10	LN:1964
@SQ	SN:ENSMUST00000194853.3	LN:1073
@SQ	SN:ENSMUST00000001172.12	LN:2109
@SQ	SN:ENSMUST00000194894.4	LN:664
@SQ	SN:ENSMUST00000274015.1	LN:583
@SQ	SN:ENSMUST00000274016.1	LN:614
@SQ	SN:ENSMUST00000191677.6	LN:3779
@SQ	SN:ENSMUST00000191642.6	LN:3892
@SQ	SN:ENSMUST00000195620.6	LN:3640
@SQ	SN:ENSMUST00000114991.8	LN:3773
@SQ	SN:ENSMUST00000348378.1	LN:574
@SQ	SN:ENSMUST00000348379.1	LN:569
@SQ	SN:ENSMUST00000149224.3	LN:910
@SQ	SN:ENSMUST00000287978.1	LN:627
@SQ	SN:ENSMUST00000170295.8	LN:2286
@SQ	SN:ENSMUST00000249865.1	LN:2359
@SQ	SN:ENSMUST00000249866.1	LN:1786
@SQ	SN:ENSMUST00000114981.3	LN:1659
@SQ	SN:ENSMUST00000161062.2	LN:345
@SQ	SN:ENSMUST00020182189.1	LN:75
@SQ	SN:ENSMUST00000081180.7	LN:625
@SQ	SN:ENSMUST00000193210.6	LN:865
@SQ	SN:ENSMUST00000043951.10	LN:3248
@SQ	SN:ENSMUST00000208994.2	LN:1120
@SQ	SN:ENSMUST00000376430.1	LN:2059
@SQ	SN:ENSMUST00000193853.2	LN:1633
@SQ	SN:ENSMUST00000027291.7	LN:2245
@SQ	SN:ENSMUST00000181035.2	LN:310
@SQ	SN:ENSMUST00000180475.2	LN:857
@SQ	SN:ENSMUST00000366318.1	LN:871
@SQ	SN:ENSMUST00000027290.12	LN:6546
@SQ	SN:ENSMUST00000194563.6	LN:6698
@SQ	SN:ENSMUST00000279828.1	LN:597
@SQ	SN:ENSMUST00000192008.2	LN:143
@SQ	SN:ENSMUST00000194317.2	LN:2413
@SQ	SN:ENSMUST00000194249.2	LN:3552
@SQ	SN:ENSMUST00000116168.4	LN:498
@SQ	SN:ENSMUST00000333889.1	LN:478
@SQ	SN:ENSMUST00000333888.1	LN:326
@SQ	SN:ENSMUST00000368733.1	LN:113
@SQ	SN:ENSMUST00000291686.1	LN:500
@SQ	SN:ENSMUST00000177688.3	LN:119
@SQ	SN:ENSMUST00000117172.9	LN:1636
@SQ	SN:ENSMUST00000309398.1	LN:418
@SQ	SN:ENSMUST00000067178.14	LN:1769
@SQ	SN:ENSMUST00000238500.2	LN:4717
@SQ	SN:ENSMUST00000162449.7	LN:1360
@SQ	SN:ENSMUST00000367861.1	LN:2024
@SQ	SN:ENSMUST00000195303.3	LN:1522
@SQ	SN:ENSMUST00000307192.1	LN:1167
@SQ	SN:ENSMUST00000194195.6	LN:2083
@SQ	SN:ENSMUST00000195272.6	LN:2197
@SQ	SN:ENSMUST00000027288.10	LN:3554
@SQ	SN:ENSMUST00000269262.1	LN:1268
@SQ	SN:ENSMUST00000269264.1	LN:452
@SQ	SN:ENSMUST00000352391.1	LN:802
@SQ	SN:ENSMUST00000192404.2	LN:346
@SQ	SN:ENSMUST00000027287.11	LN:5691
@SQ	SN:ENSMUST00000140264.8	LN:3676
@SQ	SN:ENSMUST00000132401.8	LN:3234
@SQ	SN:ENSMUST00000136846.8	LN:3576
@SQ	SN:ENSMUST00000137241.3	LN:812
@SQ	SN:ENSMUST00000328142.1	LN:636
@SQ	SN:ENSMUST00000192652.2	LN:534
@SQ	SN:ENSMUST00000132615.8	LN:3038
@SQ	SN:ENSMUST00000193774.6	LN:1243
@SQ	SN:ENSMUST00000137266.8	LN:2934
@SQ	SN:ENSMUST00000058307.15	LN:2963
@SQ	SN:ENSMUST00000114933.9	LN:3004
@SQ	SN:ENSMUST00000168546.3	LN:2964
@SQ	SN:ENSMUST00000027286.7	LN:3863
@SQ	SN:ENSMUST00000114925.10	LN:1094
@SQ	SN:ENSMUST00000027285.13	LN:1414
@SQ	SN:ENSMUST00000118059.3	LN:1179
@SQ	SN:ENSMUST00000042161.15	LN:7030
@SQ	SN:ENSMUST00000151952.8	LN:7251
@SQ	SN:ENSMUST00000154819.8	LN:2796
@SQ	SN:ENSMUST00000143636.8	LN:1802
@SQ	SN:ENSMUST00000192316.2	LN:2755
@SQ	SN:ENSMUST00000151866.2	LN:1790
@SQ	SN:ENSMUST00000324055.1	LN:392
@SQ	SN:ENSMUST00000324056.1	LN:651
@SQ	SN:ENSMUST00000291225.1	LN:362
@SQ	SN:ENSMUST00000377168.1	LN:290
@SQ	SN:ENSMUST00000377170.1	LN:362
@SQ	SN:ENSMUST00000255770.1	LN:444
@SQ	SN:ENSMUST00000378131.1	LN:391
@SQ	SN:ENSMUST00000162875.8	LN:4634
@SQ	SN:ENSMUST00000318703.1	LN:894
@SQ	SN:ENSMUST00000318702.1	LN:482
@SQ	SN:ENSMUST00000352974.1	LN:822
@SQ	SN:ENSMUST00000192005.2	LN:1926
@SQ	SN:ENSMUST00000352979.1	LN:1377
@SQ	SN:ENSMUST00000352978.1	LN:747
@SQ	SN:ENSMUST00000192480.2	LN:2218
@SQ	SN:ENSMUST00000041815.15	LN:3400
@SQ	SN:ENSMUST00000114902.8	LN:2724
@SQ	SN:ENSMUST00000239367.2	LN:2507
@SQ	SN:ENSMUST00000088072.10	LN:3837
@SQ	SN:ENSMUST00000123082.9	LN:3953
@SQ	SN:ENSMUST00000155852.7	LN:2861
@SQ	SN:ENSMUST00000193669.2	LN:1981
@SQ	SN:ENSMUST00000181885.2	LN:3089
@SQ	SN:ENSMUST00000041621.5	LN:1485
@SQ	SN:ENSMUST00000139725.8	LN:1175
@SQ	SN:ENSMUST00000027257.10	LN:1231
@SQ	SN:ENSMUST00000027256.12	LN:969
@SQ	SN:ENSMUST00000193673.6	LN:662
@SQ	SN:ENSMUST00000195373.2	LN:587
@SQ	SN:ENSMUST00000078307.7	LN:2564
@SQ	SN:ENSMUST00000129513.2	LN:3990
@SQ	SN:ENSMUST00000027254.10	LN:800
@SQ	SN:ENSMUST00000114894.2	LN:798
@SQ	SN:ENSMUST00020183134.1	LN:237
@SQ	SN:ENSMUST00000162031.8	LN:3381
@SQ	SN:ENSMUST00000193832.6	LN:3472
@SQ	SN:ENSMUST00000195247.6	LN:1699
@SQ	SN:ENSMUST00000192960.6	LN:472
@SQ	SN:ENSMUST00000195032.6	LN:1444
@SQ	SN:ENSMUST00000027252.8	LN:7797
@SQ	SN:ENSMUST00000333369.1	LN:411
@SQ	SN:ENSMUST00000333370.1	LN:354
@SQ	SN:ENSMUST00000027251.12	LN:4262
@SQ	SN:ENSMUST00000195028.2	LN:701
@SQ	SN:ENSMUST00000350218.1	LN:1195
@SQ	SN:ENSMUST00000194892.2	LN:1848
@SQ	SN:ENSMUST00000269465.1	LN:693
@SQ	SN:ENSMUST00000274416.1	LN:353
@SQ	SN:ENSMUST00000095027.9	LN:5857
@SQ	SN:ENSMUST00000238906.2	LN:5948
@SQ	SN:ENSMUST00000039827.14	LN:6010
@SQ	SN:ENSMUST00000282329.1	LN:513
@SQ	SN:ENSMUST00000127620.3	LN:1746
@SQ	SN:ENSMUST00000129696.2	LN:639
@SQ	SN:ENSMUST00000316190.1	LN:296
@SQ	SN:ENSMUST00000143261.8	LN:1189
@SQ	SN:ENSMUST00000131663.2	LN:872
@SQ	SN:ENSMUST00000195175.2	LN:529
@SQ	SN:ENSMUST00000252419.1	LN:1026
@SQ	SN:ENSMUST00000195068.2	LN:502
@SQ	SN:ENSMUST00000192930.2	LN:503
@SQ	SN:ENSMUST00000147695.9	LN:6932
@SQ	SN:ENSMUST00000039612.5	LN:5077
@SQ	SN:ENSMUST00000027249.13	LN:2975
@SQ	SN:ENSMUST00000193441.7	LN:4999
@SQ	SN:ENSMUST00000194361.7	LN:2996
@SQ	SN:ENSMUST00000195309.2	LN:325
@SQ	SN:ENSMUST00000193251.2	LN:772
@SQ	SN:ENSMUST00000088029.8	LN:1001
@SQ	SN:ENSMUST00000310440.1	LN:570
@SQ	SN:ENSMUST00000027247.11	LN:3914
@SQ	SN:ENSMUST00000194994.2	LN:1639
@SQ	SN:ENSMUST00000330995.1	LN:1119
@SQ	SN:ENSMUST00000330997.1	LN:1246
@SQ	SN:ENSMUST00000331273.1	LN:889
@SQ	SN:ENSMUST00000262687.1	LN:728
@SQ	SN:ENSMUST00000262691.1	LN:736
@SQ	SN:ENSMUST00000263080.1	LN:791
@SQ	SN:ENSMUST00000263081.1	LN:532
@SQ	SN:ENSMUST00000195476.2	LN:1843
@SQ	SN:ENSMUST00000195455.2	LN:2087
@SQ	SN:ENSMUST00000311603.1	LN:2737
@SQ	SN:ENSMUST00000311604.1	LN:1145
@SQ	SN:ENSMUST00000311605.1	LN:1074
@SQ	SN:ENSMUST00000184059.3	LN:97
@SQ	SN:ENSMUST00000056815.9	LN:4236
@SQ	SN:ENSMUST00000275832.1	LN:852
@SQ	SN:ENSMUST00000174365.2	LN:283
@SQ	SN:ENSMUST00000173076.2	LN:555
@SQ	SN:ENSMUST00000307238.1	LN:1505
@SQ	SN:ENSMUST00000307243.1	LN:751
@SQ	SN:ENSMUST00000307246.1	LN:922
@SQ	SN:ENSMUST00000307245.1	LN:837
@SQ	SN:ENSMUST00000307247.1	LN:1104
@SQ	SN:ENSMUST00000086535.12	LN:1049
@SQ	SN:ENSMUST00000194746.6	LN:703
@SQ	SN:ENSMUST00000178079.8	LN:487
@SQ	SN:ENSMUST00000179954.8	LN:630
@SQ	SN:ENSMUST00000195123.6	LN:356
@SQ	SN:ENSMUST00000054462.11	LN:4451
@SQ	SN:ENSMUST00000193823.2	LN:3512
@SQ	SN:ENSMUST00000191698.2	LN:885
@SQ	SN:ENSMUST00000279419.1	LN:897
@SQ	SN:ENSMUST00000279418.1	LN:748
@SQ	SN:ENSMUST00000369742.1	LN:360
@SQ	SN:ENSMUST00000083695.4	LN:215
@SQ	SN:ENSMUST00020182717.1	LN:216
@SQ	SN:ENSMUST00000161515.8	LN:3482
@SQ	SN:ENSMUST00000003219.14	LN:3162
@SQ	SN:ENSMUST00000146314.2	LN:1832
@SQ	SN:ENSMUST00000104516.3	LN:110
@SQ	SN:ENSMUST00000062525.11	LN:2492
@SQ	SN:ENSMUST00000195705.2	LN:389
@SQ	SN:ENSMUST00000083002.3	LN:130
@SQ	SN:ENSMUST00000363866.1	LN:766
@SQ	SN:ENSMUST00000327254.1	LN:2267
@SQ	SN:ENSMUST00000327256.1	LN:845
@SQ	SN:ENSMUST00000195631.2	LN:589
@SQ	SN:ENSMUST00000053355.6	LN:6091
@SQ	SN:ENSMUST00000181841.2	LN:3663
@SQ	SN:ENSMUST00000328176.1	LN:1675
@SQ	SN:ENSMUST00000151913.3	LN:2008
@SQ	SN:ENSMUST00000289339.1	LN:388
@SQ	SN:ENSMUST00000366790.1	LN:1072
@SQ	SN:ENSMUST00000366789.1	LN:513
@SQ	SN:ENSMUST00000171319.5	LN:2093
@SQ	SN:ENSMUST00000291177.1	LN:663
@SQ	SN:ENSMUST00000291178.1	LN:576
@SQ	SN:ENSMUST00000372373.1	LN:1208
@SQ	SN:ENSMUST00000372350.1	LN:1127
@SQ	SN:ENSMUST00000372349.1	LN:1064
@SQ	SN:ENSMUST00000372351.1	LN:826
@SQ	SN:ENSMUST00000372377.1	LN:895
@SQ	SN:ENSMUST00000372389.1	LN:1549
@SQ	SN:ENSMUST00000186683.3	LN:1019
@SQ	SN:ENSMUST00000372391.1	LN:1218
@SQ	SN:ENSMUST00000372356.1	LN:1179
@SQ	SN:ENSMUST00000372390.1	LN:1086
@SQ	SN:ENSMUST00000372393.1	LN:622
@SQ	SN:ENSMUST00000372412.1	LN:502
@SQ	SN:ENSMUST00000372419.1	LN:1070
@SQ	SN:ENSMUST00000372428.1	LN:750
@SQ	SN:ENSMUST00000372815.1	LN:749
@SQ	SN:ENSMUST00000372809.1	LN:1317
@SQ	SN:ENSMUST00000372814.1	LN:1090
@SQ	SN:ENSMUST00000372420.1	LN:482
@SQ	SN:ENSMUST00000372369.1	LN:499
@SQ	SN:ENSMUST00000163854.9	LN:5782
@SQ	SN:ENSMUST00000168431.7	LN:5632
@SQ	SN:ENSMUST00000193682.6	LN:3759
@SQ	SN:ENSMUST00000195860.6	LN:3960
@SQ	SN:ENSMUST00000195259.6	LN:3719
@SQ	SN:ENSMUST00000195636.6	LN:4082
@SQ	SN:ENSMUST00000192509.6	LN:3918
@SQ	SN:ENSMUST00000193054.2	LN:1330
@SQ	SN:ENSMUST00000288651.1	LN:1067
@SQ	SN:ENSMUST00000288653.1	LN:1091
@SQ	SN:ENSMUST00000288657.1	LN:938
@SQ	SN:ENSMUST00000288658.1	LN:824
@SQ	SN:ENSMUST00000288654.1	LN:1728
@SQ	SN:ENSMUST00000288655.1	LN:813
@SQ	SN:ENSMUST00000181756.3	LN:842
@SQ	SN:ENSMUST00000027243.13	LN:1419
@SQ	SN:ENSMUST00000193969.2	LN:3071
@SQ	SN:ENSMUST00000305059.1	LN:566
@SQ	SN:ENSMUST00000305207.1	LN:1300
@SQ	SN:ENSMUST00000328038.1	LN:1385
@SQ	SN:ENSMUST00000344091.1	LN:934
@SQ	SN:ENSMUST00000027241.11	LN:5819
@SQ	SN:ENSMUST00000191850.2	LN:6480
@SQ	SN:ENSMUST00000114795.3	LN:4832
@SQ	SN:ENSMUST00000095020.9	LN:1950
@SQ	SN:ENSMUST00000194296.6	LN:3908
@SQ	SN:ENSMUST00000192199.2	LN:685
@SQ	SN:ENSMUST00000258970.1	LN:445
@SQ	SN:ENSMUST00000258971.1	LN:455
@SQ	SN:ENSMUST00000259301.1	LN:1112
@SQ	SN:ENSMUST00000259126.1	LN:404
@SQ	SN:ENSMUST00000258972.1	LN:370
@SQ	SN:ENSMUST00000259128.1	LN:1934
@SQ	SN:ENSMUST00000174335.8	LN:1216
@SQ	SN:ENSMUST00000097772.10	LN:5302
@SQ	SN:ENSMUST00000173514.8	LN:2661
@SQ	SN:ENSMUST00000053043.8	LN:5053
@SQ	SN:ENSMUST00000167723.8	LN:1919
@SQ	SN:ENSMUST00000193391.6	LN:1738
@SQ	SN:ENSMUST00000193793.6	LN:1652
@SQ	SN:ENSMUST00000108044.4	LN:4158
@SQ	SN:ENSMUST00000027237.12	LN:4889
@SQ	SN:ENSMUST00000375730.1	LN:883
@SQ	SN:ENSMUST00000375732.1	LN:444
@SQ	SN:ENSMUST00000027233.9	LN:3962
@SQ	SN:ENSMUST00000192078.2	LN:3947
@SQ	SN:ENSMUST00000331819.1	LN:630
@SQ	SN:ENSMUST00000027231.13	LN:5019
@SQ	SN:ENSMUST00000192345.2	LN:2507
@SQ	SN:ENSMUST00000193691.2	LN:803
@SQ	SN:ENSMUST00000195134.2	LN:3261
@SQ	SN:ENSMUST00000345048.1	LN:1525
@SQ	SN:ENSMUST00000039672.6	LN:3160
@SQ	SN:ENSMUST00000114765.4	LN:2716
@SQ	SN:ENSMUST00000254496.1	LN:716
@SQ	SN:ENSMUST00000178542.3	LN:496
@SQ	SN:ENSMUST00000253027.1	LN:550
@SQ	SN:ENSMUST00000258458.1	LN:1518
@SQ	SN:ENSMUST00000308798.1	LN:579
@SQ	SN:ENSMUST00000308799.1	LN:535
@SQ	SN:ENSMUST00000331264.1	LN:694
@SQ	SN:ENSMUST00000331477.1	LN:450
@SQ	SN:ENSMUST00000194002.3	LN:653
@SQ	SN:ENSMUST00000312482.1	LN:712
@SQ	SN:ENSMUST00000312481.1	LN:697
@SQ	SN:ENSMUST00000312485.1	LN:908
@SQ	SN:ENSMUST00000328720.1	LN:580
@SQ	SN:ENSMUST00000328721.1	LN:598
@SQ	SN:ENSMUST00000370995.1	LN:1232
@SQ	SN:ENSMUST00000191087.2	LN:2613
@SQ	SN:ENSMUST00000361562.1	LN:1305
@SQ	SN:ENSMUST00000332273.1	LN:950
@SQ	SN:ENSMUST00000332397.1	LN:1555
@SQ	SN:ENSMUST00000253917.1	LN:846
@SQ	SN:ENSMUST00000247631.2	LN:2792
@SQ	SN:ENSMUST00000253905.1	LN:1251
@SQ	SN:ENSMUST00000253913.1	LN:797
@SQ	SN:ENSMUST00000253898.1	LN:3047
@SQ	SN:ENSMUST00000253899.1	LN:2154
@SQ	SN:ENSMUST00000253908.1	LN:2449
@SQ	SN:ENSMUST00000254063.1	LN:2832
@SQ	SN:ENSMUST00000253923.1	LN:2765
@SQ	SN:ENSMUST00000191574.2	LN:1045
@SQ	SN:ENSMUST00000300763.1	LN:1001
@SQ	SN:ENSMUST00000300764.1	LN:942
@SQ	SN:ENSMUST00000191297.2	LN:1099
@SQ	SN:ENSMUST00000066196.2	LN:1383
@SQ	SN:ENSMUST00000191125.2	LN:463
@SQ	SN:ENSMUST00000284901.1	LN:1081
@SQ	SN:ENSMUST00000301274.1	LN:2154
@SQ	SN:ENSMUST00000301251.1	LN:1130
@SQ	SN:ENSMUST00000209336.2	LN:1477
@SQ	SN:ENSMUST00000301266.1	LN:2283
@SQ	SN:ENSMUST00000190148.2	LN:1271
@SQ	SN:ENSMUST00000301278.1	LN:720
@SQ	SN:ENSMUST00000366186.1	LN:1177
@SQ	SN:ENSMUST00000291538.1	LN:352
@SQ	SN:ENSMUST00000291670.1	LN:1859
@SQ	SN:ENSMUST00000191992.2	LN:533
@SQ	SN:ENSMUST00000295052.1	LN:1391
@SQ	SN:ENSMUST00000294696.1	LN:590
@SQ	SN:ENSMUST00000294701.1	LN:445
@SQ	SN:ENSMUST00000294686.1	LN:822
@SQ	SN:ENSMUST00000294693.1	LN:370
@SQ	SN:ENSMUST00000294699.1	LN:617
@SQ	SN:ENSMUST00000294694.1	LN:600
@SQ	SN:ENSMUST00000246538.1	LN:3001
@SQ	SN:ENSMUST00000181660.8	LN:2085
@SQ	SN:ENSMUST00000177136.4	LN:2954
@SQ	SN:ENSMUST00000294844.1	LN:764
@SQ	SN:ENSMUST00000185599.3	LN:798
@SQ	SN:ENSMUST00000176154.3	LN:514
@SQ	SN:ENSMUST00000250151.1	LN:790
@SQ	SN:ENSMUST00000250155.1	LN:656
@SQ	SN:ENSMUST00000191831.2	LN:676
@SQ	SN:ENSMUST00000250154.1	LN:1758
@SQ	SN:ENSMUST00000294523.1	LN:1519
@SQ	SN:ENSMUST00000294526.1	LN:1569
@SQ	SN:ENSMUST00000294528.1	LN:1085
@SQ	SN:ENSMUST00000246884.2	LN:1483
@SQ	SN:ENSMUST00000239323.2	LN:7330
@SQ	SN:ENSMUST00000176807.3	LN:1316
@SQ	SN:ENSMUST00000054883.4	LN:7409
@SQ	SN:ENSMUST00000246292.1	LN:2022
@SQ	SN:ENSMUST00000296157.1	LN:690
@SQ	SN:ENSMUST00000188773.2	LN:2170
@SQ	SN:ENSMUST00000295300.1	LN:411
@SQ	SN:ENSMUST00000295561.1	LN:1072
@SQ	SN:ENSMUST00000295560.1	LN:1919
@SQ	SN:ENSMUST00000057208.13	LN:1418
@SQ	SN:ENSMUST00000104260.3	LN:134
@SQ	SN:ENSMUST00000362073.1	LN:1417
@SQ	SN:ENSMUST00000362080.1	LN:1552
@SQ	SN:ENSMUST00000362082.1	LN:1437
@SQ	SN:ENSMUST00000179766.3	LN:3776
@SQ	SN:ENSMUST00000114761.2	LN:1546
@SQ	SN:ENSMUST00020182487.1	LN:85
@SQ	SN:ENSMUST00000095014.8	LN:5607
@SQ	SN:ENSMUST00000186694.7	LN:5385
@SQ	SN:ENSMUST00000185980.2	LN:414
@SQ	SN:ENSMUST00000039080.4	LN:1248
@SQ	SN:ENSMUST00000010434.8	LN:3458
@SQ	SN:ENSMUST00000008280.14	LN:1563
@SQ	SN:ENSMUST00000185893.2	LN:1421
@SQ	SN:ENSMUST00000178557.2	LN:483
@SQ	SN:ENSMUST00000365343.1	LN:669
@SQ	SN:ENSMUST00000245904.2	LN:2497
@SQ	SN:ENSMUST00000245012.2	LN:1855
@SQ	SN:ENSMUST00000364688.1	LN:1914
@SQ	SN:ENSMUST00000365574.1	LN:378
@SQ	SN:ENSMUST00000365134.1	LN:1398
@SQ	SN:ENSMUST00000365116.1	LN:483
@SQ	SN:ENSMUST00000365120.1	LN:795
@SQ	SN:ENSMUST00000365125.1	LN:1466
@SQ	SN:ENSMUST00000365136.1	LN:655
@SQ	SN:ENSMUST00000365128.1	LN:1645
@SQ	SN:ENSMUST00000189899.2	LN:1188
@SQ	SN:ENSMUST00000187749.2	LN:453
@SQ	SN:ENSMUST00000277957.1	LN:391
@SQ	SN:ENSMUST00000277958.1	LN:1408
@SQ	SN:ENSMUST00000277764.1	LN:304
@SQ	SN:ENSMUST00000189199.2	LN:380
@SQ	SN:ENSMUST00000086421.9	LN:2772
@SQ	SN:ENSMUST00000194710.2	LN:2491
@SQ	SN:ENSMUST00000260035.1	LN:435
@SQ	SN:ENSMUST00000193169.2	LN:1293
@SQ	SN:ENSMUST00000275334.1	LN:289
@SQ	SN:ENSMUST00000275339.1	LN:819
@SQ	SN:ENSMUST00000275336.1	LN:600
@SQ	SN:ENSMUST00000275335.1	LN:428
@SQ	SN:ENSMUST00000027217.9	LN:902
@SQ	SN:ENSMUST00000186289.2	LN:216
@SQ	SN:ENSMUST00000188753.2	LN:612
@SQ	SN:ENSMUST00000185910.2	LN:269
@SQ	SN:ENSMUST00000187764.2	LN:499
@SQ	SN:ENSMUST00000126008.8	LN:4620
@SQ	SN:ENSMUST00000163003.2	LN:1279
@SQ	SN:ENSMUST00000282739.1	LN:587
@SQ	SN:ENSMUST00000191395.2	LN:545
@SQ	SN:ENSMUST00000189286.2	LN:816
@SQ	SN:ENSMUST00000158223.3	LN:125
@SQ	SN:ENSMUST00020182643.1	LN:110
@SQ	SN:ENSMUST00000241405.2	LN:2138
@SQ	SN:ENSMUST00000327885.1	LN:491
@SQ	SN:ENSMUST00000327887.1	LN:392
@SQ	SN:ENSMUST00000327886.1	LN:644
@SQ	SN:ENSMUST00000327888.1	LN:752
@SQ	SN:ENSMUST00000087933.10	LN:4649
@SQ	SN:ENSMUST00000188313.7	LN:4631
@SQ	SN:ENSMUST00000328110.1	LN:420
@SQ	SN:ENSMUST00000061421.4	LN:1086
@SQ	SN:ENSMUST00000161575.2	LN:180
@SQ	SN:ENSMUST00000238662.2	LN:20036
@SQ	SN:ENSMUST00000168641.2	LN:5985
@SQ	SN:ENSMUST00000027215.12	LN:1272
@SQ	SN:ENSMUST00000156392.8	LN:1122
@SQ	SN:ENSMUST00000128190.8	LN:1275
@SQ	SN:ENSMUST00000147571.8	LN:1360
@SQ	SN:ENSMUST00000133677.8	LN:935
@SQ	SN:ENSMUST00000150911.8	LN:960
@SQ	SN:ENSMUST00000152239.8	LN:1046
@SQ	SN:ENSMUST00000148542.8	LN:571
@SQ	SN:ENSMUST00000255811.1	LN:499
@SQ	SN:ENSMUST00000065767.9	LN:2359
@SQ	SN:ENSMUST00000027213.14	LN:1765
@SQ	SN:ENSMUST00000035991.8	LN:3313
@SQ	SN:ENSMUST00000114709.3	LN:3570
@SQ	SN:ENSMUST00000027214.4	LN:3907
@SQ	SN:ENSMUST00000054801.4	LN:3211
@SQ	SN:ENSMUST00000161563.2	LN:957
@SQ	SN:ENSMUST00000191483.2	LN:989
@SQ	SN:ENSMUST00000276975.1	LN:525
@SQ	SN:ENSMUST00000269040.1	LN:538
@SQ	SN:ENSMUST00000190951.3	LN:1160
@SQ	SN:ENSMUST00000269038.1	LN:627
@SQ	SN:ENSMUST00000186385.2	LN:309
@SQ	SN:ENSMUST00000074525.10	LN:3138
@SQ	SN:ENSMUST00000160854.8	LN:1399
@SQ	SN:ENSMUST00000194332.2	LN:4563
@SQ	SN:ENSMUST00000160955.2	LN:420
@SQ	SN:ENSMUST00000162600.2	LN:2798
@SQ	SN:ENSMUST00000186732.2	LN:905
@SQ	SN:ENSMUST00000194594.2	LN:1551
@SQ	SN:ENSMUST00000361058.1	LN:671
@SQ	SN:ENSMUST00000190083.2	LN:528
@SQ	SN:ENSMUST00000185547.2	LN:667
@SQ	SN:ENSMUST00000188283.2	LN:745
@SQ	SN:ENSMUST00000309728.1	LN:654
@SQ	SN:ENSMUST00000189212.2	LN:940
@SQ	SN:ENSMUST00000270427.1	LN:834
@SQ	SN:ENSMUST00000087883.13	LN:5564
@SQ	SN:ENSMUST00020183014.1	LN:141
@SQ	SN:ENSMUST00000364310.1	LN:515
@SQ	SN:ENSMUST00000086430.5	LN:6625
@SQ	SN:ENSMUST00000192814.2	LN:7217
@SQ	SN:ENSMUST00000185597.2	LN:524
@SQ	SN:ENSMUST00000186840.2	LN:981
@SQ	SN:ENSMUST00000185744.2	LN:584
@SQ	SN:ENSMUST00000267353.1	LN:1162
@SQ	SN:ENSMUST00000240258.1	LN:107
@SQ	SN:ENSMUST00000083321.3	LN:131
@SQ	SN:ENSMUST00000267585.1	LN:628
@SQ	SN:ENSMUST00000187682.2	LN:1150
@SQ	SN:ENSMUST00000157139.3	LN:203
@SQ	SN:ENSMUST00000027139.15	LN:2953
@SQ	SN:ENSMUST00000256486.1	LN:608
@SQ	SN:ENSMUST00000191371.2	LN:1779
@SQ	SN:ENSMUST00000256796.1	LN:1750
@SQ	SN:ENSMUST00000256489.1	LN:1140
@SQ	SN:ENSMUST00000153604.2	LN:423
@SQ	SN:ENSMUST00000257024.1	LN:552
@SQ	SN:ENSMUST00000184038.2	LN:749
@SQ	SN:ENSMUST00000190055.2	LN:1176
@SQ	SN:ENSMUST00000027137.11	LN:3370
@SQ	SN:ENSMUST00000257183.1	LN:1103
@SQ	SN:ENSMUST00000191295.2	LN:1601
@SQ	SN:ENSMUST00000085632.4	LN:465
@SQ	SN:ENSMUST00000357708.1	LN:820
@SQ	SN:ENSMUST00000182781.2	LN:264
@SQ	SN:ENSMUST00000051224.8	LN:4667
@SQ	SN:ENSMUST00000187808.2	LN:616
@SQ	SN:ENSMUST00000357709.1	LN:733
@SQ	SN:ENSMUST00000357957.1	LN:329
@SQ	SN:ENSMUST00000358192.1	LN:905
@SQ	SN:ENSMUST00000189861.2	LN:560
@SQ	SN:ENSMUST00000069293.10	LN:12318
@SQ	SN:ENSMUST00000238212.2	LN:12319
@SQ	SN:ENSMUST00000257625.1	LN:321
@SQ	SN:ENSMUST00000267905.1	LN:758
@SQ	SN:ENSMUST00000239890.1	LN:119
@SQ	SN:ENSMUST00000188705.2	LN:1953
@SQ	SN:ENSMUST00000364685.1	LN:1311
@SQ	SN:ENSMUST00000189749.7	LN:12207
@SQ	SN:ENSMUST00000178395.2	LN:612
@SQ	SN:ENSMUST00000027131.6	LN:5498
@SQ	SN:ENSMUST00000189404.2	LN:951
@SQ	SN:ENSMUST00000195118.2	LN:3870
@SQ	SN:ENSMUST00000185210.2	LN:297
@SQ	SN:ENSMUST00000316945.1	LN:337
@SQ	SN:ENSMUST00000329367.1	LN:654
@SQ	SN:ENSMUST00000351981.1	LN:442
@SQ	SN:ENSMUST00000186233.2	LN:238
@SQ	SN:ENSMUST00000311545.1	LN:1248
@SQ	SN:ENSMUST00000190006.2	LN:488
@SQ	SN:ENSMUST00000260100.1	LN:344
@SQ	SN:ENSMUST00000260101.1	LN:671
@SQ	SN:ENSMUST00000121202.2	LN:729
@SQ	SN:ENSMUST00000195733.2	LN:1942
@SQ	SN:ENSMUST00000183639.3	LN:105
@SQ	SN:ENSMUST00000187720.2	LN:742
@SQ	SN:ENSMUST00000360845.1	LN:996
@SQ	SN:ENSMUST00000194762.2	LN:906
@SQ	SN:ENSMUST00000187358.2	LN:1938
@SQ	SN:ENSMUST00020183648.1	LN:121
@SQ	SN:ENSMUST00020181689.1	LN:270
@SQ	SN:ENSMUST00000186401.2	LN:827
@SQ	SN:ENSMUST00000181607.2	LN:986
@SQ	SN:ENSMUST00000083009.3	LN:121
@SQ	SN:ENSMUST00000188192.2	LN:213
@SQ	SN:ENSMUST00000286825.1	LN:156
@SQ	SN:ENSMUST00000189223.2	LN:1373
@SQ	SN:ENSMUST00000191041.2	LN:832
@SQ	SN:ENSMUST00000338960.1	LN:741
@SQ	SN:ENSMUST00000181115.2	LN:1011
@SQ	SN:ENSMUST00020182092.1	LN:442
@SQ	SN:ENSMUST00000186142.2	LN:215
@SQ	SN:ENSMUST00000186145.2	LN:887
@SQ	SN:ENSMUST00000188673.7	LN:554
@SQ	SN:ENSMUST00000189810.2	LN:1706
@SQ	SN:ENSMUST00000185858.2	LN:440
@SQ	SN:ENSMUST00000186262.2	LN:437
@SQ	SN:ENSMUST00000320473.1	LN:735
@SQ	SN:ENSMUST00000320472.1	LN:393
@SQ	SN:ENSMUST00000190905.2	LN:704
@SQ	SN:ENSMUST00000186016.2	LN:1493
@SQ	SN:ENSMUST00000256232.1	LN:734
@SQ	SN:ENSMUST00000185632.2	LN:726
@SQ	SN:ENSMUST00020183189.1	LN:132
@SQ	SN:ENSMUST00000347947.1	LN:332
@SQ	SN:ENSMUST00000373832.1	LN:467
@SQ	SN:ENSMUST00000191457.2	LN:528
@SQ	SN:ENSMUST00000187207.2	LN:162
@SQ	SN:ENSMUST00020182001.1	LN:314
@SQ	SN:ENSMUST00000187677.2	LN:2327
@SQ	SN:ENSMUST00000335054.1	LN:931
@SQ	SN:ENSMUST00000335056.1	LN:845
@SQ	SN:ENSMUST00000335057.1	LN:728
@SQ	SN:ENSMUST00000335059.1	LN:678
@SQ	SN:ENSMUST00000185627.2	LN:1475
@SQ	SN:ENSMUST00000114565.8	LN:2718
@SQ	SN:ENSMUST00000081851.4	LN:3343
@SQ	SN:ENSMUST00000335229.1	LN:397
@SQ	SN:ENSMUST00020182029.1	LN:101
@SQ	SN:ENSMUST00000189560.2	LN:226
@SQ	SN:ENSMUST00000187777.2	LN:2273
@SQ	SN:ENSMUST00000190705.2	LN:2528
@SQ	SN:ENSMUST00000189867.2	LN:2552
@SQ	SN:ENSMUST00000293885.1	LN:2018
@SQ	SN:ENSMUST00000293886.1	LN:1805
@SQ	SN:ENSMUST00000293888.1	LN:714
@SQ	SN:ENSMUST00000293906.1	LN:999
@SQ	SN:ENSMUST00000051572.8	LN:3055
@SQ	SN:ENSMUST00000293904.1	LN:796
@SQ	SN:ENSMUST00000293900.1	LN:1476
@SQ	SN:ENSMUST00000187104.2	LN:1025
@SQ	SN:ENSMUST00000294096.1	LN:518
@SQ	SN:ENSMUST00000312959.1	LN:441
@SQ	SN:ENSMUST00000329353.1	LN:931
@SQ	SN:ENSMUST00000027279.12	LN:2838
@SQ	SN:ENSMUST00000186684.7	LN:2677
@SQ	SN:ENSMUST00000188204.7	LN:972
@SQ	SN:ENSMUST00000188051.7	LN:680
@SQ	SN:ENSMUST00000185534.2	LN:708
@SQ	SN:ENSMUST00000241128.2	LN:1901
@SQ	SN:ENSMUST00000361521.1	LN:414
@SQ	SN:ENSMUST00000361520.1	LN:444
@SQ	SN:ENSMUST00000361522.1	LN:425
@SQ	SN:ENSMUST00000361519.1	LN:967
@SQ	SN:ENSMUST00000348618.1	LN:263
@SQ	SN:ENSMUST00000348803.1	LN:1084
@SQ	SN:ENSMUST00000190169.2	LN:3049
@SQ	SN:ENSMUST00000189410.2	LN:1470
@SQ	SN:ENSMUST00000194442.2	LN:2365
@SQ	SN:ENSMUST00000250394.1	LN:477
@SQ	SN:ENSMUST00000284457.1	LN:262
@SQ	SN:ENSMUST00000284344.1	LN:340
@SQ	SN:ENSMUST00000285682.1	LN:422
@SQ	SN:ENSMUST00000285683.1	LN:697
@SQ	SN:ENSMUST00000285686.1	LN:461
@SQ	SN:ENSMUST00000285687.1	LN:562
@SQ	SN:ENSMUST00000380803.1	LN:446
@SQ	SN:ENSMUST00000189576.3	LN:1430
@SQ	SN:ENSMUST00000269000.1	LN:1330
@SQ	SN:ENSMUST00000186769.2	LN:572
@SQ	SN:ENSMUST00000269201.1	LN:1588
@SQ	SN:ENSMUST00000246920.2	LN:989
@SQ	SN:ENSMUST00000046390.14	LN:5052
@SQ	SN:ENSMUST00000114537.9	LN:4618
@SQ	SN:ENSMUST00000114541.8	LN:4616
@SQ	SN:ENSMUST00000018561.14	LN:4767
@SQ	SN:ENSMUST00000316539.1	LN:299
@SQ	SN:ENSMUST00000186428.2	LN:1279
@SQ	SN:ENSMUST00000186817.2	LN:2499
@SQ	SN:ENSMUST00000189886.2	LN:412
@SQ	SN:ENSMUST00020182040.1	LN:122
@SQ	SN:ENSMUST00000097103.5	LN:598
@SQ	SN:ENSMUST00000168302.8	LN:2662
@SQ	SN:ENSMUST00000270903.1	LN:651
@SQ	SN:ENSMUST00000027277.7	LN:2982
@SQ	SN:ENSMUST00000271137.1	LN:351
@SQ	SN:ENSMUST00000185516.2	LN:3532
@SQ	SN:ENSMUST00000105087.2	LN:432
@SQ	SN:ENSMUST00000270601.1	LN:1579
@SQ	SN:ENSMUST00000270603.1	LN:1188
@SQ	SN:ENSMUST00000270604.1	LN:1089
@SQ	SN:ENSMUST00000186574.7	LN:2834
@SQ	SN:ENSMUST00000070968.14	LN:5151
@SQ	SN:ENSMUST00000191435.7	LN:2803
@SQ	SN:ENSMUST00000186857.7	LN:4241
@SQ	SN:ENSMUST00000189347.7	LN:2588
@SQ	SN:ENSMUST00000186057.7	LN:3998
@SQ	SN:ENSMUST00000185261.2	LN:888
@SQ	SN:ENSMUST00000114513.9	LN:4966
@SQ	SN:ENSMUST00000114512.8	LN:2042
@SQ	SN:ENSMUST00000114510.8	LN:5596
@SQ	SN:ENSMUST00000327388.1	LN:987
@SQ	SN:ENSMUST00000336197.1	LN:572
@SQ	SN:ENSMUST00000336198.1	LN:426
@SQ	SN:ENSMUST00000185256.2	LN:1399
@SQ	SN:ENSMUST00000280398.1	LN:1350
@SQ	SN:ENSMUST00000280401.1	LN:2613
@SQ	SN:ENSMUST00000280400.1	LN:2069
@SQ	SN:ENSMUST00000250730.1	LN:329
@SQ	SN:ENSMUST00000083258.3	LN:109
@SQ	SN:ENSMUST00000186764.7	LN:3640
@SQ	SN:ENSMUST00000069792.14	LN:3874
@SQ	SN:ENSMUST00000170269.2	LN:1371
@SQ	SN:ENSMUST00000286223.1	LN:801
@SQ	SN:ENSMUST00000309333.1	LN:2288
@SQ	SN:ENSMUST00000180794.2	LN:996
@SQ	SN:ENSMUST00000309001.1	LN:698
@SQ	SN:ENSMUST00000308978.1	LN:1947
@SQ	SN:ENSMUST00000308993.1	LN:606
@SQ	SN:ENSMUST00000308975.1	LN:1363
@SQ	SN:ENSMUST00000308964.1	LN:904
@SQ	SN:ENSMUST00000308955.1	LN:733
@SQ	SN:ENSMUST00000191424.2	LN:463
@SQ	SN:ENSMUST00000309547.1	LN:1058
@SQ	SN:ENSMUST00000309545.1	LN:998
@SQ	SN:ENSMUST00000308981.1	LN:542
@SQ	SN:ENSMUST00000188544.2	LN:2943
@SQ	SN:ENSMUST00000179821.3	LN:642
@SQ	SN:ENSMUST00000165859.8	LN:3396
@SQ	SN:ENSMUST00000191873.2	LN:2085
@SQ	SN:ENSMUST00000156876.8	LN:4932
@SQ	SN:ENSMUST00000087701.4	LN:3493
@SQ	SN:ENSMUST00000190228.2	LN:2491
@SQ	SN:ENSMUST00000188413.2	LN:411
@SQ	SN:ENSMUST00000027271.9	LN:5767
@SQ	SN:ENSMUST00000327823.1	LN:349
@SQ	SN:ENSMUST00000159352.8	LN:1704
@SQ	SN:ENSMUST00000044478.7	LN:1830
@SQ	SN:ENSMUST00000162523.2	LN:862
@SQ	SN:ENSMUST00000050567.11	LN:3641
@SQ	SN:ENSMUST00000114492.8	LN:3565
@SQ	SN:ENSMUST00000114493.2	LN:3619
@SQ	SN:ENSMUST00000191441.2	LN:638
@SQ	SN:ENSMUST00000190831.7	LN:653
@SQ	SN:ENSMUST00000186266.2	LN:623
@SQ	SN:ENSMUST00000190726.2	LN:702
@SQ	SN:ENSMUST00000027269.7	LN:2705
@SQ	SN:ENSMUST00000191197.2	LN:2461
@SQ	SN:ENSMUST00000158709.4	LN:101
@SQ	SN:ENSMUST00000072235.10	LN:646
@SQ	SN:ENSMUST00000190748.2	LN:726
@SQ	SN:ENSMUST00000272796.1	LN:756
@SQ	SN:ENSMUST00000027267.14	LN:3054
@SQ	SN:ENSMUST00000027266.4	LN:1910
@SQ	SN:ENSMUST00000190734.3	LN:1675
@SQ	SN:ENSMUST00000027265.10	LN:1868
@SQ	SN:ENSMUST00000114484.8	LN:2283
@SQ	SN:ENSMUST00000144660.3	LN:3142
@SQ	SN:ENSMUST00000272374.1	LN:822
@SQ	SN:ENSMUST00000188688.7	LN:1105
@SQ	SN:ENSMUST00000027264.10	LN:2442
@SQ	SN:ENSMUST00000123519.9	LN:983
@SQ	SN:ENSMUST00000236737.2	LN:300
@SQ	SN:ENSMUST00000189678.2	LN:323
@SQ	SN:ENSMUST00000186919.2	LN:573
@SQ	SN:ENSMUST00000190697.2	LN:339
@SQ	SN:ENSMUST00000094964.7	LN:12245
@SQ	SN:ENSMUST00020181820.1	LN:125
@SQ	SN:ENSMUST00000285271.1	LN:328
@SQ	SN:ENSMUST00000331063.1	LN:1033
@SQ	SN:ENSMUST00000331066.1	LN:880
@SQ	SN:ENSMUST00000331065.1	LN:521
@SQ	SN:ENSMUST00000027263.14	LN:3293
@SQ	SN:ENSMUST00000194911.2	LN:1457
@SQ	SN:ENSMUST00000120904.8	LN:11263
@SQ	SN:ENSMUST00000087659.11	LN:11171
@SQ	SN:ENSMUST00000184834.3	LN:72
@SQ	SN:ENSMUST00000261686.1	LN:185
@SQ	SN:ENSMUST00000157324.3	LN:114
@SQ	SN:ENSMUST00000362153.1	LN:359
@SQ	SN:ENSMUST00000097741.3	LN:1132
@SQ	SN:ENSMUST00000192858.2	LN:2700
@SQ	SN:ENSMUST00000304397.1	LN:343
@SQ	SN:ENSMUST00000262153.1	LN:953
@SQ	SN:ENSMUST00000262154.1	LN:1187
@SQ	SN:ENSMUST00000239682.1	LN:107
@SQ	SN:ENSMUST00000027128.11	LN:3807
@SQ	SN:ENSMUST00000163072.8	LN:2106
@SQ	SN:ENSMUST00000296298.1	LN:829
@SQ	SN:ENSMUST00000041638.8	LN:4582
@SQ	SN:ENSMUST00000210156.2	LN:825
@SQ	SN:ENSMUST00000290161.1	LN:357
@SQ	SN:ENSMUST00000097739.5	LN:10583
@SQ	SN:ENSMUST00000194316.2	LN:1661
@SQ	SN:ENSMUST00000255710.1	LN:1218
@SQ	SN:ENSMUST00000255711.1	LN:674
@SQ	SN:ENSMUST00000185933.2	LN:579
@SQ	SN:ENSMUST00000292702.1	LN:447
@SQ	SN:ENSMUST00000351926.1	LN:633
@SQ	SN:ENSMUST00000327684.1	LN:577
@SQ	SN:ENSMUST00000179030.8	LN:6140
@SQ	SN:ENSMUST00000044359.16	LN:6192
@SQ	SN:ENSMUST00000305199.1	LN:692
@SQ	SN:ENSMUST00000305193.1	LN:723
@SQ	SN:ENSMUST00000188243.2	LN:2117
@SQ	SN:ENSMUST00000191996.2	LN:1410
@SQ	SN:ENSMUST00020181883.1	LN:105
@SQ	SN:ENSMUST00000193052.2	LN:2750
@SQ	SN:ENSMUST00000375823.1	LN:381
@SQ	SN:ENSMUST00000027127.14	LN:6195
@SQ	SN:ENSMUST00000375280.1	LN:967
@SQ	SN:ENSMUST00000375278.1	LN:957
@SQ	SN:ENSMUST00000375587.1	LN:280
@SQ	SN:ENSMUST00000376200.1	LN:1812
@SQ	SN:ENSMUST00000193614.2	LN:1794
@SQ	SN:ENSMUST00000087617.11	LN:834
@SQ	SN:ENSMUST00000027125.7	LN:1733
@SQ	SN:ENSMUST00000190239.2	LN:806
@SQ	SN:ENSMUST00000027123.15	LN:2423
@SQ	SN:ENSMUST00000075242.7	LN:774
@SQ	SN:ENSMUST00000185999.2	LN:794
@SQ	SN:ENSMUST00000160730.2	LN:991
@SQ	SN:ENSMUST00000159311.8	LN:1816
@SQ	SN:ENSMUST00000162364.8	LN:2840
@SQ	SN:ENSMUST00000161440.2	LN:307
@SQ	SN:ENSMUST00000027121.15	LN:3677
@SQ	SN:ENSMUST00000114428.3	LN:2012
@SQ	SN:ENSMUST00000181563.3	LN:1999
@SQ	SN:ENSMUST00000274153.1	LN:1062
@SQ	SN:ENSMUST00000274155.1	LN:785
@SQ	SN:ENSMUST00000274379.1	LN:955
@SQ	SN:ENSMUST00000061334.10	LN:11294
@SQ	SN:ENSMUST00000114423.7	LN:1106
@SQ	SN:ENSMUST00000087585.10	LN:882
@SQ	SN:ENSMUST00000162574.2	LN:396
@SQ	SN:ENSMUST00000159398.2	LN:658
@SQ	SN:ENSMUST00000191444.2	LN:348
@SQ	SN:ENSMUST00000188319.2	LN:893
@SQ	SN:ENSMUST00000381188.1	LN:756
@SQ	SN:ENSMUST00000042986.10	LN:6580
@SQ	SN:ENSMUST00000193928.2	LN:5027
@SQ	SN:ENSMUST00000186507.2	LN:951
@SQ	SN:ENSMUST00000329074.1	LN:779
@SQ	SN:ENSMUST00000256906.1	LN:814
@SQ	SN:ENSMUST00000256909.1	LN:649
@SQ	SN:ENSMUST00000193032.2	LN:1596
@SQ	SN:ENSMUST00000301089.1	LN:506
@SQ	SN:ENSMUST00000301090.1	LN:550
@SQ	SN:ENSMUST00000335293.1	LN:1172
@SQ	SN:ENSMUST00000335163.1	LN:988
@SQ	SN:ENSMUST00000335291.1	LN:776
@SQ	SN:ENSMUST00000335452.1	LN:373
@SQ	SN:ENSMUST00000335164.1	LN:596
@SQ	SN:ENSMUST00000334956.1	LN:1077
@SQ	SN:ENSMUST00000334811.1	LN:2376
@SQ	SN:ENSMUST00000334957.1	LN:842
@SQ	SN:ENSMUST00000334958.1	LN:741
@SQ	SN:ENSMUST00000334961.1	LN:707
@SQ	SN:ENSMUST00000195320.2	LN:353
@SQ	SN:ENSMUST00000190280.3	LN:1063
@SQ	SN:ENSMUST00000186048.3	LN:1022
@SQ	SN:ENSMUST00000332611.1	LN:1229
@SQ	SN:ENSMUST00000346785.1	LN:491
@SQ	SN:ENSMUST00000290260.1	LN:560
@SQ	SN:ENSMUST00000290258.1	LN:1739
@SQ	SN:ENSMUST00000290479.1	LN:2010
@SQ	SN:ENSMUST00000185232.2	LN:156
@SQ	SN:ENSMUST00000324383.1	LN:792
@SQ	SN:ENSMUST00000187560.2	LN:2053
@SQ	SN:ENSMUST00000279773.1	LN:360
@SQ	SN:ENSMUST00000062085.6	LN:1392
@SQ	SN:ENSMUST00000352867.1	LN:483
@SQ	SN:ENSMUST00000042857.14	LN:6277
@SQ	SN:ENSMUST00000114415.10	LN:5805
@SQ	SN:ENSMUST00000177424.2	LN:4694
@SQ	SN:ENSMUST00000323307.1	LN:1462
@SQ	SN:ENSMUST00000323299.1	LN:757
@SQ	SN:ENSMUST00000323302.1	LN:1193
@SQ	SN:ENSMUST00000185204.2	LN:2628
@SQ	SN:ENSMUST00000195287.2	LN:1838
@SQ	SN:ENSMUST00000242605.2	LN:937
@SQ	SN:ENSMUST00020181782.1	LN:121
@SQ	SN:ENSMUST00000282577.1	LN:640
@SQ	SN:ENSMUST00000283051.1	LN:676
@SQ	SN:ENSMUST00000282769.1	LN:2022
@SQ	SN:ENSMUST00000282754.1	LN:907
@SQ	SN:ENSMUST00000282756.1	LN:626
@SQ	SN:ENSMUST00000282759.1	LN:939
@SQ	SN:ENSMUST00000282763.1	LN:1020
@SQ	SN:ENSMUST00000190488.3	LN:3433
@SQ	SN:ENSMUST00000188353.2	LN:977
@SQ	SN:ENSMUST00000381888.1	LN:397
@SQ	SN:ENSMUST00000300949.1	LN:1040
@SQ	SN:ENSMUST00000300951.1	LN:564
@SQ	SN:ENSMUST00000300940.1	LN:1088
@SQ	SN:ENSMUST00000181949.5	LN:2423
@SQ	SN:ENSMUST00000300946.1	LN:1110
@SQ	SN:ENSMUST00000244129.1	LN:2521
@SQ	SN:ENSMUST00000042734.3	LN:3008
@SQ	SN:ENSMUST00000162686.8	LN:1847
@SQ	SN:ENSMUST00000027114.6	LN:3540
@SQ	SN:ENSMUST00000104588.3	LN:130
@SQ	SN:ENSMUST00000365942.1	LN:398
@SQ	SN:ENSMUST00020183657.1	LN:157
@SQ	SN:ENSMUST00000327884.1	LN:1477
@SQ	SN:ENSMUST00000188636.2	LN:890
@SQ	SN:ENSMUST00000194005.2	LN:2812
@SQ	SN:ENSMUST00000303847.1	LN:438
@SQ	SN:ENSMUST00000186851.2	LN:627
@SQ	SN:ENSMUST00000293138.1	LN:549
@SQ	SN:ENSMUST00000247727.2	LN:732
@SQ	SN:ENSMUST00000163239.8	LN:2313
@SQ	SN:ENSMUST00000170139.8	LN:2315
@SQ	SN:ENSMUST00000164302.8	LN:2088
@SQ	SN:ENSMUST00000167085.8	LN:3929
@SQ	SN:ENSMUST00000169772.3	LN:2311
@SQ	SN:ENSMUST00000172128.2	LN:392
@SQ	SN:ENSMUST00000365432.1	LN:661
@SQ	SN:ENSMUST00000164963.8	LN:2114
@SQ	SN:ENSMUST00000114410.10	LN:2512
@SQ	SN:ENSMUST00000027202.9	LN:4939
@SQ	SN:ENSMUST00000001027.7	LN:4423
@SQ	SN:ENSMUST00000266714.1	LN:248
@SQ	SN:ENSMUST00000266186.1	LN:809
@SQ	SN:ENSMUST00000040999.14	LN:4606
@SQ	SN:ENSMUST00000162011.3	LN:1568
@SQ	SN:ENSMUST00000337848.1	LN:451
@SQ	SN:ENSMUST00000158650.3	LN:108
@SQ	SN:ENSMUST00000348275.1	LN:465
@SQ	SN:ENSMUST00000040442.6	LN:4973
@SQ	SN:ENSMUST00000161126.2	LN:3723
@SQ	SN:ENSMUST00000114366.3	LN:5771
@SQ	SN:ENSMUST00000373781.1	LN:599
@SQ	SN:ENSMUST00000194925.2	LN:2623
@SQ	SN:ENSMUST00000373782.1	LN:594
@SQ	SN:ENSMUST00000373785.1	LN:432
@SQ	SN:ENSMUST00000050552.15	LN:3876
[truncated: 148,438 more rows]
[truncated: 10 more columns]
