# Supplementary material for: Evidence of off-target probe binding affecting 10x Genomics Xenium gene panels compromise accuracy of spatial transcriptomic profiling
Source: eLife. 2026 May 1;14:RP107070. doi: 10.7554/eLife.107070 (PMC13134852; doi:10.7554/eLife.107070)
Supplement: Supplementary file 10. — Results include all possible RNA species, and using a pad length (-pl) of 10. [file elife-107070-supp10.zip › xenium_probeset_results/mouse_5k_10pl_all/stat_missed_probes.txt]

ENSMUSG00000001642|Akr1b3|5849_1
ENSMUSG00000001642|Akr1b3|4011_1
ENSMUSG00000022577|Ly6h|15151_1
ENSMUSG00000026983|Il1f5|1459_1
ENSMUSG00000105827|Hist2h2bb|5661_1
ENSMUSG00000105827|Hist2h2bb|8950_1
