# Supplementary material for: Evidence of off-target probe binding affecting 10x Genomics Xenium gene panels compromise accuracy of spatial transcriptomic profiling
Source: eLife. 2026 May 1;14:RP107070. doi: 10.7554/eLife.107070 (PMC13134852; doi:10.7554/eLife.107070)
Supplement: Supplementary file 10. — Results include all possible RNA species, and using a pad length (-pl) of 10. [file elife-107070-supp10.zip › xenium_probeset_results/mouse_5k_10pl_all/probe2targets.tsv]

probe_id	n_genes	gene_ids	gene_names	cigars	transcript_ids	transcript_types
ENSMUSG00000000731|Aire|5833_1	1	[ENSMUSG00000000731,ENSMUSG00000000731,ENSMUSG00000000731,ENSMUSG00000000731,ENSMUSG00000000731,ENSMUSG00000000731,ENSMUSG00000000731,ENSMUSG00000000731,ENSMUSG00000000731,ENSMUSG00000000731,ENSMUSG00000000731]	[Aire,Aire,Aire,Aire,Aire,Aire,Aire,Aire,Aire,Aire,Aire]	[=32,=32,=32,=32,=32,=32,=32,=32,=32,=32,=32]	[ENSMUST00000105396.9,ENSMUST00000105395.9,ENSMUST00000019257.15,ENSMUST00000156417.8,ENSMUST00000154374.2,ENSMUST00000128241.8,ENSMUST00000155021.8,ENSMUST00000148469.8,ENSMUST00000145975.8,ENSMUST00000140636.8,ENSMUST00000130972.8]	[protein_coding,protein_coding,protein_coding,protein_coding,protein_coding,protein_coding,protein_coding,protein_coding,protein_coding,protein_coding,protein_coding]
ENSMUSG00000000731|Aire|17949_1	1	[ENSMUSG00000000731,ENSMUSG00000000731,ENSMUSG00000000731,ENSMUSG00000000731,ENSMUSG00000000731,ENSMUSG00000000731,ENSMUSG00000000731,ENSMUSG00000000731,ENSMUSG00000000731,ENSMUSG00000000731,ENSMUSG00000000731]	[Aire,Aire,Aire,Aire,Aire,Aire,Aire,Aire,Aire,Aire,Aire]	[=32,=32,=32,=32,=32,=32,=32,=32,=32,=32,=32]	[ENSMUST00000105396.9,ENSMUST00000105395.9,ENSMUST00000019257.15,ENSMUST00000156417.8,ENSMUST00000154374.2,ENSMUST00000128241.8,ENSMUST00000155021.8,ENSMUST00000148469.8,ENSMUST00000145975.8,ENSMUST00000140636.8,ENSMUST00000130972.8]	[protein_coding,protein_coding,protein_coding,protein_coding,protein_coding,protein_coding,protein_coding,protein_coding,protein_coding,protein_coding,protein_coding]
ENSMUSG00000000732|Icosl|7037_1	1	[ENSMUSG00000000732]	[Icosl]	[=32]	[ENSMUST00000105393.3]	[protein_coding]
ENSMUSG00000000732|Icosl|5091_1	1	[ENSMUSG00000000732]	[Icosl]	[=32]	[ENSMUST00000105393.3]	[protein_coding]
ENSMUSG00000000751|Rpa1|13969_1	1	[ENSMUSG00000000751,ENSMUSG00000000751]	[Rpa1,Rpa1]	[=32,=32]	[ENSMUST00000092907.12,ENSMUST00000000767.6]	[protein_coding,protein_coding]
ENSMUSG00000000751|Rpa1|12369_1	1	[ENSMUSG00000000751,ENSMUSG00000000751]	[Rpa1,Rpa1]	[=32,=32]	[ENSMUST00000092907.12,ENSMUST00000000767.6]	[protein_coding,protein_coding]
ENSMUSG00000000766|Oprm1|14621_1	1	[ENSMUSG00000000766,ENSMUSG00000000766,ENSMUSG00000000766,ENSMUSG00000000766,ENSMUSG00000000766,ENSMUSG00000000766,ENSMUSG00000000766,ENSMUSG00000000766,ENSMUSG00000000766,ENSMUSG00000000766,ENSMUSG00000000766,ENSMUSG00000000766,ENSMUSG00000000766,ENSMUSG00000000766,ENSMUSG00000000766,ENSMUSG00000000766]	[Oprm1,Oprm1,Oprm1,Oprm1,Oprm1,Oprm1,Oprm1,Oprm1,Oprm1,Oprm1,Oprm1,Oprm1,Oprm1,Oprm1,Oprm1,Oprm1]	[=32,=32,=32,=32,=32,=32,=32,=32,=32,=32,=32,=32,=32,=32,=32,=32]	[ENSMUST00000105604.8,ENSMUST00000092731.11,ENSMUST00000105605.8,ENSMUST00000052751.14,ENSMUST00000078634.12,ENSMUST00000154906.8,ENSMUST00000105603.2,ENSMUST00000000783.13,ENSMUST00000105602.8,ENSMUST00000105611.8,ENSMUST00000092734.11,ENSMUST00000135502.8,ENSMUST00000105607.8,ENSMUST00000063036.14,ENSMUST00000105615.9,ENSMUST00000056385.14]	[protein_coding,protein_coding,protein_coding,protein_coding,protein_coding,protein_coding,protein_coding,protein_coding,protein_coding,protein_coding,protein_coding,protein_coding,protein_coding,protein_coding,protein_coding,protein_coding]
ENSMUSG00000000766|Oprm1|16567_1	1	[ENSMUSG00000000766,ENSMUSG00000000766,ENSMUSG00000000766,ENSMUSG00000000766,ENSMUSG00000000766,ENSMUSG00000000766,ENSMUSG00000000766,ENSMUSG00000000766,ENSMUSG00000000766,ENSMUSG00000000766,ENSMUSG00000000766,ENSMUSG00000000766,ENSMUSG00000000766,ENSMUSG00000000766,ENSMUSG00000000766,ENSMUSG00000000766]	[Oprm1,Oprm1,Oprm1,Oprm1,Oprm1,Oprm1,Oprm1,Oprm1,Oprm1,Oprm1,Oprm1,Oprm1,Oprm1,Oprm1,Oprm1,Oprm1]	[=32,=32,=32,=32,=32,=32,=32,=32,=32,=32,=32,=32,=32,=32,=32,=32]	[ENSMUST00000105604.8,ENSMUST00000092731.11,ENSMUST00000105605.8,ENSMUST00000052751.14,ENSMUST00000078634.12,ENSMUST00000154906.8,ENSMUST00000105603.2,ENSMUST00000000783.13,ENSMUST00000105602.8,ENSMUST00000105611.8,ENSMUST00000092734.11,ENSMUST00000135502.8,ENSMUST00000105607.8,ENSMUST00000063036.14,ENSMUST00000105615.9,ENSMUST00000056385.14]	[protein_coding,protein_coding,protein_coding,protein_coding,protein_coding,protein_coding,protein_coding,protein_coding,protein_coding,protein_coding,protein_coding,protein_coding,protein_coding,protein_coding,protein_coding,protein_coding]
ENSMUSG00000000782|Tcf7|8600_1	1	[ENSMUSG00000000782,ENSMUSG00000000782]	[Tcf7,Tcf7]	[=32,=32]	[ENSMUST00000109071.3,ENSMUST00000086844.10]	[protein_coding,protein_coding]
ENSMUSG00000000782|Tcf7|11543_1	1	[ENSMUSG00000000782]	[Tcf7]	[=32]	[ENSMUST00000086844.10]	[protein_coding]
ENSMUSG00000002602|Axl|8816_1	1	[ENSMUSG00000002602,ENSMUSG00000002602]	[Axl,Axl]	[=32,=32]	[ENSMUST00000002677.11,ENSMUST00000085948.11]	[protein_coding,protein_coding]
ENSMUSG00000002602|Axl|14745_1	1	[ENSMUSG00000002602,ENSMUSG00000002602]	[Axl,Axl]	[=32,=32]	[ENSMUST00000002677.11,ENSMUST00000085948.11]	[protein_coding,protein_coding]
ENSMUSG00000002603|Tgfb1|10912_1	1	[ENSMUSG00000002603]	[Tgfb1]	[=32]	[ENSMUST00000002678.10]	[protein_coding]
ENSMUSG00000002603|Tgfb1|8926_1	1	[ENSMUSG00000002603]	[Tgfb1]	[=32]	[ENSMUST00000002678.10]	[protein_coding]
ENSMUSG00000002633|Shh|11674_1	1	[ENSMUSG00000002633]	[Shh]	[=32]	[ENSMUST00000002708.5]	[protein_coding]
ENSMUSG00000002633|Shh|12732_1	1	[ENSMUSG00000002633]	[Shh]	[=32]	[ENSMUST00000002708.5]	[protein_coding]
ENSMUSG00000002679|Med6|16227_1	1	[ENSMUSG00000002679,ENSMUSG00000002679,ENSMUSG00000002679]	[Med6,Med6,Med6]	[=32,=32,=32]	[ENSMUST00000161598.8,ENSMUST00000002756.14,ENSMUST00000161211.8]	[protein_coding,protein_coding,protein_coding]
ENSMUSG00000002679|Med6|947_1	1	[ENSMUSG00000002679,ENSMUSG00000002679,ENSMUSG00000002679]	[Med6,Med6,Med6]	[=32,=32,=32]	[ENSMUST00000161598.8,ENSMUST00000002756.14,ENSMUST00000161211.8]	[protein_coding,protein_coding,protein_coding]
ENSMUSG00000002688|Prkd1|8768_1	1	[ENSMUSG00000002688]	[Prkd1]	[=32]	[ENSMUST00000002765.9]	[protein_coding]
ENSMUSG00000002688|Prkd1|3722_1	1	[ENSMUSG00000002688]	[Prkd1]	[=32]	[ENSMUST00000002765.9]	[protein_coding]
ENSMUSG00000003382|Etv3|4628_2	1	[ENSMUSG00000003382,ENSMUSG00000003382]	[Etv3,Etv3]	[=32,=32]	[ENSMUST00000119109.8,ENSMUST00000170036.8]	[protein_coding,protein_coding]
ENSMUSG00000003410|Elavl3|15509_1	2	[ENSMUSG00000111842,ENSMUSG00000003410,ENSMUSG00000003410]	[Gm49318,Elavl3,Elavl3]	[=32,=32,=32]	[ENSMUST00000213738.2,ENSMUST00000215901.2,ENSMUST00000003501.9]	[nonsense_mediated_decay,protein_coding,protein_coding]
ENSMUSG00000003410|Elavl3|16862_1	1	[ENSMUSG00000003410,ENSMUSG00000003410]	[Elavl3,Elavl3]	[=32,=32]	[ENSMUST00000215901.2,ENSMUST00000003501.9]	[protein_coding,protein_coding]
ENSMUSG00000003411|Rab3b|12380_1	1	[ENSMUSG00000003411,ENSMUSG00000003411,ENSMUSG00000003411]	[Rab3b,Rab3b,Rab3b]	[=32,=32,=32]	[ENSMUST00000003502.4,ENSMUST00000106650.9,ENSMUST00000106651.9]	[protein_coding,protein_coding,protein_coding]
ENSMUSG00000003411|Rab3b|14773_1	1	[ENSMUSG00000003411]	[Rab3b]	[=32]	[ENSMUST00000106650.9]	[protein_coding]
ENSMUSG00000000605|Clcn4|3557_1	1	[ENSMUSG00000000605,ENSMUSG00000000605,ENSMUSG00000000605]	[Clcn4,Clcn4,Clcn4]	[=32,=32,=32]	[ENSMUST00000210594.2,ENSMUST00000000619.8,ENSMUST00000210061.2]	[protein_coding,protein_coding,protein_coding]
ENSMUSG00000000605|Clcn4|12845_1	1	[ENSMUSG00000000605,ENSMUSG00000000605,ENSMUSG00000000605]	[Clcn4,Clcn4,Clcn4]	[=32,=32,=32]	[ENSMUST00000210594.2,ENSMUST00000000619.8,ENSMUST00000210061.2]	[protein_coding,protein_coding,protein_coding]
ENSMUSG00000000617|Grm6|5371_1	1	[ENSMUSG00000000617,ENSMUSG00000000617]	[Grm6,Grm6]	[=32,=32]	[ENSMUST00000171427.8,ENSMUST00000000631.8]	[protein_coding,protein_coding]
ENSMUSG00000000617|Grm6|9442_1	1	[ENSMUSG00000000617,ENSMUSG00000000617]	[Grm6,Grm6]	[=32,=32]	[ENSMUST00000171427.8,ENSMUST00000000631.8]	[protein_coding,protein_coding]
ENSMUSG00000000628|Hk2|12572_1	1	[ENSMUSG00000000628,ENSMUSG00000000628]	[Hk2,Hk2]	[=32,=32]	[ENSMUST00000000642.11,ENSMUST00000170833.2]	[protein_coding,protein_coding]
ENSMUSG00000000628|Hk2|4503_1	1	[ENSMUSG00000000628,ENSMUSG00000000628]	[Hk2,Hk2]	[=32,=32]	[ENSMUST00000000642.11,ENSMUST00000170833.2]	[protein_coding,protein_coding]
ENSMUSG00000000631|Myo18a|9867_1	1	[ENSMUSG00000000631,ENSMUSG00000000631,ENSMUSG00000000631,ENSMUSG00000000631,ENSMUSG00000000631,ENSMUSG00000000631,ENSMUSG00000000631,ENSMUSG00000000631,ENSMUSG00000000631,ENSMUSG00000000631,ENSMUSG00000000631,ENSMUSG00000000631,ENSMUSG00000000631,ENSMUSG00000000631]	[Myo18a,Myo18a,Myo18a,Myo18a,Myo18a,Myo18a,Myo18a,Myo18a,Myo18a,Myo18a,Myo18a,Myo18a,Myo18a,Myo18a]	[=32,=32,=32,=32,=32,=32,=32,=32,=32,=32,=32,=32,=32,=32]	[ENSMUST00000000645.13,ENSMUST00000168348.8,ENSMUST00000172303.10,ENSMUST00000130627.9,ENSMUST00000169105.8,ENSMUST00000108375.9,ENSMUST00000092887.11,ENSMUST00000092884.11,ENSMUST00000102488.8,ENSMUST00000130305.9,ENSMUST00000167856.8,ENSMUST00000108376.9,ENSMUST00000164334.8,ENSMUST00000100794.10]	[protein_coding,protein_coding,protein_coding,protein_coding,protein_coding,protein_coding,protein_coding,protein_coding,protein_coding,protein_coding,protein_coding,protein_coding,protein_coding,protein_coding]
ENSMUSG00000000631|Myo18a|4330_1	1	[ENSMUSG00000000631,ENSMUSG00000000631,ENSMUSG00000000631,ENSMUSG00000000631,ENSMUSG00000000631,ENSMUSG00000000631,ENSMUSG00000000631,ENSMUSG00000000631,ENSMUSG00000000631,ENSMUSG00000000631,ENSMUSG00000000631,ENSMUSG00000000631,ENSMUSG00000000631,ENSMUSG00000000631]	[Myo18a,Myo18a,Myo18a,Myo18a,Myo18a,Myo18a,Myo18a,Myo18a,Myo18a,Myo18a,Myo18a,Myo18a,Myo18a,Myo18a]	[=32,=32,=32,=32,=32,=32,=32,=32,=32,=32,=32,=32,=32,=32]	[ENSMUST00000000645.13,ENSMUST00000168348.8,ENSMUST00000172303.10,ENSMUST00000130627.9,ENSMUST00000169105.8,ENSMUST00000108375.9,ENSMUST00000092887.11,ENSMUST00000092884.11,ENSMUST00000102488.8,ENSMUST00000130305.9,ENSMUST00000167856.8,ENSMUST00000108376.9,ENSMUST00000164334.8,ENSMUST00000100794.10]	[protein_coding,protein_coding,protein_coding,protein_coding,protein_coding,protein_coding,protein_coding,protein_coding,protein_coding,protein_coding,protein_coding,protein_coding,protein_coding,protein_coding]
ENSMUSG00000000632|Sez6|3441_1	1	[ENSMUSG00000000632,ENSMUSG00000000632]	[Sez6,Sez6]	[=32,=32]	[ENSMUST00000093995.10,ENSMUST00000000646.14]	[protein_coding,protein_coding]
ENSMUSG00000000632|Sez6|18021_1	1	[ENSMUSG00000000632,ENSMUSG00000000632]	[Sez6,Sez6]	[=32,=32]	[ENSMUST00000093995.10,ENSMUST00000000646.14]	[protein_coding,protein_coding]
ENSMUSG00000001823|Hoxd12|3862_1	1	[ENSMUSG00000001823]	[Hoxd12]	[=32]	[ENSMUST00000001878.6]	[protein_coding]
ENSMUSG00000001827|Folr1|13119_1	1	[ENSMUSG00000001827,ENSMUSG00000001827,ENSMUSG00000001827,ENSMUSG00000001827,ENSMUSG00000001827]	[Folr1,Folr1,Folr1,Folr1,Folr1]	[=32,=32,=32,=32,=32]	[ENSMUST00000106983.8,ENSMUST00000106982.8,ENSMUST00000106981.8,ENSMUST00000106985.8,ENSMUST00000106986.9]	[protein_coding,protein_coding,protein_coding,protein_coding,protein_coding]
ENSMUSG00000001827|Folr1|12767_1	1	[ENSMUSG00000001827,ENSMUSG00000001827,ENSMUSG00000001827,ENSMUSG00000001827,ENSMUSG00000001827]	[Folr1,Folr1,Folr1,Folr1,Folr1]	[=32,=32,=32,=32,=32]	[ENSMUST00000106983.8,ENSMUST00000106982.8,ENSMUST00000106981.8,ENSMUST00000106985.8,ENSMUST00000106986.9]	[protein_coding,protein_coding,protein_coding,protein_coding,protein_coding]
ENSMUSG00000001847|Rac1|4135_1	1	[ENSMUSG00000001847,ENSMUSG00000001847]	[Rac1,Rac1]	[=32,=32]	[ENSMUST00000080537.14,ENSMUST00000100489.4]	[protein_coding,protein_coding]
ENSMUSG00000001864|Aif1l|13537_1	1	[ENSMUSG00000001864,ENSMUSG00000001864]	[Aif1l,Aif1l]	[=32,=32]	[ENSMUST00000148056.4,ENSMUST00000001920.13]	[protein_coding,protein_coding]
ENSMUSG00000001864|Aif1l|4284_1	1	[ENSMUSG00000001864,ENSMUSG00000001864]	[Aif1l,Aif1l]	[=32,=32]	[ENSMUST00000148056.4,ENSMUST00000001920.13]	[protein_coding,protein_coding]
ENSMUSG00000001870|Ltbp1|188_1	1	[ENSMUSG00000001870,ENSMUSG00000001870,ENSMUSG00000001870,ENSMUSG00000001870]	[Ltbp1,Ltbp1,Ltbp1,Ltbp1]	[=32,=32,=32,=32]	[ENSMUST00000001927.12,ENSMUST00000234490.2,ENSMUST00000112516.8,ENSMUST00000112514.2]	[protein_coding,protein_coding,protein_coding,protein_coding]
ENSMUSG00000001870|Ltbp1|17170_1	1	[ENSMUSG00000001870,ENSMUSG00000001870,ENSMUSG00000001870,ENSMUSG00000001870]	[Ltbp1,Ltbp1,Ltbp1,Ltbp1]	[=32,=32,=32,=32]	[ENSMUST00000001927.12,ENSMUST00000234490.2,ENSMUST00000112516.8,ENSMUST00000112514.2]	[protein_coding,protein_coding,protein_coding,protein_coding]
ENSMUSG00000003068|Stk11|1866_1	1	[ENSMUSG00000003068,ENSMUSG00000003068]	[Stk11,Stk11]	[=32,=32]	[ENSMUST00000105370.8,ENSMUST00000003152.14]	[protein_coding,protein_coding]
ENSMUSG00000003068|Stk11|16508_1	1	[ENSMUSG00000003068,ENSMUSG00000003068]	[Stk11,Stk11]	[=32,=32]	[ENSMUST00000105370.8,ENSMUST00000003152.14]	[protein_coding,protein_coding]
ENSMUSG00000003070|Efna2|1173_1	1	[ENSMUSG00000003070]	[Efna2]	[=32]	[ENSMUST00000003154.7]	[protein_coding]
ENSMUSG00000003070|Efna2|15662_1	1	[ENSMUSG00000003070]	[Efna2]	[=32]	[ENSMUST00000003154.7]	[protein_coding]
ENSMUSG00000003099|Ppp5c|993_1	1	[ENSMUSG00000003099]	[Ppp5c]	[=32]	[ENSMUST00000003183.12]	[protein_coding]
ENSMUSG00000003099|Ppp5c|12538_1	1	[ENSMUSG00000003099]	[Ppp5c]	[=32]	[ENSMUST00000003183.12]	[protein_coding]
ENSMUSG00000003123|Lipe|3336_1	1	[ENSMUSG00000003123,ENSMUSG00000003123,ENSMUSG00000003123,ENSMUSG00000003123]	[Lipe,Lipe,Lipe,Lipe]	[=32,=32,=32,=32]	[ENSMUST00000149349.2,ENSMUST00000206861.2,ENSMUST00000003207.11,ENSMUST00000054301.14]	[protein_coding,protein_coding,protein_coding,protein_coding]
ENSMUSG00000003123|Lipe|3257_1	1	[ENSMUSG00000003123,ENSMUSG00000003123,ENSMUSG00000003123,ENSMUSG00000003123]	[Lipe,Lipe,Lipe,Lipe]	[=32,=32,=32,=32]	[ENSMUST00000149349.2,ENSMUST00000206861.2,ENSMUST00000003207.11,ENSMUST00000054301.14]	[protein_coding,protein_coding,protein_coding,protein_coding]
ENSMUSG00000003131|Pafah1b2|15528_1	1	[ENSMUSG00000003131,ENSMUSG00000003131]	[Pafah1b2,Pafah1b2]	[=32,=32]	[ENSMUST00000172450.3,ENSMUST00000214179.2]	[protein_coding,protein_coding]
ENSMUSG00000003131|Pafah1b2|17437_1	1	[ENSMUSG00000003131]	[Pafah1b2]	[=32]	[ENSMUST00000172450.3]	[protein_coding]
ENSMUSG00000000247|Lhx2|8365_1	1	[ENSMUSG00000000247]	[Lhx2]	[=32]	[ENSMUST00000000253.6]	[protein_coding]
ENSMUSG00000000263|Glra1|14379_1	1	[ENSMUSG00000000263,ENSMUSG00000000263,ENSMUSG00000000263]	[Glra1,Glra1,Glra1]	[=32,=32,=32]	[ENSMUST00000108853.8,ENSMUST00000075603.5,ENSMUST00000102716.10]	[protein_coding,protein_coding,protein_coding]
ENSMUSG00000000263|Glra1|8969_1	1	[ENSMUSG00000000263,ENSMUSG00000000263,ENSMUSG00000000263]	[Glra1,Glra1,Glra1]	[=32,=32,=32]	[ENSMUST00000108853.8,ENSMUST00000075603.5,ENSMUST00000102716.10]	[protein_coding,protein_coding,protein_coding]
ENSMUSG00000000290|Itgb2|15482_1	1	[ENSMUSG00000000290]	[Itgb2]	[=32]	[ENSMUST00000000299.14]	[protein_coding]
ENSMUSG00000000290|Itgb2|8125_1	1	[ENSMUSG00000000290]	[Itgb2]	[=32]	[ENSMUST00000000299.14]	[protein_coding]
ENSMUSG00000000303|Cdh1|15599_1	1	[ENSMUSG00000000303]	[Cdh1]	[=32]	[ENSMUST00000000312.12]	[protein_coding]
ENSMUSG00000000303|Cdh1|6514_1	1	[ENSMUSG00000000303]	[Cdh1]	[=32]	[ENSMUST00000000312.12]	[protein_coding]
ENSMUSG00000000305|Cdh4|2069_1	1	[ENSMUSG00000000305,ENSMUSG00000000305]	[Cdh4,Cdh4]	[=32,=32]	[ENSMUST00000108911.2,ENSMUST00000000314.13]	[protein_coding,protein_coding]
ENSMUSG00000000305|Cdh4|209_1	1	[ENSMUSG00000000305,ENSMUSG00000000305]	[Cdh4,Cdh4]	[=32,=32]	[ENSMUST00000108911.2,ENSMUST00000000314.13]	[protein_coding,protein_coding]
ENSMUSG00000000318|Clec10a|9041_1	1	[ENSMUSG00000000318,ENSMUSG00000000318,ENSMUSG00000000318]	[Clec10a,Clec10a,Clec10a]	[=32,=32,=32]	[ENSMUST00000102571.10,ENSMUST00000178945.8,ENSMUST00000000327.13]	[protein_coding,protein_coding,protein_coding]
ENSMUSG00000001018|Snapin|7800_1	1	[ENSMUSG00000001018]	[Snapin]	[=32]	[ENSMUST00000149884.2]	[protein_coding]
ENSMUSG00000001027|Scn4a|16801_1	1	[ENSMUSG00000001027]	[Scn4a]	[=32]	[ENSMUST00000021056.8]	[protein_coding]
ENSMUSG00000001027|Scn4a|16709_1	1	[ENSMUSG00000001027]	[Scn4a]	[=32]	[ENSMUST00000021056.8]	[protein_coding]
ENSMUSG00000001034|Mapk7|16646_1	1	[ENSMUSG00000001034,ENSMUSG00000001034,ENSMUSG00000001034]	[Mapk7,Mapk7,Mapk7]	[=32,=32,=32]	[ENSMUST00000101085.9,ENSMUST00000108714.2,ENSMUST00000079080.13]	[protein_coding,protein_coding,protein_coding]
ENSMUSG00000001034|Mapk7|5702_1	1	[ENSMUSG00000001034,ENSMUSG00000001034,ENSMUSG00000001034]	[Mapk7,Mapk7,Mapk7]	[=32,=32,=32]	[ENSMUST00000101085.9,ENSMUST00000108714.2,ENSMUST00000079080.13]	[protein_coding,protein_coding,protein_coding]
ENSMUSG00000001062|Vps9d1|7718_1	1	[ENSMUSG00000001062,ENSMUSG00000001062]	[Vps9d1,Vps9d1]	[=32,=32]	[ENSMUST00000122363.8,ENSMUST00000118279.2]	[protein_coding,protein_coding]
ENSMUSG00000001062|Vps9d1|8500_1	1	[ENSMUSG00000001062,ENSMUSG00000001062]	[Vps9d1,Vps9d1]	[=32,=32]	[ENSMUST00000122363.8,ENSMUST00000118279.2]	[protein_coding,protein_coding]
ENSMUSG00000001119|Col6a1|16381_1	1	[ENSMUSG00000001119]	[Col6a1]	[=32]	[ENSMUST00000001147.5]	[protein_coding]
ENSMUSG00000001120|Pcbp3|3650_1	1	[ENSMUSG00000001120,ENSMUSG00000001120,ENSMUSG00000001120]	[Pcbp3,Pcbp3,Pcbp3]	[=32,=32,=32]	[ENSMUST00000168465.9,ENSMUST00000001148.11,ENSMUST00000105411.9]	[protein_coding,protein_coding,protein_coding]
ENSMUSG00000001120|Pcbp3|18473_1	1	[ENSMUSG00000001120,ENSMUSG00000001120,ENSMUSG00000001120]	[Pcbp3,Pcbp3,Pcbp3]	[=32,=32,=32]	[ENSMUST00000168465.9,ENSMUST00000001148.11,ENSMUST00000105411.9]	[protein_coding,protein_coding,protein_coding]
ENSMUSG00000001444|Tbx21|1848_1	1	[ENSMUSG00000001444]	[Tbx21]	[=32]	[ENSMUST00000001484.3]	[protein_coding]
ENSMUSG00000001444|Tbx21|7010_1	1	[ENSMUSG00000001444]	[Tbx21]	[=32]	[ENSMUST00000001484.3]	[protein_coding]
ENSMUSG00000001493|Meox1|11449_1	1	[ENSMUSG00000001493]	[Meox1]	[=32]	[ENSMUST00000057054.8]	[protein_coding]
ENSMUSG00000001493|Meox1|15579_1	1	[ENSMUSG00000001493]	[Meox1]	[=32]	[ENSMUST00000057054.8]	[protein_coding]
ENSMUSG00000001494|Sost|16882_1	1	[ENSMUSG00000001494]	[Sost]	[=32]	[ENSMUST00000001534.7]	[protein_coding]
ENSMUSG00000001494|Sost|11216_1	1	[ENSMUSG00000001494]	[Sost]	[=32]	[ENSMUST00000001534.7]	[protein_coding]
ENSMUSG00000001496|Nkx2-1|4836_1	1	[ENSMUSG00000001496,ENSMUSG00000001496]	[Nkx2-1,Nkx2-1]	[=32,=32]	[ENSMUST00000178477.9,ENSMUST00000001536.9]	[protein_coding,protein_coding]
ENSMUSG00000001496|Nkx2-1|16919_1	1	[ENSMUSG00000001496,ENSMUSG00000001496]	[Nkx2-1,Nkx2-1]	[=32,=32]	[ENSMUST00000178477.9,ENSMUST00000001536.9]	[protein_coding,protein_coding]
ENSMUSG00000001497|Pax9|2982_1	1	[ENSMUSG00000001497,ENSMUSG00000001497]	[Pax9,Pax9]	[=32,=32]	[ENSMUST00000001538.10,ENSMUST00000153250.9]	[protein_coding,protein_coding]
ENSMUSG00000001497|Pax9|4604_1	1	[ENSMUSG00000001497,ENSMUSG00000001497]	[Pax9,Pax9]	[=32,=32]	[ENSMUST00000001538.10,ENSMUST00000153250.9]	[protein_coding,protein_coding]
ENSMUSG00000001985|Grik3|13993_1	1	[ENSMUSG00000001985]	[Grik3]	[=32]	[ENSMUST00000030676.8]	[protein_coding]
ENSMUSG00000001985|Grik3|4745_1	1	[ENSMUSG00000001985]	[Grik3]	[=32]	[ENSMUST00000030676.8]	[protein_coding]
ENSMUSG00000001986|Gria3|17696_1	1	[ENSMUSG00000001986,ENSMUSG00000001986,ENSMUSG00000001986]	[Gria3,Gria3,Gria3]	[=32,=32,=32]	[ENSMUST00000165288.2,ENSMUST00000076349.12,ENSMUST00000115103.9]	[protein_coding,protein_coding,protein_coding]
ENSMUSG00000001986|Gria3|14654_1	1	[ENSMUSG00000001986,ENSMUSG00000001986,ENSMUSG00000001986]	[Gria3,Gria3,Gria3]	[=32,=32,=32]	[ENSMUST00000165288.2,ENSMUST00000076349.12,ENSMUST00000115103.9]	[protein_coding,protein_coding,protein_coding]
ENSMUSG00000001988|Npas1|14030_1	1	[ENSMUSG00000001988,ENSMUSG00000001988]	[Npas1,Npas1]	[=32,=32]	[ENSMUST00000002053.9,ENSMUST00000210748.2]	[protein_coding,protein_coding]
ENSMUSG00000001988|Npas1|13214_1	1	[ENSMUSG00000001988,ENSMUSG00000001988]	[Npas1,Npas1]	[=32,=32]	[ENSMUST00000002053.9,ENSMUST00000210748.2]	[protein_coding,protein_coding]
ENSMUSG00000002028|Kmt2a|12492_1	1	[ENSMUSG00000002028,ENSMUSG00000002028]	[Kmt2a,Kmt2a]	[=32,=32]	[ENSMUST00000002095.11,ENSMUST00000114689.8]	[protein_coding,protein_coding]
ENSMUSG00000002028|Kmt2a|14735_1	1	[ENSMUSG00000002028,ENSMUSG00000002028]	[Kmt2a,Kmt2a]	[=32,=32]	[ENSMUST00000002095.11,ENSMUST00000114689.8]	[protein_coding,protein_coding]
ENSMUSG00000002033|Cd3g|13307_1	1	[ENSMUSG00000002033]	[Cd3g]	[=32]	[ENSMUST00000002101.12]	[protein_coding]
ENSMUSG00000002033|Cd3g|13307_2	1	[ENSMUSG00000002033]	[Cd3g]	[=32]	[ENSMUST00000002101.12]	[protein_coding]
ENSMUSG00000002997|Prkar2b|226_1	1	[ENSMUSG00000002997,ENSMUSG00000002997,ENSMUSG00000002997]	[Prkar2b,Prkar2b,Prkar2b]	[=32,=32,=32]	[ENSMUST00000036497.16,ENSMUST00000146865.2,ENSMUST00000003079.12]	[protein_coding,protein_coding,protein_coding]
ENSMUSG00000002997|Prkar2b|15630_1	1	[ENSMUSG00000002997,ENSMUSG00000002997,ENSMUSG00000002997]	[Prkar2b,Prkar2b,Prkar2b]	[=32,=32,=32]	[ENSMUST00000036497.16,ENSMUST00000146865.2,ENSMUST00000003079.12]	[protein_coding,protein_coding,protein_coding]
ENSMUSG00000003031|Cdkn1b|351_1	1	[ENSMUSG00000003031,ENSMUSG00000003031,ENSMUSG00000003031]	[Cdkn1b,Cdkn1b,Cdkn1b]	[=32,=32,=32]	[ENSMUST00000067327.11,ENSMUST00000204807.2,ENSMUST00000003115.9]	[protein_coding,protein_coding,protein_coding]
ENSMUSG00000003031|Cdkn1b|15369_1	1	[ENSMUSG00000003031,ENSMUSG00000003031,ENSMUSG00000003031]	[Cdkn1b,Cdkn1b,Cdkn1b]	[=32,=32,=32]	[ENSMUST00000067327.11,ENSMUST00000204807.2,ENSMUST00000003115.9]	[protein_coding,protein_coding,protein_coding]
ENSMUSG00000003032|Klf4|6691_1	1	[ENSMUSG00000003032]	[Klf4]	[=32]	[ENSMUST00000107619.3]	[protein_coding]
ENSMUSG00000003037|Rab8a|9091_1	1	[ENSMUSG00000003037]	[Rab8a]	[=32]	[ENSMUST00000003121.9]	[protein_coding]
ENSMUSG00000003037|Rab8a|8968_1	1	[ENSMUSG00000003037]	[Rab8a]	[=32]	[ENSMUST00000003121.9]	[protein_coding]
ENSMUSG00000003051|Elf3|2064_1	1	[ENSMUSG00000003051,ENSMUSG00000003051]	[Elf3,Elf3]	[=32,=32]	[ENSMUST00000185752.2,ENSMUST00000003135.14]	[protein_coding,protein_coding]
ENSMUSG00000003051|Elf3|14470_1	1	[ENSMUSG00000003051,ENSMUSG00000003051]	[Elf3,Elf3]	[=32,=32]	[ENSMUST00000185752.2,ENSMUST00000003135.14]	[protein_coding,protein_coding]
ENSMUSG00000003053|Cyp2c29|16083_1	1	[ENSMUSG00000003053,ENSMUSG00000003053]	[Cyp2c29,Cyp2c29]	[=32,=32]	[ENSMUST00000176624.8,ENSMUST00000003137.15]	[protein_coding,protein_coding]
ENSMUSG00000000001|Gnai3|1551_1	1	[ENSMUSG00000000001]	[Gnai3]	[=32]	[ENSMUST00000000001.5]	[protein_coding]
ENSMUSG00000000001|Gnai3|2346_1	1	[ENSMUSG00000000001]	[Gnai3]	[=32]	[ENSMUST00000000001.5]	[protein_coding]
ENSMUSG00000000031|H19|9301_1	1	[ENSMUSG00000000031,ENSMUSG00000000031]	[H19,H19]	[=32,=32]	[ENSMUST00000299854.1,ENSMUST00000247519.1]	[lncRNA,lncRNA]
ENSMUSG00000000031|H19|15352_1	1	[ENSMUSG00000000031,ENSMUSG00000000031]	[H19,H19]	[=32,=32]	[ENSMUST00000299854.1,ENSMUST00000247519.1]	[lncRNA,lncRNA]
ENSMUSG00000000058|Cav2|3209_1	1	[ENSMUSG00000000058]	[Cav2]	[=32]	[ENSMUST00000115459.2]	[protein_coding]
ENSMUSG00000000058|Cav2|3209_2	1	[ENSMUSG00000000058,ENSMUSG00000000058]	[Cav2,Cav2]	[=32,=32]	[ENSMUST00000000058.7,ENSMUST00000115462.2]	[protein_coding,protein_coding]
ENSMUSG00000000058|Cav2|14963_1	1	[ENSMUSG00000000058]	[Cav2]	[=32]	[ENSMUST00000000058.7]	[protein_coding]
ENSMUSG00000000085|Scmh1|11305_1	1	[ENSMUSG00000000085,ENSMUSG00000000085,ENSMUSG00000000085,ENSMUSG00000000085]	[Scmh1,Scmh1,Scmh1,Scmh1]	[=32,=32,=32,=32]	[ENSMUST00000106301.8,ENSMUST00000000087.13,ENSMUST00000064991.13,ENSMUST00000106298.10]	[protein_coding,protein_coding,protein_coding,protein_coding]
ENSMUSG00000000085|Scmh1|2111_1	1	[ENSMUSG00000000085,ENSMUSG00000000085,ENSMUSG00000000085,ENSMUSG00000000085]	[Scmh1,Scmh1,Scmh1,Scmh1]	[=32,=32,=32,=32]	[ENSMUST00000106301.8,ENSMUST00000000087.13,ENSMUST00000064991.13,ENSMUST00000106298.10]	[protein_coding,protein_coding,protein_coding,protein_coding]
ENSMUSG00000000093|Tbx2|8207_1	1	[ENSMUSG00000000093]	[Tbx2]	[=32]	[ENSMUST00000000095.7]	[protein_coding]
ENSMUSG00000001211|Agpat3|833_1	1	[ENSMUSG00000001211,ENSMUSG00000001211,ENSMUSG00000001211,ENSMUSG00000001211,ENSMUSG00000001211,ENSMUSG00000001211]	[Agpat3,Agpat3,Agpat3,Agpat3,Agpat3,Agpat3]	[=32,=32,=32,=32,=32,=32]	[ENSMUST00000105389.8,ENSMUST00000105387.8,ENSMUST00000001240.12,ENSMUST00000166360.8,ENSMUST00000105390.8,ENSMUST00000105388.8]	[protein_coding,protein_coding,protein_coding,protein_coding,protein_coding,protein_coding]
ENSMUSG00000001211|Agpat3|9377_1	1	[ENSMUSG00000001211,ENSMUSG00000001211,ENSMUSG00000001211,ENSMUSG00000001211,ENSMUSG00000001211,ENSMUSG00000001211]	[Agpat3,Agpat3,Agpat3,Agpat3,Agpat3,Agpat3]	[=32,=32,=32,=32,=32,=32]	[ENSMUST00000105389.8,ENSMUST00000105387.8,ENSMUST00000001240.12,ENSMUST00000166360.8,ENSMUST00000105390.8,ENSMUST00000105388.8]	[protein_coding,protein_coding,protein_coding,protein_coding,protein_coding,protein_coding]
ENSMUSG00000001225|Slc26a3|7481_1	1	[ENSMUSG00000001225]	[Slc26a3]	[=32]	[ENSMUST00000001254.6]	[protein_coding]
ENSMUSG00000001225|Slc26a3|3216_1	1	[ENSMUSG00000001225]	[Slc26a3]	[=32]	[ENSMUST00000001254.6]	[protein_coding]
ENSMUSG00000001228|Uhrf1|15483_1	1	[ENSMUSG00000001228,ENSMUSG00000001228,ENSMUSG00000001228,ENSMUSG00000001228]	[Uhrf1,Uhrf1,Uhrf1,Uhrf1]	[=32,=32,=32,=32]	[ENSMUST00000113035.8,ENSMUST00000001258.15,ENSMUST00000113039.9,ENSMUST00000113038.8]	[protein_coding,protein_coding,protein_coding,protein_coding]
ENSMUSG00000001228|Uhrf1|2520_1	1	[ENSMUSG00000001228,ENSMUSG00000001228,ENSMUSG00000001228,ENSMUSG00000001228]	[Uhrf1,Uhrf1,Uhrf1,Uhrf1]	[=32,=32,=32,=32]	[ENSMUST00000113035.8,ENSMUST00000001258.15,ENSMUST00000113039.9,ENSMUST00000113038.8]	[protein_coding,protein_coding,protein_coding,protein_coding]
ENSMUSG00000001229|Dpp9|10255_1	1	[ENSMUSG00000001229]	[Dpp9]	[=32]	[ENSMUST00000038794.6]	[protein_coding]
ENSMUSG00000001229|Dpp9|13964_1	1	[ENSMUSG00000001229]	[Dpp9]	[=32]	[ENSMUST00000038794.6]	[protein_coding]
ENSMUSG00000001247|Lsr|5736_1	1	[ENSMUSG00000001247,ENSMUSG00000001247,ENSMUSG00000001247,ENSMUSG00000001247]	[Lsr,Lsr,Lsr,Lsr]	[=32,=32,=32,=32]	[ENSMUST00000098553.11,ENSMUST00000001279.15,ENSMUST00000205961.2,ENSMUST00000108116.10]	[protein_coding,protein_coding,protein_coding,protein_coding]
ENSMUSG00000001247|Lsr|2525_1	1	[ENSMUSG00000001247,ENSMUSG00000001247,ENSMUSG00000001247,ENSMUSG00000001247]	[Lsr,Lsr,Lsr,Lsr]	[=32,=32,=32,=32]	[ENSMUST00000098553.11,ENSMUST00000001279.15,ENSMUST00000205961.2,ENSMUST00000108116.10]	[protein_coding,protein_coding,protein_coding,protein_coding]
ENSMUSG00000002103|Acp2|12370_1	1	[ENSMUSG00000002103,ENSMUSG00000002103,ENSMUSG00000002103]	[Acp2,Acp2,Acp2]	[=32,=32,=32]	[ENSMUST00000239169.2,ENSMUST00000002172.14,ENSMUST00000238832.2]	[protein_coding,protein_coding,protein_coding]
ENSMUSG00000002103|Acp2|7739_1	1	[ENSMUSG00000002103,ENSMUSG00000002103,ENSMUSG00000002103]	[Acp2,Acp2,Acp2]	[=32,=32,=32]	[ENSMUST00000239169.2,ENSMUST00000002172.14,ENSMUST00000238832.2]	[protein_coding,protein_coding,protein_coding]
ENSMUSG00000002104|Rapsn|11644_1	1	[ENSMUSG00000002104,ENSMUSG00000002104,ENSMUSG00000002104]	[Rapsn,Rapsn,Rapsn]	[=32,=32,=32]	[ENSMUST00000050323.6,ENSMUST00000111446.10,ENSMUST00000111445.10]	[protein_coding,protein_coding,protein_coding]
ENSMUSG00000002104|Rapsn|15688_1	1	[ENSMUSG00000002104,ENSMUSG00000002104]	[Rapsn,Rapsn]	[=32,=32]	[ENSMUST00000050323.6,ENSMUST00000111446.10]	[protein_coding,protein_coding]
ENSMUSG00000002108|Nr1h3|3085_1	1	[ENSMUSG00000002108,ENSMUSG00000002108,ENSMUSG00000002108,ENSMUSG00000002108]	[Nr1h3,Nr1h3,Nr1h3,Nr1h3]	[=32,=32,=32,=32]	[ENSMUST00000111354.2,ENSMUST00000002177.9,ENSMUST00000111356.8,ENSMUST00000111355.8]	[protein_coding,protein_coding,protein_coding,protein_coding]
ENSMUSG00000002108|Nr1h3|2702_1	1	[ENSMUSG00000002108,ENSMUSG00000002108,ENSMUSG00000002108,ENSMUSG00000002108]	[Nr1h3,Nr1h3,Nr1h3,Nr1h3]	[=32,=32,=32,=32]	[ENSMUST00000111354.2,ENSMUST00000002177.9,ENSMUST00000111356.8,ENSMUST00000111355.8]	[protein_coding,protein_coding,protein_coding,protein_coding]
ENSMUSG00000002111|Spi1|12280_1	1	[ENSMUSG00000002111,ENSMUSG00000002111,ENSMUSG00000002111]	[Spi1,Spi1,Spi1]	[=32,=32,=32]	[ENSMUST00000002180.8,ENSMUST00000249729.1,ENSMUST00000249728.1]	[protein_coding,protein_coding,protein_coding]
ENSMUSG00000002111|Spi1|11942_1	1	[ENSMUSG00000002111,ENSMUSG00000002111,ENSMUSG00000002111]	[Spi1,Spi1,Spi1]	[=32,=32,=32]	[ENSMUST00000002180.8,ENSMUST00000249729.1,ENSMUST00000249728.1]	[protein_coding,protein_coding,protein_coding]
ENSMUSG00000002129|Sf3a1|9698_1	1	[ENSMUSG00000002129]	[Sf3a1]	[=32]	[ENSMUST00000002198.4]	[protein_coding]
ENSMUSG00000002129|Sf3a1|16635_1	1	[ENSMUSG00000002129]	[Sf3a1]	[=32]	[ENSMUST00000002198.4]	[protein_coding]
ENSMUSG00000003518|Dusp3|8333_1	1	[ENSMUSG00000003518,ENSMUSG00000003518,ENSMUSG00000003518,ENSMUSG00000003518]	[Dusp3,Dusp3,Dusp3,Dusp3]	[=32,=32,=32,=32]	[ENSMUST00000107172.8,ENSMUST00000003612.13,ENSMUST00000107173.9,ENSMUST00000151678.8]	[protein_coding,protein_coding,protein_coding,protein_coding]
ENSMUSG00000003526|Prodh|3950_1	1	[ENSMUSG00000003526]	[Prodh]	[=32]	[ENSMUST00000139861.2]	[protein_coding]
ENSMUSG00000003526|Prodh|3950_2	1	[ENSMUSG00000003526,ENSMUSG00000003526]	[Prodh,Prodh]	[=32,=32]	[ENSMUST00000136776.8,ENSMUST00000003620.13]	[protein_coding,protein_coding]
ENSMUSG00000003526|Prodh|6404_1	1	[ENSMUSG00000003526,ENSMUSG00000003526]	[Prodh,Prodh]	[=32,=32]	[ENSMUST00000136776.8,ENSMUST00000003620.13]	[protein_coding,protein_coding]
ENSMUSG00000003527|Ess2|7943_1	1	[ENSMUSG00000003527,ENSMUSG00000003527]	[Ess2,Ess2]	[=32,=32]	[ENSMUST00000003621.10,ENSMUST00000232423.2]	[protein_coding,protein_coding]
ENSMUSG00000003527|Ess2|11100_1	1	[ENSMUSG00000003527,ENSMUSG00000003527]	[Ess2,Ess2]	[=32,=32]	[ENSMUST00000003621.10,ENSMUST00000232423.2]	[protein_coding,protein_coding]
ENSMUSG00000000791|Il12rb1|10633_1	1	[ENSMUSG00000000791,ENSMUSG00000000791]	[Il12rb1,Il12rb1]	[=32,=32]	[ENSMUST00000000808.8,ENSMUST00000212657.2]	[protein_coding,protein_coding]
ENSMUSG00000000791|Il12rb1|1934_1	1	[ENSMUSG00000000791,ENSMUSG00000000791]	[Il12rb1,Il12rb1]	[=32,=32]	[ENSMUST00000000808.8,ENSMUST00000212657.2]	[protein_coding,protein_coding]
ENSMUSG00000000804|Usp32|1021_1	1	[ENSMUSG00000000804]	[Usp32]	[=32]	[ENSMUST00000108075.9]	[protein_coding]
ENSMUSG00000000804|Usp32|18328_1	1	[ENSMUSG00000000804]	[Usp32]	[=32]	[ENSMUST00000108075.9]	[protein_coding]
ENSMUSG00000000805|Car4|12054_1	1	[ENSMUSG00000000805]	[Car4]	[=32]	[ENSMUST00000103194.10]	[protein_coding]
ENSMUSG00000000805|Car4|13536_1	1	[ENSMUSG00000000805]	[Car4]	[=32]	[ENSMUST00000103194.10]	[protein_coding]
ENSMUSG00000000817|Fasl|12557_1	1	[ENSMUSG00000000817]	[Fasl]	[=32]	[ENSMUST00000000834.4]	[protein_coding]
ENSMUSG00000000817|Fasl|10223_1	1	[ENSMUSG00000000817]	[Fasl]	[=32]	[ENSMUST00000000834.4]	[protein_coding]
ENSMUSG00000000826|Dnajc5|13378_1	1	[ENSMUSG00000000826,ENSMUSG00000000826,ENSMUSG00000000826]	[Dnajc5,Dnajc5,Dnajc5]	[=32,=32,=32]	[ENSMUST00000108797.8,ENSMUST00000108796.2,ENSMUST00000072334.12]	[protein_coding,protein_coding,protein_coding]
ENSMUSG00000000826|Dnajc5|20_1	1	[ENSMUSG00000000826,ENSMUSG00000000826]	[Dnajc5,Dnajc5]	[=32,=32]	[ENSMUST00000108797.8,ENSMUST00000072334.12]	[protein_coding,protein_coding]
ENSMUSG00000001288|Rarg|4066_1	1	[ENSMUSG00000001288,ENSMUSG00000001288]	[Rarg,Rarg]	[=32,=32]	[ENSMUST00000043172.15,ENSMUST00000063339.14]	[protein_coding,protein_coding]
ENSMUSG00000001288|Rarg|2761_1	1	[ENSMUSG00000001288,ENSMUSG00000001288]	[Rarg,Rarg]	[=32,=32]	[ENSMUST00000043172.15,ENSMUST00000063339.14]	[protein_coding,protein_coding]
ENSMUSG00000001300|Efnb2|15142_1	1	[ENSMUSG00000001300]	[Efnb2]	[=32]	[ENSMUST00000001319.15]	[protein_coding]
ENSMUSG00000001300|Efnb2|467_1	1	[ENSMUSG00000001300]	[Efnb2]	[=32]	[ENSMUST00000001319.15]	[protein_coding]
ENSMUSG00000001313|Rnd2|4870_1	1	[ENSMUSG00000001313]	[Rnd2]	[=32]	[ENSMUST00000001347.7]	[protein_coding]
ENSMUSG00000001313|Rnd2|17575_1	1	[ENSMUSG00000001313]	[Rnd2]	[=32]	[ENSMUST00000001347.7]	[protein_coding]
ENSMUSG00000001323|Srr|12983_1	1	[ENSMUSG00000001323,ENSMUSG00000001323,ENSMUSG00000001323,ENSMUSG00000001323]	[Srr,Srr,Srr,Srr]	[=32,=32,=32,=32]	[ENSMUST00000108448.8,ENSMUST00000121738.8,ENSMUST00000065211.9,ENSMUST00000108447.8]	[protein_coding,protein_coding,protein_coding,protein_coding]
ENSMUSG00000001323|Srr|8886_1	1	[ENSMUSG00000001323,ENSMUSG00000001323,ENSMUSG00000001323,ENSMUSG00000001323]	[Srr,Srr,Srr,Srr]	[=32,=32,=32,=32]	[ENSMUST00000108448.8,ENSMUST00000121738.8,ENSMUST00000065211.9,ENSMUST00000108447.8]	[protein_coding,protein_coding,protein_coding,protein_coding]
ENSMUSG00000001334|Fndc5|881_1	1	[ENSMUSG00000001334,ENSMUSG00000001334]	[Fndc5,Fndc5]	[=32,=32]	[ENSMUST00000102600.4,ENSMUST00000249630.1]	[protein_coding,protein_coding]
ENSMUSG00000001334|Fndc5|663_1	1	[ENSMUSG00000001334,ENSMUSG00000001334]	[Fndc5,Fndc5]	[=32,=32]	[ENSMUST00000102600.4,ENSMUST00000249630.1]	[protein_coding,protein_coding]
ENSMUSG00000001911|Nfix|733_1	1	[ENSMUSG00000001911,ENSMUSG00000001911,ENSMUSG00000001911,ENSMUSG00000001911]	[Nfix,Nfix,Nfix,Nfix]	[=32,=32,=32,=32]	[ENSMUST00000076715.13,ENSMUST00000109762.8,ENSMUST00000109764.8,ENSMUST00000099070.10]	[protein_coding,protein_coding,protein_coding,protein_coding]
ENSMUSG00000001911|Nfix|17283_1	1	[ENSMUSG00000001911]	[Nfix]	[=32]	[ENSMUST00000109764.8]	[protein_coding]
ENSMUSG00000001930|Vwf|13795_1	1	[ENSMUSG00000001930,ENSMUSG00000001930,ENSMUSG00000001930]	[Vwf,Vwf,Vwf]	[=32,=32,=32]	[ENSMUST00000112254.8,ENSMUST00000112253.6,ENSMUST00000100941.9]	[protein_coding,protein_coding,protein_coding]
ENSMUSG00000001930|Vwf|5905_1	1	[ENSMUSG00000001930,ENSMUSG00000001930,ENSMUSG00000001930]	[Vwf,Vwf,Vwf]	[=32,=32,=32]	[ENSMUST00000112254.8,ENSMUST00000112253.6,ENSMUST00000100941.9]	[protein_coding,protein_coding,protein_coding]
ENSMUSG00000001946|Esam|9606_1	1	[ENSMUSG00000001946]	[Esam]	[=32]	[ENSMUST00000002011.14]	[protein_coding]
ENSMUSG00000001946|Esam|5664_1	1	[ENSMUSG00000001946]	[Esam]	[=32]	[ENSMUST00000002011.14]	[protein_coding]
ENSMUSG00000001964|Emd|3226_1	1	[ENSMUSG00000001964,ENSMUSG00000001964,ENSMUSG00000001964,ENSMUSG00000001964]	[Emd,Emd,Emd,Emd]	[=32,=32,=32,=32]	[ENSMUST00000119197.8,ENSMUST00000096424.11,ENSMUST00000088313.5,ENSMUST00000002029.13]	[protein_coding,protein_coding,protein_coding,protein_coding]
ENSMUSG00000001964|Emd|9570_1	1	[ENSMUSG00000001964,ENSMUSG00000001964]	[Emd,Emd]	[=32,=32]	[ENSMUST00000096424.11,ENSMUST00000002029.13]	[protein_coding,protein_coding]
ENSMUSG00000001964|Emd|9570_2	1	[ENSMUSG00000001964,ENSMUSG00000001964]	[Emd,Emd]	[=32,=32]	[ENSMUST00000088313.5,ENSMUST00000119197.8]	[protein_coding,protein_coding]
ENSMUSG00000001985|Grik3|5122_1	1	[ENSMUSG00000001985]	[Grik3]	[=32]	[ENSMUST00000030676.8]	[protein_coding]
ENSMUSG00000002833|Hdgfl2|9612_1	1	[ENSMUSG00000002833,ENSMUSG00000002833,ENSMUSG00000002833]	[Hdgfl2,Hdgfl2,Hdgfl2]	[=32,=32,=32]	[ENSMUST00000225843.2,ENSMUST00000002911.10,ENSMUST00000226053.2]	[protein_coding,protein_coding,protein_coding]
ENSMUSG00000002833|Hdgfl2|5168_1	1	[ENSMUSG00000002833,ENSMUSG00000002833,ENSMUSG00000002833]	[Hdgfl2,Hdgfl2,Hdgfl2]	[=32,=32,=32]	[ENSMUST00000225843.2,ENSMUST00000002911.10,ENSMUST00000226053.2]	[protein_coding,protein_coding,protein_coding]
ENSMUSG00000002846|Timmdc1|5137_1	1	[ENSMUSG00000002846]	[Timmdc1]	[=32]	[ENSMUST00000002925.6]	[protein_coding]
ENSMUSG00000002846|Timmdc1|3734_1	1	[ENSMUSG00000002846]	[Timmdc1]	[=32]	[ENSMUST00000002925.6]	[protein_coding]
ENSMUSG00000002870|Mcm2|8912_1	1	[ENSMUSG00000002870]	[Mcm2]	[=32]	[ENSMUST00000058011.8]	[protein_coding]
ENSMUSG00000002870|Mcm2|1722_1	1	[ENSMUSG00000002870]	[Mcm2]	[=32]	[ENSMUST00000058011.8]	[protein_coding]
ENSMUSG00000002885|Adgre5|11329_1	1	[ENSMUSG00000002885,ENSMUSG00000002885,ENSMUSG00000002885,ENSMUSG00000002885]	[Adgre5,Adgre5,Adgre5,Adgre5]	[=32,=32,=32,=32]	[ENSMUST00000109802.3,ENSMUST00000166939.8,ENSMUST00000075843.13,ENSMUST00000002964.14]	[protein_coding,protein_coding,protein_coding,protein_coding]
ENSMUSG00000002885|Adgre5|4783_1	1	[ENSMUSG00000002885,ENSMUSG00000002885,ENSMUSG00000002885,ENSMUSG00000002885]	[Adgre5,Adgre5,Adgre5,Adgre5]	[=32,=32,=32,=32]	[ENSMUST00000109802.3,ENSMUST00000166939.8,ENSMUST00000075843.13,ENSMUST00000002964.14]	[protein_coding,protein_coding,protein_coding,protein_coding]
ENSMUSG00000002897|Il17ra|2443_1	1	[ENSMUSG00000002897]	[Il17ra]	[=32]	[ENSMUST00000002976.5]	[protein_coding]
ENSMUSG00000002897|Il17ra|6299_1	1	[ENSMUSG00000002897]	[Il17ra]	[=32]	[ENSMUST00000002976.5]	[protein_coding]
ENSMUSG00000003847|Nfat5|292_1	1	[ENSMUSG00000003847,ENSMUSG00000003847,ENSMUSG00000003847,ENSMUSG00000003847,ENSMUSG00000003847]	[Nfat5,Nfat5,Nfat5,Nfat5,Nfat5]	[=32,=32,=32,=32,=32]	[ENSMUST00000077440.13,ENSMUST00000169453.8,ENSMUST00000075922.11,ENSMUST00000151114.8,ENSMUST00000125721.8]	[protein_coding,protein_coding,protein_coding,protein_coding,protein_coding]
ENSMUSG00000003849|Nqo1|13372_1	1	[ENSMUSG00000003849]	[Nqo1]	[=32]	[ENSMUST00000003947.9]	[protein_coding]
ENSMUSG00000003849|Nqo1|16302_1	1	[ENSMUSG00000003849]	[Nqo1]	[=32]	[ENSMUST00000003947.9]	[protein_coding]
ENSMUSG00000003868|Ruvbl2|14733_1	1	[ENSMUSG00000003868,ENSMUSG00000003868]	[Ruvbl2,Ruvbl2]	[=32,=32]	[ENSMUST00000211214.2,ENSMUST00000107771.12]	[protein_coding,protein_coding]
ENSMUSG00000003868|Ruvbl2|6498_1	1	[ENSMUSG00000003868,ENSMUSG00000003868]	[Ruvbl2,Ruvbl2]	[=32,=32]	[ENSMUST00000211214.2,ENSMUST00000107771.12]	[protein_coding,protein_coding]
ENSMUSG00000003873|Bax|12712_1	2	[ENSMUSG00000003873,ENSMUSG00000003873,ENSMUSG00000109926]	[Bax,Bax,Gm45808]	[=32,=32,=25X7]	[ENSMUST00000211365.2,ENSMUST00000033093.10,ENSMUST00000210701.2]	[protein_coding,protein_coding,protein_coding]
ENSMUSG00000000318|Clec10a|4032_1	1	[ENSMUSG00000000318,ENSMUSG00000000318,ENSMUSG00000000318]	[Clec10a,Clec10a,Clec10a]	[=32,=32,=32]	[ENSMUST00000102571.10,ENSMUST00000178945.8,ENSMUST00000000327.13]	[protein_coding,protein_coding,protein_coding]
ENSMUSG00000000320|Alox12|4034_1	1	[ENSMUSG00000000320,ENSMUSG00000000320]	[Alox12,Alox12]	[=32,=32]	[ENSMUST00000000329.9,ENSMUST00000108574.3]	[protein_coding,protein_coding]
ENSMUSG00000000320|Alox12|2376_1	1	[ENSMUSG00000000320]	[Alox12]	[=32]	[ENSMUST00000000329.9]	[protein_coding]
ENSMUSG00000000320|Alox12|2376_2	1	[ENSMUSG00000000320]	[Alox12]	[=32]	[ENSMUST00000108574.3]	[protein_coding]
ENSMUSG00000000326|Comt|7183_1	1	[ENSMUSG00000000326,ENSMUSG00000000326,ENSMUSG00000000326]	[Comt,Comt,Comt]	[=32,=32,=32]	[ENSMUST00000000335.12,ENSMUST00000165430.8,ENSMUST00000115609.10]	[protein_coding,protein_coding,protein_coding]
ENSMUSG00000000326|Comt|5339_1	1	[ENSMUSG00000000326,ENSMUSG00000000326,ENSMUSG00000000326]	[Comt,Comt,Comt]	[=32,=32,=32]	[ENSMUST00000000335.12,ENSMUST00000165430.8,ENSMUST00000115609.10]	[protein_coding,protein_coding,protein_coding]
ENSMUSG00000000374|Trappc10|6376_1	1	[ENSMUSG00000000374]	[Trappc10]	[=32]	[ENSMUST00000000384.8]	[protein_coding]
ENSMUSG00000000374|Trappc10|11837_1	1	[ENSMUSG00000000374]	[Trappc10]	[=32]	[ENSMUST00000000384.8]	[protein_coding]
ENSMUSG00000000381|Wap|6901_1	1	[ENSMUSG00000000381]	[Wap]	[=32]	[ENSMUST00000102910.4]	[protein_coding]
ENSMUSG00000000381|Wap|3730_1	1	[ENSMUSG00000000381]	[Wap]	[=32]	[ENSMUST00000102910.4]	[protein_coding]
ENSMUSG00000001348|Acp5|13467_1	1	[ENSMUSG00000001348,ENSMUSG00000001348,ENSMUSG00000001348,ENSMUSG00000001348,ENSMUSG00000001348]	[Acp5,Acp5,Acp5,Acp5,Acp5]	[=32,=32,=32,=32,=32]	[ENSMUST00000165735.9,ENSMUST00000069330.14,ENSMUST00000115315.3,ENSMUST00000217643.2,ENSMUST00000213815.2]	[protein_coding,protein_coding,protein_coding,protein_coding,protein_coding]
ENSMUSG00000001348|Acp5|14266_1	1	[ENSMUSG00000001348,ENSMUSG00000001348,ENSMUSG00000001348,ENSMUSG00000001348,ENSMUSG00000001348]	[Acp5,Acp5,Acp5,Acp5,Acp5]	[=32,=32,=32,=32,=32]	[ENSMUST00000165735.9,ENSMUST00000069330.14,ENSMUST00000115315.3,ENSMUST00000217643.2,ENSMUST00000213815.2]	[protein_coding,protein_coding,protein_coding,protein_coding,protein_coding]
ENSMUSG00000001349|Cnn1|13291_1	1	[ENSMUSG00000001349,ENSMUSG00000001349]	[Cnn1,Cnn1]	[=32,=32]	[ENSMUST00000001384.6,ENSMUST00000214601.2]	[protein_coding,protein_coding]
ENSMUSG00000001349|Cnn1|3710_1	1	[ENSMUSG00000001349]	[Cnn1]	[=32]	[ENSMUST00000001384.6]	[protein_coding]
ENSMUSG00000001416|Cct3|13449_1	1	[ENSMUSG00000001416,ENSMUSG00000001416,ENSMUSG00000001416]	[Cct3,Cct3,Cct3]	[=32,=32,=32]	[ENSMUST00000001452.14,ENSMUST00000164166.8,ENSMUST00000168062.8]	[protein_coding,protein_coding,protein_coding]
ENSMUSG00000001416|Cct3|9338_1	1	[ENSMUSG00000001416,ENSMUSG00000001416,ENSMUSG00000001416]	[Cct3,Cct3,Cct3]	[=32,=32,=32]	[ENSMUST00000001452.14,ENSMUST00000164166.8,ENSMUST00000168062.8]	[protein_coding,protein_coding,protein_coding]
ENSMUSG00000001418|Glmp|3355_1	1	[ENSMUSG00000001418,ENSMUSG00000001418,ENSMUSG00000001418]	[Glmp,Glmp,Glmp]	[=32,=32,=32]	[ENSMUST00000001454.14,ENSMUST00000176425.2,ENSMUST00000177005.8]	[protein_coding,protein_coding,protein_coding]
ENSMUSG00000001418|Glmp|17565_1	1	[ENSMUSG00000001418,ENSMUSG00000001418,ENSMUSG00000001418]	[Glmp,Glmp,Glmp]	[=32,=32,=32]	[ENSMUST00000001454.14,ENSMUST00000177005.8,ENSMUST00000176519.8]	[protein_coding,protein_coding,protein_coding]
ENSMUSG00000001419|Mef2d|10706_1	1	[ENSMUSG00000001419,ENSMUSG00000001419,ENSMUSG00000001419,ENSMUSG00000001419]	[Mef2d,Mef2d,Mef2d,Mef2d]	[=32,=32,=32,=32]	[ENSMUST00000119251.8,ENSMUST00000001455.13,ENSMUST00000107559.3,ENSMUST00000107558.9]	[protein_coding,protein_coding,protein_coding,protein_coding]
ENSMUSG00000001419|Mef2d|10879_1	1	[ENSMUSG00000001419,ENSMUSG00000001419]	[Mef2d,Mef2d]	[=32,=32]	[ENSMUST00000119251.8,ENSMUST00000001455.13]	[protein_coding,protein_coding]
ENSMUSG00000002341|Ncan|7145_1	1	[ENSMUSG00000002341]	[Ncan]	[=32]	[ENSMUST00000002412.9]	[protein_coding]
ENSMUSG00000002345|Borcs8|8450_1	1	[ENSMUSG00000002345,ENSMUSG00000002345]	[Borcs8,Borcs8]	[=32,=32]	[ENSMUST00000002418.15,ENSMUST00000110139.2]	[protein_coding,protein_coding]
ENSMUSG00000002345|Borcs8|10274_1	1	[ENSMUSG00000002345,ENSMUSG00000002345]	[Borcs8,Borcs8]	[=32,=32]	[ENSMUST00000002418.15,ENSMUST00000110139.2]	[protein_coding,protein_coding]
ENSMUSG00000002384|Bmp8b|6187_1	1	[ENSMUSG00000002384]	[Bmp8b]	[=32]	[ENSMUST00000002457.2]	[protein_coding]
ENSMUSG00000002384|Bmp8b|7073_1	1	[ENSMUSG00000002384]	[Bmp8b]	[=32]	[ENSMUST00000002457.2]	[protein_coding]
ENSMUSG00000002413|Braf|8242_1	1	[ENSMUSG00000002413]	[Braf]	[=32]	[ENSMUST00000002487.15]	[protein_coding]
ENSMUSG00000002413|Braf|5965_1	1	[ENSMUSG00000002413]	[Braf]	[=32]	[ENSMUST00000002487.15]	[protein_coding]
ENSMUSG00000002477|Snrpd1|3081_1	1	[ENSMUSG00000002477]	[Snrpd1]	[=32]	[ENSMUST00000002551.5]	[protein_coding]
ENSMUSG00000002477|Snrpd1|3081_2	1	[ENSMUSG00000002477]	[Snrpd1]	[=32]	[ENSMUST00000235020.2]	[protein_coding]
ENSMUSG00000002477|Snrpd1|6642_1	1	[ENSMUSG00000002477]	[Snrpd1]	[=32]	[ENSMUST00000002551.5]	[protein_coding]
ENSMUSG00000003135|Cnot11|10825_1	1	[ENSMUSG00000003135,ENSMUSG00000003135]	[Cnot11,Cnot11]	[=32,=32]	[ENSMUST00000161515.8,ENSMUST00000003219.14]	[protein_coding,protein_coding]
ENSMUSG00000003135|Cnot11|4571_1	1	[ENSMUSG00000003135,ENSMUSG00000003135]	[Cnot11,Cnot11]	[=32,=32]	[ENSMUST00000161515.8,ENSMUST00000003219.14]	[protein_coding,protein_coding]
ENSMUSG00000003153|Slc2a3|14653_1	1	[ENSMUSG00000003153]	[Slc2a3]	[=32]	[ENSMUST00000032476.11]	[protein_coding]
ENSMUSG00000003153|Slc2a3|7319_1	1	[ENSMUSG00000003153]	[Slc2a3]	[=32]	[ENSMUST00000032476.11]	[protein_coding]
ENSMUSG00000003154|Foxj2|9491_1	1	[ENSMUSG00000003154]	[Foxj2]	[=32]	[ENSMUST00000003238.14]	[protein_coding]
ENSMUSG00000003154|Foxj2|4115_1	1	[ENSMUSG00000003154]	[Foxj2]	[=32]	[ENSMUST00000003238.14]	[protein_coding]
ENSMUSG00000003166|Dgcr2|12610_1	2	[ENSMUSG00000003166,ENSMUSG00000003166,ENSMUSG00000003166,ENSMUSG00000003166,ENSMUSG00000003166,ENSMUSG00000092470]	[Dgcr2,Dgcr2,Dgcr2,Dgcr2,Dgcr2,Gm20518]	[=32,=32,=32,=32,=32,=32]	[ENSMUST00000117945.8,ENSMUST00000066127.13,ENSMUST00000012152.13,ENSMUST00000155943.9,ENSMUST00000117082.2,ENSMUST00000150068.2]	[protein_coding,protein_coding,protein_coding,protein_coding,protein_coding,nonsense_mediated_decay]
ENSMUSG00000003166|Dgcr2|17794_1	2	[ENSMUSG00000003166,ENSMUSG00000003166,ENSMUSG00000003166,ENSMUSG00000003166,ENSMUSG00000003166,ENSMUSG00000092470]	[Dgcr2,Dgcr2,Dgcr2,Dgcr2,Dgcr2,Gm20518]	[=32,=32,=32,=32,=32,=32]	[ENSMUST00000117945.8,ENSMUST00000066127.13,ENSMUST00000012152.13,ENSMUST00000155943.9,ENSMUST00000117082.2,ENSMUST00000150068.2]	[protein_coding,protein_coding,protein_coding,protein_coding,protein_coding,nonsense_mediated_decay]
ENSMUSG00000003184|Irf3|10808_1	1	[ENSMUSG00000003184,ENSMUSG00000003184,ENSMUSG00000003184]	[Irf3,Irf3,Irf3]	[=32,=32,=32]	[ENSMUST00000209066.2,ENSMUST00000107834.2,ENSMUST00000003284.16]	[protein_coding,protein_coding,protein_coding]
ENSMUSG00000003184|Irf3|12288_1	1	[ENSMUSG00000003184,ENSMUSG00000003184,ENSMUSG00000003184]	[Irf3,Irf3,Irf3]	[=32,=32,=32]	[ENSMUST00000209066.2,ENSMUST00000107834.2,ENSMUST00000003284.16]	[protein_coding,protein_coding,protein_coding]
ENSMUSG00000004371|Il11|17386_1	1	[ENSMUSG00000004371]	[Il11]	[=32]	[ENSMUST00000094892.12]	[protein_coding]
ENSMUSG00000004371|Il11|11092_1	1	[ENSMUSG00000004371]	[Il11]	[=32]	[ENSMUST00000094892.12]	[protein_coding]
ENSMUSG00000004383|Large1|15990_1	1	[ENSMUSG00000004383,ENSMUSG00000004383,ENSMUSG00000004383]	[Large1,Large1,Large1]	[=32,=32,=32]	[ENSMUST00000004497.11,ENSMUST00000119826.7,ENSMUST00000212459.2]	[protein_coding,protein_coding,protein_coding]
ENSMUSG00000000838|Fmr1|9198_1	1	[ENSMUSG00000000838,ENSMUSG00000000838,ENSMUSG00000000838,ENSMUSG00000000838,ENSMUSG00000000838,ENSMUSG00000000838]	[Fmr1,Fmr1,Fmr1,Fmr1,Fmr1,Fmr1]	[=32,=32,=32,=32,=32,=32]	[ENSMUST00000088546.12,ENSMUST00000114656.8,ENSMUST00000114653.2,ENSMUST00000114655.8,ENSMUST00000114654.8,ENSMUST00000114657.9]	[protein_coding,protein_coding,protein_coding,protein_coding,protein_coding,protein_coding]
ENSMUSG00000000838|Fmr1|3698_1	1	[ENSMUSG00000000838,ENSMUSG00000000838,ENSMUSG00000000838,ENSMUSG00000000838,ENSMUSG00000000838,ENSMUSG00000000838]	[Fmr1,Fmr1,Fmr1,Fmr1,Fmr1,Fmr1]	[=32,=32,=32,=32,=32,=32]	[ENSMUST00000088546.12,ENSMUST00000114656.8,ENSMUST00000114653.2,ENSMUST00000114655.8,ENSMUST00000114654.8,ENSMUST00000114657.9]	[protein_coding,protein_coding,protein_coding,protein_coding,protein_coding,protein_coding]
ENSMUSG00000000861|Bcl11a|2698_1	1	[ENSMUSG00000000861,ENSMUSG00000000861,ENSMUSG00000000861,ENSMUSG00000000861]	[Bcl11a,Bcl11a,Bcl11a,Bcl11a]	[=32,=32,=32,=32]	[ENSMUST00000109516.8,ENSMUST00000000881.13,ENSMUST00000118955.2,ENSMUST00000109514.8]	[protein_coding,protein_coding,protein_coding,protein_coding]
ENSMUSG00000000861|Bcl11a|14656_1	1	[ENSMUSG00000000861,ENSMUSG00000000861]	[Bcl11a,Bcl11a]	[=32,=32]	[ENSMUST00000000881.13,ENSMUST00000109514.8]	[protein_coding,protein_coding]
ENSMUSG00000000861|Bcl11a|14656_2	1	[ENSMUSG00000000861,ENSMUSG00000000861]	[Bcl11a,Bcl11a]	[=32,=32]	[ENSMUST00000109516.8,ENSMUST00000118955.2]	[protein_coding,protein_coding]
ENSMUSG00000000869|Il4|6090_1	1	[ENSMUSG00000000869,ENSMUSG00000000869,ENSMUSG00000000869]	[Il4,Il4,Il4]	[=32,=32,=32]	[ENSMUST00000000889.7,ENSMUST00000150568.8,ENSMUST00000140684.8]	[protein_coding,protein_coding,protein_coding]
ENSMUSG00000000869|Il4|2123_1	1	[ENSMUSG00000000869]	[Il4]	[=32]	[ENSMUST00000150568.8]	[protein_coding]
ENSMUSG00000000881|Dlg3|17175_1	1	[ENSMUSG00000000881,ENSMUSG00000000881,ENSMUSG00000000881,ENSMUSG00000000881]	[Dlg3,Dlg3,Dlg3,Dlg3]	[=32,=32,=32,=32]	[ENSMUST00000113735.3,ENSMUST00000000901.13,ENSMUST00000087984.11,ENSMUST00000113736.9]	[protein_coding,protein_coding,protein_coding,protein_coding]
ENSMUSG00000000881|Dlg3|12627_1	1	[ENSMUSG00000000881,ENSMUSG00000000881,ENSMUSG00000000881,ENSMUSG00000000881]	[Dlg3,Dlg3,Dlg3,Dlg3]	[=32,=32,=32,=32]	[ENSMUST00000113735.3,ENSMUST00000000901.13,ENSMUST00000087984.11,ENSMUST00000113736.9]	[protein_coding,protein_coding,protein_coding,protein_coding]
ENSMUSG00000000889|Dbh|4707_1	1	[ENSMUSG00000000889]	[Dbh]	[=32]	[ENSMUST00000000910.7]	[protein_coding]
ENSMUSG00000001761|Smo|9282_1	1	[ENSMUSG00000001761]	[Smo]	[=32]	[ENSMUST00000001812.5]	[protein_coding]
ENSMUSG00000001783|Rtcb|12308_1	1	[ENSMUSG00000001783]	[Rtcb]	[=32]	[ENSMUST00000001834.4]	[protein_coding]
ENSMUSG00000001783|Rtcb|3237_1	1	[ENSMUSG00000001783]	[Rtcb]	[=32]	[ENSMUST00000001834.4]	[protein_coding]
ENSMUSG00000001785|Pwp1|12536_1	1	[ENSMUSG00000001785]	[Pwp1]	[=32]	[ENSMUST00000001836.11]	[protein_coding]
ENSMUSG00000001785|Pwp1|10932_1	1	[ENSMUSG00000001785]	[Pwp1]	[=32]	[ENSMUST00000001836.11]	[protein_coding]
ENSMUSG00000001815|Evx2|14858_1	1	[ENSMUSG00000001815,ENSMUSG00000001815]	[Evx2,Evx2]	[=32,=32]	[ENSMUST00000001867.13,ENSMUST00000173623.2]	[protein_coding,protein_coding]
ENSMUSG00000001815|Evx2|835_1	1	[ENSMUSG00000001815]	[Evx2]	[=32]	[ENSMUST00000001867.13]	[protein_coding]
ENSMUSG00000001819|Hoxd13|9165_1	1	[ENSMUSG00000001819]	[Hoxd13]	[=32]	[ENSMUST00000001872.5]	[protein_coding]
ENSMUSG00000001819|Hoxd13|4587_1	1	[ENSMUSG00000001819]	[Hoxd13]	[=32]	[ENSMUST00000001872.5]	[protein_coding]
ENSMUSG00000001823|Hoxd12|7081_1	1	[ENSMUSG00000001823]	[Hoxd12]	[=32]	[ENSMUST00000001878.6]	[protein_coding]
ENSMUSG00000002307|Daxx|7926_1	1	[ENSMUSG00000002307,ENSMUSG00000002307]	[Daxx,Daxx]	[=32,=32]	[ENSMUST00000170075.9,ENSMUST00000079421.15]	[protein_coding,protein_coding]
ENSMUSG00000002308|Cd320|4077_1	1	[ENSMUSG00000002308]	[Cd320]	[=32]	[ENSMUST00000002379.15]	[protein_coding]
ENSMUSG00000002308|Cd320|13384_1	1	[ENSMUSG00000002308]	[Cd320]	[=32]	[ENSMUST00000002379.15]	[protein_coding]
ENSMUSG00000002324|Rec8|5638_1	1	[ENSMUSG00000002324]	[Rec8]	[=32]	[ENSMUST00000002395.8]	[protein_coding]
ENSMUSG00000002324|Rec8|11050_1	1	[ENSMUSG00000002324]	[Rec8]	[=32]	[ENSMUST00000002395.8]	[protein_coding]
ENSMUSG00000002325|Irf9|1324_1	1	[ENSMUSG00000002325,ENSMUSG00000002325,ENSMUSG00000002325]	[Irf9,Irf9,Irf9]	[=32,=32,=32]	[ENSMUST00000134863.8,ENSMUST00000138037.2,ENSMUST00000130697.8]	[protein_coding,protein_coding,protein_coding]
ENSMUSG00000002325|Irf9|17657_1	1	[ENSMUSG00000002325,ENSMUSG00000002325,ENSMUSG00000002325]	[Irf9,Irf9,Irf9]	[=32,=32,=32]	[ENSMUST00000134863.8,ENSMUST00000138037.2,ENSMUST00000130697.8]	[protein_coding,protein_coding,protein_coding]
ENSMUSG00000002329|Mdp1|3977_1	1	[ENSMUSG00000002329]	[Mdp1]	[=32]	[ENSMUST00000002400.7]	[protein_coding]
ENSMUSG00000002329|Mdp1|2540_1	1	[ENSMUSG00000002329]	[Mdp1]	[=32]	[ENSMUST00000002400.7]	[protein_coding]
ENSMUSG00000002341|Ncan|8182_1	1	[ENSMUSG00000002341]	[Ncan]	[=32]	[ENSMUST00000002412.9]	[protein_coding]
ENSMUSG00000003190|Bcl2l12|6180_1	1	[ENSMUSG00000003190]	[Bcl2l12]	[=32]	[ENSMUST00000003290.12]	[protein_coding]
ENSMUSG00000003190|Bcl2l12|3285_1	1	[ENSMUSG00000003190]	[Bcl2l12]	[=32]	[ENSMUST00000003290.12]	[protein_coding]
ENSMUSG00000003200|Sh3gl1|9799_1	1	[ENSMUSG00000003200,ENSMUSG00000003200]	[Sh3gl1,Sh3gl1]	[=32,=32]	[ENSMUST00000003268.11,ENSMUST00000233803.2]	[protein_coding,protein_coding]
ENSMUSG00000003200|Sh3gl1|1878_1	1	[ENSMUSG00000003200]	[Sh3gl1]	[=32]	[ENSMUST00000003268.11]	[protein_coding]
ENSMUSG00000003206|Ebi3|12209_1	1	[ENSMUSG00000003206]	[Ebi3]	[=32]	[ENSMUST00000003274.8]	[protein_coding]
ENSMUSG00000003206|Ebi3|9896_1	1	[ENSMUSG00000003206]	[Ebi3]	[=32]	[ENSMUST00000003274.8]	[protein_coding]
ENSMUSG00000003226|Ranbp2|1153_1	1	[ENSMUSG00000003226]	[Ranbp2]	[=32]	[ENSMUST00000003310.7]	[protein_coding]
ENSMUSG00000003226|Ranbp2|15701_1	1	[ENSMUSG00000003226]	[Ranbp2]	[=32]	[ENSMUST00000003310.7]	[protein_coding]
ENSMUSG00000003227|Edar|8111_1	1	[ENSMUSG00000003227]	[Edar]	[=32]	[ENSMUST00000003312.5]	[protein_coding]
ENSMUSG00000003227|Edar|11213_1	1	[ENSMUSG00000003227]	[Edar]	[=32]	[ENSMUST00000003312.5]	[protein_coding]
ENSMUSG00000003549|Ercc1|15028_1	1	[ENSMUSG00000003549]	[Ercc1]	[=32]	[ENSMUST00000003645.9]	[protein_coding]
ENSMUSG00000003549|Ercc1|15028_2	1	[ENSMUSG00000003549]	[Ercc1]	[=32]	[ENSMUST00000160369.8]	[protein_coding]
ENSMUSG00000003555|Cyp17a1|14533_1	1	[ENSMUSG00000003555,ENSMUSG00000003555]	[Cyp17a1,Cyp17a1]	[=32,=32]	[ENSMUST00000236174.2,ENSMUST00000026012.8]	[protein_coding,protein_coding]
ENSMUSG00000003555|Cyp17a1|15850_1	1	[ENSMUSG00000003555,ENSMUSG00000003555]	[Cyp17a1,Cyp17a1]	[=32,=32]	[ENSMUST00000236174.2,ENSMUST00000026012.8]	[protein_coding,protein_coding]
ENSMUSG00000003573|Homer3|17524_1	1	[ENSMUSG00000003573,ENSMUSG00000003573,ENSMUSG00000003573,ENSMUSG00000003573]	[Homer3,Homer3,Homer3,Homer3]	[=32,=32,=32,=32]	[ENSMUST00000087467.12,ENSMUST00000003669.8,ENSMUST00000110124.9,ENSMUST00000140212.8]	[protein_coding,protein_coding,protein_coding,protein_coding]
ENSMUSG00000003573|Homer3|15285_1	1	[ENSMUSG00000003573,ENSMUSG00000003573,ENSMUSG00000003573]	[Homer3,Homer3,Homer3]	[=32,=32,=32]	[ENSMUST00000003669.8,ENSMUST00000110124.9,ENSMUST00000140212.8]	[protein_coding,protein_coding,protein_coding]
ENSMUSG00000003575|Crtc1|8050_1	1	[ENSMUSG00000003575]	[Crtc1]	[=32]	[ENSMUST00000076615.6]	[protein_coding]
ENSMUSG00000003657|Calb2|2755_1	1	[ENSMUSG00000003657,ENSMUSG00000003657]	[Calb2,Calb2]	[=32,=32]	[ENSMUST00000212297.2,ENSMUST00000003754.8]	[protein_coding,protein_coding]
ENSMUSG00000003657|Calb2|8214_1	1	[ENSMUSG00000003657,ENSMUSG00000003657]	[Calb2,Calb2]	[=32,=32]	[ENSMUST00000212297.2,ENSMUST00000003754.8]	[protein_coding,protein_coding]
ENSMUSG00000003680|Taf6l|6291_1	1	[ENSMUSG00000003680,ENSMUSG00000003680,ENSMUSG00000003680,ENSMUSG00000003680,ENSMUSG00000003680,ENSMUSG00000003680]	[Taf6l,Taf6l,Taf6l,Taf6l,Taf6l,Taf6l]	[=32,=32,=32,=32,=32,=32]	[ENSMUST00000177216.8,ENSMUST00000189739.7,ENSMUST00000176496.8,ENSMUST00000003777.5,ENSMUST00000177056.8,ENSMUST00000176610.9]	[protein_coding,protein_coding,protein_coding,protein_coding,protein_coding,protein_coding]
ENSMUSG00000000889|Dbh|12411_1	1	[ENSMUSG00000000889]	[Dbh]	[=32]	[ENSMUST00000000910.7]	[protein_coding]
ENSMUSG00000000902|Smarcb1|7754_1	1	[ENSMUSG00000000902,ENSMUSG00000000902]	[Smarcb1,Smarcb1]	[=32,=32]	[ENSMUST00000000925.10,ENSMUST00000121304.2]	[protein_coding,protein_coding]
ENSMUSG00000000902|Smarcb1|13182_1	1	[ENSMUSG00000000902,ENSMUSG00000000902]	[Smarcb1,Smarcb1]	[=32,=32]	[ENSMUST00000000925.10,ENSMUST00000121304.2]	[protein_coding,protein_coding]
ENSMUSG00000000915|Hip1r|6191_1	1	[ENSMUSG00000000915]	[Hip1r]	[=32]	[ENSMUST00000000939.15]	[protein_coding]
ENSMUSG00000000915|Hip1r|18614_1	1	[ENSMUSG00000000915]	[Hip1r]	[=32]	[ENSMUST00000000939.15]	[protein_coding]
ENSMUSG00000000938|Hoxa10|6141_1	1	[ENSMUSG00000000938,ENSMUSG00000000938]	[Hoxa10,Hoxa10]	[=32,=32]	[ENSMUST00000121043.2,ENSMUST00000125581.2]	[protein_coding,protein_coding]
ENSMUSG00000000938|Hoxa10|2836_1	1	[ENSMUSG00000000938,ENSMUSG00000000938]	[Hoxa10,Hoxa10]	[=32,=32]	[ENSMUST00000121043.2,ENSMUST00000125581.2]	[protein_coding,protein_coding]
ENSMUSG00000000942|Hoxa4|3077_1	1	[ENSMUSG00000000942]	[Hoxa4]	[=32]	[ENSMUST00000101395.3]	[protein_coding]
ENSMUSG00000000942|Hoxa4|15866_1	1	[ENSMUSG00000000942]	[Hoxa4]	[=32]	[ENSMUST00000101395.3]	[protein_coding]
ENSMUSG00000000957|Mmp14|1959_1	1	[ENSMUSG00000000957,ENSMUSG00000000957]	[Mmp14,Mmp14]	[=32,=32]	[ENSMUST00000089688.6,ENSMUST00000225641.2]	[protein_coding,protein_coding]
ENSMUSG00000001435|Col18a1|11457_1	1	[ENSMUSG00000001435,ENSMUSG00000001435,ENSMUSG00000001435]	[Col18a1,Col18a1,Col18a1]	[=32,=32,=32]	[ENSMUST00000105409.8,ENSMUST00000081654.13,ENSMUST00000072755.12]	[protein_coding,protein_coding,protein_coding]
ENSMUSG00000001435|Col18a1|2969_1	1	[ENSMUSG00000001435,ENSMUSG00000001435,ENSMUSG00000001435]	[Col18a1,Col18a1,Col18a1]	[=32,=32,=32]	[ENSMUST00000105409.8,ENSMUST00000081654.13,ENSMUST00000072755.12]	[protein_coding,protein_coding,protein_coding]
ENSMUSG00000001436|Slc19a1|10320_1	1	[ENSMUSG00000001436]	[Slc19a1]	[=32]	[ENSMUST00000136925.8]	[protein_coding]
ENSMUSG00000001436|Slc19a1|10320_2	1	[ENSMUSG00000001436,ENSMUSG00000001436]	[Slc19a1,Slc19a1]	[=32,=32]	[ENSMUST00000144234.8,ENSMUST00000105410.10]	[protein_coding,protein_coding]
ENSMUSG00000001436|Slc19a1|17018_1	1	[ENSMUSG00000001436]	[Slc19a1]	[=32]	[ENSMUST00000136925.8]	[protein_coding]
ENSMUSG00000001436|Slc19a1|17018_2	1	[ENSMUSG00000001436,ENSMUSG00000001436]	[Slc19a1,Slc19a1]	[=32,=32]	[ENSMUST00000144234.8,ENSMUST00000105410.10]	[protein_coding,protein_coding]
ENSMUSG00000001440|Kpnb1|1276_1	1	[ENSMUSG00000001440]	[Kpnb1]	[=32]	[ENSMUST00000001479.5]	[protein_coding]
ENSMUSG00000001440|Kpnb1|14836_1	1	[ENSMUSG00000001440]	[Kpnb1]	[=32]	[ENSMUST00000001479.5]	[protein_coding]
ENSMUSG00000001441|Npepps|13925_1	1	[ENSMUSG00000001441,ENSMUSG00000001441,ENSMUSG00000001441]	[Npepps,Npepps,Npepps]	[=32,=32,=32]	[ENSMUST00000172108.8,ENSMUST00000167806.8,ENSMUST00000001480.14]	[protein_coding,protein_coding,protein_coding]
ENSMUSG00000001441|Npepps|12872_1	1	[ENSMUSG00000001441,ENSMUSG00000001441,ENSMUSG00000001441]	[Npepps,Npepps,Npepps]	[=32,=32,=32]	[ENSMUST00000172108.8,ENSMUST00000167806.8,ENSMUST00000001480.14]	[protein_coding,protein_coding,protein_coding]
ENSMUSG00000002052|Supt6|10625_1	1	[ENSMUSG00000002052]	[Supt6]	[=32]	[ENSMUST00000002121.5]	[protein_coding]
ENSMUSG00000002052|Supt6|8555_1	1	[ENSMUSG00000002052]	[Supt6]	[=32]	[ENSMUST00000002121.5]	[protein_coding]
ENSMUSG00000002057|Foxn1|9386_1	1	[ENSMUSG00000002057]	[Foxn1]	[=32]	[ENSMUST00000108294.2]	[protein_coding]
ENSMUSG00000002057|Foxn1|1436_1	1	[ENSMUSG00000002057]	[Foxn1]	[=32]	[ENSMUST00000108294.2]	[protein_coding]
ENSMUSG00000002068|Ccne1|5956_1	1	[ENSMUSG00000002068]	[Ccne1]	[=32]	[ENSMUST00000108023.10]	[protein_coding]
ENSMUSG00000002068|Ccne1|18276_1	1	[ENSMUSG00000002068]	[Ccne1]	[=32]	[ENSMUST00000108023.10]	[protein_coding]
ENSMUSG00000002083|Bbc3|6120_1	1	[ENSMUSG00000002083]	[Bbc3]	[=32]	[ENSMUST00000002152.13]	[protein_coding]
ENSMUSG00000002083|Bbc3|3524_1	1	[ENSMUSG00000002083]	[Bbc3]	[=32]	[ENSMUST00000002152.13]	[protein_coding]
ENSMUSG00000002100|Mybpc3|11725_1	1	[ENSMUSG00000002100,ENSMUSG00000002100,ENSMUSG00000002100]	[Mybpc3,Mybpc3,Mybpc3]	[=32,=32,=32]	[ENSMUST00000169776.3,ENSMUST00000111430.11,ENSMUST00000137942.8]	[protein_coding,protein_coding,protein_coding]
ENSMUSG00000002100|Mybpc3|1148_1	1	[ENSMUSG00000002100,ENSMUSG00000002100,ENSMUSG00000002100]	[Mybpc3,Mybpc3,Mybpc3]	[=32,=32,=32]	[ENSMUST00000169776.3,ENSMUST00000111430.11,ENSMUST00000137942.8]	[protein_coding,protein_coding,protein_coding]
ENSMUSG00000002900|Lamb1|10250_1	1	[ENSMUSG00000002900,ENSMUSG00000002900,ENSMUSG00000002900]	[Lamb1,Lamb1,Lamb1]	[=32,=32,=32]	[ENSMUST00000239496.2,ENSMUST00000169088.8,ENSMUST00000002979.16]	[protein_coding,protein_coding,protein_coding]
ENSMUSG00000002900|Lamb1|6674_1	1	[ENSMUSG00000002900,ENSMUSG00000002900,ENSMUSG00000002900]	[Lamb1,Lamb1,Lamb1]	[=32,=32,=32]	[ENSMUST00000239496.2,ENSMUST00000169088.8,ENSMUST00000002979.16]	[protein_coding,protein_coding,protein_coding]
ENSMUSG00000002944|Cd36|3439_1	1	[ENSMUSG00000002944,ENSMUSG00000002944,ENSMUSG00000002944,ENSMUSG00000002944,ENSMUSG00000002944]	[Cd36,Cd36,Cd36,Cd36,Cd36]	[=32,=32,=32,=32,=32]	[ENSMUST00000197890.5,ENSMUST00000165232.8,ENSMUST00000170051.8,ENSMUST00000082367.13,ENSMUST00000169095.6]	[protein_coding,protein_coding,protein_coding,protein_coding,protein_coding]
ENSMUSG00000002944|Cd36|5758_1	1	[ENSMUSG00000002944,ENSMUSG00000002944,ENSMUSG00000002944,ENSMUSG00000002944,ENSMUSG00000002944]	[Cd36,Cd36,Cd36,Cd36,Cd36]	[=32,=32,=32,=32,=32]	[ENSMUST00000197890.5,ENSMUST00000165232.8,ENSMUST00000170051.8,ENSMUST00000082367.13,ENSMUST00000169095.6]	[protein_coding,protein_coding,protein_coding,protein_coding,protein_coding]
ENSMUSG00000002957|Ap2a2|3739_1	1	[ENSMUSG00000002957]	[Ap2a2]	[=32]	[ENSMUST00000003038.12]	[protein_coding]
ENSMUSG00000002957|Ap2a2|7605_1	1	[ENSMUSG00000002957]	[Ap2a2]	[=32]	[ENSMUST00000003038.12]	[protein_coding]
ENSMUSG00000002980|Bcam|13485_1	1	[ENSMUSG00000002980]	[Bcam]	[=32]	[ENSMUST00000003061.14]	[protein_coding]
ENSMUSG00000002980|Bcam|747_1	1	[ENSMUSG00000002980]	[Bcam]	[=32]	[ENSMUST00000003061.14]	[protein_coding]
ENSMUSG00000002983|Relb|16791_1	1	[ENSMUSG00000002983,ENSMUSG00000002983]	[Relb,Relb]	[=32,=32]	[ENSMUST00000094762.10,ENSMUST00000049912.15]	[protein_coding,protein_coding]
ENSMUSG00000002983|Relb|3405_1	1	[ENSMUSG00000002983,ENSMUSG00000002983]	[Relb,Relb]	[=32,=32]	[ENSMUST00000094762.10,ENSMUST00000049912.15]	[protein_coding,protein_coding]
ENSMUSG00000004296|Il12b|13793_1	1	[ENSMUSG00000004296,ENSMUSG00000004296]	[Il12b,Il12b]	[=32,=32]	[ENSMUST00000170513.3,ENSMUST00000102796.10]	[protein_coding,protein_coding]
ENSMUSG00000004328|Hif3a|3219_1	1	[ENSMUSG00000004328,ENSMUSG00000004328]	[Hif3a,Hif3a]	[=32,=32]	[ENSMUST00000037762.11,ENSMUST00000108492.9]	[protein_coding,protein_coding]
ENSMUSG00000004328|Hif3a|6834_1	1	[ENSMUSG00000004328]	[Hif3a]	[=32]	[ENSMUST00000108492.9]	[protein_coding]
ENSMUSG00000004344|Gpx5|14041_1	1	[ENSMUSG00000004344]	[Gpx5]	[=32]	[ENSMUST00000110491.9]	[protein_coding]
ENSMUSG00000004344|Gpx5|9892_1	1	[ENSMUSG00000004344]	[Gpx5]	[=32]	[ENSMUST00000110491.9]	[protein_coding]
ENSMUSG00000004347|Pde1c|2817_1	1	[ENSMUSG00000004347,ENSMUSG00000004347,ENSMUSG00000004347,ENSMUSG00000004347,ENSMUSG00000004347,ENSMUSG00000004347,ENSMUSG00000004347,ENSMUSG00000004347,ENSMUSG00000004347,ENSMUSG00000004347]	[Pde1c,Pde1c,Pde1c,Pde1c,Pde1c,Pde1c,Pde1c,Pde1c,Pde1c,Pde1c]	[=32,=32,=32,=32,=32,=32,=32,=32,=32,=32]	[ENSMUST00000044505.14,ENSMUST00000170774.8,ENSMUST00000166890.8,ENSMUST00000166102.8,ENSMUST00000239143.2,ENSMUST00000164037.3,ENSMUST00000168944.8,ENSMUST00000164752.8,ENSMUST00000114327.9,ENSMUST00000203372.3]	[protein_coding,protein_coding,protein_coding,protein_coding,protein_coding,protein_coding,protein_coding,protein_coding,protein_coding,protein_coding]
ENSMUSG00000000184|Ccnd2|5648_1	1	[ENSMUSG00000000184]	[Ccnd2]	[=32]	[ENSMUST00000000188.12]	[protein_coding]
ENSMUSG00000000184|Ccnd2|5648_2	1	[ENSMUSG00000000184,ENSMUSG00000000184]	[Ccnd2,Ccnd2]	[=32,=32]	[ENSMUST00000201637.2,ENSMUST00000201066.2]	[protein_coding,protein_coding]
ENSMUSG00000000184|Ccnd2|1285_1	1	[ENSMUSG00000000184]	[Ccnd2]	[=32]	[ENSMUST00000000188.12]	[protein_coding]
ENSMUSG00000000194|Gpr107|584_1	1	[ENSMUSG00000000194]	[Gpr107]	[=32]	[ENSMUST00000056433.7]	[protein_coding]
ENSMUSG00000000194|Gpr107|5010_1	1	[ENSMUSG00000000194]	[Gpr107]	[=32]	[ENSMUST00000056433.7]	[protein_coding]
ENSMUSG00000000214|Th|16350_1	1	[ENSMUSG00000000214,ENSMUSG00000000214]	[Th,Th]	[=32,=32]	[ENSMUST00000000219.10,ENSMUST00000105929.11]	[protein_coding,protein_coding]
ENSMUSG00000000214|Th|8215_1	1	[ENSMUSG00000000214,ENSMUSG00000000214]	[Th,Th]	[=32,=32]	[ENSMUST00000000219.10,ENSMUST00000105929.11]	[protein_coding,protein_coding]
ENSMUSG00000000216|Scnn1g|8822_1	1	[ENSMUSG00000000216]	[Scnn1g]	[=32]	[ENSMUST00000000221.6]	[protein_coding]
ENSMUSG00000000216|Scnn1g|18437_1	1	[ENSMUSG00000000216]	[Scnn1g]	[=32]	[ENSMUST00000000221.6]	[protein_coding]
ENSMUSG00000000247|Lhx2|13382_1	1	[ENSMUSG00000000247,ENSMUSG00000000247]	[Lhx2,Lhx2]	[=32,=32]	[ENSMUST00000143783.9,ENSMUST00000000253.6]	[protein_coding,protein_coding]
ENSMUSG00000001248|Gramd1a|14125_1	1	[ENSMUSG00000001248,ENSMUSG00000001248]	[Gramd1a,Gramd1a]	[=32,=32]	[ENSMUST00000085636.13,ENSMUST00000001280.14]	[protein_coding,protein_coding]
ENSMUSG00000001248|Gramd1a|4988_1	1	[ENSMUSG00000001248,ENSMUSG00000001248]	[Gramd1a,Gramd1a]	[=32,=32]	[ENSMUST00000085636.13,ENSMUST00000001280.14]	[protein_coding,protein_coding]
ENSMUSG00000001260|Gabrg1|15997_1	1	[ENSMUSG00000001260]	[Gabrg1]	[=32]	[ENSMUST00000031119.6]	[protein_coding]
ENSMUSG00000001260|Gabrg1|1702_1	1	[ENSMUSG00000001260]	[Gabrg1]	[=32]	[ENSMUST00000031119.6]	[protein_coding]
ENSMUSG00000001270|Ckb|10603_1	1	[ENSMUSG00000001270]	[Ckb]	[=32]	[ENSMUST00000001304.9]	[protein_coding]
ENSMUSG00000001270|Ckb|11787_1	1	[ENSMUSG00000001270]	[Ckb]	[=32]	[ENSMUST00000001304.9]	[protein_coding]
ENSMUSG00000001280|Sp1|5402_1	1	[ENSMUSG00000001280,ENSMUSG00000001280]	[Sp1,Sp1]	[=32,=32]	[ENSMUST00000163709.8,ENSMUST00000001326.7]	[protein_coding,protein_coding]
ENSMUSG00000001280|Sp1|8634_1	1	[ENSMUSG00000001280,ENSMUSG00000001280]	[Sp1,Sp1]	[=32,=32]	[ENSMUST00000163709.8,ENSMUST00000001326.7]	[protein_coding,protein_coding]
ENSMUSG00000001281|Itgb7|1464_1	1	[ENSMUSG00000001281]	[Itgb7]	[=32]	[ENSMUST00000001327.11]	[protein_coding]
ENSMUSG00000001281|Itgb7|18446_1	1	[ENSMUSG00000001281]	[Itgb7]	[=32]	[ENSMUST00000001327.11]	[protein_coding]
ENSMUSG00000001517|Foxm1|3398_1	1	[ENSMUSG00000001517,ENSMUSG00000001517]	[Foxm1,Foxm1]	[=32,=32]	[ENSMUST00000112148.4,ENSMUST00000073316.13]	[protein_coding,protein_coding]
ENSMUSG00000001552|Jup|7287_1	1	[ENSMUSG00000001552,ENSMUSG00000001552]	[Jup,Jup]	[=32,=32]	[ENSMUST00000001592.15,ENSMUST00000107403.2]	[protein_coding,protein_coding]
ENSMUSG00000001552|Jup|5173_1	1	[ENSMUSG00000001552,ENSMUSG00000001552]	[Jup,Jup]	[=32,=32]	[ENSMUST00000001592.15,ENSMUST00000107403.2]	[protein_coding,protein_coding]
ENSMUSG00000001566|Mnx1|13019_1	1	[ENSMUSG00000001566]	[Mnx1]	[=32]	[ENSMUST00000165512.4]	[protein_coding]
ENSMUSG00000001566|Mnx1|11137_1	1	[ENSMUSG00000001566]	[Mnx1]	[=32]	[ENSMUST00000165512.4]	[protein_coding]
ENSMUSG00000001630|Stk38l|3468_1	1	[ENSMUSG00000001630,ENSMUSG00000001630]	[Stk38l,Stk38l]	[=32,=32]	[ENSMUST00000001675.14,ENSMUST00000111644.2]	[protein_coding,protein_coding]
ENSMUSG00000001630|Stk38l|131_1	1	[ENSMUSG00000001630,ENSMUSG00000001630]	[Stk38l,Stk38l]	[=32,=32]	[ENSMUST00000001675.14,ENSMUST00000111644.2]	[protein_coding,protein_coding]
ENSMUSG00000001632|Brpf1|3535_1	1	[ENSMUSG00000001632,ENSMUSG00000001632,ENSMUSG00000001632,ENSMUSG00000001632,ENSMUSG00000001632,ENSMUSG00000001632,ENSMUSG00000001632]	[Brpf1,Brpf1,Brpf1,Brpf1,Brpf1,Brpf1,Brpf1]	[=32,=32,=32,=32,=32,=32,=32]	[ENSMUST00000113117.4,ENSMUST00000204198.3,ENSMUST00000204626.3,ENSMUST00000113119.8,ENSMUST00000203577.2,ENSMUST00000113121.8,ENSMUST00000113122.8]	[protein_coding,protein_coding,protein_coding,protein_coding,protein_coding,protein_coding,protein_coding]
ENSMUSG00000001632|Brpf1|17804_1	1	[ENSMUSG00000001632,ENSMUSG00000001632,ENSMUSG00000001632,ENSMUSG00000001632,ENSMUSG00000001632,ENSMUSG00000001632,ENSMUSG00000001632]	[Brpf1,Brpf1,Brpf1,Brpf1,Brpf1,Brpf1,Brpf1]	[=32,=32,=32,=32,=32,=32,=32]	[ENSMUST00000113117.4,ENSMUST00000204198.3,ENSMUST00000204626.3,ENSMUST00000113119.8,ENSMUST00000203577.2,ENSMUST00000113121.8,ENSMUST00000113122.8]	[protein_coding,protein_coding,protein_coding,protein_coding,protein_coding,protein_coding,protein_coding]
ENSMUSG00000001642|Akr1b3|5849_1	3	[ENSMUSG00000130813,ENSMUSG00000102145,ENSMUSG00000039959]	[Gm61486,Gm38056,Hip1]	[X10=22,=32,=24X1=1X1=5]	[ENSMUST00000302016.1,ENSMUST00000193928.2,ENSMUST00000060311.12]	[lncRNA,TEC,protein_coding]
ENSMUSG00000003435|Supt5|18052_1	1	[ENSMUSG00000003435,ENSMUSG00000003435]	[Supt5,Supt5]	[=32,=32]	[ENSMUST00000209141.2,ENSMUST00000003527.10]	[protein_coding,protein_coding]
ENSMUSG00000003436|Dll3|12871_1	1	[ENSMUSG00000003436]	[Dll3]	[=32]	[ENSMUST00000108315.4]	[protein_coding]
ENSMUSG00000003436|Dll3|13168_1	1	[ENSMUSG00000003436]	[Dll3]	[=32]	[ENSMUST00000108315.4]	[protein_coding]
ENSMUSG00000003438|Timm50|8449_1	1	[ENSMUSG00000003438]	[Timm50]	[=32]	[ENSMUST00000081946.5]	[protein_coding]
ENSMUSG00000003438|Timm50|7559_1	1	[ENSMUSG00000003438]	[Timm50]	[=32]	[ENSMUST00000081946.5]	[protein_coding]
ENSMUSG00000003458|Ncstn|4099_1	1	[ENSMUSG00000003458]	[Ncstn]	[=32]	[ENSMUST00000003550.11]	[protein_coding]
ENSMUSG00000003458|Ncstn|5164_1	1	[ENSMUSG00000003458]	[Ncstn]	[=32]	[ENSMUST00000003550.11]	[protein_coding]
ENSMUSG00000003476|Crhr2|11895_1	1	[ENSMUSG00000003476,ENSMUSG00000003476,ENSMUSG00000003476,ENSMUSG00000003476,ENSMUSG00000003476]	[Crhr2,Crhr2,Crhr2,Crhr2,Crhr2]	[=32,=32,=32,=32,=32]	[ENSMUST00000212633.2,ENSMUST00000003568.15,ENSMUST00000213026.2,ENSMUST00000114374.9,ENSMUST00000164012.3]	[protein_coding,protein_coding,protein_coding,protein_coding,protein_coding]
ENSMUSG00000003476|Crhr2|9926_1	1	[ENSMUSG00000003476,ENSMUSG00000003476]	[Crhr2,Crhr2]	[=32,=32]	[ENSMUST00000212633.2,ENSMUST00000003568.15]	[protein_coding,protein_coding]
ENSMUSG00000003518|Dusp3|1485_1	1	[ENSMUSG00000003518,ENSMUSG00000003518,ENSMUSG00000003518,ENSMUSG00000003518]	[Dusp3,Dusp3,Dusp3,Dusp3]	[=32,=32,=32,=32]	[ENSMUST00000107172.8,ENSMUST00000003612.13,ENSMUST00000107173.9,ENSMUST00000151678.8]	[protein_coding,protein_coding,protein_coding,protein_coding]
ENSMUSG00000004637|Wwox|14306_1	1	[ENSMUSG00000004637,ENSMUSG00000004637,ENSMUSG00000004637,ENSMUSG00000004637]	[Wwox,Wwox,Wwox,Wwox]	[=32,=32,=32,=32]	[ENSMUST00000004756.14,ENSMUST00000109107.3,ENSMUST00000109108.9,ENSMUST00000160862.8]	[protein_coding,protein_coding,protein_coding,protein_coding]
ENSMUSG00000004637|Wwox|8823_1	1	[ENSMUSG00000004637]	[Wwox]	[=32]	[ENSMUST00000109107.3]	[protein_coding]
ENSMUSG00000004637|Wwox|8823_2	1	[ENSMUSG00000004637]	[Wwox]	[=32]	[ENSMUST00000160862.8]	[protein_coding]
ENSMUSG00000004637|Wwox|8823_3	1	[ENSMUSG00000004637]	[Wwox]	[=32]	[ENSMUST00000109108.9]	[protein_coding]
ENSMUSG00000004637|Wwox|8823_4	1	[ENSMUSG00000004637]	[Wwox]	[=32]	[ENSMUST00000004756.14]	[protein_coding]
ENSMUSG00000004651|Tyr|14779_1	1	[ENSMUSG00000004651]	[Tyr]	[=32]	[ENSMUST00000004770.7]	[protein_coding]
ENSMUSG00000004651|Tyr|16563_1	1	[ENSMUSG00000004651]	[Tyr]	[=32]	[ENSMUST00000004770.7]	[protein_coding]
ENSMUSG00000004654|Ghrhr|706_1	1	[ENSMUSG00000004654,ENSMUSG00000004654]	[Ghrhr,Ghrhr]	[=32,=32]	[ENSMUST00000063578.6,ENSMUST00000203241.2]	[protein_coding,protein_coding]
ENSMUSG00000004654|Ghrhr|6876_1	1	[ENSMUSG00000004654,ENSMUSG00000004654]	[Ghrhr,Ghrhr]	[=32,=32]	[ENSMUST00000063578.6,ENSMUST00000203241.2]	[protein_coding,protein_coding]
ENSMUSG00000000142|Axin2|2050_1	1	[ENSMUSG00000000142,ENSMUSG00000000142]	[Axin2,Axin2]	[=32,=32]	[ENSMUST00000052915.14,ENSMUST00000106711.2]	[protein_coding,protein_coding]
ENSMUSG00000000149|Gna12|2764_1	1	[ENSMUSG00000000149]	[Gna12]	[=32]	[ENSMUST00000000153.9]	[protein_coding]
ENSMUSG00000000149|Gna12|2865_1	1	[ENSMUSG00000000149]	[Gna12]	[=32]	[ENSMUST00000000153.9]	[protein_coding]
ENSMUSG00000000154|Slc22a18|13103_1	1	[ENSMUSG00000000154,ENSMUSG00000000154]	[Slc22a18,Slc22a18]	[=32,=32]	[ENSMUST00000052348.12,ENSMUST00000105917.3]	[protein_coding,protein_coding]
ENSMUSG00000000154|Slc22a18|16818_1	1	[ENSMUSG00000000154,ENSMUSG00000000154]	[Slc22a18,Slc22a18]	[=32,=32]	[ENSMUST00000052348.12,ENSMUST00000105917.3]	[protein_coding,protein_coding]
ENSMUSG00000000159|Igsf5|725_1	1	[ENSMUSG00000000159,ENSMUSG00000000159]	[Igsf5,Igsf5]	[=32,=32]	[ENSMUST00000000163.13,ENSMUST00000113794.8]	[protein_coding,protein_coding]
ENSMUSG00000000159|Igsf5|13936_1	1	[ENSMUSG00000000159,ENSMUSG00000000159]	[Igsf5,Igsf5]	[=32,=32]	[ENSMUST00000000163.13,ENSMUST00000081093.10]	[protein_coding,protein_coding]
ENSMUSG00000000159|Igsf5|13936_2	1	[ENSMUSG00000000159]	[Igsf5]	[=32]	[ENSMUST00000113794.8]	[protein_coding]
ENSMUSG00000000182|Fgf23|2781_1	1	[ENSMUSG00000000182]	[Fgf23]	[=32]	[ENSMUST00000000186.9]	[protein_coding]
ENSMUSG00000000182|Fgf23|7039_1	1	[ENSMUSG00000000182]	[Fgf23]	[=32]	[ENSMUST00000000186.9]	[protein_coding]
ENSMUSG00000001123|Lgals9|16169_1	1	[ENSMUSG00000001123,ENSMUSG00000001123,ENSMUSG00000001123]	[Lgals9,Lgals9,Lgals9]	[=32,=32,=32]	[ENSMUST00000073001.5,ENSMUST00000108268.10,ENSMUST00000108269.10]	[protein_coding,protein_coding,protein_coding]
ENSMUSG00000001123|Lgals9|2077_1	1	[ENSMUSG00000001123,ENSMUSG00000001123,ENSMUSG00000001123]	[Lgals9,Lgals9,Lgals9]	[=32,=32,=32]	[ENSMUST00000073001.5,ENSMUST00000108268.10,ENSMUST00000108269.10]	[protein_coding,protein_coding,protein_coding]
ENSMUSG00000001127|Araf|17739_1	1	[ENSMUSG00000001127,ENSMUSG00000001127,ENSMUSG00000001127]	[Araf,Araf,Araf]	[=32,=32,=32]	[ENSMUST00000001155.11,ENSMUST00000122312.8,ENSMUST00000120356.8]	[protein_coding,protein_coding,protein_coding]
ENSMUSG00000001127|Araf|4970_1	1	[ENSMUSG00000001127,ENSMUSG00000001127,ENSMUSG00000001127]	[Araf,Araf,Araf]	[=32,=32,=32]	[ENSMUST00000001155.11,ENSMUST00000122312.8,ENSMUST00000120356.8]	[protein_coding,protein_coding,protein_coding]
ENSMUSG00000001131|Timp1|11320_1	1	[ENSMUSG00000001131,ENSMUSG00000001131]	[Timp1,Timp1]	[=32,=32]	[ENSMUST00000115342.10,ENSMUST00000009530.5]	[protein_coding,protein_coding]
ENSMUSG00000001131|Timp1|726_1	1	[ENSMUSG00000001131,ENSMUSG00000001131]	[Timp1,Timp1]	[=32,=32]	[ENSMUST00000115342.10,ENSMUST00000009530.5]	[protein_coding,protein_coding]
ENSMUSG00000001151|Pcnt|15584_1	1	[ENSMUSG00000001151,ENSMUSG00000001151]	[Pcnt,Pcnt]	[=32,=32]	[ENSMUST00000217838.2,ENSMUST00000001179.7]	[protein_coding,protein_coding]
ENSMUSG00000001151|Pcnt|14537_1	1	[ENSMUSG00000001151,ENSMUSG00000001151]	[Pcnt,Pcnt]	[=32,=32]	[ENSMUST00000217838.2,ENSMUST00000001179.7]	[protein_coding,protein_coding]
ENSMUSG00000001156|Mxd1|5550_1	1	[ENSMUSG00000001156]	[Mxd1]	[=32]	[ENSMUST00000001184.10]	[protein_coding]
ENSMUSG00000001156|Mxd1|7174_1	1	[ENSMUSG00000001156]	[Mxd1]	[=32]	[ENSMUST00000001184.10]	[protein_coding]
ENSMUSG00000001642|Akr1b3|4011_1	1	[ENSMUSG00000102145]	[Gm38056]	[=32]	[ENSMUST00000193928.2]	[TEC]
ENSMUSG00000001656|Hoxc11|17741_1	1	[ENSMUSG00000001656]	[Hoxc11]	[=32]	[ENSMUST00000001701.4]	[protein_coding]
ENSMUSG00000001656|Hoxc11|6348_1	1	[ENSMUSG00000001656]	[Hoxc11]	[=32]	[ENSMUST00000001701.4]	[protein_coding]
ENSMUSG00000001657|Hoxc8|9682_1	1	[ENSMUSG00000001657]	[Hoxc8]	[=32]	[ENSMUST00000001703.8]	[protein_coding]
ENSMUSG00000001657|Hoxc8|1554_1	1	[ENSMUSG00000001657]	[Hoxc8]	[=32]	[ENSMUST00000001703.8]	[protein_coding]
ENSMUSG00000001661|Hoxc6|5798_1	1	[ENSMUSG00000001661]	[Hoxc6]	[=32]	[ENSMUST00000001711.6]	[protein_coding]
ENSMUSG00000001661|Hoxc6|6771_1	1	[ENSMUSG00000001661]	[Hoxc6]	[=32]	[ENSMUST00000001711.6]	[protein_coding]
ENSMUSG00000001729|Akt1|14288_1	1	[ENSMUSG00000001729]	[Akt1]	[=32]	[ENSMUST00000001780.10]	[protein_coding]
ENSMUSG00000001729|Akt1|2478_1	1	[ENSMUSG00000001729]	[Akt1]	[=32]	[ENSMUST00000001780.10]	[protein_coding]
ENSMUSG00000001761|Smo|17476_1	1	[ENSMUSG00000001761]	[Smo]	[=32]	[ENSMUST00000001812.5]	[protein_coding]
ENSMUSG00000002249|Tead3|3746_1	1	[ENSMUSG00000002249,ENSMUSG00000002249,ENSMUSG00000002249,ENSMUSG00000002249]	[Tead3,Tead3,Tead3,Tead3]	[=32,=32,=32,=32]	[ENSMUST00000219703.3,ENSMUST00000154873.9,ENSMUST00000114799.8,ENSMUST00000156862.3]	[protein_coding,protein_coding,protein_coding,protein_coding]
ENSMUSG00000002249|Tead3|10233_1	1	[ENSMUSG00000002249,ENSMUSG00000002249,ENSMUSG00000002249]	[Tead3,Tead3,Tead3]	[=32,=32,=32]	[ENSMUST00000154873.9,ENSMUST00000114799.8,ENSMUST00000156862.3]	[protein_coding,protein_coding,protein_coding]
ENSMUSG00000002257|Def6|15928_1	1	[ENSMUSG00000002257]	[Def6]	[=32]	[ENSMUST00000002327.6]	[protein_coding]
ENSMUSG00000002257|Def6|13188_1	1	[ENSMUSG00000002257]	[Def6]	[=32]	[ENSMUST00000002327.6]	[protein_coding]
ENSMUSG00000002265|Peg3|2313_1	1	[ENSMUSG00000002265,ENSMUSG00000002265]	[Peg3,Peg3]	[=32,=32]	[ENSMUST00000239104.2,ENSMUST00000051209.11]	[protein_coding,protein_coding]
ENSMUSG00000002265|Peg3|12390_1	1	[ENSMUSG00000002265,ENSMUSG00000002265]	[Peg3,Peg3]	[=32,=32]	[ENSMUST00000239104.2,ENSMUST00000051209.11]	[protein_coding,protein_coding]
ENSMUSG00000002289|Angptl4|6586_1	2	[ENSMUSG00000086092,ENSMUSG00000002289,ENSMUSG00000086092,ENSMUSG00000086092,ENSMUSG00000086092]	[Gm15323,Angptl4,Gm15323,Gm15323,Gm15323]	[X9=20X3,=32,X9=20X3,X9=20X3,X9=20X3]	[ENSMUST00000280196.1,ENSMUST00000002360.17,ENSMUST00000280192.1,ENSMUST00000280197.1,ENSMUST00000280193.1]	[lncRNA,protein_coding,lncRNA,lncRNA,lncRNA]
ENSMUSG00000002289|Angptl4|10925_1	1	[ENSMUSG00000002289]	[Angptl4]	[=32]	[ENSMUST00000002360.17]	[protein_coding]
ENSMUSG00000002289|Angptl4|12507_1	1	[ENSMUSG00000002289]	[Angptl4]	[=32]	[ENSMUST00000002360.17]	[protein_coding]
ENSMUSG00000002307|Daxx|4901_1	1	[ENSMUSG00000002307,ENSMUSG00000002307]	[Daxx,Daxx]	[=32,=32]	[ENSMUST00000170075.9,ENSMUST00000079421.15]	[protein_coding,protein_coding]
ENSMUSG00000004661|Arid3b|4010_1	1	[ENSMUSG00000004661,ENSMUSG00000004661,ENSMUSG00000004661]	[Arid3b,Arid3b,Arid3b]	[=32,=32,=32]	[ENSMUST00000098686.4,ENSMUST00000171444.8,ENSMUST00000004780.16]	[protein_coding,protein_coding,protein_coding]
ENSMUSG00000004667|Polr2e|2474_1	1	[ENSMUSG00000004667]	[Polr2e]	[=32]	[ENSMUST00000004786.10]	[protein_coding]
ENSMUSG00000004667|Polr2e|7043_1	1	[ENSMUSG00000004667]	[Polr2e]	[=32]	[ENSMUST00000004786.10]	[protein_coding]
ENSMUSG00000004668|Abca13|12338_1	1	[ENSMUSG00000004668]	[Abca13]	[=32]	[ENSMUST00000042740.13]	[protein_coding]
ENSMUSG00000004668|Abca13|17315_1	1	[ENSMUSG00000004668]	[Abca13]	[=32]	[ENSMUST00000042740.13]	[protein_coding]
ENSMUSG00000004698|Hdac9|17013_1	1	[ENSMUSG00000004698,ENSMUSG00000004698,ENSMUSG00000004698,ENSMUSG00000004698,ENSMUSG00000004698,ENSMUSG00000004698,ENSMUSG00000004698,ENSMUSG00000004698,ENSMUSG00000004698]	[Hdac9,Hdac9,Hdac9,Hdac9,Hdac9,Hdac9,Hdac9,Hdac9,Hdac9]	[=32,=32,=32,=32,=32,=32,=32,=32,=32]	[ENSMUST00000110819.4,ENSMUST00000209990.2,ENSMUST00000209667.2,ENSMUST00000239321.2,ENSMUST00000211107.2,ENSMUST00000209902.2,ENSMUST00000209750.2,ENSMUST00000210724.2,ENSMUST00000239340.2]	[protein_coding,protein_coding,protein_coding,protein_coding,protein_coding,protein_coding,protein_coding,protein_coding,protein_coding]
ENSMUSG00000004698|Hdac9|2775_1	1	[ENSMUSG00000004698,ENSMUSG00000004698,ENSMUSG00000004698,ENSMUSG00000004698,ENSMUSG00000004698,ENSMUSG00000004698,ENSMUSG00000004698,ENSMUSG00000004698,ENSMUSG00000004698]	[Hdac9,Hdac9,Hdac9,Hdac9,Hdac9,Hdac9,Hdac9,Hdac9,Hdac9]	[=32,=32,=32,=32,=32,=32,=32,=32,=32]	[ENSMUST00000110819.4,ENSMUST00000209990.2,ENSMUST00000209667.2,ENSMUST00000239321.2,ENSMUST00000211107.2,ENSMUST00000209902.2,ENSMUST00000209750.2,ENSMUST00000210724.2,ENSMUST00000239340.2]	[protein_coding,protein_coding,protein_coding,protein_coding,protein_coding,protein_coding,protein_coding,protein_coding,protein_coding]
ENSMUSG00000001504|Irx2|15253_1	1	[ENSMUSG00000001504]	[Irx2]	[=32]	[ENSMUST00000074372.6]	[protein_coding]
ENSMUSG00000001504|Irx2|14221_1	1	[ENSMUSG00000001504]	[Irx2]	[=32]	[ENSMUST00000074372.6]	[protein_coding]
ENSMUSG00000001506|Col1a1|13222_1	1	[ENSMUSG00000001506]	[Col1a1]	[=32]	[ENSMUST00000001547.8]	[protein_coding]
ENSMUSG00000001507|Itga3|18500_1	1	[ENSMUSG00000001507,ENSMUSG00000001507,ENSMUSG00000001507]	[Itga3,Itga3,Itga3]	[=32,=32,=32]	[ENSMUST00000001548.14,ENSMUST00000120375.8,ENSMUST00000107739.8]	[protein_coding,protein_coding,protein_coding]
ENSMUSG00000001507|Itga3|9574_1	1	[ENSMUSG00000001507,ENSMUSG00000001507,ENSMUSG00000001507]	[Itga3,Itga3,Itga3]	[=32,=32,=32]	[ENSMUST00000001548.14,ENSMUST00000120375.8,ENSMUST00000107739.8]	[protein_coding,protein_coding,protein_coding]
ENSMUSG00000001508|Sgca|3281_1	1	[ENSMUSG00000001508,ENSMUSG00000001508,ENSMUSG00000001508]	[Sgca,Sgca,Sgca]	[=32,=32,=32]	[ENSMUST00000103162.8,ENSMUST00000166320.8,ENSMUST00000100551.11]	[protein_coding,protein_coding,protein_coding]
ENSMUSG00000001508|Sgca|9373_1	1	[ENSMUSG00000001508,ENSMUSG00000001508]	[Sgca,Sgca]	[=32,=32]	[ENSMUST00000103162.8,ENSMUST00000100551.11]	[protein_coding,protein_coding]
ENSMUSG00000001510|Dlx3|16236_1	1	[ENSMUSG00000001510]	[Dlx3]	[=32]	[ENSMUST00000092768.7]	[protein_coding]
ENSMUSG00000001510|Dlx3|1962_1	1	[ENSMUSG00000001510]	[Dlx3]	[=32]	[ENSMUST00000092768.7]	[protein_coding]
ENSMUSG00000001517|Foxm1|1921_1	1	[ENSMUSG00000001517,ENSMUSG00000001517]	[Foxm1,Foxm1]	[=32,=32]	[ENSMUST00000112148.4,ENSMUST00000073316.13]	[protein_coding,protein_coding]
ENSMUSG00000002489|Tiam1|4311_1	1	[ENSMUSG00000002489,ENSMUSG00000002489,ENSMUSG00000002489,ENSMUSG00000002489]	[Tiam1,Tiam1,Tiam1,Tiam1]	[=32,=32,=32,=32]	[ENSMUST00000163370.8,ENSMUST00000164263.9,ENSMUST00000114124.9,ENSMUST00000002588.11]	[protein_coding,protein_coding,protein_coding,protein_coding]
ENSMUSG00000002489|Tiam1|5669_1	1	[ENSMUSG00000002489,ENSMUSG00000002489,ENSMUSG00000002489,ENSMUSG00000002489]	[Tiam1,Tiam1,Tiam1,Tiam1]	[=32,=32,=32,=32]	[ENSMUST00000163370.8,ENSMUST00000164263.9,ENSMUST00000114124.9,ENSMUST00000002588.11]	[protein_coding,protein_coding,protein_coding,protein_coding]
ENSMUSG00000002496|Tsc2|14821_1	1	[ENSMUSG00000002496,ENSMUSG00000002496,ENSMUSG00000002496,ENSMUSG00000002496,ENSMUSG00000002496]	[Tsc2,Tsc2,Tsc2,Tsc2,Tsc2]	[=32,=32,=32,=32,=32]	[ENSMUST00000228412.2,ENSMUST00000226284.2,ENSMUST00000226398.2,ENSMUST00000227745.2,ENSMUST00000097373.2]	[protein_coding,protein_coding,protein_coding,protein_coding,protein_coding]
ENSMUSG00000002496|Tsc2|4314_1	1	[ENSMUSG00000002496,ENSMUSG00000002496,ENSMUSG00000002496,ENSMUSG00000002496,ENSMUSG00000002496]	[Tsc2,Tsc2,Tsc2,Tsc2,Tsc2]	[=32,=32,=32,=32,=32]	[ENSMUST00000228412.2,ENSMUST00000226284.2,ENSMUST00000226398.2,ENSMUST00000227745.2,ENSMUST00000097373.2]	[protein_coding,protein_coding,protein_coding,protein_coding,protein_coding]
ENSMUSG00000002546|Golga2|3492_1	1	[ENSMUSG00000002546,ENSMUSG00000002546,ENSMUSG00000002546,ENSMUSG00000002546,ENSMUSG00000002546]	[Golga2,Golga2,Golga2,Golga2,Golga2]	[=32,=32,=32,=32,=32]	[ENSMUST00000239474.2,ENSMUST00000113377.8,ENSMUST00000239447.2,ENSMUST00000081670.14,ENSMUST00000100194.10]	[protein_coding,protein_coding,protein_coding,protein_coding,protein_coding]
ENSMUSG00000002546|Golga2|585_1	1	[ENSMUSG00000002546,ENSMUSG00000002546,ENSMUSG00000002546,ENSMUSG00000002546,ENSMUSG00000002546]	[Golga2,Golga2,Golga2,Golga2,Golga2]	[=32,=32,=32,=32,=32]	[ENSMUST00000239474.2,ENSMUST00000113377.8,ENSMUST00000239447.2,ENSMUST00000081670.14,ENSMUST00000100194.10]	[protein_coding,protein_coding,protein_coding,protein_coding,protein_coding]
ENSMUSG00000002565|Scin|16961_1	1	[ENSMUSG00000002565,ENSMUSG00000002565]	[Scin,Scin]	[=32,=32]	[ENSMUST00000002640.6,ENSMUST00000078481.14]	[protein_coding,protein_coding]
ENSMUSG00000002565|Scin|8919_1	1	[ENSMUSG00000002565,ENSMUSG00000002565]	[Scin,Scin]	[=32,=32]	[ENSMUST00000002640.6,ENSMUST00000078481.14]	[protein_coding,protein_coding]
ENSMUSG00000002588|Pon1|11952_1	1	[ENSMUSG00000002588,ENSMUSG00000002588]	[Pon1,Pon1]	[=32,=32]	[ENSMUST00000176945.2,ENSMUST00000002663.12]	[protein_coding,protein_coding]
ENSMUSG00000002588|Pon1|16488_1	1	[ENSMUSG00000002588]	[Pon1]	[=32]	[ENSMUST00000002663.12]	[protein_coding]
ENSMUSG00000003923|Tfam|143_1	1	[ENSMUSG00000003923]	[Tfam]	[=32]	[ENSMUST00000092430.11]	[protein_coding]
ENSMUSG00000003934|Efnb3|3314_1	1	[ENSMUSG00000003934]	[Efnb3]	[=32]	[ENSMUST00000004036.6]	[protein_coding]
ENSMUSG00000003934|Efnb3|16996_1	1	[ENSMUSG00000003934]	[Efnb3]	[=32]	[ENSMUST00000004036.6]	[protein_coding]
ENSMUSG00000003949|Hlf|16884_1	1	[ENSMUSG00000003949]	[Hlf]	[=32]	[ENSMUST00000004051.8]	[protein_coding]
ENSMUSG00000003949|Hlf|372_1	1	[ENSMUSG00000003949]	[Hlf]	[=32]	[ENSMUST00000004051.8]	[protein_coding]
ENSMUSG00000003974|Grm3|237_1	1	[ENSMUSG00000003974]	[Grm3]	[=32]	[ENSMUST00000004076.5]	[protein_coding]
ENSMUSG00000003974|Grm3|5127_1	1	[ENSMUSG00000003974]	[Grm3]	[=32]	[ENSMUST00000004076.5]	[protein_coding]
ENSMUSG00000003992|Ssbp2|5742_1	1	[ENSMUSG00000003992,ENSMUSG00000003992]	[Ssbp2,Ssbp2]	[=32,=32]	[ENSMUST00000004094.15,ENSMUST00000042122.15]	[protein_coding,protein_coding]
ENSMUSG00000003992|Ssbp2|7170_1	1	[ENSMUSG00000003992,ENSMUSG00000003992]	[Ssbp2,Ssbp2]	[=32,=32]	[ENSMUST00000004094.15,ENSMUST00000042122.15]	[protein_coding,protein_coding]
ENSMUSG00000004018|Fancl|2405_1	1	[ENSMUSG00000004018,ENSMUSG00000004018]	[Fancl,Fancl]	[=32,=32]	[ENSMUST00000004120.9,ENSMUST00000109509.8]	[protein_coding,protein_coding]
ENSMUSG00000004931|Apba3|4913_1	1	[ENSMUSG00000004931,ENSMUSG00000004931]	[Apba3,Apba3]	[=32,=32]	[ENSMUST00000220297.2,ENSMUST00000057798.9]	[protein_coding,protein_coding]
ENSMUSG00000004936|Map2k1|994_1	1	[ENSMUSG00000004936]	[Map2k1]	[=32]	[ENSMUST00000005066.9]	[protein_coding]
ENSMUSG00000004936|Map2k1|4600_1	1	[ENSMUSG00000004936]	[Map2k1]	[=32]	[ENSMUST00000005066.9]	[protein_coding]
ENSMUSG00000004937|Sgta|7767_1	1	[ENSMUSG00000004937,ENSMUSG00000004937]	[Sgta,Sgta]	[=32,=32]	[ENSMUST00000005067.6,ENSMUST00000218208.2]	[protein_coding,protein_coding]
ENSMUSG00000004937|Sgta|5658_1	1	[ENSMUSG00000004937,ENSMUSG00000004937]	[Sgta,Sgta]	[=32,=32]	[ENSMUST00000005067.6,ENSMUST00000218208.2]	[protein_coding,protein_coding]
ENSMUSG00000004948|Zp3|4826_1	1	[ENSMUSG00000004948]	[Zp3]	[=32]	[ENSMUST00000005073.13]	[protein_coding]
ENSMUSG00000004948|Zp3|7880_1	1	[ENSMUSG00000004948]	[Zp3]	[=32]	[ENSMUST00000005073.13]	[protein_coding]
ENSMUSG00000005034|Prkacb|658_1	1	[ENSMUSG00000005034,ENSMUSG00000005034,ENSMUSG00000005034,ENSMUSG00000005034]	[Prkacb,Prkacb,Prkacb,Prkacb]	[=32,=32,=32,=32]	[ENSMUST00000102515.10,ENSMUST00000106138.8,ENSMUST00000005164.12,ENSMUST00000106137.8]	[protein_coding,protein_coding,protein_coding,protein_coding]
ENSMUSG00000005892|Trh|4500_1	1	[ENSMUSG00000005892]	[Trh]	[=32]	[ENSMUST00000006046.5]	[protein_coding]
ENSMUSG00000005893|Nr2c2|11915_1	1	[ENSMUSG00000005893,ENSMUSG00000005893]	[Nr2c2,Nr2c2]	[=32,=32]	[ENSMUST00000113463.8,ENSMUST00000113460.8]	[protein_coding,protein_coding]
ENSMUSG00000005893|Nr2c2|11053_1	1	[ENSMUSG00000005893,ENSMUSG00000005893]	[Nr2c2,Nr2c2]	[=32,=32]	[ENSMUST00000113463.8,ENSMUST00000113460.8]	[protein_coding,protein_coding]
ENSMUSG00000005899|Smpd4|16232_1	1	[ENSMUSG00000005899,ENSMUSG00000005899,ENSMUSG00000005899,ENSMUSG00000005899,ENSMUSG00000005899,ENSMUSG00000005899,ENSMUSG00000005899,ENSMUSG00000005899]	[Smpd4,Smpd4,Smpd4,Smpd4,Smpd4,Smpd4,Smpd4,Smpd4]	[=32,=32,=32,=32,=32,=32,=32,=32]	[ENSMUST00000163476.10,ENSMUST00000232021.2,ENSMUST00000232271.2,ENSMUST00000006053.13,ENSMUST00000090159.13,ENSMUST00000231792.2,ENSMUST00000165363.10,ENSMUST00000231436.2]	[protein_coding,protein_coding,protein_coding,protein_coding,protein_coding,protein_coding,protein_coding,protein_coding]
ENSMUSG00000002147|Stat6|5913_1	1	[ENSMUSG00000002147]	[Stat6]	[=32]	[ENSMUST00000092074.12]	[protein_coding]
ENSMUSG00000002147|Stat6|1662_1	1	[ENSMUSG00000002147]	[Stat6]	[=32]	[ENSMUST00000092074.12]	[protein_coding]
ENSMUSG00000002190|Clgn|10752_1	1	[ENSMUSG00000002190,ENSMUSG00000002190]	[Clgn,Clgn]	[=32,=32]	[ENSMUST00000002259.13,ENSMUST00000109831.3]	[protein_coding,protein_coding]
ENSMUSG00000002190|Clgn|8186_1	1	[ENSMUSG00000002190,ENSMUSG00000002190]	[Clgn,Clgn]	[=32,=32]	[ENSMUST00000002259.13,ENSMUST00000109831.3]	[protein_coding,protein_coding]
ENSMUSG00000002210|Smg9|12603_1	1	[ENSMUSG00000002210]	[Smg9]	[=32]	[ENSMUST00000002280.11]	[protein_coding]
ENSMUSG00000002210|Smg9|13111_1	1	[ENSMUSG00000002210]	[Smg9]	[=32]	[ENSMUST00000002280.11]	[protein_coding]
ENSMUSG00000002221|Paxip1|5530_1	1	[ENSMUSG00000002221]	[Paxip1]	[=32]	[ENSMUST00000002291.12]	[protein_coding]
ENSMUSG00000002221|Paxip1|16722_1	1	[ENSMUSG00000002221]	[Paxip1]	[=32]	[ENSMUST00000002291.12]	[protein_coding]
ENSMUSG00000002233|Rhoc|10273_1	1	[ENSMUSG00000002233,ENSMUSG00000002233,ENSMUSG00000002233,ENSMUSG00000002233]	[Rhoc,Rhoc,Rhoc,Rhoc]	[=32,=32,=32,=32]	[ENSMUST00000196817.5,ENSMUST00000106787.8,ENSMUST00000002303.12,ENSMUST00000176347.6]	[protein_coding,protein_coding,protein_coding,protein_coding]
ENSMUSG00000002233|Rhoc|17757_1	1	[ENSMUSG00000002233,ENSMUSG00000002233,ENSMUSG00000002233,ENSMUSG00000002233]	[Rhoc,Rhoc,Rhoc,Rhoc]	[=32,=32,=32,=32]	[ENSMUST00000196817.5,ENSMUST00000106787.8,ENSMUST00000002303.12,ENSMUST00000176347.6]	[protein_coding,protein_coding,protein_coding,protein_coding]
ENSMUSG00000003228|Grk5|17918_1	1	[ENSMUSG00000003228]	[Grk5]	[=32]	[ENSMUST00000003313.10]	[protein_coding]
ENSMUSG00000003228|Grk5|4730_1	1	[ENSMUSG00000003228]	[Grk5]	[=32]	[ENSMUST00000003313.10]	[protein_coding]
ENSMUSG00000003233|Dvl3|6198_1	1	[ENSMUSG00000003233,ENSMUSG00000003233,ENSMUSG00000003233]	[Dvl3,Dvl3,Dvl3]	[=32,=32,=32]	[ENSMUST00000171774.2,ENSMUST00000171572.9,ENSMUST00000003318.13]	[protein_coding,protein_coding,protein_coding]
ENSMUSG00000003233|Dvl3|16408_1	1	[ENSMUSG00000003233,ENSMUSG00000003233]	[Dvl3,Dvl3]	[=32,=32]	[ENSMUST00000171774.2,ENSMUST00000003318.13]	[protein_coding,protein_coding]
ENSMUSG00000003233|Dvl3|16408_2	1	[ENSMUSG00000003233]	[Dvl3]	[=32]	[ENSMUST00000171572.9]	[protein_coding]
ENSMUSG00000003283|Hck|16813_1	1	[ENSMUSG00000003283,ENSMUSG00000003283,ENSMUSG00000003283]	[Hck,Hck,Hck]	[=32,=32,=32]	[ENSMUST00000003370.14,ENSMUST00000109799.8,ENSMUST00000189688.2]	[protein_coding,protein_coding,protein_coding]
ENSMUSG00000003283|Hck|15459_1	1	[ENSMUSG00000003283,ENSMUSG00000003283,ENSMUSG00000003283]	[Hck,Hck,Hck]	[=32,=32,=32]	[ENSMUST00000003370.14,ENSMUST00000109799.8,ENSMUST00000189688.2]	[protein_coding,protein_coding,protein_coding]
ENSMUSG00000003308|Keap1|547_1	1	[ENSMUSG00000003308,ENSMUSG00000003308]	[Keap1,Keap1]	[=32,=32]	[ENSMUST00000194542.6,ENSMUST00000049567.10]	[protein_coding,protein_coding]
ENSMUSG00000003308|Keap1|547_2	1	[ENSMUSG00000003308]	[Keap1]	[=32]	[ENSMUST00000164812.8]	[protein_coding]
ENSMUSG00000003308|Keap1|6552_1	1	[ENSMUSG00000003308,ENSMUSG00000003308]	[Keap1,Keap1]	[=32,=32]	[ENSMUST00000194542.6,ENSMUST00000049567.10]	[protein_coding,protein_coding]
ENSMUSG00000004231|Pax2|182_1	1	[ENSMUSG00000004231,ENSMUSG00000004231]	[Pax2,Pax2]	[=32,=32]	[ENSMUST00000004340.12,ENSMUST00000174490.9]	[protein_coding,protein_coding]
ENSMUSG00000004263|Atn1|11948_1	2	[ENSMUSG00000107478,ENSMUSG00000004263]	[Gm45234,Atn1]	[=32,=32]	[ENSMUST00000129411.7,ENSMUST00000088357.12]	[nonsense_mediated_decay,protein_coding]
ENSMUSG00000004263|Atn1|154_1	2	[ENSMUSG00000107478,ENSMUSG00000004263]	[Gm45234,Atn1]	[=32,=32]	[ENSMUST00000129411.7,ENSMUST00000088357.12]	[nonsense_mediated_decay,protein_coding]
ENSMUSG00000004264|Phb2|3284_1	1	[ENSMUSG00000004264]	[Phb2]	[=32]	[ENSMUST00000004375.16]	[protein_coding]
ENSMUSG00000004264|Phb2|11417_1	1	[ENSMUSG00000004264]	[Phb2]	[=32]	[ENSMUST00000004375.16]	[protein_coding]
ENSMUSG00000004266|Ptpn6|6996_1	1	[ENSMUSG00000004266,ENSMUSG00000004266,ENSMUSG00000004266,ENSMUSG00000004266]	[Ptpn6,Ptpn6,Ptpn6,Ptpn6]	[=32,=32,=32,=32]	[ENSMUST00000174265.2,ENSMUST00000112484.10,ENSMUST00000004377.15,ENSMUST00000171549.9]	[protein_coding,protein_coding,protein_coding,protein_coding]
ENSMUSG00000004266|Ptpn6|10561_1	1	[ENSMUSG00000004266,ENSMUSG00000004266,ENSMUSG00000004266,ENSMUSG00000004266]	[Ptpn6,Ptpn6,Ptpn6,Ptpn6]	[=32,=32,=32,=32]	[ENSMUST00000174265.2,ENSMUST00000112484.10,ENSMUST00000004377.15,ENSMUST00000171549.9]	[protein_coding,protein_coding,protein_coding,protein_coding]
ENSMUSG00000004267|Eno2|6274_1	1	[ENSMUSG00000004267,ENSMUSG00000004267,ENSMUSG00000004267]	[Eno2,Eno2,Eno2]	[=32,=32,=32]	[ENSMUST00000204896.3,ENSMUST00000112476.8,ENSMUST00000004378.15]	[protein_coding,protein_coding,protein_coding]
ENSMUSG00000004267|Eno2|7536_1	1	[ENSMUSG00000004267,ENSMUSG00000004267]	[Eno2,Eno2]	[=32,=32]	[ENSMUST00000112476.8,ENSMUST00000004378.15]	[protein_coding,protein_coding]
ENSMUSG00000004296|Il12b|11951_1	1	[ENSMUSG00000004296,ENSMUSG00000004296]	[Il12b,Il12b]	[=32,=32]	[ENSMUST00000170513.3,ENSMUST00000102796.10]	[protein_coding,protein_coding]
ENSMUSG00000005150|Wdr83|928_1	1	[ENSMUSG00000005150]	[Wdr83]	[=32]	[ENSMUST00000093357.12]	[protein_coding]
ENSMUSG00000005150|Wdr83|6825_1	1	[ENSMUSG00000005150]	[Wdr83]	[=32]	[ENSMUST00000093357.12]	[protein_coding]
ENSMUSG00000005198|Polr2a|9750_1	1	[ENSMUSG00000005198,ENSMUSG00000005198]	[Polr2a,Polr2a]	[=32,=32]	[ENSMUST00000071213.4,ENSMUST00000058470.16]	[protein_coding,protein_coding]
ENSMUSG00000005198|Polr2a|15266_1	1	[ENSMUSG00000005198,ENSMUSG00000005198]	[Polr2a,Polr2a]	[=32,=32]	[ENSMUST00000071213.4,ENSMUST00000058470.16]	[protein_coding,protein_coding]
ENSMUSG00000005204|Senp3|7744_1	1	[ENSMUSG00000005204,ENSMUSG00000005204]	[Senp3,Senp3]	[=32,=32]	[ENSMUST00000066760.8,ENSMUST00000005336.9]	[protein_coding,protein_coding]
ENSMUSG00000005204|Senp3|1964_1	1	[ENSMUSG00000005204,ENSMUSG00000005204]	[Senp3,Senp3]	[=32,=32]	[ENSMUST00000066760.8,ENSMUST00000005336.9]	[protein_coding,protein_coding]
ENSMUSG00000005232|G6pc2|16008_1	1	[ENSMUSG00000005232,ENSMUSG00000005232]	[G6pc2,G6pc2]	[=32,=32]	[ENSMUST00000112317.3,ENSMUST00000005364.12]	[protein_coding,protein_coding]
ENSMUSG00000005232|G6pc2|11362_1	1	[ENSMUSG00000005232,ENSMUSG00000005232]	[G6pc2,G6pc2]	[=32,=32]	[ENSMUST00000112317.3,ENSMUST00000005364.12]	[protein_coding,protein_coding]
ENSMUSG00000005262|Ufd1|5713_1	1	[ENSMUSG00000005262,ENSMUSG00000005262]	[Ufd1,Ufd1]	[=32,=32]	[ENSMUST00000005394.13,ENSMUST00000115578.10]	[protein_coding,protein_coding]
ENSMUSG00000005262|Ufd1|1832_1	1	[ENSMUSG00000005262,ENSMUSG00000005262]	[Ufd1,Ufd1]	[=32,=32]	[ENSMUST00000005394.13,ENSMUST00000115578.10]	[protein_coding,protein_coding]
ENSMUSG00000006307|Kmt2b|3117_1	1	[ENSMUSG00000006307,ENSMUSG00000006307]	[Kmt2b,Kmt2b]	[=32,=32]	[ENSMUST00000006470.14,ENSMUST00000108154.9]	[protein_coding,protein_coding]
ENSMUSG00000006311|Etv2|7521_1	1	[ENSMUSG00000006311]	[Etv2]	[=32]	[ENSMUST00000108147.3]	[protein_coding]
ENSMUSG00000006311|Etv2|8100_1	1	[ENSMUSG00000006311]	[Etv2]	[=32]	[ENSMUST00000108147.3]	[protein_coding]
ENSMUSG00000006369|Fbln1|12962_1	1	[ENSMUSG00000006369,ENSMUSG00000006369]	[Fbln1,Fbln1]	[=32,=32]	[ENSMUST00000109432.4,ENSMUST00000057410.14]	[protein_coding,protein_coding]
ENSMUSG00000004056|Akt2|1446_1	1	[ENSMUSG00000004056,ENSMUSG00000004056,ENSMUSG00000004056]	[Akt2,Akt2,Akt2]	[=32,=32,=32]	[ENSMUST00000108344.9,ENSMUST00000108343.8,ENSMUST00000051356.12]	[protein_coding,protein_coding,protein_coding]
ENSMUSG00000004099|Dnmt1|11373_1	1	[ENSMUSG00000004099,ENSMUSG00000004099,ENSMUSG00000004099,ENSMUSG00000004099]	[Dnmt1,Dnmt1,Dnmt1,Dnmt1]	[=32,=32,=32,=32]	[ENSMUST00000178110.3,ENSMUST00000216540.2,ENSMUST00000177754.9,ENSMUST00000004202.17]	[protein_coding,protein_coding,protein_coding,protein_coding]
ENSMUSG00000004099|Dnmt1|1296_1	1	[ENSMUSG00000004099,ENSMUSG00000004099,ENSMUSG00000004099,ENSMUSG00000004099]	[Dnmt1,Dnmt1,Dnmt1,Dnmt1]	[=32,=32,=32,=32]	[ENSMUST00000178110.3,ENSMUST00000216540.2,ENSMUST00000177754.9,ENSMUST00000004202.17]	[protein_coding,protein_coding,protein_coding,protein_coding]
ENSMUSG00000004113|Cacna1b|12946_1	1	[ENSMUSG00000004113,ENSMUSG00000004113,ENSMUSG00000004113,ENSMUSG00000004113]	[Cacna1b,Cacna1b,Cacna1b,Cacna1b]	[=32,=32,=32,=32]	[ENSMUST00000041342.12,ENSMUST00000070864.14,ENSMUST00000114447.8,ENSMUST00000102939.9]	[protein_coding,protein_coding,protein_coding,protein_coding]
ENSMUSG00000004113|Cacna1b|5372_1	1	[ENSMUSG00000004113,ENSMUSG00000004113,ENSMUSG00000004113,ENSMUSG00000004113]	[Cacna1b,Cacna1b,Cacna1b,Cacna1b]	[=32,=32,=32,=32]	[ENSMUST00000041342.12,ENSMUST00000070864.14,ENSMUST00000114447.8,ENSMUST00000102939.9]	[protein_coding,protein_coding,protein_coding,protein_coding]
ENSMUSG00000004151|Etv1|6094_1	2	[ENSMUSG00000004151,ENSMUSG00000004151,ENSMUSG00000004151,ENSMUSG00000004151,ENSMUSG00000004151,ENSMUSG00000047643,ENSMUSG00000004151,ENSMUSG00000004151]	[Etv1,Etv1,Etv1,Etv1,Etv1,Gm5454,Etv1,Etv1]	[=32,=32,=32,=32,=32,=25X7,=32,=32]	[ENSMUST00000160856.8,ENSMUST00000160701.8,ENSMUST00000160244.8,ENSMUST00000159334.8,ENSMUST00000161980.8,ENSMUST00000052030.6,ENSMUST00000162563.8,ENSMUST00000095767.11]	[protein_coding,protein_coding,protein_coding,protein_coding,protein_coding,processed_pseudogene,protein_coding,protein_coding]
ENSMUSG00000004151|Etv1|5776_1	2	[ENSMUSG00000047643,ENSMUSG00000004151,ENSMUSG00000004151,ENSMUSG00000004151,ENSMUSG00000004151,ENSMUSG00000004151,ENSMUSG00000004151,ENSMUSG00000004151]	[Gm5454,Etv1,Etv1,Etv1,Etv1,Etv1,Etv1,Etv1]	[=32,=32,=32,=32,=32,=32,=32,=32]	[ENSMUST00000052030.6,ENSMUST00000160856.8,ENSMUST00000160701.8,ENSMUST00000160244.8,ENSMUST00000159334.8,ENSMUST00000161980.8,ENSMUST00000162563.8,ENSMUST00000095767.11]	[processed_pseudogene,protein_coding,protein_coding,protein_coding,protein_coding,protein_coding,protein_coding,protein_coding]
ENSMUSG00000004221|Ikbkg|3613_1	1	[ENSMUSG00000004221,ENSMUSG00000004221,ENSMUSG00000004221,ENSMUSG00000004221,ENSMUSG00000004221,ENSMUSG00000004221,ENSMUSG00000004221,ENSMUSG00000004221,ENSMUSG00000004221]	[Ikbkg,Ikbkg,Ikbkg,Ikbkg,Ikbkg,Ikbkg,Ikbkg,Ikbkg,Ikbkg]	[=32,=32,=32,=32,=32,=32,=32,=32,=32]	[ENSMUST00000004330.10,ENSMUST00000114129.9,ENSMUST00000114130.9,ENSMUST00000180230.8,ENSMUST00000064407.10,ENSMUST00000114133.9,ENSMUST00000164101.8,ENSMUST00000114127.8,ENSMUST00000114128.8]	[protein_coding,protein_coding,protein_coding,protein_coding,protein_coding,protein_coding,protein_coding,protein_coding,protein_coding]
ENSMUSG00000004221|Ikbkg|7074_1	1	[ENSMUSG00000004221,ENSMUSG00000004221,ENSMUSG00000004221,ENSMUSG00000004221,ENSMUSG00000004221,ENSMUSG00000004221,ENSMUSG00000004221,ENSMUSG00000004221,ENSMUSG00000004221]	[Ikbkg,Ikbkg,Ikbkg,Ikbkg,Ikbkg,Ikbkg,Ikbkg,Ikbkg,Ikbkg]	[=32,=32,=32,=32,=32,=32,=32,=32,=32]	[ENSMUST00000004330.10,ENSMUST00000114129.9,ENSMUST00000114130.9,ENSMUST00000180230.8,ENSMUST00000064407.10,ENSMUST00000114133.9,ENSMUST00000164101.8,ENSMUST00000114127.8,ENSMUST00000114128.8]	[protein_coding,protein_coding,protein_coding,protein_coding,protein_coding,protein_coding,protein_coding,protein_coding,protein_coding]
ENSMUSG00000004231|Pax2|10669_1	1	[ENSMUSG00000004231,ENSMUSG00000004231,ENSMUSG00000004231,ENSMUSG00000004231,ENSMUSG00000004231]	[Pax2,Pax2,Pax2,Pax2,Pax2]	[=27X5,=32,=32,=32,=32]	[ENSMUST00000249926.1,ENSMUST00000004340.12,ENSMUST00000249925.1,ENSMUST00000173346.5,ENSMUST00000174490.9]	[protein_coding,protein_coding,protein_coding,protein_coding,protein_coding]
ENSMUSG00000006526|Stimate|4795_1	1	[ENSMUSG00000006526]	[Stimate]	[=32]	[ENSMUST00000006701.8]	[protein_coding]
ENSMUSG00000006538|Ihh|3197_1	1	[ENSMUSG00000006538]	[Ihh]	[=32]	[ENSMUST00000164097.4]	[protein_coding]
ENSMUSG00000006538|Ihh|1413_1	1	[ENSMUSG00000006538]	[Ihh]	[=32]	[ENSMUST00000164097.4]	[protein_coding]
ENSMUSG00000006546|Cryba2|371_1	1	[ENSMUSG00000006546]	[Cryba2]	[=32]	[ENSMUST00000006721.3]	[protein_coding]
ENSMUSG00000006546|Cryba2|1805_1	1	[ENSMUSG00000006546]	[Cryba2]	[=32]	[ENSMUST00000006721.3]	[protein_coding]
ENSMUSG00000006567|Atp7b|5704_1	1	[ENSMUSG00000006567,ENSMUSG00000006567]	[Atp7b,Atp7b]	[=32,=32]	[ENSMUST00000006742.11,ENSMUST00000110738.3]	[protein_coding,protein_coding]
ENSMUSG00000006567|Atp7b|5080_1	1	[ENSMUSG00000006567,ENSMUSG00000006567]	[Atp7b,Atp7b]	[=32,=32]	[ENSMUST00000006742.11,ENSMUST00000110738.3]	[protein_coding,protein_coding]
ENSMUSG00000006574|Slc4a1|11759_1	1	[ENSMUSG00000006574]	[Slc4a1]	[=32]	[ENSMUST00000006749.10]	[protein_coding]
ENSMUSG00000006574|Slc4a1|12097_1	1	[ENSMUSG00000006574]	[Slc4a1]	[=32]	[ENSMUST00000006749.10]	[protein_coding]
ENSMUSG00000006587|Snai3|9804_1	1	[ENSMUSG00000006587]	[Snai3]	[=32]	[ENSMUST00000006762.7]	[protein_coding]
ENSMUSG00000008489|Elavl2|4297_2	1	[ENSMUSG00000008489]	[Elavl2]	[=32]	[ENSMUST00000107116.9]	[protein_coding]
ENSMUSG00000008575|Nfib|7841_1	1	[ENSMUSG00000008575,ENSMUSG00000008575,ENSMUSG00000008575,ENSMUSG00000008575,ENSMUSG00000008575,ENSMUSG00000008575]	[Nfib,Nfib,Nfib,Nfib,Nfib,Nfib]	[=32,=32,=32,=32,=32,=32]	[ENSMUST00000064770.9,ENSMUST00000050872.15,ENSMUST00000107246.2,ENSMUST00000107247.8,ENSMUST00000107248.8,ENSMUST00000107245.9]	[protein_coding,protein_coding,protein_coding,protein_coding,protein_coding,protein_coding]
ENSMUSG00000008575|Nfib|16418_1	1	[ENSMUSG00000008575,ENSMUSG00000008575,ENSMUSG00000008575,ENSMUSG00000008575,ENSMUSG00000008575,ENSMUSG00000008575]	[Nfib,Nfib,Nfib,Nfib,Nfib,Nfib]	[=32,=32,=32,=32,=32,=32]	[ENSMUST00000064770.9,ENSMUST00000050872.15,ENSMUST00000107246.2,ENSMUST00000107247.8,ENSMUST00000107248.8,ENSMUST00000107245.9]	[protein_coding,protein_coding,protein_coding,protein_coding,protein_coding,protein_coding]
ENSMUSG00000008590|Htr3b|3236_1	1	[ENSMUSG00000008590]	[Htr3b]	[=32]	[ENSMUST00000008734.5]	[protein_coding]
ENSMUSG00000008590|Htr3b|10883_1	1	[ENSMUSG00000008590]	[Htr3b]	[=32]	[ENSMUST00000008734.5]	[protein_coding]
ENSMUSG00000008734|Gprc5b|12485_1	1	[ENSMUSG00000008734,ENSMUSG00000008734]	[Gprc5b,Gprc5b]	[=32,=32]	[ENSMUST00000208394.2,ENSMUST00000008878.10]	[protein_coding,protein_coding]
ENSMUSG00000008734|Gprc5b|9013_1	1	[ENSMUSG00000008734]	[Gprc5b]	[=32]	[ENSMUST00000008878.10]	[protein_coding]
ENSMUSG00000008845|Cd163|1475_1	1	[ENSMUSG00000008845,ENSMUSG00000008845]	[Cd163,Cd163]	[=32,=32]	[ENSMUST00000112541.8,ENSMUST00000032234.5]	[protein_coding,protein_coding]
ENSMUSG00000003534|Ddr1|6433_1	1	[ENSMUSG00000003534,ENSMUSG00000003534,ENSMUSG00000003534,ENSMUSG00000003534,ENSMUSG00000003534]	[Ddr1,Ddr1,Ddr1,Ddr1,Ddr1]	[=32,=32,=32,=32,=32]	[ENSMUST00000117301.8,ENSMUST00000119825.8,ENSMUST00000097333.10,ENSMUST00000003628.13,ENSMUST00000166980.9]	[protein_coding,protein_coding,protein_coding,protein_coding,protein_coding]
ENSMUSG00000003534|Ddr1|446_1	1	[ENSMUSG00000003534,ENSMUSG00000003534,ENSMUSG00000003534,ENSMUSG00000003534,ENSMUSG00000003534]	[Ddr1,Ddr1,Ddr1,Ddr1,Ddr1]	[=32,=32,=32,=32,=32]	[ENSMUST00000117301.8,ENSMUST00000119825.8,ENSMUST00000097333.10,ENSMUST00000003628.13,ENSMUST00000166980.9]	[protein_coding,protein_coding,protein_coding,protein_coding,protein_coding]
ENSMUSG00000003549|Ercc1|12963_1	1	[ENSMUSG00000003549]	[Ercc1]	[=32]	[ENSMUST00000160369.8]	[protein_coding]
ENSMUSG00000003549|Ercc1|12963_2	1	[ENSMUSG00000003549]	[Ercc1]	[=32]	[ENSMUST00000003645.9]	[protein_coding]
ENSMUSG00000004730|Adgre1|7953_1	1	[ENSMUSG00000004730,ENSMUSG00000004730]	[Adgre1,Adgre1]	[=32,=32]	[ENSMUST00000004850.8,ENSMUST00000086763.13]	[protein_coding,protein_coding]
ENSMUSG00000004748|Mtfp1|13100_1	1	[ENSMUSG00000004748]	[Mtfp1]	[=32]	[ENSMUST00000004868.6]	[protein_coding]
ENSMUSG00000004748|Mtfp1|5795_1	1	[ENSMUSG00000004748]	[Mtfp1]	[=32]	[ENSMUST00000004868.6]	[protein_coding]
ENSMUSG00000004768|Rab23|5888_1	1	[ENSMUSG00000004768,ENSMUSG00000004768]	[Rab23,Rab23]	[=32,=32]	[ENSMUST00000088287.10,ENSMUST00000115174.4]	[protein_coding,protein_coding]
ENSMUSG00000004768|Rab23|9936_1	1	[ENSMUSG00000004768,ENSMUSG00000004768]	[Rab23,Rab23]	[=32,=32]	[ENSMUST00000088287.10,ENSMUST00000115174.4]	[protein_coding,protein_coding]
ENSMUSG00000004771|Rab11a|15797_1	1	[ENSMUSG00000004771,ENSMUSG00000004771]	[Rab11a,Rab11a]	[=32,=32]	[ENSMUST00000172298.8,ENSMUST00000167569.8]	[protein_coding,protein_coding]
ENSMUSG00000004771|Rab11a|3500_1	1	[ENSMUSG00000004771,ENSMUSG00000004771]	[Rab11a,Rab11a]	[=32,=32]	[ENSMUST00000172298.8,ENSMUST00000167569.8]	[protein_coding,protein_coding]
ENSMUSG00000004791|Pgf|12059_1	1	[ENSMUSG00000004791,ENSMUSG00000004791]	[Pgf,Pgf]	[=32,=32]	[ENSMUST00000223220.2,ENSMUST00000004913.7]	[protein_coding,protein_coding]
ENSMUSG00000004791|Pgf|5230_1	1	[ENSMUSG00000004791,ENSMUSG00000004791]	[Pgf,Pgf]	[=32,=32]	[ENSMUST00000223220.2,ENSMUST00000004913.7]	[protein_coding,protein_coding]
ENSMUSG00000004814|Ccl24|9340_1	1	[ENSMUSG00000004814,ENSMUSG00000004814]	[Ccl24,Ccl24]	[=32,=32]	[ENSMUST00000004936.10,ENSMUST00000201401.2]	[protein_coding,protein_coding]
ENSMUSG00000005656|Snx6|3038_1	1	[ENSMUSG00000005656,ENSMUSG00000005656]	[Snx6,Snx6]	[=32,=32]	[ENSMUST00000218934.2,ENSMUST00000005798.9]	[protein_coding,protein_coding]
ENSMUSG00000005656|Snx6|3591_1	1	[ENSMUSG00000005656,ENSMUSG00000005656]	[Snx6,Snx6]	[=32,=32]	[ENSMUST00000218934.2,ENSMUST00000005798.9]	[protein_coding,protein_coding]
ENSMUSG00000005672|Kit|14301_1	1	[ENSMUSG00000005672,ENSMUSG00000005672]	[Kit,Kit]	[=32,=32]	[ENSMUST00000144270.8,ENSMUST00000005815.7]	[protein_coding,protein_coding]
ENSMUSG00000005672|Kit|10835_1	1	[ENSMUSG00000005672,ENSMUSG00000005672]	[Kit,Kit]	[=32,=32]	[ENSMUST00000144270.8,ENSMUST00000005815.7]	[protein_coding,protein_coding]
ENSMUSG00000005677|Nr1i3|18260_1	1	[ENSMUSG00000005677]	[Nr1i3]	[=32]	[ENSMUST00000155126.8]	[protein_coding]
ENSMUSG00000005677|Nr1i3|17955_1	1	[ENSMUSG00000005677]	[Nr1i3]	[=32]	[ENSMUST00000155126.8]	[protein_coding]
ENSMUSG00000005683|Cs|13362_1	1	[ENSMUSG00000005683]	[Cs]	[=32]	[ENSMUST00000005826.9]	[protein_coding]
ENSMUSG00000005683|Cs|2454_1	1	[ENSMUSG00000005683]	[Cs]	[=32]	[ENSMUST00000005826.9]	[protein_coding]
ENSMUSG00000005696|Sh2d1a|8437_1	1	[ENSMUSG00000005696,ENSMUSG00000005696,ENSMUSG00000005696]	[Sh2d1a,Sh2d1a,Sh2d1a]	[=32,=32,=32]	[ENSMUST00000005839.11,ENSMUST00000115070.8,ENSMUST00000189753.7]	[protein_coding,protein_coding,protein_coding]
ENSMUSG00000005696|Sh2d1a|3435_1	1	[ENSMUSG00000005696,ENSMUSG00000005696]	[Sh2d1a,Sh2d1a]	[=32,=32]	[ENSMUST00000005839.11,ENSMUST00000115070.8]	[protein_coding,protein_coding]
ENSMUSG00000006471|Ndor1|15737_1	1	[ENSMUSG00000006471,ENSMUSG00000115074,ENSMUSG00000006471]	[Ndor1,Ndor1,Ndor1]	[=32,=32,=32]	[ENSMUST00000114349.9,ENSMUST00000228052.2,ENSMUST00000100329.10]	[protein_coding,protein_coding,protein_coding]
ENSMUSG00000006476|Nsmf|17779_1	1	[ENSMUSG00000006476,ENSMUSG00000006476,ENSMUSG00000006476,ENSMUSG00000006476,ENSMUSG00000006476,ENSMUSG00000006476,ENSMUSG00000006476,ENSMUSG00000006476]	[Nsmf,Nsmf,Nsmf,Nsmf,Nsmf,Nsmf,Nsmf,Nsmf]	[=32,=32,=32,=32,=32,=32,=32,=32]	[ENSMUST00000116574.10,ENSMUST00000074422.14,ENSMUST00000140737.8,ENSMUST00000102931.11,ENSMUST00000114388.8,ENSMUST00000006646.15,ENSMUST00000100334.11,ENSMUST00000114386.8]	[protein_coding,protein_coding,protein_coding,protein_coding,protein_coding,protein_coding,protein_coding,protein_coding]
ENSMUSG00000006476|Nsmf|15440_1	1	[ENSMUSG00000006476,ENSMUSG00000006476,ENSMUSG00000006476,ENSMUSG00000006476,ENSMUSG00000006476,ENSMUSG00000006476,ENSMUSG00000006476]	[Nsmf,Nsmf,Nsmf,Nsmf,Nsmf,Nsmf,Nsmf]	[=32,=32,=32,=32,=32,=32,=32]	[ENSMUST00000116574.10,ENSMUST00000074422.14,ENSMUST00000102931.11,ENSMUST00000114388.8,ENSMUST00000006646.15,ENSMUST00000100334.11,ENSMUST00000114386.8]	[protein_coding,protein_coding,protein_coding,protein_coding,protein_coding,protein_coding,protein_coding]
ENSMUSG00000006488|Prl7a1|3597_1	1	[ENSMUSG00000006488,ENSMUSG00000006488,ENSMUSG00000006488]	[Prl7a1,Prl7a1,Prl7a1]	[=32,=32,=32]	[ENSMUST00000224852.2,ENSMUST00000095924.11,ENSMUST00000006659.8]	[protein_coding,protein_coding,protein_coding]
ENSMUSG00000006488|Prl7a1|1411_1	1	[ENSMUSG00000006488]	[Prl7a1]	[=32]	[ENSMUST00000224852.2]	[protein_coding]
ENSMUSG00000006494|Pdk1|12904_1	1	[ENSMUSG00000006494]	[Pdk1]	[=32]	[ENSMUST00000006669.6]	[protein_coding]
ENSMUSG00000006494|Pdk1|8258_1	1	[ENSMUSG00000006494]	[Pdk1]	[=32]	[ENSMUST00000006669.6]	[protein_coding]
ENSMUSG00000006498|Ptbp1|2506_1	1	[ENSMUSG00000006498,ENSMUSG00000006498,ENSMUSG00000006498,ENSMUSG00000006498]	[Ptbp1,Ptbp1,Ptbp1,Ptbp1]	[=32,=32,=32,=32]	[ENSMUST00000165704.8,ENSMUST00000171599.9,ENSMUST00000172282.8,ENSMUST00000095457.11]	[protein_coding,protein_coding,protein_coding,protein_coding]
ENSMUSG00000006498|Ptbp1|14818_1	1	[ENSMUSG00000006498,ENSMUSG00000006498,ENSMUSG00000006498,ENSMUSG00000006498]	[Ptbp1,Ptbp1,Ptbp1,Ptbp1]	[=32,=32,=32,=32]	[ENSMUST00000165704.8,ENSMUST00000171599.9,ENSMUST00000172282.8,ENSMUST00000095457.11]	[protein_coding,protein_coding,protein_coding,protein_coding]
ENSMUSG00000006526|Stimate|8247_1	1	[ENSMUSG00000006526]	[Stimate]	[=32]	[ENSMUST00000006701.8]	[protein_coding]
ENSMUSG00000009563|Tor2a|12241_1	1	[ENSMUSG00000009563]	[Tor2a]	[=32]	[ENSMUST00000009707.14]	[protein_coding]
ENSMUSG00000009563|Tor2a|8293_1	1	[ENSMUSG00000009563]	[Tor2a]	[=32]	[ENSMUST00000009707.14]	[protein_coding]
ENSMUSG00000009575|Cbx5|16303_1	1	[ENSMUSG00000009575,ENSMUSG00000009575,ENSMUSG00000009575]	[Cbx5,Cbx5,Cbx5]	[=32,=32,=32]	[ENSMUST00000118152.8,ENSMUST00000108813.10,ENSMUST00000122182.2]	[protein_coding,protein_coding,protein_coding]
ENSMUSG00000009575|Cbx5|10871_1	1	[ENSMUSG00000009575,ENSMUSG00000009575,ENSMUSG00000009575]	[Cbx5,Cbx5,Cbx5]	[=32,=32,=32]	[ENSMUST00000118152.8,ENSMUST00000108813.10,ENSMUST00000122182.2]	[protein_coding,protein_coding,protein_coding]
ENSMUSG00000009580|Odam|9543_1	1	[ENSMUSG00000009580,ENSMUSG00000009580]	[Odam,Odam]	[=32,=32]	[ENSMUST00000129757.9,ENSMUST00000113274.3]	[protein_coding,protein_coding]
ENSMUSG00000004018|Fancl|13105_1	1	[ENSMUSG00000004018,ENSMUSG00000004018]	[Fancl,Fancl]	[=32,=32]	[ENSMUST00000004120.9,ENSMUST00000109509.8]	[protein_coding,protein_coding]
ENSMUSG00000004040|Stat3|17414_1	1	[ENSMUSG00000004040,ENSMUSG00000004040,ENSMUSG00000004040,ENSMUSG00000004040]	[Stat3,Stat3,Stat3,Stat3]	[=32,=32,=32,=32]	[ENSMUST00000127638.8,ENSMUST00000138438.2,ENSMUST00000092671.12,ENSMUST00000103114.8]	[protein_coding,protein_coding,protein_coding,protein_coding]
ENSMUSG00000004040|Stat3|772_1	1	[ENSMUSG00000004040,ENSMUSG00000004040,ENSMUSG00000004040,ENSMUSG00000004040]	[Stat3,Stat3,Stat3,Stat3]	[=32,=32,=32,=32]	[ENSMUST00000127638.8,ENSMUST00000138438.2,ENSMUST00000092671.12,ENSMUST00000103114.8]	[protein_coding,protein_coding,protein_coding,protein_coding]
ENSMUSG00000004043|Stat5a|9157_1	1	[ENSMUSG00000004043,ENSMUSG00000004043,ENSMUSG00000004043]	[Stat5a,Stat5a,Stat5a]	[=32,=32,=32]	[ENSMUST00000004145.14,ENSMUST00000107356.8,ENSMUST00000107357.4]	[protein_coding,protein_coding,protein_coding]
ENSMUSG00000004043|Stat5a|13735_1	1	[ENSMUSG00000004043,ENSMUSG00000004043,ENSMUSG00000004043]	[Stat5a,Stat5a,Stat5a]	[=32,=32,=32]	[ENSMUST00000004145.14,ENSMUST00000107356.8,ENSMUST00000107357.4]	[protein_coding,protein_coding,protein_coding]
ENSMUSG00000004044|Cavin1|11499_1	1	[ENSMUSG00000004044]	[Cavin1]	[=32]	[ENSMUST00000060792.6]	[protein_coding]
ENSMUSG00000004044|Cavin1|13263_1	1	[ENSMUSG00000004044]	[Cavin1]	[=32]	[ENSMUST00000060792.6]	[protein_coding]
ENSMUSG00000004054|Map3k11|13476_1	1	[ENSMUSG00000004054]	[Map3k11]	[=32]	[ENSMUST00000004156.10]	[protein_coding]
ENSMUSG00000004054|Map3k11|16131_1	1	[ENSMUSG00000004054]	[Map3k11]	[=32]	[ENSMUST00000004156.10]	[protein_coding]
ENSMUSG00000004056|Akt2|12598_1	2	[ENSMUSG00000004056,ENSMUSG00000004056,ENSMUSG00000084347,ENSMUSG00000004056,ENSMUSG00000004056]	[Akt2,Akt2,Akt2-ps,Akt2,Akt2]	[=32,=32,=32,=32,=32]	[ENSMUST00000108343.8,ENSMUST00000051356.12,ENSMUST00000120718.2,ENSMUST00000108344.9,ENSMUST00000085917.5]	[protein_coding,protein_coding,processed_pseudogene,protein_coding,protein_coding]
ENSMUSG00000005371|Fbxo11|9934_1	1	[ENSMUSG00000005371,ENSMUSG00000005371,ENSMUSG00000005371]	[Fbxo11,Fbxo11,Fbxo11]	[=32,=32,=32]	[ENSMUST00000005504.15,ENSMUST00000235112.2,ENSMUST00000130379.9]	[protein_coding,protein_coding,protein_coding]
ENSMUSG00000005371|Fbxo11|2837_1	1	[ENSMUSG00000005371,ENSMUSG00000005371,ENSMUSG00000005371]	[Fbxo11,Fbxo11,Fbxo11]	[=32,=32,=32]	[ENSMUST00000005504.15,ENSMUST00000235112.2,ENSMUST00000130379.9]	[protein_coding,protein_coding,protein_coding]
ENSMUSG00000005373|Mlxipl|2552_1	1	[ENSMUSG00000005373]	[Mlxipl]	[=32]	[ENSMUST00000005507.10]	[protein_coding]
ENSMUSG00000005373|Mlxipl|1034_1	1	[ENSMUSG00000005373]	[Mlxipl]	[=32]	[ENSMUST00000005507.10]	[protein_coding]
ENSMUSG00000005397|Nid1|13460_1	1	[ENSMUSG00000005397]	[Nid1]	[=32]	[ENSMUST00000005532.9]	[protein_coding]
ENSMUSG00000005397|Nid1|1903_1	1	[ENSMUSG00000005397]	[Nid1]	[=32]	[ENSMUST00000005532.9]	[protein_coding]
ENSMUSG00000005413|Hmox1|13726_1	1	[ENSMUSG00000005413]	[Hmox1]	[=32]	[ENSMUST00000005548.8]	[protein_coding]
ENSMUSG00000005413|Hmox1|8119_1	1	[ENSMUSG00000005413]	[Hmox1]	[=32]	[ENSMUST00000005548.8]	[protein_coding]
ENSMUSG00000005417|Mprip|10652_1	1	[ENSMUSG00000005417,ENSMUSG00000005417,ENSMUSG00000005417,ENSMUSG00000005417]	[Mprip,Mprip,Mprip,Mprip]	[=32,=32,=32,=32]	[ENSMUST00000116371.8,ENSMUST00000108751.8,ENSMUST00000066330.15,ENSMUST00000072031.13]	[protein_coding,protein_coding,protein_coding,protein_coding]
ENSMUSG00000005417|Mprip|11187_1	1	[ENSMUSG00000005417,ENSMUSG00000005417,ENSMUSG00000005417,ENSMUSG00000005417]	[Mprip,Mprip,Mprip,Mprip]	[=32,=32,=32,=32]	[ENSMUST00000116371.8,ENSMUST00000108751.8,ENSMUST00000066330.15,ENSMUST00000072031.13]	[protein_coding,protein_coding,protein_coding,protein_coding]
ENSMUSG00000006235|Epor|15939_1	1	[ENSMUSG00000006235]	[Epor]	[=32]	[ENSMUST00000006397.7]	[protein_coding]
ENSMUSG00000006270|Vax1|4914_1	1	[ENSMUSG00000006270]	[Vax1]	[=32]	[ENSMUST00000172821.4]	[protein_coding]
ENSMUSG00000006270|Vax1|7435_1	1	[ENSMUSG00000006270]	[Vax1]	[=32]	[ENSMUST00000172821.4]	[protein_coding]
ENSMUSG00000006273|Atp6v1b2|8536_1	1	[ENSMUSG00000006273]	[Atp6v1b2]	[=32]	[ENSMUST00000006435.8]	[protein_coding]
ENSMUSG00000006273|Atp6v1b2|1108_1	1	[ENSMUSG00000006273]	[Atp6v1b2]	[=32]	[ENSMUST00000006435.8]	[protein_coding]
ENSMUSG00000006276|Eps15l1|14439_1	1	[ENSMUSG00000006276,ENSMUSG00000006276,ENSMUSG00000006276,ENSMUSG00000006276]	[Eps15l1,Eps15l1,Eps15l1,Eps15l1]	[=32,=32,=32,=32]	[ENSMUST00000249899.1,ENSMUST00000212590.3,ENSMUST00000163643.3,ENSMUST00000212121.2]	[protein_coding,protein_coding,protein_coding,protein_coding]
ENSMUSG00000006276|Eps15l1|898_1	1	[ENSMUSG00000006276,ENSMUSG00000006276,ENSMUSG00000006276,ENSMUSG00000006276]	[Eps15l1,Eps15l1,Eps15l1,Eps15l1]	[=32,=32,=32,=32]	[ENSMUST00000249899.1,ENSMUST00000212590.3,ENSMUST00000163643.3,ENSMUST00000212121.2]	[protein_coding,protein_coding,protein_coding,protein_coding]
ENSMUSG00000006289|Osgep|13984_1	1	[ENSMUSG00000006289,ENSMUSG00000006289]	[Osgep,Osgep]	[=32,=32]	[ENSMUST00000162177.8,ENSMUST00000159292.8]	[protein_coding,protein_coding]
ENSMUSG00000006289|Osgep|17412_1	2	[ENSMUSG00000117730,ENSMUSG00000006289,ENSMUSG00000006289]	[Gm5503,Osgep,Osgep]	[=32,=32,=32]	[ENSMUST00000237135.2,ENSMUST00000162177.8,ENSMUST00000159292.8]	[processed_pseudogene,protein_coding,protein_coding]
ENSMUSG00000006307|Kmt2b|6010_1	1	[ENSMUSG00000006307,ENSMUSG00000006307]	[Kmt2b,Kmt2b]	[=32,=32]	[ENSMUST00000006470.14,ENSMUST00000108154.9]	[protein_coding,protein_coding]
ENSMUSG00000007805|Twist2|3941_1	1	[ENSMUSG00000007805]	[Twist2]	[=32]	[ENSMUST00000186075.2]	[protein_coding]
ENSMUSG00000007805|Twist2|3941_2	1	[ENSMUSG00000007805]	[Twist2]	[=32]	[ENSMUST00000007949.4]	[protein_coding]
ENSMUSG00000007805|Twist2|18392_1	1	[ENSMUSG00000007805]	[Twist2]	[=32]	[ENSMUST00000186075.2]	[protein_coding]
ENSMUSG00000007815|Rhoa|1417_1	1	[ENSMUSG00000007815]	[Rhoa]	[=32]	[ENSMUST00000007959.14]	[protein_coding]
ENSMUSG00000007850|Hnrnph1|1663_1	1	[ENSMUSG00000007850,ENSMUSG00000007850,ENSMUSG00000007850]	[Hnrnph1,Hnrnph1,Hnrnph1]	[=32,=32,=32]	[ENSMUST00000109142.8,ENSMUST00000069304.14,ENSMUST00000077817.8]	[protein_coding,protein_coding,protein_coding]
ENSMUSG00000007850|Hnrnph1|11232_1	1	[ENSMUSG00000007850,ENSMUSG00000007850,ENSMUSG00000007850]	[Hnrnph1,Hnrnph1,Hnrnph1]	[=32,=32,=32]	[ENSMUST00000109142.8,ENSMUST00000069304.14,ENSMUST00000077817.8]	[protein_coding,protein_coding,protein_coding]
ENSMUSG00000007880|Arid1a|15453_1	1	[ENSMUSG00000007880,ENSMUSG00000007880,ENSMUSG00000007880]	[Arid1a,Arid1a,Arid1a]	[=32,=32,=32]	[ENSMUST00000008024.7,ENSMUST00000105897.10,ENSMUST00000145664.9]	[protein_coding,protein_coding,protein_coding]
ENSMUSG00000007880|Arid1a|11471_1	1	[ENSMUSG00000007880,ENSMUSG00000007880,ENSMUSG00000007880]	[Arid1a,Arid1a,Arid1a]	[=32,=32,=32]	[ENSMUST00000008024.7,ENSMUST00000105897.10,ENSMUST00000145664.9]	[protein_coding,protein_coding,protein_coding]
ENSMUSG00000007946|Phox2a|5511_1	1	[ENSMUSG00000007946]	[Phox2a]	[=32]	[ENSMUST00000008090.11]	[protein_coding]
ENSMUSG00000007946|Phox2a|318_1	1	[ENSMUSG00000007946]	[Phox2a]	[=32]	[ENSMUST00000008090.11]	[protein_coding]
ENSMUSG00000009900|Wnt3a|12885_1	1	[ENSMUSG00000009900]	[Wnt3a]	[=32]	[ENSMUST00000010044.8]	[protein_coding]
ENSMUSG00000009900|Wnt3a|3778_1	1	[ENSMUSG00000009900]	[Wnt3a]	[=32]	[ENSMUST00000010044.8]	[protein_coding]
ENSMUSG00000010021|Kif19a|18326_1	1	[ENSMUSG00000010021]	[Kif19a]	[=32]	[ENSMUST00000084368.12]	[protein_coding]
ENSMUSG00000010021|Kif19a|4378_1	1	[ENSMUSG00000010021]	[Kif19a]	[=32]	[ENSMUST00000084368.12]	[protein_coding]
ENSMUSG00000010044|Zmynd10|4986_1	1	[ENSMUSG00000010044]	[Zmynd10]	[=32]	[ENSMUST00000010188.9]	[protein_coding]
ENSMUSG00000010044|Zmynd10|17754_1	1	[ENSMUSG00000010044]	[Zmynd10]	[=32]	[ENSMUST00000010188.9]	[protein_coding]
ENSMUSG00000010066|Cacna2d2|15686_1	1	[ENSMUSG00000010066,ENSMUSG00000010066,ENSMUSG00000010066,ENSMUSG00000010066,ENSMUSG00000010066]	[Cacna2d2,Cacna2d2,Cacna2d2,Cacna2d2,Cacna2d2]	[=32,=32,=32,=32,=32]	[ENSMUST00000168532.8,ENSMUST00000085092.12,ENSMUST00000166799.8,ENSMUST00000010210.13,ENSMUST00000170737.3]	[protein_coding,protein_coding,protein_coding,protein_coding,protein_coding]
ENSMUSG00000003420|Fcgrt|12107_1	1	[ENSMUSG00000003420,ENSMUSG00000003420]	[Fcgrt,Fcgrt]	[=32,=32]	[ENSMUST00000210642.2,ENSMUST00000003512.9]	[protein_coding,protein_coding]
ENSMUSG00000003420|Fcgrt|17825_1	1	[ENSMUSG00000003420,ENSMUSG00000003420]	[Fcgrt,Fcgrt]	[=32,=32]	[ENSMUST00000210642.2,ENSMUST00000003512.9]	[protein_coding,protein_coding]
ENSMUSG00000003421|Nosip|4967_1	1	[ENSMUSG00000003421,ENSMUSG00000003421,ENSMUSG00000003421]	[Nosip,Nosip,Nosip]	[=32,=32,=32]	[ENSMUST00000107829.9,ENSMUST00000003513.11,ENSMUST00000210520.2]	[protein_coding,protein_coding,protein_coding]
ENSMUSG00000003421|Nosip|12782_1	1	[ENSMUSG00000003421]	[Nosip]	[=32]	[ENSMUST00000003513.11]	[protein_coding]
ENSMUSG00000003435|Supt5|16178_1	1	[ENSMUSG00000003435,ENSMUSG00000003435]	[Supt5,Supt5]	[=32,=32]	[ENSMUST00000209141.2,ENSMUST00000003527.10]	[protein_coding,protein_coding]
ENSMUSG00000004455|Ppp1cc|12482_1	2	[ENSMUSG00000004455,ENSMUSG00000004455,ENSMUSG00000121724,ENSMUSG00000121724]	[Ppp1cc,Ppp1cc,Ppp1ccb,Ppp1ccb]	[=32,=32,=32,=32]	[ENSMUST00000102528.11,ENSMUST00000086294.11,ENSMUST00000310635.1,ENSMUST00000310641.1]	[protein_coding,protein_coding,lncRNA,lncRNA]
ENSMUSG00000004455|Ppp1cc|1437_1	2	[ENSMUSG00000004455,ENSMUSG00000004455,ENSMUSG00000121724,ENSMUSG00000121724]	[Ppp1cc,Ppp1cc,Ppp1ccb,Ppp1ccb]	[=32,=32,=32,=32]	[ENSMUST00000102528.11,ENSMUST00000086294.11,ENSMUST00000310635.1,ENSMUST00000310641.1]	[protein_coding,protein_coding,lncRNA,lncRNA]
ENSMUSG00000004530|Coro1c|4759_1	1	[ENSMUSG00000004530]	[Coro1c]	[=32]	[ENSMUST00000004646.13]	[protein_coding]
ENSMUSG00000004530|Coro1c|8760_1	1	[ENSMUSG00000004530]	[Coro1c]	[=32]	[ENSMUST00000004646.13]	[protein_coding]
ENSMUSG00000004558|Ndrg2|1448_1	1	[ENSMUSG00000004558,ENSMUSG00000004558]	[Ndrg2,Ndrg2]	[=32,=32]	[ENSMUST00000004673.15,ENSMUST00000111632.5]	[protein_coding,protein_coding]
ENSMUSG00000004609|Cd33|3308_1	1	[ENSMUSG00000004609,ENSMUSG00000004609,ENSMUSG00000004609]	[Cd33,Cd33,Cd33]	[=32,=32,=32]	[ENSMUST00000039861.7,ENSMUST00000205503.2,ENSMUST00000004728.12]	[protein_coding,protein_coding,protein_coding]
ENSMUSG00000004609|Cd33|6001_1	1	[ENSMUSG00000004609,ENSMUSG00000004609,ENSMUSG00000004609]	[Cd33,Cd33,Cd33]	[=32,=32,=32]	[ENSMUST00000039861.7,ENSMUST00000205503.2,ENSMUST00000004728.12]	[protein_coding,protein_coding,protein_coding]
ENSMUSG00000004630|Pcp2|6885_1	1	[ENSMUSG00000004630]	[Pcp2]	[=32]	[ENSMUST00000128566.8]	[protein_coding]
ENSMUSG00000004630|Pcp2|5308_1	1	[ENSMUSG00000004630]	[Pcp2]	[=32]	[ENSMUST00000128566.8]	[protein_coding]
ENSMUSG00000004630|Pcp2|4118_1	1	[ENSMUSG00000004630]	[Pcp2]	[=32]	[ENSMUST00000128566.8]	[protein_coding]
ENSMUSG00000005553|Atp4a|9757_1	1	[ENSMUSG00000005553,ENSMUSG00000005553]	[Atp4a,Atp4a]	[=32,=32]	[ENSMUST00000005692.14,ENSMUST00000170371.2]	[protein_coding,protein_coding]
ENSMUSG00000005566|Trim28|15910_1	1	[ENSMUSG00000005566]	[Trim28]	[=32]	[ENSMUST00000005705.8]	[protein_coding]
ENSMUSG00000005566|Trim28|11123_1	1	[ENSMUSG00000005566]	[Trim28]	[=32]	[ENSMUST00000005705.8]	[protein_coding]
ENSMUSG00000005575|Ube2m|5368_1	1	[ENSMUSG00000005575,ENSMUSG00000005575]	[Ube2m,Ube2m]	[=32,=32]	[ENSMUST00000005714.14,ENSMUST00000165394.9]	[protein_coding,protein_coding]
ENSMUSG00000005575|Ube2m|6640_1	1	[ENSMUSG00000005575,ENSMUSG00000005575]	[Ube2m,Ube2m]	[=32,=32]	[ENSMUST00000005714.14,ENSMUST00000165394.9]	[protein_coding,protein_coding]
ENSMUSG00000005583|Mef2c|13852_1	1	[ENSMUSG00000005583,ENSMUSG00000005583,ENSMUSG00000005583,ENSMUSG00000005583,ENSMUSG00000005583,ENSMUSG00000005583,ENSMUSG00000005583,ENSMUSG00000005583,ENSMUSG00000005583,ENSMUSG00000005583,ENSMUSG00000005583]	[Mef2c,Mef2c,Mef2c,Mef2c,Mef2c,Mef2c,Mef2c,Mef2c,Mef2c,Mef2c,Mef2c]	[=32,=32,=32,=32,=32,=32,=32,=32,=32,=32,=32]	[ENSMUST00000199432.5,ENSMUST00000198199.5,ENSMUST00000197722.5,ENSMUST00000005722.14,ENSMUST00000197146.5,ENSMUST00000185052.6,ENSMUST00000199450.5,ENSMUST00000199019.5,ENSMUST00000199105.5,ENSMUST00000197681.5,ENSMUST00000163888.8]	[protein_coding,protein_coding,protein_coding,protein_coding,protein_coding,protein_coding,protein_coding,protein_coding,protein_coding,protein_coding,protein_coding]
ENSMUSG00000005609|Ctr9|15860_1	1	[ENSMUSG00000005609]	[Ctr9]	[=32]	[ENSMUST00000005749.6]	[protein_coding]
ENSMUSG00000005609|Ctr9|10601_1	1	[ENSMUSG00000005609]	[Ctr9]	[=32]	[ENSMUST00000005749.6]	[protein_coding]
ENSMUSG00000005640|Insrr|2746_1	1	[ENSMUSG00000005640]	[Insrr]	[=32]	[ENSMUST00000029711.9]	[protein_coding]
ENSMUSG00000005640|Insrr|2651_1	1	[ENSMUSG00000005640]	[Insrr]	[=32]	[ENSMUST00000029711.9]	[protein_coding]
ENSMUSG00000006389|Mpl|14434_1	1	[ENSMUSG00000006389]	[Mpl]	[=32]	[ENSMUST00000102671.10]	[protein_coding]
ENSMUSG00000006390|Elovl1|10087_1	1	[ENSMUSG00000006390,ENSMUSG00000006390,ENSMUSG00000006390,ENSMUSG00000006390]	[Elovl1,Elovl1,Elovl1,Elovl1]	[=32,=32,=32,=32]	[ENSMUST00000102673.11,ENSMUST00000006557.13,ENSMUST00000167636.8,ENSMUST00000067896.4]	[protein_coding,protein_coding,protein_coding,protein_coding]
ENSMUSG00000006390|Elovl1|10248_1	1	[ENSMUSG00000006390,ENSMUSG00000006390,ENSMUSG00000006390]	[Elovl1,Elovl1,Elovl1]	[=32,=32,=32]	[ENSMUST00000006557.13,ENSMUST00000167636.8,ENSMUST00000067896.4]	[protein_coding,protein_coding,protein_coding]
ENSMUSG00000006398|Cdc20|12164_1	1	[ENSMUSG00000006398]	[Cdc20]	[=32]	[ENSMUST00000006565.13]	[protein_coding]
ENSMUSG00000006398|Cdc20|3630_1	1	[ENSMUSG00000006398]	[Cdc20]	[=32]	[ENSMUST00000006565.13]	[protein_coding]
ENSMUSG00000006445|Epha2|8464_1	1	[ENSMUSG00000006445]	[Epha2]	[=32]	[ENSMUST00000006614.3]	[protein_coding]
ENSMUSG00000006445|Epha2|3573_1	1	[ENSMUSG00000006445]	[Epha2]	[=32]	[ENSMUST00000006614.3]	[protein_coding]
ENSMUSG00000006464|Bbs1|2179_1	1	[ENSMUSG00000006464,ENSMUSG00000006464]	[Bbs1,Bbs1]	[=32,=32]	[ENSMUST00000238170.2,ENSMUST00000053506.8]	[protein_coding,protein_coding]
ENSMUSG00000006464|Bbs1|12705_1	1	[ENSMUSG00000006464]	[Bbs1]	[=32]	[ENSMUST00000053506.8]	[protein_coding]
ENSMUSG00000006471|Ndor1|8551_1	1	[ENSMUSG00000006471,ENSMUSG00000115074,ENSMUSG00000006471]	[Ndor1,Ndor1,Ndor1]	[=32,=32,=32]	[ENSMUST00000114349.9,ENSMUST00000228052.2,ENSMUST00000100329.10]	[protein_coding,protein_coding,protein_coding]
ENSMUSG00000009406|Elk1|13863_1	1	[ENSMUSG00000009406]	[Elk1]	[=32]	[ENSMUST00000009550.14]	[protein_coding]
ENSMUSG00000009406|Elk1|13582_1	1	[ENSMUSG00000009406]	[Elk1]	[=32]	[ENSMUST00000009550.14]	[protein_coding]
ENSMUSG00000009470|Tnpo1|7370_1	1	[ENSMUSG00000009470,ENSMUSG00000009470]	[Tnpo1,Tnpo1]	[=32,=32]	[ENSMUST00000109401.8,ENSMUST00000109399.9]	[protein_coding,protein_coding]
ENSMUSG00000009470|Tnpo1|14686_1	1	[ENSMUSG00000009470,ENSMUSG00000009470]	[Tnpo1,Tnpo1]	[=32,=32]	[ENSMUST00000109401.8,ENSMUST00000109399.9]	[protein_coding,protein_coding]
ENSMUSG00000009471|Myod1|1450_1	1	[ENSMUSG00000009471]	[Myod1]	[=32]	[ENSMUST00000072514.3]	[protein_coding]
ENSMUSG00000009471|Myod1|12152_1	1	[ENSMUSG00000009471]	[Myod1]	[=32]	[ENSMUST00000072514.3]	[protein_coding]
ENSMUSG00000009545|Kcnq1|5754_1	1	[ENSMUSG00000009545,ENSMUSG00000009545]	[Kcnq1,Kcnq1]	[=32,=32]	[ENSMUST00000009689.11,ENSMUST00000185383.2]	[protein_coding,protein_coding]
ENSMUSG00000009545|Kcnq1|8519_1	1	[ENSMUSG00000009545]	[Kcnq1]	[=32]	[ENSMUST00000009689.11]	[protein_coding]
ENSMUSG00000009555|Cdk9|1807_1	1	[ENSMUSG00000009555,ENSMUSG00000009555]	[Cdk9,Cdk9]	[=32,=32]	[ENSMUST00000009699.16,ENSMUST00000120105.8]	[protein_coding,protein_coding]
ENSMUSG00000009555|Cdk9|16173_1	1	[ENSMUSG00000009555,ENSMUSG00000009555]	[Cdk9,Cdk9]	[=32,=32]	[ENSMUST00000009699.16,ENSMUST00000120105.8]	[protein_coding,protein_coding]
ENSMUSG00000010461|Eya4|13879_1	1	[ENSMUSG00000010461,ENSMUSG00000010461,ENSMUSG00000010461]	[Eya4,Eya4,Eya4]	[=32,=32,=32]	[ENSMUST00000219315.2,ENSMUST00000220299.2,ENSMUST00000092665.12]	[protein_coding,protein_coding,protein_coding]
ENSMUSG00000004383|Large1|13135_1	1	[ENSMUSG00000004383,ENSMUSG00000004383,ENSMUSG00000004383]	[Large1,Large1,Large1]	[=32,=32,=32]	[ENSMUST00000004497.11,ENSMUST00000119826.7,ENSMUST00000212459.2]	[protein_coding,protein_coding,protein_coding]
ENSMUSG00000004393|Ddx56|2207_1	1	[ENSMUSG00000004393]	[Ddx56]	[=32]	[ENSMUST00000004507.11]	[protein_coding]
ENSMUSG00000004393|Ddx56|1359_1	1	[ENSMUSG00000004393]	[Ddx56]	[=32]	[ENSMUST00000004507.11]	[protein_coding]
ENSMUSG00000004415|Col26a1|6742_1	1	[ENSMUSG00000004415,ENSMUSG00000004415]	[Col26a1,Col26a1]	[=32,=32]	[ENSMUST00000111103.2,ENSMUST00000057497.13]	[protein_coding,protein_coding]
ENSMUSG00000004415|Col26a1|6799_1	1	[ENSMUSG00000004415,ENSMUSG00000004415]	[Col26a1,Col26a1]	[=32,=32]	[ENSMUST00000111103.2,ENSMUST00000057497.13]	[protein_coding,protein_coding]
ENSMUSG00000004446|Bid|5175_1	1	[ENSMUSG00000004446]	[Bid]	[=32]	[ENSMUST00000004560.12]	[protein_coding]
ENSMUSG00000004446|Bid|4384_1	1	[ENSMUSG00000004446]	[Bid]	[=32]	[ENSMUST00000004560.12]	[protein_coding]
ENSMUSG00000005034|Prkacb|11932_1	1	[ENSMUSG00000005034,ENSMUSG00000005034,ENSMUSG00000005034,ENSMUSG00000005034]	[Prkacb,Prkacb,Prkacb,Prkacb]	[=32,=32,=32,=32]	[ENSMUST00000102515.10,ENSMUST00000106138.8,ENSMUST00000005164.12,ENSMUST00000106137.8]	[protein_coding,protein_coding,protein_coding,protein_coding]
ENSMUSG00000005043|Sgsh|8011_1	1	[ENSMUSG00000005043,ENSMUSG00000005043]	[Sgsh,Sgsh]	[=32,=32]	[ENSMUST00000005173.11,ENSMUST00000100172.3]	[protein_coding,protein_coding]
ENSMUSG00000005043|Sgsh|13544_1	1	[ENSMUSG00000005043,ENSMUSG00000005043]	[Sgsh,Sgsh]	[=32,=32]	[ENSMUST00000005173.11,ENSMUST00000100172.3]	[protein_coding,protein_coding]
ENSMUSG00000005087|Cd44|792_1	1	[ENSMUSG00000005087,ENSMUSG00000005087,ENSMUSG00000005087,ENSMUSG00000005087,ENSMUSG00000005087,ENSMUSG00000005087,ENSMUSG00000005087,ENSMUSG00000005087]	[Cd44,Cd44,Cd44,Cd44,Cd44,Cd44,Cd44,Cd44]	[=32,=32,=32,=32,=32,=32,=32,=32]	[ENSMUST00000099673.9,ENSMUST00000111191.9,ENSMUST00000111190.9,ENSMUST00000060516.14,ENSMUST00000111192.3,ENSMUST00000111194.8,ENSMUST00000005218.15,ENSMUST00000111198.9]	[protein_coding,protein_coding,protein_coding,protein_coding,protein_coding,protein_coding,protein_coding,protein_coding]
ENSMUSG00000005087|Cd44|6927_1	1	[ENSMUSG00000005087,ENSMUSG00000005087,ENSMUSG00000005087,ENSMUSG00000005087,ENSMUSG00000005087,ENSMUSG00000005087,ENSMUSG00000005087]	[Cd44,Cd44,Cd44,Cd44,Cd44,Cd44,Cd44]	[=32,=32,=32,=32,=32,=32,=32]	[ENSMUST00000111191.9,ENSMUST00000111190.9,ENSMUST00000060516.14,ENSMUST00000111192.3,ENSMUST00000111194.8,ENSMUST00000005218.15,ENSMUST00000111198.9]	[protein_coding,protein_coding,protein_coding,protein_coding,protein_coding,protein_coding,protein_coding]
ENSMUSG00000005102|Eif2ak4|15685_1	1	[ENSMUSG00000005102,ENSMUSG00000005102,ENSMUSG00000005102,ENSMUSG00000005102,ENSMUSG00000005102,ENSMUSG00000005102]	[Eif2ak4,Eif2ak4,Eif2ak4,Eif2ak4,Eif2ak4,Eif2ak4]	[=32,=32,=32,=32,=32,=32]	[ENSMUST00000110872.8,ENSMUST00000005233.12,ENSMUST00000110869.2,ENSMUST00000110870.8,ENSMUST00000110874.8,ENSMUST00000102527.10]	[protein_coding,protein_coding,protein_coding,protein_coding,protein_coding,protein_coding]
ENSMUSG00000005102|Eif2ak4|2611_1	1	[ENSMUSG00000005102,ENSMUSG00000005102,ENSMUSG00000005102,ENSMUSG00000005102,ENSMUSG00000005102,ENSMUSG00000005102]	[Eif2ak4,Eif2ak4,Eif2ak4,Eif2ak4,Eif2ak4,Eif2ak4]	[=32,=32,=32,=32,=32,=32]	[ENSMUST00000110872.8,ENSMUST00000005233.12,ENSMUST00000110869.2,ENSMUST00000110870.8,ENSMUST00000110874.8,ENSMUST00000102527.10]	[protein_coding,protein_coding,protein_coding,protein_coding,protein_coding,protein_coding]
ENSMUSG00000005148|Klf5|10615_1	1	[ENSMUSG00000005148,ENSMUSG00000005148]	[Klf5,Klf5]	[=32,=32]	[ENSMUST00000005279.8,ENSMUST00000226784.2]	[protein_coding,protein_coding]
ENSMUSG00000005148|Klf5|3873_1	1	[ENSMUSG00000005148]	[Klf5]	[=32]	[ENSMUST00000226784.2]	[protein_coding]
ENSMUSG00000005148|Klf5|3873_2	1	[ENSMUSG00000005148]	[Klf5]	[=32]	[ENSMUST00000005279.8]	[protein_coding]
ENSMUSG00000006764|Tph2|10505_1	1	[ENSMUSG00000006764]	[Tph2]	[=32]	[ENSMUST00000006949.9]	[protein_coding]
ENSMUSG00000006782|Cnp|10786_1	1	[ENSMUSG00000006782]	[Cnp]	[=32]	[ENSMUST00000103120.5]	[protein_coding]
ENSMUSG00000006782|Cnp|14331_1	1	[ENSMUSG00000006782]	[Cnp]	[=32]	[ENSMUST00000103120.5]	[protein_coding]
ENSMUSG00000006800|Sulf2|4750_1	1	[ENSMUSG00000006800,ENSMUSG00000006800,ENSMUSG00000006800]	[Sulf2,Sulf2,Sulf2]	[=32,=32,=32]	[ENSMUST00000109249.9,ENSMUST00000088086.4,ENSMUST00000146497.9]	[protein_coding,protein_coding,protein_coding]
ENSMUSG00000006800|Sulf2|10859_1	1	[ENSMUSG00000006800,ENSMUSG00000006800,ENSMUSG00000006800]	[Sulf2,Sulf2,Sulf2]	[=32,=32,=32]	[ENSMUST00000109249.9,ENSMUST00000088086.4,ENSMUST00000146497.9]	[protein_coding,protein_coding,protein_coding]
ENSMUSG00000006818|Sod2|3450_1	1	[ENSMUSG00000006818]	[Sod2]	[=32]	[ENSMUST00000007012.6]	[protein_coding]
ENSMUSG00000006920|Ezh1|6459_1	1	[ENSMUSG00000006920,ENSMUSG00000006920,ENSMUSG00000006920]	[Ezh1,Ezh1,Ezh1]	[=32,=32,=32]	[ENSMUST00000107284.8,ENSMUST00000100417.3,ENSMUST00000107285.8]	[protein_coding,protein_coding,protein_coding]
ENSMUSG00000006920|Ezh1|16355_1	1	[ENSMUSG00000006920,ENSMUSG00000006920,ENSMUSG00000006920]	[Ezh1,Ezh1,Ezh1]	[=32,=32,=32]	[ENSMUST00000107284.8,ENSMUST00000100417.3,ENSMUST00000107285.8]	[protein_coding,protein_coding,protein_coding]
ENSMUSG00000006930|Hap1|484_1	1	[ENSMUSG00000006930,ENSMUSG00000006930]	[Hap1,Hap1]	[=32,=32]	[ENSMUST00000138603.9,ENSMUST00000103124.11]	[protein_coding,protein_coding]
ENSMUSG00000006930|Hap1|5465_1	1	[ENSMUSG00000006930]	[Hap1]	[=32]	[ENSMUST00000138603.9]	[protein_coding]
ENSMUSG00000009248|Ascl2|742_1	1	[ENSMUSG00000009248,ENSMUSG00000009248]	[Ascl2,Ascl2]	[=32,=32]	[ENSMUST00000009392.6,ENSMUST00000121862.3]	[protein_coding,protein_coding]
ENSMUSG00000009248|Ascl2|5943_1	1	[ENSMUSG00000009248]	[Ascl2]	[=32]	[ENSMUST00000009392.6]	[protein_coding]
ENSMUSG00000009292|Trpm2|13451_1	1	[ENSMUSG00000009292]	[Trpm2]	[=32]	[ENSMUST00000105401.9]	[protein_coding]
ENSMUSG00000009292|Trpm2|2507_1	1	[ENSMUSG00000009292]	[Trpm2]	[=32]	[ENSMUST00000105401.9]	[protein_coding]
ENSMUSG00000009293|Ube2g2|12582_1	1	[ENSMUSG00000009293]	[Ube2g2]	[=32]	[ENSMUST00000174510.8]	[protein_coding]
ENSMUSG00000009293|Ube2g2|8466_1	1	[ENSMUSG00000009293]	[Ube2g2]	[=32]	[ENSMUST00000174510.8]	[protein_coding]
ENSMUSG00000009376|Met|4319_1	1	[ENSMUSG00000009376,ENSMUSG00000009376,ENSMUSG00000009376]	[Met,Met,Met]	[=32,=32,=32]	[ENSMUST00000115443.8,ENSMUST00000080469.12,ENSMUST00000115442.8]	[protein_coding,protein_coding,protein_coding]
ENSMUSG00000009376|Met|12523_1	1	[ENSMUSG00000009376,ENSMUSG00000009376,ENSMUSG00000009376]	[Met,Met,Met]	[=32,=32,=32]	[ENSMUST00000115443.8,ENSMUST00000080469.12,ENSMUST00000115442.8]	[protein_coding,protein_coding,protein_coding]
ENSMUSG00000009394|Syn2|17548_1	1	[ENSMUSG00000009394,ENSMUSG00000009394,ENSMUSG00000009394]	[Syn2,Syn2,Syn2]	[=32,=32,=32]	[ENSMUST00000009538.12,ENSMUST00000203450.2,ENSMUST00000169345.4]	[protein_coding,protein_coding,protein_coding]
ENSMUSG00000009394|Syn2|3765_1	1	[ENSMUSG00000009394,ENSMUSG00000009394,ENSMUSG00000009394]	[Syn2,Syn2,Syn2]	[=32,=32,=32]	[ENSMUST00000009538.12,ENSMUST00000203450.2,ENSMUST00000169345.4]	[protein_coding,protein_coding,protein_coding]
ENSMUSG00000012705|Retn|5627_2	1	[ENSMUSG00000012705]	[Retn]	[=32]	[ENSMUST00000012849.15]	[protein_coding]
ENSMUSG00000003873|Bax|10299_1	1	[ENSMUSG00000003873,ENSMUSG00000003873]	[Bax,Bax]	[=32,=32]	[ENSMUST00000211365.2,ENSMUST00000033093.10]	[protein_coding,protein_coding]
ENSMUSG00000003882|Il7r|3391_1	1	[ENSMUSG00000003882,ENSMUSG00000003882]	[Il7r,Il7r]	[=32,=32]	[ENSMUST00000003981.6,ENSMUST00000228782.2]	[protein_coding,protein_coding]
ENSMUSG00000003882|Il7r|16368_1	1	[ENSMUSG00000003882,ENSMUSG00000003882]	[Il7r,Il7r]	[=32,=32]	[ENSMUST00000003981.6,ENSMUST00000228782.2]	[protein_coding,protein_coding]
ENSMUSG00000003923|Tfam|374_1	1	[ENSMUSG00000003923,ENSMUSG00000003923,ENSMUSG00000003923]	[Tfam,Tfam,Tfam]	[=32,=32,=32]	[ENSMUST00000121685.8,ENSMUST00000105432.10,ENSMUST00000092430.11]	[protein_coding,protein_coding,protein_coding]
ENSMUSG00000004872|Pax3|12798_1	1	[ENSMUSG00000004872,ENSMUSG00000004872]	[Pax3,Pax3]	[=32,=32]	[ENSMUST00000004994.16,ENSMUST00000087086.7]	[protein_coding,protein_coding]
ENSMUSG00000004872|Pax3|4281_1	1	[ENSMUSG00000004872,ENSMUSG00000004872]	[Pax3,Pax3]	[=32,=32]	[ENSMUST00000004994.16,ENSMUST00000087086.7]	[protein_coding,protein_coding]
ENSMUSG00000004880|Lbr|2909_1	1	[ENSMUSG00000004880]	[Lbr]	[=32]	[ENSMUST00000005003.12]	[protein_coding]
ENSMUSG00000004880|Lbr|15532_1	1	[ENSMUSG00000004880]	[Lbr]	[=32]	[ENSMUST00000005003.12]	[protein_coding]
ENSMUSG00000004885|Crabp2|8593_1	1	[ENSMUSG00000004885]	[Crabp2]	[=32]	[ENSMUST00000005019.6]	[protein_coding]
ENSMUSG00000004885|Crabp2|2088_1	1	[ENSMUSG00000004885]	[Crabp2]	[=32]	[ENSMUST00000005019.6]	[protein_coding]
ENSMUSG00000004885|Crabp2|9677_1	1	[ENSMUSG00000004885]	[Crabp2]	[=32]	[ENSMUST00000005019.6]	[protein_coding]
ENSMUSG00000004891|Nes|10465_1	1	[ENSMUSG00000004891,ENSMUSG00000004891]	[Nes,Nes]	[=32,=32]	[ENSMUST00000160694.2,ENSMUST00000090973.12]	[protein_coding,protein_coding]
ENSMUSG00000004891|Nes|13526_1	1	[ENSMUSG00000004891,ENSMUSG00000004891]	[Nes,Nes]	[=32,=32]	[ENSMUST00000160694.2,ENSMUST00000090973.12]	[protein_coding,protein_coding]
ENSMUSG00000004931|Apba3|16804_1	1	[ENSMUSG00000004931,ENSMUSG00000004931]	[Apba3,Apba3]	[=32,=32]	[ENSMUST00000220297.2,ENSMUST00000057798.9]	[protein_coding,protein_coding]
ENSMUSG00000005836|Gata6|15790_1	1	[ENSMUSG00000005836]	[Gata6]	[=32]	[ENSMUST00000047762.10]	[protein_coding]
ENSMUSG00000005864|Cnga2|11653_1	1	[ENSMUSG00000005864]	[Cnga2]	[=32]	[ENSMUST00000006020.8]	[protein_coding]
ENSMUSG00000005864|Cnga2|11927_1	1	[ENSMUSG00000005864]	[Cnga2]	[=32]	[ENSMUST00000006020.8]	[protein_coding]
ENSMUSG00000005871|Apc|18399_1	1	[ENSMUSG00000005871,ENSMUSG00000005871,ENSMUSG00000005871]	[Apc,Apc,Apc]	[=32,=32,=32]	[ENSMUST00000066133.7,ENSMUST00000115781.10,ENSMUST00000079362.13]	[protein_coding,protein_coding,protein_coding]
ENSMUSG00000005871|Apc|17776_1	1	[ENSMUSG00000005871,ENSMUSG00000005871,ENSMUSG00000005871]	[Apc,Apc,Apc]	[=32,=32,=32]	[ENSMUST00000066133.7,ENSMUST00000115781.10,ENSMUST00000079362.13]	[protein_coding,protein_coding,protein_coding]
ENSMUSG00000005883|Spo11|12203_1	1	[ENSMUSG00000005883,ENSMUSG00000005883,ENSMUSG00000005883]	[Spo11,Spo11,Spo11]	[=32,=32,=32]	[ENSMUST00000109126.5,ENSMUST00000109125.8,ENSMUST00000050442.15]	[protein_coding,protein_coding,protein_coding]
ENSMUSG00000005883|Spo11|1338_1	1	[ENSMUSG00000005883,ENSMUSG00000005883,ENSMUSG00000005883]	[Spo11,Spo11,Spo11]	[=32,=32,=32]	[ENSMUST00000109126.5,ENSMUST00000109125.8,ENSMUST00000050442.15]	[protein_coding,protein_coding,protein_coding]
ENSMUSG00000005886|Ncoa2|9356_1	1	[ENSMUSG00000005886,ENSMUSG00000005886,ENSMUSG00000005886]	[Ncoa2,Ncoa2,Ncoa2]	[=32,=32,=32]	[ENSMUST00000081713.11,ENSMUST00000006037.13,ENSMUST00000068304.13]	[protein_coding,protein_coding,protein_coding]
ENSMUSG00000005886|Ncoa2|4969_1	1	[ENSMUSG00000005886,ENSMUSG00000005886,ENSMUSG00000005886]	[Ncoa2,Ncoa2,Ncoa2]	[=32,=32,=32]	[ENSMUST00000081713.11,ENSMUST00000006037.13,ENSMUST00000068304.13]	[protein_coding,protein_coding,protein_coding]
ENSMUSG00000005892|Trh|6725_1	1	[ENSMUSG00000005892]	[Trh]	[=32]	[ENSMUST00000006046.5]	[protein_coding]
ENSMUSG00000006715|Gmnn|13603_1	1	[ENSMUSG00000006715,ENSMUSG00000006715]	[Gmnn,Gmnn]	[=32,=32]	[ENSMUST00000006898.10,ENSMUST00000110382.9]	[protein_coding,protein_coding]
ENSMUSG00000006724|Cyp27b1|11139_1	1	[ENSMUSG00000006724]	[Cyp27b1]	[=32]	[ENSMUST00000165764.8]	[protein_coding]
ENSMUSG00000006724|Cyp27b1|3846_1	1	[ENSMUSG00000006724]	[Cyp27b1]	[=32]	[ENSMUST00000165764.8]	[protein_coding]
ENSMUSG00000006728|Cdk4|2731_1	1	[ENSMUSG00000006728]	[Cdk4]	[=32]	[ENSMUST00000006911.12]	[protein_coding]
ENSMUSG00000006728|Cdk4|1400_1	1	[ENSMUSG00000006728]	[Cdk4]	[=32]	[ENSMUST00000006911.12]	[protein_coding]
ENSMUSG00000006731|B4galnt1|3268_1	1	[ENSMUSG00000006731]	[B4galnt1]	[=32]	[ENSMUST00000006914.11]	[protein_coding]
ENSMUSG00000006731|B4galnt1|11871_1	1	[ENSMUSG00000006731]	[B4galnt1]	[=32]	[ENSMUST00000006914.11]	[protein_coding]
ENSMUSG00000006740|Kif5b|16237_1	1	[ENSMUSG00000006740]	[Kif5b]	[=32]	[ENSMUST00000025083.14]	[protein_coding]
ENSMUSG00000006740|Kif5b|1483_1	1	[ENSMUSG00000006740]	[Kif5b]	[=32]	[ENSMUST00000025083.14]	[protein_coding]
ENSMUSG00000006764|Tph2|8642_1	1	[ENSMUSG00000006764]	[Tph2]	[=32]	[ENSMUST00000006949.9]	[protein_coding]
ENSMUSG00000008305|Tle1|9339_1	1	[ENSMUSG00000008305,ENSMUSG00000008305,ENSMUSG00000008305,ENSMUSG00000008305]	[Tle1,Tle1,Tle1,Tle1]	[=32,=32,=32,=32]	[ENSMUST00000030095.11,ENSMUST00000102848.9,ENSMUST00000072695.13,ENSMUST00000107337.8]	[protein_coding,protein_coding,protein_coding,protein_coding]
ENSMUSG00000008305|Tle1|13219_1	1	[ENSMUSG00000008305,ENSMUSG00000008305,ENSMUSG00000008305,ENSMUSG00000008305]	[Tle1,Tle1,Tle1,Tle1]	[=32,=32,=32,=32]	[ENSMUST00000030095.11,ENSMUST00000102848.9,ENSMUST00000072695.13,ENSMUST00000107337.8]	[protein_coding,protein_coding,protein_coding,protein_coding]
ENSMUSG00000008373|Prpf31|4822_1	1	[ENSMUSG00000008373,ENSMUSG00000008373,ENSMUSG00000008373]	[Prpf31,Prpf31,Prpf31]	[=32,=32,=32]	[ENSMUST00000108636.2,ENSMUST00000179769.8,ENSMUST00000008517.13]	[protein_coding,protein_coding,protein_coding]
ENSMUSG00000008373|Prpf31|1488_1	1	[ENSMUSG00000008373,ENSMUSG00000008373,ENSMUSG00000008373]	[Prpf31,Prpf31,Prpf31]	[=32,=32,=32]	[ENSMUST00000108636.2,ENSMUST00000179769.8,ENSMUST00000008517.13]	[protein_coding,protein_coding,protein_coding]
ENSMUSG00000008384|Sertad1|13738_1	1	[ENSMUSG00000008384]	[Sertad1]	[=32]	[ENSMUST00000008528.8]	[protein_coding]
ENSMUSG00000008384|Sertad1|14060_1	1	[ENSMUSG00000008384]	[Sertad1]	[=32]	[ENSMUST00000008528.8]	[protein_coding]
ENSMUSG00000008461|Fut1|12366_1	1	[ENSMUSG00000008461,ENSMUSG00000008461]	[Fut1,Fut1]	[=32,=32]	[ENSMUST00000209379.2,ENSMUST00000008605.6]	[protein_coding,protein_coding]
ENSMUSG00000008461|Fut1|11730_1	1	[ENSMUSG00000008461]	[Fut1]	[=32]	[ENSMUST00000008605.6]	[protein_coding]
ENSMUSG00000008489|Elavl2|9986_1	1	[ENSMUSG00000008489,ENSMUSG00000008489,ENSMUSG00000008489,ENSMUSG00000008489,ENSMUSG00000008489,ENSMUSG00000008489,ENSMUSG00000008489,ENSMUSG00000008489,ENSMUSG00000008489]	[Elavl2,Elavl2,Elavl2,Elavl2,Elavl2,Elavl2,Elavl2,Elavl2,Elavl2]	[=32,=32,=32,=32,=32,=32,=32,=32,=32]	[ENSMUST00000107118.8,ENSMUST00000107120.8,ENSMUST00000107109.9,ENSMUST00000102799.10,ENSMUST00000107111.9,ENSMUST00000107124.10,ENSMUST00000107116.9,ENSMUST00000107110.8,ENSMUST00000008633.15]	[protein_coding,protein_coding,protein_coding,protein_coding,protein_coding,protein_coding,protein_coding,protein_coding,protein_coding]
ENSMUSG00000008489|Elavl2|4297_1	1	[ENSMUSG00000008489,ENSMUSG00000008489,ENSMUSG00000008489,ENSMUSG00000008489,ENSMUSG00000008489,ENSMUSG00000008489]	[Elavl2,Elavl2,Elavl2,Elavl2,Elavl2,Elavl2]	[=32,=32,=32,=32,=32,=32]	[ENSMUST00000107118.8,ENSMUST00000107120.8,ENSMUST00000102799.10,ENSMUST00000107124.10,ENSMUST00000107110.8,ENSMUST00000008633.15]	[protein_coding,protein_coding,protein_coding,protein_coding,protein_coding,protein_coding]
ENSMUSG00000004814|Ccl24|11501_1	1	[ENSMUSG00000004814,ENSMUSG00000004814]	[Ccl24,Ccl24]	[=32,=32]	[ENSMUST00000004936.10,ENSMUST00000201401.2]	[protein_coding,protein_coding]
ENSMUSG00000004814|Ccl24|3693_1	1	[ENSMUSG00000004814]	[Ccl24]	[=32]	[ENSMUST00000004936.10]	[protein_coding]
ENSMUSG00000004815|Dgkq|14753_1	1	[ENSMUSG00000004815]	[Dgkq]	[=32]	[ENSMUST00000053913.13]	[protein_coding]
ENSMUSG00000004815|Dgkq|7650_1	1	[ENSMUSG00000004815]	[Dgkq]	[=32]	[ENSMUST00000053913.13]	[protein_coding]
ENSMUSG00000004842|Pou1f1|10891_1	1	[ENSMUSG00000004842,ENSMUSG00000004842,ENSMUSG00000004842]	[Pou1f1,Pou1f1,Pou1f1]	[=32,=32,=32]	[ENSMUST00000176330.8,ENSMUST00000184525.2,ENSMUST00000176038.8]	[protein_coding,protein_coding,protein_coding]
ENSMUSG00000004842|Pou1f1|9118_1	1	[ENSMUSG00000004842,ENSMUSG00000004842,ENSMUSG00000004842]	[Pou1f1,Pou1f1,Pou1f1]	[=32,=32,=32]	[ENSMUST00000176330.8,ENSMUST00000184525.2,ENSMUST00000176038.8]	[protein_coding,protein_coding,protein_coding]
ENSMUSG00000004846|Plod3|4895_1	1	[ENSMUSG00000004846]	[Plod3]	[=32]	[ENSMUST00000004968.11]	[protein_coding]
ENSMUSG00000004846|Plod3|9696_1	1	[ENSMUSG00000004846]	[Plod3]	[=32]	[ENSMUST00000004968.11]	[protein_coding]
ENSMUSG00000004849|Ap1s1|15825_1	1	[ENSMUSG00000004849]	[Ap1s1]	[=32]	[ENSMUST00000111080.8]	[protein_coding]
ENSMUSG00000004849|Ap1s1|3724_1	1	[ENSMUSG00000004849]	[Ap1s1]	[=32]	[ENSMUST00000111080.8]	[protein_coding]
ENSMUSG00000005763|Cd247|7809_1	1	[ENSMUSG00000005763,ENSMUSG00000005763,ENSMUSG00000005763,ENSMUSG00000005763,ENSMUSG00000005763,ENSMUSG00000005763]	[Cd247,Cd247,Cd247,Cd247,Cd247,Cd247]	[=32,=32,=32,=32,=32,=32]	[ENSMUST00000178336.8,ENSMUST00000161971.8,ENSMUST00000027849.11,ENSMUST00000187313.7,ENSMUST00000005907.12,ENSMUST00000161559.3]	[protein_coding,protein_coding,protein_coding,protein_coding,protein_coding,protein_coding]
ENSMUSG00000005763|Cd247|12636_1	1	[ENSMUSG00000005763]	[Cd247]	[=32]	[ENSMUST00000005907.12]	[protein_coding]
ENSMUSG00000005763|Cd247|12636_2	1	[ENSMUSG00000005763,ENSMUSG00000005763,ENSMUSG00000005763,ENSMUSG00000005763]	[Cd247,Cd247,Cd247,Cd247]	[=32,=32,=32,=32]	[ENSMUST00000161559.3,ENSMUST00000187313.7,ENSMUST00000161971.8,ENSMUST00000178336.8]	[protein_coding,protein_coding,protein_coding,protein_coding]
ENSMUSG00000005774|Rfx5|6257_1	1	[ENSMUSG00000005774,ENSMUSG00000005774,ENSMUSG00000005774,ENSMUSG00000005774,ENSMUSG00000005774,ENSMUSG00000005774]	[Rfx5,Rfx5,Rfx5,Rfx5,Rfx5,Rfx5]	[=32,=32,=32,=32,=32,=32]	[ENSMUST00000107254.8,ENSMUST00000107253.8,ENSMUST00000137088.8,ENSMUST00000107260.9,ENSMUST00000029772.3,ENSMUST00000107255.8]	[protein_coding,protein_coding,protein_coding,protein_coding,protein_coding,protein_coding]
ENSMUSG00000005774|Rfx5|6833_1	1	[ENSMUSG00000005774,ENSMUSG00000005774,ENSMUSG00000005774,ENSMUSG00000005774,ENSMUSG00000005774,ENSMUSG00000005774]	[Rfx5,Rfx5,Rfx5,Rfx5,Rfx5,Rfx5]	[=32,=32,=32,=32,=32,=32]	[ENSMUST00000107254.8,ENSMUST00000107253.8,ENSMUST00000137088.8,ENSMUST00000107260.9,ENSMUST00000029772.3,ENSMUST00000107255.8]	[protein_coding,protein_coding,protein_coding,protein_coding,protein_coding,protein_coding]
ENSMUSG00000005804|Bloc1s6|3321_1	1	[ENSMUSG00000005804]	[Bloc1s6]	[=32]	[ENSMUST00000005954.9]	[protein_coding]
ENSMUSG00000005804|Bloc1s6|6569_1	1	[ENSMUSG00000005804]	[Bloc1s6]	[=32]	[ENSMUST00000005954.9]	[protein_coding]
ENSMUSG00000005824|Tnfsf14|17136_1	1	[ENSMUSG00000005824]	[Tnfsf14]	[=32]	[ENSMUST00000005976.8]	[protein_coding]
ENSMUSG00000005824|Tnfsf14|5442_1	1	[ENSMUSG00000005824]	[Tnfsf14]	[=32]	[ENSMUST00000005976.8]	[protein_coding]
ENSMUSG00000005836|Gata6|2501_1	1	[ENSMUSG00000005836]	[Gata6]	[=32]	[ENSMUST00000047762.10]	[protein_coding]
ENSMUSG00000006930|Hap1|5465_2	1	[ENSMUSG00000006930]	[Hap1]	[=32]	[ENSMUST00000103124.11]	[protein_coding]
ENSMUSG00000006932|Ctnnb1|397_1	1	[ENSMUSG00000006932,ENSMUSG00000006932]	[Ctnnb1,Ctnnb1]	[=32,=32]	[ENSMUST00000007130.15,ENSMUST00000178812.9]	[protein_coding,protein_coding]
ENSMUSG00000006932|Ctnnb1|3615_1	1	[ENSMUSG00000006932,ENSMUSG00000006932]	[Ctnnb1,Ctnnb1]	[=32,=32]	[ENSMUST00000007130.15,ENSMUST00000178812.9]	[protein_coding,protein_coding]
ENSMUSG00000006958|Chrd|9569_1	1	[ENSMUSG00000006958,ENSMUSG00000006958,ENSMUSG00000006958]	[Chrd,Chrd,Chrd]	[=32,=32,=32]	[ENSMUST00000007171.13,ENSMUST00000115423.8,ENSMUST00000232646.2]	[protein_coding,protein_coding,protein_coding]
ENSMUSG00000006958|Chrd|15964_1	1	[ENSMUSG00000006958]	[Chrd]	[=32]	[ENSMUST00000115423.8]	[protein_coding]
ENSMUSG00000006958|Chrd|15964_2	1	[ENSMUSG00000006958,ENSMUSG00000006958]	[Chrd,Chrd]	[=32,=32]	[ENSMUST00000007171.13,ENSMUST00000232646.2]	[protein_coding,protein_coding]
ENSMUSG00000007021|Syngr3|6910_1	1	[ENSMUSG00000007021]	[Syngr3]	[=32]	[ENSMUST00000007236.5]	[protein_coding]
ENSMUSG00000007021|Syngr3|4367_1	1	[ENSMUSG00000007021]	[Syngr3]	[=32]	[ENSMUST00000007236.5]	[protein_coding]
ENSMUSG00000007038|Neu1|7546_1	1	[ENSMUSG00000007038]	[Neu1]	[=32]	[ENSMUST00000007253.6]	[protein_coding]
ENSMUSG00000007038|Neu1|5567_1	1	[ENSMUSG00000007038]	[Neu1]	[=32]	[ENSMUST00000007253.6]	[protein_coding]
ENSMUSG00000009115|Spatc1l|4534_1	1	[ENSMUSG00000009115,ENSMUSG00000009115]	[Spatc1l,Spatc1l]	[=32,=32]	[ENSMUST00000105414.2,ENSMUST00000009259.5]	[protein_coding,protein_coding]
ENSMUSG00000009115|Spatc1l|6551_1	1	[ENSMUSG00000009115,ENSMUSG00000009115]	[Spatc1l,Spatc1l]	[=32,=32]	[ENSMUST00000105414.2,ENSMUST00000009259.5]	[protein_coding,protein_coding]
ENSMUSG00000009185|Ccl8|15156_1	1	[ENSMUSG00000009185]	[Ccl8]	[=32]	[ENSMUST00000009329.3]	[protein_coding]
ENSMUSG00000009185|Ccl8|9526_1	1	[ENSMUSG00000009185]	[Ccl8]	[=32]	[ENSMUST00000009329.3]	[protein_coding]
ENSMUSG00000009207|Lnpk|5657_1	1	[ENSMUSG00000009207,ENSMUSG00000009207,ENSMUSG00000009207]	[Lnpk,Lnpk,Lnpk]	[=32,=32,=32]	[ENSMUST00000102676.9,ENSMUST00000111993.9,ENSMUST00000064503.13]	[protein_coding,protein_coding,protein_coding]
ENSMUSG00000009207|Lnpk|1648_1	1	[ENSMUSG00000009207,ENSMUSG00000009207,ENSMUSG00000009207]	[Lnpk,Lnpk,Lnpk]	[=32,=32,=32]	[ENSMUST00000102676.9,ENSMUST00000111993.9,ENSMUST00000064503.13]	[protein_coding,protein_coding,protein_coding]
ENSMUSG00000009214|Mymk|17619_1	1	[ENSMUSG00000009214,ENSMUSG00000009214]	[Mymk,Mymk]	[=32,=32]	[ENSMUST00000009358.9,ENSMUST00000163967.2]	[protein_coding,protein_coding]
ENSMUSG00000009214|Mymk|12381_1	1	[ENSMUSG00000009214,ENSMUSG00000009214]	[Mymk,Mymk]	[=32,=32]	[ENSMUST00000009358.9,ENSMUST00000163967.2]	[protein_coding,protein_coding]
ENSMUSG00000009246|Trpm5|3638_1	1	[ENSMUSG00000009246]	[Trpm5]	[=32]	[ENSMUST00000009390.10]	[protein_coding]
ENSMUSG00000009246|Trpm5|14853_1	1	[ENSMUSG00000009246]	[Trpm5]	[=32]	[ENSMUST00000009390.10]	[protein_coding]
ENSMUSG00000011305|Plin5|15060_1	1	[ENSMUSG00000011305,ENSMUSG00000011305]	[Plin5,Plin5]	[=32,=32]	[ENSMUST00000019808.12,ENSMUST00000113072.3]	[protein_coding,protein_coding]
ENSMUSG00000011632|Pinlyp|2984_1	1	[ENSMUSG00000011632]	[Pinlyp]	[=32]	[ENSMUST00000011776.8]	[protein_coding]
ENSMUSG00000011632|Pinlyp|13503_1	1	[ENSMUSG00000011632]	[Pinlyp]	[=32]	[ENSMUST00000011776.8]	[protein_coding]
ENSMUSG00000011960|Ccnt1|3255_1	1	[ENSMUSG00000011960,ENSMUSG00000011960]	[Ccnt1,Ccnt1]	[=32,=32]	[ENSMUST00000169707.8,ENSMUST00000012104.7]	[protein_coding,protein_coding]
ENSMUSG00000011960|Ccnt1|756_1	1	[ENSMUSG00000011960,ENSMUSG00000011960]	[Ccnt1,Ccnt1]	[=32,=32]	[ENSMUST00000169707.8,ENSMUST00000012104.7]	[protein_coding,protein_coding]
ENSMUSG00000012114|Med15|12028_1	1	[ENSMUSG00000012114,ENSMUSG00000012114,ENSMUSG00000012114,ENSMUSG00000012114]	[Med15,Med15,Med15,Med15]	[=32,=32,=32,=32]	[ENSMUST00000232645.2,ENSMUST00000080936.14,ENSMUST00000012259.9,ENSMUST00000232236.2]	[protein_coding,protein_coding,protein_coding,protein_coding]
ENSMUSG00000004347|Pde1c|8499_1	1	[ENSMUSG00000004347,ENSMUSG00000004347,ENSMUSG00000004347,ENSMUSG00000004347,ENSMUSG00000004347,ENSMUSG00000004347,ENSMUSG00000004347,ENSMUSG00000004347,ENSMUSG00000004347,ENSMUSG00000004347]	[Pde1c,Pde1c,Pde1c,Pde1c,Pde1c,Pde1c,Pde1c,Pde1c,Pde1c,Pde1c]	[=32,=32,=32,=32,=32,=32,=32,=32,=32,=32]	[ENSMUST00000044505.14,ENSMUST00000170774.8,ENSMUST00000166890.8,ENSMUST00000166102.8,ENSMUST00000239143.2,ENSMUST00000164037.3,ENSMUST00000168944.8,ENSMUST00000164752.8,ENSMUST00000114327.9,ENSMUST00000203372.3]	[protein_coding,protein_coding,protein_coding,protein_coding,protein_coding,protein_coding,protein_coding,protein_coding,protein_coding,protein_coding]
ENSMUSG00000004364|Cul3|3410_1	1	[ENSMUSG00000004364,ENSMUSG00000004364]	[Cul3,Cul3]	[=32,=32]	[ENSMUST00000164108.8,ENSMUST00000163119.8]	[protein_coding,protein_coding]
ENSMUSG00000004364|Cul3|13989_1	1	[ENSMUSG00000004364,ENSMUSG00000004364]	[Cul3,Cul3]	[=32,=32]	[ENSMUST00000164108.8,ENSMUST00000163119.8]	[protein_coding,protein_coding]
ENSMUSG00000004366|Sst|14233_1	1	[ENSMUSG00000004366]	[Sst]	[=32]	[ENSMUST00000004480.5]	[protein_coding]
ENSMUSG00000005696|Sh2d1a|3435_2	1	[ENSMUSG00000005696]	[Sh2d1a]	[=32]	[ENSMUST00000189753.7]	[protein_coding]
ENSMUSG00000005698|Ctcf|1633_1	1	[ENSMUSG00000005698]	[Ctcf]	[=32]	[ENSMUST00000005841.16]	[protein_coding]
ENSMUSG00000005698|Ctcf|4356_1	1	[ENSMUSG00000005698]	[Ctcf]	[=32]	[ENSMUST00000005841.16]	[protein_coding]
ENSMUSG00000005699|Pard6a|14358_1	1	[ENSMUSG00000005699,ENSMUSG00000005699,ENSMUSG00000005699,ENSMUSG00000005699,ENSMUSG00000005699]	[Pard6a,Pard6a,Pard6a,Pard6a,Pard6a]	[=32,=32,=32,=32,=32]	[ENSMUST00000212352.2,ENSMUST00000211888.2,ENSMUST00000093195.7,ENSMUST00000098444.9,ENSMUST00000212430.2]	[protein_coding,protein_coding,protein_coding,protein_coding,protein_coding]
ENSMUSG00000005699|Pard6a|8877_1	1	[ENSMUSG00000005699,ENSMUSG00000005699,ENSMUSG00000005699,ENSMUSG00000005699,ENSMUSG00000005699]	[Pard6a,Pard6a,Pard6a,Pard6a,Pard6a]	[=32,=32,=32,=32,=32]	[ENSMUST00000212352.2,ENSMUST00000211888.2,ENSMUST00000093195.7,ENSMUST00000098444.9,ENSMUST00000212430.2]	[protein_coding,protein_coding,protein_coding,protein_coding,protein_coding]
ENSMUSG00000005705|Agrp|1365_1	1	[ENSMUSG00000005705,ENSMUSG00000005705]	[Agrp,Agrp]	[=32,=32]	[ENSMUST00000005849.11,ENSMUST00000194091.6]	[protein_coding,protein_coding]
ENSMUSG00000005705|Agrp|10443_1	1	[ENSMUSG00000005705,ENSMUSG00000005705]	[Agrp,Agrp]	[=32,=32]	[ENSMUST00000005849.11,ENSMUST00000194091.6]	[protein_coding,protein_coding]
ENSMUSG00000005716|Pvalb|6622_1	1	[ENSMUSG00000005716,ENSMUSG00000005716]	[Pvalb,Pvalb]	[=32,=32]	[ENSMUST00000005860.16,ENSMUST00000120592.2]	[protein_coding,protein_coding]
ENSMUSG00000005732|Ranbp1|13751_1	1	[ENSMUSG00000005732,ENSMUSG00000005732]	[Ranbp1,Ranbp1]	[=32,=32]	[ENSMUST00000115645.10,ENSMUST00000052325.7]	[protein_coding,protein_coding]
ENSMUSG00000005732|Ranbp1|6246_1	1	[ENSMUSG00000005732,ENSMUSG00000005732]	[Ranbp1,Ranbp1]	[=32,=32]	[ENSMUST00000115645.10,ENSMUST00000052325.7]	[protein_coding,protein_coding]
ENSMUSG00000006587|Snai3|9498_1	1	[ENSMUSG00000006587]	[Snai3]	[=32]	[ENSMUST00000006762.7]	[protein_coding]
ENSMUSG00000006599|Gtf2h1|7191_1	1	[ENSMUSG00000006599,ENSMUSG00000006599]	[Gtf2h1,Gtf2h1]	[=32,=32]	[ENSMUST00000006774.11,ENSMUST00000107644.2]	[protein_coding,protein_coding]
ENSMUSG00000006599|Gtf2h1|16912_1	1	[ENSMUSG00000006599,ENSMUSG00000006599]	[Gtf2h1,Gtf2h1]	[=32,=32]	[ENSMUST00000006774.11,ENSMUST00000107644.2]	[protein_coding,protein_coding]
ENSMUSG00000006611|Hfe|10827_1	1	[ENSMUSG00000006611,ENSMUSG00000006611,ENSMUSG00000006611]	[Hfe,Hfe,Hfe]	[=32,=32,=32]	[ENSMUST00000091706.14,ENSMUST00000091707.13,ENSMUST00000006787.8]	[protein_coding,protein_coding,protein_coding]
ENSMUSG00000006611|Hfe|5169_1	1	[ENSMUSG00000006611]	[Hfe]	[=32]	[ENSMUST00000091706.14]	[protein_coding]
ENSMUSG00000006649|Nphs1|11054_1	1	[ENSMUSG00000006649,ENSMUSG00000006649]	[Nphs1,Nphs1]	[=32,=32]	[ENSMUST00000126297.9,ENSMUST00000006825.9]	[protein_coding,protein_coding]
ENSMUSG00000006649|Nphs1|3343_1	1	[ENSMUSG00000006649,ENSMUSG00000006649]	[Nphs1,Nphs1]	[=32,=32]	[ENSMUST00000126297.9,ENSMUST00000006825.9]	[protein_coding,protein_coding]
ENSMUSG00000006699|Cdc42|12144_1	1	[ENSMUSG00000006699]	[Cdc42]	[=32]	[ENSMUST00000051477.13]	[protein_coding]
ENSMUSG00000006699|Cdc42|12144_2	1	[ENSMUSG00000006699]	[Cdc42]	[=32]	[ENSMUST00000030417.10]	[protein_coding]
ENSMUSG00000006715|Gmnn|7345_1	1	[ENSMUSG00000006715,ENSMUSG00000006715]	[Gmnn,Gmnn]	[=32,=32]	[ENSMUST00000006898.10,ENSMUST00000110382.9]	[protein_coding,protein_coding]
ENSMUSG00000008855|Hdac5|10739_1	1	[ENSMUSG00000008855,ENSMUSG00000008855,ENSMUSG00000008855,ENSMUSG00000008855]	[Hdac5,Hdac5,Hdac5,Hdac5]	[=32,=32,=32,=32]	[ENSMUST00000008999.12,ENSMUST00000107150.8,ENSMUST00000107152.9,ENSMUST00000107151.9]	[protein_coding,protein_coding,protein_coding,protein_coding]
ENSMUSG00000008859|Rala|17632_1	1	[ENSMUSG00000008859]	[Rala]	[=32]	[ENSMUST00000009003.9]	[protein_coding]
ENSMUSG00000008859|Rala|8802_1	1	[ENSMUSG00000008859]	[Rala]	[=32]	[ENSMUST00000009003.9]	[protein_coding]
ENSMUSG00000008958|Vps72|5617_1	1	[ENSMUSG00000008958]	[Vps72]	[=32]	[ENSMUST00000009102.9]	[protein_coding]
ENSMUSG00000008958|Vps72|13469_1	1	[ENSMUSG00000008958]	[Vps72]	[=32]	[ENSMUST00000009102.9]	[protein_coding]
ENSMUSG00000008999|Bmp7|4632_1	1	[ENSMUSG00000008999]	[Bmp7]	[=32]	[ENSMUST00000009143.8]	[protein_coding]
ENSMUSG00000008999|Bmp7|10896_1	1	[ENSMUSG00000008999]	[Bmp7]	[=32]	[ENSMUST00000009143.8]	[protein_coding]
ENSMUSG00000009073|Nf2|6922_1	1	[ENSMUSG00000009073,ENSMUSG00000009073,ENSMUSG00000009073]	[Nf2,Nf2,Nf2]	[=32,=32,=32]	[ENSMUST00000056290.13,ENSMUST00000053079.13,ENSMUST00000109910.9]	[protein_coding,protein_coding,protein_coding]
ENSMUSG00000009073|Nf2|13282_1	1	[ENSMUSG00000009073,ENSMUSG00000009073,ENSMUSG00000009073]	[Nf2,Nf2,Nf2]	[=32,=32,=32]	[ENSMUST00000056290.13,ENSMUST00000053079.13,ENSMUST00000109910.9]	[protein_coding,protein_coding,protein_coding]
ENSMUSG00000009079|Ewsr1|12785_1	3	[ENSMUSG00000009079,ENSMUSG00000009079,ENSMUSG00000112550,ENSMUSG00000115700,ENSMUSG00000009079,ENSMUSG00000009079]	[Ewsr1,Ewsr1,Gm6627,Gm7517,Ewsr1,Ewsr1]	[=32,=32,=32,=32,=32,=32]	[ENSMUST00000079949.13,ENSMUST00000093365.12,ENSMUST00000218299.2,ENSMUST00000228537.2,ENSMUST00000102930.10,ENSMUST00000073308.11]	[protein_coding,protein_coding,transcribed_processed_pseudogene,processed_pseudogene,protein_coding,protein_coding]
ENSMUSG00000011096|Akt1s1|1858_1	1	[ENSMUSG00000011096,ENSMUSG00000011096,ENSMUSG00000011096]	[Akt1s1,Akt1s1,Akt1s1]	[=32,=32,=32]	[ENSMUST00000107880.9,ENSMUST00000054343.15,ENSMUST00000107885.8]	[protein_coding,protein_coding,protein_coding]
ENSMUSG00000011118|Panx3|1928_1	1	[ENSMUSG00000011118]	[Panx3]	[=32]	[ENSMUST00000011262.4]	[protein_coding]
ENSMUSG00000011118|Panx3|6486_1	1	[ENSMUSG00000011118]	[Panx3]	[=32]	[ENSMUST00000011262.4]	[protein_coding]
ENSMUSG00000011171|Vipr2|14176_1	1	[ENSMUSG00000011171]	[Vipr2]	[=32]	[ENSMUST00000011315.10]	[protein_coding]
ENSMUSG00000011171|Vipr2|7192_1	1	[ENSMUSG00000011171]	[Vipr2]	[=32]	[ENSMUST00000011315.10]	[protein_coding]
ENSMUSG00000011179|Odc1|5844_1	1	[ENSMUSG00000011179]	[Odc1]	[=32]	[ENSMUST00000171737.3]	[protein_coding]
ENSMUSG00000011179|Odc1|11303_1	1	[ENSMUSG00000011179]	[Odc1]	[=32]	[ENSMUST00000171737.3]	[protein_coding]
ENSMUSG00000011263|Exoc3l2|9787_1	1	[ENSMUSG00000011263]	[Exoc3l2]	[=32]	[ENSMUST00000137613.9]	[protein_coding]
ENSMUSG00000011263|Exoc3l2|14303_1	1	[ENSMUSG00000011263]	[Exoc3l2]	[=32]	[ENSMUST00000137613.9]	[protein_coding]
ENSMUSG00000011305|Plin5|6714_1	1	[ENSMUSG00000011305,ENSMUSG00000011305]	[Plin5,Plin5]	[=32,=32]	[ENSMUST00000019808.12,ENSMUST00000113072.3]	[protein_coding,protein_coding]
ENSMUSG00000004661|Arid3b|7464_1	1	[ENSMUSG00000004661,ENSMUSG00000004661,ENSMUSG00000004661]	[Arid3b,Arid3b,Arid3b]	[=32,=32,=32]	[ENSMUST00000098686.4,ENSMUST00000171444.8,ENSMUST00000004780.16]	[protein_coding,protein_coding,protein_coding]
ENSMUSG00000005320|Fgfr4|15421_1	1	[ENSMUSG00000005320]	[Fgfr4]	[=32]	[ENSMUST00000005452.6]	[protein_coding]
ENSMUSG00000005320|Fgfr4|13421_1	1	[ENSMUSG00000005320]	[Fgfr4]	[=32]	[ENSMUST00000005452.6]	[protein_coding]
ENSMUSG00000005338|Cadm3|7402_1	1	[ENSMUSG00000005338,ENSMUSG00000005338]	[Cadm3,Cadm3]	[=32,=32]	[ENSMUST00000005470.5,ENSMUST00000111220.8]	[protein_coding,protein_coding]
ENSMUSG00000005338|Cadm3|6824_1	1	[ENSMUSG00000005338,ENSMUSG00000005338]	[Cadm3,Cadm3]	[=32,=32]	[ENSMUST00000005470.5,ENSMUST00000111220.8]	[protein_coding,protein_coding]
ENSMUSG00000005360|Slc1a3|4321_1	1	[ENSMUSG00000005360]	[Slc1a3]	[=32]	[ENSMUST00000005493.14]	[protein_coding]
ENSMUSG00000005360|Slc1a3|9247_1	1	[ENSMUSG00000005360]	[Slc1a3]	[=32]	[ENSMUST00000005493.14]	[protein_coding]
ENSMUSG00000005362|Crbn|1799_1	1	[ENSMUSG00000005362,ENSMUSG00000005362]	[Crbn,Crbn]	[=32,=32]	[ENSMUST00000013882.10,ENSMUST00000113239.10]	[protein_coding,protein_coding]
ENSMUSG00000005362|Crbn|11801_1	1	[ENSMUSG00000005362,ENSMUSG00000005362]	[Crbn,Crbn]	[=32,=32]	[ENSMUST00000013882.10,ENSMUST00000113239.10]	[protein_coding,protein_coding]
ENSMUSG00000005364|Il5ra|17582_1	1	[ENSMUSG00000005364,ENSMUSG00000005364,ENSMUSG00000005364]	[Il5ra,Il5ra,Il5ra]	[=32,=32,=32]	[ENSMUST00000167925.3,ENSMUST00000205004.2,ENSMUST00000204659.3]	[protein_coding,protein_coding,protein_coding]
ENSMUSG00000005364|Il5ra|15670_1	1	[ENSMUSG00000005364,ENSMUSG00000005364,ENSMUSG00000005364]	[Il5ra,Il5ra,Il5ra]	[=32,=32,=32]	[ENSMUST00000167925.3,ENSMUST00000205004.2,ENSMUST00000204659.3]	[protein_coding,protein_coding,protein_coding]
ENSMUSG00000006007|Pdc|15986_1	1	[ENSMUSG00000006007,ENSMUSG00000006007,ENSMUSG00000006007]	[Pdc,Pdc,Pdc]	[=32,=32,=32]	[ENSMUST00000165062.8,ENSMUST00000185698.2,ENSMUST00000191228.7]	[protein_coding,protein_coding,protein_coding]
ENSMUSG00000006010|Odr4|9273_1	1	[ENSMUSG00000006010,ENSMUSG00000006010,ENSMUSG00000006010,ENSMUSG00000006010]	[Odr4,Odr4,Odr4,Odr4]	[=32,=32,=32,=32]	[ENSMUST00000006167.13,ENSMUST00000097546.9,ENSMUST00000111913.9,ENSMUST00000097547.10]	[protein_coding,protein_coding,protein_coding,protein_coding]
ENSMUSG00000006010|Odr4|5796_1	1	[ENSMUSG00000006010,ENSMUSG00000006010,ENSMUSG00000006010,ENSMUSG00000006010]	[Odr4,Odr4,Odr4,Odr4]	[=32,=32,=32,=32]	[ENSMUST00000006167.13,ENSMUST00000097546.9,ENSMUST00000111913.9,ENSMUST00000097547.10]	[protein_coding,protein_coding,protein_coding,protein_coding]
ENSMUSG00000006050|Sra1|13764_1	1	[ENSMUSG00000006050]	[Sra1]	[=32]	[ENSMUST00000173875.9]	[protein_coding]
ENSMUSG00000006050|Sra1|6060_1	1	[ENSMUSG00000006050]	[Sra1]	[=32]	[ENSMUST00000173875.9]	[protein_coding]
ENSMUSG00000006058|Snf8|1966_1	1	[ENSMUSG00000006058,ENSMUSG00000006058]	[Snf8,Snf8]	[=32,=32]	[ENSMUST00000107700.4,ENSMUST00000006217.10]	[protein_coding,protein_coding]
ENSMUSG00000006058|Snf8|12830_1	2	[ENSMUSG00000006058,ENSMUSG00000113743,ENSMUSG00000006058]	[Snf8,Gm8712,Snf8]	[=32,=5X1=26,=32]	[ENSMUST00000107700.4,ENSMUST00000221090.2,ENSMUST00000006217.10]	[protein_coding,processed_pseudogene,protein_coding]
ENSMUSG00000006216|Clcnkb|4439_1	1	[ENSMUSG00000006216,ENSMUSG00000006216]	[Clcnkb,Clcnkb]	[=32,=32]	[ENSMUST00000105788.2,ENSMUST00000006378.9]	[protein_coding,protein_coding]
ENSMUSG00000006216|Clcnkb|587_1	1	[ENSMUSG00000006216,ENSMUSG00000006216]	[Clcnkb,Clcnkb]	[=32,=32]	[ENSMUST00000105788.2,ENSMUST00000006378.9]	[protein_coding,protein_coding]
ENSMUSG00000006235|Epor|5697_1	1	[ENSMUSG00000006235]	[Epor]	[=32]	[ENSMUST00000006397.7]	[protein_coding]
ENSMUSG00000007989|Fzd3|13557_1	1	[ENSMUSG00000007989]	[Fzd3]	[=32]	[ENSMUST00000131309.3]	[protein_coding]
ENSMUSG00000007989|Fzd3|10726_1	1	[ENSMUSG00000007989]	[Fzd3]	[=32]	[ENSMUST00000131309.3]	[protein_coding]
ENSMUSG00000008136|Fhl2|3286_1	1	[ENSMUSG00000008136,ENSMUSG00000008136]	[Fhl2,Fhl2]	[=32,=32]	[ENSMUST00000185893.2,ENSMUST00000008280.14]	[protein_coding,protein_coding]
ENSMUSG00000008136|Fhl2|11575_1	1	[ENSMUSG00000008136,ENSMUSG00000008136]	[Fhl2,Fhl2]	[=32,=32]	[ENSMUST00000185893.2,ENSMUST00000008280.14]	[protein_coding,protein_coding]
ENSMUSG00000008140|Emc10|4171_1	1	[ENSMUSG00000008140,ENSMUSG00000008140,ENSMUSG00000008140]	[Emc10,Emc10,Emc10]	[=32,=32,=32]	[ENSMUST00000118808.9,ENSMUST00000239015.2,ENSMUST00000118515.9]	[protein_coding,protein_coding,protein_coding]
ENSMUSG00000008140|Emc10|3611_1	1	[ENSMUSG00000008140,ENSMUSG00000008140,ENSMUSG00000008140]	[Emc10,Emc10,Emc10]	[=32,=32,=32]	[ENSMUST00000118808.9,ENSMUST00000239015.2,ENSMUST00000118515.9]	[protein_coding,protein_coding,protein_coding]
ENSMUSG00000008193|Spib|6026_1	1	[ENSMUSG00000008193]	[Spib]	[=32]	[ENSMUST00000035323.6]	[protein_coding]
ENSMUSG00000008193|Spib|399_1	1	[ENSMUSG00000008193]	[Spib]	[=32]	[ENSMUST00000035323.6]	[protein_coding]
ENSMUSG00000008206|Cers4|4577_1	1	[ENSMUSG00000008206]	[Cers4]	[=32]	[ENSMUST00000008350.16]	[protein_coding]
ENSMUSG00000008206|Cers4|11364_1	1	[ENSMUSG00000008206]	[Cers4]	[=32]	[ENSMUST00000008350.16]	[protein_coding]
ENSMUSG00000009739|Pou6f1|8566_1	1	[ENSMUSG00000009739,ENSMUSG00000009739]	[Pou6f1,Pou6f1]	[=32,=32]	[ENSMUST00000073837.13,ENSMUST00000176271.9]	[protein_coding,protein_coding]
ENSMUSG00000009739|Pou6f1|15474_1	1	[ENSMUSG00000009739,ENSMUSG00000009739]	[Pou6f1,Pou6f1]	[=32,=32]	[ENSMUST00000073837.13,ENSMUST00000176271.9]	[protein_coding,protein_coding]
ENSMUSG00000009772|Nuak2|14527_1	1	[ENSMUSG00000009772,ENSMUSG00000009772]	[Nuak2,Nuak2]	[=32,=32]	[ENSMUST00000072177.14,ENSMUST00000082125.6]	[protein_coding,protein_coding]
ENSMUSG00000009772|Nuak2|3813_1	1	[ENSMUSG00000009772,ENSMUSG00000009772]	[Nuak2,Nuak2]	[=32,=32]	[ENSMUST00000072177.14,ENSMUST00000082125.6]	[protein_coding,protein_coding]
ENSMUSG00000009863|Sdhb|8165_1	1	[ENSMUSG00000009863]	[Sdhb]	[=32]	[ENSMUST00000010007.9]	[protein_coding]
ENSMUSG00000009863|Sdhb|13548_1	1	[ENSMUSG00000009863]	[Sdhb]	[=32]	[ENSMUST00000010007.9]	[protein_coding]
ENSMUSG00000013766|Ly6g6e|13958_1	1	[ENSMUSG00000013766]	[Ly6g6e]	[=32]	[ENSMUST00000172494.8]	[protein_coding]
ENSMUSG00000013766|Ly6g6e|13958_2	1	[ENSMUSG00000013766,ENSMUSG00000013766]	[Ly6g6e,Ly6g6e]	[=32,=32]	[ENSMUST00000013910.5,ENSMUST00000172678.8]	[protein_coding,protein_coding]
ENSMUSG00000013766|Ly6g6e|2893_1	1	[ENSMUSG00000013766]	[Ly6g6e]	[=32]	[ENSMUST00000013910.5]	[protein_coding]
ENSMUSG00000013787|Ehmt2|1007_1	1	[ENSMUSG00000013787,ENSMUSG00000013787,ENSMUSG00000013787,ENSMUSG00000013787]	[Ehmt2,Ehmt2,Ehmt2,Ehmt2]	[=32,=32,=32,=32]	[ENSMUST00000097342.10,ENSMUST00000114033.9,ENSMUST00000013931.12,ENSMUST00000078061.13]	[protein_coding,protein_coding,protein_coding,protein_coding]
ENSMUSG00000013787|Ehmt2|17983_1	1	[ENSMUSG00000013787,ENSMUSG00000013787,ENSMUSG00000013787,ENSMUSG00000013787]	[Ehmt2,Ehmt2,Ehmt2,Ehmt2]	[=32,=32,=32,=32]	[ENSMUST00000097342.10,ENSMUST00000114033.9,ENSMUST00000013931.12,ENSMUST00000078061.13]	[protein_coding,protein_coding,protein_coding,protein_coding]
ENSMUSG00000013858|Tmem259|7217_1	1	[ENSMUSG00000013858]	[Tmem259]	[=32]	[ENSMUST00000052885.14]	[protein_coding]
ENSMUSG00000013858|Tmem259|13970_1	1	[ENSMUSG00000013858]	[Tmem259]	[=32]	[ENSMUST00000052885.14]	[protein_coding]
ENSMUSG00000013936|Myl2|3743_1	1	[ENSMUSG00000013936,ENSMUSG00000013936,ENSMUSG00000013936]	[Myl2,Myl2,Myl2]	[=32,=32,=32]	[ENSMUST00000111750.8,ENSMUST00000111751.8,ENSMUST00000014080.13]	[protein_coding,protein_coding,protein_coding]
ENSMUSG00000013936|Myl2|16374_1	1	[ENSMUSG00000013936]	[Myl2]	[=32]	[ENSMUST00000111750.8]	[protein_coding]
ENSMUSG00000013936|Myl2|16374_2	1	[ENSMUSG00000013936,ENSMUSG00000013936]	[Myl2,Myl2]	[=32,=32]	[ENSMUST00000111751.8,ENSMUST00000014080.13]	[protein_coding,protein_coding]
ENSMUSG00000005899|Smpd4|13514_1	1	[ENSMUSG00000005899,ENSMUSG00000005899,ENSMUSG00000005899,ENSMUSG00000005899,ENSMUSG00000005899,ENSMUSG00000005899,ENSMUSG00000005899,ENSMUSG00000005899]	[Smpd4,Smpd4,Smpd4,Smpd4,Smpd4,Smpd4,Smpd4,Smpd4]	[=32,=32,=32,=32,=32,=32,=32,=32]	[ENSMUST00000163476.10,ENSMUST00000232021.2,ENSMUST00000232271.2,ENSMUST00000006053.13,ENSMUST00000090159.13,ENSMUST00000231792.2,ENSMUST00000165363.10,ENSMUST00000231436.2]	[protein_coding,protein_coding,protein_coding,protein_coding,protein_coding,protein_coding,protein_coding,protein_coding]
ENSMUSG00000005917|Otx1|7463_1	1	[ENSMUSG00000005917]	[Otx1]	[=32]	[ENSMUST00000006071.14]	[protein_coding]
ENSMUSG00000005917|Otx1|14318_1	1	[ENSMUSG00000005917]	[Otx1]	[=32]	[ENSMUST00000006071.14]	[protein_coding]
ENSMUSG00000005947|Itgae|1782_1	1	[ENSMUSG00000005947]	[Itgae]	[=32]	[ENSMUST00000006101.4]	[protein_coding]
ENSMUSG00000005947|Itgae|697_1	1	[ENSMUSG00000005947]	[Itgae]	[=32]	[ENSMUST00000006101.4]	[protein_coding]
ENSMUSG00000005952|Trpv1|9252_1	1	[ENSMUSG00000005952,ENSMUSG00000005952,ENSMUSG00000005952]	[Trpv1,Trpv1,Trpv1]	[=32,=32,=32]	[ENSMUST00000006106.14,ENSMUST00000108470.8,ENSMUST00000102526.9]	[protein_coding,protein_coding,protein_coding]
ENSMUSG00000007613|Tgfbr1|18619_1	1	[ENSMUSG00000007613,ENSMUSG00000007613,ENSMUSG00000007613,ENSMUSG00000007613]	[Tgfbr1,Tgfbr1,Tgfbr1,Tgfbr1]	[=32,=32,=32,=32]	[ENSMUST00000126171.9,ENSMUST00000107725.3,ENSMUST00000044234.14,ENSMUST00000007757.15]	[protein_coding,protein_coding,protein_coding,protein_coding]
ENSMUSG00000007613|Tgfbr1|14384_1	1	[ENSMUSG00000007613,ENSMUSG00000007613,ENSMUSG00000007613,ENSMUSG00000007613]	[Tgfbr1,Tgfbr1,Tgfbr1,Tgfbr1]	[=32,=32,=32,=32]	[ENSMUST00000126171.9,ENSMUST00000107725.3,ENSMUST00000044234.14,ENSMUST00000007757.15]	[protein_coding,protein_coding,protein_coding,protein_coding]
ENSMUSG00000007617|Homer1|10427_1	1	[ENSMUSG00000007617,ENSMUSG00000007617,ENSMUSG00000007617,ENSMUSG00000007617,ENSMUSG00000007617,ENSMUSG00000007617,ENSMUSG00000007617,ENSMUSG00000007617]	[Homer1,Homer1,Homer1,Homer1,Homer1,Homer1,Homer1,Homer1]	[=32,=32,=32,=32,=32,=32,=32,=32]	[ENSMUST00000080127.12,ENSMUST00000109492.9,ENSMUST00000109493.9,ENSMUST00000102752.10,ENSMUST00000109494.8,ENSMUST00000109495.8,ENSMUST00000079086.8,ENSMUST00000060490.11]	[protein_coding,protein_coding,protein_coding,protein_coding,protein_coding,protein_coding,protein_coding,protein_coding]
ENSMUSG00000007617|Homer1|15857_1	1	[ENSMUSG00000007617]	[Homer1]	[=32]	[ENSMUST00000102752.10]	[protein_coding]
ENSMUSG00000007617|Homer1|15857_2	1	[ENSMUSG00000007617,ENSMUSG00000007617]	[Homer1,Homer1]	[=32,=32]	[ENSMUST00000109492.9,ENSMUST00000109493.9]	[protein_coding,protein_coding]
ENSMUSG00000007617|Homer1|15857_3	1	[ENSMUSG00000007617]	[Homer1]	[=32]	[ENSMUST00000109494.8]	[protein_coding]
ENSMUSG00000007617|Homer1|15857_4	1	[ENSMUSG00000007617,ENSMUSG00000007617,ENSMUSG00000007617,ENSMUSG00000007617,ENSMUSG00000007617,ENSMUSG00000007617]	[Homer1,Homer1,Homer1,Homer1,Homer1,Homer1]	[=32,=32,=32,=32,=32,=32]	[ENSMUST00000080127.12,ENSMUST00000109498.8,ENSMUST00000079086.8,ENSMUST00000109497.8,ENSMUST00000109496.8,ENSMUST00000060490.11]	[protein_coding,protein_coding,protein_coding,protein_coding,protein_coding,protein_coding]
ENSMUSG00000007653|Gabrb2|7483_1	1	[ENSMUSG00000007653,ENSMUSG00000007653]	[Gabrb2,Gabrb2]	[=32,=32]	[ENSMUST00000007797.10,ENSMUST00000192403.2]	[protein_coding,protein_coding]
ENSMUSG00000007653|Gabrb2|1867_1	1	[ENSMUSG00000007653,ENSMUSG00000007653]	[Gabrb2,Gabrb2]	[=32,=32]	[ENSMUST00000007797.10,ENSMUST00000192403.2]	[protein_coding,protein_coding]
ENSMUSG00000007655|Cav1|8858_1	1	[ENSMUSG00000007655,ENSMUSG00000007655]	[Cav1,Cav1]	[=32,=32]	[ENSMUST00000007799.13,ENSMUST00000115453.2]	[protein_coding,protein_coding]
ENSMUSG00000010609|Psen2|2086_1	1	[ENSMUSG00000010609,ENSMUSG00000010609,ENSMUSG00000010609]	[Psen2,Psen2,Psen2]	[=32,=32,=32]	[ENSMUST00000010753.14,ENSMUST00000111108.10,ENSMUST00000111106.8]	[protein_coding,protein_coding,protein_coding]
ENSMUSG00000010760|Phlda2|14570_1	1	[ENSMUSG00000010760]	[Phlda2]	[=32]	[ENSMUST00000010904.5]	[protein_coding]
ENSMUSG00000010760|Phlda2|11824_1	1	[ENSMUSG00000010760]	[Phlda2]	[=32]	[ENSMUST00000010904.5]	[protein_coding]
ENSMUSG00000010797|Wnt2|11387_1	1	[ENSMUSG00000010797]	[Wnt2]	[=32]	[ENSMUST00000010941.6]	[protein_coding]
ENSMUSG00000010797|Wnt2|15774_1	1	[ENSMUSG00000010797]	[Wnt2]	[=32]	[ENSMUST00000010941.6]	[protein_coding]
ENSMUSG00000010803|Gabra1|6747_1	1	[ENSMUSG00000010803,ENSMUSG00000010803]	[Gabra1,Gabra1]	[=32,=32]	[ENSMUST00000205546.2,ENSMUST00000020707.12]	[protein_coding,protein_coding]
ENSMUSG00000010803|Gabra1|13207_1	1	[ENSMUSG00000010803,ENSMUSG00000010803]	[Gabra1,Gabra1]	[=32,=32]	[ENSMUST00000205546.2,ENSMUST00000020707.12]	[protein_coding,protein_coding]
ENSMUSG00000010911|Apip|10407_1	1	[ENSMUSG00000010911]	[Apip]	[=32]	[ENSMUST00000011055.7]	[protein_coding]
ENSMUSG00000010911|Apip|9229_1	1	[ENSMUSG00000010911]	[Apip]	[=32]	[ENSMUST00000011055.7]	[protein_coding]
ENSMUSG00000011096|Akt1s1|10570_1	1	[ENSMUSG00000011096,ENSMUSG00000011096,ENSMUSG00000011096,ENSMUSG00000011096]	[Akt1s1,Akt1s1,Akt1s1,Akt1s1]	[=32,=32,=32,=32]	[ENSMUST00000107880.9,ENSMUST00000054343.15,ENSMUST00000107885.8,ENSMUST00000107882.8]	[protein_coding,protein_coding,protein_coding,protein_coding]
ENSMUSG00000015405|Ace2|2886_1	1	[ENSMUSG00000015405,ENSMUSG00000015405]	[Ace2,Ace2]	[=32,=32]	[ENSMUST00000112271.10,ENSMUST00000073973.11]	[protein_coding,protein_coding]
ENSMUSG00000015405|Ace2|10120_1	1	[ENSMUSG00000015405,ENSMUSG00000015405]	[Ace2,Ace2]	[=32,=32]	[ENSMUST00000112271.10,ENSMUST00000073973.11]	[protein_coding,protein_coding]
ENSMUSG00000015437|Gzmb|8915_1	1	[ENSMUSG00000015437]	[Gzmb]	[=32]	[ENSMUST00000015581.6]	[protein_coding]
ENSMUSG00000015437|Gzmb|3406_1	1	[ENSMUSG00000015437]	[Gzmb]	[=32]	[ENSMUST00000015581.6]	[protein_coding]
ENSMUSG00000015452|Ager|7555_1	1	[ENSMUSG00000015452,ENSMUSG00000015452,ENSMUSG00000015452]	[Ager,Ager,Ager]	[=32,=32,=32]	[ENSMUST00000173992.8,ENSMUST00000174496.9,ENSMUST00000015596.10]	[protein_coding,protein_coding,protein_coding]
ENSMUSG00000015452|Ager|10772_1	1	[ENSMUSG00000015452,ENSMUSG00000015452,ENSMUSG00000015452]	[Ager,Ager,Ager]	[=32,=32,=32]	[ENSMUST00000173992.8,ENSMUST00000174496.9,ENSMUST00000015596.10]	[protein_coding,protein_coding,protein_coding]
ENSMUSG00000015452|Ager|387_1	1	[ENSMUSG00000015452,ENSMUSG00000015452,ENSMUSG00000015452]	[Ager,Ager,Ager]	[=32,=32,=32]	[ENSMUST00000173992.8,ENSMUST00000174496.9,ENSMUST00000015596.10]	[protein_coding,protein_coding,protein_coding]
ENSMUSG00000015461|Atf6b|8065_1	1	[ENSMUSG00000015461,ENSMUSG00000015461]	[Atf6b,Atf6b]	[=32,=32]	[ENSMUST00000015605.15,ENSMUST00000173984.2]	[protein_coding,protein_coding]
ENSMUSG00000015461|Atf6b|16417_1	1	[ENSMUSG00000015461]	[Atf6b]	[=32]	[ENSMUST00000015605.15]	[protein_coding]
ENSMUSG00000015468|Notch4|13187_1	1	[ENSMUSG00000015468]	[Notch4]	[=32]	[ENSMUST00000015612.14]	[protein_coding]
ENSMUSG00000017057|Il13ra1|11358_1	1	[ENSMUSG00000017057]	[Il13ra1]	[=32]	[ENSMUST00000033418.8]	[protein_coding]
ENSMUSG00000017057|Il13ra1|6857_1	1	[ENSMUSG00000017057]	[Il13ra1]	[=32]	[ENSMUST00000033418.8]	[protein_coding]
ENSMUSG00000017057|Il13ra1|7628_1	1	[ENSMUSG00000017057]	[Il13ra1]	[=32]	[ENSMUST00000033418.8]	[protein_coding]
ENSMUSG00000000385|Tmprss2|9580_1	1	[ENSMUSG00000000385]	[Tmprss2]	[=32]	[ENSMUST00000000395.8]	[protein_coding]
ENSMUSG00000000385|Tmprss2|11519_1	1	[ENSMUSG00000000385]	[Tmprss2]	[=32]	[ENSMUST00000000395.8]	[protein_coding]
ENSMUSG00000000392|Fap|2970_1	1	[ENSMUSG00000000392,ENSMUSG00000000392,ENSMUSG00000000392,ENSMUSG00000000392]	[Fap,Fap,Fap,Fap]	[=32,=32,=32,=32]	[ENSMUST00000174234.8,ENSMUST00000102732.10,ENSMUST00000174448.8,ENSMUST00000000402.16]	[protein_coding,protein_coding,protein_coding,protein_coding]
ENSMUSG00000000392|Fap|11282_1	1	[ENSMUSG00000000392,ENSMUSG00000000392,ENSMUSG00000000392,ENSMUSG00000000392]	[Fap,Fap,Fap,Fap]	[=32,=32,=32,=32]	[ENSMUST00000174234.8,ENSMUST00000102732.10,ENSMUST00000174448.8,ENSMUST00000000402.16]	[protein_coding,protein_coding,protein_coding,protein_coding]
ENSMUSG00000000392|Fap|1159_1	1	[ENSMUSG00000000392,ENSMUSG00000000392,ENSMUSG00000000392,ENSMUSG00000000392]	[Fap,Fap,Fap,Fap]	[=32,=32,=32,=32]	[ENSMUST00000174234.8,ENSMUST00000102732.10,ENSMUST00000174448.8,ENSMUST00000000402.16]	[protein_coding,protein_coding,protein_coding,protein_coding]
ENSMUSG00000000394|Gcg|14605_1	1	[ENSMUSG00000000394]	[Gcg]	[=32]	[ENSMUST00000102733.10]	[protein_coding]
ENSMUSG00000000399|Ndufa9|8678_1	1	[ENSMUSG00000000399,ENSMUSG00000000399]	[Ndufa9,Ndufa9]	[=32,=32]	[ENSMUST00000088194.7,ENSMUST00000205002.3]	[protein_coding,protein_coding]
ENSMUSG00000000399|Ndufa9|16365_1	1	[ENSMUSG00000000399,ENSMUSG00000000399]	[Ndufa9,Ndufa9]	[=32,=32]	[ENSMUST00000088194.7,ENSMUST00000205002.3]	[protein_coding,protein_coding]
ENSMUSG00000000409|Lck|14690_1	1	[ENSMUSG00000000409,ENSMUSG00000000409,ENSMUSG00000000409]	[Lck,Lck,Lck]	[=32,=32,=32]	[ENSMUST00000102596.8,ENSMUST00000167288.8,ENSMUST00000067240.11]	[protein_coding,protein_coding,protein_coding]
ENSMUSG00000000409|Lck|4525_1	1	[ENSMUSG00000000409,ENSMUSG00000000409,ENSMUSG00000000409]	[Lck,Lck,Lck]	[=32,=32,=32]	[ENSMUST00000102596.8,ENSMUST00000167288.8,ENSMUST00000067240.11]	[protein_coding,protein_coding,protein_coding]
ENSMUSG00000003308|Keap1|6552_2	1	[ENSMUSG00000003308]	[Keap1]	[=32]	[ENSMUST00000164812.8]	[protein_coding]
ENSMUSG00000003316|Glg1|18367_1	1	[ENSMUSG00000003316]	[Glg1]	[=32]	[ENSMUST00000169020.8]	[protein_coding]
ENSMUSG00000003316|Glg1|4461_1	1	[ENSMUSG00000003316]	[Glg1]	[=32]	[ENSMUST00000169020.8]	[protein_coding]
ENSMUSG00000003344|Btbd2|9536_1	1	[ENSMUSG00000003344]	[Btbd2]	[=32]	[ENSMUST00000126980.8]	[protein_coding]
ENSMUSG00000003344|Btbd2|1789_1	1	[ENSMUSG00000003344]	[Btbd2]	[=32]	[ENSMUST00000126980.8]	[protein_coding]
ENSMUSG00000003379|Cd79a|1770_1	1	[ENSMUSG00000003379]	[Cd79a]	[=32]	[ENSMUST00000003469.8]	[protein_coding]
ENSMUSG00000003379|Cd79a|1770_2	1	[ENSMUSG00000003379]	[Cd79a]	[=32]	[ENSMUST00000003469.8]	[protein_coding]
ENSMUSG00000003382|Etv3|15889_1	1	[ENSMUSG00000003382]	[Etv3]	[=32]	[ENSMUST00000117293.2]	[protein_coding]
ENSMUSG00000003382|Etv3|15889_2	1	[ENSMUSG00000003382,ENSMUSG00000003382]	[Etv3,Etv3]	[=32,=32]	[ENSMUST00000119109.8,ENSMUST00000170036.8]	[protein_coding,protein_coding]
ENSMUSG00000003382|Etv3|4628_1	1	[ENSMUSG00000003382]	[Etv3]	[=32]	[ENSMUST00000117293.2]	[protein_coding]
ENSMUSG00000005442|Cic|2309_1	1	[ENSMUSG00000005442,ENSMUSG00000005442,ENSMUSG00000005442]	[Cic,Cic,Cic]	[=32,=32,=32]	[ENSMUST00000163320.8,ENSMUST00000005578.13,ENSMUST00000169266.8]	[protein_coding,protein_coding,protein_coding]
ENSMUSG00000005442|Cic|16907_1	1	[ENSMUSG00000005442,ENSMUSG00000005442,ENSMUSG00000005442]	[Cic,Cic,Cic]	[=32,=32,=32]	[ENSMUST00000163320.8,ENSMUST00000005578.13,ENSMUST00000169266.8]	[protein_coding,protein_coding,protein_coding]
ENSMUSG00000005447|Pafah1b3|16274_1	1	[ENSMUSG00000005447,ENSMUSG00000005447,ENSMUSG00000005447]	[Pafah1b3,Pafah1b3,Pafah1b3]	[=32,=32,=32]	[ENSMUST00000155118.2,ENSMUST00000108410.8,ENSMUST00000005583.12]	[protein_coding,protein_coding,protein_coding]
ENSMUSG00000005447|Pafah1b3|18445_1	1	[ENSMUSG00000005447,ENSMUSG00000005447]	[Pafah1b3,Pafah1b3]	[=32,=32]	[ENSMUST00000108410.8,ENSMUST00000005583.12]	[protein_coding,protein_coding]
ENSMUSG00000005447|Pafah1b3|18445_2	1	[ENSMUSG00000005447]	[Pafah1b3]	[=32]	[ENSMUST00000155118.2]	[protein_coding]
ENSMUSG00000005465|Il27ra|10423_1	1	[ENSMUSG00000005465]	[Il27ra]	[=32]	[ENSMUST00000005601.9]	[protein_coding]
ENSMUSG00000005465|Il27ra|2473_1	1	[ENSMUSG00000005465]	[Il27ra]	[=32]	[ENSMUST00000005601.9]	[protein_coding]
ENSMUSG00000005469|Prkaca|6696_1	1	[ENSMUSG00000005469,ENSMUSG00000005469]	[Prkaca,Prkaca]	[=32,=32]	[ENSMUST00000005606.8,ENSMUST00000211558.2]	[protein_coding,protein_coding]
ENSMUSG00000005469|Prkaca|14539_1	1	[ENSMUSG00000005469]	[Prkaca]	[=32]	[ENSMUST00000005606.8]	[protein_coding]
ENSMUSG00000005503|Evx1|2441_1	1	[ENSMUSG00000005503,ENSMUSG00000005503]	[Evx1,Evx1]	[=32,=32]	[ENSMUST00000031787.8,ENSMUST00000129243.3]	[protein_coding,protein_coding]
ENSMUSG00000009079|Ewsr1|12785_2	1	[ENSMUSG00000009079]	[Ewsr1]	[=32]	[ENSMUST00000063232.7]	[protein_coding]
ENSMUSG00000009079|Ewsr1|3303_1	1	[ENSMUSG00000009079,ENSMUSG00000009079,ENSMUSG00000009079]	[Ewsr1,Ewsr1,Ewsr1]	[=32,=32,=32]	[ENSMUST00000102930.10,ENSMUST00000079949.13,ENSMUST00000073308.11]	[protein_coding,protein_coding,protein_coding]
ENSMUSG00000009079|Ewsr1|3303_2	1	[ENSMUSG00000009079]	[Ewsr1]	[=32]	[ENSMUST00000093365.12]	[protein_coding]
ENSMUSG00000009079|Ewsr1|3303_3	1	[ENSMUSG00000009079]	[Ewsr1]	[=32]	[ENSMUST00000063232.7]	[protein_coding]
ENSMUSG00000009090|Ap1b1|3812_1	1	[ENSMUSG00000009090,ENSMUSG00000009090,ENSMUSG00000009090]	[Ap1b1,Ap1b1,Ap1b1]	[=32,=32,=32]	[ENSMUST00000101613.3,ENSMUST00000109897.8,ENSMUST00000009234.16]	[protein_coding,protein_coding,protein_coding]
ENSMUSG00000009090|Ap1b1|164_1	1	[ENSMUSG00000009090,ENSMUSG00000009090,ENSMUSG00000009090]	[Ap1b1,Ap1b1,Ap1b1]	[=32,=32,=32]	[ENSMUST00000101613.3,ENSMUST00000109897.8,ENSMUST00000009234.16]	[protein_coding,protein_coding,protein_coding]
ENSMUSG00000009097|Tbx1|13118_1	1	[ENSMUSG00000009097,ENSMUSG00000009097]	[Tbx1,Tbx1]	[=32,=32]	[ENSMUST00000232335.2,ENSMUST00000009241.7]	[protein_coding,protein_coding]
ENSMUSG00000009097|Tbx1|722_1	1	[ENSMUSG00000009097,ENSMUSG00000009097]	[Tbx1,Tbx1]	[=32,=32]	[ENSMUST00000232335.2,ENSMUST00000009241.7]	[protein_coding,protein_coding]
ENSMUSG00000009108|Gnat2|4832_1	1	[ENSMUSG00000009108]	[Gnat2]	[=32]	[ENSMUST00000058669.15]	[protein_coding]
ENSMUSG00000009108|Gnat2|1468_1	1	[ENSMUSG00000009108]	[Gnat2]	[=32]	[ENSMUST00000058669.15]	[protein_coding]
ENSMUSG00000015149|Sirt2|3_1	1	[ENSMUSG00000015149,ENSMUSG00000015149,ENSMUSG00000015149,ENSMUSG00000015149]	[Sirt2,Sirt2,Sirt2,Sirt2]	[=32,=32,=32,=32]	[ENSMUST00000155327.8,ENSMUST00000170068.9,ENSMUST00000072965.5,ENSMUST00000122915.8]	[protein_coding,protein_coding,protein_coding,protein_coding]
ENSMUSG00000015149|Sirt2|15389_1	1	[ENSMUSG00000015149,ENSMUSG00000015149,ENSMUSG00000015149,ENSMUSG00000015149]	[Sirt2,Sirt2,Sirt2,Sirt2]	[=32,=32,=32,=32]	[ENSMUST00000155327.8,ENSMUST00000170068.9,ENSMUST00000072965.5,ENSMUST00000122915.8]	[protein_coding,protein_coding,protein_coding,protein_coding]
ENSMUSG00000015222|Map2|11866_1	1	[ENSMUSG00000015222,ENSMUSG00000015222,ENSMUSG00000015222,ENSMUSG00000015222,ENSMUSG00000015222,ENSMUSG00000015222,ENSMUSG00000015222,ENSMUSG00000015222]	[Map2,Map2,Map2,Map2,Map2,Map2,Map2,Map2]	[=32,=32,=32,=32,=32,=32,=32,=32]	[ENSMUST00000114018.10,ENSMUST00000114013.8,ENSMUST00000239213.2,ENSMUST00000114015.8,ENSMUST00000114012.8,ENSMUST00000077355.12,ENSMUST00000114017.8,ENSMUST00000024639.12]	[protein_coding,protein_coding,protein_coding,protein_coding,protein_coding,protein_coding,protein_coding,protein_coding]
ENSMUSG00000015222|Map2|8339_1	1	[ENSMUSG00000015222,ENSMUSG00000015222,ENSMUSG00000015222,ENSMUSG00000015222,ENSMUSG00000015222,ENSMUSG00000015222,ENSMUSG00000015222,ENSMUSG00000015222]	[Map2,Map2,Map2,Map2,Map2,Map2,Map2,Map2]	[=32,=32,=32,=32,=32,=32,=32,=32]	[ENSMUST00000114018.10,ENSMUST00000114013.8,ENSMUST00000239213.2,ENSMUST00000114015.8,ENSMUST00000114012.8,ENSMUST00000077355.12,ENSMUST00000114017.8,ENSMUST00000024639.12]	[protein_coding,protein_coding,protein_coding,protein_coding,protein_coding,protein_coding,protein_coding,protein_coding]
ENSMUSG00000004709|Cd244a|14553_1	1	[ENSMUSG00000004709]	[Cd244a]	[=32]	[ENSMUST00000004829.13]	[protein_coding]
ENSMUSG00000004709|Cd244a|12202_1	1	[ENSMUSG00000004709]	[Cd244a]	[=32]	[ENSMUST00000004829.13]	[protein_coding]
ENSMUSG00000004730|Adgre1|4403_1	1	[ENSMUSG00000004730,ENSMUSG00000004730]	[Adgre1,Adgre1]	[=32,=32]	[ENSMUST00000004850.8,ENSMUST00000086763.13]	[protein_coding,protein_coding]
ENSMUSG00000005952|Trpv1|17818_1	1	[ENSMUSG00000005952,ENSMUSG00000005952,ENSMUSG00000005952]	[Trpv1,Trpv1,Trpv1]	[=32,=32,=32]	[ENSMUST00000006106.14,ENSMUST00000108470.8,ENSMUST00000102526.9]	[protein_coding,protein_coding,protein_coding]
ENSMUSG00000005958|Ephb3|16278_1	1	[ENSMUSG00000005958,ENSMUSG00000005958]	[Ephb3,Ephb3]	[=32,=32]	[ENSMUST00000006112.7,ENSMUST00000161063.9]	[protein_coding,protein_coding]
ENSMUSG00000005958|Ephb3|7201_1	1	[ENSMUSG00000005958,ENSMUSG00000005958]	[Ephb3,Ephb3]	[=32,=32]	[ENSMUST00000006112.7,ENSMUST00000161063.9]	[protein_coding,protein_coding]
ENSMUSG00000005986|Ankrd13d|10617_1	1	[ENSMUSG00000005986]	[Ankrd13d]	[=32]	[ENSMUST00000056888.13]	[protein_coding]
ENSMUSG00000005986|Ankrd13d|15009_1	1	[ENSMUSG00000005986]	[Ankrd13d]	[=32]	[ENSMUST00000056888.13]	[protein_coding]
ENSMUSG00000005994|Tyrp1|17255_1	1	[ENSMUSG00000005994,ENSMUSG00000005994]	[Tyrp1,Tyrp1]	[=32,=32]	[ENSMUST00000006151.13,ENSMUST00000102831.8]	[protein_coding,protein_coding]
ENSMUSG00000005994|Tyrp1|13318_1	1	[ENSMUSG00000005994,ENSMUSG00000005994]	[Tyrp1,Tyrp1]	[=32,=32]	[ENSMUST00000006151.13,ENSMUST00000102831.8]	[protein_coding,protein_coding]
ENSMUSG00000006005|Tpr|18111_1	1	[ENSMUSG00000006005,ENSMUSG00000006005]	[Tpr,Tpr]	[=32,=32]	[ENSMUST00000119161.9,ENSMUST00000124973.9]	[protein_coding,protein_coding]
ENSMUSG00000006005|Tpr|9039_1	1	[ENSMUSG00000006005,ENSMUSG00000006005]	[Tpr,Tpr]	[=32,=32]	[ENSMUST00000119161.9,ENSMUST00000124973.9]	[protein_coding,protein_coding]
ENSMUSG00000006007|Pdc|11018_1	1	[ENSMUSG00000006007,ENSMUSG00000006007,ENSMUSG00000006007]	[Pdc,Pdc,Pdc]	[=32,=32,=32]	[ENSMUST00000165062.8,ENSMUST00000185698.2,ENSMUST00000191228.7]	[protein_coding,protein_coding,protein_coding]
ENSMUSG00000007122|Casq1|4083_1	1	[ENSMUSG00000007122]	[Casq1]	[=32]	[ENSMUST00000003554.11]	[protein_coding]
ENSMUSG00000007122|Casq1|16497_1	1	[ENSMUSG00000007122]	[Casq1]	[=32]	[ENSMUST00000003554.11]	[protein_coding]
ENSMUSG00000007207|Stx1a|8583_1	1	[ENSMUSG00000007207]	[Stx1a]	[=32]	[ENSMUST00000005509.11]	[protein_coding]
ENSMUSG00000007207|Stx1a|7154_1	1	[ENSMUSG00000007207]	[Stx1a]	[=32]	[ENSMUST00000005509.11]	[protein_coding]
ENSMUSG00000007411|Mark3|14145_1	1	[ENSMUSG00000007411,ENSMUSG00000007411,ENSMUSG00000007411,ENSMUSG00000007411]	[Mark3,Mark3,Mark3,Mark3]	[=32,=32,=32,=32]	[ENSMUST00000084953.13,ENSMUST00000221753.2,ENSMUST00000075281.8,ENSMUST00000221459.2]	[protein_coding,protein_coding,protein_coding,protein_coding]
ENSMUSG00000007411|Mark3|18211_1	1	[ENSMUSG00000007411,ENSMUSG00000007411,ENSMUSG00000007411,ENSMUSG00000007411]	[Mark3,Mark3,Mark3,Mark3]	[=32,=32,=32,=32]	[ENSMUST00000084953.13,ENSMUST00000221753.2,ENSMUST00000075281.8,ENSMUST00000221459.2]	[protein_coding,protein_coding,protein_coding,protein_coding]
ENSMUSG00000007480|Mc5r|3022_1	1	[ENSMUSG00000007480]	[Mc5r]	[=32]	[ENSMUST00000172148.5]	[protein_coding]
ENSMUSG00000007480|Mc5r|13940_1	1	[ENSMUSG00000007480]	[Mc5r]	[=32]	[ENSMUST00000172148.5]	[protein_coding]
ENSMUSG00000007564|Ppp2r1a|10660_1	1	[ENSMUSG00000007564]	[Ppp2r1a]	[=32]	[ENSMUST00000007708.14]	[protein_coding]
ENSMUSG00000007564|Ppp2r1a|3834_1	1	[ENSMUSG00000007564]	[Ppp2r1a]	[=32]	[ENSMUST00000007708.14]	[protein_coding]
ENSMUSG00000013418|B4galnt2|18125_1	1	[ENSMUSG00000013418]	[B4galnt2]	[=32]	[ENSMUST00000038343.7]	[protein_coding]
ENSMUSG00000013418|B4galnt2|5200_1	1	[ENSMUSG00000013418]	[B4galnt2]	[=32]	[ENSMUST00000038343.7]	[protein_coding]
ENSMUSG00000013465|Nelfb|6597_1	1	[ENSMUSG00000013465]	[Nelfb]	[=32]	[ENSMUST00000059849.15]	[protein_coding]
ENSMUSG00000013465|Nelfb|4097_1	1	[ENSMUSG00000013465]	[Nelfb]	[=32]	[ENSMUST00000059849.15]	[protein_coding]
ENSMUSG00000013584|Aldh1a2|5948_1	1	[ENSMUSG00000013584]	[Aldh1a2]	[=32]	[ENSMUST00000034723.6]	[protein_coding]
ENSMUSG00000013584|Aldh1a2|5646_1	1	[ENSMUSG00000013584]	[Aldh1a2]	[=32]	[ENSMUST00000034723.6]	[protein_coding]
ENSMUSG00000013622|Atraid|18574_1	1	[ENSMUSG00000013622,ENSMUSG00000013622]	[Atraid,Atraid]	[=32,=32]	[ENSMUST00000201136.2,ENSMUST00000013766.13]	[protein_coding,protein_coding]
ENSMUSG00000013622|Atraid|4245_1	1	[ENSMUSG00000013622,ENSMUSG00000013622]	[Atraid,Atraid]	[=32,=32]	[ENSMUST00000201136.2,ENSMUST00000013766.13]	[protein_coding,protein_coding]
ENSMUSG00000013663|Pten|16391_1	1	[ENSMUSG00000013663,ENSMUSG00000013663]	[Pten,Pten]	[=32,=32]	[ENSMUST00000249247.1,ENSMUST00000013807.8]	[protein_coding,protein_coding]
ENSMUSG00000013663|Pten|5531_1	1	[ENSMUSG00000013663,ENSMUSG00000013663]	[Pten,Pten]	[=32,=32]	[ENSMUST00000249247.1,ENSMUST00000013807.8]	[protein_coding,protein_coding]
ENSMUSG00000015627|Gata5|7155_1	1	[ENSMUSG00000015627]	[Gata5]	[=32]	[ENSMUST00000015771.3]	[protein_coding]
ENSMUSG00000015647|Lama5|9167_1	1	[ENSMUSG00000015647]	[Lama5]	[=32]	[ENSMUST00000015791.6]	[protein_coding]
ENSMUSG00000015647|Lama5|8070_1	1	[ENSMUSG00000015647]	[Lama5]	[=32]	[ENSMUST00000015791.6]	[protein_coding]
ENSMUSG00000015652|Steap1|2283_1	1	[ENSMUSG00000015652]	[Steap1]	[=32]	[ENSMUST00000015796.9]	[protein_coding]
ENSMUSG00000015652|Steap1|12026_1	1	[ENSMUSG00000015652]	[Steap1]	[=32]	[ENSMUST00000015796.9]	[protein_coding]
ENSMUSG00000015697|Setdb1|2124_1	1	[ENSMUSG00000015697,ENSMUSG00000015697,ENSMUSG00000015697]	[Setdb1,Setdb1,Setdb1]	[=32,=32,=32]	[ENSMUST00000107170.3,ENSMUST00000107171.10,ENSMUST00000015841.12]	[protein_coding,protein_coding,protein_coding]
ENSMUSG00000015697|Setdb1|1549_1	1	[ENSMUSG00000015697,ENSMUSG00000015697,ENSMUSG00000015697]	[Setdb1,Setdb1,Setdb1]	[=32,=32,=32]	[ENSMUST00000107170.3,ENSMUST00000107171.10,ENSMUST00000015841.12]	[protein_coding,protein_coding,protein_coding]
ENSMUSG00000015709|Arnt2|16194_1	1	[ENSMUSG00000015709,ENSMUSG00000015709,ENSMUSG00000015709]	[Arnt2,Arnt2,Arnt2]	[=32,=32,=32]	[ENSMUST00000085077.5,ENSMUST00000209133.2,ENSMUST00000208232.2]	[protein_coding,protein_coding,protein_coding]
ENSMUSG00000015709|Arnt2|17671_1	1	[ENSMUSG00000015709,ENSMUSG00000015709,ENSMUSG00000015709]	[Arnt2,Arnt2,Arnt2]	[=32,=32,=32]	[ENSMUST00000085077.5,ENSMUST00000209133.2,ENSMUST00000208232.2]	[protein_coding,protein_coding,protein_coding]
ENSMUSG00000015711|Prune1|662_1	1	[ENSMUSG00000015711]	[Prune1]	[=32]	[ENSMUST00000015855.8]	[protein_coding]
ENSMUSG00000017491|Rarb|12418_1	1	[ENSMUSG00000017491,ENSMUSG00000017491]	[Rarb,Rarb]	[=32,=32]	[ENSMUST00000063750.8,ENSMUST00000225921.2]	[protein_coding,protein_coding]
ENSMUSG00000017499|Cdc6|1326_1	1	[ENSMUSG00000017499,ENSMUSG00000017499]	[Cdc6,Cdc6]	[=32,=32]	[ENSMUST00000093937.3,ENSMUST00000092706.13]	[protein_coding,protein_coding]
ENSMUSG00000017499|Cdc6|10446_1	1	[ENSMUSG00000017499,ENSMUSG00000017499]	[Cdc6,Cdc6]	[=32,=32]	[ENSMUST00000093937.3,ENSMUST00000092706.13]	[protein_coding,protein_coding]
ENSMUSG00000000530|Acvrl1|14243_1	1	[ENSMUSG00000000530,ENSMUSG00000000530,ENSMUSG00000000530,ENSMUSG00000000530,ENSMUSG00000000530,ENSMUSG00000000530]	[Acvrl1,Acvrl1,Acvrl1,Acvrl1,Acvrl1,Acvrl1]	[=32,=32,=32,=32,=32,=32]	[ENSMUST00000119063.8,ENSMUST00000000542.14,ENSMUST00000117984.8,ENSMUST00000120754.2,ENSMUST00000121718.8,ENSMUST00000120028.8]	[protein_coding,protein_coding,protein_coding,protein_coding,protein_coding,protein_coding]
ENSMUSG00000000530|Acvrl1|14720_1	1	[ENSMUSG00000000530,ENSMUSG00000000530,ENSMUSG00000000530,ENSMUSG00000000530,ENSMUSG00000000530,ENSMUSG00000000530]	[Acvrl1,Acvrl1,Acvrl1,Acvrl1,Acvrl1,Acvrl1]	[=32,=32,=32,=32,=32,=32]	[ENSMUST00000119063.8,ENSMUST00000000542.14,ENSMUST00000117984.8,ENSMUST00000120754.2,ENSMUST00000121718.8,ENSMUST00000120028.8]	[protein_coding,protein_coding,protein_coding,protein_coding,protein_coding,protein_coding]
ENSMUSG00000000532|Acvr1b|12988_1	1	[ENSMUSG00000000532]	[Acvr1b]	[=32]	[ENSMUST00000000544.12]	[protein_coding]
ENSMUSG00000000532|Acvr1b|17778_1	1	[ENSMUSG00000000532]	[Acvr1b]	[=32]	[ENSMUST00000000544.12]	[protein_coding]
ENSMUSG00000000544|Gpa33|1386_1	1	[ENSMUSG00000000544,ENSMUSG00000000544]	[Gpa33,Gpa33]	[=32,=32]	[ENSMUST00000060833.14,ENSMUST00000166860.2]	[protein_coding,protein_coding]
ENSMUSG00000000544|Gpa33|4680_1	1	[ENSMUSG00000000544,ENSMUSG00000000544]	[Gpa33,Gpa33]	[=32,=32]	[ENSMUST00000060833.14,ENSMUST00000166860.2]	[protein_coding,protein_coding]
ENSMUSG00000000544|Gpa33|8526_1	1	[ENSMUSG00000000544,ENSMUSG00000000544]	[Gpa33,Gpa33]	[=32,=32]	[ENSMUST00000060833.14,ENSMUST00000166860.2]	[protein_coding,protein_coding]
ENSMUSG00000000544|Gpa33|12548_1	1	[ENSMUSG00000000544,ENSMUSG00000000544]	[Gpa33,Gpa33]	[=32,=32]	[ENSMUST00000060833.14,ENSMUST00000166860.2]	[protein_coding,protein_coding]
ENSMUSG00000000555|Itga5|6952_1	1	[ENSMUSG00000000555]	[Itga5]	[=32]	[ENSMUST00000023128.8]	[protein_coding]
ENSMUSG00000000555|Itga5|5629_1	1	[ENSMUSG00000000555]	[Itga5]	[=32]	[ENSMUST00000023128.8]	[protein_coding]
ENSMUSG00000003680|Taf6l|10286_1	1	[ENSMUSG00000003680,ENSMUSG00000003680,ENSMUSG00000003680,ENSMUSG00000003680,ENSMUSG00000003680,ENSMUSG00000003680]	[Taf6l,Taf6l,Taf6l,Taf6l,Taf6l,Taf6l]	[=32,=32,=32,=32,=32,=32]	[ENSMUST00000177216.8,ENSMUST00000189739.7,ENSMUST00000176496.8,ENSMUST00000003777.5,ENSMUST00000177056.8,ENSMUST00000176610.9]	[protein_coding,protein_coding,protein_coding,protein_coding,protein_coding,protein_coding]
ENSMUSG00000003778|Brd8|10663_1	1	[ENSMUSG00000003778,ENSMUSG00000003778,ENSMUSG00000003778,ENSMUSG00000003778]	[Brd8,Brd8,Brd8,Brd8]	[=32,=32,=32,=32]	[ENSMUST00000115765.2,ENSMUST00000003876.10,ENSMUST00000115766.8,ENSMUST00000097626.10]	[protein_coding,protein_coding,protein_coding,protein_coding]
ENSMUSG00000003778|Brd8|17841_1	1	[ENSMUSG00000003778,ENSMUSG00000003778,ENSMUSG00000003778,ENSMUSG00000003778]	[Brd8,Brd8,Brd8,Brd8]	[=32,=32,=32,=32]	[ENSMUST00000115765.2,ENSMUST00000003876.10,ENSMUST00000115766.8,ENSMUST00000097626.10]	[protein_coding,protein_coding,protein_coding,protein_coding]
ENSMUSG00000003779|Kif20a|4559_1	1	[ENSMUSG00000003779,ENSMUSG00000003779,ENSMUSG00000003779]	[Kif20a,Kif20a,Kif20a]	[=32,=32,=32]	[ENSMUST00000167161.9,ENSMUST00000237407.2,ENSMUST00000166044.3]	[protein_coding,protein_coding,protein_coding]
ENSMUSG00000003779|Kif20a|15310_1	1	[ENSMUSG00000003779,ENSMUSG00000003779,ENSMUSG00000003779]	[Kif20a,Kif20a,Kif20a]	[=32,=32,=32]	[ENSMUST00000167161.9,ENSMUST00000237407.2,ENSMUST00000166044.3]	[protein_coding,protein_coding,protein_coding]
ENSMUSG00000003810|Mast2|16279_1	1	[ENSMUSG00000003810,ENSMUSG00000003810,ENSMUSG00000003810,ENSMUSG00000003810]	[Mast2,Mast2,Mast2,Mast2]	[=32,=32,=32,=32]	[ENSMUST00000239239.2,ENSMUST00000106484.9,ENSMUST00000239177.2,ENSMUST00000003908.12]	[protein_coding,protein_coding,protein_coding,protein_coding]
ENSMUSG00000003810|Mast2|6131_1	1	[ENSMUSG00000003810,ENSMUSG00000003810,ENSMUSG00000003810,ENSMUSG00000003810]	[Mast2,Mast2,Mast2,Mast2]	[=32,=32,=32,=32]	[ENSMUST00000239239.2,ENSMUST00000106484.9,ENSMUST00000239177.2,ENSMUST00000003908.12]	[protein_coding,protein_coding,protein_coding,protein_coding]
ENSMUSG00000003824|Syce2|6685_1	1	[ENSMUSG00000003824,ENSMUSG00000003824]	[Syce2,Syce2]	[=32,=32]	[ENSMUST00000170296.2,ENSMUST00000136026.8]	[protein_coding,protein_coding]
ENSMUSG00000003824|Syce2|7156_1	1	[ENSMUSG00000003824]	[Syce2]	[=32]	[ENSMUST00000136026.8]	[protein_coding]
ENSMUSG00000003847|Nfat5|16526_1	1	[ENSMUSG00000003847,ENSMUSG00000003847,ENSMUSG00000003847,ENSMUSG00000003847,ENSMUSG00000003847]	[Nfat5,Nfat5,Nfat5,Nfat5,Nfat5]	[=32,=32,=32,=32,=32]	[ENSMUST00000077440.13,ENSMUST00000169453.8,ENSMUST00000075922.11,ENSMUST00000151114.8,ENSMUST00000125721.8]	[protein_coding,protein_coding,protein_coding,protein_coding,protein_coding]
ENSMUSG00000009621|Vav2|14140_1	1	[ENSMUSG00000009621]	[Vav2]	[=32]	[ENSMUST00000056176.8]	[protein_coding]
ENSMUSG00000009621|Vav2|7416_1	1	[ENSMUSG00000009621]	[Vav2]	[=32]	[ENSMUST00000056176.8]	[protein_coding]
ENSMUSG00000009640|Dmap1|10840_1	1	[ENSMUSG00000009640]	[Dmap1]	[=32]	[ENSMUST00000102687.4]	[protein_coding]
ENSMUSG00000009640|Dmap1|887_1	1	[ENSMUSG00000009640]	[Dmap1]	[=32]	[ENSMUST00000102687.4]	[protein_coding]
ENSMUSG00000009647|Mcu|948_1	1	[ENSMUSG00000009647,ENSMUSG00000009647]	[Mcu,Mcu]	[=32,=32]	[ENSMUST00000009791.7,ENSMUST00000020312.13]	[protein_coding,protein_coding]
ENSMUSG00000009647|Mcu|14598_1	1	[ENSMUSG00000009647]	[Mcu]	[=32]	[ENSMUST00000020312.13]	[protein_coding]
ENSMUSG00000009681|Bcr|6275_1	1	[ENSMUSG00000009681,ENSMUSG00000009681]	[Bcr,Bcr]	[=32,=32]	[ENSMUST00000164107.3,ENSMUST00000218465.2]	[protein_coding,protein_coding]
ENSMUSG00000009681|Bcr|2924_1	1	[ENSMUSG00000009681]	[Bcr]	[=32]	[ENSMUST00000164107.3]	[protein_coding]
ENSMUSG00000009734|Pou6f2|1215_1	1	[ENSMUSG00000009734]	[Pou6f2]	[=32]	[ENSMUST00000184299.2]	[protein_coding]
ENSMUSG00000009734|Pou6f2|1819_1	1	[ENSMUSG00000009734,ENSMUSG00000009734]	[Pou6f2,Pou6f2]	[=32,=32]	[ENSMUST00000139064.11,ENSMUST00000184299.2]	[protein_coding,protein_coding]
ENSMUSG00000015468|Notch4|314_1	1	[ENSMUSG00000015468]	[Notch4]	[=32]	[ENSMUST00000015612.14]	[protein_coding]
ENSMUSG00000015501|Hivep2|13723_1	1	[ENSMUSG00000015501,ENSMUSG00000015501,ENSMUSG00000015501]	[Hivep2,Hivep2,Hivep2]	[=32,=32,=32]	[ENSMUST00000015645.11,ENSMUST00000187083.7,ENSMUST00000191138.7]	[protein_coding,protein_coding,protein_coding]
ENSMUSG00000015501|Hivep2|17105_1	1	[ENSMUSG00000015501,ENSMUSG00000015501,ENSMUSG00000015501]	[Hivep2,Hivep2,Hivep2]	[=32,=32,=32]	[ENSMUST00000015645.11,ENSMUST00000187083.7,ENSMUST00000191138.7]	[protein_coding,protein_coding,protein_coding]
ENSMUSG00000015522|Arnt|8872_1	1	[ENSMUSG00000015522,ENSMUSG00000015522,ENSMUSG00000015522,ENSMUSG00000015522]	[Arnt,Arnt,Arnt,Arnt]	[=32,=32,=32,=32]	[ENSMUST00000107160.8,ENSMUST00000107161.8,ENSMUST00000090804.12,ENSMUST00000102749.11]	[protein_coding,protein_coding,protein_coding,protein_coding]
ENSMUSG00000015522|Arnt|3758_1	1	[ENSMUSG00000015522]	[Arnt]	[=32]	[ENSMUST00000107160.8]	[protein_coding]
ENSMUSG00000015522|Arnt|3758_2	1	[ENSMUSG00000015522,ENSMUSG00000015522,ENSMUSG00000015522]	[Arnt,Arnt,Arnt]	[=32,=32,=32]	[ENSMUST00000107161.8,ENSMUST00000090804.12,ENSMUST00000102749.11]	[protein_coding,protein_coding,protein_coding]
ENSMUSG00000015533|Itga2|5875_1	1	[ENSMUSG00000015533]	[Itga2]	[=32]	[ENSMUST00000056117.10]	[protein_coding]
ENSMUSG00000015533|Itga2|6686_1	1	[ENSMUSG00000015533]	[Itga2]	[=32]	[ENSMUST00000056117.10]	[protein_coding]
ENSMUSG00000006369|Fbln1|1070_1	1	[ENSMUSG00000006369,ENSMUSG00000006369]	[Fbln1,Fbln1]	[=32,=32]	[ENSMUST00000109432.4,ENSMUST00000057410.14]	[protein_coding,protein_coding]
ENSMUSG00000006378|Gcat|3709_1	1	[ENSMUSG00000006378]	[Gcat]	[=32]	[ENSMUST00000006544.9]	[protein_coding]
ENSMUSG00000006378|Gcat|7211_1	1	[ENSMUSG00000006378]	[Gcat]	[=32]	[ENSMUST00000006544.9]	[protein_coding]
ENSMUSG00000006386|Tek|9535_1	1	[ENSMUSG00000006386,ENSMUSG00000006386,ENSMUSG00000006386]	[Tek,Tek,Tek]	[=32,=32,=32]	[ENSMUST00000102798.8,ENSMUST00000073939.13,ENSMUST00000071168.6]	[protein_coding,protein_coding,protein_coding]
ENSMUSG00000006386|Tek|1792_1	1	[ENSMUSG00000006386,ENSMUSG00000006386,ENSMUSG00000006386]	[Tek,Tek,Tek]	[=32,=32,=32]	[ENSMUST00000102798.8,ENSMUST00000073939.13,ENSMUST00000071168.6]	[protein_coding,protein_coding,protein_coding]
ENSMUSG00000006389|Mpl|434_1	1	[ENSMUSG00000006389,ENSMUSG00000006389,ENSMUSG00000006389]	[Mpl,Mpl,Mpl]	[=32,=32,=32]	[ENSMUST00000106375.2,ENSMUST00000006556.11,ENSMUST00000102671.10]	[protein_coding,protein_coding,protein_coding]
ENSMUSG00000010122|Slc47a1|3204_1	1	[ENSMUSG00000010122]	[Slc47a1]	[=32]	[ENSMUST00000010267.10]	[protein_coding]
ENSMUSG00000010122|Slc47a1|12055_1	1	[ENSMUSG00000010122]	[Slc47a1]	[=32]	[ENSMUST00000010267.10]	[protein_coding]
ENSMUSG00000010142|Tnfrsf13b|16335_1	1	[ENSMUSG00000010142,ENSMUSG00000010142]	[Tnfrsf13b,Tnfrsf13b]	[=32,=32]	[ENSMUST00000010286.8,ENSMUST00000101103.4]	[protein_coding,protein_coding]
ENSMUSG00000010142|Tnfrsf13b|5432_1	1	[ENSMUSG00000010142]	[Tnfrsf13b]	[=32]	[ENSMUST00000010286.8]	[protein_coding]
ENSMUSG00000010175|Prox1|17926_1	1	[ENSMUSG00000010175,ENSMUSG00000010175,ENSMUSG00000010175]	[Prox1,Prox1,Prox1]	[=32,=32,=32]	[ENSMUST00000010319.14,ENSMUST00000177288.4,ENSMUST00000175916.8]	[protein_coding,protein_coding,protein_coding]
ENSMUSG00000010175|Prox1|2901_1	1	[ENSMUSG00000010175,ENSMUSG00000010175,ENSMUSG00000010175]	[Prox1,Prox1,Prox1]	[=32,=32,=32]	[ENSMUST00000010319.14,ENSMUST00000177288.4,ENSMUST00000175916.8]	[protein_coding,protein_coding,protein_coding]
ENSMUSG00000010392|Gosr1|7352_1	1	[ENSMUSG00000010392]	[Gosr1]	[=32]	[ENSMUST00000010536.9]	[protein_coding]
ENSMUSG00000010392|Gosr1|12146_1	1	[ENSMUSG00000010392]	[Gosr1]	[=32]	[ENSMUST00000010536.9]	[protein_coding]
ENSMUSG00000014599|Csf1|7587_1	1	[ENSMUSG00000014599,ENSMUSG00000014599,ENSMUSG00000014599,ENSMUSG00000014599]	[Csf1,Csf1,Csf1,Csf1]	[=32,=32,=32,=32]	[ENSMUST00000120654.8,ENSMUST00000014743.10,ENSMUST00000120243.8,ENSMUST00000118593.8]	[protein_coding,protein_coding,protein_coding,protein_coding]
ENSMUSG00000014599|Csf1|2436_1	1	[ENSMUSG00000014599,ENSMUSG00000014599]	[Csf1,Csf1]	[=32,=32]	[ENSMUST00000014743.10,ENSMUST00000120243.8]	[protein_coding,protein_coding]
ENSMUSG00000014704|Hoxa2|7940_1	2	[ENSMUSG00000014704,ENSMUSG00000101298]	[Hoxa2,Gm28308]	[=32,=32]	[ENSMUST00000014848.11,ENSMUST00000128102.4]	[protein_coding,lncRNA]
ENSMUSG00000014704|Hoxa2|2361_1	1	[ENSMUSG00000014704]	[Hoxa2]	[=32]	[ENSMUST00000014848.11]	[protein_coding]
ENSMUSG00000014725|Adam28|11268_1	1	[ENSMUSG00000014725,ENSMUSG00000014725,ENSMUSG00000014725]	[Adam28,Adam28,Adam28]	[=32,=32,=32]	[ENSMUST00000111072.8,ENSMUST00000022642.6,ENSMUST00000224039.2]	[protein_coding,protein_coding,protein_coding]
ENSMUSG00000014725|Adam28|11268_2	1	[ENSMUSG00000014725]	[Adam28]	[=32]	[ENSMUST00000225767.3]	[protein_coding]
ENSMUSG00000014725|Adam28|12908_1	1	[ENSMUSG00000014725,ENSMUSG00000014725,ENSMUSG00000014725]	[Adam28,Adam28,Adam28]	[=32,=32,=32]	[ENSMUST00000111072.8,ENSMUST00000022642.6,ENSMUST00000224039.2]	[protein_coding,protein_coding,protein_coding]
ENSMUSG00000014767|Tbp|9240_1	1	[ENSMUSG00000014767,ENSMUSG00000014767,ENSMUSG00000014767,ENSMUSG00000014767]	[Tbp,Tbp,Tbp,Tbp]	[=32,=32,=32,=32]	[ENSMUST00000117593.8,ENSMUST00000162505.8,ENSMUST00000014911.12,ENSMUST00000118001.8]	[protein_coding,protein_coding,protein_coding,protein_coding]
ENSMUSG00000014767|Tbp|2181_1	1	[ENSMUSG00000014767,ENSMUSG00000014767,ENSMUSG00000014767,ENSMUSG00000014767]	[Tbp,Tbp,Tbp,Tbp]	[=32,=32,=32,=32]	[ENSMUST00000117593.8,ENSMUST00000162505.8,ENSMUST00000014911.12,ENSMUST00000118001.8]	[protein_coding,protein_coding,protein_coding,protein_coding]
ENSMUSG00000014773|Dll1|6639_1	1	[ENSMUSG00000014773]	[Dll1]	[=32]	[ENSMUST00000014917.8]	[protein_coding]
ENSMUSG00000016637|Ift27|16431_1	1	[ENSMUSG00000016637,ENSMUSG00000016637]	[Ift27,Ift27]	[=32,=32]	[ENSMUST00000230844.2,ENSMUST00000016781.8]	[protein_coding,protein_coding]
ENSMUSG00000016637|Ift27|10944_1	1	[ENSMUSG00000016637,ENSMUSG00000016637]	[Ift27,Ift27]	[=32,=32]	[ENSMUST00000230844.2,ENSMUST00000016781.8]	[protein_coding,protein_coding]
ENSMUSG00000016756|Cmah|10969_1	1	[ENSMUSG00000016756,ENSMUSG00000016756,ENSMUSG00000016756,ENSMUSG00000016756,ENSMUSG00000016756,ENSMUSG00000016756]	[Cmah,Cmah,Cmah,Cmah,Cmah,Cmah]	[=32,=32,=32,=32,=32,=32]	[ENSMUST00000167746.8,ENSMUST00000050859.13,ENSMUST00000224657.2,ENSMUST00000224819.2,ENSMUST00000110391.4,ENSMUST00000224953.2]	[protein_coding,protein_coding,protein_coding,protein_coding,protein_coding,protein_coding]
ENSMUSG00000016756|Cmah|1374_1	1	[ENSMUSG00000016756,ENSMUSG00000016756,ENSMUSG00000016756,ENSMUSG00000016756,ENSMUSG00000016756,ENSMUSG00000016756]	[Cmah,Cmah,Cmah,Cmah,Cmah,Cmah]	[=32,=32,=32,=32,=32,=32]	[ENSMUST00000167746.8,ENSMUST00000050859.13,ENSMUST00000224657.2,ENSMUST00000224819.2,ENSMUST00000110391.4,ENSMUST00000224953.2]	[protein_coding,protein_coding,protein_coding,protein_coding,protein_coding,protein_coding]
ENSMUSG00000016918|Sulf1|6973_1	1	[ENSMUSG00000016918,ENSMUSG00000016918,ENSMUSG00000016918,ENSMUSG00000016918]	[Sulf1,Sulf1,Sulf1,Sulf1]	[=32,=32,=32,=32]	[ENSMUST00000186051.7,ENSMUST00000180062.8,ENSMUST00000177608.8,ENSMUST00000088585.10]	[protein_coding,protein_coding,protein_coding,protein_coding]
ENSMUSG00000016918|Sulf1|14952_1	1	[ENSMUSG00000016918,ENSMUSG00000016918,ENSMUSG00000016918,ENSMUSG00000016918]	[Sulf1,Sulf1,Sulf1,Sulf1]	[=32,=32,=32,=32]	[ENSMUST00000186051.7,ENSMUST00000180062.8,ENSMUST00000177608.8,ENSMUST00000088585.10]	[protein_coding,protein_coding,protein_coding,protein_coding]
ENSMUSG00000016933|Plcg1|13760_1	1	[ENSMUSG00000016933,ENSMUSG00000016933]	[Plcg1,Plcg1]	[=32,=32]	[ENSMUST00000109462.8,ENSMUST00000103115.8]	[protein_coding,protein_coding]
ENSMUSG00000016933|Plcg1|740_1	1	[ENSMUSG00000016933,ENSMUSG00000016933]	[Plcg1,Plcg1]	[=32,=32]	[ENSMUST00000109462.8,ENSMUST00000103115.8]	[protein_coding,protein_coding]
ENSMUSG00000017007|Rbpjl|9221_1	1	[ENSMUSG00000017007]	[Rbpjl]	[=32]	[ENSMUST00000017151.2]	[protein_coding]
ENSMUSG00000017007|Rbpjl|7814_1	1	[ENSMUSG00000017007]	[Rbpjl]	[=32]	[ENSMUST00000017151.2]	[protein_coding]
ENSMUSG00000018654|Ikzf1|17715_1	1	[ENSMUSG00000018654,ENSMUSG00000018654,ENSMUSG00000018654,ENSMUSG00000018654,ENSMUSG00000018654,ENSMUSG00000018654,ENSMUSG00000018654]	[Ikzf1,Ikzf1,Ikzf1,Ikzf1,Ikzf1,Ikzf1,Ikzf1]	[=32,=32,=32,=32,=32,=32,=32]	[ENSMUST00000240543.1,ENSMUST00000018798.7,ENSMUST00000048122.13,ENSMUST00000240540.1,ENSMUST00000240542.1,ENSMUST00000076700.11,ENSMUST00000065433.12]	[protein_coding,protein_coding,protein_coding,protein_coding,protein_coding,protein_coding,protein_coding]
ENSMUSG00000018654|Ikzf1|11206_1	1	[ENSMUSG00000018654,ENSMUSG00000018654,ENSMUSG00000018654,ENSMUSG00000018654,ENSMUSG00000018654,ENSMUSG00000018654]	[Ikzf1,Ikzf1,Ikzf1,Ikzf1,Ikzf1,Ikzf1]	[=32,=32,=32,=32,=32,=32]	[ENSMUST00000240543.1,ENSMUST00000018798.7,ENSMUST00000240540.1,ENSMUST00000240544.1,ENSMUST00000076700.11,ENSMUST00000065433.12]	[protein_coding,protein_coding,protein_coding,protein_coding,protein_coding,protein_coding]
ENSMUSG00000009580|Odam|3225_1	1	[ENSMUSG00000009580]	[Odam]	[=32]	[ENSMUST00000129757.9]	[protein_coding]
ENSMUSG00000009585|Apobec3|8561_1	1	[ENSMUSG00000009585,ENSMUSG00000009585,ENSMUSG00000009585,ENSMUSG00000009585,ENSMUSG00000009585,ENSMUSG00000009585]	[Apobec3,Apobec3,Apobec3,Apobec3,Apobec3,Apobec3]	[=32,=32,=32,=32,=32,=32]	[ENSMUST00000176325.8,ENSMUST00000175714.8,ENSMUST00000109620.10,ENSMUST00000175752.8,ENSMUST00000165537.8,ENSMUST00000023054.14]	[protein_coding,protein_coding,protein_coding,protein_coding,protein_coding,protein_coding]
ENSMUSG00000009585|Apobec3|232_1	1	[ENSMUSG00000009585,ENSMUSG00000009585,ENSMUSG00000009585,ENSMUSG00000009585,ENSMUSG00000009585,ENSMUSG00000009585]	[Apobec3,Apobec3,Apobec3,Apobec3,Apobec3,Apobec3]	[=32,=32,=32,=32,=32,=32]	[ENSMUST00000176325.8,ENSMUST00000175714.8,ENSMUST00000109620.10,ENSMUST00000175752.8,ENSMUST00000165537.8,ENSMUST00000023054.14]	[protein_coding,protein_coding,protein_coding,protein_coding,protein_coding,protein_coding]
ENSMUSG00000009614|Sardh|12656_1	1	[ENSMUSG00000009614]	[Sardh]	[=32]	[ENSMUST00000102886.10]	[protein_coding]
ENSMUSG00000009614|Sardh|10145_1	1	[ENSMUSG00000009614]	[Sardh]	[=32]	[ENSMUST00000102886.10]	[protein_coding]
ENSMUSG00000014859|E2f4|759_1	1	[ENSMUSG00000014859]	[E2f4]	[=32]	[ENSMUST00000015003.10]	[protein_coding]
ENSMUSG00000014932|Yes1|7295_1	1	[ENSMUSG00000014932,ENSMUSG00000014932,ENSMUSG00000014932]	[Yes1,Yes1,Yes1]	[=32,=32,=32]	[ENSMUST00000202543.4,ENSMUST00000168707.6,ENSMUST00000072311.13]	[protein_coding,protein_coding,protein_coding]
ENSMUSG00000014932|Yes1|1244_1	1	[ENSMUSG00000014932,ENSMUSG00000014932,ENSMUSG00000014932]	[Yes1,Yes1,Yes1]	[=32,=32,=32]	[ENSMUST00000202543.4,ENSMUST00000168707.6,ENSMUST00000072311.13]	[protein_coding,protein_coding,protein_coding]
ENSMUSG00000015001|Oc90|4410_1	1	[ENSMUSG00000015001,ENSMUSG00000015001]	[Oc90,Oc90]	[=32,=32]	[ENSMUST00000079776.14,ENSMUST00000060522.11]	[protein_coding,protein_coding]
ENSMUSG00000015001|Oc90|11913_1	1	[ENSMUSG00000015001,ENSMUSG00000015001]	[Oc90,Oc90]	[=32,=32]	[ENSMUST00000079776.14,ENSMUST00000060522.11]	[protein_coding,protein_coding]
ENSMUSG00000015053|Gata2|5023_1	1	[ENSMUSG00000015053,ENSMUSG00000015053]	[Gata2,Gata2]	[=32,=32]	[ENSMUST00000170089.8,ENSMUST00000015197.9]	[protein_coding,protein_coding]
ENSMUSG00000015053|Gata2|17184_1	1	[ENSMUSG00000015053,ENSMUSG00000015053]	[Gata2,Gata2]	[=32,=32]	[ENSMUST00000170089.8,ENSMUST00000015197.9]	[protein_coding,protein_coding]
ENSMUSG00000015093|Clic3|2008_1	1	[ENSMUSG00000015093,ENSMUSG00000015093]	[Clic3,Clic3]	[=32,=32]	[ENSMUST00000102918.3,ENSMUST00000114265.9]	[protein_coding,protein_coding]
ENSMUSG00000015093|Clic3|10962_1	1	[ENSMUSG00000015093,ENSMUSG00000015093]	[Clic3,Clic3]	[=32,=32]	[ENSMUST00000102918.3,ENSMUST00000114265.9]	[protein_coding,protein_coding]
ENSMUSG00000015120|Ube2i|13758_1	1	[ENSMUSG00000015120,ENSMUSG00000015120,ENSMUSG00000015120,ENSMUSG00000015120,ENSMUSG00000015120,ENSMUSG00000015120,ENSMUSG00000015120,ENSMUSG00000015120,ENSMUSG00000015120,ENSMUSG00000015120,ENSMUSG00000015120,ENSMUSG00000015120,ENSMUSG00000015120,ENSMUSG00000015120,ENSMUSG00000015120,ENSMUSG00000015120,ENSMUSG00000015120,ENSMUSG00000015120,ENSMUSG00000015120,ENSMUSG00000015120,ENSMUSG00000015120…	[Ube2i,Ube2i,Ube2i,Ube2i,Ube2i,Ube2i,Ube2i,Ube2i,Ube2i,Ube2i,Ube2i,Ube2i,Ube2i,Ube2i,Ube2i,Ube2i,Ube2i,Ube2i,Ube2i,Ube2i,Ube2i,Ube2i,Ube2i,Ube2i,Ube2i,Ube2i,Ube2i,Ube2i,Ube2i,Ube2i,Ube2i,Ube2i,Ube2i,Ube2i,Ube2i,Ube2i]	[=32,=32,=32,=32,=32,=32,=32,=32,=32,=32,=32,=32,=32,=32,=32,=32,=32,=32,=32,=32,=32,=32,=32,=32,=32,=32,=32,=32,=32,=32,=32,=32,=32,=32,=32,=32]	[ENSMUST00000249692.1,ENSMUST00000174001.9,ENSMUST00000173621.9,ENSMUST00000249706.1,ENSMUST00000249707.1,ENSMUST00000249693.1,ENSMUST00000173231.3,ENSMUST00000249700.1,ENSMUST00000249688.1,ENSMUST00000249708.1,ENSMUST00000249703.1,ENSMUST00000173713.9,ENSMUST00000249705.1,ENSMUST00000049911.17,ENSMUST00000173084.9,ENSMUST00000249691.1,ENSMUST00000249689.1,ENSMUST00000249690.1,ENSMUST00000249687.…	[protein_coding,protein_coding,protein_coding,protein_coding,protein_coding,protein_coding,protein_coding,protein_coding,protein_coding,protein_coding,protein_coding,protein_coding,protein_coding,protein_coding,protein_coding,protein_coding,protein_coding,protein_coding,protein_coding,protein_coding,protein_coding,protein_coding,protein_coding,protein_coding,protein_coding,protein_coding,protein_…
ENSMUSG00000018583|G3bp1|13320_1	2	[ENSMUSG00000018583,ENSMUSG00000131144]	[G3bp1,Gm64921]	[=32,=32]	[ENSMUST00000018727.4,ENSMUST00000304288.1]	[protein_coding,lncRNA]
ENSMUSG00000018583|G3bp1|2587_1	1	[ENSMUSG00000018583]	[G3bp1]	[=32]	[ENSMUST00000018727.4]	[protein_coding]
ENSMUSG00000018589|Glra2|11270_1	1	[ENSMUSG00000018589]	[Glra2]	[=32]	[ENSMUST00000058787.9]	[protein_coding]
ENSMUSG00000018589|Glra2|12879_1	1	[ENSMUSG00000018589]	[Glra2]	[=32]	[ENSMUST00000058787.9]	[protein_coding]
ENSMUSG00000018604|Tbx3|12112_1	1	[ENSMUSG00000018604,ENSMUSG00000018604,ENSMUSG00000018604]	[Tbx3,Tbx3,Tbx3]	[=32,=32,=32]	[ENSMUST00000079719.11,ENSMUST00000018748.9,ENSMUST00000121021.8]	[protein_coding,protein_coding,protein_coding]
ENSMUSG00000018604|Tbx3|9528_1	1	[ENSMUSG00000018604,ENSMUSG00000018604,ENSMUSG00000018604]	[Tbx3,Tbx3,Tbx3]	[=32,=32,=32]	[ENSMUST00000079719.11,ENSMUST00000018748.9,ENSMUST00000121021.8]	[protein_coding,protein_coding,protein_coding]
ENSMUSG00000018623|Mmp7|9425_1	1	[ENSMUSG00000018623]	[Mmp7]	[=32]	[ENSMUST00000018767.9]	[protein_coding]
ENSMUSG00000018623|Mmp7|14972_1	1	[ENSMUSG00000018623]	[Mmp7]	[=32]	[ENSMUST00000018767.9]	[protein_coding]
ENSMUSG00000018634|Crhr1|17474_1	1	[ENSMUSG00000018634]	[Crhr1]	[=32]	[ENSMUST00000093925.5]	[protein_coding]
ENSMUSG00000018634|Crhr1|5985_1	1	[ENSMUSG00000018634]	[Crhr1]	[=32]	[ENSMUST00000093925.5]	[protein_coding]
ENSMUSG00000019779|Frk|2683_1	1	[ENSMUSG00000019779,ENSMUSG00000019779]	[Frk,Frk]	[=32,=32]	[ENSMUST00000019913.15,ENSMUST00000170771.3]	[protein_coding,protein_coding]
ENSMUSG00000019779|Frk|15030_1	1	[ENSMUSG00000019779,ENSMUSG00000019779]	[Frk,Frk]	[=32,=32]	[ENSMUST00000019913.15,ENSMUST00000170771.3]	[protein_coding,protein_coding]
ENSMUSG00000000632|Sez6|4718_1	1	[ENSMUSG00000000632,ENSMUSG00000000632]	[Sez6,Sez6]	[=32,=32]	[ENSMUST00000093995.10,ENSMUST00000000646.14]	[protein_coding,protein_coding]
ENSMUSG00000000690|Hoxb6|1758_1	1	[ENSMUSG00000000690,ENSMUSG00000000690]	[Hoxb6,Hoxb6]	[=32,=32]	[ENSMUST00000000704.6,ENSMUST00000173432.3]	[protein_coding,protein_coding]
ENSMUSG00000000690|Hoxb6|618_1	1	[ENSMUSG00000000690,ENSMUSG00000000690]	[Hoxb6,Hoxb6]	[=32,=32]	[ENSMUST00000000704.6,ENSMUST00000173432.3]	[protein_coding,protein_coding]
ENSMUSG00000000708|Kat2b|3104_1	1	[ENSMUSG00000000708]	[Kat2b]	[=32]	[ENSMUST00000000724.15]	[protein_coding]
ENSMUSG00000000708|Kat2b|14802_1	1	[ENSMUSG00000000708]	[Kat2b]	[=32]	[ENSMUST00000000724.15]	[protein_coding]
ENSMUSG00000000711|Rab5b|18232_1	1	[ENSMUSG00000000711]	[Rab5b]	[=32]	[ENSMUST00000000727.4]	[protein_coding]
ENSMUSG00000000711|Rab5b|13870_1	1	[ENSMUSG00000000711]	[Rab5b]	[=32]	[ENSMUST00000000727.4]	[protein_coding]
ENSMUSG00000000730|Dnmt3l|8049_1	1	[ENSMUSG00000000730,ENSMUSG00000000730,ENSMUSG00000000730,ENSMUSG00000000730,ENSMUSG00000000730,ENSMUSG00000000730]	[Dnmt3l,Dnmt3l,Dnmt3l,Dnmt3l,Dnmt3l,Dnmt3l]	[=32,=32,=32,=32,=32,=32]	[ENSMUST00000138785.8,ENSMUST00000131825.8,ENSMUST00000123940.2,ENSMUST00000139539.8,ENSMUST00000151242.8,ENSMUST00000000746.12]	[protein_coding,protein_coding,protein_coding,protein_coding,protein_coding,protein_coding]
ENSMUSG00000000730|Dnmt3l|2973_1	1	[ENSMUSG00000000730,ENSMUSG00000000730,ENSMUSG00000000730]	[Dnmt3l,Dnmt3l,Dnmt3l]	[=32,=32,=32]	[ENSMUST00000138785.8,ENSMUST00000151242.8,ENSMUST00000000746.12]	[protein_coding,protein_coding,protein_coding]
ENSMUSG00000000730|Dnmt3l|2973_2	1	[ENSMUSG00000000730]	[Dnmt3l]	[=32]	[ENSMUST00000123940.2]	[protein_coding]
ENSMUSG00000002699|Lcp2|12207_1	1	[ENSMUSG00000002699,ENSMUSG00000002699]	[Lcp2,Lcp2]	[=32,=32]	[ENSMUST00000052413.12,ENSMUST00000109329.9]	[protein_coding,protein_coding]
ENSMUSG00000002699|Lcp2|18198_1	1	[ENSMUSG00000002699,ENSMUSG00000002699]	[Lcp2,Lcp2]	[=32,=32]	[ENSMUST00000052413.12,ENSMUST00000109329.9]	[protein_coding,protein_coding]
ENSMUSG00000002718|Cse1l|2450_1	1	[ENSMUSG00000002718,ENSMUSG00000002718]	[Cse1l,Cse1l]	[=32,=32]	[ENSMUST00000002790.14,ENSMUST00000168599.8]	[protein_coding,protein_coding]
ENSMUSG00000002718|Cse1l|10056_1	1	[ENSMUSG00000002718,ENSMUSG00000002718]	[Cse1l,Cse1l]	[=32,=32]	[ENSMUST00000002790.14,ENSMUST00000168599.8]	[protein_coding,protein_coding]
ENSMUSG00000002748|Baz1b|4250_1	1	[ENSMUSG00000002748]	[Baz1b]	[=32]	[ENSMUST00000002825.6]	[protein_coding]
ENSMUSG00000002748|Baz1b|16137_1	1	[ENSMUSG00000002748]	[Baz1b]	[=32]	[ENSMUST00000002825.6]	[protein_coding]
ENSMUSG00000002771|Grin2d|17835_1	1	[ENSMUSG00000002771,ENSMUSG00000002771]	[Grin2d,Grin2d]	[=32,=32]	[ENSMUST00000211713.2,ENSMUST00000002848.10]	[protein_coding,protein_coding]
ENSMUSG00000002771|Grin2d|7302_1	1	[ENSMUSG00000002771,ENSMUSG00000002771]	[Grin2d,Grin2d]	[=32,=32]	[ENSMUST00000211713.2,ENSMUST00000002848.10]	[protein_coding,protein_coding]
ENSMUSG00000002799|Jag2|10228_1	1	[ENSMUSG00000002799]	[Jag2]	[=32]	[ENSMUST00000075827.5]	[protein_coding]
ENSMUSG00000002799|Jag2|5199_1	1	[ENSMUSG00000002799]	[Jag2]	[=32]	[ENSMUST00000075827.5]	[protein_coding]
ENSMUSG00000005503|Evx1|16255_1	1	[ENSMUSG00000005503]	[Evx1]	[=32]	[ENSMUST00000031787.8]	[protein_coding]
ENSMUSG00000005514|Por|10019_1	1	[ENSMUSG00000005514,ENSMUSG00000005514]	[Por,Por]	[=32,=32]	[ENSMUST00000005651.13,ENSMUST00000122113.8]	[protein_coding,protein_coding]
ENSMUSG00000005514|Por|16118_1	1	[ENSMUSG00000005514,ENSMUSG00000005514]	[Por,Por]	[=32,=32]	[ENSMUST00000005651.13,ENSMUST00000122113.8]	[protein_coding,protein_coding]
ENSMUSG00000005533|Igf1r|14256_1	1	[ENSMUSG00000005533]	[Igf1r]	[=32]	[ENSMUST00000005671.10]	[protein_coding]
ENSMUSG00000005533|Igf1r|15374_1	1	[ENSMUSG00000005533]	[Igf1r]	[=32]	[ENSMUST00000005671.10]	[protein_coding]
ENSMUSG00000005534|Insr|13030_1	1	[ENSMUSG00000005534]	[Insr]	[=32]	[ENSMUST00000091291.5]	[protein_coding]
ENSMUSG00000005534|Insr|7601_1	1	[ENSMUSG00000005534]	[Insr]	[=32]	[ENSMUST00000091291.5]	[protein_coding]
ENSMUSG00000005547|Cyp2a5|6150_1	1	[ENSMUSG00000005547]	[Cyp2a5]	[=32]	[ENSMUST00000005685.15]	[protein_coding]
ENSMUSG00000005547|Cyp2a5|5364_1	3	[ENSMUSG00000005547,ENSMUSG00000108487,ENSMUSG00000074254]	[Cyp2a5,Cyp2a21-ps,Cyp2a4]	[=32,=32,=32]	[ENSMUST00000005685.15,ENSMUST00000206638.2,ENSMUST00000098657.5]	[protein_coding,transcribed_unprocessed_pseudogene,protein_coding]
ENSMUSG00000005553|Atp4a|1638_1	1	[ENSMUSG00000005553,ENSMUSG00000005553]	[Atp4a,Atp4a]	[=32,=32]	[ENSMUST00000005692.14,ENSMUST00000170371.2]	[protein_coding,protein_coding]
ENSMUSG00000014361|Mertk|15757_1	1	[ENSMUSG00000014361]	[Mertk]	[=32]	[ENSMUST00000014505.5]	[protein_coding]
ENSMUSG00000014361|Mertk|9602_1	1	[ENSMUSG00000014361]	[Mertk]	[=32]	[ENSMUST00000014505.5]	[protein_coding]
ENSMUSG00000014402|Tsg101|10862_1	1	[ENSMUSG00000014402]	[Tsg101]	[=32]	[ENSMUST00000014546.15]	[protein_coding]
ENSMUSG00000014402|Tsg101|17216_1	1	[ENSMUSG00000014402]	[Tsg101]	[=32]	[ENSMUST00000014546.15]	[protein_coding]
ENSMUSG00000014418|Hps5|9939_1	1	[ENSMUSG00000014418,ENSMUSG00000014418,ENSMUSG00000014418]	[Hps5,Hps5,Hps5]	[=32,=32,=32]	[ENSMUST00000014562.14,ENSMUST00000107653.8,ENSMUST00000107654.8]	[protein_coding,protein_coding,protein_coding]
ENSMUSG00000014418|Hps5|8513_1	1	[ENSMUSG00000014418,ENSMUSG00000014418,ENSMUSG00000014418]	[Hps5,Hps5,Hps5]	[=32,=32,=32]	[ENSMUST00000014562.14,ENSMUST00000107653.8,ENSMUST00000107654.8]	[protein_coding,protein_coding,protein_coding]
ENSMUSG00000014444|Piezo1|18274_1	1	[ENSMUSG00000014444,ENSMUSG00000014444]	[Piezo1,Piezo1]	[=32,=32]	[ENSMUST00000156333.9,ENSMUST00000067252.14]	[protein_coding,protein_coding]
ENSMUSG00000014444|Piezo1|626_1	1	[ENSMUSG00000014444,ENSMUSG00000014444]	[Piezo1,Piezo1]	[=32,=32]	[ENSMUST00000156333.9,ENSMUST00000067252.14]	[protein_coding,protein_coding]
ENSMUSG00000014453|Blk|14420_1	1	[ENSMUSG00000014453]	[Blk]	[=32]	[ENSMUST00000014597.5]	[protein_coding]
ENSMUSG00000014453|Blk|13597_1	1	[ENSMUSG00000014453]	[Blk]	[=32]	[ENSMUST00000014597.5]	[protein_coding]
ENSMUSG00000017344|Vtn|2918_1	1	[ENSMUSG00000017344]	[Vtn]	[=32]	[ENSMUST00000017488.5]	[protein_coding]
ENSMUSG00000017376|Nlk|18582_1	1	[ENSMUSG00000017376]	[Nlk]	[=32]	[ENSMUST00000142739.8]	[protein_coding]
ENSMUSG00000017376|Nlk|4725_1	1	[ENSMUSG00000017376]	[Nlk]	[=32]	[ENSMUST00000142739.8]	[protein_coding]
ENSMUSG00000017390|Aldoc|15865_1	1	[ENSMUSG00000017390,ENSMUSG00000017390]	[Aldoc,Aldoc]	[=32,=32]	[ENSMUST00000102478.4,ENSMUST00000017534.15]	[protein_coding,protein_coding]
ENSMUSG00000017390|Aldoc|14101_1	1	[ENSMUSG00000017390,ENSMUSG00000017390]	[Aldoc,Aldoc]	[=32,=32]	[ENSMUST00000102478.4,ENSMUST00000017534.15]	[protein_coding,protein_coding]
ENSMUSG00000017428|Psmd11|6048_1	1	[ENSMUSG00000017428,ENSMUSG00000017428]	[Psmd11,Psmd11]	[=32,=32]	[ENSMUST00000017572.14,ENSMUST00000173938.8]	[protein_coding,protein_coding]
ENSMUSG00000017428|Psmd11|783_1	1	[ENSMUSG00000017428,ENSMUSG00000017428]	[Psmd11,Psmd11]	[=32,=32]	[ENSMUST00000017572.14,ENSMUST00000173938.8]	[protein_coding,protein_coding]
ENSMUSG00000017485|Top2b|7407_1	1	[ENSMUSG00000017485]	[Top2b]	[=32]	[ENSMUST00000017629.12]	[protein_coding]
ENSMUSG00000017485|Top2b|12955_1	1	[ENSMUSG00000017485]	[Top2b]	[=32]	[ENSMUST00000017629.12]	[protein_coding]
ENSMUSG00000017491|Rarb|2610_1	1	[ENSMUSG00000017491,ENSMUSG00000017491]	[Rarb,Rarb]	[=32,=32]	[ENSMUST00000063750.8,ENSMUST00000225921.2]	[protein_coding,protein_coding]
ENSMUSG00000019558|Slc6a8|14597_1	1	[ENSMUSG00000019558,ENSMUSG00000019558,ENSMUSG00000019558,ENSMUSG00000019558]	[Slc6a8,Slc6a8,Slc6a8,Slc6a8]	[=32,=32,=32,=32]	[ENSMUST00000033752.14,ENSMUST00000114465.9,ENSMUST00000114467.10,ENSMUST00000164449.8]	[protein_coding,protein_coding,protein_coding,protein_coding]
ENSMUSG00000019564|Arid3a|12493_1	1	[ENSMUSG00000019564,ENSMUSG00000019564,ENSMUSG00000019564]	[Arid3a,Arid3a,Arid3a]	[=32,=32,=32]	[ENSMUST00000105377.8,ENSMUST00000105376.2,ENSMUST00000019708.12]	[protein_coding,protein_coding,protein_coding]
ENSMUSG00000019564|Arid3a|6357_1	1	[ENSMUSG00000019564,ENSMUSG00000019564,ENSMUSG00000019564]	[Arid3a,Arid3a,Arid3a]	[=32,=32,=32]	[ENSMUST00000105377.8,ENSMUST00000105376.2,ENSMUST00000019708.12]	[protein_coding,protein_coding,protein_coding]
ENSMUSG00000014030|Pax5|6722_1	1	[ENSMUSG00000014030,ENSMUSG00000014030,ENSMUSG00000014030,ENSMUSG00000014030,ENSMUSG00000014030,ENSMUSG00000014030,ENSMUSG00000014030,ENSMUSG00000014030]	[Pax5,Pax5,Pax5,Pax5,Pax5,Pax5,Pax5,Pax5]	[=32,=32,=32,=32,=32,=32,=32,=32]	[ENSMUST00000014174.14,ENSMUST00000107825.9,ENSMUST00000165417.9,ENSMUST00000107826.9,ENSMUST00000107827.9,ENSMUST00000134968.9,ENSMUST00000173821.8,ENSMUST00000102932.10]	[protein_coding,protein_coding,protein_coding,protein_coding,protein_coding,protein_coding,protein_coding,protein_coding]
ENSMUSG00000014030|Pax5|7282_1	1	[ENSMUSG00000014030]	[Pax5]	[=32]	[ENSMUST00000014174.14]	[protein_coding]
ENSMUSG00000014158|Trpv4|17731_1	1	[ENSMUSG00000014158,ENSMUSG00000014158,ENSMUSG00000014158,ENSMUSG00000014158,ENSMUSG00000014158]	[Trpv4,Trpv4,Trpv4,Trpv4,Trpv4]	[=32,=32,=32,=32,=32]	[ENSMUST00000112217.2,ENSMUST00000071968.9,ENSMUST00000112219.8,ENSMUST00000112225.8,ENSMUST00000112222.8]	[protein_coding,protein_coding,protein_coding,protein_coding,protein_coding]
ENSMUSG00000014158|Trpv4|3010_1	1	[ENSMUSG00000014158,ENSMUSG00000014158,ENSMUSG00000014158,ENSMUSG00000014158,ENSMUSG00000014158]	[Trpv4,Trpv4,Trpv4,Trpv4,Trpv4]	[=32,=32,=32,=32,=32]	[ENSMUST00000112217.2,ENSMUST00000071968.9,ENSMUST00000112219.8,ENSMUST00000112225.8,ENSMUST00000112222.8]	[protein_coding,protein_coding,protein_coding,protein_coding,protein_coding]
ENSMUSG00000014164|Klhl3|15945_1	1	[ENSMUSG00000014164]	[Klhl3]	[=32]	[ENSMUST00000160860.9]	[protein_coding]
ENSMUSG00000014164|Klhl3|14094_1	1	[ENSMUSG00000014164]	[Klhl3]	[=32]	[ENSMUST00000160860.9]	[protein_coding]
ENSMUSG00000014195|Dnajc7|10420_1	1	[ENSMUSG00000014195,ENSMUSG00000014195,ENSMUSG00000014195,ENSMUSG00000014195,ENSMUSG00000014195]	[Dnajc7,Dnajc7,Dnajc7,Dnajc7,Dnajc7]	[=32,=32,=32,=32,=32]	[ENSMUST00000014339.15,ENSMUST00000239410.2,ENSMUST00000239490.2,ENSMUST00000239389.2,ENSMUST00000146840.3]	[protein_coding,protein_coding,protein_coding,protein_coding,protein_coding]
ENSMUSG00000014195|Dnajc7|17086_1	1	[ENSMUSG00000014195,ENSMUSG00000014195,ENSMUSG00000014195,ENSMUSG00000014195,ENSMUSG00000014195]	[Dnajc7,Dnajc7,Dnajc7,Dnajc7,Dnajc7]	[=32,=32,=32,=32,=32]	[ENSMUST00000014339.15,ENSMUST00000239410.2,ENSMUST00000239490.2,ENSMUST00000239389.2,ENSMUST00000146840.3]	[protein_coding,protein_coding,protein_coding,protein_coding,protein_coding]
ENSMUSG00000014351|Gip|12345_1	1	[ENSMUSG00000014351,ENSMUSG00000014351]	[Gip,Gip]	[=32,=32]	[ENSMUST00000103156.2,ENSMUST00000103157.10]	[protein_coding,protein_coding]
ENSMUSG00000014351|Gip|7021_1	1	[ENSMUSG00000014351,ENSMUSG00000014351]	[Gip,Gip]	[=32,=32]	[ENSMUST00000103156.2,ENSMUST00000103157.10]	[protein_coding,protein_coding]
ENSMUSG00000017167|Cntnap1|6297_1	1	[ENSMUSG00000017167]	[Cntnap1]	[=32]	[ENSMUST00000103109.4]	[protein_coding]
ENSMUSG00000017210|Med24|7831_1	1	[ENSMUSG00000017210,ENSMUSG00000017210]	[Med24,Med24]	[=32,=32]	[ENSMUST00000017354.13,ENSMUST00000100500.9]	[protein_coding,protein_coding]
ENSMUSG00000017210|Med24|2356_1	1	[ENSMUSG00000017210,ENSMUSG00000017210]	[Med24,Med24]	[=32,=32]	[ENSMUST00000017354.13,ENSMUST00000100500.9]	[protein_coding,protein_coding]
ENSMUSG00000017221|Psmd3|7976_1	1	[ENSMUSG00000017221]	[Psmd3]	[=32]	[ENSMUST00000017365.15]	[protein_coding]
ENSMUSG00000017221|Psmd3|9873_1	1	[ENSMUSG00000017221]	[Psmd3]	[=32]	[ENSMUST00000017365.15]	[protein_coding]
ENSMUSG00000017299|Dnttip1|13054_1	1	[ENSMUSG00000017299]	[Dnttip1]	[=32]	[ENSMUST00000017443.14]	[protein_coding]
ENSMUSG00000017299|Dnttip1|15557_1	1	[ENSMUSG00000017299]	[Dnttip1]	[=32]	[ENSMUST00000017443.14]	[protein_coding]
ENSMUSG00000017314|Mpp2|2148_1	1	[ENSMUSG00000017314,ENSMUSG00000017314]	[Mpp2,Mpp2]	[=32,=32]	[ENSMUST00000017458.11,ENSMUST00000100398.5]	[protein_coding,protein_coding]
ENSMUSG00000017314|Mpp2|5508_1	1	[ENSMUSG00000017314,ENSMUSG00000017314]	[Mpp2,Mpp2]	[=32,=32]	[ENSMUST00000017458.11,ENSMUST00000100398.5]	[protein_coding,protein_coding]
ENSMUSG00000017344|Vtn|6322_1	1	[ENSMUSG00000017344]	[Vtn]	[=32]	[ENSMUST00000017488.5]	[protein_coding]
ENSMUSG00000017922|Prl3c1|18030_1	1	[ENSMUSG00000017922,ENSMUSG00000017922,ENSMUSG00000017922]	[Prl3c1,Prl3c1,Prl3c1]	[=32,=32,=32]	[ENSMUST00000110364.9,ENSMUST00000178072.2,ENSMUST00000018066.13]	[protein_coding,protein_coding,protein_coding]
ENSMUSG00000017922|Prl3c1|18491_1	1	[ENSMUSG00000017922,ENSMUSG00000017922]	[Prl3c1,Prl3c1]	[=32,=32]	[ENSMUST00000110364.9,ENSMUST00000018066.13]	[protein_coding,protein_coding]
ENSMUSG00000017950|Hnf4a|12974_1	1	[ENSMUSG00000017950,ENSMUSG00000017950]	[Hnf4a,Hnf4a]	[=32,=32]	[ENSMUST00000109411.8,ENSMUST00000018094.13]	[protein_coding,protein_coding]
ENSMUSG00000017950|Hnf4a|17328_1	1	[ENSMUSG00000017950,ENSMUSG00000017950]	[Hnf4a,Hnf4a]	[=32,=32]	[ENSMUST00000109411.8,ENSMUST00000018094.13]	[protein_coding,protein_coding]
ENSMUSG00000017978|Cadps2|12447_1	1	[ENSMUSG00000017978,ENSMUSG00000017978,ENSMUSG00000017978,ENSMUSG00000017978,ENSMUSG00000017978,ENSMUSG00000017978,ENSMUSG00000017978]	[Cadps2,Cadps2,Cadps2,Cadps2,Cadps2,Cadps2,Cadps2]	[=32,=32,=32,=32,=32,=32,=32]	[ENSMUST00000142913.9,ENSMUST00000115356.3,ENSMUST00000018122.14,ENSMUST00000115361.9,ENSMUST00000163871.9,ENSMUST00000069074.14,ENSMUST00000115358.9]	[protein_coding,protein_coding,protein_coding,protein_coding,protein_coding,protein_coding,protein_coding]
ENSMUSG00000017978|Cadps2|7866_1	1	[ENSMUSG00000017978,ENSMUSG00000017978,ENSMUSG00000017978,ENSMUSG00000017978,ENSMUSG00000017978,ENSMUSG00000017978,ENSMUSG00000017978]	[Cadps2,Cadps2,Cadps2,Cadps2,Cadps2,Cadps2,Cadps2]	[=32,=32,=32,=32,=32,=32,=32]	[ENSMUST00000142913.9,ENSMUST00000115356.3,ENSMUST00000018122.14,ENSMUST00000115361.9,ENSMUST00000163871.9,ENSMUST00000069074.14,ENSMUST00000115358.9]	[protein_coding,protein_coding,protein_coding,protein_coding,protein_coding,protein_coding,protein_coding]
ENSMUSG00000018042|Cyb5r3|10480_1	1	[ENSMUSG00000018042,ENSMUSG00000018042,ENSMUSG00000018042]	[Cyb5r3,Cyb5r3,Cyb5r3]	[=32,=32,=32]	[ENSMUST00000018186.16,ENSMUST00000162178.8,ENSMUST00000162834.3]	[protein_coding,protein_coding,protein_coding]
ENSMUSG00000018042|Cyb5r3|16958_1	1	[ENSMUSG00000018042,ENSMUSG00000018042]	[Cyb5r3,Cyb5r3]	[=32,=32]	[ENSMUST00000018186.16,ENSMUST00000162834.3]	[protein_coding,protein_coding]
ENSMUSG00000018042|Cyb5r3|16958_2	1	[ENSMUSG00000018042]	[Cyb5r3]	[=32]	[ENSMUST00000162178.8]	[protein_coding]
ENSMUSG00000019803|Nr2e1|2476_1	1	[ENSMUSG00000019803,ENSMUSG00000019803]	[Nr2e1,Nr2e1]	[=32,=32]	[ENSMUST00000019938.11,ENSMUST00000105498.3]	[protein_coding,protein_coding]
ENSMUSG00000019803|Nr2e1|2756_1	1	[ENSMUSG00000019803]	[Nr2e1]	[=32]	[ENSMUST00000019938.11]	[protein_coding]
ENSMUSG00000019809|Pex3|4932_1	1	[ENSMUSG00000019809,ENSMUSG00000019809,ENSMUSG00000019809,ENSMUSG00000019809]	[Pex3,Pex3,Pex3,Pex3]	[=32,=32,=32,=32]	[ENSMUST00000019945.15,ENSMUST00000170376.8,ENSMUST00000105539.2,ENSMUST00000105541.8]	[protein_coding,protein_coding,protein_coding,protein_coding]
ENSMUSG00000019809|Pex3|27_1	1	[ENSMUSG00000019809,ENSMUSG00000019809]	[Pex3,Pex3]	[=32,=32]	[ENSMUST00000170376.8,ENSMUST00000105541.8]	[protein_coding,protein_coding]
ENSMUSG00000019809|Pex3|27_2	1	[ENSMUSG00000019809,ENSMUSG00000019809]	[Pex3,Pex3]	[=32,=32]	[ENSMUST00000019945.15,ENSMUST00000105539.2]	[protein_coding,protein_coding]
ENSMUSG00000010461|Eya4|8917_1	1	[ENSMUSG00000010461,ENSMUSG00000010461,ENSMUSG00000010461]	[Eya4,Eya4,Eya4]	[=32,=32,=32]	[ENSMUST00000219315.2,ENSMUST00000220299.2,ENSMUST00000092665.12]	[protein_coding,protein_coding,protein_coding]
ENSMUSG00000010476|Ebf3|14542_1	1	[ENSMUSG00000010476,ENSMUSG00000010476,ENSMUSG00000010476,ENSMUSG00000010476,ENSMUSG00000010476]	[Ebf3,Ebf3,Ebf3,Ebf3,Ebf3]	[=32,=32,=32,=32,=32]	[ENSMUST00000209578.2,ENSMUST00000169486.9,ENSMUST00000106118.10,ENSMUST00000033378.13,ENSMUST00000210774.2]	[protein_coding,protein_coding,protein_coding,protein_coding,protein_coding]
ENSMUSG00000010476|Ebf3|12857_1	1	[ENSMUSG00000010476,ENSMUSG00000010476,ENSMUSG00000010476,ENSMUSG00000010476,ENSMUSG00000010476]	[Ebf3,Ebf3,Ebf3,Ebf3,Ebf3]	[=32,=32,=32,=32,=32]	[ENSMUST00000209578.2,ENSMUST00000169486.9,ENSMUST00000106118.10,ENSMUST00000033378.13,ENSMUST00000210774.2]	[protein_coding,protein_coding,protein_coding,protein_coding,protein_coding]
ENSMUSG00000010476|Ebf3|3616_1	1	[ENSMUSG00000010476,ENSMUSG00000010476,ENSMUSG00000010476,ENSMUSG00000010476,ENSMUSG00000010476]	[Ebf3,Ebf3,Ebf3,Ebf3,Ebf3]	[=32,=32,=32,=32,=32]	[ENSMUST00000209578.2,ENSMUST00000169486.9,ENSMUST00000106118.10,ENSMUST00000033378.13,ENSMUST00000210774.2]	[protein_coding,protein_coding,protein_coding,protein_coding,protein_coding]
ENSMUSG00000010505|Myt1|5791_1	1	[ENSMUSG00000010505,ENSMUSG00000010505,ENSMUSG00000010505]	[Myt1,Myt1,Myt1]	[=32,=32,=32]	[ENSMUST00000108756.8,ENSMUST00000108757.9,ENSMUST00000081125.11]	[protein_coding,protein_coding,protein_coding]
ENSMUSG00000010505|Myt1|14609_1	1	[ENSMUSG00000010505,ENSMUSG00000010505,ENSMUSG00000010505]	[Myt1,Myt1,Myt1]	[=32,=32,=32]	[ENSMUST00000108756.8,ENSMUST00000108757.9,ENSMUST00000081125.11]	[protein_coding,protein_coding,protein_coding]
ENSMUSG00000010592|Dazl|5053_1	1	[ENSMUSG00000010592,ENSMUSG00000010592]	[Dazl,Dazl]	[=32,=32]	[ENSMUST00000233248.2,ENSMUST00000010736.9]	[protein_coding,protein_coding]
ENSMUSG00000010592|Dazl|12799_1	1	[ENSMUSG00000010592,ENSMUSG00000010592]	[Dazl,Dazl]	[=32,=32]	[ENSMUST00000233248.2,ENSMUST00000010736.9]	[protein_coding,protein_coding]
ENSMUSG00000010609|Psen2|16224_1	1	[ENSMUSG00000010609,ENSMUSG00000010609,ENSMUSG00000010609,ENSMUSG00000010609,ENSMUSG00000010609]	[Psen2,Psen2,Psen2,Psen2,Psen2]	[=32,=32,=32,=32,=32]	[ENSMUST00000111106.8,ENSMUST00000111105.8,ENSMUST00000111108.10,ENSMUST00000111104.2,ENSMUST00000010753.14]	[protein_coding,protein_coding,protein_coding,protein_coding,protein_coding]
ENSMUSG00000016087|Fli1|9387_1	1	[ENSMUSG00000016087]	[Fli1]	[=32]	[ENSMUST00000016231.14]	[protein_coding]
ENSMUSG00000016150|Tenm1|13684_1	1	[ENSMUSG00000016150,ENSMUSG00000016150,ENSMUSG00000016150]	[Tenm1,Tenm1,Tenm1]	[=32,=32,=32]	[ENSMUST00000016294.8,ENSMUST00000115058.8,ENSMUST00000115059.8]	[protein_coding,protein_coding,protein_coding]
ENSMUSG00000016150|Tenm1|8829_1	1	[ENSMUSG00000016150,ENSMUSG00000016150,ENSMUSG00000016150]	[Tenm1,Tenm1,Tenm1]	[=32,=32,=32]	[ENSMUST00000016294.8,ENSMUST00000115058.8,ENSMUST00000115059.8]	[protein_coding,protein_coding,protein_coding]
ENSMUSG00000016181|Utp25|4811_1	1	[ENSMUSG00000016181]	[Utp25]	[=32]	[ENSMUST00000085555.7]	[protein_coding]
ENSMUSG00000016181|Utp25|14872_1	1	[ENSMUSG00000016181]	[Utp25]	[=32]	[ENSMUST00000085555.7]	[protein_coding]
ENSMUSG00000016255|Tubb1|12133_1	1	[ENSMUSG00000016255]	[Tubb1]	[=32]	[ENSMUST00000016399.6]	[protein_coding]
ENSMUSG00000016255|Tubb1|8981_1	1	[ENSMUSG00000016255]	[Tubb1]	[=32]	[ENSMUST00000016399.6]	[protein_coding]
ENSMUSG00000016458|Wt1|1723_1	1	[ENSMUSG00000016458,ENSMUSG00000016458,ENSMUSG00000016458]	[Wt1,Wt1,Wt1]	[=32,=32,=32]	[ENSMUST00000111099.2,ENSMUST00000111098.8,ENSMUST00000143043.8]	[protein_coding,protein_coding,protein_coding]
ENSMUSG00000016458|Wt1|13577_1	1	[ENSMUSG00000016458,ENSMUSG00000016458,ENSMUSG00000016458]	[Wt1,Wt1,Wt1]	[=32,=32,=32]	[ENSMUST00000111099.2,ENSMUST00000111098.8,ENSMUST00000143043.8]	[protein_coding,protein_coding,protein_coding]
ENSMUSG00000016477|E2f3|7574_1	1	[ENSMUSG00000016477,ENSMUSG00000016477,ENSMUSG00000016477]	[E2f3,E2f3,E2f3]	[=32,=32,=32]	[ENSMUST00000222730.2,ENSMUST00000102948.11,ENSMUST00000221536.2]	[protein_coding,protein_coding,protein_coding]
ENSMUSG00000018238|Gdf9|17813_1	1	[ENSMUSG00000018238]	[Gdf9]	[=32]	[ENSMUST00000018382.7]	[protein_coding]
ENSMUSG00000018259|Prl8a2|17227_1	1	[ENSMUSG00000018259,ENSMUSG00000018259]	[Prl8a2,Prl8a2]	[=32,=32]	[ENSMUST00000018403.8,ENSMUST00000110363.9]	[protein_coding,protein_coding]
ENSMUSG00000018259|Prl8a2|11572_1	1	[ENSMUSG00000018259,ENSMUSG00000018259]	[Prl8a2,Prl8a2]	[=32,=32]	[ENSMUST00000018403.8,ENSMUST00000110363.9]	[protein_coding,protein_coding]
ENSMUSG00000018263|Tbx5|5710_1	1	[ENSMUSG00000018263]	[Tbx5]	[=32]	[ENSMUST00000018407.10]	[protein_coding]
ENSMUSG00000018263|Tbx5|7852_1	1	[ENSMUSG00000018263]	[Tbx5]	[=32]	[ENSMUST00000018407.10]	[protein_coding]
ENSMUSG00000018286|Psmb6|12425_1	1	[ENSMUSG00000018286]	[Psmb6]	[=32]	[ENSMUST00000018430.7]	[protein_coding]
ENSMUSG00000018340|Anxa6|12179_1	1	[ENSMUSG00000018340,ENSMUSG00000018340]	[Anxa6,Anxa6]	[=32,=32]	[ENSMUST00000108883.10,ENSMUST00000102727.3]	[protein_coding,protein_coding]
ENSMUSG00000018340|Anxa6|8737_1	1	[ENSMUSG00000018340,ENSMUSG00000018340]	[Anxa6,Anxa6]	[=32,=32]	[ENSMUST00000108883.10,ENSMUST00000102727.3]	[protein_coding,protein_coding]
ENSMUSG00000018341|Il12rb2|4541_1	1	[ENSMUSG00000018341,ENSMUSG00000018341]	[Il12rb2,Il12rb2]	[=32,=32]	[ENSMUST00000018485.4,ENSMUST00000117441.8]	[protein_coding,protein_coding]
ENSMUSG00000018341|Il12rb2|9843_1	1	[ENSMUSG00000018341,ENSMUSG00000018341]	[Il12rb2,Il12rb2]	[=32,=32]	[ENSMUST00000018485.4,ENSMUST00000117441.8]	[protein_coding,protein_coding]
ENSMUSG00000019230|Lhx9|14004_2	1	[ENSMUSG00000019230,ENSMUSG00000019230]	[Lhx9,Lhx9]	[=32,=32]	[ENSMUST00000046870.13,ENSMUST00000112026.4]	[protein_coding,protein_coding]
ENSMUSG00000019230|Lhx9|16783_1	1	[ENSMUSG00000019230,ENSMUSG00000019230,ENSMUSG00000019230]	[Lhx9,Lhx9,Lhx9]	[=32,=32,=32]	[ENSMUST00000112030.9,ENSMUST00000019374.14,ENSMUST00000093486.10]	[protein_coding,protein_coding,protein_coding]
ENSMUSG00000019230|Lhx9|16783_2	1	[ENSMUSG00000019230,ENSMUSG00000019230]	[Lhx9,Lhx9]	[=32,=32]	[ENSMUST00000046870.13,ENSMUST00000112026.4]	[protein_coding,protein_coding]
ENSMUSG00000019232|Etnppl|1064_1	1	[ENSMUSG00000019232,ENSMUSG00000019232,ENSMUSG00000019232]	[Etnppl,Etnppl,Etnppl]	[=32,=32,=32]	[ENSMUST00000166187.8,ENSMUST00000163620.8,ENSMUST00000072271.13]	[protein_coding,protein_coding,protein_coding]
ENSMUSG00000019232|Etnppl|16415_1	1	[ENSMUSG00000019232,ENSMUSG00000019232,ENSMUSG00000019232]	[Etnppl,Etnppl,Etnppl]	[=32,=32,=32]	[ENSMUST00000166187.8,ENSMUST00000163620.8,ENSMUST00000072271.13]	[protein_coding,protein_coding,protein_coding]
ENSMUSG00000019256|Ahr|15122_1	1	[ENSMUSG00000019256]	[Ahr]	[=32]	[ENSMUST00000116436.9]	[protein_coding]
ENSMUSG00000019256|Ahr|1081_1	1	[ENSMUSG00000019256]	[Ahr]	[=32]	[ENSMUST00000116436.9]	[protein_coding]
ENSMUSG00000019302|Atp6v0a1|12123_1	1	[ENSMUSG00000019302,ENSMUSG00000019302,ENSMUSG00000019302]	[Atp6v0a1,Atp6v0a1,Atp6v0a1]	[=32,=32,=32]	[ENSMUST00000044721.13,ENSMUST00000092663.4,ENSMUST00000103110.10]	[protein_coding,protein_coding,protein_coding]
ENSMUSG00000019302|Atp6v0a1|3729_1	1	[ENSMUSG00000019302,ENSMUSG00000019302,ENSMUSG00000019302]	[Atp6v0a1,Atp6v0a1,Atp6v0a1]	[=32,=32,=32]	[ENSMUST00000044721.13,ENSMUST00000092663.4,ENSMUST00000103110.10]	[protein_coding,protein_coding,protein_coding]
ENSMUSG00000008845|Cd163|8210_1	1	[ENSMUSG00000008845,ENSMUSG00000008845]	[Cd163,Cd163]	[=32,=32]	[ENSMUST00000112541.8,ENSMUST00000032234.5]	[protein_coding,protein_coding]
ENSMUSG00000008855|Hdac5|3189_1	1	[ENSMUSG00000008855,ENSMUSG00000008855,ENSMUSG00000008855,ENSMUSG00000008855]	[Hdac5,Hdac5,Hdac5,Hdac5]	[=32,=32,=32,=32]	[ENSMUST00000008999.12,ENSMUST00000107150.8,ENSMUST00000107152.9,ENSMUST00000107151.9]	[protein_coding,protein_coding,protein_coding,protein_coding]
ENSMUSG00000012396|Nanog|6534_1	1	[ENSMUSG00000012396,ENSMUSG00000012396,ENSMUSG00000012396]	[Nanog,Nanog,Nanog]	[=32,=32,=32]	[ENSMUST00000112581.8,ENSMUST00000012540.5,ENSMUST00000112580.8]	[protein_coding,protein_coding,protein_coding]
ENSMUSG00000012429|Mplkip|9393_1	1	[ENSMUSG00000012429]	[Mplkip]	[=32]	[ENSMUST00000049744.4]	[protein_coding]
ENSMUSG00000012429|Mplkip|16796_1	1	[ENSMUSG00000012429]	[Mplkip]	[=32]	[ENSMUST00000049744.4]	[protein_coding]
ENSMUSG00000012519|Mlkl|7146_1	1	[ENSMUSG00000012519,ENSMUSG00000012519]	[Mlkl,Mlkl]	[=32,=32]	[ENSMUST00000120432.3,ENSMUST00000056157.14]	[protein_coding,protein_coding]
ENSMUSG00000012519|Mlkl|11328_1	1	[ENSMUSG00000012519,ENSMUSG00000012519]	[Mlkl,Mlkl]	[=32,=32]	[ENSMUST00000120432.3,ENSMUST00000056157.14]	[protein_coding,protein_coding]
ENSMUSG00000012520|Phox2b|12147_1	1	[ENSMUSG00000012520]	[Phox2b]	[=32]	[ENSMUST00000012664.11]	[protein_coding]
ENSMUSG00000012520|Phox2b|12147_2	1	[ENSMUSG00000012520]	[Phox2b]	[=32]	[ENSMUST00000174251.2]	[protein_coding]
ENSMUSG00000012520|Phox2b|8264_1	1	[ENSMUSG00000012520]	[Phox2b]	[=32]	[ENSMUST00000012664.11]	[protein_coding]
ENSMUSG00000012520|Phox2b|8264_2	1	[ENSMUSG00000012520]	[Phox2b]	[=32]	[ENSMUST00000174251.2]	[protein_coding]
ENSMUSG00000012705|Retn|5627_1	1	[ENSMUSG00000012705]	[Retn]	[=32]	[ENSMUST00000169234.3]	[protein_coding]
ENSMUSG00000015340|Cybb|8278_1	1	[ENSMUSG00000015340]	[Cybb]	[=32]	[ENSMUST00000015484.10]	[protein_coding]
ENSMUSG00000015340|Cybb|1769_1	1	[ENSMUSG00000015340]	[Cybb]	[=32]	[ENSMUST00000015484.10]	[protein_coding]
ENSMUSG00000015355|Cd48|5052_1	1	[ENSMUSG00000015355,ENSMUSG00000015355]	[Cd48,Cd48]	[=32,=32]	[ENSMUST00000068584.7,ENSMUST00000015499.14]	[protein_coding,protein_coding]
ENSMUSG00000015355|Cd48|7901_1	1	[ENSMUSG00000015355,ENSMUSG00000015355]	[Cd48,Cd48]	[=32,=32]	[ENSMUST00000068584.7,ENSMUST00000015499.14]	[protein_coding,protein_coding]
ENSMUSG00000015365|Mov10l1|7896_1	1	[ENSMUSG00000015365,ENSMUSG00000015365]	[Mov10l1,Mov10l1]	[=32,=32]	[ENSMUST00000015509.11,ENSMUST00000146993.8]	[protein_coding,protein_coding]
ENSMUSG00000015365|Mov10l1|16625_1	1	[ENSMUSG00000015365,ENSMUSG00000015365]	[Mov10l1,Mov10l1]	[=32,=32]	[ENSMUST00000015509.11,ENSMUST00000146993.8]	[protein_coding,protein_coding]
ENSMUSG00000015396|Cd83|11789_1	1	[ENSMUSG00000015396]	[Cd83]	[=32]	[ENSMUST00000015540.4]	[protein_coding]
ENSMUSG00000015396|Cd83|14241_1	1	[ENSMUSG00000015396]	[Cd83]	[=32]	[ENSMUST00000015540.4]	[protein_coding]
ENSMUSG00000015401|Cltrn|14138_1	1	[ENSMUSG00000015401,ENSMUSG00000015401]	[Cltrn,Cltrn]	[=32,=32]	[ENSMUST00000015545.10,ENSMUST00000112280.8]	[protein_coding,protein_coding]
ENSMUSG00000015401|Cltrn|4773_1	1	[ENSMUSG00000015401,ENSMUSG00000015401]	[Cltrn,Cltrn]	[=32,=32]	[ENSMUST00000015545.10,ENSMUST00000112280.8]	[protein_coding,protein_coding]
ENSMUSG00000016496|Cd274|8728_1	1	[ENSMUSG00000016496]	[Cd274]	[=32]	[ENSMUST00000016640.8]	[protein_coding]
ENSMUSG00000016498|Pdcd1lg2|13658_1	1	[ENSMUSG00000016498,ENSMUSG00000016498]	[Pdcd1lg2,Pdcd1lg2]	[=32,=32]	[ENSMUST00000112576.4,ENSMUST00000235164.2]	[protein_coding,protein_coding]
ENSMUSG00000016498|Pdcd1lg2|17961_1	1	[ENSMUSG00000016498,ENSMUSG00000016498]	[Pdcd1lg2,Pdcd1lg2]	[=32,=32]	[ENSMUST00000112576.4,ENSMUST00000235164.2]	[protein_coding,protein_coding]
ENSMUSG00000016528|Mapkapk2|12574_1	1	[ENSMUSG00000016528]	[Mapkapk2]	[=32]	[ENSMUST00000016672.11]	[protein_coding]
ENSMUSG00000016528|Mapkapk2|2039_1	1	[ENSMUSG00000016528]	[Mapkapk2]	[=32]	[ENSMUST00000016672.11]	[protein_coding]
ENSMUSG00000016529|Il10|7750_1	1	[ENSMUSG00000016529]	[Il10]	[=32]	[ENSMUST00000016673.6]	[protein_coding]
ENSMUSG00000016529|Il10|18159_1	1	[ENSMUSG00000016529]	[Il10]	[=32]	[ENSMUST00000016673.6]	[protein_coding]
ENSMUSG00000016534|Lamp2|12860_1	1	[ENSMUSG00000016534,ENSMUSG00000016534,ENSMUSG00000016534]	[Lamp2,Lamp2,Lamp2]	[=32,=32,=32]	[ENSMUST00000061755.9,ENSMUST00000074913.12,ENSMUST00000016678.14]	[protein_coding,protein_coding,protein_coding]
ENSMUSG00000016541|Atxn10|5821_1	1	[ENSMUSG00000016541]	[Atxn10]	[=32]	[ENSMUST00000163242.3]	[protein_coding]
ENSMUSG00000016541|Atxn10|932_1	1	[ENSMUSG00000016541]	[Atxn10]	[=32]	[ENSMUST00000163242.3]	[protein_coding]
ENSMUSG00000017831|Rab5a|2632_1	1	[ENSMUSG00000017831]	[Rab5a]	[=32]	[ENSMUST00000017975.7]	[protein_coding]
ENSMUSG00000017831|Rab5a|15202_1	1	[ENSMUSG00000017831]	[Rab5a]	[=32]	[ENSMUST00000017975.7]	[protein_coding]
ENSMUSG00000017843|Ppp2r5c|8681_1	1	[ENSMUSG00000017843]	[Ppp2r5c]	[=32]	[ENSMUST00000222276.2]	[protein_coding]
ENSMUSG00000017843|Ppp2r5c|8681_2	1	[ENSMUSG00000017843,ENSMUSG00000017843,ENSMUSG00000017843,ENSMUSG00000017843]	[Ppp2r5c,Ppp2r5c,Ppp2r5c,Ppp2r5c]	[=32,=32,=32,=32]	[ENSMUST00000221074.2,ENSMUST00000221715.2,ENSMUST00000084985.11,ENSMUST00000109832.3]	[protein_coding,protein_coding,protein_coding,protein_coding]
ENSMUSG00000017843|Ppp2r5c|3687_1	1	[ENSMUSG00000017843]	[Ppp2r5c]	[=32]	[ENSMUST00000222276.2]	[protein_coding]
ENSMUSG00000017843|Ppp2r5c|3687_2	1	[ENSMUSG00000017843,ENSMUSG00000017843,ENSMUSG00000017843,ENSMUSG00000017843]	[Ppp2r5c,Ppp2r5c,Ppp2r5c,Ppp2r5c]	[=32,=32,=32,=32]	[ENSMUST00000221074.2,ENSMUST00000221715.2,ENSMUST00000084985.11,ENSMUST00000109832.3]	[protein_coding,protein_coding,protein_coding,protein_coding]
ENSMUSG00000017861|Mybl2|15278_1	1	[ENSMUSG00000017861]	[Mybl2]	[=32]	[ENSMUST00000018005.10]	[protein_coding]
ENSMUSG00000017861|Mybl2|14515_1	1	[ENSMUSG00000017861]	[Mybl2]	[=32]	[ENSMUST00000018005.10]	[protein_coding]
ENSMUSG00000017897|Eya2|3258_1	1	[ENSMUSG00000017897,ENSMUSG00000017897]	[Eya2,Eya2]	[=32,=32]	[ENSMUST00000063433.8,ENSMUST00000088132.13]	[protein_coding,protein_coding]
ENSMUSG00000017897|Eya2|3608_1	1	[ENSMUSG00000017897,ENSMUSG00000017897]	[Eya2,Eya2]	[=32,=32]	[ENSMUST00000063433.8,ENSMUST00000088132.13]	[protein_coding,protein_coding]
ENSMUSG00000018909|Arrb1|9748_1	1	[ENSMUSG00000018909,ENSMUSG00000018909,ENSMUSG00000018909]	[Arrb1,Arrb1,Arrb1]	[=32,=32,=32]	[ENSMUST00000032995.15,ENSMUST00000179755.8,ENSMUST00000098266.9]	[protein_coding,protein_coding,protein_coding]
ENSMUSG00000018914|Il3|12544_1	1	[ENSMUSG00000018914]	[Il3]	[=32]	[ENSMUST00000019058.6]	[protein_coding]
ENSMUSG00000018914|Il3|9617_1	1	[ENSMUSG00000018914]	[Il3]	[=32]	[ENSMUST00000019058.6]	[protein_coding]
ENSMUSG00000018916|Csf2|6344_1	1	[ENSMUSG00000018916]	[Csf2]	[=32]	[ENSMUST00000019060.6]	[protein_coding]
ENSMUSG00000018916|Csf2|15556_1	1	[ENSMUSG00000018916]	[Csf2]	[=32]	[ENSMUST00000019060.6]	[protein_coding]
ENSMUSG00000018920|Cxcl16|12941_1	1	[ENSMUSG00000018920]	[Cxcl16]	[=32]	[ENSMUST00000019064.9]	[protein_coding]
ENSMUSG00000018920|Cxcl16|13316_1	1	[ENSMUSG00000018920]	[Cxcl16]	[=32]	[ENSMUST00000019064.9]	[protein_coding]
ENSMUSG00000018924|Alox15|9629_1	1	[ENSMUSG00000018924]	[Alox15]	[=32]	[ENSMUST00000019068.7]	[protein_coding]
ENSMUSG00000018924|Alox15|261_1	1	[ENSMUSG00000018924]	[Alox15]	[=32]	[ENSMUST00000019068.7]	[protein_coding]
ENSMUSG00000018932|Map2k3|8034_1	1	[ENSMUSG00000018932]	[Map2k3]	[=32]	[ENSMUST00000019076.10]	[protein_coding]
ENSMUSG00000019828|Grm1|10697_1	1	[ENSMUSG00000019828,ENSMUSG00000019828,ENSMUSG00000019828]	[Grm1,Grm1,Grm1]	[=32,=32,=32]	[ENSMUST00000044306.13,ENSMUST00000105560.2,ENSMUST00000105561.9]	[protein_coding,protein_coding,protein_coding]
ENSMUSG00000019828|Grm1|11675_1	1	[ENSMUSG00000019828,ENSMUSG00000019828,ENSMUSG00000019828]	[Grm1,Grm1,Grm1]	[=32,=32,=32]	[ENSMUST00000044306.13,ENSMUST00000105560.2,ENSMUST00000105561.9]	[protein_coding,protein_coding,protein_coding]
ENSMUSG00000019832|Rab32|14884_1	1	[ENSMUSG00000019832]	[Rab32]	[=32]	[ENSMUST00000019974.5]	[protein_coding]
ENSMUSG00000019832|Rab32|7670_1	1	[ENSMUSG00000019832]	[Rab32]	[=32]	[ENSMUST00000019974.5]	[protein_coding]
ENSMUSG00000019842|Traf3ip2|1793_1	1	[ENSMUSG00000019842]	[Traf3ip2]	[=32]	[ENSMUST00000019987.7]	[protein_coding]
ENSMUSG00000010066|Cacna2d2|12440_1	1	[ENSMUSG00000010066,ENSMUSG00000010066,ENSMUSG00000010066,ENSMUSG00000010066,ENSMUSG00000010066]	[Cacna2d2,Cacna2d2,Cacna2d2,Cacna2d2,Cacna2d2]	[=32,=32,=32,=32,=32]	[ENSMUST00000168532.8,ENSMUST00000085092.12,ENSMUST00000166799.8,ENSMUST00000010210.13,ENSMUST00000170737.3]	[protein_coding,protein_coding,protein_coding,protein_coding,protein_coding]
ENSMUSG00000010080|Epn3|16322_1	1	[ENSMUSG00000010080]	[Epn3]	[=32]	[ENSMUST00000127305.2]	[protein_coding]
ENSMUSG00000010080|Epn3|80_1	1	[ENSMUSG00000010080]	[Epn3]	[=32]	[ENSMUST00000127305.2]	[protein_coding]
ENSMUSG00000014773|Dll1|17668_1	1	[ENSMUSG00000014773]	[Dll1]	[=32]	[ENSMUST00000014917.8]	[protein_coding]
ENSMUSG00000014778|Fhod1|9969_1	1	[ENSMUSG00000014778]	[Fhod1]	[=32]	[ENSMUST00000014922.5]	[protein_coding]
ENSMUSG00000014778|Fhod1|859_1	1	[ENSMUSG00000014778]	[Fhod1]	[=32]	[ENSMUST00000014922.5]	[protein_coding]
ENSMUSG00000014782|Plekhg4|18158_1	1	[ENSMUSG00000014782,ENSMUSG00000014782,ENSMUSG00000014782]	[Plekhg4,Plekhg4,Plekhg4]	[=32,=32,=32]	[ENSMUST00000160191.9,ENSMUST00000014927.8,ENSMUST00000214056.2]	[protein_coding,protein_coding,protein_coding]
ENSMUSG00000014782|Plekhg4|12932_1	1	[ENSMUSG00000014782,ENSMUSG00000014782,ENSMUSG00000014782]	[Plekhg4,Plekhg4,Plekhg4]	[=32,=32,=32]	[ENSMUST00000160191.9,ENSMUST00000014927.8,ENSMUST00000214056.2]	[protein_coding,protein_coding,protein_coding]
ENSMUSG00000014791|Elmo3|5440_1	1	[ENSMUSG00000014791,ENSMUSG00000014791]	[Elmo3,Elmo3]	[=32,=32]	[ENSMUST00000109375.4,ENSMUST00000212033.2]	[protein_coding,protein_coding]
ENSMUSG00000014791|Elmo3|3621_1	1	[ENSMUSG00000014791,ENSMUSG00000014791]	[Elmo3,Elmo3]	[=32,=32]	[ENSMUST00000109375.4,ENSMUST00000212033.2]	[protein_coding,protein_coding]
ENSMUSG00000014852|Adamts13|9326_1	1	[ENSMUSG00000014852,ENSMUSG00000014852]	[Adamts13,Adamts13]	[=32,=32]	[ENSMUST00000014996.14,ENSMUST00000102891.4]	[protein_coding,protein_coding]
ENSMUSG00000014852|Adamts13|12579_1	1	[ENSMUSG00000014852,ENSMUSG00000014852]	[Adamts13,Adamts13]	[=32,=32]	[ENSMUST00000014996.14,ENSMUST00000102891.4]	[protein_coding,protein_coding]
ENSMUSG00000014859|E2f4|4547_1	1	[ENSMUSG00000014859]	[E2f4]	[=32]	[ENSMUST00000015003.10]	[protein_coding]
ENSMUSG00000015966|Il17rb|6959_1	1	[ENSMUSG00000015966,ENSMUSG00000015966]	[Il17rb,Il17rb]	[=32,=32]	[ENSMUST00000016110.13,ENSMUST00000122205.9]	[protein_coding,protein_coding]
ENSMUSG00000015966|Il17rb|1434_1	1	[ENSMUSG00000015966,ENSMUSG00000015966]	[Il17rb,Il17rb]	[=32,=32]	[ENSMUST00000016110.13,ENSMUST00000122205.9]	[protein_coding,protein_coding]
ENSMUSG00000015968|Cacna1d|5878_1	1	[ENSMUSG00000015968,ENSMUSG00000015968,ENSMUSG00000015968,ENSMUSG00000015968,ENSMUSG00000015968,ENSMUSG00000015968,ENSMUSG00000015968]	[Cacna1d,Cacna1d,Cacna1d,Cacna1d,Cacna1d,Cacna1d,Cacna1d]	[=32,=32,=32,=32,=32,=32,=32]	[ENSMUST00000223803.3,ENSMUST00000224785.3,ENSMUST00000238675.2,ENSMUST00000112249.10,ENSMUST00000224198.3,ENSMUST00000238504.2,ENSMUST00000112250.6]	[protein_coding,protein_coding,protein_coding,protein_coding,protein_coding,protein_coding,protein_coding]
ENSMUSG00000015968|Cacna1d|7235_1	1	[ENSMUSG00000015968,ENSMUSG00000015968,ENSMUSG00000015968,ENSMUSG00000015968,ENSMUSG00000015968,ENSMUSG00000015968,ENSMUSG00000015968]	[Cacna1d,Cacna1d,Cacna1d,Cacna1d,Cacna1d,Cacna1d,Cacna1d]	[=32,=32,=32,=32,=32,=32,=32]	[ENSMUST00000223803.3,ENSMUST00000224785.3,ENSMUST00000238675.2,ENSMUST00000112249.10,ENSMUST00000224198.3,ENSMUST00000238504.2,ENSMUST00000112250.6]	[protein_coding,protein_coding,protein_coding,protein_coding,protein_coding,protein_coding,protein_coding]
ENSMUSG00000016018|Mtrex|16823_1	1	[ENSMUSG00000016018]	[Mtrex]	[=32]	[ENSMUST00000022281.5]	[protein_coding]
ENSMUSG00000016018|Mtrex|17948_1	1	[ENSMUSG00000016018]	[Mtrex]	[=32]	[ENSMUST00000022281.5]	[protein_coding]
ENSMUSG00000016028|Celsr1|14990_1	1	[ENSMUSG00000016028]	[Celsr1]	[=32]	[ENSMUST00000016172.10]	[protein_coding]
ENSMUSG00000016028|Celsr1|5584_1	1	[ENSMUSG00000016028]	[Celsr1]	[=32]	[ENSMUST00000016172.10]	[protein_coding]
ENSMUSG00000016028|Celsr1|4919_1	1	[ENSMUSG00000016028]	[Celsr1]	[=32]	[ENSMUST00000016172.10]	[protein_coding]
ENSMUSG00000016087|Fli1|9368_1	1	[ENSMUSG00000016087]	[Fli1]	[=32]	[ENSMUST00000016231.14]	[protein_coding]
ENSMUSG00000018143|Mafk|12053_1	1	[ENSMUSG00000018143,ENSMUSG00000018143]	[Mafk,Mafk]	[=32,=32]	[ENSMUST00000018287.10,ENSMUST00000110836.2]	[protein_coding,protein_coding]
ENSMUSG00000018143|Mafk|2626_1	1	[ENSMUSG00000018143,ENSMUSG00000018143]	[Mafk,Mafk]	[=32,=32]	[ENSMUST00000018287.10,ENSMUST00000110836.2]	[protein_coding,protein_coding]
ENSMUSG00000018160|Med1|12565_1	1	[ENSMUSG00000018160,ENSMUSG00000018160,ENSMUSG00000018160]	[Med1,Med1,Med1]	[=32,=32,=32]	[ENSMUST00000107545.9,ENSMUST00000092735.12,ENSMUST00000018304.7]	[protein_coding,protein_coding,protein_coding]
ENSMUSG00000018160|Med1|15598_1	1	[ENSMUSG00000018160,ENSMUSG00000018160,ENSMUSG00000018160]	[Med1,Med1,Med1]	[=32,=32,=32]	[ENSMUST00000107545.9,ENSMUST00000092735.12,ENSMUST00000018304.7]	[protein_coding,protein_coding,protein_coding]
ENSMUSG00000018166|Erbb3|2583_1	1	[ENSMUSG00000018166]	[Erbb3]	[=32]	[ENSMUST00000082059.7]	[protein_coding]
ENSMUSG00000018166|Erbb3|15762_1	1	[ENSMUSG00000018166]	[Erbb3]	[=32]	[ENSMUST00000082059.7]	[protein_coding]
ENSMUSG00000018209|Stk4|5227_1	1	[ENSMUSG00000018209,ENSMUSG00000018209]	[Stk4,Stk4]	[=32,=32]	[ENSMUST00000088291.5,ENSMUST00000018353.14]	[protein_coding,protein_coding]
ENSMUSG00000018209|Stk4|11085_1	1	[ENSMUSG00000018209,ENSMUSG00000018209]	[Stk4,Stk4]	[=32,=32]	[ENSMUST00000088291.5,ENSMUST00000018353.14]	[protein_coding,protein_coding]
ENSMUSG00000018238|Gdf9|12569_1	1	[ENSMUSG00000018238]	[Gdf9]	[=32]	[ENSMUST00000018382.7]	[protein_coding]
ENSMUSG00000019437|Tlcd1|1526_1	1	[ENSMUSG00000019437,ENSMUSG00000019437,ENSMUSG00000019437]	[Tlcd1,Tlcd1,Tlcd1]	[=32,=32,=32]	[ENSMUST00000127587.8,ENSMUST00000098545.12,ENSMUST00000092880.14]	[protein_coding,protein_coding,protein_coding]
ENSMUSG00000019464|Ptger1|15037_1	1	[ENSMUSG00000019464]	[Ptger1]	[=32]	[ENSMUST00000019608.7]	[protein_coding]
ENSMUSG00000019464|Ptger1|9292_1	1	[ENSMUSG00000019464]	[Ptger1]	[=32]	[ENSMUST00000019608.7]	[protein_coding]
ENSMUSG00000019471|Cdc37|9773_1	1	[ENSMUSG00000019471]	[Cdc37]	[=32]	[ENSMUST00000019615.11]	[protein_coding]
ENSMUSG00000019471|Cdc37|9261_1	1	[ENSMUSG00000019471]	[Cdc37]	[=32]	[ENSMUST00000019615.11]	[protein_coding]
ENSMUSG00000019489|Cd70|7185_1	1	[ENSMUSG00000019489]	[Cd70]	[=32]	[ENSMUST00000019633.8]	[protein_coding]
ENSMUSG00000019489|Cd70|11649_1	1	[ENSMUSG00000019489]	[Cd70]	[=32]	[ENSMUST00000019633.8]	[protein_coding]
ENSMUSG00000019558|Slc6a8|3840_1	1	[ENSMUSG00000019558,ENSMUSG00000019558,ENSMUSG00000019558,ENSMUSG00000019558]	[Slc6a8,Slc6a8,Slc6a8,Slc6a8]	[=32,=32,=32,=32]	[ENSMUST00000033752.14,ENSMUST00000114465.9,ENSMUST00000114467.10,ENSMUST00000164449.8]	[protein_coding,protein_coding,protein_coding,protein_coding]
ENSMUSG00000019900|Rfx6|7853_1	1	[ENSMUSG00000019900,ENSMUSG00000019900,ENSMUSG00000019900]	[Rfx6,Rfx6,Rfx6]	[=32,=32,=32]	[ENSMUST00000050455.5,ENSMUST00000122922.10,ENSMUST00000219364.2]	[protein_coding,protein_coding,protein_coding]
ENSMUSG00000019900|Rfx6|527_1	1	[ENSMUSG00000019900,ENSMUSG00000019900,ENSMUSG00000019900]	[Rfx6,Rfx6,Rfx6]	[=32,=32,=32]	[ENSMUST00000050455.5,ENSMUST00000122922.10,ENSMUST00000219364.2]	[protein_coding,protein_coding,protein_coding]
ENSMUSG00000012705|Retn|5517_1	1	[ENSMUSG00000012705]	[Retn]	[=32]	[ENSMUST00000169234.3]	[protein_coding]
ENSMUSG00000012819|Cdh23|14631_1	1	[ENSMUSG00000012819,ENSMUSG00000012819,ENSMUSG00000012819,ENSMUSG00000012819,ENSMUSG00000012819]	[Cdh23,Cdh23,Cdh23,Cdh23,Cdh23]	[=32,=32,=32,=32,=32]	[ENSMUST00000073242.11,ENSMUST00000105462.8,ENSMUST00000105464.9,ENSMUST00000105461.10,ENSMUST00000105463.9]	[protein_coding,protein_coding,protein_coding,protein_coding,protein_coding]
ENSMUSG00000012819|Cdh23|13653_1	1	[ENSMUSG00000012819,ENSMUSG00000012819,ENSMUSG00000012819,ENSMUSG00000012819,ENSMUSG00000012819]	[Cdh23,Cdh23,Cdh23,Cdh23,Cdh23]	[=32,=32,=32,=32,=32]	[ENSMUST00000073242.11,ENSMUST00000105462.8,ENSMUST00000105464.9,ENSMUST00000105461.10,ENSMUST00000105463.9]	[protein_coding,protein_coding,protein_coding,protein_coding,protein_coding]
ENSMUSG00000013033|Adgrl1|9727_1	1	[ENSMUSG00000013033,ENSMUSG00000013033,ENSMUSG00000013033,ENSMUSG00000013033,ENSMUSG00000013033]	[Adgrl1,Adgrl1,Adgrl1,Adgrl1,Adgrl1]	[=32,=32,=32,=32,=32]	[ENSMUST00000132500.8,ENSMUST00000152978.8,ENSMUST00000141158.8,ENSMUST00000131717.2,ENSMUST00000045393.15]	[protein_coding,protein_coding,protein_coding,protein_coding,protein_coding]
ENSMUSG00000013033|Adgrl1|5366_1	1	[ENSMUSG00000013033,ENSMUSG00000013033,ENSMUSG00000013033,ENSMUSG00000013033,ENSMUSG00000013033]	[Adgrl1,Adgrl1,Adgrl1,Adgrl1,Adgrl1]	[=32,=32,=32,=32,=32]	[ENSMUST00000132500.8,ENSMUST00000152978.8,ENSMUST00000141158.8,ENSMUST00000131717.2,ENSMUST00000045393.15]	[protein_coding,protein_coding,protein_coding,protein_coding,protein_coding]
ENSMUSG00000013089|Etv5|7179_1	1	[ENSMUSG00000013089,ENSMUSG00000013089]	[Etv5,Etv5]	[=32,=32]	[ENSMUST00000079601.13,ENSMUST00000168774.8]	[protein_coding,protein_coding]
ENSMUSG00000013089|Etv5|4821_1	1	[ENSMUSG00000013089,ENSMUSG00000013089]	[Etv5,Etv5]	[=32,=32]	[ENSMUST00000079601.13,ENSMUST00000168774.8]	[protein_coding,protein_coding]
ENSMUSG00000013415|Igf2bp1|13872_1	1	[ENSMUSG00000013415]	[Igf2bp1]	[=32]	[ENSMUST00000013559.3]	[protein_coding]
ENSMUSG00000013415|Igf2bp1|2331_1	1	[ENSMUSG00000013415]	[Igf2bp1]	[=32]	[ENSMUST00000013559.3]	[protein_coding]
ENSMUSG00000015889|Lta4h|14029_1	1	[ENSMUSG00000015889]	[Lta4h]	[=32]	[ENSMUST00000016033.9]	[protein_coding]
ENSMUSG00000015889|Lta4h|9277_1	1	[ENSMUSG00000015889]	[Lta4h]	[=32]	[ENSMUST00000016033.9]	[protein_coding]
ENSMUSG00000015947|Fcgr1|16627_1	1	[ENSMUSG00000015947]	[Fcgr1]	[=32]	[ENSMUST00000029748.8]	[protein_coding]
ENSMUSG00000015947|Fcgr1|15283_1	1	[ENSMUSG00000015947]	[Fcgr1]	[=32]	[ENSMUST00000029748.8]	[protein_coding]
ENSMUSG00000015950|Ncf1|7894_1	1	[ENSMUSG00000015950,ENSMUSG00000015950,ENSMUSG00000015950]	[Ncf1,Ncf1,Ncf1]	[=32,=32,=32]	[ENSMUST00000111275.8,ENSMUST00000016094.13,ENSMUST00000144086.2]	[protein_coding,protein_coding,protein_coding]
ENSMUSG00000015950|Ncf1|1321_1	1	[ENSMUSG00000015950,ENSMUSG00000015950,ENSMUSG00000015950]	[Ncf1,Ncf1,Ncf1]	[=32,=32,=32]	[ENSMUST00000111275.8,ENSMUST00000016094.13,ENSMUST00000144086.2]	[protein_coding,protein_coding,protein_coding]
ENSMUSG00000015957|Wnt11|2623_1	1	[ENSMUSG00000015957,ENSMUSG00000015957]	[Wnt11,Wnt11]	[=32,=32]	[ENSMUST00000067495.9,ENSMUST00000167303.8]	[protein_coding,protein_coding]
ENSMUSG00000015957|Wnt11|10843_1	1	[ENSMUSG00000015957,ENSMUSG00000015957]	[Wnt11,Wnt11]	[=32,=32]	[ENSMUST00000067495.9,ENSMUST00000167303.8]	[protein_coding,protein_coding]
ENSMUSG00000017692|Rhbdl3|13634_1	1	[ENSMUSG00000017692]	[Rhbdl3]	[=32]	[ENSMUST00000017836.8]	[protein_coding]
ENSMUSG00000017697|Ada|10858_1	1	[ENSMUSG00000017697]	[Ada]	[=32]	[ENSMUST00000017841.4]	[protein_coding]
ENSMUSG00000017697|Ada|18524_1	1	[ENSMUSG00000017697]	[Ada]	[=32]	[ENSMUST00000017841.4]	[protein_coding]
ENSMUSG00000017716|Birc5|18564_1	1	[ENSMUSG00000017716,ENSMUSG00000017716]	[Birc5,Birc5]	[=32,=32]	[ENSMUST00000081387.11,ENSMUST00000093906.5]	[protein_coding,protein_coding]
ENSMUSG00000017716|Birc5|9049_1	1	[ENSMUSG00000017716,ENSMUSG00000017716]	[Birc5,Birc5]	[=32,=32]	[ENSMUST00000081387.11,ENSMUST00000093906.5]	[protein_coding,protein_coding]
ENSMUSG00000017716|Birc5|14604_1	1	[ENSMUSG00000017716]	[Birc5]	[=32]	[ENSMUST00000093906.5]	[protein_coding]
ENSMUSG00000017724|Etv4|2219_1	1	[ENSMUSG00000017724,ENSMUSG00000017724,ENSMUSG00000017724]	[Etv4,Etv4,Etv4]	[=32,=32,=32]	[ENSMUST00000107176.8,ENSMUST00000017868.7,ENSMUST00000164750.8]	[protein_coding,protein_coding,protein_coding]
ENSMUSG00000017724|Etv4|814_1	1	[ENSMUSG00000017724,ENSMUSG00000017724,ENSMUSG00000017724]	[Etv4,Etv4,Etv4]	[=32,=32,=32]	[ENSMUST00000107176.8,ENSMUST00000017868.7,ENSMUST00000164750.8]	[protein_coding,protein_coding,protein_coding]
ENSMUSG00000017737|Mmp9|9990_1	1	[ENSMUSG00000017737]	[Mmp9]	[=32]	[ENSMUST00000017881.3]	[protein_coding]
ENSMUSG00000017737|Mmp9|11011_1	1	[ENSMUSG00000017737]	[Mmp9]	[=32]	[ENSMUST00000017881.3]	[protein_coding]
ENSMUSG00000018830|Myh11|6219_1	1	[ENSMUSG00000018830,ENSMUSG00000018830,ENSMUSG00000018830]	[Myh11,Myh11,Myh11]	[=32,=32,=32]	[ENSMUST00000230397.2,ENSMUST00000090287.5,ENSMUST00000231567.2]	[protein_coding,protein_coding,protein_coding]
ENSMUSG00000018841|Rad51d|11109_1	1	[ENSMUSG00000018841,ENSMUSG00000018841,ENSMUSG00000018841]	[Rad51d,Rad51d,Rad51d]	[=32,=32,=32]	[ENSMUST00000021033.16,ENSMUST00000018985.15,ENSMUST00000092844.13]	[protein_coding,protein_coding,protein_coding]
ENSMUSG00000018841|Rad51d|2011_1	1	[ENSMUSG00000018841,ENSMUSG00000018841]	[Rad51d,Rad51d]	[=32,=32]	[ENSMUST00000021033.16,ENSMUST00000018985.15]	[protein_coding,protein_coding]
ENSMUSG00000018899|Irf1|12073_1	1	[ENSMUSG00000018899,ENSMUSG00000018899,ENSMUSG00000018899]	[Irf1,Irf1,Irf1]	[=32,=32,=32]	[ENSMUST00000108920.10,ENSMUST00000108922.9,ENSMUST00000019043.13]	[protein_coding,protein_coding,protein_coding]
ENSMUSG00000018899|Irf1|2084_1	1	[ENSMUSG00000018899,ENSMUSG00000018899,ENSMUSG00000018899]	[Irf1,Irf1,Irf1]	[=32,=32,=32]	[ENSMUST00000108920.10,ENSMUST00000108922.9,ENSMUST00000019043.13]	[protein_coding,protein_coding,protein_coding]
ENSMUSG00000018900|Slc22a5|3811_1	1	[ENSMUSG00000018900]	[Slc22a5]	[=32]	[ENSMUST00000019044.8]	[protein_coding]
ENSMUSG00000018900|Slc22a5|6860_1	1	[ENSMUSG00000018900]	[Slc22a5]	[=32]	[ENSMUST00000019044.8]	[protein_coding]
ENSMUSG00000018907|Alox12e|6262_1	1	[ENSMUSG00000018907]	[Alox12e]	[=32]	[ENSMUST00000019051.3]	[protein_coding]
ENSMUSG00000018907|Alox12e|202_1	1	[ENSMUSG00000018907]	[Alox12e]	[=32]	[ENSMUST00000019051.3]	[protein_coding]
ENSMUSG00000018909|Arrb1|3023_1	1	[ENSMUSG00000018909,ENSMUSG00000018909,ENSMUSG00000018909]	[Arrb1,Arrb1,Arrb1]	[=32,=32,=32]	[ENSMUST00000032995.15,ENSMUST00000179755.8,ENSMUST00000098266.9]	[protein_coding,protein_coding,protein_coding]
ENSMUSG00000019927|Ube2d1|5891_1	1	[ENSMUSG00000019927]	[Ube2d1]	[=32]	[ENSMUST00000020085.7]	[protein_coding]
ENSMUSG00000019927|Ube2d1|2171_1	1	[ENSMUSG00000019927]	[Ube2d1]	[=32]	[ENSMUST00000020085.7]	[protein_coding]
ENSMUSG00000019935|Slc17a8|13875_1	1	[ENSMUSG00000019935,ENSMUSG00000019935]	[Slc17a8,Slc17a8]	[=32,=32]	[ENSMUST00000020102.14,ENSMUST00000105295.2]	[protein_coding,protein_coding]
ENSMUSG00000019935|Slc17a8|4740_1	1	[ENSMUSG00000019935,ENSMUSG00000019935]	[Slc17a8,Slc17a8]	[=32,=32]	[ENSMUST00000020102.14,ENSMUST00000105295.2]	[protein_coding,protein_coding]
ENSMUSG00000019942|Cdk1|18191_1	1	[ENSMUSG00000019942,ENSMUSG00000019942]	[Cdk1,Cdk1]	[=32,=32]	[ENSMUST00000020099.13,ENSMUST00000119827.8]	[protein_coding,protein_coding]
ENSMUSG00000019942|Cdk1|13255_1	1	[ENSMUSG00000019942]	[Cdk1]	[=32]	[ENSMUST00000020099.13]	[protein_coding]
ENSMUSG00000019947|Arid5b|9676_1	1	[ENSMUSG00000019947,ENSMUSG00000019947]	[Arid5b,Arid5b]	[=32,=32]	[ENSMUST00000219238.2,ENSMUST00000218532.2]	[protein_coding,protein_coding]
ENSMUSG00000012114|Med15|5600_1	1	[ENSMUSG00000012114,ENSMUSG00000012114,ENSMUSG00000012114,ENSMUSG00000012114]	[Med15,Med15,Med15,Med15]	[=32,=32,=32,=32]	[ENSMUST00000232645.2,ENSMUST00000080936.14,ENSMUST00000012259.9,ENSMUST00000232236.2]	[protein_coding,protein_coding,protein_coding,protein_coding]
ENSMUSG00000012282|Wnt8a|121_1	1	[ENSMUSG00000012282]	[Wnt8a]	[=32]	[ENSMUST00000012426.3]	[protein_coding]
ENSMUSG00000012282|Wnt8a|8951_1	1	[ENSMUSG00000012282]	[Wnt8a]	[=32]	[ENSMUST00000012426.3]	[protein_coding]
ENSMUSG00000012396|Nanog|10826_1	1	[ENSMUSG00000012396,ENSMUSG00000012396,ENSMUSG00000012396]	[Nanog,Nanog,Nanog]	[=32,=32,=32]	[ENSMUST00000112581.8,ENSMUST00000012540.5,ENSMUST00000112580.8]	[protein_coding,protein_coding,protein_coding]
ENSMUSG00000015579|Nkx2-5|7537_1	1	[ENSMUSG00000015579]	[Nkx2-5]	[=32]	[ENSMUST00000015723.5]	[protein_coding]
ENSMUSG00000015579|Nkx2-5|9164_1	1	[ENSMUSG00000015579]	[Nkx2-5]	[=32]	[ENSMUST00000015723.5]	[protein_coding]
ENSMUSG00000015599|Ttbk1|9300_1	1	[ENSMUSG00000015599,ENSMUSG00000015599]	[Ttbk1,Ttbk1]	[=32,=32]	[ENSMUST00000047034.9,ENSMUST00000225808.2]	[protein_coding,protein_coding]
ENSMUSG00000015599|Ttbk1|3334_1	1	[ENSMUSG00000015599]	[Ttbk1]	[=32]	[ENSMUST00000047034.9]	[protein_coding]
ENSMUSG00000015599|Ttbk1|3334_2	1	[ENSMUSG00000015599]	[Ttbk1]	[=32]	[ENSMUST00000225808.2]	[protein_coding]
ENSMUSG00000015605|Srf|13150_1	1	[ENSMUSG00000015605]	[Srf]	[=32]	[ENSMUST00000015749.7]	[protein_coding]
ENSMUSG00000015605|Srf|11513_1	1	[ENSMUSG00000015605]	[Srf]	[=32]	[ENSMUST00000015749.7]	[protein_coding]
ENSMUSG00000015619|Gata3|7071_1	1	[ENSMUSG00000015619]	[Gata3]	[=32]	[ENSMUST00000102976.4]	[protein_coding]
ENSMUSG00000015619|Gata3|14425_1	1	[ENSMUSG00000015619]	[Gata3]	[=32]	[ENSMUST00000102976.4]	[protein_coding]
ENSMUSG00000015627|Gata5|16681_1	1	[ENSMUSG00000015627]	[Gata5]	[=32]	[ENSMUST00000015771.3]	[protein_coding]
ENSMUSG00000016477|E2f3|6185_1	1	[ENSMUSG00000016477,ENSMUSG00000016477,ENSMUSG00000016477]	[E2f3,E2f3,E2f3]	[=32,=32,=32]	[ENSMUST00000222730.2,ENSMUST00000102948.11,ENSMUST00000221536.2]	[protein_coding,protein_coding,protein_coding]
ENSMUSG00000016481|Cr1l|15107_1	1	[ENSMUSG00000016481,ENSMUSG00000016481,ENSMUSG00000016481]	[Cr1l,Cr1l,Cr1l]	[=32,=32,=32]	[ENSMUST00000193094.6,ENSMUST00000075451.12,ENSMUST00000194111.6]	[protein_coding,protein_coding,protein_coding]
ENSMUSG00000016481|Cr1l|12045_1	2	[ENSMUSG00000047657,ENSMUSG00000016481,ENSMUSG00000016481,ENSMUSG00000016481]	[Crry-ps,Cr1l,Cr1l,Cr1l]	[=32,=32,=32,=32]	[ENSMUST00000079090.6,ENSMUST00000193094.6,ENSMUST00000075451.12,ENSMUST00000194111.6]	[processed_pseudogene,protein_coding,protein_coding,protein_coding]
ENSMUSG00000016487|Ppfibp1|11298_1	1	[ENSMUSG00000016487,ENSMUSG00000016487]	[Ppfibp1,Ppfibp1]	[=32,=32]	[ENSMUST00000016631.14,ENSMUST00000111623.9]	[protein_coding,protein_coding]
ENSMUSG00000016487|Ppfibp1|17204_1	1	[ENSMUSG00000016487,ENSMUSG00000016487]	[Ppfibp1,Ppfibp1]	[=32,=32]	[ENSMUST00000016631.14,ENSMUST00000111623.9]	[protein_coding,protein_coding]
ENSMUSG00000016494|Cd34|2327_1	1	[ENSMUSG00000016494,ENSMUSG00000016494]	[Cd34,Cd34]	[=32,=32]	[ENSMUST00000016638.8,ENSMUST00000110815.9]	[protein_coding,protein_coding]
ENSMUSG00000016494|Cd34|10196_1	1	[ENSMUSG00000016494,ENSMUSG00000016494]	[Cd34,Cd34]	[=32,=32]	[ENSMUST00000016638.8,ENSMUST00000110815.9]	[protein_coding,protein_coding]
ENSMUSG00000016495|Plgrkt|14043_1	1	[ENSMUSG00000016495,ENSMUSG00000016495,ENSMUSG00000016495]	[Plgrkt,Plgrkt,Plgrkt]	[=32,=32,=32]	[ENSMUST00000143467.8,ENSMUST00000016639.12,ENSMUST00000152936.8]	[protein_coding,protein_coding,protein_coding]
ENSMUSG00000016495|Plgrkt|2613_1	1	[ENSMUSG00000016495,ENSMUSG00000016495]	[Plgrkt,Plgrkt]	[=32,=32]	[ENSMUST00000143467.8,ENSMUST00000016639.12]	[protein_coding,protein_coding]
ENSMUSG00000016496|Cd274|12361_1	1	[ENSMUSG00000016496]	[Cd274]	[=32]	[ENSMUST00000016640.8]	[protein_coding]
ENSMUSG00000018411|Mapt|6373_1	1	[ENSMUSG00000018411,ENSMUSG00000018411,ENSMUSG00000018411,ENSMUSG00000018411]	[Mapt,Mapt,Mapt,Mapt]	[=32,=32,=32,=32]	[ENSMUST00000106992.10,ENSMUST00000106989.3,ENSMUST00000106988.8,ENSMUST00000100347.11]	[protein_coding,protein_coding,protein_coding,protein_coding]
ENSMUSG00000018411|Mapt|18243_1	1	[ENSMUSG00000018411]	[Mapt]	[=32]	[ENSMUST00000106992.10]	[protein_coding]
ENSMUSG00000018442|Derl2|17851_1	1	[ENSMUSG00000018442,ENSMUSG00000018442]	[Derl2,Derl2]	[=32,=32]	[ENSMUST00000143850.8,ENSMUST00000171041.8]	[protein_coding,protein_coding]
ENSMUSG00000018442|Derl2|2862_1	1	[ENSMUSG00000018442]	[Derl2]	[=32]	[ENSMUST00000143850.8]	[protein_coding]
ENSMUSG00000018470|Kcnab3|99_1	1	[ENSMUSG00000018470]	[Kcnab3]	[=32]	[ENSMUST00000018614.3]	[protein_coding]
ENSMUSG00000018470|Kcnab3|7624_1	1	[ENSMUSG00000018470]	[Kcnab3]	[=32]	[ENSMUST00000018614.3]	[protein_coding]
ENSMUSG00000018470|Kcnab3|15198_1	1	[ENSMUSG00000018470]	[Kcnab3]	[=32]	[ENSMUST00000018614.3]	[protein_coding]
ENSMUSG00000018476|Kdm6b|482_1	1	[ENSMUSG00000018476]	[Kdm6b]	[=32]	[ENSMUST00000094077.5]	[protein_coding]
ENSMUSG00000019312|Grb7|16975_1	1	[ENSMUSG00000019312]	[Grb7]	[=32]	[ENSMUST00000019456.5]	[protein_coding]
ENSMUSG00000019320|Noxo1|14095_1	1	[ENSMUSG00000019320]	[Noxo1]	[=32]	[ENSMUST00000019464.8]	[protein_coding]
ENSMUSG00000019320|Noxo1|6924_1	1	[ENSMUSG00000019320]	[Noxo1]	[=32]	[ENSMUST00000019464.8]	[protein_coding]
ENSMUSG00000019359|Gdpd2|9384_1	1	[ENSMUSG00000019359,ENSMUSG00000019359]	[Gdpd2,Gdpd2]	[=32,=32]	[ENSMUST00000019503.14,ENSMUST00000113744.2]	[protein_coding,protein_coding]
ENSMUSG00000019359|Gdpd2|507_1	1	[ENSMUSG00000019359,ENSMUSG00000019359]	[Gdpd2,Gdpd2]	[=32,=32]	[ENSMUST00000019503.14,ENSMUST00000113744.2]	[protein_coding,protein_coding]
ENSMUSG00000019429|Ffar3|8096_1	1	[ENSMUSG00000019429,ENSMUSG00000019429]	[Ffar3,Ffar3]	[=32,=32]	[ENSMUST00000185748.2,ENSMUST00000094583.2]	[protein_coding,protein_coding]
ENSMUSG00000019429|Ffar3|14115_1	1	[ENSMUSG00000019429]	[Ffar3]	[=32]	[ENSMUST00000094583.2]	[protein_coding]
ENSMUSG00000019433|Gipc1|2295_1	1	[ENSMUSG00000019433]	[Gipc1]	[=32]	[ENSMUST00000019577.10]	[protein_coding]
ENSMUSG00000019433|Gipc1|336_1	1	[ENSMUSG00000019433]	[Gipc1]	[=32]	[ENSMUST00000019577.10]	[protein_coding]
ENSMUSG00000019437|Tlcd1|13096_1	1	[ENSMUSG00000019437,ENSMUSG00000019437,ENSMUSG00000019437,ENSMUSG00000019437]	[Tlcd1,Tlcd1,Tlcd1,Tlcd1]	[=32,=32,=32,=32]	[ENSMUST00000108338.2,ENSMUST00000127587.8,ENSMUST00000098545.12,ENSMUST00000092880.14]	[protein_coding,protein_coding,protein_coding,protein_coding]
ENSMUSG00000019874|Fabp7|17020_1	1	[ENSMUSG00000019874]	[Fabp7]	[=32]	[ENSMUST00000165013.2]	[protein_coding]
ENSMUSG00000019874|Fabp7|17020_2	1	[ENSMUSG00000019874]	[Fabp7]	[=32]	[ENSMUST00000020024.12]	[protein_coding]
ENSMUSG00000019876|Pkib|4190_1	1	[ENSMUSG00000019876,ENSMUSG00000019876,ENSMUSG00000019876]	[Pkib,Pkib,Pkib]	[=32,=32,=32]	[ENSMUST00000066028.13,ENSMUST00000095668.10,ENSMUST00000075992.12]	[protein_coding,protein_coding,protein_coding]
ENSMUSG00000019876|Pkib|14863_1	1	[ENSMUSG00000019876,ENSMUSG00000019876,ENSMUSG00000019876]	[Pkib,Pkib,Pkib]	[=32,=32,=32]	[ENSMUST00000066028.13,ENSMUST00000095668.10,ENSMUST00000075992.12]	[protein_coding,protein_coding,protein_coding]
ENSMUSG00000019878|Hsf2|9790_1	1	[ENSMUSG00000019878,ENSMUSG00000019878]	[Hsf2,Hsf2]	[=32,=32]	[ENSMUST00000220042.2,ENSMUST00000079833.6]	[protein_coding,protein_coding]
ENSMUSG00000019878|Hsf2|1045_1	1	[ENSMUSG00000019878,ENSMUSG00000019878]	[Hsf2,Hsf2]	[=32,=32]	[ENSMUST00000220042.2,ENSMUST00000079833.6]	[protein_coding,protein_coding]
ENSMUSG00000019880|Rspo3|3458_1	1	[ENSMUSG00000019880]	[Rspo3]	[=32]	[ENSMUST00000092623.5]	[protein_coding]
ENSMUSG00000019880|Rspo3|10600_1	1	[ENSMUSG00000019880]	[Rspo3]	[=32]	[ENSMUST00000092623.5]	[protein_coding]
ENSMUSG00000019880|Rspo3|9866_1	1	[ENSMUSG00000019880]	[Rspo3]	[=32]	[ENSMUST00000092623.5]	[protein_coding]
ENSMUSG00000019883|Echdc1|11002_1	1	[ENSMUSG00000019883,ENSMUSG00000019883]	[Echdc1,Echdc1]	[=32,=32]	[ENSMUST00000020034.6,ENSMUST00000160399.8]	[protein_coding,protein_coding]
ENSMUSG00000015120|Ube2i|6477_3	1	[ENSMUSG00000015120,ENSMUSG00000015120,ENSMUSG00000015120,ENSMUSG00000015120,ENSMUSG00000015120,ENSMUSG00000015120,ENSMUSG00000015120,ENSMUSG00000015120,ENSMUSG00000015120,ENSMUSG00000015120,ENSMUSG00000015120,ENSMUSG00000015120]	[Ube2i,Ube2i,Ube2i,Ube2i,Ube2i,Ube2i,Ube2i,Ube2i,Ube2i,Ube2i,Ube2i,Ube2i]	[=32,=32,=32,=32,X6=26,X8=24,=32,X6=26,=32,=32,=32,=32]	[ENSMUST00000249703.1,ENSMUST00000249684.1,ENSMUST00000172462.3,ENSMUST00000249682.1,ENSMUST00000249707.1,ENSMUST00000249699.1,ENSMUST00000173084.9,ENSMUST00000249686.1,ENSMUST00000173231.3,ENSMUST00000249690.1,ENSMUST00000172520.3,ENSMUST00000249695.1]	[protein_coding,protein_coding,protein_coding,protein_coding,protein_coding,protein_coding,protein_coding,protein_coding,protein_coding,protein_coding,protein_coding,protein_coding]
ENSMUSG00000015133|Lrrk1|10173_1	1	[ENSMUSG00000015133]	[Lrrk1]	[=32]	[ENSMUST00000015277.14]	[protein_coding]
ENSMUSG00000015133|Lrrk1|3082_1	1	[ENSMUSG00000015133]	[Lrrk1]	[=32]	[ENSMUST00000015277.14]	[protein_coding]
ENSMUSG00000015134|Aldh1a3|9172_1	1	[ENSMUSG00000015134,ENSMUSG00000015134,ENSMUSG00000015134]	[Aldh1a3,Aldh1a3,Aldh1a3]	[=32,=32,=32]	[ENSMUST00000015278.15,ENSMUST00000174209.8,ENSMUST00000174215.2]	[protein_coding,protein_coding,protein_coding]
ENSMUSG00000015134|Aldh1a3|8572_1	1	[ENSMUSG00000015134]	[Aldh1a3]	[=32]	[ENSMUST00000015278.15]	[protein_coding]
ENSMUSG00000015143|Actn1|12469_1	1	[ENSMUSG00000015143,ENSMUSG00000015143]	[Actn1,Actn1]	[=32,=32]	[ENSMUST00000167327.2,ENSMUST00000021554.16]	[protein_coding,protein_coding]
ENSMUSG00000015143|Actn1|14778_1	1	[ENSMUSG00000015143,ENSMUSG00000015143]	[Actn1,Actn1]	[=32,=32]	[ENSMUST00000167327.2,ENSMUST00000021554.16]	[protein_coding,protein_coding]
ENSMUSG00000017740|Slc12a5|4517_1	1	[ENSMUSG00000017740,ENSMUSG00000017740,ENSMUSG00000017740]	[Slc12a5,Slc12a5,Slc12a5]	[=32,=32,=32]	[ENSMUST00000202623.4,ENSMUST00000099092.8,ENSMUST00000202223.4]	[protein_coding,protein_coding,protein_coding]
ENSMUSG00000017740|Slc12a5|11771_1	1	[ENSMUSG00000017740,ENSMUSG00000017740,ENSMUSG00000017740]	[Slc12a5,Slc12a5,Slc12a5]	[=32,=32,=32]	[ENSMUST00000202623.4,ENSMUST00000099092.8,ENSMUST00000202223.4]	[protein_coding,protein_coding,protein_coding]
ENSMUSG00000017754|Pltp|13297_1	1	[ENSMUSG00000017754,ENSMUSG00000017754,ENSMUSG00000017754]	[Pltp,Pltp,Pltp]	[=32,=32,=32]	[ENSMUST00000059954.14,ENSMUST00000109317.10,ENSMUST00000109316.8]	[protein_coding,protein_coding,protein_coding]
ENSMUSG00000017754|Pltp|13286_1	1	[ENSMUSG00000017754,ENSMUSG00000017754,ENSMUSG00000017754]	[Pltp,Pltp,Pltp]	[=32,=32,=32]	[ENSMUST00000059954.14,ENSMUST00000109317.10,ENSMUST00000109316.8]	[protein_coding,protein_coding,protein_coding]
ENSMUSG00000017756|Slc12a7|7635_1	1	[ENSMUSG00000017756,ENSMUSG00000017756]	[Slc12a7,Slc12a7]	[=32,=32]	[ENSMUST00000381878.1,ENSMUST00000017900.9]	[protein_coding,protein_coding]
ENSMUSG00000017756|Slc12a7|9559_1	1	[ENSMUSG00000017756,ENSMUSG00000017756]	[Slc12a7,Slc12a7]	[=32,=32]	[ENSMUST00000381878.1,ENSMUST00000017900.9]	[protein_coding,protein_coding]
ENSMUSG00000017767|Spata25|7169_1	1	[ENSMUSG00000017767]	[Spata25]	[=32]	[ENSMUST00000017911.4]	[protein_coding]
ENSMUSG00000017767|Spata25|4674_1	1	[ENSMUSG00000017767]	[Spata25]	[=32]	[ENSMUST00000017911.4]	[protein_coding]
ENSMUSG00000017774|Myo1c|13980_1	1	[ENSMUSG00000017774,ENSMUSG00000017774,ENSMUSG00000017774,ENSMUSG00000017774]	[Myo1c,Myo1c,Myo1c,Myo1c]	[=32,=32,=32,=32]	[ENSMUST00000108431.3,ENSMUST00000102505.10,ENSMUST00000069057.13,ENSMUST00000102504.10]	[protein_coding,protein_coding,protein_coding,protein_coding]
ENSMUSG00000017774|Myo1c|17719_1	1	[ENSMUSG00000017774,ENSMUSG00000017774,ENSMUSG00000017774,ENSMUSG00000017774]	[Myo1c,Myo1c,Myo1c,Myo1c]	[=32,=32,=32,=32]	[ENSMUST00000108431.3,ENSMUST00000102505.10,ENSMUST00000069057.13,ENSMUST00000102504.10]	[protein_coding,protein_coding,protein_coding,protein_coding]
ENSMUSG00000019066|Rab3d|17947_1	1	[ENSMUSG00000019066,ENSMUSG00000019066]	[Rab3d,Rab3d]	[=32,=32]	[ENSMUST00000122211.8,ENSMUST00000115351.10]	[protein_coding,protein_coding]
ENSMUSG00000019082|Slc25a22|2371_1	1	[ENSMUSG00000019082,ENSMUSG00000019082,ENSMUSG00000019082,ENSMUSG00000019082]	[Slc25a22,Slc25a22,Slc25a22,Slc25a22]	[=32,=32,=32,=32]	[ENSMUST00000201710.4,ENSMUST00000106007.10,ENSMUST00000019226.14,ENSMUST00000106006.8]	[protein_coding,protein_coding,protein_coding,protein_coding]
ENSMUSG00000019082|Slc25a22|1099_1	1	[ENSMUSG00000019082,ENSMUSG00000019082,ENSMUSG00000019082,ENSMUSG00000019082]	[Slc25a22,Slc25a22,Slc25a22,Slc25a22]	[=32,=32,=32,=32]	[ENSMUST00000201710.4,ENSMUST00000106007.10,ENSMUST00000019226.14,ENSMUST00000106006.8]	[protein_coding,protein_coding,protein_coding,protein_coding]
ENSMUSG00000019102|Aldh3a1|2052_1	1	[ENSMUSG00000019102,ENSMUSG00000019102]	[Aldh3a1,Aldh3a1]	[=32,=32]	[ENSMUST00000019246.4,ENSMUST00000108716.8]	[protein_coding,protein_coding]
ENSMUSG00000019102|Aldh3a1|17832_1	1	[ENSMUSG00000019102,ENSMUSG00000019102]	[Aldh3a1,Aldh3a1]	[=32,=32]	[ENSMUST00000019246.4,ENSMUST00000108716.8]	[protein_coding,protein_coding]
ENSMUSG00000019146|Cacng2|4409_1	1	[ENSMUSG00000019146]	[Cacng2]	[=32]	[ENSMUST00000019290.3]	[protein_coding]
ENSMUSG00000019146|Cacng2|5240_1	1	[ENSMUSG00000019146]	[Cacng2]	[=32]	[ENSMUST00000019290.3]	[protein_coding]
ENSMUSG00000019173|Rab5c|4883_1	1	[ENSMUSG00000019173,ENSMUSG00000019173]	[Rab5c,Rab5c]	[=32,=32]	[ENSMUST00000107364.8,ENSMUST00000019317.12]	[protein_coding,protein_coding]
ENSMUSG00000019173|Rab5c|2122_1	1	[ENSMUSG00000019173,ENSMUSG00000019173]	[Rab5c,Rab5c]	[=32,=32]	[ENSMUST00000107364.8,ENSMUST00000019317.12]	[protein_coding,protein_coding]
ENSMUSG00000019230|Lhx9|14004_1	1	[ENSMUSG00000019230,ENSMUSG00000019230,ENSMUSG00000019230]	[Lhx9,Lhx9,Lhx9]	[=32,=32,=32]	[ENSMUST00000112030.9,ENSMUST00000019374.14,ENSMUST00000093486.10]	[protein_coding,protein_coding,protein_coding]
ENSMUSG00000019979|Apaf1|2555_2	1	[ENSMUSG00000019979]	[Apaf1]	[=32]	[ENSMUST00000161987.8]	[protein_coding]
ENSMUSG00000019982|Myb|14098_1	1	[ENSMUSG00000019982,ENSMUSG00000019982]	[Myb,Myb]	[=32,=32]	[ENSMUST00000188495.8,ENSMUST00000020158.9]	[protein_coding,protein_coding]
ENSMUSG00000019982|Myb|16778_1	1	[ENSMUSG00000019982,ENSMUSG00000019982]	[Myb,Myb]	[=32,=32]	[ENSMUST00000188495.8,ENSMUST00000020158.9]	[protein_coding,protein_coding]
ENSMUSG00000019986|Ahi1|462_1	1	[ENSMUSG00000019986,ENSMUSG00000019986]	[Ahi1,Ahi1]	[=32,=32]	[ENSMUST00000163505.3,ENSMUST00000105525.12]	[protein_coding,protein_coding]
ENSMUSG00000019986|Ahi1|6916_1	1	[ENSMUSG00000019986,ENSMUSG00000019986]	[Ahi1,Ahi1]	[=32,=32]	[ENSMUST00000163505.3,ENSMUST00000105525.12]	[protein_coding,protein_coding]
ENSMUSG00000019987|Arg1|4070_1	1	[ENSMUSG00000019987]	[Arg1]	[=32]	[ENSMUST00000020161.10]	[protein_coding]
ENSMUSG00000019987|Arg1|4704_1	1	[ENSMUSG00000019987]	[Arg1]	[=32]	[ENSMUST00000020161.10]	[protein_coding]
ENSMUSG00000019990|Pde7b|14302_1	1	[ENSMUSG00000019990,ENSMUSG00000019990,ENSMUSG00000019990,ENSMUSG00000019990]	[Pde7b,Pde7b,Pde7b,Pde7b]	[=32,=32,=32,=32]	[ENSMUST00000170265.8,ENSMUST00000169404.8,ENSMUST00000164195.2,ENSMUST00000020165.14]	[protein_coding,protein_coding,protein_coding,protein_coding]
ENSMUSG00000019990|Pde7b|6727_1	1	[ENSMUSG00000019990,ENSMUSG00000019990,ENSMUSG00000019990,ENSMUSG00000019990]	[Pde7b,Pde7b,Pde7b,Pde7b]	[=32,=32,=32,=32]	[ENSMUST00000170265.8,ENSMUST00000169404.8,ENSMUST00000164195.2,ENSMUST00000020165.14]	[protein_coding,protein_coding,protein_coding,protein_coding]
ENSMUSG00000015839|Nfe2l2|10422_1	1	[ENSMUSG00000015839]	[Nfe2l2]	[=32]	[ENSMUST00000102672.5]	[protein_coding]
ENSMUSG00000015839|Nfe2l2|10444_1	1	[ENSMUSG00000015839]	[Nfe2l2]	[=32]	[ENSMUST00000102672.5]	[protein_coding]
ENSMUSG00000015843|Rxrg|17595_1	1	[ENSMUSG00000015843,ENSMUSG00000015843,ENSMUSG00000015843,ENSMUSG00000015843]	[Rxrg,Rxrg,Rxrg,Rxrg]	[=32,=32,=32,=32]	[ENSMUST00000111386.8,ENSMUST00000015987.10,ENSMUST00000111380.2,ENSMUST00000111384.8]	[protein_coding,protein_coding,protein_coding,protein_coding]
ENSMUSG00000015843|Rxrg|10667_1	1	[ENSMUSG00000015843,ENSMUSG00000015843,ENSMUSG00000015843,ENSMUSG00000015843]	[Rxrg,Rxrg,Rxrg,Rxrg]	[=32,=32,=32,=32]	[ENSMUST00000111386.8,ENSMUST00000015987.10,ENSMUST00000111380.2,ENSMUST00000111384.8]	[protein_coding,protein_coding,protein_coding,protein_coding]
ENSMUSG00000015846|Rxra|157_1	1	[ENSMUSG00000015846,ENSMUSG00000015846,ENSMUSG00000015846,ENSMUSG00000015846]	[Rxra,Rxra,Rxra,Rxra]	[=32,=32,=32,=32]	[ENSMUST00000100251.9,ENSMUST00000077257.12,ENSMUST00000113934.2,ENSMUST00000238913.2]	[protein_coding,protein_coding,protein_coding,protein_coding]
ENSMUSG00000015846|Rxra|5060_1	1	[ENSMUSG00000015846,ENSMUSG00000015846,ENSMUSG00000015846,ENSMUSG00000015846]	[Rxra,Rxra,Rxra,Rxra]	[=32,=32,=32,=32]	[ENSMUST00000100251.9,ENSMUST00000077257.12,ENSMUST00000113934.2,ENSMUST00000238913.2]	[protein_coding,protein_coding,protein_coding,protein_coding]
ENSMUSG00000015854|Cd5l|14832_1	1	[ENSMUSG00000015854]	[Cd5l]	[=32]	[ENSMUST00000015998.8]	[protein_coding]
ENSMUSG00000015854|Cd5l|12182_1	1	[ENSMUSG00000015854]	[Cd5l]	[=32]	[ENSMUST00000015998.8]	[protein_coding]
ENSMUSG00000017776|Crk|7387_1	1	[ENSMUSG00000017776,ENSMUSG00000017776,ENSMUSG00000017776]	[Crk,Crk,Crk]	[=32,=32,=32]	[ENSMUST00000093115.4,ENSMUST00000108425.8,ENSMUST00000017920.14]	[protein_coding,protein_coding,protein_coding]
ENSMUSG00000017776|Crk|11639_1	1	[ENSMUSG00000017776,ENSMUSG00000017776]	[Crk,Crk]	[=32,=32]	[ENSMUST00000108425.8,ENSMUST00000017920.14]	[protein_coding,protein_coding]
ENSMUSG00000017801|Mlx|3995_1	1	[ENSMUSG00000017801,ENSMUSG00000017801,ENSMUSG00000017801]	[Mlx,Mlx,Mlx]	[=32,=32,=32]	[ENSMUST00000107302.8,ENSMUST00000017945.15,ENSMUST00000107303.10]	[protein_coding,protein_coding,protein_coding]
ENSMUSG00000017801|Mlx|2681_1	1	[ENSMUSG00000017801,ENSMUSG00000017801,ENSMUSG00000017801]	[Mlx,Mlx,Mlx]	[=32,=32,=32]	[ENSMUST00000107302.8,ENSMUST00000017945.15,ENSMUST00000107303.10]	[protein_coding,protein_coding,protein_coding]
ENSMUSG00000017802|Retreg3|2446_1	1	[ENSMUSG00000017802,ENSMUSG00000017802]	[Retreg3,Retreg3]	[=32,=32]	[ENSMUST00000107295.10,ENSMUST00000017946.6]	[protein_coding,protein_coding]
ENSMUSG00000017802|Retreg3|6845_1	1	[ENSMUSG00000017802,ENSMUSG00000017802]	[Retreg3,Retreg3]	[=32,=32]	[ENSMUST00000107295.10,ENSMUST00000017946.6]	[protein_coding,protein_coding]
ENSMUSG00000017817|Jph2|4966_1	1	[ENSMUSG00000017817,ENSMUSG00000017817]	[Jph2,Jph2]	[=32,=32]	[ENSMUST00000017961.11,ENSMUST00000109425.3]	[protein_coding,protein_coding]
ENSMUSG00000017817|Jph2|5557_1	1	[ENSMUSG00000017817,ENSMUSG00000017817]	[Jph2,Jph2]	[=32,=32]	[ENSMUST00000017961.11,ENSMUST00000109425.3]	[protein_coding,protein_coding]
ENSMUSG00000017830|Dhx58|4770_1	1	[ENSMUSG00000017830]	[Dhx58]	[=32]	[ENSMUST00000017974.13]	[protein_coding]
ENSMUSG00000017830|Dhx58|9709_1	1	[ENSMUSG00000017830]	[Dhx58]	[=32]	[ENSMUST00000017974.13]	[protein_coding]
ENSMUSG00000018932|Map2k3|15839_1	1	[ENSMUSG00000018932]	[Map2k3]	[=32]	[ENSMUST00000019076.10]	[protein_coding]
ENSMUSG00000018973|Hoxb1|11715_1	1	[ENSMUSG00000018973]	[Hoxb1]	[=32]	[ENSMUST00000019117.3]	[protein_coding]
ENSMUSG00000018973|Hoxb1|7862_1	1	[ENSMUSG00000018973]	[Hoxb1]	[=32]	[ENSMUST00000019117.3]	[protein_coding]
ENSMUSG00000018974|Sart3|2549_1	1	[ENSMUSG00000018974]	[Sart3]	[=32]	[ENSMUST00000019118.8]	[protein_coding]
ENSMUSG00000018974|Sart3|17419_1	1	[ENSMUSG00000018974]	[Sart3]	[=32]	[ENSMUST00000019118.8]	[protein_coding]
ENSMUSG00000018983|E2f2|7471_1	1	[ENSMUSG00000018983]	[E2f2]	[=32]	[ENSMUST00000061721.6]	[protein_coding]
ENSMUSG00000018983|E2f2|3749_1	1	[ENSMUSG00000018983]	[E2f2]	[=32]	[ENSMUST00000061721.6]	[protein_coding]
ENSMUSG00000019055|Plod1|16004_1	1	[ENSMUSG00000019055,ENSMUSG00000019055]	[Plod1,Plod1]	[=32,=32]	[ENSMUST00000105712.2,ENSMUST00000019199.14]	[protein_coding,protein_coding]
ENSMUSG00000019055|Plod1|18506_1	1	[ENSMUSG00000019055]	[Plod1]	[=32]	[ENSMUST00000019199.14]	[protein_coding]
ENSMUSG00000019066|Rab3d|5264_1	1	[ENSMUSG00000019066,ENSMUSG00000019066,ENSMUSG00000019066]	[Rab3d,Rab3d,Rab3d]	[=32,=32,=32]	[ENSMUST00000122211.8,ENSMUST00000115351.10,ENSMUST00000119055.8]	[protein_coding,protein_coding,protein_coding]
ENSMUSG00000019849|Prep|8035_1	1	[ENSMUSG00000019849]	[Prep]	[=32]	[ENSMUST00000099858.4]	[protein_coding]
ENSMUSG00000019849|Prep|5972_1	1	[ENSMUSG00000019849]	[Prep]	[=32]	[ENSMUST00000099858.4]	[protein_coding]
ENSMUSG00000019850|Tnfaip3|7338_1	1	[ENSMUSG00000019850,ENSMUSG00000019850]	[Tnfaip3,Tnfaip3]	[=32,=32]	[ENSMUST00000019997.11,ENSMUST00000105527.2]	[protein_coding,protein_coding]
ENSMUSG00000019850|Tnfaip3|11043_1	1	[ENSMUSG00000019850,ENSMUSG00000019850]	[Tnfaip3,Tnfaip3]	[=32,=32]	[ENSMUST00000019997.11,ENSMUST00000105527.2]	[protein_coding,protein_coding]
ENSMUSG00000019857|Asf1a|2676_1	1	[ENSMUSG00000019857,ENSMUSG00000019857,ENSMUSG00000019857]	[Asf1a,Asf1a,Asf1a]	[=32,=32,=32]	[ENSMUST00000219271.2,ENSMUST00000020004.8,ENSMUST00000219282.2]	[protein_coding,protein_coding,protein_coding]
ENSMUSG00000019857|Asf1a|17698_1	1	[ENSMUSG00000019857]	[Asf1a]	[=32]	[ENSMUST00000219282.2]	[protein_coding]
ENSMUSG00000019857|Asf1a|17698_2	1	[ENSMUSG00000019857]	[Asf1a]	[=32]	[ENSMUST00000020004.8]	[protein_coding]
ENSMUSG00000019861|Gopc|2514_1	1	[ENSMUSG00000019861,ENSMUSG00000019861]	[Gopc,Gopc]	[=32,=32]	[ENSMUST00000105475.9,ENSMUST00000020008.10]	[protein_coding,protein_coding]
ENSMUSG00000019861|Gopc|10523_1	1	[ENSMUSG00000019861,ENSMUSG00000019861]	[Gopc,Gopc]	[=32,=32]	[ENSMUST00000105475.9,ENSMUST00000020008.10]	[protein_coding,protein_coding]
ENSMUSG00000019874|Fabp7|785_1	1	[ENSMUSG00000019874,ENSMUSG00000019874]	[Fabp7,Fabp7]	[=32,=32]	[ENSMUST00000165013.2,ENSMUST00000020024.12]	[protein_coding,protein_coding]
ENSMUSG00000020051|Pah|14770_1	1	[ENSMUSG00000020051]	[Pah]	[=32]	[ENSMUST00000020241.17]	[protein_coding]
ENSMUSG00000020052|Ascl1|13545_1	1	[ENSMUSG00000020052]	[Ascl1]	[=32]	[ENSMUST00000020243.10]	[protein_coding]
ENSMUSG00000020052|Ascl1|13895_1	1	[ENSMUSG00000020052]	[Ascl1]	[=32]	[ENSMUST00000020243.10]	[protein_coding]
ENSMUSG00000020053|Igf1|10107_1	1	[ENSMUSG00000020053,ENSMUSG00000020053,ENSMUSG00000020053,ENSMUSG00000020053,ENSMUSG00000020053,ENSMUSG00000020053,ENSMUSG00000020053]	[Igf1,Igf1,Igf1,Igf1,Igf1,Igf1,Igf1]	[=32,=32,=32,=32,=32,=32,=32]	[ENSMUST00000105300.9,ENSMUST00000062862.13,ENSMUST00000121952.8,ENSMUST00000122386.8,ENSMUST00000121161.8,ENSMUST00000122100.3,ENSMUST00000095360.11]	[protein_coding,protein_coding,protein_coding,protein_coding,protein_coding,protein_coding,protein_coding]
ENSMUSG00000020053|Igf1|2127_1	1	[ENSMUSG00000020053]	[Igf1]	[=32]	[ENSMUST00000062862.13]	[protein_coding]
ENSMUSG00000020053|Igf1|2127_2	1	[ENSMUSG00000020053,ENSMUSG00000020053,ENSMUSG00000020053,ENSMUSG00000020053,ENSMUSG00000020053,ENSMUSG00000020053]	[Igf1,Igf1,Igf1,Igf1,Igf1,Igf1]	[=32,=32,=32,=32,=32,=32]	[ENSMUST00000105300.9,ENSMUST00000121952.8,ENSMUST00000122386.8,ENSMUST00000121161.8,ENSMUST00000122100.3,ENSMUST00000095360.11]	[protein_coding,protein_coding,protein_coding,protein_coding,protein_coding,protein_coding]
ENSMUSG00000020053|Igf1|1655_1	1	[ENSMUSG00000020053]	[Igf1]	[=32]	[ENSMUST00000062862.13]	[protein_coding]
ENSMUSG00000020053|Igf1|1655_2	1	[ENSMUSG00000020053,ENSMUSG00000020053,ENSMUSG00000020053,ENSMUSG00000020053,ENSMUSG00000020053,ENSMUSG00000020053]	[Igf1,Igf1,Igf1,Igf1,Igf1,Igf1]	[=32,=32,=32,=32,=32,=32]	[ENSMUST00000105300.9,ENSMUST00000121952.8,ENSMUST00000122386.8,ENSMUST00000121161.8,ENSMUST00000122100.3,ENSMUST00000095360.11]	[protein_coding,protein_coding,protein_coding,protein_coding,protein_coding,protein_coding]
ENSMUSG00000017119|Nbr1|9955_1	1	[ENSMUSG00000017119,ENSMUSG00000017119,ENSMUSG00000017119,ENSMUSG00000017119,ENSMUSG00000017119,ENSMUSG00000017119,ENSMUSG00000017119]	[Nbr1,Nbr1,Nbr1,Nbr1,Nbr1,Nbr1,Nbr1]	[=32,=32,=32,=32,=32,=32,=32]	[ENSMUST00000107213.8,ENSMUST00000107212.8,ENSMUST00000107218.10,ENSMUST00000071537.13,ENSMUST00000107208.8,ENSMUST00000103098.9,ENSMUST00000103099.8]	[protein_coding,protein_coding,protein_coding,protein_coding,protein_coding,protein_coding,protein_coding]
ENSMUSG00000017119|Nbr1|7849_1	1	[ENSMUSG00000017119,ENSMUSG00000017119,ENSMUSG00000017119,ENSMUSG00000017119,ENSMUSG00000017119,ENSMUSG00000017119,ENSMUSG00000017119]	[Nbr1,Nbr1,Nbr1,Nbr1,Nbr1,Nbr1,Nbr1]	[=32,=32,=32,=32,=32,=32,=32]	[ENSMUST00000107213.8,ENSMUST00000107212.8,ENSMUST00000107218.10,ENSMUST00000071537.13,ENSMUST00000107208.8,ENSMUST00000103098.9,ENSMUST00000103099.8]	[protein_coding,protein_coding,protein_coding,protein_coding,protein_coding,protein_coding,protein_coding]
ENSMUSG00000017146|Brca1|12837_1	1	[ENSMUSG00000017146]	[Brca1]	[=32]	[ENSMUST00000017290.11]	[protein_coding]
ENSMUSG00000017146|Brca1|3671_1	1	[ENSMUSG00000017146]	[Brca1]	[=32]	[ENSMUST00000017290.11]	[protein_coding]
ENSMUSG00000017165|Gast|2199_1	1	[ENSMUSG00000017165]	[Gast]	[=32]	[ENSMUST00000017309.2]	[protein_coding]
ENSMUSG00000017165|Gast|6757_1	1	[ENSMUSG00000017165]	[Gast]	[=32]	[ENSMUST00000017309.2]	[protein_coding]
ENSMUSG00000017167|Cntnap1|809_1	1	[ENSMUSG00000017167]	[Cntnap1]	[=32]	[ENSMUST00000103109.4]	[protein_coding]
ENSMUSG00000018476|Kdm6b|9623_1	1	[ENSMUSG00000018476]	[Kdm6b]	[=32]	[ENSMUST00000094077.5]	[protein_coding]
ENSMUSG00000018481|Appbp2|7699_1	1	[ENSMUSG00000018481]	[Appbp2]	[=32]	[ENSMUST00000018625.10]	[protein_coding]
ENSMUSG00000018481|Appbp2|12562_1	1	[ENSMUSG00000018481]	[Appbp2]	[=32]	[ENSMUST00000018625.10]	[protein_coding]
ENSMUSG00000018486|Wnt9b|15925_1	1	[ENSMUSG00000018486]	[Wnt9b]	[=32]	[ENSMUST00000018630.3]	[protein_coding]
ENSMUSG00000018486|Wnt9b|3116_1	1	[ENSMUSG00000018486]	[Wnt9b]	[=32]	[ENSMUST00000018630.3]	[protein_coding]
ENSMUSG00000018500|Adora2b|14529_1	1	[ENSMUSG00000018500]	[Adora2b]	[=32]	[ENSMUST00000018644.3]	[protein_coding]
ENSMUSG00000018500|Adora2b|8445_1	1	[ENSMUSG00000018500]	[Adora2b]	[=32]	[ENSMUST00000018644.3]	[protein_coding]
ENSMUSG00000018501|Ncor1|2198_1	1	[ENSMUSG00000018501,ENSMUSG00000018501,ENSMUSG00000018501,ENSMUSG00000018501]	[Ncor1,Ncor1,Ncor1,Ncor1]	[=32,=32,=32,=32]	[ENSMUST00000101067.10,ENSMUST00000018645.13,ENSMUST00000037575.15,ENSMUST00000101066.10]	[protein_coding,protein_coding,protein_coding,protein_coding]
ENSMUSG00000018501|Ncor1|2198_2	1	[ENSMUSG00000018501]	[Ncor1]	[=32]	[ENSMUST00000069456.11]	[protein_coding]
ENSMUSG00000018501|Ncor1|2821_1	1	[ENSMUSG00000018501,ENSMUSG00000018501,ENSMUSG00000018501,ENSMUSG00000018501]	[Ncor1,Ncor1,Ncor1,Ncor1]	[=32,=32,=32,=32]	[ENSMUST00000101067.10,ENSMUST00000069456.11,ENSMUST00000018645.13,ENSMUST00000101066.10]	[protein_coding,protein_coding,protein_coding,protein_coding]
ENSMUSG00000019689|Fmc1|13610_1	1	[ENSMUSG00000019689]	[Fmc1]	[=32]	[ENSMUST00000019833.5]	[protein_coding]
ENSMUSG00000019699|Akt3|15671_1	1	[ENSMUSG00000019699,ENSMUSG00000019699,ENSMUSG00000019699]	[Akt3,Akt3,Akt3]	[=32,=32,=32]	[ENSMUST00000019843.15,ENSMUST00000111159.2,ENSMUST00000111160.9]	[protein_coding,protein_coding,protein_coding]
ENSMUSG00000019699|Akt3|9187_1	1	[ENSMUSG00000019699,ENSMUSG00000019699,ENSMUSG00000019699]	[Akt3,Akt3,Akt3]	[=32,=32,=32]	[ENSMUST00000019843.15,ENSMUST00000111159.2,ENSMUST00000111160.9]	[protein_coding,protein_coding,protein_coding]
ENSMUSG00000019718|L3hypdh|8071_1	1	[ENSMUSG00000019718]	[L3hypdh]	[=32]	[ENSMUST00000019862.3]	[protein_coding]
ENSMUSG00000019718|L3hypdh|562_1	1	[ENSMUSG00000019718]	[L3hypdh]	[=32]	[ENSMUST00000019862.3]	[protein_coding]
ENSMUSG00000019726|Lyst|5315_1	1	[ENSMUSG00000019726]	[Lyst]	[=32]	[ENSMUST00000110559.3]	[protein_coding]
ENSMUSG00000019726|Lyst|4622_1	1	[ENSMUSG00000019726]	[Lyst]	[=32]	[ENSMUST00000110559.3]	[protein_coding]
ENSMUSG00000019737|Syne4|806_1	1	[ENSMUSG00000019737,ENSMUSG00000019737]	[Syne4,Syne4]	[=32,=32]	[ENSMUST00000176304.8,ENSMUST00000054594.15]	[protein_coding,protein_coding]
ENSMUSG00000019737|Syne4|9084_1	1	[ENSMUSG00000019737,ENSMUSG00000019737]	[Syne4,Syne4]	[=32,=32]	[ENSMUST00000176304.8,ENSMUST00000054594.15]	[protein_coding,protein_coding]
ENSMUSG00000019756|Prl8a1|3252_1	1	[ENSMUSG00000019756,ENSMUSG00000019756]	[Prl8a1,Prl8a1]	[=32,=32]	[ENSMUST00000095926.2,ENSMUST00000006664.8]	[protein_coding,protein_coding]
ENSMUSG00000019996|Map7|12591_1	1	[ENSMUSG00000019996,ENSMUSG00000019996]	[Map7,Map7]	[=32,=32]	[ENSMUST00000020173.16,ENSMUST00000116259.5]	[protein_coding,protein_coding]
ENSMUSG00000019997|Ccn2|428_1	1	[ENSMUSG00000019997,ENSMUSG00000019997]	[Ccn2,Ccn2]	[=32,=32]	[ENSMUST00000176228.2,ENSMUST00000020171.12]	[protein_coding,protein_coding]
ENSMUSG00000019997|Ccn2|16983_1	1	[ENSMUSG00000019997,ENSMUSG00000019997]	[Ccn2,Ccn2]	[=32,=32]	[ENSMUST00000176228.2,ENSMUST00000020171.12]	[protein_coding,protein_coding]
ENSMUSG00000020000|Moxd1|15999_1	1	[ENSMUSG00000020000]	[Moxd1]	[=32]	[ENSMUST00000095784.3]	[protein_coding]
ENSMUSG00000020000|Moxd1|7002_1	1	[ENSMUSG00000020000]	[Moxd1]	[=32]	[ENSMUST00000095784.3]	[protein_coding]
ENSMUSG00000020009|Ifngr1|12012_1	1	[ENSMUSG00000020009]	[Ifngr1]	[=32]	[ENSMUST00000020188.13]	[protein_coding]
ENSMUSG00000020009|Ifngr1|113_1	1	[ENSMUSG00000020009]	[Ifngr1]	[=32]	[ENSMUST00000020188.13]	[protein_coding]
ENSMUSG00000020017|Hal|14415_1	1	[ENSMUSG00000020017]	[Hal]	[=32]	[ENSMUST00000129421.8]	[protein_coding]
ENSMUSG00000020017|Hal|13714_1	1	[ENSMUSG00000020017]	[Hal]	[=32]	[ENSMUST00000129421.8]	[protein_coding]
ENSMUSG00000020019|Ntn4|12851_1	1	[ENSMUSG00000020019]	[Ntn4]	[=32]	[ENSMUST00000020204.5]	[protein_coding]
ENSMUSG00000020122|Egfr|17781_1	1	[ENSMUSG00000020122,ENSMUSG00000020122]	[Egfr,Egfr]	[=32,=32]	[ENSMUST00000020329.13,ENSMUST00000102884.10]	[protein_coding,protein_coding]
ENSMUSG00000020128|Vps54|3593_1	1	[ENSMUSG00000020128,ENSMUSG00000020128]	[Vps54,Vps54]	[=32,=32]	[ENSMUST00000109578.8,ENSMUST00000006221.14]	[protein_coding,protein_coding]
ENSMUSG00000020128|Vps54|13743_1	1	[ENSMUSG00000020128,ENSMUSG00000020128]	[Vps54,Vps54]	[=32,=32]	[ENSMUST00000109578.8,ENSMUST00000006221.14]	[protein_coding,protein_coding]
ENSMUSG00000020131|Pcsk4|5236_1	1	[ENSMUSG00000020131]	[Pcsk4]	[=32]	[ENSMUST00000020340.15]	[protein_coding]
ENSMUSG00000020131|Pcsk4|17097_1	1	[ENSMUSG00000020131]	[Pcsk4]	[=32]	[ENSMUST00000020340.15]	[protein_coding]
ENSMUSG00000020132|Rab21|17488_1	1	[ENSMUSG00000020132]	[Rab21]	[=32]	[ENSMUST00000020343.9]	[protein_coding]
ENSMUSG00000020132|Rab21|10557_1	1	[ENSMUSG00000020132]	[Rab21]	[=32]	[ENSMUST00000020343.9]	[protein_coding]
ENSMUSG00000020135|Apc2|14108_1	1	[ENSMUSG00000020135,ENSMUSG00000020135]	[Apc2,Apc2]	[=32,=32]	[ENSMUST00000105359.8,ENSMUST00000020349.7]	[protein_coding,protein_coding]
ENSMUSG00000020135|Apc2|6651_1	1	[ENSMUSG00000020135,ENSMUSG00000020135]	[Apc2,Apc2]	[=32,=32]	[ENSMUST00000105359.8,ENSMUST00000020349.7]	[protein_coding,protein_coding]
ENSMUSG00000020140|Lgr5|561_1	1	[ENSMUSG00000020140,ENSMUSG00000020140,ENSMUSG00000020140]	[Lgr5,Lgr5,Lgr5]	[=32,=32,=32]	[ENSMUST00000172806.8,ENSMUST00000020350.15,ENSMUST00000173740.2]	[protein_coding,protein_coding,protein_coding]
ENSMUSG00000020412|Ascc2|1967_1	1	[ENSMUSG00000020412,ENSMUSG00000020412]	[Ascc2,Ascc2]	[=32,=32]	[ENSMUST00000070257.14,ENSMUST00000109930.3]	[protein_coding,protein_coding]
ENSMUSG00000020415|Pttg1|15596_1	1	[ENSMUSG00000020415,ENSMUSG00000020415,ENSMUSG00000020415,ENSMUSG00000020415,ENSMUSG00000020415,ENSMUSG00000020415]	[Pttg1,Pttg1,Pttg1,Pttg1,Pttg1,Pttg1]	[=32,=32,=32,=32,=32,=32]	[ENSMUST00000020687.15,ENSMUST00000101340.11,ENSMUST00000121638.8,ENSMUST00000020685.10,ENSMUST00000118368.8,ENSMUST00000117446.8]	[protein_coding,protein_coding,protein_coding,protein_coding,protein_coding,protein_coding]
ENSMUSG00000000416|Cttnbp2|7283_1	1	[ENSMUSG00000000416]	[Cttnbp2]	[=32]	[ENSMUST00000090601.12]	[protein_coding]
ENSMUSG00000000416|Cttnbp2|5055_1	1	[ENSMUSG00000000416]	[Cttnbp2]	[=32]	[ENSMUST00000090601.12]	[protein_coding]
ENSMUSG00000000435|Myf5|16457_1	1	[ENSMUSG00000000435]	[Myf5]	[=32]	[ENSMUST00000000445.2]	[protein_coding]
ENSMUSG00000000435|Myf5|14202_1	1	[ENSMUSG00000000435]	[Myf5]	[=32]	[ENSMUST00000000445.2]	[protein_coding]
ENSMUSG00000000440|Pparg|14743_1	1	[ENSMUSG00000000440,ENSMUSG00000000440,ENSMUSG00000000440]	[Pparg,Pparg,Pparg]	[=32,=32,=32]	[ENSMUST00000000450.5,ENSMUST00000203732.3,ENSMUST00000171644.8]	[protein_coding,protein_coding,protein_coding]
ENSMUSG00000000440|Pparg|17675_1	1	[ENSMUSG00000000440,ENSMUSG00000000440,ENSMUSG00000000440]	[Pparg,Pparg,Pparg]	[=32,=32,=32]	[ENSMUST00000000450.5,ENSMUST00000203732.3,ENSMUST00000171644.8]	[protein_coding,protein_coding,protein_coding]
ENSMUSG00000000441|Raf1|7310_1	1	[ENSMUSG00000000441,ENSMUSG00000000441]	[Raf1,Raf1]	[=32,=32]	[ENSMUST00000112949.8,ENSMUST00000000451.14]	[protein_coding,protein_coding]
ENSMUSG00000000441|Raf1|3639_1	1	[ENSMUSG00000000441,ENSMUSG00000000441]	[Raf1,Raf1]	[=32,=32]	[ENSMUST00000112949.8,ENSMUST00000000451.14]	[protein_coding,protein_coding]
ENSMUSG00000000489|Pdgfb|6585_1	1	[ENSMUSG00000000489]	[Pdgfb]	[=32]	[ENSMUST00000000500.8]	[protein_coding]
ENSMUSG00000000489|Pdgfb|10609_1	1	[ENSMUSG00000000489]	[Pdgfb]	[=32]	[ENSMUST00000000500.8]	[protein_coding]
ENSMUSG00000007655|Cav1|17716_1	1	[ENSMUSG00000007655,ENSMUSG00000007655]	[Cav1,Cav1]	[=32,=32]	[ENSMUST00000007799.13,ENSMUST00000115453.2]	[protein_coding,protein_coding]
ENSMUSG00000007659|Bcl2l1|14283_1	1	[ENSMUSG00000007659,ENSMUSG00000007659,ENSMUSG00000007659]	[Bcl2l1,Bcl2l1,Bcl2l1]	[=32,=32,=32]	[ENSMUST00000007803.12,ENSMUST00000109820.5,ENSMUST00000140436.2]	[protein_coding,protein_coding,protein_coding]
ENSMUSG00000007659|Bcl2l1|3028_1	1	[ENSMUSG00000007659,ENSMUSG00000007659]	[Bcl2l1,Bcl2l1]	[=32,=32]	[ENSMUST00000007803.12,ENSMUST00000109820.5]	[protein_coding,protein_coding]
ENSMUSG00000007659|Bcl2l1|3028_2	1	[ENSMUSG00000007659]	[Bcl2l1]	[=32]	[ENSMUST00000140436.2]	[protein_coding]
ENSMUSG00000007670|Khsrp|17390_1	1	[ENSMUSG00000007670,ENSMUSG00000007670]	[Khsrp,Khsrp]	[=32,=32]	[ENSMUST00000007814.10,ENSMUST00000233480.2]	[protein_coding,protein_coding]
ENSMUSG00000007670|Khsrp|4494_1	2	[ENSMUSG00000007670,ENSMUSG00000007670,ENSMUSG00000083930]	[Khsrp,Khsrp,Gm13042]	[=32,=32,=3X1=24X1=3]	[ENSMUST00000007814.10,ENSMUST00000233480.2,ENSMUST00000119244.2]	[protein_coding,protein_coding,processed_pseudogene]
ENSMUSG00000007682|Dio2|6598_1	1	[ENSMUSG00000007682]	[Dio2]	[=32]	[ENSMUST00000082432.7]	[protein_coding]
ENSMUSG00000007682|Dio2|7376_1	1	[ENSMUSG00000007682]	[Dio2]	[=32]	[ENSMUST00000082432.7]	[protein_coding]
ENSMUSG00000007783|Cpt1c|165_1	1	[ENSMUSG00000007783,ENSMUSG00000007783]	[Cpt1c,Cpt1c]	[=32,=32]	[ENSMUST00000212836.2,ENSMUST00000063761.8]	[protein_coding,protein_coding]
ENSMUSG00000007783|Cpt1c|7214_1	1	[ENSMUSG00000007783,ENSMUSG00000007783]	[Cpt1c,Cpt1c]	[=32,=32]	[ENSMUST00000212836.2,ENSMUST00000063761.8]	[protein_coding,protein_coding]
ENSMUSG00000015711|Prune1|16505_1	1	[ENSMUSG00000015711]	[Prune1]	[=32]	[ENSMUST00000015855.8]	[protein_coding]
ENSMUSG00000015714|Cers2|8672_1	1	[ENSMUSG00000015714]	[Cers2]	[=32]	[ENSMUST00000015858.12]	[protein_coding]
ENSMUSG00000015714|Cers2|15811_1	1	[ENSMUSG00000015714]	[Cers2]	[=32]	[ENSMUST00000015858.12]	[protein_coding]
ENSMUSG00000015748|Prpf3|6029_1	1	[ENSMUSG00000015748,ENSMUSG00000015748]	[Prpf3,Prpf3]	[=32,=32]	[ENSMUST00000161476.8,ENSMUST00000015892.14]	[protein_coding,protein_coding]
ENSMUSG00000015748|Prpf3|9057_1	1	[ENSMUSG00000015748,ENSMUSG00000015748]	[Prpf3,Prpf3]	[=32,=32]	[ENSMUST00000161476.8,ENSMUST00000015892.14]	[protein_coding,protein_coding]
ENSMUSG00000015749|Anp32e|738_1	1	[ENSMUSG00000015749,ENSMUSG00000015749,ENSMUSG00000015749,ENSMUSG00000015749]	[Anp32e,Anp32e,Anp32e,Anp32e]	[=32,=32,=32,=32]	[ENSMUST00000168106.8,ENSMUST00000170125.2,ENSMUST00000165307.8,ENSMUST00000015893.13]	[protein_coding,protein_coding,protein_coding,protein_coding]
ENSMUSG00000015749|Anp32e|5329_1	1	[ENSMUSG00000015749,ENSMUSG00000015749]	[Anp32e,Anp32e]	[=32,=32]	[ENSMUST00000168106.8,ENSMUST00000165307.8]	[protein_coding,protein_coding]
ENSMUSG00000015812|Gnrh1|11348_1	1	[ENSMUSG00000015812,ENSMUSG00000015812]	[Gnrh1,Gnrh1]	[=32,=32]	[ENSMUST00000111095.4,ENSMUST00000223951.2]	[protein_coding,protein_coding]
ENSMUSG00000015812|Gnrh1|2015_1	1	[ENSMUSG00000015812,ENSMUSG00000015812]	[Gnrh1,Gnrh1]	[=32,=32]	[ENSMUST00000223929.2,ENSMUST00000111095.4]	[protein_coding,protein_coding]
ENSMUSG00000015837|Sqstm1|14852_1	1	[ENSMUSG00000015837,ENSMUSG00000015837,ENSMUSG00000015837]	[Sqstm1,Sqstm1,Sqstm1]	[=32,=32,=32]	[ENSMUST00000143379.2,ENSMUST00000015981.12,ENSMUST00000102774.11]	[protein_coding,protein_coding,protein_coding]
ENSMUSG00000018707|Dync1h1|4488_1	1	[ENSMUSG00000018707]	[Dync1h1]	[=32]	[ENSMUST00000018851.14]	[protein_coding]
ENSMUSG00000018736|Ndel1|7306_1	1	[ENSMUSG00000018736,ENSMUSG00000018736,ENSMUSG00000018736]	[Ndel1,Ndel1,Ndel1]	[=32,=32,=32]	[ENSMUST00000101017.9,ENSMUST00000108672.2,ENSMUST00000018880.14]	[protein_coding,protein_coding,protein_coding]
ENSMUSG00000018736|Ndel1|11088_1	1	[ENSMUSG00000018736,ENSMUSG00000018736,ENSMUSG00000018736]	[Ndel1,Ndel1,Ndel1]	[=32,=32,=32]	[ENSMUST00000101017.9,ENSMUST00000108672.2,ENSMUST00000018880.14]	[protein_coding,protein_coding,protein_coding]
ENSMUSG00000018750|Zbtb4|9043_1	1	[ENSMUSG00000018750,ENSMUSG00000018750,ENSMUSG00000018750]	[Zbtb4,Zbtb4,Zbtb4]	[=32,=32,=32]	[ENSMUST00000108639.8,ENSMUST00000108638.2,ENSMUST00000108640.8]	[protein_coding,protein_coding,protein_coding]
ENSMUSG00000018750|Zbtb4|1431_1	1	[ENSMUSG00000018750,ENSMUSG00000018750,ENSMUSG00000018750]	[Zbtb4,Zbtb4,Zbtb4]	[=32,=32,=32]	[ENSMUST00000108639.8,ENSMUST00000108638.2,ENSMUST00000108640.8]	[protein_coding,protein_coding,protein_coding]
ENSMUSG00000018774|Cd68|12781_1	1	[ENSMUSG00000018774,ENSMUSG00000018774]	[Cd68,Cd68]	[=32,=32]	[ENSMUST00000108654.3,ENSMUST00000018918.12]	[protein_coding,protein_coding]
ENSMUSG00000018774|Cd68|12266_1	1	[ENSMUSG00000018774]	[Cd68]	[=32]	[ENSMUST00000018918.12]	[protein_coding]
ENSMUSG00000018796|Acsl1|7612_1	1	[ENSMUSG00000018796,ENSMUSG00000018796,ENSMUSG00000018796]	[Acsl1,Acsl1,Acsl1]	[=32,=32,=32]	[ENSMUST00000110372.9,ENSMUST00000034046.13,ENSMUST00000110371.8]	[protein_coding,protein_coding,protein_coding]
ENSMUSG00000018796|Acsl1|7770_1	1	[ENSMUSG00000018796,ENSMUSG00000018796,ENSMUSG00000018796]	[Acsl1,Acsl1,Acsl1]	[=32,=32,=32]	[ENSMUST00000110372.9,ENSMUST00000034046.13,ENSMUST00000110371.8]	[protein_coding,protein_coding,protein_coding]
ENSMUSG00000018830|Myh11|16623_1	1	[ENSMUSG00000018830,ENSMUSG00000018830,ENSMUSG00000018830]	[Myh11,Myh11,Myh11]	[=32,=32,=32]	[ENSMUST00000230397.2,ENSMUST00000090287.5,ENSMUST00000231567.2]	[protein_coding,protein_coding,protein_coding]
ENSMUSG00000020256|Aldh1l2|10399_1	1	[ENSMUSG00000020256,ENSMUSG00000020256]	[Aldh1l2,Aldh1l2]	[=32,=32]	[ENSMUST00000020497.14,ENSMUST00000146640.8]	[protein_coding,protein_coding]
ENSMUSG00000020257|Wdr82|3096_1	1	[ENSMUSG00000020257]	[Wdr82]	[=32]	[ENSMUST00000020490.13]	[protein_coding]
ENSMUSG00000020257|Wdr82|8470_1	1	[ENSMUSG00000020257]	[Wdr82]	[=32]	[ENSMUST00000020490.13]	[protein_coding]
ENSMUSG00000020262|Adarb1|13680_1	1	[ENSMUSG00000020262,ENSMUSG00000020262,ENSMUSG00000020262]	[Adarb1,Adarb1,Adarb1]	[=32,=32,=32]	[ENSMUST00000020496.14,ENSMUST00000098374.9,ENSMUST00000105406.8]	[protein_coding,protein_coding,protein_coding]
ENSMUSG00000020262|Adarb1|4069_1	1	[ENSMUSG00000020262,ENSMUSG00000020262,ENSMUSG00000020262]	[Adarb1,Adarb1,Adarb1]	[=32,=32,=32]	[ENSMUST00000020496.14,ENSMUST00000098374.9,ENSMUST00000105406.8]	[protein_coding,protein_coding,protein_coding]
ENSMUSG00000017548|Suz12|15270_1	1	[ENSMUSG00000017548,ENSMUSG00000017548]	[Suz12,Suz12]	[=32,=32]	[ENSMUST00000017692.15,ENSMUST00000163272.2]	[protein_coding,protein_coding]
ENSMUSG00000017548|Suz12|17349_1	1	[ENSMUSG00000017548,ENSMUSG00000017548]	[Suz12,Suz12]	[=32,=32]	[ENSMUST00000017692.15,ENSMUST00000163272.2]	[protein_coding,protein_coding]
ENSMUSG00000017652|Cd40|12775_1	1	[ENSMUSG00000017652,ENSMUSG00000017652]	[Cd40,Cd40]	[=32,=32]	[ENSMUST00000073707.9,ENSMUST00000017799.12]	[protein_coding,protein_coding]
ENSMUSG00000017652|Cd40|3020_1	1	[ENSMUSG00000017652,ENSMUSG00000017652]	[Cd40,Cd40]	[=32,=32]	[ENSMUST00000073707.9,ENSMUST00000017799.12]	[protein_coding,protein_coding]
ENSMUSG00000017677|Wsb1|2906_1	1	[ENSMUSG00000017677]	[Wsb1]	[=32]	[ENSMUST00000017821.12]	[protein_coding]
ENSMUSG00000017677|Wsb1|11615_1	1	[ENSMUSG00000017677]	[Wsb1]	[=32]	[ENSMUST00000017821.12]	[protein_coding]
ENSMUSG00000017692|Rhbdl3|15276_1	1	[ENSMUSG00000017692]	[Rhbdl3]	[=32]	[ENSMUST00000017836.8]	[protein_coding]
ENSMUSG00000018507|Trpv2|7261_1	1	[ENSMUSG00000018507,ENSMUSG00000018507]	[Trpv2,Trpv2]	[=32,=32]	[ENSMUST00000018651.14,ENSMUST00000102643.2]	[protein_coding,protein_coding]
ENSMUSG00000018507|Trpv2|18400_1	1	[ENSMUSG00000018507,ENSMUSG00000018507]	[Trpv2,Trpv2]	[=32,=32]	[ENSMUST00000018651.14,ENSMUST00000102643.2]	[protein_coding,protein_coding]
ENSMUSG00000018537|Pcgf2|16539_1	1	[ENSMUSG00000018537,ENSMUSG00000018537,ENSMUSG00000018537,ENSMUSG00000018537,ENSMUSG00000018537]	[Pcgf2,Pcgf2,Pcgf2,Pcgf2,Pcgf2]	[=32,=32,=32,=32,=32]	[ENSMUST00000179765.8,ENSMUST00000103149.9,ENSMUST00000169807.8,ENSMUST00000018681.14,ENSMUST00000103148.8]	[protein_coding,protein_coding,protein_coding,protein_coding,protein_coding]
ENSMUSG00000018537|Pcgf2|15812_1	1	[ENSMUSG00000018537,ENSMUSG00000018537]	[Pcgf2,Pcgf2]	[=32,=32]	[ENSMUST00000169807.8,ENSMUST00000179765.8]	[protein_coding,protein_coding]
ENSMUSG00000018566|Slc2a4|1350_1	1	[ENSMUSG00000018566,ENSMUSG00000018566]	[Slc2a4,Slc2a4]	[=32,=32]	[ENSMUST00000018710.13,ENSMUST00000141837.9]	[protein_coding,protein_coding]
ENSMUSG00000018566|Slc2a4|10295_1	1	[ENSMUSG00000018566,ENSMUSG00000018566]	[Slc2a4,Slc2a4]	[=32,=32]	[ENSMUST00000018710.13,ENSMUST00000141837.9]	[protein_coding,protein_coding]
ENSMUSG00000018569|Cldn7|13200_1	1	[ENSMUSG00000018569,ENSMUSG00000018569,ENSMUSG00000018569]	[Cldn7,Cldn7,Cldn7]	[=32,=32,=32]	[ENSMUST00000108596.8,ENSMUST00000018713.13,ENSMUST00000108597.8]	[protein_coding,protein_coding,protein_coding]
ENSMUSG00000018569|Cldn7|1236_1	1	[ENSMUSG00000018569,ENSMUSG00000018569,ENSMUSG00000018569]	[Cldn7,Cldn7,Cldn7]	[=32,=32,=32]	[ENSMUST00000108596.8,ENSMUST00000018713.13,ENSMUST00000108597.8]	[protein_coding,protein_coding,protein_coding]
ENSMUSG00000018581|Dnah11|8501_1	1	[ENSMUSG00000018581]	[Dnah11]	[=32]	[ENSMUST00000084806.7]	[protein_coding]
ENSMUSG00000018581|Dnah11|5830_1	1	[ENSMUSG00000018581]	[Dnah11]	[=32]	[ENSMUST00000084806.7]	[protein_coding]
ENSMUSG00000019966|Kitl|10580_1	1	[ENSMUSG00000019966,ENSMUSG00000019966,ENSMUSG00000019966]	[Kitl,Kitl,Kitl]	[=32,=32,=32]	[ENSMUST00000105283.9,ENSMUST00000218200.2,ENSMUST00000020129.8]	[protein_coding,protein_coding,protein_coding]
ENSMUSG00000019966|Kitl|15767_1	1	[ENSMUSG00000019966,ENSMUSG00000019966]	[Kitl,Kitl]	[=32,=32]	[ENSMUST00000105283.9,ENSMUST00000020129.8]	[protein_coding,protein_coding]
ENSMUSG00000019969|Psen1|9965_1	1	[ENSMUSG00000019969,ENSMUSG00000019969]	[Psen1,Psen1]	[=32,=32]	[ENSMUST00000041806.13,ENSMUST00000101225.2]	[protein_coding,protein_coding]
ENSMUSG00000019969|Psen1|10820_1	1	[ENSMUSG00000019969,ENSMUSG00000019969]	[Psen1,Psen1]	[=32,=32]	[ENSMUST00000041806.13,ENSMUST00000101225.2]	[protein_coding,protein_coding]
ENSMUSG00000019971|Cep290|4024_1	1	[ENSMUSG00000019971,ENSMUSG00000019971,ENSMUSG00000019971]	[Cep290,Cep290,Cep290]	[=32,=32,=32]	[ENSMUST00000164751.2,ENSMUST00000219765.2,ENSMUST00000220346.2]	[protein_coding,protein_coding,protein_coding]
ENSMUSG00000019971|Cep290|1930_1	1	[ENSMUSG00000019971,ENSMUSG00000019971,ENSMUSG00000019971]	[Cep290,Cep290,Cep290]	[=32,=32,=32]	[ENSMUST00000164751.2,ENSMUST00000219765.2,ENSMUST00000220346.2]	[protein_coding,protein_coding,protein_coding]
ENSMUSG00000019978|Epb41l2|8971_1	1	[ENSMUSG00000019978,ENSMUSG00000019978,ENSMUSG00000019978,ENSMUSG00000019978,ENSMUSG00000019978]	[Epb41l2,Epb41l2,Epb41l2,Epb41l2,Epb41l2]	[=32,=32,=32,=32,=32]	[ENSMUST00000220290.2,ENSMUST00000053748.16,ENSMUST00000217929.2,ENSMUST00000092645.7,ENSMUST00000218903.2]	[protein_coding,protein_coding,protein_coding,protein_coding,protein_coding]
ENSMUSG00000019978|Epb41l2|13330_1	1	[ENSMUSG00000019978,ENSMUSG00000019978,ENSMUSG00000019978,ENSMUSG00000019978,ENSMUSG00000019978]	[Epb41l2,Epb41l2,Epb41l2,Epb41l2,Epb41l2]	[=32,=32,=32,=32,=32]	[ENSMUST00000220290.2,ENSMUST00000053748.16,ENSMUST00000217929.2,ENSMUST00000092645.7,ENSMUST00000218903.2]	[protein_coding,protein_coding,protein_coding,protein_coding,protein_coding]
ENSMUSG00000019979|Apaf1|8021_1	1	[ENSMUSG00000019979,ENSMUSG00000019979,ENSMUSG00000019979,ENSMUSG00000019979,ENSMUSG00000019979]	[Apaf1,Apaf1,Apaf1,Apaf1,Apaf1]	[=32,=32,=32,=32,=32]	[ENSMUST00000161987.8,ENSMUST00000160788.2,ENSMUST00000020157.13,ENSMUST00000159110.8,ENSMUST00000162618.8]	[protein_coding,protein_coding,protein_coding,protein_coding,protein_coding]
ENSMUSG00000019979|Apaf1|2555_1	1	[ENSMUSG00000019979,ENSMUSG00000019979,ENSMUSG00000019979]	[Apaf1,Apaf1,Apaf1]	[=32,=32,=32]	[ENSMUST00000020157.13,ENSMUST00000159110.8,ENSMUST00000162618.8]	[protein_coding,protein_coding,protein_coding]
ENSMUSG00000020380|Rad50|8439_1	1	[ENSMUSG00000020380]	[Rad50]	[=32]	[ENSMUST00000020649.14]	[protein_coding]
ENSMUSG00000020381|Mrnip|14018_1	1	[ENSMUSG00000020381]	[Mrnip]	[=32]	[ENSMUST00000020647.10]	[protein_coding]
ENSMUSG00000020381|Mrnip|4886_1	1	[ENSMUSG00000020381]	[Mrnip]	[=32]	[ENSMUST00000020647.10]	[protein_coding]
ENSMUSG00000020383|Il13|9589_1	1	[ENSMUSG00000020383]	[Il13]	[=32]	[ENSMUST00000020650.2]	[protein_coding]
ENSMUSG00000020383|Il13|9374_1	1	[ENSMUSG00000020383]	[Il13]	[=32]	[ENSMUST00000020650.2]	[protein_coding]
ENSMUSG00000020387|Jade2|16038_1	1	[ENSMUSG00000020387,ENSMUSG00000020387,ENSMUSG00000020387]	[Jade2,Jade2,Jade2]	[=32,=32,=32]	[ENSMUST00000020655.14,ENSMUST00000109090.8,ENSMUST00000109091.2]	[protein_coding,protein_coding,protein_coding]
ENSMUSG00000020387|Jade2|1732_1	1	[ENSMUSG00000020387,ENSMUSG00000020387,ENSMUSG00000020387]	[Jade2,Jade2,Jade2]	[=32,=32,=32]	[ENSMUST00000020655.14,ENSMUST00000109090.8,ENSMUST00000109091.2]	[protein_coding,protein_coding,protein_coding]
ENSMUSG00000020388|Pdlim4|17137_1	1	[ENSMUSG00000020388,ENSMUSG00000020388]	[Pdlim4,Pdlim4]	[=32,=32]	[ENSMUST00000093109.11,ENSMUST00000018755.10]	[protein_coding,protein_coding]
ENSMUSG00000020388|Pdlim4|7353_1	1	[ENSMUSG00000020388,ENSMUSG00000020388]	[Pdlim4,Pdlim4]	[=32,=32]	[ENSMUST00000093109.11,ENSMUST00000018755.10]	[protein_coding,protein_coding]
ENSMUSG00000020390|Ube2b|12490_1	1	[ENSMUSG00000020390,ENSMUSG00000020390]	[Ube2b,Ube2b]	[=32,=32]	[ENSMUST00000109086.8,ENSMUST00000020657.13]	[protein_coding,protein_coding]
ENSMUSG00000020611|Gna13|14601_1	1	[ENSMUSG00000020611]	[Gna13]	[=32]	[ENSMUST00000020930.14]	[protein_coding]
ENSMUSG00000020612|Prkar1a|5689_1	1	[ENSMUSG00000020612,ENSMUSG00000020612]	[Prkar1a,Prkar1a]	[=32,=32]	[ENSMUST00000049527.7,ENSMUST00000106677.8]	[protein_coding,protein_coding]
ENSMUSG00000020614|Fam20a|11294_1	1	[ENSMUSG00000020614]	[Fam20a]	[=32]	[ENSMUST00000020938.8]	[protein_coding]
ENSMUSG00000020614|Fam20a|2853_1	1	[ENSMUSG00000020614]	[Fam20a]	[=32]	[ENSMUST00000020938.8]	[protein_coding]
ENSMUSG00000018666|Cbx1|5532_1	1	[ENSMUSG00000018666]	[Cbx1]	[=32]	[ENSMUST00000018810.10]	[protein_coding]
ENSMUSG00000018666|Cbx1|5532_2	1	[ENSMUSG00000018666,ENSMUSG00000018666]	[Cbx1,Cbx1]	[=32,=32]	[ENSMUST00000093943.10,ENSMUST00000079702.4]	[protein_coding,protein_coding]
ENSMUSG00000018666|Cbx1|13398_1	1	[ENSMUSG00000018666]	[Cbx1]	[=32]	[ENSMUST00000018810.10]	[protein_coding]
ENSMUSG00000018697|Aatf|6462_1	1	[ENSMUSG00000018697]	[Aatf]	[=32]	[ENSMUST00000018841.3]	[protein_coding]
ENSMUSG00000018697|Aatf|487_1	1	[ENSMUSG00000018697]	[Aatf]	[=32]	[ENSMUST00000018841.3]	[protein_coding]
ENSMUSG00000018698|Lhx1|9937_1	1	[ENSMUSG00000018698,ENSMUSG00000018698]	[Lhx1,Lhx1]	[=32,=32]	[ENSMUST00000018842.14,ENSMUST00000184646.3]	[protein_coding,protein_coding]
ENSMUSG00000018698|Lhx1|4868_1	1	[ENSMUSG00000018698,ENSMUSG00000018698]	[Lhx1,Lhx1]	[=32,=32]	[ENSMUST00000018842.14,ENSMUST00000184646.3]	[protein_coding,protein_coding]
ENSMUSG00000018707|Dync1h1|7850_1	1	[ENSMUSG00000018707]	[Dync1h1]	[=32]	[ENSMUST00000018851.14]	[protein_coding]
ENSMUSG00000019883|Echdc1|9504_1	1	[ENSMUSG00000019883,ENSMUSG00000019883]	[Echdc1,Echdc1]	[=32,=32]	[ENSMUST00000020034.6,ENSMUST00000160399.8]	[protein_coding,protein_coding]
ENSMUSG00000019889|Ptprk|4637_1	1	[ENSMUSG00000019889,ENSMUSG00000019889,ENSMUSG00000019889]	[Ptprk,Ptprk,Ptprk]	[=32,=32,=32]	[ENSMUST00000218276.2,ENSMUST00000166468.2,ENSMUST00000218359.2]	[protein_coding,protein_coding,protein_coding]
ENSMUSG00000019889|Ptprk|14323_1	1	[ENSMUSG00000019889,ENSMUSG00000019889,ENSMUSG00000019889]	[Ptprk,Ptprk,Ptprk]	[=32,=32,=32]	[ENSMUST00000218276.2,ENSMUST00000166468.2,ENSMUST00000218359.2]	[protein_coding,protein_coding,protein_coding]
ENSMUSG00000019889|Ptprk|12392_1	1	[ENSMUSG00000019889,ENSMUSG00000019889,ENSMUSG00000019889]	[Ptprk,Ptprk,Ptprk]	[=32,=32,=32]	[ENSMUST00000218276.2,ENSMUST00000166468.2,ENSMUST00000218359.2]	[protein_coding,protein_coding,protein_coding]
ENSMUSG00000019890|Nts|5515_1	1	[ENSMUSG00000019890]	[Nts]	[=32]	[ENSMUST00000020040.5]	[protein_coding]
ENSMUSG00000019890|Nts|10063_1	1	[ENSMUSG00000019890]	[Nts]	[=32]	[ENSMUST00000020040.5]	[protein_coding]
ENSMUSG00000019893|Ros1|92_1	1	[ENSMUSG00000019893,ENSMUSG00000019893]	[Ros1,Ros1]	[=32,=32]	[ENSMUST00000020045.10,ENSMUST00000218452.2]	[protein_coding,protein_coding]
ENSMUSG00000019893|Ros1|5836_1	1	[ENSMUSG00000019893,ENSMUSG00000019893]	[Ros1,Ros1]	[=32,=32]	[ENSMUST00000020045.10,ENSMUST00000218452.2]	[protein_coding,protein_coding]
ENSMUSG00000019899|Lama2|6439_1	1	[ENSMUSG00000019899,ENSMUSG00000019899]	[Lama2,Lama2]	[=32,=32]	[ENSMUST00000189575.2,ENSMUST00000092639.12]	[protein_coding,protein_coding]
ENSMUSG00000019899|Lama2|9967_1	1	[ENSMUSG00000019899,ENSMUSG00000019899]	[Lama2,Lama2]	[=32,=32]	[ENSMUST00000189575.2,ENSMUST00000092639.12]	[protein_coding,protein_coding]
ENSMUSG00000020171|Yeats4|16215_1	1	[ENSMUSG00000020171]	[Yeats4]	[=32]	[ENSMUST00000020382.8]	[protein_coding]
ENSMUSG00000020176|Grb10|2838_1	1	[ENSMUSG00000020176,ENSMUSG00000020176,ENSMUSG00000020176]	[Grb10,Grb10,Grb10]	[=32,=32,=32]	[ENSMUST00000093321.12,ENSMUST00000109653.8,ENSMUST00000109654.8]	[protein_coding,protein_coding,protein_coding]
ENSMUSG00000020176|Grb10|17631_1	1	[ENSMUSG00000020176,ENSMUSG00000020176,ENSMUSG00000020176]	[Grb10,Grb10,Grb10]	[=32,=32,=32]	[ENSMUST00000093321.12,ENSMUST00000109653.8,ENSMUST00000109654.8]	[protein_coding,protein_coding,protein_coding]
ENSMUSG00000020178|Adora2a|9687_1	1	[ENSMUSG00000020178]	[Adora2a]	[=32]	[ENSMUST00000105420.3]	[protein_coding]
ENSMUSG00000020178|Adora2a|9552_1	1	[ENSMUSG00000020178]	[Adora2a]	[=32]	[ENSMUST00000105420.3]	[protein_coding]
ENSMUSG00000020182|Ddc|11990_1	1	[ENSMUSG00000020182,ENSMUSG00000020182,ENSMUSG00000020182]	[Ddc,Ddc,Ddc]	[=32,=32,=32]	[ENSMUST00000066237.10,ENSMUST00000178704.8,ENSMUST00000109659.9]	[protein_coding,protein_coding,protein_coding]
ENSMUSG00000020182|Ddc|523_1	1	[ENSMUSG00000020182,ENSMUSG00000020182,ENSMUSG00000020182]	[Ddc,Ddc,Ddc]	[=32,=32,=32]	[ENSMUST00000066237.10,ENSMUST00000178704.8,ENSMUST00000109659.9]	[protein_coding,protein_coding,protein_coding]
ENSMUSG00000020184|Mdm2|2274_1	1	[ENSMUSG00000020184,ENSMUSG00000020184]	[Mdm2,Mdm2]	[=32,=32]	[ENSMUST00000105263.9,ENSMUST00000020408.16]	[protein_coding,protein_coding]
ENSMUSG00000020184|Mdm2|2041_1	1	[ENSMUSG00000020184,ENSMUSG00000020184]	[Mdm2,Mdm2]	[=32,=32]	[ENSMUST00000105263.9,ENSMUST00000020408.16]	[protein_coding,protein_coding]
ENSMUSG00000020190|Mknk2|4490_1	1	[ENSMUSG00000020190,ENSMUSG00000020190]	[Mknk2,Mknk2]	[=32,=32]	[ENSMUST00000200082.5,ENSMUST00000003433.11]	[protein_coding,protein_coding]
ENSMUSG00000020492|Ska2|17981_1	1	[ENSMUSG00000020492]	[Ska2]	[=32]	[ENSMUST00000020794.6]	[protein_coding]
ENSMUSG00000020492|Ska2|8864_1	1	[ENSMUSG00000020492]	[Ska2]	[=32]	[ENSMUST00000020794.6]	[protein_coding]
ENSMUSG00000020515|Cnot8|16330_1	1	[ENSMUSG00000020515]	[Cnot8]	[=32]	[ENSMUST00000108843.8]	[protein_coding]
ENSMUSG00000020515|Cnot8|12599_1	1	[ENSMUSG00000020515]	[Cnot8]	[=32]	[ENSMUST00000108843.8]	[protein_coding]
ENSMUSG00000020524|Gria1|400_1	1	[ENSMUSG00000020524,ENSMUSG00000020524,ENSMUSG00000020524]	[Gria1,Gria1,Gria1]	[=32,=32,=32]	[ENSMUST00000094179.11,ENSMUST00000151045.3,ENSMUST00000036315.16]	[protein_coding,protein_coding,protein_coding]
ENSMUSG00000020524|Gria1|3938_1	1	[ENSMUSG00000020524,ENSMUSG00000020524,ENSMUSG00000020524]	[Gria1,Gria1,Gria1]	[=32,=32,=32]	[ENSMUST00000094179.11,ENSMUST00000151045.3,ENSMUST00000036315.16]	[protein_coding,protein_coding,protein_coding]
ENSMUSG00000020525|Ppm1d|18430_1	1	[ENSMUSG00000020525]	[Ppm1d]	[=32]	[ENSMUST00000020835.16]	[protein_coding]
ENSMUSG00000020525|Ppm1d|6263_1	1	[ENSMUSG00000020525]	[Ppm1d]	[=32]	[ENSMUST00000020835.16]	[protein_coding]
ENSMUSG00000020528|Prpsap2|7726_1	1	[ENSMUSG00000020528,ENSMUSG00000020528]	[Prpsap2,Prpsap2]	[=32,=32]	[ENSMUST00000004955.14,ENSMUST00000168115.8]	[protein_coding,protein_coding]
ENSMUSG00000020682|Mmp28|5233_1	1	[ENSMUSG00000020682,ENSMUSG00000020682,ENSMUSG00000020682]	[Mmp28,Mmp28,Mmp28]	[=32,=32,=32]	[ENSMUST00000108137.9,ENSMUST00000021020.13,ENSMUST00000103209.10]	[protein_coding,protein_coding,protein_coding]
ENSMUSG00000020687|Cdc27|646_1	1	[ENSMUSG00000020687,ENSMUSG00000020687,ENSMUSG00000020687]	[Cdc27,Cdc27,Cdc27]	[=32,=32,=32]	[ENSMUST00000093923.9,ENSMUST00000106962.9,ENSMUST00000106961.2]	[protein_coding,protein_coding,protein_coding]
ENSMUSG00000020687|Cdc27|5084_1	1	[ENSMUSG00000020687,ENSMUSG00000020687,ENSMUSG00000020687]	[Cdc27,Cdc27,Cdc27]	[=32,=32,=32]	[ENSMUST00000093923.9,ENSMUST00000106962.9,ENSMUST00000106961.2]	[protein_coding,protein_coding,protein_coding]
ENSMUSG00000020689|Itgb3|129_1	1	[ENSMUSG00000020689]	[Itgb3]	[=32]	[ENSMUST00000021028.5]	[protein_coding]
ENSMUSG00000020689|Itgb3|17354_1	1	[ENSMUSG00000020689]	[Itgb3]	[=32]	[ENSMUST00000021028.5]	[protein_coding]
ENSMUSG00000020690|Efcab3|15137_1	1	[ENSMUSG00000020690]	[Efcab3]	[=32]	[ENSMUST00000021029.6]	[protein_coding]
ENSMUSG00000020690|Efcab3|10012_1	1	[ENSMUSG00000020690,ENSMUSG00000020690]	[Efcab3,Efcab3]	[=32,=32]	[ENSMUST00000021029.6,ENSMUST00000212287.3]	[protein_coding,protein_coding]
ENSMUSG00000020702|Ccl1|15468_1	1	[ENSMUSG00000020702,ENSMUSG00000020702]	[Ccl1,Ccl1]	[=32,=32]	[ENSMUST00000108189.9,ENSMUST00000021043.5]	[protein_coding,protein_coding]
ENSMUSG00000020702|Ccl1|1307_1	1	[ENSMUSG00000020702,ENSMUSG00000020702]	[Ccl1,Ccl1]	[=32,=32]	[ENSMUST00000108189.9,ENSMUST00000021043.5]	[protein_coding,protein_coding]
ENSMUSG00000020705|Ddx42|8579_1	1	[ENSMUSG00000020705]	[Ddx42]	[=32]	[ENSMUST00000021046.6]	[protein_coding]
ENSMUSG00000019817|Plagl1|2692_1	1	[ENSMUSG00000019817,ENSMUSG00000019817,ENSMUSG00000019817]	[Plagl1,Plagl1,Plagl1]	[=32,=32,=32]	[ENSMUST00000121325.8,ENSMUST00000121766.8,ENSMUST00000121646.8]	[protein_coding,protein_coding,protein_coding]
ENSMUSG00000019817|Plagl1|15363_1	1	[ENSMUSG00000019817,ENSMUSG00000019817,ENSMUSG00000019817]	[Plagl1,Plagl1,Plagl1]	[=32,=32,=32]	[ENSMUST00000121325.8,ENSMUST00000121766.8,ENSMUST00000121646.8]	[protein_coding,protein_coding,protein_coding]
ENSMUSG00000019817|Plagl1|3026_1	1	[ENSMUSG00000019817,ENSMUSG00000019817,ENSMUSG00000019817]	[Plagl1,Plagl1,Plagl1]	[=32,=32,=32]	[ENSMUST00000121325.8,ENSMUST00000121766.8,ENSMUST00000121646.8]	[protein_coding,protein_coding,protein_coding]
ENSMUSG00000019820|Utrn|1779_1	1	[ENSMUSG00000019820,ENSMUSG00000019820,ENSMUSG00000019820,ENSMUSG00000019820]	[Utrn,Utrn,Utrn,Utrn]	[=32,=32,=32,=32]	[ENSMUST00000076817.5,ENSMUST00000218635.2,ENSMUST00000217994.2,ENSMUST00000219003.2]	[protein_coding,protein_coding,protein_coding,protein_coding]
ENSMUSG00000019820|Utrn|9738_1	1	[ENSMUSG00000019820,ENSMUSG00000019820,ENSMUSG00000019820,ENSMUSG00000019820]	[Utrn,Utrn,Utrn,Utrn]	[=32,=32,=32,=32]	[ENSMUST00000076817.5,ENSMUST00000218635.2,ENSMUST00000217994.2,ENSMUST00000219003.2]	[protein_coding,protein_coding,protein_coding,protein_coding]
ENSMUSG00000020107|Anapc16|4699_1	1	[ENSMUSG00000020107,ENSMUSG00000020107]	[Anapc16,Anapc16]	[=32,=32]	[ENSMUST00000182898.8,ENSMUST00000020307.11]	[protein_coding,protein_coding]
ENSMUSG00000020108|Ddit4|5521_1	1	[ENSMUSG00000020108]	[Ddit4]	[=32]	[ENSMUST00000020308.5]	[protein_coding]
ENSMUSG00000020108|Ddit4|5117_1	1	[ENSMUSG00000020108]	[Ddit4]	[=32]	[ENSMUST00000020308.5]	[protein_coding]
ENSMUSG00000020111|Micu1|13897_1	1	[ENSMUSG00000020111,ENSMUSG00000020111,ENSMUSG00000020111]	[Micu1,Micu1,Micu1]	[=32,=32,=32]	[ENSMUST00000165563.8,ENSMUST00000020311.13,ENSMUST00000092508.12]	[protein_coding,protein_coding,protein_coding]
ENSMUSG00000020111|Micu1|13572_1	1	[ENSMUSG00000020111,ENSMUSG00000020111,ENSMUSG00000020111]	[Micu1,Micu1,Micu1]	[=32,=32,=32]	[ENSMUST00000165563.8,ENSMUST00000020311.13,ENSMUST00000092508.12]	[protein_coding,protein_coding,protein_coding]
ENSMUSG00000020115|Tbk1|4174_1	1	[ENSMUSG00000020115]	[Tbk1]	[=32]	[ENSMUST00000020316.4]	[protein_coding]
ENSMUSG00000020115|Tbk1|7690_1	1	[ENSMUSG00000020115]	[Tbk1]	[=32]	[ENSMUST00000020316.4]	[protein_coding]
ENSMUSG00000020121|Srgap1|11642_1	1	[ENSMUSG00000020121,ENSMUSG00000020121]	[Srgap1,Srgap1]	[=32,=32]	[ENSMUST00000081688.13,ENSMUST00000020322.12]	[protein_coding,protein_coding]
ENSMUSG00000020121|Srgap1|16240_1	1	[ENSMUSG00000020121,ENSMUSG00000020121]	[Srgap1,Srgap1]	[=32,=32]	[ENSMUST00000081688.13,ENSMUST00000020322.12]	[protein_coding,protein_coding]
ENSMUSG00000020122|Egfr|7897_1	1	[ENSMUSG00000020122,ENSMUSG00000020122]	[Egfr,Egfr]	[=32,=32]	[ENSMUST00000020329.13,ENSMUST00000102884.10]	[protein_coding,protein_coding]
ENSMUSG00000020431|Adcy1|5572_1	1	[ENSMUSG00000020431]	[Adcy1]	[=32]	[ENSMUST00000020706.5]	[protein_coding]
ENSMUSG00000020431|Adcy1|4891_1	1	[ENSMUSG00000020431]	[Adcy1]	[=32]	[ENSMUST00000020706.5]	[protein_coding]
ENSMUSG00000020436|Gabrg2|4067_1	1	[ENSMUSG00000020436,ENSMUSG00000020436,ENSMUSG00000020436]	[Gabrg2,Gabrg2,Gabrg2]	[=32,=32,=32]	[ENSMUST00000109290.2,ENSMUST00000070735.10,ENSMUST00000070725.11]	[protein_coding,protein_coding,protein_coding]
ENSMUSG00000020436|Gabrg2|401_1	1	[ENSMUSG00000020436,ENSMUSG00000020436,ENSMUSG00000020436]	[Gabrg2,Gabrg2,Gabrg2]	[=32,=32,=32]	[ENSMUST00000109290.2,ENSMUST00000070735.10,ENSMUST00000070725.11]	[protein_coding,protein_coding,protein_coding]
ENSMUSG00000020439|Smtn|13262_1	1	[ENSMUSG00000020439,ENSMUSG00000020439,ENSMUSG00000020439,ENSMUSG00000020439]	[Smtn,Smtn,Smtn,Smtn]	[=32,=32,=32,=32]	[ENSMUST00000110011.8,ENSMUST00000075118.10,ENSMUST00000020721.15,ENSMUST00000170588.8]	[protein_coding,protein_coding,protein_coding,protein_coding]
ENSMUSG00000020439|Smtn|201_1	1	[ENSMUSG00000020439,ENSMUSG00000020439,ENSMUSG00000020439,ENSMUSG00000020439]	[Smtn,Smtn,Smtn,Smtn]	[=32,=32,=32,=32]	[ENSMUST00000110011.8,ENSMUST00000075118.10,ENSMUST00000020721.15,ENSMUST00000170588.8]	[protein_coding,protein_coding,protein_coding,protein_coding]
ENSMUSG00000020447|Npc1l1|8667_1	1	[ENSMUSG00000020447]	[Npc1l1]	[=32]	[ENSMUST00000004505.3]	[protein_coding]
ENSMUSG00000020447|Npc1l1|9403_1	1	[ENSMUSG00000020447]	[Npc1l1]	[=32]	[ENSMUST00000004505.3]	[protein_coding]
ENSMUSG00000020451|Limk2|10924_1	1	[ENSMUSG00000020451,ENSMUSG00000020451,ENSMUSG00000020451,ENSMUSG00000020451]	[Limk2,Limk2,Limk2,Limk2]	[=32,=32,=32,=32]	[ENSMUST00000101640.10,ENSMUST00000101638.4,ENSMUST00000101642.10,ENSMUST00000110029.9]	[protein_coding,protein_coding,protein_coding,protein_coding]
ENSMUSG00000020451|Limk2|5109_1	1	[ENSMUSG00000020451,ENSMUSG00000020451,ENSMUSG00000020451,ENSMUSG00000020451]	[Limk2,Limk2,Limk2,Limk2]	[=32,=32,=32,=32]	[ENSMUST00000101640.10,ENSMUST00000101638.4,ENSMUST00000101642.10,ENSMUST00000110029.9]	[protein_coding,protein_coding,protein_coding,protein_coding]
ENSMUSG00000020737|Jpt1|508_1	1	[ENSMUSG00000020737]	[Jpt1]	[=32]	[ENSMUST00000021083.7]	[protein_coding]
ENSMUSG00000020737|Jpt1|15186_1	1	[ENSMUSG00000020737]	[Jpt1]	[=32]	[ENSMUST00000021083.7]	[protein_coding]
ENSMUSG00000020745|Pafah1b1|9404_1	1	[ENSMUSG00000020745,ENSMUSG00000020745]	[Pafah1b1,Pafah1b1]	[=32,=32]	[ENSMUST00000021091.15,ENSMUST00000102520.9]	[protein_coding,protein_coding]
ENSMUSG00000020745|Pafah1b1|15677_1	1	[ENSMUSG00000020745,ENSMUSG00000020745]	[Pafah1b1,Pafah1b1]	[=32,=32]	[ENSMUST00000021091.15,ENSMUST00000102520.9]	[protein_coding,protein_coding]
ENSMUSG00000020747|Tmem94|16836_1	1	[ENSMUSG00000020747,ENSMUSG00000020747,ENSMUSG00000020747]	[Tmem94,Tmem94,Tmem94]	[=32,=32,=32]	[ENSMUST00000093912.11,ENSMUST00000103033.8,ENSMUST00000239299.2]	[protein_coding,protein_coding,protein_coding]
ENSMUSG00000020747|Tmem94|11166_1	1	[ENSMUSG00000020747,ENSMUSG00000020747,ENSMUSG00000020747]	[Tmem94,Tmem94,Tmem94]	[=32,=32,=32]	[ENSMUST00000093912.11,ENSMUST00000103033.8,ENSMUST00000239299.2]	[protein_coding,protein_coding,protein_coding]
ENSMUSG00000020758|Itgb4|7526_1	1	[ENSMUSG00000020758,ENSMUSG00000020758,ENSMUSG00000020758,ENSMUSG00000020758,ENSMUSG00000020758,ENSMUSG00000020758]	[Itgb4,Itgb4,Itgb4,Itgb4,Itgb4,Itgb4]	[=32,=32,=32,=32,=32,=32]	[ENSMUST00000169928.8,ENSMUST00000068981.13,ENSMUST00000021107.14,ENSMUST00000106460.9,ENSMUST00000106458.2,ENSMUST00000106461.8]	[protein_coding,protein_coding,protein_coding,protein_coding,protein_coding,protein_coding]
ENSMUSG00000020758|Itgb4|16731_1	1	[ENSMUSG00000020758,ENSMUSG00000020758,ENSMUSG00000020758,ENSMUSG00000020758,ENSMUSG00000020758,ENSMUSG00000020758]	[Itgb4,Itgb4,Itgb4,Itgb4,Itgb4,Itgb4]	[=32,=32,=32,=32,=32,=32]	[ENSMUST00000169928.8,ENSMUST00000068981.13,ENSMUST00000021107.14,ENSMUST00000106460.9,ENSMUST00000106458.2,ENSMUST00000106461.8]	[protein_coding,protein_coding,protein_coding,protein_coding,protein_coding,protein_coding]
ENSMUSG00000020774|Aspa|3317_1	1	[ENSMUSG00000020774,ENSMUSG00000020774]	[Aspa,Aspa]	[=32,=32]	[ENSMUST00000184572.8,ENSMUST00000021119.9]	[protein_coding,protein_coding]
ENSMUSG00000020774|Aspa|17466_1	1	[ENSMUSG00000020774,ENSMUSG00000020774]	[Aspa,Aspa]	[=32,=32]	[ENSMUST00000184572.8,ENSMUST00000021119.9]	[protein_coding,protein_coding]
ENSMUSG00000019787|Trdn|15631_1	1	[ENSMUSG00000019787,ENSMUSG00000019787,ENSMUSG00000019787,ENSMUSG00000019787]	[Trdn,Trdn,Trdn,Trdn]	[=32,=32,=32,=32]	[ENSMUST00000219982.2,ENSMUST00000217779.2,ENSMUST00000219931.2,ENSMUST00000095762.5]	[protein_coding,protein_coding,protein_coding,protein_coding]
ENSMUSG00000019787|Trdn|9910_1	1	[ENSMUSG00000019787,ENSMUSG00000019787,ENSMUSG00000019787,ENSMUSG00000019787]	[Trdn,Trdn,Trdn,Trdn]	[=32,=32,=32,=32]	[ENSMUST00000219982.2,ENSMUST00000217779.2,ENSMUST00000219931.2,ENSMUST00000095762.5]	[protein_coding,protein_coding,protein_coding,protein_coding]
ENSMUSG00000019787|Trdn|16483_1	1	[ENSMUSG00000019787,ENSMUSG00000019787,ENSMUSG00000019787,ENSMUSG00000019787]	[Trdn,Trdn,Trdn,Trdn]	[=32,=32,=32,=32]	[ENSMUST00000219982.2,ENSMUST00000217779.2,ENSMUST00000219931.2,ENSMUST00000095762.5]	[protein_coding,protein_coding,protein_coding,protein_coding]
ENSMUSG00000019787|Trdn|15431_1	1	[ENSMUSG00000019787,ENSMUSG00000019787,ENSMUSG00000019787,ENSMUSG00000019787]	[Trdn,Trdn,Trdn,Trdn]	[=32,=32,=32,=32]	[ENSMUST00000219982.2,ENSMUST00000217779.2,ENSMUST00000219931.2,ENSMUST00000095762.5]	[protein_coding,protein_coding,protein_coding,protein_coding]
ENSMUSG00000019789|Hey2|17640_1	1	[ENSMUSG00000019789]	[Hey2]	[=32]	[ENSMUST00000019924.9]	[protein_coding]
ENSMUSG00000019789|Hey2|10902_1	1	[ENSMUSG00000019789]	[Hey2]	[=32]	[ENSMUST00000019924.9]	[protein_coding]
ENSMUSG00000019794|Katna1|13357_1	1	[ENSMUSG00000019794,ENSMUSG00000019794]	[Katna1,Katna1]	[=32,=32]	[ENSMUST00000165806.8,ENSMUST00000019929.13]	[protein_coding,protein_coding]
ENSMUSG00000019794|Katna1|5261_1	1	[ENSMUSG00000019794,ENSMUSG00000019794]	[Katna1,Katna1]	[=32,=32]	[ENSMUST00000165806.8,ENSMUST00000019929.13]	[protein_coding,protein_coding]
ENSMUSG00000020056|Washc3|3338_2	1	[ENSMUSG00000020056,ENSMUSG00000020056]	[Washc3,Washc3]	[=32,=32]	[ENSMUST00000020248.16,ENSMUST00000182183.8]	[protein_coding,protein_coding]
ENSMUSG00000020059|Sycp3|12301_1	1	[ENSMUSG00000020059,ENSMUSG00000020059]	[Sycp3,Sycp3]	[=32,=32]	[ENSMUST00000020252.10,ENSMUST00000125612.2]	[protein_coding,protein_coding]
ENSMUSG00000020059|Sycp3|11832_1	1	[ENSMUSG00000020059,ENSMUSG00000020059]	[Sycp3,Sycp3]	[=32,=32]	[ENSMUST00000020252.10,ENSMUST00000125612.2]	[protein_coding,protein_coding]
ENSMUSG00000020063|Sirt1|14391_1	1	[ENSMUSG00000020063,ENSMUSG00000020063,ENSMUSG00000020063,ENSMUSG00000020063]	[Sirt1,Sirt1,Sirt1,Sirt1]	[=32,=32,=32,=32]	[ENSMUST00000177694.8,ENSMUST00000020257.13,ENSMUST00000105442.3,ENSMUST00000120239.8]	[protein_coding,protein_coding,protein_coding,protein_coding]
ENSMUSG00000020063|Sirt1|1875_1	1	[ENSMUSG00000020063,ENSMUSG00000020063,ENSMUSG00000020063,ENSMUSG00000020063]	[Sirt1,Sirt1,Sirt1,Sirt1]	[=32,=32,=32,=32]	[ENSMUST00000177694.8,ENSMUST00000020257.13,ENSMUST00000105442.3,ENSMUST00000120239.8]	[protein_coding,protein_coding,protein_coding,protein_coding]
ENSMUSG00000020075|Ddx21|16952_1	1	[ENSMUSG00000020075]	[Ddx21]	[=32]	[ENSMUST00000045866.9]	[protein_coding]
ENSMUSG00000020075|Ddx21|10306_1	1	[ENSMUSG00000020075]	[Ddx21]	[=32]	[ENSMUST00000045866.9]	[protein_coding]
ENSMUSG00000020080|Hkdc1|16472_1	1	[ENSMUSG00000020080]	[Hkdc1]	[=32]	[ENSMUST00000020277.9]	[protein_coding]
ENSMUSG00000020080|Hkdc1|1721_1	1	[ENSMUSG00000020080]	[Hkdc1]	[=32]	[ENSMUST00000020277.9]	[protein_coding]
ENSMUSG00000020081|Tacr2|7845_1	1	[ENSMUSG00000020081]	[Tacr2]	[=32]	[ENSMUST00000020278.6]	[protein_coding]
ENSMUSG00000020393|Kremen1|2544_1	1	[ENSMUSG00000020393]	[Kremen1]	[=32]	[ENSMUST00000020662.15]	[protein_coding]
ENSMUSG00000020393|Kremen1|12408_1	1	[ENSMUSG00000020393]	[Kremen1]	[=32]	[ENSMUST00000020662.15]	[protein_coding]
ENSMUSG00000020395|Itk|7622_1	1	[ENSMUSG00000020395,ENSMUSG00000020395,ENSMUSG00000020395]	[Itk,Itk,Itk]	[=32,=32,=32]	[ENSMUST00000101306.4,ENSMUST00000109237.9,ENSMUST00000020664.13]	[protein_coding,protein_coding,protein_coding]
ENSMUSG00000020395|Itk|9128_1	1	[ENSMUSG00000020395,ENSMUSG00000020395]	[Itk,Itk]	[=32,=32]	[ENSMUST00000109237.9,ENSMUST00000020664.13]	[protein_coding,protein_coding]
ENSMUSG00000020396|Nefh|8151_1	1	[ENSMUSG00000020396]	[Nefh]	[=32]	[ENSMUST00000093369.5]	[protein_coding]
ENSMUSG00000020396|Nefh|8343_1	1	[ENSMUSG00000020396]	[Nefh]	[=32]	[ENSMUST00000093369.5]	[protein_coding]
ENSMUSG00000020399|Havcr2|14866_1	1	[ENSMUSG00000020399]	[Havcr2]	[=32]	[ENSMUST00000020668.15]	[protein_coding]
ENSMUSG00000020399|Havcr2|14578_1	1	[ENSMUSG00000020399]	[Havcr2]	[=32]	[ENSMUST00000020668.15]	[protein_coding]
ENSMUSG00000020402|Vdac1|11307_1	1	[ENSMUSG00000020402]	[Vdac1]	[=32]	[ENSMUST00000102758.8]	[protein_coding]
ENSMUSG00000020412|Ascc2|18509_1	1	[ENSMUSG00000020412,ENSMUSG00000020412]	[Ascc2,Ascc2]	[=32,=32]	[ENSMUST00000070257.14,ENSMUST00000109930.3]	[protein_coding,protein_coding]
ENSMUSG00000020598|Nrcam|14020_1	1	[ENSMUSG00000020598,ENSMUSG00000020598]	[Nrcam,Nrcam]	[=32,=32]	[ENSMUST00000020939.16,ENSMUST00000110748.4]	[protein_coding,protein_coding]
ENSMUSG00000020598|Nrcam|10405_1	1	[ENSMUSG00000020598,ENSMUSG00000020598]	[Nrcam,Nrcam]	[=32,=32]	[ENSMUST00000020939.16,ENSMUST00000110748.4]	[protein_coding,protein_coding]
ENSMUSG00000020599|Rgs9|6278_1	1	[ENSMUSG00000020599,ENSMUSG00000020599,ENSMUSG00000020599]	[Rgs9,Rgs9,Rgs9]	[=32,=32,=32]	[ENSMUST00000020920.10,ENSMUST00000106706.8,ENSMUST00000103062.9]	[protein_coding,protein_coding,protein_coding]
ENSMUSG00000020599|Rgs9|6278_2	1	[ENSMUSG00000020599]	[Rgs9]	[=32]	[ENSMUST00000106704.3]	[protein_coding]
ENSMUSG00000020599|Rgs9|13327_1	1	[ENSMUSG00000020599,ENSMUSG00000020599,ENSMUSG00000020599]	[Rgs9,Rgs9,Rgs9]	[=32,=32,=32]	[ENSMUST00000020920.10,ENSMUST00000106704.3,ENSMUST00000106706.8]	[protein_coding,protein_coding,protein_coding]
ENSMUSG00000020601|Trib2|10029_1	1	[ENSMUSG00000020601,ENSMUSG00000020601]	[Trib2,Trib2]	[=32,=32]	[ENSMUST00000020922.8,ENSMUST00000221518.2]	[protein_coding,protein_coding]
ENSMUSG00000020601|Trib2|18370_1	1	[ENSMUSG00000020601]	[Trib2]	[=32]	[ENSMUST00000020922.8]	[protein_coding]
ENSMUSG00000020609|Apob|442_1	1	[ENSMUSG00000020609]	[Apob]	[=32]	[ENSMUST00000037811.13]	[protein_coding]
ENSMUSG00000020609|Apob|17441_1	1	[ENSMUSG00000020609]	[Apob]	[=32]	[ENSMUST00000037811.13]	[protein_coding]
ENSMUSG00000020611|Gna13|8985_1	1	[ENSMUSG00000020611]	[Gna13]	[=32]	[ENSMUST00000020930.14]	[protein_coding]
ENSMUSG00000020840|Blmh|8906_1	1	[ENSMUSG00000020840]	[Blmh]	[=32]	[ENSMUST00000021197.10]	[protein_coding]
ENSMUSG00000020840|Blmh|17759_1	1	[ENSMUSG00000020840]	[Blmh]	[=32]	[ENSMUST00000021197.10]	[protein_coding]
ENSMUSG00000020844|Nxn|1147_1	1	[ENSMUSG00000020844]	[Nxn]	[=32]	[ENSMUST00000021204.4]	[protein_coding]
ENSMUSG00000020844|Nxn|18427_1	1	[ENSMUSG00000020844]	[Nxn]	[=32]	[ENSMUST00000021204.4]	[protein_coding]
ENSMUSG00000020847|Rph3al|5249_1	1	[ENSMUSG00000020847]	[Rph3al]	[=32]	[ENSMUST00000121287.8]	[protein_coding]
ENSMUSG00000020847|Rph3al|5249_2	1	[ENSMUSG00000020847]	[Rph3al]	[=32]	[ENSMUST00000021208.11]	[protein_coding]
ENSMUSG00000020847|Rph3al|12219_1	1	[ENSMUSG00000020847]	[Rph3al]	[=32]	[ENSMUST00000121287.8]	[protein_coding]
ENSMUSG00000020847|Rph3al|12219_2	1	[ENSMUSG00000020847]	[Rph3al]	[=32]	[ENSMUST00000021208.11]	[protein_coding]
ENSMUSG00000020849|Ywhae|5883_1	1	[ENSMUSG00000020849]	[Ywhae]	[=32]	[ENSMUST00000067664.10]	[protein_coding]
ENSMUSG00000020850|Prpf8|4842_1	1	[ENSMUSG00000020850,ENSMUSG00000020850]	[Prpf8,Prpf8]	[=32,=32]	[ENSMUST00000018449.11,ENSMUST00000102510.8]	[protein_coding,protein_coding]
ENSMUSG00000020955|Ap4s1|17266_1	1	[ENSMUSG00000020955]	[Ap4s1]	[=32]	[ENSMUST00000021338.10]	[protein_coding]
ENSMUSG00000020962|Gtf2a1|4018_1	1	[ENSMUSG00000020962,ENSMUSG00000020962]	[Gtf2a1,Gtf2a1]	[=32,=32]	[ENSMUST00000063314.7,ENSMUST00000021345.14]	[protein_coding,protein_coding]
ENSMUSG00000020962|Gtf2a1|13445_1	2	[ENSMUSG00000143263,ENSMUSG00000020962,ENSMUSG00000020962]	[Gm31064,Gtf2a1,Gtf2a1]	[=32,=32,=32]	[ENSMUST00000375709.1,ENSMUST00000063314.7,ENSMUST00000021345.14]	[lncRNA,protein_coding,protein_coding]
ENSMUSG00000020963|Tshr|2600_1	1	[ENSMUSG00000020963,ENSMUSG00000020963,ENSMUSG00000020963]	[Tshr,Tshr,Tshr]	[=32,=32,=32]	[ENSMUST00000021346.14,ENSMUST00000221216.2,ENSMUST00000021343.8]	[protein_coding,protein_coding,protein_coding]
ENSMUSG00000019312|Grb7|6207_1	1	[ENSMUSG00000019312]	[Grb7]	[=32]	[ENSMUST00000019456.5]	[protein_coding]
ENSMUSG00000020019|Ntn4|1124_1	1	[ENSMUSG00000020019]	[Ntn4]	[=32]	[ENSMUST00000020204.5]	[protein_coding]
ENSMUSG00000020022|Ndufa12|15375_1	1	[ENSMUSG00000020022,ENSMUSG00000020022]	[Ndufa12,Ndufa12]	[=32,=32]	[ENSMUST00000179990.8,ENSMUST00000020209.16]	[protein_coding,protein_coding]
ENSMUSG00000020022|Ndufa12|275_1	1	[ENSMUSG00000020022]	[Ndufa12]	[=32]	[ENSMUST00000020209.16]	[protein_coding]
ENSMUSG00000020027|Socs2|11488_1	1	[ENSMUSG00000020027,ENSMUSG00000020027,ENSMUSG00000020027]	[Socs2,Socs2,Socs2]	[=32,=32,=32]	[ENSMUST00000172070.8,ENSMUST00000170690.8,ENSMUST00000020215.16]	[protein_coding,protein_coding,protein_coding]
ENSMUSG00000020027|Socs2|11935_1	1	[ENSMUSG00000020027,ENSMUSG00000020027,ENSMUSG00000020027]	[Socs2,Socs2,Socs2]	[=32,=32,=32]	[ENSMUST00000172070.8,ENSMUST00000170690.8,ENSMUST00000020215.16]	[protein_coding,protein_coding,protein_coding]
ENSMUSG00000020037|Rfx4|11651_1	1	[ENSMUSG00000020037,ENSMUSG00000020037,ENSMUSG00000020037]	[Rfx4,Rfx4,Rfx4]	[=32,=32,=32]	[ENSMUST00000095388.5,ENSMUST00000060397.13,ENSMUST00000166696.9]	[protein_coding,protein_coding,protein_coding]
ENSMUSG00000020037|Rfx4|14874_1	1	[ENSMUSG00000020037,ENSMUSG00000020037,ENSMUSG00000020037]	[Rfx4,Rfx4,Rfx4]	[=32,=32,=32]	[ENSMUST00000095388.5,ENSMUST00000060397.13,ENSMUST00000166696.9]	[protein_coding,protein_coding,protein_coding]
ENSMUSG00000020038|Cry1|4854_1	1	[ENSMUSG00000020038]	[Cry1]	[=32]	[ENSMUST00000020227.11]	[protein_coding]
ENSMUSG00000020038|Cry1|13516_1	1	[ENSMUSG00000020038]	[Cry1]	[=32]	[ENSMUST00000020227.11]	[protein_coding]
ENSMUSG00000020051|Pah|3789_1	1	[ENSMUSG00000020051]	[Pah]	[=32]	[ENSMUST00000020241.17]	[protein_coding]
ENSMUSG00000020271|Fbxw11|9627_1	1	[ENSMUSG00000020271,ENSMUSG00000020271,ENSMUSG00000020271]	[Fbxw11,Fbxw11,Fbxw11]	[=32,=32,=32]	[ENSMUST00000076383.8,ENSMUST00000093205.13,ENSMUST00000109366.8]	[protein_coding,protein_coding,protein_coding]
ENSMUSG00000020275|Rel|5327_1	1	[ENSMUSG00000020275]	[Rel]	[=32]	[ENSMUST00000102864.5]	[protein_coding]
ENSMUSG00000020275|Rel|9343_1	1	[ENSMUSG00000020275]	[Rel]	[=32]	[ENSMUST00000102864.5]	[protein_coding]
ENSMUSG00000020277|Pfkl|11806_1	1	[ENSMUSG00000020277]	[Pfkl]	[=32]	[ENSMUST00000020522.9]	[protein_coding]
ENSMUSG00000020277|Pfkl|6059_1	1	[ENSMUSG00000020277]	[Pfkl]	[=32]	[ENSMUST00000020522.9]	[protein_coding]
ENSMUSG00000020290|Xpo1|11721_1	1	[ENSMUSG00000020290,ENSMUSG00000020290]	[Xpo1,Xpo1]	[=32,=32]	[ENSMUST00000102870.8,ENSMUST00000102869.8]	[protein_coding,protein_coding]
ENSMUSG00000020290|Xpo1|11573_1	1	[ENSMUSG00000020290,ENSMUSG00000020290]	[Xpo1,Xpo1]	[=32,=32]	[ENSMUST00000102870.8,ENSMUST00000102869.8]	[protein_coding,protein_coding]
ENSMUSG00000020300|Cpeb4|2120_1	1	[ENSMUSG00000020300,ENSMUSG00000020300]	[Cpeb4,Cpeb4]	[=32,=32]	[ENSMUST00000109412.9,ENSMUST00000020543.13]	[protein_coding,protein_coding]
ENSMUSG00000020300|Cpeb4|17936_1	1	[ENSMUSG00000020300,ENSMUSG00000020300]	[Cpeb4,Cpeb4]	[=32,=32]	[ENSMUST00000109412.9,ENSMUST00000020543.13]	[protein_coding,protein_coding]
ENSMUSG00000020300|Cpeb4|11419_1	1	[ENSMUSG00000020300,ENSMUSG00000020300]	[Cpeb4,Cpeb4]	[=32,=32]	[ENSMUST00000109412.9,ENSMUST00000020543.13]	[protein_coding,protein_coding]
ENSMUSG00000020528|Prpsap2|8683_1	2	[ENSMUSG00000020528,ENSMUSG00000081611,ENSMUSG00000020528]	[Prpsap2,Gm13651,Prpsap2]	[=32,=32,=32]	[ENSMUST00000004955.14,ENSMUST00000119086.2,ENSMUST00000168115.8]	[protein_coding,processed_pseudogene,protein_coding]
ENSMUSG00000020530|Ggnbp2|12419_1	1	[ENSMUSG00000020530,ENSMUSG00000020530,ENSMUSG00000020530,ENSMUSG00000020530,ENSMUSG00000020530]	[Ggnbp2,Ggnbp2,Ggnbp2,Ggnbp2,Ggnbp2]	[=32,=32,=32,=32,=32]	[ENSMUST00000168434.8,ENSMUST00000172405.8,ENSMUST00000100686.10,ENSMUST00000018547.9,ENSMUST00000108081.9]	[protein_coding,protein_coding,protein_coding,protein_coding,protein_coding]
ENSMUSG00000020530|Ggnbp2|6383_1	1	[ENSMUSG00000020530,ENSMUSG00000020530,ENSMUSG00000020530,ENSMUSG00000020530,ENSMUSG00000020530]	[Ggnbp2,Ggnbp2,Ggnbp2,Ggnbp2,Ggnbp2]	[=32,=32,=32,=32,=32]	[ENSMUST00000168434.8,ENSMUST00000172405.8,ENSMUST00000100686.10,ENSMUST00000018547.9,ENSMUST00000108081.9]	[protein_coding,protein_coding,protein_coding,protein_coding,protein_coding]
ENSMUSG00000020532|Acaca|2638_1	1	[ENSMUSG00000020532,ENSMUSG00000020532]	[Acaca,Acaca]	[=32,=32]	[ENSMUST00000020843.13,ENSMUST00000103201.8]	[protein_coding,protein_coding]
ENSMUSG00000020532|Acaca|6355_1	1	[ENSMUSG00000020532,ENSMUSG00000020532]	[Acaca,Acaca]	[=32,=32]	[ENSMUST00000020843.13,ENSMUST00000103201.8]	[protein_coding,protein_coding]
ENSMUSG00000020534|Shmt1|10242_1	1	[ENSMUSG00000020534]	[Shmt1]	[=32]	[ENSMUST00000018744.15]	[protein_coding]
ENSMUSG00000020534|Shmt1|2303_1	1	[ENSMUSG00000020534]	[Shmt1]	[=32]	[ENSMUST00000018744.15]	[protein_coding]
ENSMUSG00000020538|Srebf1|12462_1	1	[ENSMUSG00000020538]	[Srebf1]	[=32]	[ENSMUST00000020846.8]	[protein_coding]
ENSMUSG00000020538|Srebf1|5015_1	1	[ENSMUSG00000020538]	[Srebf1]	[=32]	[ENSMUST00000020846.8]	[protein_coding]
ENSMUSG00000020542|Myocd|1918_1	1	[ENSMUSG00000020542,ENSMUSG00000020542,ENSMUSG00000020542]	[Myocd,Myocd,Myocd]	[=32,=32,=32]	[ENSMUST00000102635.10,ENSMUST00000101042.9,ENSMUST00000108695.9]	[protein_coding,protein_coding,protein_coding]
ENSMUSG00000020806|Rhbdf2|5225_1	1	[ENSMUSG00000020806,ENSMUSG00000020806]	[Rhbdf2,Rhbdf2]	[=32,=32]	[ENSMUST00000103028.8,ENSMUST00000103029.10]	[protein_coding,protein_coding]
ENSMUSG00000020806|Rhbdf2|11777_1	1	[ENSMUSG00000020806,ENSMUSG00000020806]	[Rhbdf2,Rhbdf2]	[=32,=32]	[ENSMUST00000103028.8,ENSMUST00000103029.10]	[protein_coding,protein_coding]
ENSMUSG00000020810|Cygb|4565_1	1	[ENSMUSG00000020810]	[Cygb]	[=32]	[ENSMUST00000021166.6]	[protein_coding]
ENSMUSG00000020810|Cygb|17378_1	1	[ENSMUSG00000020810]	[Cygb]	[=32]	[ENSMUST00000021166.6]	[protein_coding]
ENSMUSG00000020817|Rabep1|12706_1	1	[ENSMUSG00000020817,ENSMUSG00000020817,ENSMUSG00000020817,ENSMUSG00000020817,ENSMUSG00000020817,ENSMUSG00000020817,ENSMUSG00000020817]	[Rabep1,Rabep1,Rabep1,Rabep1,Rabep1,Rabep1,Rabep1]	[=32,=32,=32,=32,=32,=32,=32]	[ENSMUST00000076270.13,ENSMUST00000108533.10,ENSMUST00000177731.8,ENSMUST00000081362.13,ENSMUST00000179114.8,ENSMUST00000178245.2,ENSMUST00000100928.11]	[protein_coding,protein_coding,protein_coding,protein_coding,protein_coding,protein_coding,protein_coding]
ENSMUSG00000020817|Rabep1|2882_1	1	[ENSMUSG00000020817,ENSMUSG00000020817,ENSMUSG00000020817,ENSMUSG00000020817,ENSMUSG00000020817,ENSMUSG00000020817]	[Rabep1,Rabep1,Rabep1,Rabep1,Rabep1,Rabep1]	[=32,=32,=32,=32,=32,=32]	[ENSMUST00000076270.13,ENSMUST00000108533.10,ENSMUST00000177731.8,ENSMUST00000081362.13,ENSMUST00000178245.2,ENSMUST00000100928.11]	[protein_coding,protein_coding,protein_coding,protein_coding,protein_coding,protein_coding]
ENSMUSG00000020821|Kif1c|10978_1	1	[ENSMUSG00000020821,ENSMUSG00000020821,ENSMUSG00000020821,ENSMUSG00000020821,ENSMUSG00000020821]	[Kif1c,Kif1c,Kif1c,Kif1c,Kif1c]	[=32,=32,=32,=32,=32]	[ENSMUST00000152618.9,ENSMUST00000102554.8,ENSMUST00000094499.11,ENSMUST00000072187.12,ENSMUST00000137119.3]	[protein_coding,protein_coding,protein_coding,protein_coding,protein_coding]
ENSMUSG00000020821|Kif1c|978_1	1	[ENSMUSG00000020821]	[Kif1c]	[=32]	[ENSMUST00000152618.9]	[protein_coding]
ENSMUSG00000020821|Kif1c|978_2	1	[ENSMUSG00000020821,ENSMUSG00000020821,ENSMUSG00000020821,ENSMUSG00000020821]	[Kif1c,Kif1c,Kif1c,Kif1c]	[=32,=32,=32,=32]	[ENSMUST00000102554.8,ENSMUST00000094499.11,ENSMUST00000072187.12,ENSMUST00000137119.3]	[protein_coding,protein_coding,protein_coding,protein_coding]
ENSMUSG00000019842|Traf3ip2|17651_1	1	[ENSMUSG00000019842]	[Traf3ip2]	[=32]	[ENSMUST00000019987.7]	[protein_coding]
ENSMUSG00000019843|Fyn|1975_1	1	[ENSMUSG00000019843,ENSMUSG00000019843,ENSMUSG00000019843,ENSMUSG00000019843,ENSMUSG00000019843,ENSMUSG00000019843]	[Fyn,Fyn,Fyn,Fyn,Fyn,Fyn]	[=32,=32,=32,=32,=32,=32]	[ENSMUST00000136659.2,ENSMUST00000146287.8,ENSMUST00000135242.8,ENSMUST00000126486.8,ENSMUST00000063091.13,ENSMUST00000099967.10]	[protein_coding,protein_coding,protein_coding,protein_coding,protein_coding,protein_coding]
ENSMUSG00000019843|Fyn|11444_1	1	[ENSMUSG00000019843,ENSMUSG00000019843,ENSMUSG00000019843,ENSMUSG00000019843,ENSMUSG00000019843,ENSMUSG00000019843]	[Fyn,Fyn,Fyn,Fyn,Fyn,Fyn]	[=32,=32,=32,=32,=32,=32]	[ENSMUST00000136659.2,ENSMUST00000146287.8,ENSMUST00000135242.8,ENSMUST00000126486.8,ENSMUST00000063091.13,ENSMUST00000099967.10]	[protein_coding,protein_coding,protein_coding,protein_coding,protein_coding,protein_coding]
ENSMUSG00000019846|Lama4|9762_1	1	[ENSMUSG00000019846]	[Lama4]	[=32]	[ENSMUST00000019992.6]	[protein_coding]
ENSMUSG00000019846|Lama4|6761_1	1	[ENSMUSG00000019846]	[Lama4]	[=32]	[ENSMUST00000019992.6]	[protein_coding]
ENSMUSG00000020160|Meis1|13678_1	1	[ENSMUSG00000020160,ENSMUSG00000020160,ENSMUSG00000020160,ENSMUSG00000020160]	[Meis1,Meis1,Meis1,Meis1]	[=32,=32,=32,=32]	[ENSMUST00000177417.8,ENSMUST00000144988.8,ENSMUST00000068264.14,ENSMUST00000185131.8]	[protein_coding,protein_coding,protein_coding,protein_coding]
ENSMUSG00000020160|Meis1|10345_1	1	[ENSMUSG00000020160,ENSMUSG00000020160,ENSMUSG00000020160,ENSMUSG00000020160]	[Meis1,Meis1,Meis1,Meis1]	[=32,=32,=32,=32]	[ENSMUST00000177417.8,ENSMUST00000144988.8,ENSMUST00000068264.14,ENSMUST00000185131.8]	[protein_coding,protein_coding,protein_coding,protein_coding]
ENSMUSG00000020166|Cnot2|705_1	1	[ENSMUSG00000020166,ENSMUSG00000020166,ENSMUSG00000020166,ENSMUSG00000020166,ENSMUSG00000020166,ENSMUSG00000020166]	[Cnot2,Cnot2,Cnot2,Cnot2,Cnot2,Cnot2]	[=32,=32,=32,=32,=32,=32]	[ENSMUST00000169921.8,ENSMUST00000105267.8,ENSMUST00000167706.8,ENSMUST00000164088.8,ENSMUST00000168036.8,ENSMUST00000105265.8]	[protein_coding,protein_coding,protein_coding,protein_coding,protein_coding,protein_coding]
ENSMUSG00000020166|Cnot2|705_2	1	[ENSMUSG00000020166]	[Cnot2]	[=32]	[ENSMUST00000020374.6]	[protein_coding]
ENSMUSG00000020166|Cnot2|7603_1	1	[ENSMUSG00000020166,ENSMUSG00000020166,ENSMUSG00000020166,ENSMUSG00000020166,ENSMUSG00000020166,ENSMUSG00000020166]	[Cnot2,Cnot2,Cnot2,Cnot2,Cnot2,Cnot2]	[=32,=32,=32,=32,=32,=32]	[ENSMUST00000169921.8,ENSMUST00000105267.8,ENSMUST00000167706.8,ENSMUST00000164088.8,ENSMUST00000168036.8,ENSMUST00000105265.8]	[protein_coding,protein_coding,protein_coding,protein_coding,protein_coding,protein_coding]
ENSMUSG00000020167|Tcf3|18112_1	1	[ENSMUSG00000020167,ENSMUSG00000020167,ENSMUSG00000020167,ENSMUSG00000020167,ENSMUSG00000020167,ENSMUSG00000020167,ENSMUSG00000020167,ENSMUSG00000020167,ENSMUSG00000020167,ENSMUSG00000020167]	[Tcf3,Tcf3,Tcf3,Tcf3,Tcf3,Tcf3,Tcf3,Tcf3,Tcf3,Tcf3]	[=32,=32,=32,=32,=32,=32,=32,=32,=32,=32]	[ENSMUST00000105345.10,ENSMUST00000105340.8,ENSMUST00000105343.8,ENSMUST00000020379.13,ENSMUST00000105346.10,ENSMUST00000020377.13,ENSMUST00000105344.8,ENSMUST00000105339.8,ENSMUST00000105342.8,ENSMUST00000105341.8]	[protein_coding,protein_coding,protein_coding,protein_coding,protein_coding,protein_coding,protein_coding,protein_coding,protein_coding,protein_coding]
ENSMUSG00000020167|Tcf3|16456_1	1	[ENSMUSG00000020167,ENSMUSG00000020167,ENSMUSG00000020167,ENSMUSG00000020167,ENSMUSG00000020167,ENSMUSG00000020167,ENSMUSG00000020167,ENSMUSG00000020167,ENSMUSG00000020167,ENSMUSG00000020167]	[Tcf3,Tcf3,Tcf3,Tcf3,Tcf3,Tcf3,Tcf3,Tcf3,Tcf3,Tcf3]	[=32,=32,=32,=32,=32,=32,=32,=32,=32,=32]	[ENSMUST00000105345.10,ENSMUST00000105340.8,ENSMUST00000105343.8,ENSMUST00000020379.13,ENSMUST00000105346.10,ENSMUST00000020377.13,ENSMUST00000105344.8,ENSMUST00000105339.8,ENSMUST00000105342.8,ENSMUST00000105341.8]	[protein_coding,protein_coding,protein_coding,protein_coding,protein_coding,protein_coding,protein_coding,protein_coding,protein_coding,protein_coding]
ENSMUSG00000020170|Frs2|3400_1	1	[ENSMUSG00000020170]	[Frs2]	[=32]	[ENSMUST00000020381.5]	[protein_coding]
ENSMUSG00000020170|Frs2|14240_1	1	[ENSMUSG00000020170]	[Frs2]	[=32]	[ENSMUST00000020381.5]	[protein_coding]
ENSMUSG00000020171|Yeats4|10649_1	1	[ENSMUSG00000020171]	[Yeats4]	[=32]	[ENSMUST00000020382.8]	[protein_coding]
ENSMUSG00000020717|Pecam1|4076_1	1	[ENSMUSG00000020717,ENSMUSG00000020717,ENSMUSG00000020717,ENSMUSG00000020717,ENSMUSG00000020717]	[Pecam1,Pecam1,Pecam1,Pecam1,Pecam1]	[=32,=32,=32,=32,=32]	[ENSMUST00000080853.11,ENSMUST00000103069.10,ENSMUST00000106796.9,ENSMUST00000183610.8,ENSMUST00000068021.9]	[protein_coding,protein_coding,protein_coding,protein_coding,protein_coding]
ENSMUSG00000020717|Pecam1|7711_1	1	[ENSMUSG00000020717,ENSMUSG00000020717,ENSMUSG00000020717,ENSMUSG00000020717,ENSMUSG00000020717]	[Pecam1,Pecam1,Pecam1,Pecam1,Pecam1]	[=32,=32,=32,=32,=32]	[ENSMUST00000080853.11,ENSMUST00000103069.10,ENSMUST00000106796.9,ENSMUST00000183610.8,ENSMUST00000068021.9]	[protein_coding,protein_coding,protein_coding,protein_coding,protein_coding]
ENSMUSG00000020720|Psmd12|6428_1	1	[ENSMUSG00000020720,ENSMUSG00000020720,ENSMUSG00000020720]	[Psmd12,Psmd12,Psmd12]	[=32,=32,=32]	[ENSMUST00000021063.13,ENSMUST00000106750.5,ENSMUST00000106752.10]	[protein_coding,protein_coding,protein_coding]
ENSMUSG00000020720|Psmd12|18510_1	1	[ENSMUSG00000020720,ENSMUSG00000020720,ENSMUSG00000020720]	[Psmd12,Psmd12,Psmd12]	[=32,=32,=32]	[ENSMUST00000021063.13,ENSMUST00000106750.5,ENSMUST00000106752.10]	[protein_coding,protein_coding,protein_coding]
ENSMUSG00000020722|Cacng1|18645_1	1	[ENSMUSG00000020722]	[Cacng1]	[=32]	[ENSMUST00000021065.6]	[protein_coding]
ENSMUSG00000020722|Cacng1|12587_1	1	[ENSMUSG00000020722]	[Cacng1]	[=32]	[ENSMUST00000021065.6]	[protein_coding]
ENSMUSG00000020734|Grin2c|7916_1	1	[ENSMUSG00000020734,ENSMUSG00000020734]	[Grin2c,Grin2c]	[=32,=32]	[ENSMUST00000003351.13,ENSMUST00000106554.2]	[protein_coding,protein_coding]
ENSMUSG00000020734|Grin2c|7846_1	1	[ENSMUSG00000020734,ENSMUSG00000020734]	[Grin2c,Grin2c]	[=32,=32]	[ENSMUST00000003351.13,ENSMUST00000106554.2]	[protein_coding,protein_coding]
ENSMUSG00000021000|Mia2|997_1	1	[ENSMUSG00000021000,ENSMUSG00000021000,ENSMUSG00000021000,ENSMUSG00000021000,ENSMUSG00000021000,ENSMUSG00000021000,ENSMUSG00000021000,ENSMUSG00000021000,ENSMUSG00000021000,ENSMUSG00000021000]	[Mia2,Mia2,Mia2,Mia2,Mia2,Mia2,Mia2,Mia2,Mia2,Mia2]	[=32,=32,=32,=32,=32,=32,=32,=32,=32,=32]	[ENSMUST00000177162.8,ENSMUST00000175912.8,ENSMUST00000219140.3,ENSMUST00000176322.8,ENSMUST00000176892.8,ENSMUST00000176464.8,ENSMUST00000170992.9,ENSMUST00000175877.8,ENSMUST00000069430.15,ENSMUST00000177225.8]	[protein_coding,protein_coding,protein_coding,protein_coding,protein_coding,protein_coding,protein_coding,protein_coding,protein_coding,protein_coding]
ENSMUSG00000019905|Gprc6a|17415_1	1	[ENSMUSG00000019905,ENSMUSG00000019905,ENSMUSG00000019905]	[Gprc6a,Gprc6a,Gprc6a]	[=32,=32,=32]	[ENSMUST00000020062.4,ENSMUST00000218684.2,ENSMUST00000219286.2]	[protein_coding,protein_coding,protein_coding]
ENSMUSG00000019905|Gprc6a|5482_1	1	[ENSMUSG00000019905,ENSMUSG00000019905,ENSMUSG00000019905]	[Gprc6a,Gprc6a,Gprc6a]	[=32,=32,=32]	[ENSMUST00000020062.4,ENSMUST00000218684.2,ENSMUST00000219286.2]	[protein_coding,protein_coding,protein_coding]
ENSMUSG00000019913|Sim1|1623_1	1	[ENSMUSG00000019913]	[Sim1]	[=32]	[ENSMUST00000219436.2]	[protein_coding]
ENSMUSG00000019913|Sim1|1623_2	1	[ENSMUSG00000019913]	[Sim1]	[=32]	[ENSMUST00000020071.4]	[protein_coding]
ENSMUSG00000019913|Sim1|7713_1	1	[ENSMUSG00000019913]	[Sim1]	[=32]	[ENSMUST00000219436.2]	[protein_coding]
ENSMUSG00000019913|Sim1|7713_2	1	[ENSMUSG00000019913]	[Sim1]	[=32]	[ENSMUST00000020071.4]	[protein_coding]
ENSMUSG00000020140|Lgr5|2631_1	1	[ENSMUSG00000020140,ENSMUSG00000020140,ENSMUSG00000020140]	[Lgr5,Lgr5,Lgr5]	[=32,=32,=32]	[ENSMUST00000172806.8,ENSMUST00000020350.15,ENSMUST00000173740.2]	[protein_coding,protein_coding,protein_coding]
ENSMUSG00000020143|Dock2|7020_1	1	[ENSMUSG00000020143,ENSMUSG00000020143,ENSMUSG00000020143]	[Dock2,Dock2,Dock2]	[=32,=32,=32]	[ENSMUST00000093193.12,ENSMUST00000101365.9,ENSMUST00000101364.3]	[protein_coding,protein_coding,protein_coding]
ENSMUSG00000020143|Dock2|13270_1	1	[ENSMUSG00000020143]	[Dock2]	[=32]	[ENSMUST00000101364.3]	[protein_coding]
ENSMUSG00000020143|Dock2|13270_2	1	[ENSMUSG00000020143,ENSMUSG00000020143]	[Dock2,Dock2]	[=32,=32]	[ENSMUST00000093193.12,ENSMUST00000101365.9]	[protein_coding,protein_coding]
ENSMUSG00000020149|Rab1a|9090_1	1	[ENSMUSG00000020149,ENSMUSG00000020149,ENSMUSG00000020149,ENSMUSG00000020149]	[Rab1a,Rab1a,Rab1a,Rab1a]	[=32,=32,=32,=32]	[ENSMUST00000163483.2,ENSMUST00000020358.12,ENSMUST00000109602.8,ENSMUST00000109601.8]	[protein_coding,protein_coding,protein_coding,protein_coding]
ENSMUSG00000020149|Rab1a|16136_1	1	[ENSMUSG00000020149,ENSMUSG00000020149,ENSMUSG00000020149]	[Rab1a,Rab1a,Rab1a]	[=32,=32,=32]	[ENSMUST00000163483.2,ENSMUST00000020358.12,ENSMUST00000109602.8]	[protein_coding,protein_coding,protein_coding]
ENSMUSG00000020152|Actr2|9684_1	1	[ENSMUSG00000020152]	[Actr2]	[=32]	[ENSMUST00000000137.8]	[protein_coding]
ENSMUSG00000020152|Actr2|2466_1	1	[ENSMUSG00000020152]	[Actr2]	[=32]	[ENSMUST00000000137.8]	[protein_coding]
ENSMUSG00000020159|Gabrp|7694_1	1	[ENSMUSG00000020159]	[Gabrp]	[=32]	[ENSMUST00000020366.8]	[protein_coding]
ENSMUSG00000020159|Gabrp|1332_1	1	[ENSMUSG00000020159]	[Gabrp]	[=32]	[ENSMUST00000020366.8]	[protein_coding]
ENSMUSG00000020459|Mtif2|1579_1	1	[ENSMUSG00000020459,ENSMUSG00000020459]	[Mtif2,Mtif2]	[=32,=32]	[ENSMUST00000093239.11,ENSMUST00000020749.13]	[protein_coding,protein_coding]
ENSMUSG00000020462|Cfap36|6575_1	1	[ENSMUSG00000020462]	[Cfap36]	[=32]	[ENSMUST00000020754.10]	[protein_coding]
ENSMUSG00000020462|Cfap36|12193_1	1	[ENSMUSG00000020462]	[Cfap36]	[=32]	[ENSMUST00000020754.10]	[protein_coding]
ENSMUSG00000020467|Efemp1|2189_1	1	[ENSMUSG00000020467]	[Efemp1]	[=32]	[ENSMUST00000020759.12]	[protein_coding]
ENSMUSG00000020467|Efemp1|16491_1	1	[ENSMUSG00000020467]	[Efemp1]	[=32]	[ENSMUST00000020759.12]	[protein_coding]
ENSMUSG00000020476|Dbnl|5411_1	1	[ENSMUSG00000020476,ENSMUSG00000020476,ENSMUSG00000020476]	[Dbnl,Dbnl,Dbnl]	[=32,=32,=32]	[ENSMUST00000102928.5,ENSMUST00000020769.14,ENSMUST00000109845.8]	[protein_coding,protein_coding,protein_coding]
ENSMUSG00000020476|Dbnl|16050_1	1	[ENSMUSG00000020476,ENSMUSG00000020476,ENSMUSG00000020476]	[Dbnl,Dbnl,Dbnl]	[=32,=32,=32]	[ENSMUST00000102928.5,ENSMUST00000020769.14,ENSMUST00000109845.8]	[protein_coding,protein_coding,protein_coding]
ENSMUSG00000020640|Itsn2|4414_1	1	[ENSMUSG00000020640,ENSMUSG00000020640,ENSMUSG00000020640]	[Itsn2,Itsn2,Itsn2]	[=32,=32,=32]	[ENSMUST00000062580.8,ENSMUST00000219007.2,ENSMUST00000220311.2]	[protein_coding,protein_coding,protein_coding]
ENSMUSG00000020640|Itsn2|12394_1	1	[ENSMUSG00000020640,ENSMUSG00000020640,ENSMUSG00000020640]	[Itsn2,Itsn2,Itsn2]	[=32,=32,=32]	[ENSMUST00000062580.8,ENSMUST00000219007.2,ENSMUST00000220311.2]	[protein_coding,protein_coding,protein_coding]
ENSMUSG00000020642|Rnf144a|12229_1	1	[ENSMUSG00000020642,ENSMUSG00000020642]	[Rnf144a,Rnf144a]	[=32,=32]	[ENSMUST00000020971.14,ENSMUST00000062149.6]	[protein_coding,protein_coding]
ENSMUSG00000020642|Rnf144a|1038_1	1	[ENSMUSG00000020642,ENSMUSG00000020642]	[Rnf144a,Rnf144a]	[=32,=32]	[ENSMUST00000020971.14,ENSMUST00000062149.6]	[protein_coding,protein_coding]
ENSMUSG00000020644|Id2|13825_1	1	[ENSMUSG00000020644,ENSMUSG00000020644]	[Id2,Id2]	[=32,=32]	[ENSMUST00000221761.2,ENSMUST00000020974.7]	[protein_coding,protein_coding]
ENSMUSG00000020644|Id2|13825_2	1	[ENSMUSG00000020644]	[Id2]	[=32]	[ENSMUST00000222667.2]	[protein_coding]
ENSMUSG00000020644|Id2|6998_1	1	[ENSMUSG00000020644,ENSMUSG00000020644]	[Id2,Id2]	[=32,=32]	[ENSMUST00000221761.2,ENSMUST00000020974.7]	[protein_coding,protein_coding]
ENSMUSG00000020647|Ncoa1|11351_1	1	[ENSMUSG00000020647,ENSMUSG00000020647]	[Ncoa1,Ncoa1]	[=32,=32]	[ENSMUST00000085814.5,ENSMUST00000220434.2]	[protein_coding,protein_coding]
ENSMUSG00000020647|Ncoa1|12236_1	1	[ENSMUSG00000020647,ENSMUSG00000020647]	[Ncoa1,Ncoa1]	[=32,=32]	[ENSMUST00000085814.5,ENSMUST00000220434.2]	[protein_coding,protein_coding]
ENSMUSG00000020651|Slc26a4|3633_1	1	[ENSMUSG00000020651]	[Slc26a4]	[=32]	[ENSMUST00000001253.8]	[protein_coding]
ENSMUSG00000020875|Hoxb9|2554_1	1	[ENSMUSG00000020875,ENSMUSG00000020875]	[Hoxb9,Hoxb9]	[=32,=32]	[ENSMUST00000000010.9,ENSMUST00000174042.3]	[protein_coding,protein_coding]
ENSMUSG00000020882|Cacnb1|2103_1	1	[ENSMUSG00000020882,ENSMUSG00000020882,ENSMUSG00000020882,ENSMUSG00000020882]	[Cacnb1,Cacnb1,Cacnb1,Cacnb1]	[=32,=32,=32,=32]	[ENSMUST00000017552.13,ENSMUST00000107562.2,ENSMUST00000092736.11,ENSMUST00000107561.9]	[protein_coding,protein_coding,protein_coding,protein_coding]
ENSMUSG00000020882|Cacnb1|1224_1	1	[ENSMUSG00000020882]	[Cacnb1]	[=32]	[ENSMUST00000107561.9]	[protein_coding]
ENSMUSG00000020882|Cacnb1|1224_2	1	[ENSMUSG00000020882,ENSMUSG00000020882,ENSMUSG00000020882]	[Cacnb1,Cacnb1,Cacnb1]	[=32,=32,=32]	[ENSMUST00000017552.13,ENSMUST00000092736.11,ENSMUST00000107562.2]	[protein_coding,protein_coding,protein_coding]
ENSMUSG00000020883|Fbxl20|6007_1	1	[ENSMUSG00000020883]	[Fbxl20]	[=32]	[ENSMUST00000103143.10]	[protein_coding]
ENSMUSG00000020883|Fbxl20|3766_1	1	[ENSMUSG00000020883]	[Fbxl20]	[=32]	[ENSMUST00000103143.10]	[protein_coding]
ENSMUSG00000020886|Dlg4|11695_1	1	[ENSMUSG00000020886,ENSMUSG00000020886,ENSMUSG00000020886,ENSMUSG00000020886,ENSMUSG00000020886,ENSMUSG00000020886,ENSMUSG00000020886,ENSMUSG00000020886,ENSMUSG00000020886]	[Dlg4,Dlg4,Dlg4,Dlg4,Dlg4,Dlg4,Dlg4,Dlg4,Dlg4]	[=32,=32,=32,=32,=32,=32,=32,=32,=32]	[ENSMUST00000231506.2,ENSMUST00000108588.9,ENSMUST00000108589.10,ENSMUST00000231221.2,ENSMUST00000231628.2,ENSMUST00000232002.2,ENSMUST00000018700.14,ENSMUST00000231452.2,ENSMUST00000231415.2]	[protein_coding,protein_coding,protein_coding,protein_coding,protein_coding,protein_coding,protein_coding,protein_coding,protein_coding]
ENSMUSG00000020886|Dlg4|16159_1	1	[ENSMUSG00000020886]	[Dlg4]	[=32]	[ENSMUST00000231221.2]	[protein_coding]
ENSMUSG00000020886|Dlg4|16159_2	1	[ENSMUSG00000020886,ENSMUSG00000020886,ENSMUSG00000020886,ENSMUSG00000020886,ENSMUSG00000020886,ENSMUSG00000020886,ENSMUSG00000020886]	[Dlg4,Dlg4,Dlg4,Dlg4,Dlg4,Dlg4,Dlg4]	[=32,=32,=32,=32,=32,=32,=32]	[ENSMUST00000231506.2,ENSMUST00000108588.9,ENSMUST00000108589.10,ENSMUST00000231628.2,ENSMUST00000018700.14,ENSMUST00000231452.2,ENSMUST00000231415.2]	[protein_coding,protein_coding,protein_coding,protein_coding,protein_coding,protein_coding,protein_coding]
ENSMUSG00000020081|Tacr2|7975_1	1	[ENSMUSG00000020081]	[Tacr2]	[=32]	[ENSMUST00000020278.6]	[protein_coding]
ENSMUSG00000020091|Eif4ebp2|16574_1	1	[ENSMUSG00000020091]	[Eif4ebp2]	[=32]	[ENSMUST00000020288.15]	[protein_coding]
ENSMUSG00000020091|Eif4ebp2|13889_1	1	[ENSMUSG00000020091]	[Eif4ebp2]	[=32]	[ENSMUST00000020288.15]	[protein_coding]
ENSMUSG00000020092|Pald1|17304_1	1	[ENSMUSG00000020092]	[Pald1]	[=32]	[ENSMUST00000020289.10]	[protein_coding]
ENSMUSG00000020092|Pald1|16645_1	1	[ENSMUSG00000020092]	[Pald1]	[=32]	[ENSMUST00000020289.10]	[protein_coding]
ENSMUSG00000020097|Sgpl1|9820_1	1	[ENSMUSG00000020097,ENSMUSG00000020097]	[Sgpl1,Sgpl1]	[=32,=32]	[ENSMUST00000122259.8,ENSMUST00000092498.12]	[protein_coding,protein_coding]
ENSMUSG00000020097|Sgpl1|13932_1	1	[ENSMUSG00000020097,ENSMUSG00000020097]	[Sgpl1,Sgpl1]	[=32,=32]	[ENSMUST00000122259.8,ENSMUST00000092498.12]	[protein_coding,protein_coding]
ENSMUSG00000020101|Vsir|14662_1	1	[ENSMUSG00000020101,ENSMUSG00000020101]	[Vsir,Vsir]	[=32,=32]	[ENSMUST00000105460.8,ENSMUST00000020301.14]	[protein_coding,protein_coding]
ENSMUSG00000020101|Vsir|14633_1	1	[ENSMUSG00000020101,ENSMUSG00000020101]	[Vsir,Vsir]	[=32,=32]	[ENSMUST00000105460.8,ENSMUST00000020301.14]	[protein_coding,protein_coding]
ENSMUSG00000020107|Anapc16|12503_1	1	[ENSMUSG00000020107,ENSMUSG00000020107]	[Anapc16,Anapc16]	[=32,=32]	[ENSMUST00000182898.8,ENSMUST00000020307.11]	[protein_coding,protein_coding]
ENSMUSG00000020363|Gfpt2|10915_1	1	[ENSMUSG00000020363]	[Gfpt2]	[=32]	[ENSMUST00000020629.5]	[protein_coding]
ENSMUSG00000020363|Gfpt2|5766_1	1	[ENSMUSG00000020363]	[Gfpt2]	[=32]	[ENSMUST00000020629.5]	[protein_coding]
ENSMUSG00000020366|Mapk9|2401_1	1	[ENSMUSG00000020366,ENSMUSG00000020366,ENSMUSG00000020366,ENSMUSG00000020366,ENSMUSG00000020366,ENSMUSG00000020366,ENSMUSG00000020366]	[Mapk9,Mapk9,Mapk9,Mapk9,Mapk9,Mapk9,Mapk9]	[=32,=32,=32,=32,=32,=32,=32]	[ENSMUST00000043321.6,ENSMUST00000109179.9,ENSMUST00000102778.8,ENSMUST00000109178.8,ENSMUST00000178543.8,ENSMUST00000164643.8,ENSMUST00000020634.14]	[protein_coding,protein_coding,protein_coding,protein_coding,protein_coding,protein_coding,protein_coding]
ENSMUSG00000020366|Mapk9|5748_1	1	[ENSMUSG00000020366,ENSMUSG00000020366,ENSMUSG00000020366,ENSMUSG00000020366,ENSMUSG00000020366,ENSMUSG00000020366,ENSMUSG00000020366]	[Mapk9,Mapk9,Mapk9,Mapk9,Mapk9,Mapk9,Mapk9]	[=32,=32,=32,=32,=32,=32,=32]	[ENSMUST00000043321.6,ENSMUST00000109179.9,ENSMUST00000102778.8,ENSMUST00000109178.8,ENSMUST00000178543.8,ENSMUST00000164643.8,ENSMUST00000020634.14]	[protein_coding,protein_coding,protein_coding,protein_coding,protein_coding,protein_coding,protein_coding]
ENSMUSG00000020368|Canx|1601_1	1	[ENSMUSG00000020368,ENSMUSG00000020368]	[Canx,Canx]	[=32,=32]	[ENSMUST00000020637.9,ENSMUST00000179865.8]	[protein_coding,protein_coding]
ENSMUSG00000020372|Rack1|2546_1	1	[ENSMUSG00000020372]	[Rack1]	[=32]	[ENSMUST00000020640.8]	[protein_coding]
ENSMUSG00000020372|Rack1|3713_1	1	[ENSMUSG00000020372]	[Rack1]	[=32]	[ENSMUST00000020640.8]	[protein_coding]
ENSMUSG00000020376|Rnf130|10165_1	1	[ENSMUSG00000020376,ENSMUSG00000020376,ENSMUSG00000020376]	[Rnf130,Rnf130,Rnf130]	[=32,=32,=32]	[ENSMUST00000238748.2,ENSMUST00000054684.14,ENSMUST00000102776.5]	[protein_coding,protein_coding,protein_coding]
ENSMUSG00000020376|Rnf130|7927_1	1	[ENSMUSG00000020376,ENSMUSG00000020376,ENSMUSG00000020376]	[Rnf130,Rnf130,Rnf130]	[=32,=32,=32]	[ENSMUST00000238748.2,ENSMUST00000054684.14,ENSMUST00000102776.5]	[protein_coding,protein_coding,protein_coding]
ENSMUSG00000020380|Rad50|13043_1	1	[ENSMUSG00000020380]	[Rad50]	[=32]	[ENSMUST00000020649.14]	[protein_coding]
ENSMUSG00000020671|Rab10|9257_1	1	[ENSMUSG00000020671]	[Rab10]	[=32]	[ENSMUST00000021001.10]	[protein_coding]
ENSMUSG00000020676|Ccl11|5728_1	1	[ENSMUSG00000020676]	[Ccl11]	[=32]	[ENSMUST00000000342.3]	[protein_coding]
ENSMUSG00000020676|Ccl11|13181_1	1	[ENSMUSG00000020676]	[Ccl11]	[=32]	[ENSMUST00000000342.3]	[protein_coding]
ENSMUSG00000020679|Hnf1b|12092_1	1	[ENSMUSG00000020679,ENSMUSG00000020679,ENSMUSG00000020679]	[Hnf1b,Hnf1b,Hnf1b]	[=32,=32,=32]	[ENSMUST00000108113.3,ENSMUST00000021016.10,ENSMUST00000108114.9]	[protein_coding,protein_coding,protein_coding]
ENSMUSG00000020679|Hnf1b|9868_1	1	[ENSMUSG00000020679,ENSMUSG00000020679,ENSMUSG00000020679]	[Hnf1b,Hnf1b,Hnf1b]	[=32,=32,=32]	[ENSMUST00000108113.3,ENSMUST00000021016.10,ENSMUST00000108114.9]	[protein_coding,protein_coding,protein_coding]
ENSMUSG00000020680|Taf15|17234_1	1	[ENSMUSG00000020680]	[Taf15]	[=32]	[ENSMUST00000021018.11]	[protein_coding]
ENSMUSG00000020680|Taf15|11169_1	1	[ENSMUSG00000020680]	[Taf15]	[=32]	[ENSMUST00000021018.11]	[protein_coding]
ENSMUSG00000020681|Ace|13192_1	1	[ENSMUSG00000020681,ENSMUSG00000020681]	[Ace,Ace]	[=32,=32]	[ENSMUST00000001963.14,ENSMUST00000001964.8]	[protein_coding,protein_coding]
ENSMUSG00000020681|Ace|2076_1	1	[ENSMUSG00000020681,ENSMUSG00000020681]	[Ace,Ace]	[=32,=32]	[ENSMUST00000001963.14,ENSMUST00000001964.8]	[protein_coding,protein_coding]
ENSMUSG00000020682|Mmp28|13429_1	1	[ENSMUSG00000020682,ENSMUSG00000020682,ENSMUSG00000020682,ENSMUSG00000020682]	[Mmp28,Mmp28,Mmp28,Mmp28]	[=32,=32,=32,=32]	[ENSMUST00000119346.2,ENSMUST00000108137.9,ENSMUST00000021020.13,ENSMUST00000103209.10]	[protein_coding,protein_coding,protein_coding,protein_coding]
ENSMUSG00000020888|Dvl2|4081_1	1	[ENSMUSG00000020888,ENSMUSG00000020888]	[Dvl2,Dvl2]	[=32,=32]	[ENSMUST00000190940.2,ENSMUST00000019362.15]	[protein_coding,protein_coding]
ENSMUSG00000020889|Nr1d1|14687_1	1	[ENSMUSG00000020889]	[Nr1d1]	[=32]	[ENSMUST00000064941.7]	[protein_coding]
ENSMUSG00000020889|Nr1d1|6653_1	1	[ENSMUSG00000020889]	[Nr1d1]	[=32]	[ENSMUST00000064941.7]	[protein_coding]
ENSMUSG00000020890|Gucy2e|16516_1	1	[ENSMUSG00000020890,ENSMUSG00000020890,ENSMUSG00000020890]	[Gucy2e,Gucy2e,Gucy2e]	[=32,=32,=32]	[ENSMUST00000108665.8,ENSMUST00000021259.9,ENSMUST00000108664.2]	[protein_coding,protein_coding,protein_coding]
ENSMUSG00000020890|Gucy2e|1050_1	1	[ENSMUSG00000020890,ENSMUSG00000020890,ENSMUSG00000020890]	[Gucy2e,Gucy2e,Gucy2e]	[=32,=32,=32]	[ENSMUST00000108665.8,ENSMUST00000021259.9,ENSMUST00000108664.2]	[protein_coding,protein_coding,protein_coding]
ENSMUSG00000020893|Per1|15981_1	1	[ENSMUSG00000020893,ENSMUSG00000020893,ENSMUSG00000020893,ENSMUSG00000020893]	[Per1,Per1,Per1,Per1]	[=32,=32,=32,=32]	[ENSMUST00000101004.9,ENSMUST00000102605.3,ENSMUST00000166748.8,ENSMUST00000021271.14]	[protein_coding,protein_coding,protein_coding,protein_coding]
ENSMUSG00000020893|Per1|17051_1	1	[ENSMUSG00000020893,ENSMUSG00000020893,ENSMUSG00000020893,ENSMUSG00000020893]	[Per1,Per1,Per1,Per1]	[=32,=32,=32,=32]	[ENSMUST00000101004.9,ENSMUST00000102605.3,ENSMUST00000166748.8,ENSMUST00000021271.14]	[protein_coding,protein_coding,protein_coding,protein_coding]
ENSMUSG00000020894|Vamp2|11862_1	1	[ENSMUSG00000020894,ENSMUSG00000020894]	[Vamp2,Vamp2]	[=32,=32]	[ENSMUST00000117780.2,ENSMUST00000021273.13]	[protein_coding,protein_coding]
ENSMUSG00000020894|Vamp2|8712_1	1	[ENSMUSG00000020894]	[Vamp2]	[=32]	[ENSMUST00000021273.13]	[protein_coding]
ENSMUSG00000020897|Aurkb|6512_1	1	[ENSMUSG00000020897,ENSMUSG00000020897]	[Aurkb,Aurkb]	[=32,=32]	[ENSMUST00000108666.8,ENSMUST00000021277.6]	[protein_coding,protein_coding]
ENSMUSG00000021288|Klc1|17145_1	1	[ENSMUSG00000021288,ENSMUSG00000021288,ENSMUSG00000021288,ENSMUSG00000021288,ENSMUSG00000021288]	[Klc1,Klc1,Klc1,Klc1,Klc1]	[=32,=32,=32,=32,=32]	[ENSMUST00000122300.8,ENSMUST00000118471.8,ENSMUST00000120544.9,ENSMUST00000239017.2,ENSMUST00000084941.12]	[protein_coding,protein_coding,protein_coding,protein_coding,protein_coding]
ENSMUSG00000019996|Map7|14069_1	1	[ENSMUSG00000019996,ENSMUSG00000019996]	[Map7,Map7]	[=32,=32]	[ENSMUST00000020173.16,ENSMUST00000116259.5]	[protein_coding,protein_coding]
ENSMUSG00000020190|Mknk2|3270_1	1	[ENSMUSG00000020190,ENSMUSG00000020190]	[Mknk2,Mknk2]	[=32,=32]	[ENSMUST00000200082.5,ENSMUST00000003433.11]	[protein_coding,protein_coding]
ENSMUSG00000020218|Wif1|11403_1	1	[ENSMUSG00000020218,ENSMUSG00000020218]	[Wif1,Wif1]	[=32,=32]	[ENSMUST00000020439.11,ENSMUST00000175867.2]	[protein_coding,protein_coding]
ENSMUSG00000020218|Wif1|13452_1	1	[ENSMUSG00000020218,ENSMUSG00000020218]	[Wif1,Wif1]	[=32,=32]	[ENSMUST00000020439.11,ENSMUST00000175867.2]	[protein_coding,protein_coding]
ENSMUSG00000020227|Irak3|8300_1	1	[ENSMUSG00000020227,ENSMUSG00000020227]	[Irak3,Irak3]	[=32,=32]	[ENSMUST00000020448.11,ENSMUST00000145665.8]	[protein_coding,protein_coding]
ENSMUSG00000020227|Irak3|1004_1	1	[ENSMUSG00000020227,ENSMUSG00000020227]	[Irak3,Irak3]	[=32,=32]	[ENSMUST00000020448.11,ENSMUST00000145665.8]	[protein_coding,protein_coding]
ENSMUSG00000020231|Dip2a|5927_1	1	[ENSMUSG00000020231,ENSMUSG00000020231,ENSMUSG00000020231]	[Dip2a,Dip2a,Dip2a]	[=32,=32,=32]	[ENSMUST00000160048.8,ENSMUST00000105417.10,ENSMUST00000036033.14]	[protein_coding,protein_coding,protein_coding]
ENSMUSG00000020231|Dip2a|8458_1	1	[ENSMUSG00000020231,ENSMUSG00000020231,ENSMUSG00000020231]	[Dip2a,Dip2a,Dip2a]	[=32,=32,=32]	[ENSMUST00000160048.8,ENSMUST00000105417.10,ENSMUST00000036033.14]	[protein_coding,protein_coding,protein_coding]
ENSMUSG00000020241|Col6a2|17872_1	1	[ENSMUSG00000020241,ENSMUSG00000020241]	[Col6a2,Col6a2]	[=32,=32]	[ENSMUST00000105413.8,ENSMUST00000001181.13]	[protein_coding,protein_coding]
ENSMUSG00000020241|Col6a2|2424_1	1	[ENSMUSG00000020241,ENSMUSG00000020241]	[Col6a2,Col6a2]	[=32,=32]	[ENSMUST00000105413.8,ENSMUST00000001181.13]	[protein_coding,protein_coding]
ENSMUSG00000020256|Aldh1l2|5178_1	1	[ENSMUSG00000020256,ENSMUSG00000020256]	[Aldh1l2,Aldh1l2]	[=32,=32]	[ENSMUST00000020497.14,ENSMUST00000146640.8]	[protein_coding,protein_coding]
ENSMUSG00000020542|Myocd|6054_1	1	[ENSMUSG00000020542,ENSMUSG00000020542,ENSMUSG00000020542]	[Myocd,Myocd,Myocd]	[=32,=32,=32]	[ENSMUST00000102635.10,ENSMUST00000101042.9,ENSMUST00000108695.9]	[protein_coding,protein_coding,protein_coding]
ENSMUSG00000020546|Stxbp4|2492_1	1	[ENSMUSG00000020546,ENSMUSG00000020546,ENSMUSG00000020546]	[Stxbp4,Stxbp4,Stxbp4]	[=32,=32,=32]	[ENSMUST00000107872.8,ENSMUST00000107875.8,ENSMUST00000143203.8]	[protein_coding,protein_coding,protein_coding]
ENSMUSG00000020546|Stxbp4|17617_1	1	[ENSMUSG00000020546]	[Stxbp4]	[=32]	[ENSMUST00000143203.8]	[protein_coding]
ENSMUSG00000020546|Stxbp4|17617_2	1	[ENSMUSG00000020546]	[Stxbp4]	[=32]	[ENSMUST00000107875.8]	[protein_coding]
ENSMUSG00000020546|Stxbp4|17617_3	1	[ENSMUSG00000020546]	[Stxbp4]	[=32]	[ENSMUST00000107872.8]	[protein_coding]
ENSMUSG00000020549|Elac2|7033_1	1	[ENSMUSG00000020549,ENSMUSG00000020549,ENSMUSG00000020549]	[Elac2,Elac2,Elac2]	[=32,=32,=32]	[ENSMUST00000101049.9,ENSMUST00000071891.12,ENSMUST00000108697.8]	[protein_coding,protein_coding,protein_coding]
ENSMUSG00000020549|Elac2|16544_1	1	[ENSMUSG00000020549,ENSMUSG00000020549,ENSMUSG00000020549]	[Elac2,Elac2,Elac2]	[=32,=32,=32]	[ENSMUST00000101049.9,ENSMUST00000071891.12,ENSMUST00000108697.8]	[protein_coding,protein_coding,protein_coding]
ENSMUSG00000020572|Nampt|10686_1	1	[ENSMUSG00000020572]	[Nampt]	[=32]	[ENSMUST00000020886.9]	[protein_coding]
ENSMUSG00000020572|Nampt|11447_1	2	[ENSMUSG00000132929,ENSMUSG00000020572]	[Gm72060,Nampt]	[X6=20X6,=32]	[ENSMUST00000314899.1,ENSMUST00000020886.9]	[lncRNA,protein_coding]
ENSMUSG00000020573|Pik3cg|11492_1	1	[ENSMUSG00000020573,ENSMUSG00000020573,ENSMUSG00000020573,ENSMUSG00000020573]	[Pik3cg,Pik3cg,Pik3cg,Pik3cg]	[=32,=32,=32,=32]	[ENSMUST00000217915.2,ENSMUST00000053215.14,ENSMUST00000085469.6,ENSMUST00000220366.2]	[protein_coding,protein_coding,protein_coding,protein_coding]
ENSMUSG00000020850|Prpf8|4643_1	1	[ENSMUSG00000020850,ENSMUSG00000020850]	[Prpf8,Prpf8]	[=32,=32]	[ENSMUST00000018449.11,ENSMUST00000102510.8]	[protein_coding,protein_coding]
ENSMUSG00000020859|Spag9|15760_1	1	[ENSMUSG00000020859,ENSMUSG00000020859,ENSMUSG00000020859,ENSMUSG00000020859]	[Spag9,Spag9,Spag9,Spag9]	[=32,=32,=32,=32]	[ENSMUST00000103168.10,ENSMUST00000092777.11,ENSMUST00000075695.13,ENSMUST00000041956.14]	[protein_coding,protein_coding,protein_coding,protein_coding]
ENSMUSG00000020859|Spag9|17122_1	1	[ENSMUSG00000020859,ENSMUSG00000020859,ENSMUSG00000020859,ENSMUSG00000020859]	[Spag9,Spag9,Spag9,Spag9]	[=32,=32,=32,=32]	[ENSMUST00000103168.10,ENSMUST00000092777.11,ENSMUST00000075695.13,ENSMUST00000041956.14]	[protein_coding,protein_coding,protein_coding,protein_coding]
ENSMUSG00000020863|Luc7l3|16637_1	1	[ENSMUSG00000020863,ENSMUSG00000020863,ENSMUSG00000020863,ENSMUSG00000020863]	[Luc7l3,Luc7l3,Luc7l3,Luc7l3]	[=32,=32,=32,=32]	[ENSMUST00000166312.8,ENSMUST00000107821.9,ENSMUST00000107820.2,ENSMUST00000021226.14]	[protein_coding,protein_coding,protein_coding,protein_coding]
ENSMUSG00000020863|Luc7l3|30_1	1	[ENSMUSG00000020863,ENSMUSG00000020863,ENSMUSG00000020863,ENSMUSG00000020863]	[Luc7l3,Luc7l3,Luc7l3,Luc7l3]	[=32,=32,=32,=32]	[ENSMUST00000166312.8,ENSMUST00000107821.9,ENSMUST00000107820.2,ENSMUST00000021226.14]	[protein_coding,protein_coding,protein_coding,protein_coding]
ENSMUSG00000020866|Cacna1g|2326_1	1	[ENSMUSG00000020866,ENSMUSG00000020866,ENSMUSG00000020866,ENSMUSG00000020866,ENSMUSG00000020866,ENSMUSG00000020866,ENSMUSG00000020866,ENSMUSG00000020866,ENSMUSG00000020866,ENSMUSG00000020866,ENSMUSG00000020866]	[Cacna1g,Cacna1g,Cacna1g,Cacna1g,Cacna1g,Cacna1g,Cacna1g,Cacna1g,Cacna1g,Cacna1g,Cacna1g]	[=32,=32,=32,=32,=32,=32,=32,=32,=32,=32,=32]	[ENSMUST00000107792.8,ENSMUST00000107789.8,ENSMUST00000021234.15,ENSMUST00000100561.10,ENSMUST00000107793.8,ENSMUST00000107788.8,ENSMUST00000107790.8,ENSMUST00000103166.9,ENSMUST00000107785.2,ENSMUST00000107786.8,ENSMUST00000107791.8]	[protein_coding,protein_coding,protein_coding,protein_coding,protein_coding,protein_coding,protein_coding,protein_coding,protein_coding,protein_coding,protein_coding]
ENSMUSG00000020866|Cacna1g|2128_1	1	[ENSMUSG00000020866,ENSMUSG00000020866,ENSMUSG00000020866,ENSMUSG00000020866,ENSMUSG00000020866,ENSMUSG00000020866,ENSMUSG00000020866,ENSMUSG00000020866,ENSMUSG00000020866,ENSMUSG00000020866,ENSMUSG00000020866]	[Cacna1g,Cacna1g,Cacna1g,Cacna1g,Cacna1g,Cacna1g,Cacna1g,Cacna1g,Cacna1g,Cacna1g,Cacna1g]	[=32,=32,=32,=32,=32,=32,=32,=32,=32,=32,=32]	[ENSMUST00000107792.8,ENSMUST00000107789.8,ENSMUST00000021234.15,ENSMUST00000100561.10,ENSMUST00000107793.8,ENSMUST00000107788.8,ENSMUST00000107790.8,ENSMUST00000103166.9,ENSMUST00000107785.2,ENSMUST00000107786.8,ENSMUST00000107791.8]	[protein_coding,protein_coding,protein_coding,protein_coding,protein_coding,protein_coding,protein_coding,protein_coding,protein_coding,protein_coding,protein_coding]
ENSMUSG00000020871|Dlx4|6620_1	1	[ENSMUSG00000020871]	[Dlx4]	[=32]	[ENSMUST00000021241.8]	[protein_coding]
ENSMUSG00000020871|Dlx4|14235_1	1	[ENSMUSG00000020871]	[Dlx4]	[=32]	[ENSMUST00000021241.8]	[protein_coding]
ENSMUSG00000020875|Hoxb9|1619_1	1	[ENSMUSG00000020875,ENSMUSG00000020875]	[Hoxb9,Hoxb9]	[=32,=32]	[ENSMUST00000000010.9,ENSMUST00000174042.3]	[protein_coding,protein_coding]
ENSMUSG00000020056|Washc3|10119_1	1	[ENSMUSG00000020056,ENSMUSG00000020056,ENSMUSG00000020056]	[Washc3,Washc3,Washc3]	[=32,=32,=32]	[ENSMUST00000020248.16,ENSMUST00000171151.9,ENSMUST00000182183.8]	[protein_coding,protein_coding,protein_coding]
ENSMUSG00000020056|Washc3|3338_1	1	[ENSMUSG00000020056]	[Washc3]	[=32]	[ENSMUST00000171151.9]	[protein_coding]
ENSMUSG00000020453|Patz1|3705_1	1	[ENSMUSG00000020453,ENSMUSG00000020453,ENSMUSG00000020453,ENSMUSG00000020453]	[Patz1,Patz1,Patz1,Patz1]	[=32,=32,=32,=32]	[ENSMUST00000057089.13,ENSMUST00000094471.10,ENSMUST00000093402.12,ENSMUST00000110043.8]	[protein_coding,protein_coding,protein_coding,protein_coding]
ENSMUSG00000020453|Patz1|14342_1	1	[ENSMUSG00000020453]	[Patz1]	[=32]	[ENSMUST00000094471.10]	[protein_coding]
ENSMUSG00000020453|Patz1|14342_2	1	[ENSMUSG00000020453,ENSMUSG00000020453,ENSMUSG00000020453,ENSMUSG00000020453]	[Patz1,Patz1,Patz1,Patz1]	[=32,=32,=32,=32]	[ENSMUST00000057089.13,ENSMUST00000134089.8,ENSMUST00000093402.12,ENSMUST00000110043.8]	[protein_coding,protein_coding,protein_coding,protein_coding]
ENSMUSG00000020454|Eif4enif1|16633_1	1	[ENSMUSG00000020454,ENSMUSG00000020454,ENSMUSG00000020454,ENSMUSG00000020454,ENSMUSG00000020454]	[Eif4enif1,Eif4enif1,Eif4enif1,Eif4enif1,Eif4enif1]	[=32,=32,=32,=32,=32]	[ENSMUST00000020734.11,ENSMUST00000179770.8,ENSMUST00000110048.8,ENSMUST00000120721.9,ENSMUST00000110049.8]	[protein_coding,protein_coding,protein_coding,protein_coding,protein_coding]
ENSMUSG00000020454|Eif4enif1|922_1	1	[ENSMUSG00000020454,ENSMUSG00000020454,ENSMUSG00000020454,ENSMUSG00000020454,ENSMUSG00000020454]	[Eif4enif1,Eif4enif1,Eif4enif1,Eif4enif1,Eif4enif1]	[=32,=32,=32,=32,=32]	[ENSMUST00000020734.11,ENSMUST00000179770.8,ENSMUST00000110048.8,ENSMUST00000120721.9,ENSMUST00000110049.8]	[protein_coding,protein_coding,protein_coding,protein_coding,protein_coding]
ENSMUSG00000020456|Ogdh|4931_1	1	[ENSMUSG00000020456,ENSMUSG00000020456,ENSMUSG00000020456,ENSMUSG00000020456]	[Ogdh,Ogdh,Ogdh,Ogdh]	[=32,=32,=32,=32]	[ENSMUST00000081894.5,ENSMUST00000093350.10,ENSMUST00000003461.15,ENSMUST00000101554.9]	[protein_coding,protein_coding,protein_coding,protein_coding]
ENSMUSG00000020456|Ogdh|2785_1	1	[ENSMUSG00000020456,ENSMUSG00000020456,ENSMUSG00000020456,ENSMUSG00000020456]	[Ogdh,Ogdh,Ogdh,Ogdh]	[=32,=32,=32,=32]	[ENSMUST00000081894.5,ENSMUST00000093350.10,ENSMUST00000003461.15,ENSMUST00000101554.9]	[protein_coding,protein_coding,protein_coding,protein_coding]
ENSMUSG00000020458|Rtn4|4611_1	1	[ENSMUSG00000020458,ENSMUSG00000020458,ENSMUSG00000020458,ENSMUSG00000020458,ENSMUSG00000020458,ENSMUSG00000020458]	[Rtn4,Rtn4,Rtn4,Rtn4,Rtn4,Rtn4]	[=32,=32,=32,=32,=32,=32]	[ENSMUST00000102842.10,ENSMUST00000102841.8,ENSMUST00000078830.11,ENSMUST00000170731.8,ENSMUST00000060992.6,ENSMUST00000102843.10]	[protein_coding,protein_coding,protein_coding,protein_coding,protein_coding,protein_coding]
ENSMUSG00000020458|Rtn4|14702_1	1	[ENSMUSG00000020458,ENSMUSG00000020458,ENSMUSG00000020458,ENSMUSG00000020458,ENSMUSG00000020458,ENSMUSG00000020458]	[Rtn4,Rtn4,Rtn4,Rtn4,Rtn4,Rtn4]	[=32,=32,=32,=32,=32,=32]	[ENSMUST00000102842.10,ENSMUST00000102841.8,ENSMUST00000078830.11,ENSMUST00000170731.8,ENSMUST00000060992.6,ENSMUST00000102843.10]	[protein_coding,protein_coding,protein_coding,protein_coding,protein_coding,protein_coding]
ENSMUSG00000020459|Mtif2|9959_1	1	[ENSMUSG00000020459,ENSMUSG00000020459]	[Mtif2,Mtif2]	[=32,=32]	[ENSMUST00000093239.11,ENSMUST00000020749.13]	[protein_coding,protein_coding]
ENSMUSG00000020897|Aurkb|3245_1	1	[ENSMUSG00000020897,ENSMUSG00000020897]	[Aurkb,Aurkb]	[=32,=32]	[ENSMUST00000108666.8,ENSMUST00000021277.6]	[protein_coding,protein_coding]
ENSMUSG00000020899|Pfas|4260_1	1	[ENSMUSG00000020899]	[Pfas]	[=32]	[ENSMUST00000021282.12]	[protein_coding]
ENSMUSG00000020899|Pfas|7089_1	1	[ENSMUSG00000020899]	[Pfas]	[=32]	[ENSMUST00000021282.12]	[protein_coding]
ENSMUSG00000020900|Myh10|12521_1	1	[ENSMUSG00000020900,ENSMUSG00000020900,ENSMUSG00000020900,ENSMUSG00000020900]	[Myh10,Myh10,Myh10,Myh10]	[=32,=32,=32,=32]	[ENSMUST00000108673.8,ENSMUST00000018887.15,ENSMUST00000092984.6,ENSMUST00000102611.10]	[protein_coding,protein_coding,protein_coding,protein_coding]
ENSMUSG00000020900|Myh10|14196_1	1	[ENSMUSG00000020900]	[Myh10]	[=32]	[ENSMUST00000108673.8]	[protein_coding]
ENSMUSG00000020900|Myh10|14196_2	1	[ENSMUSG00000020900,ENSMUSG00000020900,ENSMUSG00000020900]	[Myh10,Myh10,Myh10]	[=32,=32,=32]	[ENSMUST00000018887.15,ENSMUST00000092984.6,ENSMUST00000102611.10]	[protein_coding,protein_coding,protein_coding]
ENSMUSG00000020902|Ntn1|18385_1	1	[ENSMUSG00000020902,ENSMUSG00000020902]	[Ntn1,Ntn1]	[=32,=32]	[ENSMUST00000021284.4,ENSMUST00000108674.9]	[protein_coding,protein_coding]
ENSMUSG00000020902|Ntn1|13439_1	1	[ENSMUSG00000020902,ENSMUSG00000020902]	[Ntn1,Ntn1]	[=32,=32]	[ENSMUST00000021284.4,ENSMUST00000108674.9]	[protein_coding,protein_coding]
ENSMUSG00000020903|Stx8|16584_1	1	[ENSMUSG00000020903,ENSMUSG00000020903,ENSMUSG00000020903]	[Stx8,Stx8,Stx8]	[=32,=32,=32]	[ENSMUST00000021286.11,ENSMUST00000021285.14,ENSMUST00000108675.2]	[protein_coding,protein_coding,protein_coding]
ENSMUSG00000020903|Stx8|12161_1	2	[ENSMUSG00000120428,ENSMUSG00000020903]	[Gm56523,Stx8]	[X9=20X3,=32]	[ENSMUST00000358248.1,ENSMUST00000108675.2]	[lncRNA,protein_coding]
ENSMUSG00000021319|Sfrp4|5751_1	1	[ENSMUSG00000021319,ENSMUSG00000021319,ENSMUSG00000021319]	[Sfrp4,Sfrp4,Sfrp4]	[=32,=32,=32]	[ENSMUST00000222464.2,ENSMUST00000222992.2,ENSMUST00000002883.7]	[protein_coding,protein_coding,protein_coding]
ENSMUSG00000021326|Trim27|8082_1	1	[ENSMUSG00000021326,ENSMUSG00000021326,ENSMUSG00000021326,ENSMUSG00000021326]	[Trim27,Trim27,Trim27,Trim27]	[=32,=32,=32,=32]	[ENSMUST00000221464.2,ENSMUST00000223065.2,ENSMUST00000021761.13,ENSMUST00000222544.2]	[protein_coding,protein_coding,protein_coding,protein_coding]
ENSMUSG00000021326|Trim27|4102_1	1	[ENSMUSG00000021326,ENSMUSG00000021326,ENSMUSG00000021326,ENSMUSG00000021326]	[Trim27,Trim27,Trim27,Trim27]	[=32,=32,=32,=32]	[ENSMUST00000221464.2,ENSMUST00000223065.2,ENSMUST00000021761.13,ENSMUST00000222544.2]	[protein_coding,protein_coding,protein_coding,protein_coding]
ENSMUSG00000021338|Carmil1|10844_1	1	[ENSMUSG00000021338,ENSMUSG00000021338]	[Carmil1,Carmil1]	[=32,=32]	[ENSMUST00000072889.12,ENSMUST00000110398.8]	[protein_coding,protein_coding]
ENSMUSG00000021338|Carmil1|7743_1	1	[ENSMUSG00000021338,ENSMUSG00000021338]	[Carmil1,Carmil1]	[=32,=32]	[ENSMUST00000072889.12,ENSMUST00000110398.8]	[protein_coding,protein_coding]
ENSMUSG00000021342|Prl|9721_1	1	[ENSMUSG00000021342,ENSMUSG00000021342,ENSMUSG00000021342]	[Prl,Prl,Prl]	[=32,=32,=32]	[ENSMUST00000018061.7,ENSMUST00000224228.2,ENSMUST00000110369.10]	[protein_coding,protein_coding,protein_coding]
ENSMUSG00000020415|Pttg1|13747_1	1	[ENSMUSG00000020415]	[Pttg1]	[=32]	[ENSMUST00000117446.8]	[protein_coding]
ENSMUSG00000020427|Igfbp3|3002_1	1	[ENSMUSG00000020427]	[Igfbp3]	[=32]	[ENSMUST00000020702.11]	[protein_coding]
ENSMUSG00000020427|Igfbp3|3002_2	1	[ENSMUSG00000020427]	[Igfbp3]	[=32]	[ENSMUST00000135887.3]	[protein_coding]
ENSMUSG00000020427|Igfbp3|1516_1	1	[ENSMUSG00000020427]	[Igfbp3]	[=32]	[ENSMUST00000020702.11]	[protein_coding]
ENSMUSG00000020428|Gabra6|7409_1	1	[ENSMUSG00000020428,ENSMUSG00000020428,ENSMUSG00000020428]	[Gabra6,Gabra6,Gabra6]	[=32,=32,=32]	[ENSMUST00000155218.9,ENSMUST00000109286.4,ENSMUST00000020703.13]	[protein_coding,protein_coding,protein_coding]
ENSMUSG00000020428|Gabra6|2016_1	1	[ENSMUSG00000020428,ENSMUSG00000020428,ENSMUSG00000020428]	[Gabra6,Gabra6,Gabra6]	[=32,=32,=32]	[ENSMUST00000155218.9,ENSMUST00000109286.4,ENSMUST00000020703.13]	[protein_coding,protein_coding,protein_coding]
ENSMUSG00000020429|Igfbp1|911_1	1	[ENSMUSG00000020429]	[Igfbp1]	[=32]	[ENSMUST00000020704.8]	[protein_coding]
[truncated: 8,434 more rows]
