# Supplementary material for: Evidence of off-target probe binding affecting 10x Genomics Xenium gene panels compromise accuracy of spatial transcriptomic profiling
Source: eLife. 2026 May 1;14:RP107070. doi: 10.7554/eLife.107070 (PMC13134852; doi:10.7554/eLife.107070)
Supplement: Supplementary file 10. — Results include all possible RNA species, and using a pad length (-pl) of 10. [file elife-107070-supp10.zip › xenium_probeset_results/mouse_5k_10pl_all/flip.unmapped.txt]

ENSMUSG00000009739|Pou6f1|15474_2
ENSMUSG00000015120|Ube2i|13758_2
ENSMUSG00000015120|Ube2i|6477_1
ENSMUSG00000015120|Ube2i|6477_2
ENSMUSG00000022577|Ly6h|18337_1
ENSMUSG00000022577|Ly6h|6785_1
ENSMUSG00000024173|Tpsab1|8986_1
ENSMUSG00000024173|Tpsab1|16447_1
ENSMUSG00000035431|Sstr1|17358_1
ENSMUSG00000116158|Kiss1|17809_1
ENSMUSG00000116158|Kiss1|13302_1
